# Supplementary material for: TAPES: A tool for assessment and prioritisation in exome studies
Source: PLoS Comput Biol. 2019 Oct 15;15(10):e1007453. doi: 10.1371/journal.pcbi.1007453 (PMC6814239; doi:10.1371/journal.pcbi.1007453)
Supplement: S1 Table — (XLSX) [file pcbi.1007453.s001.xlsx]

## Sheet: Sheet1
S1 Table. ACMG criteria assignment in TAPES and definitions from the original Richards et al 2015 article.
ACMG Criteria assignment (refer to S Richards et al - ‎2015 for a description of the criteria)
Pathogenic Criteria	TAPES ASSIGNMENT	Definition from Richards et al 2015
PVS1	Will be assigned to a variant if it is a stopgain or frameshift deletion/insertion located 50 bp further than the end of the final exon. (Based on the ExonicFunc column anf the REK_canon library) Will be assigned to a splicing variant with a dbscSNV score of more than 0.6 (ADA or RF) (Based on the Func column and the dbscSNV score annotation)	Null variant (nonsense, frameshift, canonical ±1 or 2 splice sites, initiation codon, single or multiexon deletion) in a gene where LOF is a known mechanism of disease.
PS1	Will be assigned if a variant have the same AA ref and AA alt as a known pathogenic variant. Using all known pathogenic variants from clinvar	Same amino acid change as a previously established pathogenic variant regardless of nucleotide change
PS2	Will be assigned if a variant is assumed de novo and parents are disease free. This requires trio data. PS2 will be assigned to a variant if a variant is de-novo in any trio in the cohort.	De novo (both maternity and paternity confirmed) in a patient with the disease and no family history
PS3	Will be assigned if clinvar classifies the variant as Pathogenic or drug reponse and the level of evidence is either ‘practice guideline’ or ‘reviewed by expert panel’	Well-established in vitro or in vivo functional studies supportive of a damaging effect on the gene or gene product
PS4	Will be assigned if a variant is enriched in the samples provided. Requires either ‘output_with_samples.csv’ from the annotation to keep sample genotyping data or an annotated multi-sample vcf. PS4 will take the affected individuals with the mutations and the total number of individuals in the disease cohort and compare it to the data from gnomad_genome and gnomad_exome. The number of individuals…	The prevalence of the variant in affected individuals is significantly increased compared with the prevalence in controls. Note 1: Relative risk or OR, as obtained from case–control studies, is >5.0, and the confidence interval around the estimate of relative risk or OR does not include 1.0. See the article for detailed guidance. Note 2: In instances of very rare variants where case–control studi…
PM1	Will be assigned if the variant is a Missense variant (nonsynonymous SNV) and is located in a in a domain without benign variants for benign domains	Located in a mutational hot spot and/or critical and well-established functional domain (e.g., active site of an enzyme) without benign variation
PM2	Will be assigned if the variant is in a recessive gene and has a frequency under 0.005 or is in a dominant gene and has no frequency data available. Recessive and Dominant/Haploinsufficient genes were infered using Pli and Prec scores computed by Lek et al, 2016. A gene is considered dominant dominant with a pli >0.85 and recessive if pRec >0.85	Absent from controls (or at extremely low frequency if recessive) ( Table 6) in Exome Sequencing Project, 1000 Genomes Project, or Exome Aggregation Consortium
PM4	Will be assigned if the variant is an in-frame deletion/insertion in a non-repeat region of the gene. Using the repeat_dict database.	Protein length changes as a result of in-frame deletions/insertions in a nonrepeat region or stop-loss variants
PM5	Will be assigned if a variant have the same AA ref and a different AA alt as a known pathogenic variant. Using all known pathogenic variants from clinvar	Novel missense change at an amino acid residue where a different missense change determined to be pathogenic has been seen before
PP2	Will be assigned if the variant is Missense (nonsynonymous SNV) in a gene where missense variants represents at least 80 percent of all known pathogenic variants (using PP2_BP1 database)	Missense variant in a gene that has a low rate of benign missense variation and in which missense variants are a common mechanism of disease
PP3	Will be assigned if the variant is predicted to be pathogenic using various in-silico prediction tools (sift, lrt, mutationtaster, mutation assessor, fathmm, provean, meta svm, meta lr, mcap, mkl, genocanyon, gerp)	Multiple lines of computational evidence support a deleterious effect on the gene or gene product (conservation, evolutionary, splicing impact, etc.)
PP5	Will be assigned the variant is classified as pathogenic or likely pathogenic by clinvar but the evidence is limited.	Reputable source recently reports variant as pathogenic, but the evidence is not available to the laboratory to perform an independent evaluation
Benign criteria
BA1	Will be assigned to a variant if its frequency in gnomad_exome/exac or gnomad_genome is superior to 0.05	Allele frequency is >5% in Exome Sequencing Project, 1000 Genomes Project, or Exome Aggregation Consortium
BS1	Will be assigned to a variant if its frequency is superior to a cutoff (0.005) for a rare disease.	Allele frequency is greater than expected for disorder
BS2	Will be assigned if the variant was observed in a healthy individual as homozygous for a recessive disease and heterozygous for a dominant disease.	Observed in a healthy adult individual for a recessive (homozygous), dominant (heterozygous), or X-linked (hemizygous) disorder, with full penetrance expected at an early age
BS3	Will be assigned if clinvar classifies the variant as Benign or likely benign and the level of evidence is either ‘practice guideline’ or ‘reviewed by expert panel’	Well-established in vitro or in vivo functional studies show no damaging effect on protein function or splicing
BP1	Will be assigned if the variant is Missense (nonsynonymous SNV) in a gene where missense variants represents at most 10 percent of all known pathogenic variants (using PP2_BP1 database).	Missense variant in a gene for which primarily truncating variants are known to cause disease
BP3	Will be assigned if the variant is an in-frame deletion/insertion in a repeat region of the gene. (Using the repeat_dict database).	In-frame deletions/insertions in a repetitive region without a known function
BP4	Will be assigned if the variant is predicted to be benign using various in-silico prediction tools (sift, lrt, mutationtaster, mutation assessor, fathmm, provean, meta svm, meta lr, mcap, mkl, genocanyon, gerp)	Multiple lines of computational evidence suggest no impact on gene or gene product (conservation, evolutionary, splicing impact, etc.)
BP6	Will be assigned the variant is classified as Benign or likely benign by clinvar but the evidence is limited.	Reputable source recently reports variant as benign, but the evidence is not available to the laboratory to perform an independent evaluation
BP7	Will be assigned if a variant if synonymous and no splicing impact is predicted by dbscSNV (score under 0.6)	A synonymous (silent) variant for which splicing prediction algorithms predict no impact to the splice consensus sequence nor the creation of a new splice site AND the nucleotide is not highly conserved
