# Supplementary material for: TAPES: A tool for assessment and prioritisation in exome studies
Source: PLoS Comput Biol. 2019 Oct 15;15(10):e1007453. doi: 10.1371/journal.pcbi.1007453 (PMC6814239; doi:10.1371/journal.pcbi.1007453)
Supplement: S2 Table — Comparison between TAPES ACMG and pathogenicity probability prediction, CharGer Prediction Score and InterVar AMCG Prediction. (XLSX) [file pcbi.1007453.s002.xlsx]

## Sheet: SoftVsPanel
S2 Table. Comparison of Prediction between different pathogenicity assessment software and the expert panel from Zhang J et al. 2015. Comparison between TAPES ACMG and pathogenicity probability prediction, CharGer Prediction Score and InterVar AMCG Prediction.
Chr	Start	End	Ref	Alt	Func.refGene	Gene.refGene	GeneDetail.refGene	ExonicFunc.refGene	AAChange.refGene	pLi.refGene	pRec.refGene	pNull.refGene	Gene_full_name.refGene	Function_description.refGene	Disease_description.refGene	Tissue_specificity(Uniprot).refGene	Expression(egenetics).refGene	Expression(GNF/Atlas).refGene	P(HI).refGene	P(rec).refGene	RVIS.refGene	RVIS_percentile.refGene	GDI.refGene	GDI-Phred.refGene	avsnp150	CLNALLELEID	CLNDN	CLNDISDB	CLNREVSTAT	CLNSIG	SIFT_score	SIFT_converted_rankscore	SIFT_pred	LRT_score	LRT_converted_rankscore	LRT_pred	MutationTaster_score	MutationTaster_converted_rankscore	MutationTaster_pred	MutationAssessor_score	MutationAssessor_score_rankscore	MutationAssessor_pred	FATHMM_score	FATHMM_converted_rankscore	FATHMM_pred	PROVEAN_score	PROVEAN_converted_rankscore	PROVEAN_pred	MetaSVM_score
1	17371320	17371320	G	C	exonic	SDHB	.	nonsynonymous SNV	SDHB:NM_003000:exon2:c.C136G:p.R46G	0.0501028	0.94523	0.00466718	succinate dehydrogenase complex iron sulfur subunit B	FUNCTION: Iron-sulfur protein (IP) subunit of succinate dehydrogenase (SDH) that is involved in complex II of the mitochondrial electron transport chain and is responsible for transferring electrons from succinate to ubiquinone (coenzyme Q).;	DISEASE: Pheochromocytoma (PCC) [MIM:171300]: A catecholamine- producing tumor of chromaffin tissue of the adrenal medulla or sympathetic paraganglia. The cardinal symptom, reflecting the increased secretion of epinephrine and norepinephrine, is hypertension, which may be persistent or intermittent. {ECO:0000269|PubMed:11404820, ECO:0000269|PubMed:12000816, ECO:0000269|PubMed:12618761, ECO:000026…	.	.	.	0.40522	0.63579	0.527369	80.7325	150.236	2.67455	rs74315370	27824	Pheochromocytoma|Hereditary_cancer-predisposing_syndrome	Human_Phenotype_Ontology:HP:0002666\x2cMedGen:C0031511\x2cOMIM:171300|MedGen:C0027672\x2cSNOMED_CT:699346009	criteria_provided\x2c_single_submitter	Pathogenic	0	0.912	D	0	0.629	D	1	0.81	A	4.58	0.992	H	-6.27	0.996	D	-5.78	0.88	D	0.956
1	45796896	45796898	CCT	.	exonic	MUTYH	.	nonframeshift deletion	MUTYH:NM_001350650:exon13:c.1003_1005del:p.Q335del,MUTYH:NM_001350651:exon13:c.1003_1005del:p.Q335del,MUTYH:NM_001048171:exon14:c.1390_1392del:p.Q464del,MUTYH:NM_001048172:exon14:c.1351_1353del:p.Q451del,MUTYH:NM_001048173:exon14:c.1348_1350del:p.Q450del,MUTYH:NM_001048174:exon14:c.1348_1350del:p.Q450del,MUTYH:NM_001128425:exon14:c.1432_1434del:p.Q478del,MUTYH:NM_001293190:exon14:c.1393_1395del:p…	8.56709e-11	0.44467	0.55533	mutY DNA glycosylase	FUNCTION: Involved in oxidative DNA damage repair. Initiates repair of A*oxoG to C*G by removing the inappropriately paired adenine base from the DNA backbone. Possesses both adenine and 2- OH-A DNA glycosylase activities. {ECO:0000269|PubMed:10684930}.;	DISEASE: Familial adenomatous polyposis 2 (FAP2) [MIM:608456]: A condition characterized by the development of multiple colorectal adenomatous polyps, benign neoplasms derived from glandular epithelium. Some affected individuals may develop colorectal carcinoma. {ECO:0000269|PubMed:11818965, ECO:0000269|PubMed:12606733, ECO:0000269|PubMed:12853198, ECO:0000269|PubMed:15366000, ECO:0000269|PubMed:…	.	unclassifiable (Anatomical System);lymph node;sympathetic chain;colon;skeletal muscle;skin;pancreas;prostate;lung;hippocampus;testis;spleen;brain;stomach;cerebellum;	subthalamic nucleus;superior cervical ganglion;cerebellum peduncles;globus pallidus;atrioventricular node;pons;trigeminal ganglion;skeletal muscle;	0.13463	0.29137	0.112126	62.096	1736.89	7.69141	.	.	.	.	.	.	.	.	.	.	.	.	.	.	.	.	.	.	.	.	.	.	.	.	.
1	45797157	45797157	G	T	exonic	MUTYH	.	nonsynonymous SNV	MUTYH:NM_001350650:exon12:c.C829A:p.L277M,MUTYH:NM_001350651:exon12:c.C829A:p.L277M,MUTYH:NM_001048171:exon13:c.C1216A:p.L406M,MUTYH:NM_001048172:exon13:c.C1177A:p.L393M,MUTYH:NM_001048173:exon13:c.C1174A:p.L392M,MUTYH:NM_001048174:exon13:c.C1174A:p.L392M,MUTYH:NM_001128425:exon13:c.C1258A:p.L420M,MUTYH:NM_001293190:exon13:c.C1219A:p.L407M,MUTYH:NM_001293191:exon13:c.C1207A:p.L403M,MUTYH:NM_00129…	8.56709e-11	0.44467	0.55533	mutY DNA glycosylase	FUNCTION: Involved in oxidative DNA damage repair. Initiates repair of A*oxoG to C*G by removing the inappropriately paired adenine base from the DNA backbone. Possesses both adenine and 2- OH-A DNA glycosylase activities. {ECO:0000269|PubMed:10684930}.;	DISEASE: Familial adenomatous polyposis 2 (FAP2) [MIM:608456]: A condition characterized by the development of multiple colorectal adenomatous polyps, benign neoplasms derived from glandular epithelium. Some affected individuals may develop colorectal carcinoma. {ECO:0000269|PubMed:11818965, ECO:0000269|PubMed:12606733, ECO:0000269|PubMed:12853198, ECO:0000269|PubMed:15366000, ECO:0000269|PubMed:…	.	unclassifiable (Anatomical System);lymph node;sympathetic chain;colon;skeletal muscle;skin;pancreas;prostate;lung;hippocampus;testis;spleen;brain;stomach;cerebellum;	subthalamic nucleus;superior cervical ganglion;cerebellum peduncles;globus pallidus;atrioventricular node;pons;trigeminal ganglion;skeletal muscle;	0.13463	0.29137	0.112126	62.096	1736.89	7.69141	rs144079536	50191	Hereditary_cancer-predisposing_syndrome|MYH-associated_polyposis|not_specified|not_provided	MedGen:C0027672\x2cSNOMED_CT:699346009|MedGen:C1837991\x2cOMIM:608456\x2cOrphanet:ORPHA247798|MedGen:CN169374|MedGen:CN517202	criteria_provided\x2c_conflicting_interpretations	Conflicting_interpretations_of_pathogenicity	0.007	0.599	D	0	0.843	D	0.999	0.81	D	2.62	0.769	M	-2.8	0.911	D	-1.03	0.27	N	0.62
1	45797159	45797159	G	T	exonic	MUTYH	.	nonsynonymous SNV	MUTYH:NM_001350650:exon12:c.C827A:p.A276D,MUTYH:NM_001350651:exon12:c.C827A:p.A276D,MUTYH:NM_001048171:exon13:c.C1214A:p.A405D,MUTYH:NM_001048172:exon13:c.C1175A:p.A392D,MUTYH:NM_001048173:exon13:c.C1172A:p.A391D,MUTYH:NM_001048174:exon13:c.C1172A:p.A391D,MUTYH:NM_001128425:exon13:c.C1256A:p.A419D,MUTYH:NM_001293190:exon13:c.C1217A:p.A406D,MUTYH:NM_001293191:exon13:c.C1205A:p.A402D,MUTYH:NM_00129…	8.56709e-11	0.44467	0.55533	mutY DNA glycosylase	FUNCTION: Involved in oxidative DNA damage repair. Initiates repair of A*oxoG to C*G by removing the inappropriately paired adenine base from the DNA backbone. Possesses both adenine and 2- OH-A DNA glycosylase activities. {ECO:0000269|PubMed:10684930}.;	DISEASE: Familial adenomatous polyposis 2 (FAP2) [MIM:608456]: A condition characterized by the development of multiple colorectal adenomatous polyps, benign neoplasms derived from glandular epithelium. Some affected individuals may develop colorectal carcinoma. {ECO:0000269|PubMed:11818965, ECO:0000269|PubMed:12606733, ECO:0000269|PubMed:12853198, ECO:0000269|PubMed:15366000, ECO:0000269|PubMed:…	.	unclassifiable (Anatomical System);lymph node;sympathetic chain;colon;skeletal muscle;skin;pancreas;prostate;lung;hippocampus;testis;spleen;brain;stomach;cerebellum;	subthalamic nucleus;superior cervical ganglion;cerebellum peduncles;globus pallidus;atrioventricular node;pons;trigeminal ganglion;skeletal muscle;	0.13463	0.29137	0.112126	62.096	1736.89	7.69141	rs369299948	151572	Hereditary_cancer-predisposing_syndrome|MYH-associated_polyposis	MedGen:C0027672\x2cSNOMED_CT:699346009|MedGen:C1837991\x2cOMIM:608456\x2cOrphanet:ORPHA247798	criteria_provided\x2c_multiple_submitters\x2c_no_conflicts	Uncertain_significance	0.014	0.531	D	0	0.491	D	1	0.21	N	2.78	0.814	M	-3.07	0.925	D	-2.69	0.574	D	-0.945
1	45797374	45797374	G	.	exonic	MUTYH	.	frameshift deletion	MUTYH:NM_001350650:exon11:c.716delC:p.A242Pfs*22,MUTYH:NM_001350651:exon11:c.716delC:p.A242Pfs*22,MUTYH:NM_001048171:exon12:c.1103delC:p.A371Pfs*22,MUTYH:NM_001048172:exon12:c.1064delC:p.A358Pfs*22,MUTYH:NM_001048173:exon12:c.1061delC:p.A357Pfs*22,MUTYH:NM_001048174:exon12:c.1061delC:p.A357Pfs*22,MUTYH:NM_001128425:exon12:c.1145delC:p.A385Pfs*22,MUTYH:NM_001293190:exon12:c.1106delC:p.A372Pfs*22,M…	8.56709e-11	0.44467	0.55533	mutY DNA glycosylase	FUNCTION: Involved in oxidative DNA damage repair. Initiates repair of A*oxoG to C*G by removing the inappropriately paired adenine base from the DNA backbone. Possesses both adenine and 2- OH-A DNA glycosylase activities. {ECO:0000269|PubMed:10684930}.;	DISEASE: Familial adenomatous polyposis 2 (FAP2) [MIM:608456]: A condition characterized by the development of multiple colorectal adenomatous polyps, benign neoplasms derived from glandular epithelium. Some affected individuals may develop colorectal carcinoma. {ECO:0000269|PubMed:11818965, ECO:0000269|PubMed:12606733, ECO:0000269|PubMed:12853198, ECO:0000269|PubMed:15366000, ECO:0000269|PubMed:…	.	unclassifiable (Anatomical System);lymph node;sympathetic chain;colon;skeletal muscle;skin;pancreas;prostate;lung;hippocampus;testis;spleen;brain;stomach;cerebellum;	subthalamic nucleus;superior cervical ganglion;cerebellum peduncles;globus pallidus;atrioventricular node;pons;trigeminal ganglion;skeletal muscle;	0.13463	0.29137	0.112126	62.096	1736.89	7.69141	.	.	.	.	.	.	.	.	.	.	.	.	.	.	.	.	.	.	.	.	.	.	.	.	.
1	45797428	45797428	C	T	exonic	MUTYH	.	nonsynonymous SNV	MUTYH:NM_001350650:exon11:c.G662A:p.R221H,MUTYH:NM_001350651:exon11:c.G662A:p.R221H,MUTYH:NM_001048171:exon12:c.G1049A:p.R350H,MUTYH:NM_001048172:exon12:c.G1010A:p.R337H,MUTYH:NM_001048173:exon12:c.G1007A:p.R336H,MUTYH:NM_001048174:exon12:c.G1007A:p.R336H,MUTYH:NM_001128425:exon12:c.G1091A:p.R364H,MUTYH:NM_001293190:exon12:c.G1052A:p.R351H,MUTYH:NM_001293191:exon12:c.G1040A:p.R347H,MUTYH:NM_00129…	8.56709e-11	0.44467	0.55533	mutY DNA glycosylase	FUNCTION: Involved in oxidative DNA damage repair. Initiates repair of A*oxoG to C*G by removing the inappropriately paired adenine base from the DNA backbone. Possesses both adenine and 2- OH-A DNA glycosylase activities. {ECO:0000269|PubMed:10684930}.;	DISEASE: Familial adenomatous polyposis 2 (FAP2) [MIM:608456]: A condition characterized by the development of multiple colorectal adenomatous polyps, benign neoplasms derived from glandular epithelium. Some affected individuals may develop colorectal carcinoma. {ECO:0000269|PubMed:11818965, ECO:0000269|PubMed:12606733, ECO:0000269|PubMed:12853198, ECO:0000269|PubMed:15366000, ECO:0000269|PubMed:…	.	unclassifiable (Anatomical System);lymph node;sympathetic chain;colon;skeletal muscle;skin;pancreas;prostate;lung;hippocampus;testis;spleen;brain;stomach;cerebellum;	subthalamic nucleus;superior cervical ganglion;cerebellum peduncles;globus pallidus;atrioventricular node;pons;trigeminal ganglion;skeletal muscle;	0.13463	0.29137	0.112126	62.096	1736.89	7.69141	rs587780741	139692	Hereditary_cancer-predisposing_syndrome|MYH-associated_polyposis	MedGen:C0027672\x2cSNOMED_CT:699346009|MedGen:C1837991\x2cOMIM:608456\x2cOrphanet:ORPHA247798	criteria_provided\x2c_multiple_submitters\x2c_no_conflicts	Uncertain_significance	0.003	0.721	D	0	0.629	D	0.979	0.81	D	3.885	0.961	H	-2.61	0.9	D	-3.08	0.639	D	0.772
1	45797482	45797482	G	C	exonic	MUTYH	.	nonsynonymous SNV	MUTYH:NM_001350650:exon11:c.C608G:p.S203W,MUTYH:NM_001350651:exon11:c.C608G:p.S203W,MUTYH:NM_001048171:exon12:c.C995G:p.S332W,MUTYH:NM_001048172:exon12:c.C956G:p.S319W,MUTYH:NM_001048173:exon12:c.C953G:p.S318W,MUTYH:NM_001048174:exon12:c.C953G:p.S318W,MUTYH:NM_001128425:exon12:c.C1037G:p.S346W,MUTYH:NM_001293190:exon12:c.C998G:p.S333W,MUTYH:NM_001293191:exon12:c.C986G:p.S329W,MUTYH:NM_001293192:e…	8.56709e-11	0.44467	0.55533	mutY DNA glycosylase	FUNCTION: Involved in oxidative DNA damage repair. Initiates repair of A*oxoG to C*G by removing the inappropriately paired adenine base from the DNA backbone. Possesses both adenine and 2- OH-A DNA glycosylase activities. {ECO:0000269|PubMed:10684930}.;	DISEASE: Familial adenomatous polyposis 2 (FAP2) [MIM:608456]: A condition characterized by the development of multiple colorectal adenomatous polyps, benign neoplasms derived from glandular epithelium. Some affected individuals may develop colorectal carcinoma. {ECO:0000269|PubMed:11818965, ECO:0000269|PubMed:12606733, ECO:0000269|PubMed:12853198, ECO:0000269|PubMed:15366000, ECO:0000269|PubMed:…	.	unclassifiable (Anatomical System);lymph node;sympathetic chain;colon;skeletal muscle;skin;pancreas;prostate;lung;hippocampus;testis;spleen;brain;stomach;cerebellum;	subthalamic nucleus;superior cervical ganglion;cerebellum peduncles;globus pallidus;atrioventricular node;pons;trigeminal ganglion;skeletal muscle;	0.13463	0.29137	0.112126	62.096	1736.89	7.69141	rs587778538	181676	Hereditary_cancer-predisposing_syndrome|MYH-associated_polyposis	MedGen:C0027672\x2cSNOMED_CT:699346009|MedGen:C1837991\x2cOMIM:608456\x2cOrphanet:ORPHA247798	criteria_provided\x2c_multiple_submitters\x2c_no_conflicts	Uncertain_significance	0.002	0.721	D	0.036	0.246	N	1	0.81	D	2.6	0.763	M	3.15	0.245	T	-3.08	0.699	D	-0.922
1	45797707	45797707	C	T	exonic	MUTYH	.	nonsynonymous SNV	MUTYH:NM_001350650:exon10:c.G556A:p.V186M,MUTYH:NM_001350651:exon10:c.G556A:p.V186M,MUTYH:NM_001048171:exon11:c.G943A:p.V315M,MUTYH:NM_001048172:exon11:c.G904A:p.V302M,MUTYH:NM_001048173:exon11:c.G901A:p.V301M,MUTYH:NM_001048174:exon11:c.G901A:p.V301M,MUTYH:NM_001128425:exon11:c.G985A:p.V329M,MUTYH:NM_001293190:exon11:c.G946A:p.V316M,MUTYH:NM_001293191:exon11:c.G934A:p.V312M,MUTYH:NM_001293192:ex…	8.56709e-11	0.44467	0.55533	mutY DNA glycosylase	FUNCTION: Involved in oxidative DNA damage repair. Initiates repair of A*oxoG to C*G by removing the inappropriately paired adenine base from the DNA backbone. Possesses both adenine and 2- OH-A DNA glycosylase activities. {ECO:0000269|PubMed:10684930}.;	DISEASE: Familial adenomatous polyposis 2 (FAP2) [MIM:608456]: A condition characterized by the development of multiple colorectal adenomatous polyps, benign neoplasms derived from glandular epithelium. Some affected individuals may develop colorectal carcinoma. {ECO:0000269|PubMed:11818965, ECO:0000269|PubMed:12606733, ECO:0000269|PubMed:12853198, ECO:0000269|PubMed:15366000, ECO:0000269|PubMed:…	.	unclassifiable (Anatomical System);lymph node;sympathetic chain;colon;skeletal muscle;skin;pancreas;prostate;lung;hippocampus;testis;spleen;brain;stomach;cerebellum;	subthalamic nucleus;superior cervical ganglion;cerebellum peduncles;globus pallidus;atrioventricular node;pons;trigeminal ganglion;skeletal muscle;	0.13463	0.29137	0.112126	62.096	1736.89	7.69141	rs147718169	138598	Neoplasm_of_stomach|Pilomatrixoma|Hereditary_cancer-predisposing_syndrome|MYH-associated_polyposis|not_specified	Human_Phenotype_Ontology:HP:0006753\x2cMeSH:D013274\x2cMedGen:C0038356\x2cOMIM:613659\x2cSNOMED_CT:126824007|Human_Phenotype_Ontology:HP:0030434\x2cMeSH:D018296\x2cMedGen:C0206711\x2cOMIM:132600\x2cOrphanet:ORPHA91414|MedGen:C0027672\x2cSNOMED_CT:699346009|MedGen:C1837991\x2cOMIM:608456\x2cOrphanet:ORPHA247798|MedGen:CN169374	criteria_provided\x2c_conflicting_interpretations	Conflicting_interpretations_of_pathogenicity	0.005	0.682	D	0.08	0.21	N	1	0.311	N	2.31	0.663	M	3.16	0.25	T	-1.21	0.314	N	-1.056
1	45797760	45797760	T	C	splicing	MUTYH	NM_001293195:exon12:c.850-2A>G;NM_001293190:exon11:c.895-2A>G;NM_001293191:exon11:c.883-2A>G;NM_012222:exon11:c.925-2A>G;NM_001293196:exon11:c.574-2A>G;NM_001293192:exon11:c.574-2A>G;NM_001128425:exon11:c.934-2A>G;NM_001048172:exon11:c.853-2A>G;NM_001048171:exon11:c.892-2A>G;NM_001048174:exon11:c.850-2A>G;NM_001048173:exon11:c.850-2A>G;NM_001350650:exon10:c.505-2A>G;NM_001350651:exon10:c.505-2A>G	.	.	8.56709e-11	0.44467	0.55533	mutY DNA glycosylase	FUNCTION: Involved in oxidative DNA damage repair. Initiates repair of A*oxoG to C*G by removing the inappropriately paired adenine base from the DNA backbone. Possesses both adenine and 2- OH-A DNA glycosylase activities. {ECO:0000269|PubMed:10684930}.;	DISEASE: Familial adenomatous polyposis 2 (FAP2) [MIM:608456]: A condition characterized by the development of multiple colorectal adenomatous polyps, benign neoplasms derived from glandular epithelium. Some affected individuals may develop colorectal carcinoma. {ECO:0000269|PubMed:11818965, ECO:0000269|PubMed:12606733, ECO:0000269|PubMed:12853198, ECO:0000269|PubMed:15366000, ECO:0000269|PubMed:…	.	unclassifiable (Anatomical System);lymph node;sympathetic chain;colon;skeletal muscle;skin;pancreas;prostate;lung;hippocampus;testis;spleen;brain;stomach;cerebellum;;unclassifiable (Anatomical System);lymph node;sympathetic chain;colon;skeletal muscle;skin;pancreas;prostate;lung;hippocampus;testis;spleen;brain;stomach;cerebellum;	subthalamic nucleus;superior cervical ganglion;cerebellum peduncles;globus pallidus;atrioventricular node;pons;trigeminal ganglion;skeletal muscle;	0.13463	0.29137	0.112126	62.096	1736.89	7.69141	rs77542170	50205	Hereditary_cancer-predisposing_syndrome|MYH-associated_polyposis|not_specified|not_provided	MedGen:C0027672\x2cSNOMED_CT:699346009|MedGen:C1837991\x2cOMIM:608456\x2cOrphanet:ORPHA247798|MedGen:CN169374|MedGen:CN517202	criteria_provided\x2c_conflicting_interpretations	Conflicting_interpretations_of_pathogenicity	.	.	.	.	.	.	1	0.81	D	.	.	.	.	.	.	.	.	.	.
1	45797760	45797760	T	C	splicing	MUTYH	NM_001293195:exon12:c.850-2A>G;NM_001293190:exon11:c.895-2A>G;NM_001293191:exon11:c.883-2A>G;NM_012222:exon11:c.925-2A>G;NM_001293196:exon11:c.574-2A>G;NM_001293192:exon11:c.574-2A>G;NM_001128425:exon11:c.934-2A>G;NM_001048172:exon11:c.853-2A>G;NM_001048171:exon11:c.892-2A>G;NM_001048174:exon11:c.850-2A>G;NM_001048173:exon11:c.850-2A>G;NM_001350650:exon10:c.505-2A>G;NM_001350651:exon10:c.505-2A>G	.	.	8.56709e-11	0.44467	0.55533	mutY DNA glycosylase	FUNCTION: Involved in oxidative DNA damage repair. Initiates repair of A*oxoG to C*G by removing the inappropriately paired adenine base from the DNA backbone. Possesses both adenine and 2- OH-A DNA glycosylase activities. {ECO:0000269|PubMed:10684930}.;	DISEASE: Familial adenomatous polyposis 2 (FAP2) [MIM:608456]: A condition characterized by the development of multiple colorectal adenomatous polyps, benign neoplasms derived from glandular epithelium. Some affected individuals may develop colorectal carcinoma. {ECO:0000269|PubMed:11818965, ECO:0000269|PubMed:12606733, ECO:0000269|PubMed:12853198, ECO:0000269|PubMed:15366000, ECO:0000269|PubMed:…	.	unclassifiable (Anatomical System);lymph node;sympathetic chain;colon;skeletal muscle;skin;pancreas;prostate;lung;hippocampus;testis;spleen;brain;stomach;cerebellum;;unclassifiable (Anatomical System);lymph node;sympathetic chain;colon;skeletal muscle;skin;pancreas;prostate;lung;hippocampus;testis;spleen;brain;stomach;cerebellum;	subthalamic nucleus;superior cervical ganglion;cerebellum peduncles;globus pallidus;atrioventricular node;pons;trigeminal ganglion;skeletal muscle;	0.13463	0.29137	0.112126	62.096	1736.89	7.69141	rs77542170	50205	Hereditary_cancer-predisposing_syndrome|MYH-associated_polyposis|not_specified|not_provided	MedGen:C0027672\x2cSNOMED_CT:699346009|MedGen:C1837991\x2cOMIM:608456\x2cOrphanet:ORPHA247798|MedGen:CN169374|MedGen:CN517202	criteria_provided\x2c_conflicting_interpretations	Conflicting_interpretations_of_pathogenicity	.	.	.	.	.	.	1	0.81	D	.	.	.	.	.	.	.	.	.	.
1	45798151	45798151	C	T	exonic	MUTYH	.	nonsynonymous SNV	MUTYH:NM_001350650:exon8:c.G271A:p.V91M,MUTYH:NM_001350651:exon8:c.G271A:p.V91M,MUTYH:NM_001048171:exon9:c.G658A:p.V220M,MUTYH:NM_001048172:exon9:c.G619A:p.V207M,MUTYH:NM_001048173:exon9:c.G616A:p.V206M,MUTYH:NM_001048174:exon9:c.G616A:p.V206M,MUTYH:NM_001128425:exon9:c.G700A:p.V234M,MUTYH:NM_001293190:exon9:c.G661A:p.V221M,MUTYH:NM_001293191:exon9:c.G649A:p.V217M,MUTYH:NM_001293192:exon9:c.G340A…	8.56709e-11	0.44467	0.55533	mutY DNA glycosylase	FUNCTION: Involved in oxidative DNA damage repair. Initiates repair of A*oxoG to C*G by removing the inappropriately paired adenine base from the DNA backbone. Possesses both adenine and 2- OH-A DNA glycosylase activities. {ECO:0000269|PubMed:10684930}.;	DISEASE: Familial adenomatous polyposis 2 (FAP2) [MIM:608456]: A condition characterized by the development of multiple colorectal adenomatous polyps, benign neoplasms derived from glandular epithelium. Some affected individuals may develop colorectal carcinoma. {ECO:0000269|PubMed:11818965, ECO:0000269|PubMed:12606733, ECO:0000269|PubMed:12853198, ECO:0000269|PubMed:15366000, ECO:0000269|PubMed:…	.	unclassifiable (Anatomical System);lymph node;sympathetic chain;colon;skeletal muscle;skin;pancreas;prostate;lung;hippocampus;testis;spleen;brain;stomach;cerebellum;	subthalamic nucleus;superior cervical ganglion;cerebellum peduncles;globus pallidus;atrioventricular node;pons;trigeminal ganglion;skeletal muscle;	0.13463	0.29137	0.112126	62.096	1736.89	7.69141	rs200165598	139701	Hereditary_cancer-predisposing_syndrome|MYH-associated_polyposis|not_specified|not_provided	MedGen:C0027672\x2cSNOMED_CT:699346009|MedGen:C1837991\x2cOMIM:608456\x2cOrphanet:ORPHA247798|MedGen:CN169374|MedGen:CN517202	criteria_provided\x2c_multiple_submitters\x2c_no_conflicts	Uncertain_significance	0.003	0.682	D	0	0.454	D	1	0.81	D	2.65	0.778	M	-2.38	0.883	D	-2.09	0.49	N	0.609
1	115251267	115251269	CTT	.	exonic	NRAS	.	nonframeshift deletion	NRAS:NM_002524:exon5:c.457_459del:p.E153del	0.912773	0.0865958	0.000631312	neuroblastoma RAS viral (v-ras) oncogene homolog	FUNCTION: Ras proteins bind GDP/GTP and possess intrinsic GTPase activity.;	DISEASE: Leukemia, juvenile myelomonocytic (JMML) [MIM:607785]: An aggressive pediatric myelodysplastic syndrome/myeloproliferative disorder characterized by malignant transformation in the hematopoietic stem cell compartment with proliferation of differentiated progeny. Patients have splenomegaly, enlarged lymph nodes, rashes, and hemorrhages. {ECO:0000269|PubMed:17332249}. Note=The disease is c…	.	.	.	0.99971	0.12378	0.0130256	54.6296	3.64814	0.13463	.	.	.	.	.	.	.	.	.	.	.	.	.	.	.	.	.	.	.	.	.	.	.	.	.
1	115256461	115256461	T	C	exonic	NRAS	.	nonsynonymous SNV	NRAS:NM_002524:exon3:c.A250G:p.I84V	0.912773	0.0865958	0.000631312	neuroblastoma RAS viral (v-ras) oncogene homolog	FUNCTION: Ras proteins bind GDP/GTP and possess intrinsic GTPase activity.;	DISEASE: Leukemia, juvenile myelomonocytic (JMML) [MIM:607785]: An aggressive pediatric myelodysplastic syndrome/myeloproliferative disorder characterized by malignant transformation in the hematopoietic stem cell compartment with proliferation of differentiated progeny. Patients have splenomegaly, enlarged lymph nodes, rashes, and hemorrhages. {ECO:0000269|PubMed:17332249}. Note=The disease is c…	.	.	.	0.99971	0.12378	0.0130256	54.6296	3.64814	0.13463	rs376177995	404885	not_specified	MedGen:CN169374	criteria_provided\x2c_single_submitter	Uncertain_significance	0.349	0.123	T	0	0.559	U	1	0.548	D	0.515	0.136	N	-1.13	0.777	T	-0.35	0.129	N	-0.94
1	115258748	115258748	C	T	exonic	NRAS	.	nonsynonymous SNV	NRAS:NM_002524:exon2:c.G34A:p.G12S	0.912773	0.0865958	0.000631312	neuroblastoma RAS viral (v-ras) oncogene homolog	FUNCTION: Ras proteins bind GDP/GTP and possess intrinsic GTPase activity.;	DISEASE: Leukemia, juvenile myelomonocytic (JMML) [MIM:607785]: An aggressive pediatric myelodysplastic syndrome/myeloproliferative disorder characterized by malignant transformation in the hematopoietic stem cell compartment with proliferation of differentiated progeny. Patients have splenomegaly, enlarged lymph nodes, rashes, and hemorrhages. {ECO:0000269|PubMed:17332249}. Note=The disease is c…	.	.	.	0.99971	0.12378	0.0130256	54.6296	3.64814	0.13463	rs121913250	172332	Acute_myeloid_leukemia|Multiple_myeloma|Cutaneous_melanoma|Non-small_cell_lung_cancer|Malignant_melanoma_of_skin|Myelodysplastic_syndrome|Colorectal_Neoplasms|Malignant_neoplasm_of_body_of_uterus|Adenocarcinoma_of_stomach|Rasopathy|not_provided	Human_Phenotype_Ontology:HP:0004808\x2cMeSH:D015470\x2cMedGen:C0023467\x2cOMIM:601626\x2cOrphanet:ORPHA519\x2cSNOMED_CT:17788007|Human_Phenotype_Ontology:HP:0006775\x2cMeSH:D009101\x2cMedGen:C0026764\x2cOMIM:254500\x2cOrphanet:ORPHA29073\x2cSNOMED_CT:109989006\x2cSNOMED_CT:55921005|Human_Phenotype_Ontology:HP:0012056\x2cMeSH:D008545\x2cMedGen:C0025202|Human_Phenotype_Ontology:HP:0030358\x2cMeSH:D…	criteria_provided\x2c_single_submitter	Pathogenic	0.029	0.457	D	0	0.559	U	1	0.81	D	0.79	0.196	N	-1.01	0.762	T	-4.44	0.776	D	-0.377
1	193202215	193202215	G	C	exonic	CDC73	.	nonsynonymous SNV	CDC73:NM_024529:exon14:c.G1247C:p.G416A	0.999959	4.14916e-05	9.19658e-13	cell division cycle 73	FUNCTION: Tumor suppressor probably involved in transcriptional and post-transcriptional control pathways. May be involved in cell cycle progression through the regulation of cyclin D1/PRAD1 expression. Component of the PAF1 complex (PAF1C) which has multiple functions during transcription by RNA polymerase II and is implicated in regulation of development and maintenance of embryonic stem cell p…	DISEASE: Hyperparathyroidism-jaw tumor syndrome (HPT-JT) [MIM:145001]: Autosomal dominant, multiple neoplasia syndrome primarily characterized by hyperparathyroidism due to parathyroid tumors. Thirty percent of individuals with HPT-JT may also develop ossifying fibromas, primarily of the mandible and maxilla, which are distinct from the brown tumors associated with severe hyperparathyroidism. Kid…	TISSUE SPECIFICITY: Found in adrenal and parathyroid glands, kidney and heart. {ECO:0000269|PubMed:15580289}.;	.	.	0.2543	0.15588	-0.383808	27.418	6.11441	0.23098	.	447579	Parathyroid_carcinoma	Human_Phenotype_Ontology:HP:0006780\x2cMedGen:C0687150\x2cOMIM:608266\x2cOrphanet:ORPHA143\x2cSNOMED_CT:255037004	criteria_provided\x2c_single_submitter	Uncertain_significance	0.014	0.531	D	0	0.843	D	1	0.81	D	1.245	0.315	L	-1.99	0.853	D	-2.11	0.48	N	-0.226
1	193205402	193205402	G	A	exonic	CDC73	.	nonsynonymous SNV	CDC73:NM_024529:exon15:c.G1333A:p.V445I	0.999959	4.14916e-05	9.19658e-13	cell division cycle 73	FUNCTION: Tumor suppressor probably involved in transcriptional and post-transcriptional control pathways. May be involved in cell cycle progression through the regulation of cyclin D1/PRAD1 expression. Component of the PAF1 complex (PAF1C) which has multiple functions during transcription by RNA polymerase II and is implicated in regulation of development and maintenance of embryonic stem cell p…	DISEASE: Hyperparathyroidism-jaw tumor syndrome (HPT-JT) [MIM:145001]: Autosomal dominant, multiple neoplasia syndrome primarily characterized by hyperparathyroidism due to parathyroid tumors. Thirty percent of individuals with HPT-JT may also develop ossifying fibromas, primarily of the mandible and maxilla, which are distinct from the brown tumors associated with severe hyperparathyroidism. Kid…	TISSUE SPECIFICITY: Found in adrenal and parathyroid glands, kidney and heart. {ECO:0000269|PubMed:15580289}.;	.	.	0.2543	0.15588	-0.383808	27.418	6.11441	0.23098	rs368442389	238207	Parathyroid_carcinoma	Human_Phenotype_Ontology:HP:0006780\x2cMedGen:C0687150\x2cOMIM:608266\x2cOrphanet:ORPHA143\x2cSNOMED_CT:255037004	criteria_provided\x2c_single_submitter	Uncertain_significance	0	0.912	D	0	0.843	D	1	0.81	D	2.01	0.549	M	-0.52	0.707	T	-0.92	0.247	N	-0.082
1	241661166	241661166	C	T	exonic	FH	.	nonsynonymous SNV	FH:NM_000143:exon10:c.G1495A:p.E499K	0.148694	0.847596	0.00370934	fumarate hydratase	FUNCTION: Also acts as a tumor suppressor.;	DISEASE: Hereditary leiomyomatosis and renal cell cancer (HLRCC) [MIM:150800]: A disorder characterized by predisposition to cutaneous and uterine leiomyomas, and papillary type 2 renal cancer which occurs in about 20% of patients. {ECO:0000269|PubMed:11865300}. Note=The disease is caused by mutations affecting the gene represented in this entry.;	TISSUE SPECIFICITY: Expressed in red blood cells; underexpressed in red blood cells (cytoplasm) of patients with hereditary non- spherocytic hemolytic anemia of unknown etiology. {ECO:0000269|PubMed:22509282}.;	.	.	0.16989	0.62965	-0.470172	23.2543	46.0102	1.30676	rs750838853	.	.	.	.	.	0.34	0.127	T	0.001	0.39	N	1	0.498	D	0.99	0.251	L	-2.41	0.885	D	-1.02	0.268	N	-0.251
1	241661187	241661187	G	C	exonic	FH	.	nonsynonymous SNV	FH:NM_000143:exon10:c.C1474G:p.L492V	0.148694	0.847596	0.00370934	fumarate hydratase	FUNCTION: Also acts as a tumor suppressor.;	DISEASE: Hereditary leiomyomatosis and renal cell cancer (HLRCC) [MIM:150800]: A disorder characterized by predisposition to cutaneous and uterine leiomyomas, and papillary type 2 renal cancer which occurs in about 20% of patients. {ECO:0000269|PubMed:11865300}. Note=The disease is caused by mutations affecting the gene represented in this entry.;	TISSUE SPECIFICITY: Expressed in red blood cells; underexpressed in red blood cells (cytoplasm) of patients with hereditary non- spherocytic hemolytic anemia of unknown etiology. {ECO:0000269|PubMed:22509282}.;	.	.	0.16989	0.62965	-0.470172	23.2543	46.0102	1.30676	.	.	.	.	.	.	0.358	0.12	T	0	0.513	D	1	0.81	D	1.335	0.334	L	-2.65	0.902	D	-1.76	0.416	N	-0.16
1	241661246	241661246	G	T	exonic	FH	.	nonsynonymous SNV	FH:NM_000143:exon10:c.C1415A:p.A472D	0.148694	0.847596	0.00370934	fumarate hydratase	FUNCTION: Also acts as a tumor suppressor.;	DISEASE: Hereditary leiomyomatosis and renal cell cancer (HLRCC) [MIM:150800]: A disorder characterized by predisposition to cutaneous and uterine leiomyomas, and papillary type 2 renal cancer which occurs in about 20% of patients. {ECO:0000269|PubMed:11865300}. Note=The disease is caused by mutations affecting the gene represented in this entry.;	TISSUE SPECIFICITY: Expressed in red blood cells; underexpressed in red blood cells (cytoplasm) of patients with hereditary non- spherocytic hemolytic anemia of unknown etiology. {ECO:0000269|PubMed:22509282}.;	.	.	0.16989	0.62965	-0.470172	23.2543	46.0102	1.30676	.	.	.	.	.	.	0	0.912	D	0	0.629	D	1	0.81	D	5.64	1	H	-3.95	0.962	D	-5.68	0.872	D	1.065
1	241665767	241665767	C	A	exonic	FH	.	nonsynonymous SNV	FH:NM_000143:exon8:c.G1212T:p.E404D	0.148694	0.847596	0.00370934	fumarate hydratase	FUNCTION: Also acts as a tumor suppressor.;	DISEASE: Hereditary leiomyomatosis and renal cell cancer (HLRCC) [MIM:150800]: A disorder characterized by predisposition to cutaneous and uterine leiomyomas, and papillary type 2 renal cancer which occurs in about 20% of patients. {ECO:0000269|PubMed:11865300}. Note=The disease is caused by mutations affecting the gene represented in this entry.;	TISSUE SPECIFICITY: Expressed in red blood cells; underexpressed in red blood cells (cytoplasm) of patients with hereditary non- spherocytic hemolytic anemia of unknown etiology. {ECO:0000269|PubMed:22509282}.;	.	.	0.16989	0.62965	-0.470172	23.2543	46.0102	1.30676	.	.	.	.	.	.	0.001	0.784	D	0	0.843	D	1	0.588	D	3.015	0.864	M	-4.35	0.973	D	-2.94	0.614	D	0.873
1	241672061	241672061	C	T	exonic	FH	.	nonsynonymous SNV	FH:NM_000143:exon5:c.G580A:p.A194T	0.148694	0.847596	0.00370934	fumarate hydratase	FUNCTION: Also acts as a tumor suppressor.;	DISEASE: Hereditary leiomyomatosis and renal cell cancer (HLRCC) [MIM:150800]: A disorder characterized by predisposition to cutaneous and uterine leiomyomas, and papillary type 2 renal cancer which occurs in about 20% of patients. {ECO:0000269|PubMed:11865300}. Note=The disease is caused by mutations affecting the gene represented in this entry.;	TISSUE SPECIFICITY: Expressed in red blood cells; underexpressed in red blood cells (cytoplasm) of patients with hereditary non- spherocytic hemolytic anemia of unknown etiology. {ECO:0000269|PubMed:22509282}.;	.	.	0.16989	0.62965	-0.470172	23.2543	46.0102	1.30676	rs587782215	151789	Hereditary_cancer-predisposing_syndrome|Fumarase_deficiency	MedGen:C0027672\x2cSNOMED_CT:699346009|MedGen:C0342770\x2cOMIM:606812\x2cOrphanet:ORPHA24\x2cSNOMED_CT:237983002	criteria_provided\x2c_multiple_submitters\x2c_no_conflicts	Uncertain_significance	0.002	0.721	D	0	0.843	D	1	0.81	D	3.54	0.933	H	-6.05	0.995	D	-3.25	0.652	D	1.029
1	241675301	241675301	G	C	exonic	FH	.	nonsynonymous SNV	FH:NM_000143:exon4:c.C521G:p.P174R	0.148694	0.847596	0.00370934	fumarate hydratase	FUNCTION: Also acts as a tumor suppressor.;	DISEASE: Hereditary leiomyomatosis and renal cell cancer (HLRCC) [MIM:150800]: A disorder characterized by predisposition to cutaneous and uterine leiomyomas, and papillary type 2 renal cancer which occurs in about 20% of patients. {ECO:0000269|PubMed:11865300}. Note=The disease is caused by mutations affecting the gene represented in this entry.;	TISSUE SPECIFICITY: Expressed in red blood cells; underexpressed in red blood cells (cytoplasm) of patients with hereditary non- spherocytic hemolytic anemia of unknown etiology. {ECO:0000269|PubMed:22509282}.;	.	.	0.16989	0.62965	-0.470172	23.2543	46.0102	1.30676	rs199822819	38660	Multiple_cutaneous_leiomyomas|Hereditary_cancer-predisposing_syndrome|Fumarase_deficiency|Multiple_Cutaneous_and_Uterine_Leiomyomas|not_provided	Human_Phenotype_Ontology:HP:0007437\x2cMedGen:C1708350\x2cOMIM:150800\x2cOrphanet:ORPHA523|MedGen:C0027672\x2cSNOMED_CT:699346009|MedGen:C0342770\x2cOMIM:606812\x2cOrphanet:ORPHA24\x2cSNOMED_CT:237983002|MedGen:CN239164|MedGen:CN517202	criteria_provided\x2c_conflicting_interpretations	Conflicting_interpretations_of_pathogenicity	0.001	0.784	D	0	0.843	D	1	0.81	D	2.505	0.732	M	-6.24	0.996	D	-7.67	0.955	D	1.033
1	241676923	241676923	T	C	exonic	FH	.	nonsynonymous SNV	FH:NM_000143:exon3:c.A358G:p.I120V	0.148694	0.847596	0.00370934	fumarate hydratase	FUNCTION: Also acts as a tumor suppressor.;	DISEASE: Hereditary leiomyomatosis and renal cell cancer (HLRCC) [MIM:150800]: A disorder characterized by predisposition to cutaneous and uterine leiomyomas, and papillary type 2 renal cancer which occurs in about 20% of patients. {ECO:0000269|PubMed:11865300}. Note=The disease is caused by mutations affecting the gene represented in this entry.;	TISSUE SPECIFICITY: Expressed in red blood cells; underexpressed in red blood cells (cytoplasm) of patients with hereditary non- spherocytic hemolytic anemia of unknown etiology. {ECO:0000269|PubMed:22509282}.;	.	.	0.16989	0.62965	-0.470172	23.2543	46.0102	1.30676	rs199641124	181638	Hereditary_cancer-predisposing_syndrome|Fumarase_deficiency	MedGen:C0027672\x2cSNOMED_CT:699346009|MedGen:C0342770\x2cOMIM:606812\x2cOrphanet:ORPHA24\x2cSNOMED_CT:237983002	criteria_provided\x2c_multiple_submitters\x2c_no_conflicts	Uncertain_significance	0.063	0.367	T	0	0.843	D	1	0.81	D	2.705	0.794	M	-6.32	0.997	D	-0.85	0.232	N	1.083
1	241676979	241676979	C	T	exonic	FH	.	nonsynonymous SNV	FH:NM_000143:exon3:c.G302A:p.R101Q	0.148694	0.847596	0.00370934	fumarate hydratase	FUNCTION: Also acts as a tumor suppressor.;	DISEASE: Hereditary leiomyomatosis and renal cell cancer (HLRCC) [MIM:150800]: A disorder characterized by predisposition to cutaneous and uterine leiomyomas, and papillary type 2 renal cancer which occurs in about 20% of patients. {ECO:0000269|PubMed:11865300}. Note=The disease is caused by mutations affecting the gene represented in this entry.;	TISSUE SPECIFICITY: Expressed in red blood cells; underexpressed in red blood cells (cytoplasm) of patients with hereditary non- spherocytic hemolytic anemia of unknown etiology. {ECO:0000269|PubMed:22509282}.;	.	.	0.16989	0.62965	-0.470172	23.2543	46.0102	1.30676	rs75086406	391111	Fumarase_deficiency	MedGen:C0342770\x2cOMIM:606812\x2cOrphanet:ORPHA24\x2cSNOMED_CT:237983002	criteria_provided\x2c_single_submitter	Uncertain_significance	0.174	0.225	T	0	0.523	D	1	0.479	D	0.715	0.187	N	-5.84	0.994	D	-1.17	0.299	N	0.888
1	241680527	241680527	T	A	exonic	FH	.	nonsynonymous SNV	FH:NM_000143:exon2:c.A222T:p.R74S	0.148694	0.847596	0.00370934	fumarate hydratase	FUNCTION: Also acts as a tumor suppressor.;	DISEASE: Hereditary leiomyomatosis and renal cell cancer (HLRCC) [MIM:150800]: A disorder characterized by predisposition to cutaneous and uterine leiomyomas, and papillary type 2 renal cancer which occurs in about 20% of patients. {ECO:0000269|PubMed:11865300}. Note=The disease is caused by mutations affecting the gene represented in this entry.;	TISSUE SPECIFICITY: Expressed in red blood cells; underexpressed in red blood cells (cytoplasm) of patients with hereditary non- spherocytic hemolytic anemia of unknown etiology. {ECO:0000269|PubMed:22509282}.;	.	.	0.16989	0.62965	-0.470172	23.2543	46.0102	1.30676	rs146739519	472311	Hereditary_cancer-predisposing_syndrome|Fumarase_deficiency	MedGen:C0027672\x2cSNOMED_CT:699346009|MedGen:C0342770\x2cOMIM:606812\x2cOrphanet:ORPHA24\x2cSNOMED_CT:237983002	criteria_provided\x2c_multiple_submitters\x2c_no_conflicts	Uncertain_significance	0	0.912	D	0	0.843	D	1	0.81	D	5.065	0.999	H	-5.84	0.994	D	-5.59	0.865	D	1.067
1	241682946	241682946	G	A	exonic	FH	.	nonsynonymous SNV	FH:NM_000143:exon1:c.C77T:p.P26L	0.148694	0.847596	0.00370934	fumarate hydratase	FUNCTION: Also acts as a tumor suppressor.;	DISEASE: Hereditary leiomyomatosis and renal cell cancer (HLRCC) [MIM:150800]: A disorder characterized by predisposition to cutaneous and uterine leiomyomas, and papillary type 2 renal cancer which occurs in about 20% of patients. {ECO:0000269|PubMed:11865300}. Note=The disease is caused by mutations affecting the gene represented in this entry.;	TISSUE SPECIFICITY: Expressed in red blood cells; underexpressed in red blood cells (cytoplasm) of patients with hereditary non- spherocytic hemolytic anemia of unknown etiology. {ECO:0000269|PubMed:22509282}.;	.	.	0.16989	0.62965	-0.470172	23.2543	46.0102	1.30676	rs187226800	138154	Multiple_cutaneous_leiomyomas|Hereditary_cancer-predisposing_syndrome|Fumarase_deficiency|not_specified|Multiple_Cutaneous_and_Uterine_Leiomyomas	Human_Phenotype_Ontology:HP:0007437\x2cMedGen:C1708350\x2cOMIM:150800\x2cOrphanet:ORPHA523|MedGen:C0027672\x2cSNOMED_CT:699346009|MedGen:C0342770\x2cOMIM:606812\x2cOrphanet:ORPHA24\x2cSNOMED_CT:237983002|MedGen:CN169374|MedGen:CN239164	criteria_provided\x2c_multiple_submitters\x2c_no_conflicts	Benign/Likely_benign	0.335	0.129	T	0.94	0.076	N	1	0.09	N	0	0.065	N	-6.21	0.996	D	0.62	0.024	N	0.812
1	241682946	241682946	G	A	exonic	FH	.	nonsynonymous SNV	FH:NM_000143:exon1:c.C77T:p.P26L	0.148694	0.847596	0.00370934	fumarate hydratase	FUNCTION: Also acts as a tumor suppressor.;	DISEASE: Hereditary leiomyomatosis and renal cell cancer (HLRCC) [MIM:150800]: A disorder characterized by predisposition to cutaneous and uterine leiomyomas, and papillary type 2 renal cancer which occurs in about 20% of patients. {ECO:0000269|PubMed:11865300}. Note=The disease is caused by mutations affecting the gene represented in this entry.;	TISSUE SPECIFICITY: Expressed in red blood cells; underexpressed in red blood cells (cytoplasm) of patients with hereditary non- spherocytic hemolytic anemia of unknown etiology. {ECO:0000269|PubMed:22509282}.;	.	.	0.16989	0.62965	-0.470172	23.2543	46.0102	1.30676	rs187226800	138154	Multiple_cutaneous_leiomyomas|Hereditary_cancer-predisposing_syndrome|Fumarase_deficiency|not_specified|Multiple_Cutaneous_and_Uterine_Leiomyomas	Human_Phenotype_Ontology:HP:0007437\x2cMedGen:C1708350\x2cOMIM:150800\x2cOrphanet:ORPHA523|MedGen:C0027672\x2cSNOMED_CT:699346009|MedGen:C0342770\x2cOMIM:606812\x2cOrphanet:ORPHA24\x2cSNOMED_CT:237983002|MedGen:CN169374|MedGen:CN239164	criteria_provided\x2c_multiple_submitters\x2c_no_conflicts	Benign/Likely_benign	0.335	0.129	T	0.94	0.076	N	1	0.09	N	0	0.065	N	-6.21	0.996	D	0.62	0.024	N	0.812
1	241683016	241683016	G	C	exonic	FH	.	nonsynonymous SNV	FH:NM_000143:exon1:c.C7G:p.R3G	0.148694	0.847596	0.00370934	fumarate hydratase	FUNCTION: Also acts as a tumor suppressor.;	DISEASE: Hereditary leiomyomatosis and renal cell cancer (HLRCC) [MIM:150800]: A disorder characterized by predisposition to cutaneous and uterine leiomyomas, and papillary type 2 renal cancer which occurs in about 20% of patients. {ECO:0000269|PubMed:11865300}. Note=The disease is caused by mutations affecting the gene represented in this entry.;	TISSUE SPECIFICITY: Expressed in red blood cells; underexpressed in red blood cells (cytoplasm) of patients with hereditary non- spherocytic hemolytic anemia of unknown etiology. {ECO:0000269|PubMed:22509282}.;	.	.	0.16989	0.62965	-0.470172	23.2543	46.0102	1.30676	rs202166344	210711	Multiple_cutaneous_leiomyomas|Hereditary_cancer-predisposing_syndrome|Fumarase_deficiency|not_specified|Multiple_Cutaneous_and_Uterine_Leiomyomas	Human_Phenotype_Ontology:HP:0007437\x2cMedGen:C1708350\x2cOMIM:150800\x2cOrphanet:ORPHA523|MedGen:C0027672\x2cSNOMED_CT:699346009|MedGen:C0342770\x2cOMIM:606812\x2cOrphanet:ORPHA24\x2cSNOMED_CT:237983002|MedGen:CN169374|MedGen:CN239164	criteria_provided\x2c_multiple_submitters\x2c_no_conflicts	Uncertain_significance	0.007	0.599	D	0.075	0.213	N	1	0.09	N	0	0.065	N	-6.37	0.997	D	-0.45	0.148	N	0.883
1	241683016	241683016	G	C	exonic	FH	.	nonsynonymous SNV	FH:NM_000143:exon1:c.C7G:p.R3G	0.148694	0.847596	0.00370934	fumarate hydratase	FUNCTION: Also acts as a tumor suppressor.;	DISEASE: Hereditary leiomyomatosis and renal cell cancer (HLRCC) [MIM:150800]: A disorder characterized by predisposition to cutaneous and uterine leiomyomas, and papillary type 2 renal cancer which occurs in about 20% of patients. {ECO:0000269|PubMed:11865300}. Note=The disease is caused by mutations affecting the gene represented in this entry.;	TISSUE SPECIFICITY: Expressed in red blood cells; underexpressed in red blood cells (cytoplasm) of patients with hereditary non- spherocytic hemolytic anemia of unknown etiology. {ECO:0000269|PubMed:22509282}.;	.	.	0.16989	0.62965	-0.470172	23.2543	46.0102	1.30676	rs202166344	210711	Multiple_cutaneous_leiomyomas|Hereditary_cancer-predisposing_syndrome|Fumarase_deficiency|not_specified|Multiple_Cutaneous_and_Uterine_Leiomyomas	Human_Phenotype_Ontology:HP:0007437\x2cMedGen:C1708350\x2cOMIM:150800\x2cOrphanet:ORPHA523|MedGen:C0027672\x2cSNOMED_CT:699346009|MedGen:C0342770\x2cOMIM:606812\x2cOrphanet:ORPHA24\x2cSNOMED_CT:237983002|MedGen:CN169374|MedGen:CN239164	criteria_provided\x2c_multiple_submitters\x2c_no_conflicts	Uncertain_significance	0.007	0.599	D	0.075	0.213	N	1	0.09	N	0	0.065	N	-6.37	0.997	D	-0.45	0.148	N	0.883
2	29416472	29416472	C	T	exonic	ALK	.	nonsynonymous SNV	ALK:NM_004304:exon29:c.G4481A:p.G1494E	0.522363	0.477637	4.24411e-10	anaplastic lymphoma receptor tyrosine kinase	FUNCTION: Neuronal orphan receptor tyrosine kinase that is essentially and transiently expressed in specific regions of the central and peripheral nervous systems and plays an important role in the genesis and differentiation of the nervous system. Transduces signals from ligands at the cell surface, through specific activation of the mitogen-activated protein kinase (MAPK) pathway. Phosphorylate…	DISEASE: Note=A chromosomal aberration involving ALK is found in a form of non-Hodgkin lymphoma. Translocation t(2;5)(p23;q35) with NPM1. The resulting chimeric NPM1-ALK protein homodimerize and the kinase becomes constitutively activated. The constitutively active fusion proteins are responsible for 5-10% of non-Hodgkin lymphomas.; DISEASE: Note=A chromosomal aberration involving ALK is associat…	TISSUE SPECIFICITY: Expressed in brain and CNS. Also expressed in the small intestine and testis, but not in normal lymphoid cells. {ECO:0000269|PubMed:9174053}.;	.	.	0.21536	0.41881	-2.24197	1.30337	3502.63	11.4087	rs368484630	450700	Neuroblastoma_3	MedGen:C2751681\x2cOMIM:613014	criteria_provided\x2c_single_submitter	Uncertain_significance	0.021	0.491	D	0	0.473	U	1	0.09	N	2.295	0.656	M	-1.09	0.772	T	-4.16	0.753	D	-0.661
2	29416473	29416473	C	T	exonic	ALK	.	nonsynonymous SNV	ALK:NM_004304:exon29:c.G4480A:p.G1494R	0.522363	0.477637	4.24411e-10	anaplastic lymphoma receptor tyrosine kinase	FUNCTION: Neuronal orphan receptor tyrosine kinase that is essentially and transiently expressed in specific regions of the central and peripheral nervous systems and plays an important role in the genesis and differentiation of the nervous system. Transduces signals from ligands at the cell surface, through specific activation of the mitogen-activated protein kinase (MAPK) pathway. Phosphorylate…	DISEASE: Note=A chromosomal aberration involving ALK is found in a form of non-Hodgkin lymphoma. Translocation t(2;5)(p23;q35) with NPM1. The resulting chimeric NPM1-ALK protein homodimerize and the kinase becomes constitutively activated. The constitutively active fusion proteins are responsible for 5-10% of non-Hodgkin lymphomas.; DISEASE: Note=A chromosomal aberration involving ALK is associat…	TISSUE SPECIFICITY: Expressed in brain and CNS. Also expressed in the small intestine and testis, but not in normal lymphoid cells. {ECO:0000269|PubMed:9174053}.;	.	.	0.21536	0.41881	-2.24197	1.30337	3502.63	11.4087	rs199940609	392875	Neuroblastoma_3|not_specified	MedGen:C2751681\x2cOMIM:613014|MedGen:CN169374	criteria_provided\x2c_multiple_submitters\x2c_no_conflicts	Benign/Likely_benign	0.162	0.235	T	0	0.473	U	1	0.09	N	1.6	0.409	L	-1.1	0.773	T	-3.79	0.716	D	-0.746
2	29416650	29416650	C	T	exonic	ALK	.	nonsynonymous SNV	ALK:NM_004304:exon29:c.G4303A:p.E1435K	0.522363	0.477637	4.24411e-10	anaplastic lymphoma receptor tyrosine kinase	FUNCTION: Neuronal orphan receptor tyrosine kinase that is essentially and transiently expressed in specific regions of the central and peripheral nervous systems and plays an important role in the genesis and differentiation of the nervous system. Transduces signals from ligands at the cell surface, through specific activation of the mitogen-activated protein kinase (MAPK) pathway. Phosphorylate…	DISEASE: Note=A chromosomal aberration involving ALK is found in a form of non-Hodgkin lymphoma. Translocation t(2;5)(p23;q35) with NPM1. The resulting chimeric NPM1-ALK protein homodimerize and the kinase becomes constitutively activated. The constitutively active fusion proteins are responsible for 5-10% of non-Hodgkin lymphomas.; DISEASE: Note=A chromosomal aberration involving ALK is associat…	TISSUE SPECIFICITY: Expressed in brain and CNS. Also expressed in the small intestine and testis, but not in normal lymphoid cells. {ECO:0000269|PubMed:9174053}.;	.	.	0.21536	0.41881	-2.24197	1.30337	3502.63	11.4087	rs769694344	392899	Neuroblastoma_3	MedGen:C2751681\x2cOMIM:613014	criteria_provided\x2c_single_submitter	Uncertain_significance	0.575	0.061	T	0.657	0.104	U	1	0.09	N	0.695	0.181	N	-1.07	0.77	T	-1.18	0.301	N	-0.945
2	29416753	29416753	T	G	exonic	ALK	.	nonsynonymous SNV	ALK:NM_004304:exon29:c.A4200C:p.E1400D	0.522363	0.477637	4.24411e-10	anaplastic lymphoma receptor tyrosine kinase	FUNCTION: Neuronal orphan receptor tyrosine kinase that is essentially and transiently expressed in specific regions of the central and peripheral nervous systems and plays an important role in the genesis and differentiation of the nervous system. Transduces signals from ligands at the cell surface, through specific activation of the mitogen-activated protein kinase (MAPK) pathway. Phosphorylate…	DISEASE: Note=A chromosomal aberration involving ALK is found in a form of non-Hodgkin lymphoma. Translocation t(2;5)(p23;q35) with NPM1. The resulting chimeric NPM1-ALK protein homodimerize and the kinase becomes constitutively activated. The constitutively active fusion proteins are responsible for 5-10% of non-Hodgkin lymphomas.; DISEASE: Note=A chromosomal aberration involving ALK is associat…	TISSUE SPECIFICITY: Expressed in brain and CNS. Also expressed in the small intestine and testis, but not in normal lymphoid cells. {ECO:0000269|PubMed:9174053}.;	.	.	0.21536	0.41881	-2.24197	1.30337	3502.63	11.4087	rs143647372	392540	Neuroblastoma_3	MedGen:C2751681\x2cOMIM:613014	criteria_provided\x2c_single_submitter	Uncertain_significance	0.322	0.135	T	0	0.491	U	0.939	0.81	D	1.665	0.427	L	-1.18	0.783	T	-2.25	0.503	N	-0.866
2	29420409	29420409	C	T	exonic	ALK	.	nonsynonymous SNV	ALK:NM_004304:exon27:c.G4072A:p.V1358I	0.522363	0.477637	4.24411e-10	anaplastic lymphoma receptor tyrosine kinase	FUNCTION: Neuronal orphan receptor tyrosine kinase that is essentially and transiently expressed in specific regions of the central and peripheral nervous systems and plays an important role in the genesis and differentiation of the nervous system. Transduces signals from ligands at the cell surface, through specific activation of the mitogen-activated protein kinase (MAPK) pathway. Phosphorylate…	DISEASE: Note=A chromosomal aberration involving ALK is found in a form of non-Hodgkin lymphoma. Translocation t(2;5)(p23;q35) with NPM1. The resulting chimeric NPM1-ALK protein homodimerize and the kinase becomes constitutively activated. The constitutively active fusion proteins are responsible for 5-10% of non-Hodgkin lymphomas.; DISEASE: Note=A chromosomal aberration involving ALK is associat…	TISSUE SPECIFICITY: Expressed in brain and CNS. Also expressed in the small intestine and testis, but not in normal lymphoid cells. {ECO:0000269|PubMed:9174053}.;	.	.	0.21536	0.41881	-2.24197	1.30337	3502.63	11.4087	rs774271469	450817	Neuroblastoma_3	MedGen:C2751681\x2cOMIM:613014	criteria_provided\x2c_single_submitter	Uncertain_significance	0.355	0.121	T	0.001	0.421	U	1	0.81	D	0.69	0.17	N	-1.61	0.823	D	-0.99	0.262	N	-0.09
2	29420453	29420453	G	A	exonic	ALK	.	nonsynonymous SNV	ALK:NM_004304:exon27:c.C4028T:p.T1343I	0.522363	0.477637	4.24411e-10	anaplastic lymphoma receptor tyrosine kinase	FUNCTION: Neuronal orphan receptor tyrosine kinase that is essentially and transiently expressed in specific regions of the central and peripheral nervous systems and plays an important role in the genesis and differentiation of the nervous system. Transduces signals from ligands at the cell surface, through specific activation of the mitogen-activated protein kinase (MAPK) pathway. Phosphorylate…	DISEASE: Note=A chromosomal aberration involving ALK is found in a form of non-Hodgkin lymphoma. Translocation t(2;5)(p23;q35) with NPM1. The resulting chimeric NPM1-ALK protein homodimerize and the kinase becomes constitutively activated. The constitutively active fusion proteins are responsible for 5-10% of non-Hodgkin lymphomas.; DISEASE: Note=A chromosomal aberration involving ALK is associat…	TISSUE SPECIFICITY: Expressed in brain and CNS. Also expressed in the small intestine and testis, but not in normal lymphoid cells. {ECO:0000269|PubMed:9174053}.;	.	.	0.21536	0.41881	-2.24197	1.30337	3502.63	11.4087	rs753763148	.	.	.	.	.	0.047	0.403	D	0	0.481	U	1	0.81	D	0.415	0.125	N	-1.65	0.826	D	-5.66	0.87	D	-0.145
2	29436908	29436908	C	T	exonic	ALK	.	nonsynonymous SNV	ALK:NM_004304:exon24:c.G3685A:p.V1229M	0.522363	0.477637	4.24411e-10	anaplastic lymphoma receptor tyrosine kinase	FUNCTION: Neuronal orphan receptor tyrosine kinase that is essentially and transiently expressed in specific regions of the central and peripheral nervous systems and plays an important role in the genesis and differentiation of the nervous system. Transduces signals from ligands at the cell surface, through specific activation of the mitogen-activated protein kinase (MAPK) pathway. Phosphorylate…	DISEASE: Note=A chromosomal aberration involving ALK is found in a form of non-Hodgkin lymphoma. Translocation t(2;5)(p23;q35) with NPM1. The resulting chimeric NPM1-ALK protein homodimerize and the kinase becomes constitutively activated. The constitutively active fusion proteins are responsible for 5-10% of non-Hodgkin lymphomas.; DISEASE: Note=A chromosomal aberration involving ALK is associat…	TISSUE SPECIFICITY: Expressed in brain and CNS. Also expressed in the small intestine and testis, but not in normal lymphoid cells. {ECO:0000269|PubMed:9174053}.;	.	.	0.21536	0.41881	-2.24197	1.30337	3502.63	11.4087	rs776228721	214511	Neuroblastoma_3	MedGen:C2751681\x2cOMIM:613014	criteria_provided\x2c_single_submitter	Uncertain_significance	0.297	0.146	T	0.001	0.431	D	1	0.81	D	0.375	0.121	N	-2.52	0.894	D	-1.57	0.379	N	-0.042
2	29443592	29443592	G	A	exonic	ALK	.	stopgain	ALK:NM_004304:exon23:c.C3625T:p.R1209X	0.522363	0.477637	4.24411e-10	anaplastic lymphoma receptor tyrosine kinase	FUNCTION: Neuronal orphan receptor tyrosine kinase that is essentially and transiently expressed in specific regions of the central and peripheral nervous systems and plays an important role in the genesis and differentiation of the nervous system. Transduces signals from ligands at the cell surface, through specific activation of the mitogen-activated protein kinase (MAPK) pathway. Phosphorylate…	DISEASE: Note=A chromosomal aberration involving ALK is found in a form of non-Hodgkin lymphoma. Translocation t(2;5)(p23;q35) with NPM1. The resulting chimeric NPM1-ALK protein homodimerize and the kinase becomes constitutively activated. The constitutively active fusion proteins are responsible for 5-10% of non-Hodgkin lymphomas.; DISEASE: Note=A chromosomal aberration involving ALK is associat…	TISSUE SPECIFICITY: Expressed in brain and CNS. Also expressed in the small intestine and testis, but not in normal lymphoid cells. {ECO:0000269|PubMed:9174053}.;	.	.	0.21536	0.41881	-2.24197	1.30337	3502.63	11.4087	rs769449619	.	.	.	.	.	.	.	.	0.001	0.431	U	1	0.81	A	.	.	.	.	.	.	.	.	.	.
2	29443645	29443645	G	T	exonic	ALK	.	nonsynonymous SNV	ALK:NM_004304:exon23:c.C3572A:p.P1191H	0.522363	0.477637	4.24411e-10	anaplastic lymphoma receptor tyrosine kinase	FUNCTION: Neuronal orphan receptor tyrosine kinase that is essentially and transiently expressed in specific regions of the central and peripheral nervous systems and plays an important role in the genesis and differentiation of the nervous system. Transduces signals from ligands at the cell surface, through specific activation of the mitogen-activated protein kinase (MAPK) pathway. Phosphorylate…	DISEASE: Note=A chromosomal aberration involving ALK is found in a form of non-Hodgkin lymphoma. Translocation t(2;5)(p23;q35) with NPM1. The resulting chimeric NPM1-ALK protein homodimerize and the kinase becomes constitutively activated. The constitutively active fusion proteins are responsible for 5-10% of non-Hodgkin lymphomas.; DISEASE: Note=A chromosomal aberration involving ALK is associat…	TISSUE SPECIFICITY: Expressed in brain and CNS. Also expressed in the small intestine and testis, but not in normal lymphoid cells. {ECO:0000269|PubMed:9174053}.;	.	.	0.21536	0.41881	-2.24197	1.30337	3502.63	11.4087	rs1060500210	392551	Neuroblastoma_3	MedGen:C2751681\x2cOMIM:613014	criteria_provided\x2c_single_submitter	Uncertain_significance	0.001	0.784	D	0	0.477	D	1	0.81	D	1.16	0.298	L	-1.81	0.84	D	-8.89	0.979	D	0.547
2	29446237	29446237	C	G	exonic	ALK	.	nonsynonymous SNV	ALK:NM_004304:exon20:c.G3330C:p.E1110D	0.522363	0.477637	4.24411e-10	anaplastic lymphoma receptor tyrosine kinase	FUNCTION: Neuronal orphan receptor tyrosine kinase that is essentially and transiently expressed in specific regions of the central and peripheral nervous systems and plays an important role in the genesis and differentiation of the nervous system. Transduces signals from ligands at the cell surface, through specific activation of the mitogen-activated protein kinase (MAPK) pathway. Phosphorylate…	DISEASE: Note=A chromosomal aberration involving ALK is found in a form of non-Hodgkin lymphoma. Translocation t(2;5)(p23;q35) with NPM1. The resulting chimeric NPM1-ALK protein homodimerize and the kinase becomes constitutively activated. The constitutively active fusion proteins are responsible for 5-10% of non-Hodgkin lymphomas.; DISEASE: Note=A chromosomal aberration involving ALK is associat…	TISSUE SPECIFICITY: Expressed in brain and CNS. Also expressed in the small intestine and testis, but not in normal lymphoid cells. {ECO:0000269|PubMed:9174053}.;	.	.	0.21536	0.41881	-2.24197	1.30337	3502.63	11.4087	rs140606509	451044	Hereditary_cancer-predisposing_syndrome|Neuroblastoma_3	MedGen:C0027672\x2cSNOMED_CT:699346009|MedGen:C2751681\x2cOMIM:613014	criteria_provided\x2c_multiple_submitters\x2c_no_conflicts	Uncertain_significance	0.083	0.518	T	0.005	0.334	N	1	0.81	D	1.995	0.543	M	-2.56	0.896	D	-2.66	0.587	D	-0.559
2	29446385	29446385	C	T	exonic	ALK	.	nonsynonymous SNV	ALK:NM_004304:exon20:c.G3182A:p.R1061Q	0.522363	0.477637	4.24411e-10	anaplastic lymphoma receptor tyrosine kinase	FUNCTION: Neuronal orphan receptor tyrosine kinase that is essentially and transiently expressed in specific regions of the central and peripheral nervous systems and plays an important role in the genesis and differentiation of the nervous system. Transduces signals from ligands at the cell surface, through specific activation of the mitogen-activated protein kinase (MAPK) pathway. Phosphorylate…	DISEASE: Note=A chromosomal aberration involving ALK is found in a form of non-Hodgkin lymphoma. Translocation t(2;5)(p23;q35) with NPM1. The resulting chimeric NPM1-ALK protein homodimerize and the kinase becomes constitutively activated. The constitutively active fusion proteins are responsible for 5-10% of non-Hodgkin lymphomas.; DISEASE: Note=A chromosomal aberration involving ALK is associat…	TISSUE SPECIFICITY: Expressed in brain and CNS. Also expressed in the small intestine and testis, but not in normal lymphoid cells. {ECO:0000269|PubMed:9174053}.;	.	.	0.21536	0.41881	-2.24197	1.30337	3502.63	11.4087	rs72852032	137209	Neuroblastoma_3|not_specified	MedGen:C2751681\x2cOMIM:613014|MedGen:CN169374	criteria_provided\x2c_single_submitter	Uncertain_significance	0.053	0.388	T	0.013	0.289	N	1	0.81	D	1.07	0.272	L	-1.37	0.802	T	-2.7	0.576	D	-0.694
2	29448384	29448384	C	T	exonic	ALK	.	nonsynonymous SNV	ALK:NM_004304:exon19:c.G3115A:p.V1039M	0.522363	0.477637	4.24411e-10	anaplastic lymphoma receptor tyrosine kinase	FUNCTION: Neuronal orphan receptor tyrosine kinase that is essentially and transiently expressed in specific regions of the central and peripheral nervous systems and plays an important role in the genesis and differentiation of the nervous system. Transduces signals from ligands at the cell surface, through specific activation of the mitogen-activated protein kinase (MAPK) pathway. Phosphorylate…	DISEASE: Note=A chromosomal aberration involving ALK is found in a form of non-Hodgkin lymphoma. Translocation t(2;5)(p23;q35) with NPM1. The resulting chimeric NPM1-ALK protein homodimerize and the kinase becomes constitutively activated. The constitutively active fusion proteins are responsible for 5-10% of non-Hodgkin lymphomas.; DISEASE: Note=A chromosomal aberration involving ALK is associat…	TISSUE SPECIFICITY: Expressed in brain and CNS. Also expressed in the small intestine and testis, but not in normal lymphoid cells. {ECO:0000269|PubMed:9174053}.;	.	.	0.21536	0.41881	-2.24197	1.30337	3502.63	11.4087	rs200080181	392722	Neuroblastoma_3	MedGen:C2751681\x2cOMIM:613014	criteria_provided\x2c_single_submitter	Uncertain_significance	0.006	0.614	D	0.001	0.413	U	1	0.81	D	2.295	0.656	M	-1.39	0.804	T	-1.68	0.401	N	0.18
2	29451938	29451938	G	A	intronic	ALK	.	.	.	0.522363	0.477637	4.24411e-10	anaplastic lymphoma receptor tyrosine kinase	FUNCTION: Neuronal orphan receptor tyrosine kinase that is essentially and transiently expressed in specific regions of the central and peripheral nervous systems and plays an important role in the genesis and differentiation of the nervous system. Transduces signals from ligands at the cell surface, through specific activation of the mitogen-activated protein kinase (MAPK) pathway. Phosphorylate…	DISEASE: Note=A chromosomal aberration involving ALK is found in a form of non-Hodgkin lymphoma. Translocation t(2;5)(p23;q35) with NPM1. The resulting chimeric NPM1-ALK protein homodimerize and the kinase becomes constitutively activated. The constitutively active fusion proteins are responsible for 5-10% of non-Hodgkin lymphomas.; DISEASE: Note=A chromosomal aberration involving ALK is associat…	TISSUE SPECIFICITY: Expressed in brain and CNS. Also expressed in the small intestine and testis, but not in normal lymphoid cells. {ECO:0000269|PubMed:9174053}.;	.	.	0.21536	0.41881	-2.24197	1.30337	3502.63	11.4087	rs577768628	238735	Neuroblastoma_3	MedGen:C2751681\x2cOMIM:613014	criteria_provided\x2c_single_submitter	Likely_benign	.	.	.	.	.	.	.	.	.	.	.	.	.	.	.	.	.	.	.
2	29473981	29473981	C	T	exonic	ALK	.	nonsynonymous SNV	ALK:NM_004304:exon12:c.G2194A:p.D732N	0.522363	0.477637	4.24411e-10	anaplastic lymphoma receptor tyrosine kinase	FUNCTION: Neuronal orphan receptor tyrosine kinase that is essentially and transiently expressed in specific regions of the central and peripheral nervous systems and plays an important role in the genesis and differentiation of the nervous system. Transduces signals from ligands at the cell surface, through specific activation of the mitogen-activated protein kinase (MAPK) pathway. Phosphorylate…	DISEASE: Note=A chromosomal aberration involving ALK is found in a form of non-Hodgkin lymphoma. Translocation t(2;5)(p23;q35) with NPM1. The resulting chimeric NPM1-ALK protein homodimerize and the kinase becomes constitutively activated. The constitutively active fusion proteins are responsible for 5-10% of non-Hodgkin lymphomas.; DISEASE: Note=A chromosomal aberration involving ALK is associat…	TISSUE SPECIFICITY: Expressed in brain and CNS. Also expressed in the small intestine and testis, but not in normal lymphoid cells. {ECO:0000269|PubMed:9174053}.;	.	.	0.21536	0.41881	-2.24197	1.30337	3502.63	11.4087	rs768366852	.	.	.	.	.	0.44	0.092	T	0.02	0.272	N	0.765	0.81	D	-0.69	0.019	N	-1	0.76	T	-0.08	0.082	N	-1
2	29474026	29474026	C	T	exonic	ALK	.	nonsynonymous SNV	ALK:NM_004304:exon12:c.G2149A:p.E717K	0.522363	0.477637	4.24411e-10	anaplastic lymphoma receptor tyrosine kinase	FUNCTION: Neuronal orphan receptor tyrosine kinase that is essentially and transiently expressed in specific regions of the central and peripheral nervous systems and plays an important role in the genesis and differentiation of the nervous system. Transduces signals from ligands at the cell surface, through specific activation of the mitogen-activated protein kinase (MAPK) pathway. Phosphorylate…	DISEASE: Note=A chromosomal aberration involving ALK is found in a form of non-Hodgkin lymphoma. Translocation t(2;5)(p23;q35) with NPM1. The resulting chimeric NPM1-ALK protein homodimerize and the kinase becomes constitutively activated. The constitutively active fusion proteins are responsible for 5-10% of non-Hodgkin lymphomas.; DISEASE: Note=A chromosomal aberration involving ALK is associat…	TISSUE SPECIFICITY: Expressed in brain and CNS. Also expressed in the small intestine and testis, but not in normal lymphoid cells. {ECO:0000269|PubMed:9174053}.;	.	.	0.21536	0.41881	-2.24197	1.30337	3502.63	11.4087	rs147858673	238742	Neuroblastoma_3|not_specified	MedGen:C2751681\x2cOMIM:613014|MedGen:CN169374	criteria_provided\x2c_conflicting_interpretations	Conflicting_interpretations_of_pathogenicity	0.076	0.342	T	0	0.481	D	0.966	0.81	D	2.24	0.636	M	-1.19	0.784	T	-2.07	0.473	N	-0.371
2	29474044	29474044	T	G	exonic	ALK	.	nonsynonymous SNV	ALK:NM_004304:exon12:c.A2131C:p.S711R	0.522363	0.477637	4.24411e-10	anaplastic lymphoma receptor tyrosine kinase	FUNCTION: Neuronal orphan receptor tyrosine kinase that is essentially and transiently expressed in specific regions of the central and peripheral nervous systems and plays an important role in the genesis and differentiation of the nervous system. Transduces signals from ligands at the cell surface, through specific activation of the mitogen-activated protein kinase (MAPK) pathway. Phosphorylate…	DISEASE: Note=A chromosomal aberration involving ALK is found in a form of non-Hodgkin lymphoma. Translocation t(2;5)(p23;q35) with NPM1. The resulting chimeric NPM1-ALK protein homodimerize and the kinase becomes constitutively activated. The constitutively active fusion proteins are responsible for 5-10% of non-Hodgkin lymphomas.; DISEASE: Note=A chromosomal aberration involving ALK is associat…	TISSUE SPECIFICITY: Expressed in brain and CNS. Also expressed in the small intestine and testis, but not in normal lymphoid cells. {ECO:0000269|PubMed:9174053}.;	.	.	0.21536	0.41881	-2.24197	1.30337	3502.63	11.4087	.	.	.	.	.	.	0.079	0.337	T	0.001	0.397	N	1	0.81	D	1.955	0.53	M	-1.12	0.776	T	-2.46	0.537	N	-0.403
2	29497990	29497990	T	A	exonic	ALK	.	nonsynonymous SNV	ALK:NM_004304:exon11:c.A2016T:p.R672S	0.522363	0.477637	4.24411e-10	anaplastic lymphoma receptor tyrosine kinase	FUNCTION: Neuronal orphan receptor tyrosine kinase that is essentially and transiently expressed in specific regions of the central and peripheral nervous systems and plays an important role in the genesis and differentiation of the nervous system. Transduces signals from ligands at the cell surface, through specific activation of the mitogen-activated protein kinase (MAPK) pathway. Phosphorylate…	DISEASE: Note=A chromosomal aberration involving ALK is found in a form of non-Hodgkin lymphoma. Translocation t(2;5)(p23;q35) with NPM1. The resulting chimeric NPM1-ALK protein homodimerize and the kinase becomes constitutively activated. The constitutively active fusion proteins are responsible for 5-10% of non-Hodgkin lymphomas.; DISEASE: Note=A chromosomal aberration involving ALK is associat…	TISSUE SPECIFICITY: Expressed in brain and CNS. Also expressed in the small intestine and testis, but not in normal lymphoid cells. {ECO:0000269|PubMed:9174053}.;	.	.	0.21536	0.41881	-2.24197	1.30337	3502.63	11.4087	rs1060500225	392579	Neuroblastoma_3	MedGen:C2751681\x2cOMIM:613014	criteria_provided\x2c_single_submitter	Uncertain_significance	0.801	0.031	T	0.267	0.152	U	1	0.09	N	1.355	0.339	L	-0.99	0.759	T	0.92	0.016	N	-0.996
2	29498007	29498007	C	T	exonic	ALK	.	nonsynonymous SNV	ALK:NM_004304:exon11:c.G1999A:p.G667R	0.522363	0.477637	4.24411e-10	anaplastic lymphoma receptor tyrosine kinase	FUNCTION: Neuronal orphan receptor tyrosine kinase that is essentially and transiently expressed in specific regions of the central and peripheral nervous systems and plays an important role in the genesis and differentiation of the nervous system. Transduces signals from ligands at the cell surface, through specific activation of the mitogen-activated protein kinase (MAPK) pathway. Phosphorylate…	DISEASE: Note=A chromosomal aberration involving ALK is found in a form of non-Hodgkin lymphoma. Translocation t(2;5)(p23;q35) with NPM1. The resulting chimeric NPM1-ALK protein homodimerize and the kinase becomes constitutively activated. The constitutively active fusion proteins are responsible for 5-10% of non-Hodgkin lymphomas.; DISEASE: Note=A chromosomal aberration involving ALK is associat…	TISSUE SPECIFICITY: Expressed in brain and CNS. Also expressed in the small intestine and testis, but not in normal lymphoid cells. {ECO:0000269|PubMed:9174053}.;	.	.	0.21536	0.41881	-2.24197	1.30337	3502.63	11.4087	rs539763601	392636	Neuroblastoma_3	MedGen:C2751681\x2cOMIM:613014	criteria_provided\x2c_single_submitter	Uncertain_significance	0.549	0.066	T	0.737	0.064	U	1	0.09	N	0.345	0.112	N	-1.06	0.768	T	-0.21	0.103	N	-0.988
2	29498088	29498088	C	T	exonic	ALK	.	nonsynonymous SNV	ALK:NM_004304:exon11:c.G1918A:p.G640R	0.522363	0.477637	4.24411e-10	anaplastic lymphoma receptor tyrosine kinase	FUNCTION: Neuronal orphan receptor tyrosine kinase that is essentially and transiently expressed in specific regions of the central and peripheral nervous systems and plays an important role in the genesis and differentiation of the nervous system. Transduces signals from ligands at the cell surface, through specific activation of the mitogen-activated protein kinase (MAPK) pathway. Phosphorylate…	DISEASE: Note=A chromosomal aberration involving ALK is found in a form of non-Hodgkin lymphoma. Translocation t(2;5)(p23;q35) with NPM1. The resulting chimeric NPM1-ALK protein homodimerize and the kinase becomes constitutively activated. The constitutively active fusion proteins are responsible for 5-10% of non-Hodgkin lymphomas.; DISEASE: Note=A chromosomal aberration involving ALK is associat…	TISSUE SPECIFICITY: Expressed in brain and CNS. Also expressed in the small intestine and testis, but not in normal lymphoid cells. {ECO:0000269|PubMed:9174053}.;	.	.	0.21536	0.41881	-2.24197	1.30337	3502.63	11.4087	rs144453491	392751	Neuroblastoma_3	MedGen:C2751681\x2cOMIM:613014	criteria_provided\x2c_single_submitter	Uncertain_significance	0.04	0.421	D	0	0.452	U	1	0.81	D	2.175	0.612	M	-1.11	0.775	T	-3.37	0.666	D	-0.358
2	29519814	29519814	G	A	exonic	ALK	.	nonsynonymous SNV	ALK:NM_004304:exon9:c.C1757T:p.A586V	0.522363	0.477637	4.24411e-10	anaplastic lymphoma receptor tyrosine kinase	FUNCTION: Neuronal orphan receptor tyrosine kinase that is essentially and transiently expressed in specific regions of the central and peripheral nervous systems and plays an important role in the genesis and differentiation of the nervous system. Transduces signals from ligands at the cell surface, through specific activation of the mitogen-activated protein kinase (MAPK) pathway. Phosphorylate…	DISEASE: Note=A chromosomal aberration involving ALK is found in a form of non-Hodgkin lymphoma. Translocation t(2;5)(p23;q35) with NPM1. The resulting chimeric NPM1-ALK protein homodimerize and the kinase becomes constitutively activated. The constitutively active fusion proteins are responsible for 5-10% of non-Hodgkin lymphomas.; DISEASE: Note=A chromosomal aberration involving ALK is associat…	TISSUE SPECIFICITY: Expressed in brain and CNS. Also expressed in the small intestine and testis, but not in normal lymphoid cells. {ECO:0000269|PubMed:9174053}.;	.	.	0.21536	0.41881	-2.24197	1.30337	3502.63	11.4087	rs1046338903	.	.	.	.	.	0.264	0.163	T	0.059	0.223	U	1	0.28	N	0	0.065	N	4.48	0.021	T	-1.3	0.326	N	-0.93
2	29519851	29519851	C	T	exonic	ALK	.	nonsynonymous SNV	ALK:NM_004304:exon9:c.G1720A:p.G574R	0.522363	0.477637	4.24411e-10	anaplastic lymphoma receptor tyrosine kinase	FUNCTION: Neuronal orphan receptor tyrosine kinase that is essentially and transiently expressed in specific regions of the central and peripheral nervous systems and plays an important role in the genesis and differentiation of the nervous system. Transduces signals from ligands at the cell surface, through specific activation of the mitogen-activated protein kinase (MAPK) pathway. Phosphorylate…	DISEASE: Note=A chromosomal aberration involving ALK is found in a form of non-Hodgkin lymphoma. Translocation t(2;5)(p23;q35) with NPM1. The resulting chimeric NPM1-ALK protein homodimerize and the kinase becomes constitutively activated. The constitutively active fusion proteins are responsible for 5-10% of non-Hodgkin lymphomas.; DISEASE: Note=A chromosomal aberration involving ALK is associat…	TISSUE SPECIFICITY: Expressed in brain and CNS. Also expressed in the small intestine and testis, but not in normal lymphoid cells. {ECO:0000269|PubMed:9174053}.;	.	.	0.21536	0.41881	-2.24197	1.30337	3502.63	11.4087	rs762358335	451081	Neuroblastoma_3	MedGen:C2751681\x2cOMIM:613014	criteria_provided\x2c_single_submitter	Uncertain_significance	0.074	0.346	T	0	0.463	U	1	0.81	D	2.36	0.681	M	4.42	0.022	T	-3.17	0.643	D	-0.906
2	29551352	29551352	A	G	intronic	ALK	.	.	.	0.522363	0.477637	4.24411e-10	anaplastic lymphoma receptor tyrosine kinase	FUNCTION: Neuronal orphan receptor tyrosine kinase that is essentially and transiently expressed in specific regions of the central and peripheral nervous systems and plays an important role in the genesis and differentiation of the nervous system. Transduces signals from ligands at the cell surface, through specific activation of the mitogen-activated protein kinase (MAPK) pathway. Phosphorylate…	DISEASE: Note=A chromosomal aberration involving ALK is found in a form of non-Hodgkin lymphoma. Translocation t(2;5)(p23;q35) with NPM1. The resulting chimeric NPM1-ALK protein homodimerize and the kinase becomes constitutively activated. The constitutively active fusion proteins are responsible for 5-10% of non-Hodgkin lymphomas.; DISEASE: Note=A chromosomal aberration involving ALK is associat…	TISSUE SPECIFICITY: Expressed in brain and CNS. Also expressed in the small intestine and testis, but not in normal lymphoid cells. {ECO:0000269|PubMed:9174053}.;	.	.	0.21536	0.41881	-2.24197	1.30337	3502.63	11.4087	rs377214413	450922	Neuroblastoma_3	MedGen:C2751681\x2cOMIM:613014	criteria_provided\x2c_single_submitter	Likely_benign	.	.	.	.	.	.	.	.	.	.	.	.	.	.	.	.	.	.	.
2	29754787	29754787	T	A	exonic	ALK	.	nonsynonymous SNV	ALK:NM_004304:exon4:c.A1148T:p.K383M	0.522363	0.477637	4.24411e-10	anaplastic lymphoma receptor tyrosine kinase	FUNCTION: Neuronal orphan receptor tyrosine kinase that is essentially and transiently expressed in specific regions of the central and peripheral nervous systems and plays an important role in the genesis and differentiation of the nervous system. Transduces signals from ligands at the cell surface, through specific activation of the mitogen-activated protein kinase (MAPK) pathway. Phosphorylate…	DISEASE: Note=A chromosomal aberration involving ALK is found in a form of non-Hodgkin lymphoma. Translocation t(2;5)(p23;q35) with NPM1. The resulting chimeric NPM1-ALK protein homodimerize and the kinase becomes constitutively activated. The constitutively active fusion proteins are responsible for 5-10% of non-Hodgkin lymphomas.; DISEASE: Note=A chromosomal aberration involving ALK is associat…	TISSUE SPECIFICITY: Expressed in brain and CNS. Also expressed in the small intestine and testis, but not in normal lymphoid cells. {ECO:0000269|PubMed:9174053}.;	.	.	0.21536	0.41881	-2.24197	1.30337	3502.63	11.4087	rs140928266	518098	Neuroblastoma_3	MedGen:C2751681\x2cOMIM:613014	criteria_provided\x2c_single_submitter	Uncertain_significance	0.215	0.193	T	0.257	0.154	U	0.63	0.81	D	0	0.065	N	4.44	0.022	T	-1.36	0.338	N	-0.626
2	29754824	29754824	C	T	exonic	ALK	.	nonsynonymous SNV	ALK:NM_004304:exon4:c.G1111A:p.A371T	0.522363	0.477637	4.24411e-10	anaplastic lymphoma receptor tyrosine kinase	FUNCTION: Neuronal orphan receptor tyrosine kinase that is essentially and transiently expressed in specific regions of the central and peripheral nervous systems and plays an important role in the genesis and differentiation of the nervous system. Transduces signals from ligands at the cell surface, through specific activation of the mitogen-activated protein kinase (MAPK) pathway. Phosphorylate…	DISEASE: Note=A chromosomal aberration involving ALK is found in a form of non-Hodgkin lymphoma. Translocation t(2;5)(p23;q35) with NPM1. The resulting chimeric NPM1-ALK protein homodimerize and the kinase becomes constitutively activated. The constitutively active fusion proteins are responsible for 5-10% of non-Hodgkin lymphomas.; DISEASE: Note=A chromosomal aberration involving ALK is associat…	TISSUE SPECIFICITY: Expressed in brain and CNS. Also expressed in the small intestine and testis, but not in normal lymphoid cells. {ECO:0000269|PubMed:9174053}.;	.	.	0.21536	0.41881	-2.24197	1.30337	3502.63	11.4087	rs149968229	137222	Neuroblastoma_3|not_specified|Neuroblastoma_Susceptibility	MedGen:C2751681\x2cOMIM:613014|MedGen:CN169374|MedGen:CN239480	criteria_provided\x2c_multiple_submitters\x2c_no_conflicts	Likely_benign	0.234	0.18	T	0.004	0.339	U	0.637	0.81	D	0	0.065	N	4.45	0.022	T	-0.41	0.14	N	-0.785
2	29917743	29917743	C	T	exonic	ALK	.	nonsynonymous SNV	ALK:NM_004304:exon3:c.G925A:p.A309T	0.522363	0.477637	4.24411e-10	anaplastic lymphoma receptor tyrosine kinase	FUNCTION: Neuronal orphan receptor tyrosine kinase that is essentially and transiently expressed in specific regions of the central and peripheral nervous systems and plays an important role in the genesis and differentiation of the nervous system. Transduces signals from ligands at the cell surface, through specific activation of the mitogen-activated protein kinase (MAPK) pathway. Phosphorylate…	DISEASE: Note=A chromosomal aberration involving ALK is found in a form of non-Hodgkin lymphoma. Translocation t(2;5)(p23;q35) with NPM1. The resulting chimeric NPM1-ALK protein homodimerize and the kinase becomes constitutively activated. The constitutively active fusion proteins are responsible for 5-10% of non-Hodgkin lymphomas.; DISEASE: Note=A chromosomal aberration involving ALK is associat…	TISSUE SPECIFICITY: Expressed in brain and CNS. Also expressed in the small intestine and testis, but not in normal lymphoid cells. {ECO:0000269|PubMed:9174053}.;	.	.	0.21536	0.41881	-2.24197	1.30337	3502.63	11.4087	rs145681577	392772	Neuroblastoma_3	MedGen:C2751681\x2cOMIM:613014	criteria_provided\x2c_single_submitter	Uncertain_significance	0.276	0.157	T	.	.	.	1	0.81	D	0	0.065	N	4.43	0.022	T	0.1	0.058	N	-0.769
2	29917860	29917860	A	G	exonic	ALK	.	nonsynonymous SNV	ALK:NM_004304:exon3:c.T808C:p.F270L	0.522363	0.477637	4.24411e-10	anaplastic lymphoma receptor tyrosine kinase	FUNCTION: Neuronal orphan receptor tyrosine kinase that is essentially and transiently expressed in specific regions of the central and peripheral nervous systems and plays an important role in the genesis and differentiation of the nervous system. Transduces signals from ligands at the cell surface, through specific activation of the mitogen-activated protein kinase (MAPK) pathway. Phosphorylate…	DISEASE: Note=A chromosomal aberration involving ALK is found in a form of non-Hodgkin lymphoma. Translocation t(2;5)(p23;q35) with NPM1. The resulting chimeric NPM1-ALK protein homodimerize and the kinase becomes constitutively activated. The constitutively active fusion proteins are responsible for 5-10% of non-Hodgkin lymphomas.; DISEASE: Note=A chromosomal aberration involving ALK is associat…	TISSUE SPECIFICITY: Expressed in brain and CNS. Also expressed in the small intestine and testis, but not in normal lymphoid cells. {ECO:0000269|PubMed:9174053}.;	.	.	0.21536	0.41881	-2.24197	1.30337	3502.63	11.4087	rs143229596	137220	Neuroblastoma_3|not_specified	MedGen:C2751681\x2cOMIM:613014|MedGen:CN169374	criteria_provided\x2c_single_submitter	Uncertain_significance	0.055	0.384	T	.	.	.	0.529	0.81	D	0	0.065	N	4.56	0.02	T	-0.85	0.232	N	-0.425
2	30143176	30143176	G	C	exonic	ALK	.	nonsynonymous SNV	ALK:NM_004304:exon1:c.C350G:p.P117R	0.522363	0.477637	4.24411e-10	anaplastic lymphoma receptor tyrosine kinase	FUNCTION: Neuronal orphan receptor tyrosine kinase that is essentially and transiently expressed in specific regions of the central and peripheral nervous systems and plays an important role in the genesis and differentiation of the nervous system. Transduces signals from ligands at the cell surface, through specific activation of the mitogen-activated protein kinase (MAPK) pathway. Phosphorylate…	DISEASE: Note=A chromosomal aberration involving ALK is found in a form of non-Hodgkin lymphoma. Translocation t(2;5)(p23;q35) with NPM1. The resulting chimeric NPM1-ALK protein homodimerize and the kinase becomes constitutively activated. The constitutively active fusion proteins are responsible for 5-10% of non-Hodgkin lymphomas.; DISEASE: Note=A chromosomal aberration involving ALK is associat…	TISSUE SPECIFICITY: Expressed in brain and CNS. Also expressed in the small intestine and testis, but not in normal lymphoid cells. {ECO:0000269|PubMed:9174053}.;	.	.	0.21536	0.41881	-2.24197	1.30337	3502.63	11.4087	rs201290745	450973	Neuroblastoma_3	MedGen:C2751681\x2cOMIM:613014	criteria_provided\x2c_single_submitter	Uncertain_significance	0.007	0.599	D	.	.	.	1	0.09	N	0.55	0.145	N	-2.26	0.874	D	-0.96	0.255	N	-0.456
2	30143408	30143408	G	A	exonic	ALK	.	nonsynonymous SNV	ALK:NM_004304:exon1:c.C118T:p.P40S	0.522363	0.477637	4.24411e-10	anaplastic lymphoma receptor tyrosine kinase	FUNCTION: Neuronal orphan receptor tyrosine kinase that is essentially and transiently expressed in specific regions of the central and peripheral nervous systems and plays an important role in the genesis and differentiation of the nervous system. Transduces signals from ligands at the cell surface, through specific activation of the mitogen-activated protein kinase (MAPK) pathway. Phosphorylate…	DISEASE: Note=A chromosomal aberration involving ALK is found in a form of non-Hodgkin lymphoma. Translocation t(2;5)(p23;q35) with NPM1. The resulting chimeric NPM1-ALK protein homodimerize and the kinase becomes constitutively activated. The constitutively active fusion proteins are responsible for 5-10% of non-Hodgkin lymphomas.; DISEASE: Note=A chromosomal aberration involving ALK is associat…	TISSUE SPECIFICITY: Expressed in brain and CNS. Also expressed in the small intestine and testis, but not in normal lymphoid cells. {ECO:0000269|PubMed:9174053}.;	.	.	0.21536	0.41881	-2.24197	1.30337	3502.63	11.4087	rs371679329	451152	Neuroblastoma_3	MedGen:C2751681\x2cOMIM:613014	criteria_provided\x2c_single_submitter	Likely_benign	0	0.912	D	.	.	.	0.999	0.45	D	0.695	0.181	N	-1.22	0.788	T	-0.44	0.146	N	-0.263
2	30143420	30143420	G	A	exonic	ALK	.	nonsynonymous SNV	ALK:NM_004304:exon1:c.C106T:p.P36S	0.522363	0.477637	4.24411e-10	anaplastic lymphoma receptor tyrosine kinase	FUNCTION: Neuronal orphan receptor tyrosine kinase that is essentially and transiently expressed in specific regions of the central and peripheral nervous systems and plays an important role in the genesis and differentiation of the nervous system. Transduces signals from ligands at the cell surface, through specific activation of the mitogen-activated protein kinase (MAPK) pathway. Phosphorylate…	DISEASE: Note=A chromosomal aberration involving ALK is found in a form of non-Hodgkin lymphoma. Translocation t(2;5)(p23;q35) with NPM1. The resulting chimeric NPM1-ALK protein homodimerize and the kinase becomes constitutively activated. The constitutively active fusion proteins are responsible for 5-10% of non-Hodgkin lymphomas.; DISEASE: Note=A chromosomal aberration involving ALK is associat…	TISSUE SPECIFICITY: Expressed in brain and CNS. Also expressed in the small intestine and testis, but not in normal lymphoid cells. {ECO:0000269|PubMed:9174053}.;	.	.	0.21536	0.41881	-2.24197	1.30337	3502.63	11.4087	rs201490095	137196	Neuroblastoma_3|not_specified|Neuroblastoma_Susceptibility	MedGen:C2751681\x2cOMIM:613014|MedGen:CN169374|MedGen:CN239480	criteria_provided\x2c_multiple_submitters\x2c_no_conflicts	Likely_benign	0.019	0.501	D	.	.	.	1	0.09	N	0.695	0.181	N	-1.13	0.777	T	-0.64	0.187	N	-0.984
2	39213258	39213258	G	C	exonic	SOS1	.	nonsynonymous SNV	SOS1:NM_005633:exon23:c.C3709G:p.P1237A	1	1.04806e-07	1.77231e-20	SOS Ras/Rac guanine nucleotide exchange factor 1	FUNCTION: Promotes the exchange of Ras-bound GDP by GTP. Catalytic component of a trimeric complex that participates in transduction of signals from Ras to Rac by promoting the Rac-specific guanine nucleotide exchange factor (GEF) activity (By similarity). {ECO:0000250}.;	DISEASE: Noonan syndrome 4 (NS4) [MIM:610733]: A form of Noonan syndrome, a disease characterized by short stature, facial dysmorphic features such as hypertelorism, a downward eyeslant and low-set posteriorly rotated ears, and a high incidence of congenital heart defects and hypertrophic cardiomyopathy. Other features can include a short neck with webbing or redundancy of skin, deafness, motor d…	TISSUE SPECIFICITY: Expressed in gingival tissues. {ECO:0000269|PubMed:11868160}.;	ovary;salivary gland;intestine;colon;fovea centralis;choroid;skin;retina;bone marrow;uterus;prostate;optic nerve;whole body;frontal lobe;endometrium;larynx;thyroid;testis;germinal center;brain;bladder;unclassifiable (Anatomical System);lymph node;heart;pharynx;blood;lens;skeletal muscle;breast;bile duct;lung;placenta;macula lutea;visual apparatus;hippocampus;liver;spleen;head and neck;cervix;kidn…	dorsal root ganglion;superior cervical ganglion;testis;ciliary ganglion;pons;atrioventricular node;skeletal muscle;	0.72054	0.38414	-0.995665	8.53975	106.787	2.24216	rs371408734	286291	Gingival_fibromatosis|Noonan_syndrome|Rasopathy	Human_Phenotype_Ontology:HP:0000169\x2cMedGen:C0016049|MeSH:D009634\x2cMedGen:C0028326\x2cOrphanet:ORPHA648\x2cSNOMED_CT:205824006|MedGen:CN166718\x2cOrphanet:ORPHA98733	criteria_provided\x2c_multiple_submitters\x2c_no_conflicts	Uncertain_significance	0	0.912	D	0	0.843	D	1	0.81	D	2.215	0.627	M	-1	0.8	T	-2.91	0.663	D	0.181
2	39222324	39222324	A	T	exonic	SOS1	.	nonsynonymous SNV	SOS1:NM_005633:exon20:c.T3286A:p.S1096T	1	1.04806e-07	1.77231e-20	SOS Ras/Rac guanine nucleotide exchange factor 1	FUNCTION: Promotes the exchange of Ras-bound GDP by GTP. Catalytic component of a trimeric complex that participates in transduction of signals from Ras to Rac by promoting the Rac-specific guanine nucleotide exchange factor (GEF) activity (By similarity). {ECO:0000250}.;	DISEASE: Noonan syndrome 4 (NS4) [MIM:610733]: A form of Noonan syndrome, a disease characterized by short stature, facial dysmorphic features such as hypertelorism, a downward eyeslant and low-set posteriorly rotated ears, and a high incidence of congenital heart defects and hypertrophic cardiomyopathy. Other features can include a short neck with webbing or redundancy of skin, deafness, motor d…	TISSUE SPECIFICITY: Expressed in gingival tissues. {ECO:0000269|PubMed:11868160}.;	ovary;salivary gland;intestine;colon;fovea centralis;choroid;skin;retina;bone marrow;uterus;prostate;optic nerve;whole body;frontal lobe;endometrium;larynx;thyroid;testis;germinal center;brain;bladder;unclassifiable (Anatomical System);lymph node;heart;pharynx;blood;lens;skeletal muscle;breast;bile duct;lung;placenta;macula lutea;visual apparatus;hippocampus;liver;spleen;head and neck;cervix;kidn…	dorsal root ganglion;superior cervical ganglion;testis;ciliary ganglion;pons;atrioventricular node;skeletal muscle;	0.72054	0.38414	-0.995665	8.53975	106.787	2.24216	rs376722127	451196	Rasopathy	MedGen:CN166718\x2cOrphanet:ORPHA98733	criteria_provided\x2c_single_submitter	Uncertain_significance	0.037	0.43	D	0	0.629	N	1	0.81	D	2.015	0.552	M	-1.03	0.776	T	-0.92	0.285	N	-0.46
2	39224178	39224178	C	T	exonic	SOS1	.	nonsynonymous SNV	SOS1:NM_005633:exon19:c.G2966A:p.R989K	1	1.04806e-07	1.77231e-20	SOS Ras/Rac guanine nucleotide exchange factor 1	FUNCTION: Promotes the exchange of Ras-bound GDP by GTP. Catalytic component of a trimeric complex that participates in transduction of signals from Ras to Rac by promoting the Rac-specific guanine nucleotide exchange factor (GEF) activity (By similarity). {ECO:0000250}.;	DISEASE: Noonan syndrome 4 (NS4) [MIM:610733]: A form of Noonan syndrome, a disease characterized by short stature, facial dysmorphic features such as hypertelorism, a downward eyeslant and low-set posteriorly rotated ears, and a high incidence of congenital heart defects and hypertrophic cardiomyopathy. Other features can include a short neck with webbing or redundancy of skin, deafness, motor d…	TISSUE SPECIFICITY: Expressed in gingival tissues. {ECO:0000269|PubMed:11868160}.;	ovary;salivary gland;intestine;colon;fovea centralis;choroid;skin;retina;bone marrow;uterus;prostate;optic nerve;whole body;frontal lobe;endometrium;larynx;thyroid;testis;germinal center;brain;bladder;unclassifiable (Anatomical System);lymph node;heart;pharynx;blood;lens;skeletal muscle;breast;bile duct;lung;placenta;macula lutea;visual apparatus;hippocampus;liver;spleen;head and neck;cervix;kidn…	dorsal root ganglion;superior cervical ganglion;testis;ciliary ganglion;pons;atrioventricular node;skeletal muscle;	0.72054	0.38414	-0.995665	8.53975	106.787	2.24216	rs202043599	54524	Rasopathy|not_specified|not_provided	MedGen:CN166718\x2cOrphanet:ORPHA98733|MedGen:CN169374|MedGen:CN517202	criteria_provided\x2c_conflicting_interpretations	Conflicting_interpretations_of_pathogenicity	0.663	0.052	T	0.002	0.384	N	0.999	0.46	D	-0.22	0.04	N	1.6	0.286	T	-0.64	0.187	N	-1.06
2	39239286	39239286	G	A	exonic	SOS1	.	nonsynonymous SNV	SOS1:NM_005633:exon14:c.C2371T:p.L791F	1	1.04806e-07	1.77231e-20	SOS Ras/Rac guanine nucleotide exchange factor 1	FUNCTION: Promotes the exchange of Ras-bound GDP by GTP. Catalytic component of a trimeric complex that participates in transduction of signals from Ras to Rac by promoting the Rac-specific guanine nucleotide exchange factor (GEF) activity (By similarity). {ECO:0000250}.;	DISEASE: Noonan syndrome 4 (NS4) [MIM:610733]: A form of Noonan syndrome, a disease characterized by short stature, facial dysmorphic features such as hypertelorism, a downward eyeslant and low-set posteriorly rotated ears, and a high incidence of congenital heart defects and hypertrophic cardiomyopathy. Other features can include a short neck with webbing or redundancy of skin, deafness, motor d…	TISSUE SPECIFICITY: Expressed in gingival tissues. {ECO:0000269|PubMed:11868160}.;	ovary;salivary gland;intestine;colon;fovea centralis;choroid;skin;retina;bone marrow;uterus;prostate;optic nerve;whole body;frontal lobe;endometrium;larynx;thyroid;testis;germinal center;brain;bladder;unclassifiable (Anatomical System);lymph node;heart;pharynx;blood;lens;skeletal muscle;breast;bile duct;lung;placenta;macula lutea;visual apparatus;hippocampus;liver;spleen;head and neck;cervix;kidn…	dorsal root ganglion;superior cervical ganglion;testis;ciliary ganglion;pons;atrioventricular node;skeletal muscle;	0.72054	0.38414	-0.995665	8.53975	106.787	2.24216	.	.	.	.	.	.	0.003	0.682	D	0	0.843	D	1	0.81	D	2.955	0.853	M	1.33	0.35	T	-3.61	0.694	D	-0.568
2	39241981	39241981	T	C	exonic	SOS1	.	nonsynonymous SNV	SOS1:NM_005633:exon11:c.A1865G:p.N622S	1	1.04806e-07	1.77231e-20	SOS Ras/Rac guanine nucleotide exchange factor 1	FUNCTION: Promotes the exchange of Ras-bound GDP by GTP. Catalytic component of a trimeric complex that participates in transduction of signals from Ras to Rac by promoting the Rac-specific guanine nucleotide exchange factor (GEF) activity (By similarity). {ECO:0000250}.;	DISEASE: Noonan syndrome 4 (NS4) [MIM:610733]: A form of Noonan syndrome, a disease characterized by short stature, facial dysmorphic features such as hypertelorism, a downward eyeslant and low-set posteriorly rotated ears, and a high incidence of congenital heart defects and hypertrophic cardiomyopathy. Other features can include a short neck with webbing or redundancy of skin, deafness, motor d…	TISSUE SPECIFICITY: Expressed in gingival tissues. {ECO:0000269|PubMed:11868160}.;	ovary;salivary gland;intestine;colon;fovea centralis;choroid;skin;retina;bone marrow;uterus;prostate;optic nerve;whole body;frontal lobe;endometrium;larynx;thyroid;testis;germinal center;brain;bladder;unclassifiable (Anatomical System);lymph node;heart;pharynx;blood;lens;skeletal muscle;breast;bile duct;lung;placenta;macula lutea;visual apparatus;hippocampus;liver;spleen;head and neck;cervix;kidn…	dorsal root ganglion;superior cervical ganglion;testis;ciliary ganglion;pons;atrioventricular node;skeletal muscle;	0.72054	0.38414	-0.995665	8.53975	106.787	2.24216	rs145443784	.	.	.	.	.	0.305	0.142	T	0	0.843	D	1	0.81	D	0.945	0.238	L	0.86	0.468	T	-0.62	0.183	N	-1.029
2	39281832	39281832	A	G	exonic	SOS1	.	nonsynonymous SNV	SOS1:NM_005633:exon5:c.T643C:p.Y215H	1	1.04806e-07	1.77231e-20	SOS Ras/Rac guanine nucleotide exchange factor 1	FUNCTION: Promotes the exchange of Ras-bound GDP by GTP. Catalytic component of a trimeric complex that participates in transduction of signals from Ras to Rac by promoting the Rac-specific guanine nucleotide exchange factor (GEF) activity (By similarity). {ECO:0000250}.;	DISEASE: Noonan syndrome 4 (NS4) [MIM:610733]: A form of Noonan syndrome, a disease characterized by short stature, facial dysmorphic features such as hypertelorism, a downward eyeslant and low-set posteriorly rotated ears, and a high incidence of congenital heart defects and hypertrophic cardiomyopathy. Other features can include a short neck with webbing or redundancy of skin, deafness, motor d…	TISSUE SPECIFICITY: Expressed in gingival tissues. {ECO:0000269|PubMed:11868160}.;	ovary;salivary gland;intestine;colon;fovea centralis;choroid;skin;retina;bone marrow;uterus;prostate;optic nerve;whole body;frontal lobe;endometrium;larynx;thyroid;testis;germinal center;brain;bladder;unclassifiable (Anatomical System);lymph node;heart;pharynx;blood;lens;skeletal muscle;breast;bile duct;lung;placenta;macula lutea;visual apparatus;hippocampus;liver;spleen;head and neck;cervix;kidn…	dorsal root ganglion;superior cervical ganglion;testis;ciliary ganglion;pons;atrioventricular node;skeletal muscle;	0.72054	0.38414	-0.995665	8.53975	106.787	2.24216	rs730881039	179038	not_specified	MedGen:CN169374	criteria_provided\x2c_single_submitter	Likely_benign	0.024	0.477	D	0	0.629	D	1	0.81	D	2.44	0.71	M	-1.76	0.836	D	-3.55	0.687	D	0.319
2	39285879	39285879	T	C	exonic	SOS1	.	nonsynonymous SNV	SOS1:NM_005633:exon3:c.A280G:p.I94V	1	1.04806e-07	1.77231e-20	SOS Ras/Rac guanine nucleotide exchange factor 1	FUNCTION: Promotes the exchange of Ras-bound GDP by GTP. Catalytic component of a trimeric complex that participates in transduction of signals from Ras to Rac by promoting the Rac-specific guanine nucleotide exchange factor (GEF) activity (By similarity). {ECO:0000250}.;	DISEASE: Noonan syndrome 4 (NS4) [MIM:610733]: A form of Noonan syndrome, a disease characterized by short stature, facial dysmorphic features such as hypertelorism, a downward eyeslant and low-set posteriorly rotated ears, and a high incidence of congenital heart defects and hypertrophic cardiomyopathy. Other features can include a short neck with webbing or redundancy of skin, deafness, motor d…	TISSUE SPECIFICITY: Expressed in gingival tissues. {ECO:0000269|PubMed:11868160}.;	ovary;salivary gland;intestine;colon;fovea centralis;choroid;skin;retina;bone marrow;uterus;prostate;optic nerve;whole body;frontal lobe;endometrium;larynx;thyroid;testis;germinal center;brain;bladder;unclassifiable (Anatomical System);lymph node;heart;pharynx;blood;lens;skeletal muscle;breast;bile duct;lung;placenta;macula lutea;visual apparatus;hippocampus;liver;spleen;head and neck;cervix;kidn…	dorsal root ganglion;superior cervical ganglion;testis;ciliary ganglion;pons;atrioventricular node;skeletal muscle;	0.72054	0.38414	-0.995665	8.53975	106.787	2.24216	rs144757941	442518	Rasopathy	MedGen:CN166718\x2cOrphanet:ORPHA98733	reviewed_by_expert_panel	Likely_benign	0.013	0.538	D	0	0.629	D	1	0.537	D	2.62	0.769	M	-1.87	0.844	D	-0.78	0.249	N	-0.029
2	39285915	39285915	T	C	exonic	SOS1	.	nonsynonymous SNV	SOS1:NM_005633:exon3:c.A244G:p.I82V	1	1.04806e-07	1.77231e-20	SOS Ras/Rac guanine nucleotide exchange factor 1	FUNCTION: Promotes the exchange of Ras-bound GDP by GTP. Catalytic component of a trimeric complex that participates in transduction of signals from Ras to Rac by promoting the Rac-specific guanine nucleotide exchange factor (GEF) activity (By similarity). {ECO:0000250}.;	DISEASE: Noonan syndrome 4 (NS4) [MIM:610733]: A form of Noonan syndrome, a disease characterized by short stature, facial dysmorphic features such as hypertelorism, a downward eyeslant and low-set posteriorly rotated ears, and a high incidence of congenital heart defects and hypertrophic cardiomyopathy. Other features can include a short neck with webbing or redundancy of skin, deafness, motor d…	TISSUE SPECIFICITY: Expressed in gingival tissues. {ECO:0000269|PubMed:11868160}.;	ovary;salivary gland;intestine;colon;fovea centralis;choroid;skin;retina;bone marrow;uterus;prostate;optic nerve;whole body;frontal lobe;endometrium;larynx;thyroid;testis;germinal center;brain;bladder;unclassifiable (Anatomical System);lymph node;heart;pharynx;blood;lens;skeletal muscle;breast;bile duct;lung;placenta;macula lutea;visual apparatus;hippocampus;liver;spleen;head and neck;cervix;kidn…	dorsal root ganglion;superior cervical ganglion;testis;ciliary ganglion;pons;atrioventricular node;skeletal muscle;	0.72054	0.38414	-0.995665	8.53975	106.787	2.24216	rs397517157	54518	Rasopathy|not_specified	MedGen:CN166718\x2cOrphanet:ORPHA98733|MedGen:CN169374	criteria_provided\x2c_multiple_submitters\x2c_no_conflicts	Uncertain_significance	0.059	0.632	T	0	0.629	D	1	0.81	D	2.81	0.821	M	-1.81	0.84	D	-0.91	0.264	N	0.653
2	39294813	39294813	T	A	exonic	SOS1	.	nonsynonymous SNV	SOS1:NM_005633:exon2:c.A169T:p.N57Y	1	1.04806e-07	1.77231e-20	SOS Ras/Rac guanine nucleotide exchange factor 1	FUNCTION: Promotes the exchange of Ras-bound GDP by GTP. Catalytic component of a trimeric complex that participates in transduction of signals from Ras to Rac by promoting the Rac-specific guanine nucleotide exchange factor (GEF) activity (By similarity). {ECO:0000250}.;	DISEASE: Noonan syndrome 4 (NS4) [MIM:610733]: A form of Noonan syndrome, a disease characterized by short stature, facial dysmorphic features such as hypertelorism, a downward eyeslant and low-set posteriorly rotated ears, and a high incidence of congenital heart defects and hypertrophic cardiomyopathy. Other features can include a short neck with webbing or redundancy of skin, deafness, motor d…	TISSUE SPECIFICITY: Expressed in gingival tissues. {ECO:0000269|PubMed:11868160}.;	ovary;salivary gland;intestine;colon;fovea centralis;choroid;skin;retina;bone marrow;uterus;prostate;optic nerve;whole body;frontal lobe;endometrium;larynx;thyroid;testis;germinal center;brain;bladder;unclassifiable (Anatomical System);lymph node;heart;pharynx;blood;lens;skeletal muscle;breast;bile duct;lung;placenta;macula lutea;visual apparatus;hippocampus;liver;spleen;head and neck;cervix;kidn…	dorsal root ganglion;superior cervical ganglion;testis;ciliary ganglion;pons;atrioventricular node;skeletal muscle;	0.72054	0.38414	-0.995665	8.53975	106.787	2.24216	rs765764610	.	.	.	.	.	0.632	0.075	T	0	0.843	D	0.999	0.81	D	1.645	0.421	L	-1.88	0.845	D	-2.87	0.634	D	-0.122
2	39294873	39294873	T	C	exonic	SOS1	.	nonsynonymous SNV	SOS1:NM_005633:exon2:c.A109G:p.T37A	1	1.04806e-07	1.77231e-20	SOS Ras/Rac guanine nucleotide exchange factor 1	FUNCTION: Promotes the exchange of Ras-bound GDP by GTP. Catalytic component of a trimeric complex that participates in transduction of signals from Ras to Rac by promoting the Rac-specific guanine nucleotide exchange factor (GEF) activity (By similarity). {ECO:0000250}.; ;FUNCTION: Promotes the exchange of Ras-bound GDP by GTP. Catalytic component of a trimeric complex that participates in trans…	DISEASE: Noonan syndrome 4 (NS4) [MIM:610733]: A form of Noonan syndrome, a disease characterized by short stature, facial dysmorphic features such as hypertelorism, a downward eyeslant and low-set posteriorly rotated ears, and a high incidence of congenital heart defects and hypertrophic cardiomyopathy. Other features can include a short neck with webbing or redundancy of skin, deafness, motor d…	TISSUE SPECIFICITY: Expressed in gingival tissues. {ECO:0000269|PubMed:11868160}.;	ovary;salivary gland;intestine;colon;fovea centralis;choroid;skin;retina;bone marrow;uterus;prostate;optic nerve;whole body;frontal lobe;endometrium;larynx;thyroid;testis;germinal center;brain;bladder;unclassifiable (Anatomical System);lymph node;heart;pharynx;blood;lens;skeletal muscle;breast;bile duct;lung;placenta;macula lutea;visual apparatus;hippocampus;liver;spleen;head and neck;cervix;kidn…	dorsal root ganglion;superior cervical ganglion;testis;ciliary ganglion;pons;atrioventricular node;skeletal muscle;	0.72054	0.38414	-0.995665	8.53975	106.787	2.24216	rs150565592	49111	Rasopathy|not_specified	MedGen:CN166718\x2cOrphanet:ORPHA98733|MedGen:CN169374	reviewed_by_expert_panel	Benign	0.612	0.054	T	0	0.463	N	1	0.81	D	0.895	0.225	L	-1.76	0.836	D	-1.17	0.299	N	-0.547
2	39294873	39294873	T	C	exonic	SOS1	.	nonsynonymous SNV	SOS1:NM_005633:exon2:c.A109G:p.T37A	1	1.04806e-07	1.77231e-20	SOS Ras/Rac guanine nucleotide exchange factor 1	FUNCTION: Promotes the exchange of Ras-bound GDP by GTP. Catalytic component of a trimeric complex that participates in transduction of signals from Ras to Rac by promoting the Rac-specific guanine nucleotide exchange factor (GEF) activity (By similarity). {ECO:0000250}.; ;FUNCTION: Promotes the exchange of Ras-bound GDP by GTP. Catalytic component of a trimeric complex that participates in trans…	DISEASE: Noonan syndrome 4 (NS4) [MIM:610733]: A form of Noonan syndrome, a disease characterized by short stature, facial dysmorphic features such as hypertelorism, a downward eyeslant and low-set posteriorly rotated ears, and a high incidence of congenital heart defects and hypertrophic cardiomyopathy. Other features can include a short neck with webbing or redundancy of skin, deafness, motor d…	TISSUE SPECIFICITY: Expressed in gingival tissues. {ECO:0000269|PubMed:11868160}.;	ovary;salivary gland;intestine;colon;fovea centralis;choroid;skin;retina;bone marrow;uterus;prostate;optic nerve;whole body;frontal lobe;endometrium;larynx;thyroid;testis;germinal center;brain;bladder;unclassifiable (Anatomical System);lymph node;heart;pharynx;blood;lens;skeletal muscle;breast;bile duct;lung;placenta;macula lutea;visual apparatus;hippocampus;liver;spleen;head and neck;cervix;kidn…	dorsal root ganglion;superior cervical ganglion;testis;ciliary ganglion;pons;atrioventricular node;skeletal muscle;	0.72054	0.38414	-0.995665	8.53975	106.787	2.24216	rs150565592	49111	Rasopathy|not_specified	MedGen:CN166718\x2cOrphanet:ORPHA98733|MedGen:CN169374	reviewed_by_expert_panel	Benign	0.612	0.054	T	0	0.463	N	1	0.81	D	0.895	0.225	L	-1.76	0.836	D	-1.17	0.299	N	-0.547
2	47600631	47600631	G	A	exonic	EPCAM	.	nonsynonymous SNV	EPCAM:NM_002354:exon2:c.G106A:p.V36I	7.50009e-07	0.479893	0.520106	epithelial cell adhesion molecule	FUNCTION: May act as a physical homophilic interaction molecule between intestinal epithelial cells (IECs) and intraepithelial lymphocytes (IELs) at the mucosal epithelium for providing immunological barrier as a first line of defense against mucosal infection. Plays a role in embryonic stem cells proliferation and differentiation. Up-regulates the expression of FABP5, MYC and cyclins A and E. {E…	DISEASE: Diarrhea 5, with tufting enteropathy, congenital (DIAR5) [MIM:613217]: An intractable diarrhea of infancy characterized by villous atrophy and absence of inflammation, with intestinal epithelial cell dysplasia manifesting as focal epithelial tufts in the duodenum and jejunum. {ECO:0000269|PubMed:18572020}. Note=The disease is caused by mutations affecting the gene represented in this ent…	TISSUE SPECIFICITY: Highly and selectively expressed by undifferentiated rather than differentiated embryonic stem cells (ESC). Levels rapidly diminish as soon as ESC's differentiate (at protein levels). Expressed in almost all epithelial cell membranes but not on mesodermal or neural cell membranes. Found on the surface of adenocarcinoma. {ECO:0000269|PubMed:20064925}.;	smooth muscle;ovary;salivary gland;intestine;colon;parathyroid;fovea centralis;choroid;skin;retina;bone marrow;uterus;prostate;optic nerve;endometrium;thyroid;pituitary gland;testis;brain;pineal gland;bladder;unclassifiable (Anatomical System);lymph node;heart;islets of Langerhans;adrenal cortex;pharynx;blood;lens;bile duct;breast;pancreas;lung;adrenal gland;placenta;macula lutea;visual apparatus…	pancreas;thyroid;beta cell islets;	0.61487	0.29457	0.373042	75.2949	2850.98	10.1006	rs771315207	221183	Lynch_syndrome	MedGen:C1333990\x2cOrphanet:ORPHA144\x2cSNOMED_CT:315058005	criteria_provided\x2c_single_submitter	Uncertain_significance	0.212	0.381	T	0.006	0.327	N	1	0.186	N	0.945	0.238	L	-0.02	0.629	T	-0.5	0.17	N	-1.063
2	47601024	47601024	C	G	exonic	EPCAM	.	nonsynonymous SNV	EPCAM:NM_002354:exon3:c.C262G:p.L88V	7.50009e-07	0.479893	0.520106	epithelial cell adhesion molecule	FUNCTION: May act as a physical homophilic interaction molecule between intestinal epithelial cells (IECs) and intraepithelial lymphocytes (IELs) at the mucosal epithelium for providing immunological barrier as a first line of defense against mucosal infection. Plays a role in embryonic stem cells proliferation and differentiation. Up-regulates the expression of FABP5, MYC and cyclins A and E. {E…	DISEASE: Diarrhea 5, with tufting enteropathy, congenital (DIAR5) [MIM:613217]: An intractable diarrhea of infancy characterized by villous atrophy and absence of inflammation, with intestinal epithelial cell dysplasia manifesting as focal epithelial tufts in the duodenum and jejunum. {ECO:0000269|PubMed:18572020}. Note=The disease is caused by mutations affecting the gene represented in this ent…	TISSUE SPECIFICITY: Highly and selectively expressed by undifferentiated rather than differentiated embryonic stem cells (ESC). Levels rapidly diminish as soon as ESC's differentiate (at protein levels). Expressed in almost all epithelial cell membranes but not on mesodermal or neural cell membranes. Found on the surface of adenocarcinoma. {ECO:0000269|PubMed:20064925}.;	smooth muscle;ovary;salivary gland;intestine;colon;parathyroid;fovea centralis;choroid;skin;retina;bone marrow;uterus;prostate;optic nerve;endometrium;thyroid;pituitary gland;testis;brain;pineal gland;bladder;unclassifiable (Anatomical System);lymph node;heart;islets of Langerhans;adrenal cortex;pharynx;blood;lens;bile duct;breast;pancreas;lung;adrenal gland;placenta;macula lutea;visual apparatus…	pancreas;thyroid;beta cell islets;	0.61487	0.29457	0.373042	75.2949	2850.98	10.1006	.	.	.	.	.	.	0.205	0.335	T	0	0.491	D	0.973	0.256	N	0.945	0.238	L	-0.08	0.639	T	-0.68	0.195	N	-1.029
2	47602405	47602405	G	C	exonic	EPCAM	.	nonsynonymous SNV	EPCAM:NM_002354:exon4:c.G458C:p.R153T	7.50009e-07	0.479893	0.520106	epithelial cell adhesion molecule	FUNCTION: May act as a physical homophilic interaction molecule between intestinal epithelial cells (IECs) and intraepithelial lymphocytes (IELs) at the mucosal epithelium for providing immunological barrier as a first line of defense against mucosal infection. Plays a role in embryonic stem cells proliferation and differentiation. Up-regulates the expression of FABP5, MYC and cyclins A and E. {E…	DISEASE: Diarrhea 5, with tufting enteropathy, congenital (DIAR5) [MIM:613217]: An intractable diarrhea of infancy characterized by villous atrophy and absence of inflammation, with intestinal epithelial cell dysplasia manifesting as focal epithelial tufts in the duodenum and jejunum. {ECO:0000269|PubMed:18572020}. Note=The disease is caused by mutations affecting the gene represented in this ent…	TISSUE SPECIFICITY: Highly and selectively expressed by undifferentiated rather than differentiated embryonic stem cells (ESC). Levels rapidly diminish as soon as ESC's differentiate (at protein levels). Expressed in almost all epithelial cell membranes but not on mesodermal or neural cell membranes. Found on the surface of adenocarcinoma. {ECO:0000269|PubMed:20064925}.;	smooth muscle;ovary;salivary gland;intestine;colon;parathyroid;fovea centralis;choroid;skin;retina;bone marrow;uterus;prostate;optic nerve;endometrium;thyroid;pituitary gland;testis;brain;pineal gland;bladder;unclassifiable (Anatomical System);lymph node;heart;islets of Langerhans;adrenal cortex;pharynx;blood;lens;bile duct;breast;pancreas;lung;adrenal gland;placenta;macula lutea;visual apparatus…	pancreas;thyroid;beta cell islets;	0.61487	0.29457	0.373042	75.2949	2850.98	10.1006	rs189732445	212166	Lynch_syndrome|not_specified	MedGen:C1333990\x2cOrphanet:ORPHA144\x2cSNOMED_CT:315058005|MedGen:CN169374	criteria_provided\x2c_multiple_submitters\x2c_no_conflicts	Benign/Likely_benign	1	0.01	T	0.001	0.388	N	0.737	0.338	D	1.96	0.533	M	-0.53	0.708	T	-1.17	0.299	N	-0.75
2	47630334	47630334	G	A	exonic	MSH2	.	nonsynonymous SNV	MSH2:NM_000251:exon1:c.G4A:p.A2T	0.867726	0.132274	1.30765e-07	mutS homolog 2	FUNCTION: Component of the post-replicative DNA mismatch repair system (MMR). Forms two different heterodimers: MutS alpha (MSH2- MSH6 heterodimer) and MutS beta (MSH2-MSH3 heterodimer) which binds to DNA mismatches thereby initiating DNA repair. When bound, heterodimers bend the DNA helix and shields approximately 20 base pairs. MutS alpha recognizes single base mismatches and dinucleotide inser…	DISEASE: Hereditary non-polyposis colorectal cancer 1 (HNPCC1) [MIM:120435]: An autosomal dominant disease associated with marked increase in cancer susceptibility. It is characterized by a familial predisposition to early-onset colorectal carcinoma (CRC) and extra-colonic tumors of the gastrointestinal, urological and female reproductive tracts. HNPCC is reported to be the most common form of in…	TISSUE SPECIFICITY: Ubiquitously expressed. {ECO:0000269|PubMed:10856833}.;	lymphoreticular;ovary;salivary gland;intestine;colon;parathyroid;skin;retina;bone marrow;prostate;whole body;frontal lobe;endometrium;larynx;bone;thyroid;testis;germinal center;brain;pineal gland;bladder;tonsil;unclassifiable (Anatomical System);trophoblast;lymph node;cartilage;heart;islets of Langerhans;hypothalamus;muscle;adrenal cortex;pharynx;blood;skeletal muscle;breast;lung;adrenal gland;na…	superior cervical ganglion;trigeminal ganglion;	0.99705	0.69313	-2.03391	1.68082	376.885	4.09255	rs63750466	50089	Hereditary_nonpolyposis_colon_cancer|Hereditary_cancer-predisposing_syndrome|Lynch_syndrome_I|not_specified|not_provided	MedGen:C0009405\x2cOrphanet:ORPHA443090|MedGen:C0027672\x2cSNOMED_CT:699346009|MedGen:C2936783\x2cOMIM:120435|MedGen:CN169374|MedGen:CN517202	reviewed_by_expert_panel	Uncertain_significance	0.003	0.682	D	0	0.843	D	1	0.81	D	1.81	0.478	L	-2.98	0.921	D	-1.57	0.406	N	0.721
2	47630353	47630353	C	T	exonic	MSH2	.	nonsynonymous SNV	MSH2:NM_000251:exon1:c.C23T:p.T8M	0.867726	0.132274	1.30765e-07	mutS homolog 2	FUNCTION: Component of the post-replicative DNA mismatch repair system (MMR). Forms two different heterodimers: MutS alpha (MSH2- MSH6 heterodimer) and MutS beta (MSH2-MSH3 heterodimer) which binds to DNA mismatches thereby initiating DNA repair. When bound, heterodimers bend the DNA helix and shields approximately 20 base pairs. MutS alpha recognizes single base mismatches and dinucleotide inser…	DISEASE: Hereditary non-polyposis colorectal cancer 1 (HNPCC1) [MIM:120435]: An autosomal dominant disease associated with marked increase in cancer susceptibility. It is characterized by a familial predisposition to early-onset colorectal carcinoma (CRC) and extra-colonic tumors of the gastrointestinal, urological and female reproductive tracts. HNPCC is reported to be the most common form of in…	TISSUE SPECIFICITY: Ubiquitously expressed. {ECO:0000269|PubMed:10856833}.;	lymphoreticular;ovary;salivary gland;intestine;colon;parathyroid;skin;retina;bone marrow;prostate;whole body;frontal lobe;endometrium;larynx;bone;thyroid;testis;germinal center;brain;pineal gland;bladder;tonsil;unclassifiable (Anatomical System);trophoblast;lymph node;cartilage;heart;islets of Langerhans;hypothalamus;muscle;adrenal cortex;pharynx;blood;skeletal muscle;breast;lung;adrenal gland;na…	superior cervical ganglion;trigeminal ganglion;	0.99705	0.69313	-2.03391	1.68082	376.885	4.09255	rs17217716	96439	Hereditary_nonpolyposis_colon_cancer|Hereditary_cancer-predisposing_syndrome|Lynch_syndrome|Lynch_syndrome_I|not_specified|not_provided	MedGen:C0009405\x2cOrphanet:ORPHA443090|MedGen:C0027672\x2cSNOMED_CT:699346009|MedGen:C1333990\x2cOrphanet:ORPHA144\x2cSNOMED_CT:315058005|MedGen:C2936783\x2cOMIM:120435|MedGen:CN169374|MedGen:CN517202	reviewed_by_expert_panel	Benign	0.087	0.324	T	0.001	0.432	D	1	0.81	D	1.525	0.387	L	-2.91	0.917	D	-0.52	0.162	N	-0.052
2	47630353	47630353	C	T	exonic	MSH2	.	nonsynonymous SNV	MSH2:NM_000251:exon1:c.C23T:p.T8M	0.867726	0.132274	1.30765e-07	mutS homolog 2	FUNCTION: Component of the post-replicative DNA mismatch repair system (MMR). Forms two different heterodimers: MutS alpha (MSH2- MSH6 heterodimer) and MutS beta (MSH2-MSH3 heterodimer) which binds to DNA mismatches thereby initiating DNA repair. When bound, heterodimers bend the DNA helix and shields approximately 20 base pairs. MutS alpha recognizes single base mismatches and dinucleotide inser…	DISEASE: Hereditary non-polyposis colorectal cancer 1 (HNPCC1) [MIM:120435]: An autosomal dominant disease associated with marked increase in cancer susceptibility. It is characterized by a familial predisposition to early-onset colorectal carcinoma (CRC) and extra-colonic tumors of the gastrointestinal, urological and female reproductive tracts. HNPCC is reported to be the most common form of in…	TISSUE SPECIFICITY: Ubiquitously expressed. {ECO:0000269|PubMed:10856833}.;	lymphoreticular;ovary;salivary gland;intestine;colon;parathyroid;skin;retina;bone marrow;prostate;whole body;frontal lobe;endometrium;larynx;bone;thyroid;testis;germinal center;brain;pineal gland;bladder;tonsil;unclassifiable (Anatomical System);trophoblast;lymph node;cartilage;heart;islets of Langerhans;hypothalamus;muscle;adrenal cortex;pharynx;blood;skeletal muscle;breast;lung;adrenal gland;na…	superior cervical ganglion;trigeminal ganglion;	0.99705	0.69313	-2.03391	1.68082	376.885	4.09255	rs17217716	96439	Hereditary_nonpolyposis_colon_cancer|Hereditary_cancer-predisposing_syndrome|Lynch_syndrome|Lynch_syndrome_I|not_specified|not_provided	MedGen:C0009405\x2cOrphanet:ORPHA443090|MedGen:C0027672\x2cSNOMED_CT:699346009|MedGen:C1333990\x2cOrphanet:ORPHA144\x2cSNOMED_CT:315058005|MedGen:C2936783\x2cOMIM:120435|MedGen:CN169374|MedGen:CN517202	reviewed_by_expert_panel	Benign	0.087	0.324	T	0.001	0.432	D	1	0.81	D	1.525	0.387	L	-2.91	0.917	D	-0.52	0.162	N	-0.052
2	47630353	47630353	C	T	exonic	MSH2	.	nonsynonymous SNV	MSH2:NM_000251:exon1:c.C23T:p.T8M	0.867726	0.132274	1.30765e-07	mutS homolog 2	FUNCTION: Component of the post-replicative DNA mismatch repair system (MMR). Forms two different heterodimers: MutS alpha (MSH2- MSH6 heterodimer) and MutS beta (MSH2-MSH3 heterodimer) which binds to DNA mismatches thereby initiating DNA repair. When bound, heterodimers bend the DNA helix and shields approximately 20 base pairs. MutS alpha recognizes single base mismatches and dinucleotide inser…	DISEASE: Hereditary non-polyposis colorectal cancer 1 (HNPCC1) [MIM:120435]: An autosomal dominant disease associated with marked increase in cancer susceptibility. It is characterized by a familial predisposition to early-onset colorectal carcinoma (CRC) and extra-colonic tumors of the gastrointestinal, urological and female reproductive tracts. HNPCC is reported to be the most common form of in…	TISSUE SPECIFICITY: Ubiquitously expressed. {ECO:0000269|PubMed:10856833}.;	lymphoreticular;ovary;salivary gland;intestine;colon;parathyroid;skin;retina;bone marrow;prostate;whole body;frontal lobe;endometrium;larynx;bone;thyroid;testis;germinal center;brain;pineal gland;bladder;tonsil;unclassifiable (Anatomical System);trophoblast;lymph node;cartilage;heart;islets of Langerhans;hypothalamus;muscle;adrenal cortex;pharynx;blood;skeletal muscle;breast;lung;adrenal gland;na…	superior cervical ganglion;trigeminal ganglion;	0.99705	0.69313	-2.03391	1.68082	376.885	4.09255	rs17217716	96439	Hereditary_nonpolyposis_colon_cancer|Hereditary_cancer-predisposing_syndrome|Lynch_syndrome|Lynch_syndrome_I|not_specified|not_provided	MedGen:C0009405\x2cOrphanet:ORPHA443090|MedGen:C0027672\x2cSNOMED_CT:699346009|MedGen:C1333990\x2cOrphanet:ORPHA144\x2cSNOMED_CT:315058005|MedGen:C2936783\x2cOMIM:120435|MedGen:CN169374|MedGen:CN517202	reviewed_by_expert_panel	Benign	0.087	0.324	T	0.001	0.432	D	1	0.81	D	1.525	0.387	L	-2.91	0.917	D	-0.52	0.162	N	-0.052
2	47630353	47630353	C	T	exonic	MSH2	.	nonsynonymous SNV	MSH2:NM_000251:exon1:c.C23T:p.T8M	0.867726	0.132274	1.30765e-07	mutS homolog 2	FUNCTION: Component of the post-replicative DNA mismatch repair system (MMR). Forms two different heterodimers: MutS alpha (MSH2- MSH6 heterodimer) and MutS beta (MSH2-MSH3 heterodimer) which binds to DNA mismatches thereby initiating DNA repair. When bound, heterodimers bend the DNA helix and shields approximately 20 base pairs. MutS alpha recognizes single base mismatches and dinucleotide inser…	DISEASE: Hereditary non-polyposis colorectal cancer 1 (HNPCC1) [MIM:120435]: An autosomal dominant disease associated with marked increase in cancer susceptibility. It is characterized by a familial predisposition to early-onset colorectal carcinoma (CRC) and extra-colonic tumors of the gastrointestinal, urological and female reproductive tracts. HNPCC is reported to be the most common form of in…	TISSUE SPECIFICITY: Ubiquitously expressed. {ECO:0000269|PubMed:10856833}.;	lymphoreticular;ovary;salivary gland;intestine;colon;parathyroid;skin;retina;bone marrow;prostate;whole body;frontal lobe;endometrium;larynx;bone;thyroid;testis;germinal center;brain;pineal gland;bladder;tonsil;unclassifiable (Anatomical System);trophoblast;lymph node;cartilage;heart;islets of Langerhans;hypothalamus;muscle;adrenal cortex;pharynx;blood;skeletal muscle;breast;lung;adrenal gland;na…	superior cervical ganglion;trigeminal ganglion;	0.99705	0.69313	-2.03391	1.68082	376.885	4.09255	rs17217716	96439	Hereditary_nonpolyposis_colon_cancer|Hereditary_cancer-predisposing_syndrome|Lynch_syndrome|Lynch_syndrome_I|not_specified|not_provided	MedGen:C0009405\x2cOrphanet:ORPHA443090|MedGen:C0027672\x2cSNOMED_CT:699346009|MedGen:C1333990\x2cOrphanet:ORPHA144\x2cSNOMED_CT:315058005|MedGen:C2936783\x2cOMIM:120435|MedGen:CN169374|MedGen:CN517202	reviewed_by_expert_panel	Benign	0.087	0.324	T	0.001	0.432	D	1	0.81	D	1.525	0.387	L	-2.91	0.917	D	-0.52	0.162	N	-0.052
2	47630353	47630353	C	T	exonic	MSH2	.	nonsynonymous SNV	MSH2:NM_000251:exon1:c.C23T:p.T8M	0.867726	0.132274	1.30765e-07	mutS homolog 2	FUNCTION: Component of the post-replicative DNA mismatch repair system (MMR). Forms two different heterodimers: MutS alpha (MSH2- MSH6 heterodimer) and MutS beta (MSH2-MSH3 heterodimer) which binds to DNA mismatches thereby initiating DNA repair. When bound, heterodimers bend the DNA helix and shields approximately 20 base pairs. MutS alpha recognizes single base mismatches and dinucleotide inser…	DISEASE: Hereditary non-polyposis colorectal cancer 1 (HNPCC1) [MIM:120435]: An autosomal dominant disease associated with marked increase in cancer susceptibility. It is characterized by a familial predisposition to early-onset colorectal carcinoma (CRC) and extra-colonic tumors of the gastrointestinal, urological and female reproductive tracts. HNPCC is reported to be the most common form of in…	TISSUE SPECIFICITY: Ubiquitously expressed. {ECO:0000269|PubMed:10856833}.;	lymphoreticular;ovary;salivary gland;intestine;colon;parathyroid;skin;retina;bone marrow;prostate;whole body;frontal lobe;endometrium;larynx;bone;thyroid;testis;germinal center;brain;pineal gland;bladder;tonsil;unclassifiable (Anatomical System);trophoblast;lymph node;cartilage;heart;islets of Langerhans;hypothalamus;muscle;adrenal cortex;pharynx;blood;skeletal muscle;breast;lung;adrenal gland;na…	superior cervical ganglion;trigeminal ganglion;	0.99705	0.69313	-2.03391	1.68082	376.885	4.09255	rs17217716	96439	Hereditary_nonpolyposis_colon_cancer|Hereditary_cancer-predisposing_syndrome|Lynch_syndrome|Lynch_syndrome_I|not_specified|not_provided	MedGen:C0009405\x2cOrphanet:ORPHA443090|MedGen:C0027672\x2cSNOMED_CT:699346009|MedGen:C1333990\x2cOrphanet:ORPHA144\x2cSNOMED_CT:315058005|MedGen:C2936783\x2cOMIM:120435|MedGen:CN169374|MedGen:CN517202	reviewed_by_expert_panel	Benign	0.087	0.324	T	0.001	0.432	D	1	0.81	D	1.525	0.387	L	-2.91	0.917	D	-0.52	0.162	N	-0.052
2	47630427	47630427	A	C	exonic	MSH2	.	nonsynonymous SNV	MSH2:NM_000251:exon1:c.A97C:p.T33P	0.867726	0.132274	1.30765e-07	mutS homolog 2	FUNCTION: Component of the post-replicative DNA mismatch repair system (MMR). Forms two different heterodimers: MutS alpha (MSH2- MSH6 heterodimer) and MutS beta (MSH2-MSH3 heterodimer) which binds to DNA mismatches thereby initiating DNA repair. When bound, heterodimers bend the DNA helix and shields approximately 20 base pairs. MutS alpha recognizes single base mismatches and dinucleotide inser…	DISEASE: Hereditary non-polyposis colorectal cancer 1 (HNPCC1) [MIM:120435]: An autosomal dominant disease associated with marked increase in cancer susceptibility. It is characterized by a familial predisposition to early-onset colorectal carcinoma (CRC) and extra-colonic tumors of the gastrointestinal, urological and female reproductive tracts. HNPCC is reported to be the most common form of in…	TISSUE SPECIFICITY: Ubiquitously expressed. {ECO:0000269|PubMed:10856833}.;	lymphoreticular;ovary;salivary gland;intestine;colon;parathyroid;skin;retina;bone marrow;prostate;whole body;frontal lobe;endometrium;larynx;bone;thyroid;testis;germinal center;brain;pineal gland;bladder;tonsil;unclassifiable (Anatomical System);trophoblast;lymph node;cartilage;heart;islets of Langerhans;hypothalamus;muscle;adrenal cortex;pharynx;blood;skeletal muscle;breast;lung;adrenal gland;na…	superior cervical ganglion;trigeminal ganglion;	0.99705	0.69313	-2.03391	1.68082	376.885	4.09255	rs63751107	96742	Hereditary_nonpolyposis_colon_cancer|Hereditary_cancer-predisposing_syndrome|Lynch_syndrome|not_specified	MedGen:C0009405\x2cOrphanet:ORPHA443090|MedGen:C0027672\x2cSNOMED_CT:699346009|MedGen:C1333990\x2cOrphanet:ORPHA144\x2cSNOMED_CT:315058005|MedGen:CN169374	reviewed_by_expert_panel	Uncertain_significance	0.001	0.784	D	0	0.629	D	1	0.81	D	3.68	0.946	H	-2.59	0.898	D	-4.56	0.786	D	0.629
2	47630458	47630458	A	G	exonic	MSH2	.	nonsynonymous SNV	MSH2:NM_000251:exon1:c.A128G:p.Y43C	0.867726	0.132274	1.30765e-07	mutS homolog 2	FUNCTION: Component of the post-replicative DNA mismatch repair system (MMR). Forms two different heterodimers: MutS alpha (MSH2- MSH6 heterodimer) and MutS beta (MSH2-MSH3 heterodimer) which binds to DNA mismatches thereby initiating DNA repair. When bound, heterodimers bend the DNA helix and shields approximately 20 base pairs. MutS alpha recognizes single base mismatches and dinucleotide inser…	DISEASE: Hereditary non-polyposis colorectal cancer 1 (HNPCC1) [MIM:120435]: An autosomal dominant disease associated with marked increase in cancer susceptibility. It is characterized by a familial predisposition to early-onset colorectal carcinoma (CRC) and extra-colonic tumors of the gastrointestinal, urological and female reproductive tracts. HNPCC is reported to be the most common form of in…	TISSUE SPECIFICITY: Ubiquitously expressed. {ECO:0000269|PubMed:10856833}.;	lymphoreticular;ovary;salivary gland;intestine;colon;parathyroid;skin;retina;bone marrow;prostate;whole body;frontal lobe;endometrium;larynx;bone;thyroid;testis;germinal center;brain;pineal gland;bladder;tonsil;unclassifiable (Anatomical System);trophoblast;lymph node;cartilage;heart;islets of Langerhans;hypothalamus;muscle;adrenal cortex;pharynx;blood;skeletal muscle;breast;lung;adrenal gland;na…	superior cervical ganglion;trigeminal ganglion;	0.99705	0.69313	-2.03391	1.68082	376.885	4.09255	rs17217723	96094	Hereditary_nonpolyposis_colon_cancer|Hereditary_cancer-predisposing_syndrome|Lynch_syndrome|Lynch_syndrome_I|not_specified	MedGen:C0009405\x2cOrphanet:ORPHA443090|MedGen:C0027672\x2cSNOMED_CT:699346009|MedGen:C1333990\x2cOrphanet:ORPHA144\x2cSNOMED_CT:315058005|MedGen:C2936783\x2cOMIM:120435|MedGen:CN169374	reviewed_by_expert_panel	Uncertain_significance	0	0.912	D	0	0.843	D	1	0.81	D	3.74	0.951	H	-3.99	0.963	D	-7.45	0.949	D	1.099
2	47635681	47635681	A	G	exonic	MSH2	.	nonsynonymous SNV	MSH2:NM_000251:exon2:c.A353G:p.Y118C,MSH2:NM_001258281:exon3:c.A155G:p.Y52C	0.867726	0.132274	1.30765e-07	mutS homolog 2	FUNCTION: Component of the post-replicative DNA mismatch repair system (MMR). Forms two different heterodimers: MutS alpha (MSH2- MSH6 heterodimer) and MutS beta (MSH2-MSH3 heterodimer) which binds to DNA mismatches thereby initiating DNA repair. When bound, heterodimers bend the DNA helix and shields approximately 20 base pairs. MutS alpha recognizes single base mismatches and dinucleotide inser…	DISEASE: Hereditary non-polyposis colorectal cancer 1 (HNPCC1) [MIM:120435]: An autosomal dominant disease associated with marked increase in cancer susceptibility. It is characterized by a familial predisposition to early-onset colorectal carcinoma (CRC) and extra-colonic tumors of the gastrointestinal, urological and female reproductive tracts. HNPCC is reported to be the most common form of in…	TISSUE SPECIFICITY: Ubiquitously expressed. {ECO:0000269|PubMed:10856833}.;	lymphoreticular;ovary;salivary gland;intestine;colon;parathyroid;skin;retina;bone marrow;prostate;whole body;frontal lobe;endometrium;larynx;bone;thyroid;testis;germinal center;brain;pineal gland;bladder;tonsil;unclassifiable (Anatomical System);trophoblast;lymph node;cartilage;heart;islets of Langerhans;hypothalamus;muscle;adrenal cortex;pharynx;blood;skeletal muscle;breast;lung;adrenal gland;na…	superior cervical ganglion;trigeminal ganglion;	0.99705	0.69313	-2.03391	1.68082	376.885	4.09255	.	472768	Hereditary_cancer-predisposing_syndrome	MedGen:C0027672\x2cSNOMED_CT:699346009	criteria_provided\x2c_multiple_submitters\x2c_no_conflicts	Uncertain_significance	0.165	0.24	T	0.054	0.227	N	0.623	0.356	D	1.5	0.38	L	-2.44	0.888	D	-1.88	0.471	N	0.151
2	47637301	47637301	T	G	exonic	MSH2	.	nonsynonymous SNV	MSH2:NM_000251:exon3:c.T435G:p.I145M,MSH2:NM_001258281:exon4:c.T237G:p.I79M	0.867726	0.132274	1.30765e-07	mutS homolog 2	FUNCTION: Component of the post-replicative DNA mismatch repair system (MMR). Forms two different heterodimers: MutS alpha (MSH2- MSH6 heterodimer) and MutS beta (MSH2-MSH3 heterodimer) which binds to DNA mismatches thereby initiating DNA repair. When bound, heterodimers bend the DNA helix and shields approximately 20 base pairs. MutS alpha recognizes single base mismatches and dinucleotide inser…	DISEASE: Hereditary non-polyposis colorectal cancer 1 (HNPCC1) [MIM:120435]: An autosomal dominant disease associated with marked increase in cancer susceptibility. It is characterized by a familial predisposition to early-onset colorectal carcinoma (CRC) and extra-colonic tumors of the gastrointestinal, urological and female reproductive tracts. HNPCC is reported to be the most common form of in…	TISSUE SPECIFICITY: Ubiquitously expressed. {ECO:0000269|PubMed:10856833}.;	lymphoreticular;ovary;salivary gland;intestine;colon;parathyroid;skin;retina;bone marrow;prostate;whole body;frontal lobe;endometrium;larynx;bone;thyroid;testis;germinal center;brain;pineal gland;bladder;tonsil;unclassifiable (Anatomical System);trophoblast;lymph node;cartilage;heart;islets of Langerhans;hypothalamus;muscle;adrenal cortex;pharynx;blood;skeletal muscle;breast;lung;adrenal gland;na…	superior cervical ganglion;trigeminal ganglion;	0.99705	0.69313	-2.03391	1.68082	376.885	4.09255	rs63750124	96572	Hereditary_nonpolyposis_colon_cancer|Hereditary_cancer-predisposing_syndrome|Lynch_syndrome|not_specified|Colorectal_cancer\x2c_non-polyposis|not_provided	MedGen:C0009405\x2cOrphanet:ORPHA443090|MedGen:C0027672\x2cSNOMED_CT:699346009|MedGen:C1333990\x2cOrphanet:ORPHA144\x2cSNOMED_CT:315058005|MedGen:CN169374|MedGen:CN221576|MedGen:CN517202	reviewed_by_expert_panel	Uncertain_significance	0.043	0.413	D	0.001	0.436	D	0.718	0.336	D	1.61	0.413	L	-2.94	0.919	D	-0.56	0.234	N	-0.87
2	47637301	47637301	T	G	exonic	MSH2	.	nonsynonymous SNV	MSH2:NM_000251:exon3:c.T435G:p.I145M,MSH2:NM_001258281:exon4:c.T237G:p.I79M	0.867726	0.132274	1.30765e-07	mutS homolog 2	FUNCTION: Component of the post-replicative DNA mismatch repair system (MMR). Forms two different heterodimers: MutS alpha (MSH2- MSH6 heterodimer) and MutS beta (MSH2-MSH3 heterodimer) which binds to DNA mismatches thereby initiating DNA repair. When bound, heterodimers bend the DNA helix and shields approximately 20 base pairs. MutS alpha recognizes single base mismatches and dinucleotide inser…	DISEASE: Hereditary non-polyposis colorectal cancer 1 (HNPCC1) [MIM:120435]: An autosomal dominant disease associated with marked increase in cancer susceptibility. It is characterized by a familial predisposition to early-onset colorectal carcinoma (CRC) and extra-colonic tumors of the gastrointestinal, urological and female reproductive tracts. HNPCC is reported to be the most common form of in…	TISSUE SPECIFICITY: Ubiquitously expressed. {ECO:0000269|PubMed:10856833}.;	lymphoreticular;ovary;salivary gland;intestine;colon;parathyroid;skin;retina;bone marrow;prostate;whole body;frontal lobe;endometrium;larynx;bone;thyroid;testis;germinal center;brain;pineal gland;bladder;tonsil;unclassifiable (Anatomical System);trophoblast;lymph node;cartilage;heart;islets of Langerhans;hypothalamus;muscle;adrenal cortex;pharynx;blood;skeletal muscle;breast;lung;adrenal gland;na…	superior cervical ganglion;trigeminal ganglion;	0.99705	0.69313	-2.03391	1.68082	376.885	4.09255	rs63750124	96572	Hereditary_nonpolyposis_colon_cancer|Hereditary_cancer-predisposing_syndrome|Lynch_syndrome|not_specified|Colorectal_cancer\x2c_non-polyposis|not_provided	MedGen:C0009405\x2cOrphanet:ORPHA443090|MedGen:C0027672\x2cSNOMED_CT:699346009|MedGen:C1333990\x2cOrphanet:ORPHA144\x2cSNOMED_CT:315058005|MedGen:CN169374|MedGen:CN221576|MedGen:CN517202	reviewed_by_expert_panel	Uncertain_significance	0.043	0.413	D	0.001	0.436	D	0.718	0.336	D	1.61	0.413	L	-2.94	0.919	D	-0.56	0.234	N	-0.87
2	47637423	47637423	A	G	exonic	MSH2	.	nonsynonymous SNV	MSH2:NM_000251:exon3:c.A557G:p.N186S,MSH2:NM_001258281:exon4:c.A359G:p.N120S	0.867726	0.132274	1.30765e-07	mutS homolog 2	FUNCTION: Component of the post-replicative DNA mismatch repair system (MMR). Forms two different heterodimers: MutS alpha (MSH2- MSH6 heterodimer) and MutS beta (MSH2-MSH3 heterodimer) which binds to DNA mismatches thereby initiating DNA repair. When bound, heterodimers bend the DNA helix and shields approximately 20 base pairs. MutS alpha recognizes single base mismatches and dinucleotide inser…	DISEASE: Hereditary non-polyposis colorectal cancer 1 (HNPCC1) [MIM:120435]: An autosomal dominant disease associated with marked increase in cancer susceptibility. It is characterized by a familial predisposition to early-onset colorectal carcinoma (CRC) and extra-colonic tumors of the gastrointestinal, urological and female reproductive tracts. HNPCC is reported to be the most common form of in…	TISSUE SPECIFICITY: Ubiquitously expressed. {ECO:0000269|PubMed:10856833}.;	lymphoreticular;ovary;salivary gland;intestine;colon;parathyroid;skin;retina;bone marrow;prostate;whole body;frontal lobe;endometrium;larynx;bone;thyroid;testis;germinal center;brain;pineal gland;bladder;tonsil;unclassifiable (Anatomical System);trophoblast;lymph node;cartilage;heart;islets of Langerhans;hypothalamus;muscle;adrenal cortex;pharynx;blood;skeletal muscle;breast;lung;adrenal gland;na…	superior cervical ganglion;trigeminal ganglion;	0.99705	0.69313	-2.03391	1.68082	376.885	4.09255	rs151129360	96608	Hereditary_nonpolyposis_colon_cancer|Hereditary_cancer-predisposing_syndrome|Lynch_syndrome|Lynch_syndrome_I|not_specified|not_provided	MedGen:C0009405\x2cOrphanet:ORPHA443090|MedGen:C0027672\x2cSNOMED_CT:699346009|MedGen:C1333990\x2cOrphanet:ORPHA144\x2cSNOMED_CT:315058005|MedGen:C2936783\x2cOMIM:120435|MedGen:CN169374|MedGen:CN517202	reviewed_by_expert_panel	Uncertain_significance	0.002	0.721	D	0	0.843	D	1	0.81	D	3.325	0.91	M	-2.33	0.879	D	-4.58	0.799	D	0.764
2	47643436	47643436	G	T	exonic	MSH2	.	nonsynonymous SNV	MSH2:NM_000251:exon6:c.G944T:p.G315V,MSH2:NM_001258281:exon7:c.G746T:p.G249V	0.867726	0.132274	1.30765e-07	mutS homolog 2	FUNCTION: Component of the post-replicative DNA mismatch repair system (MMR). Forms two different heterodimers: MutS alpha (MSH2- MSH6 heterodimer) and MutS beta (MSH2-MSH3 heterodimer) which binds to DNA mismatches thereby initiating DNA repair. When bound, heterodimers bend the DNA helix and shields approximately 20 base pairs. MutS alpha recognizes single base mismatches and dinucleotide inser…	DISEASE: Hereditary non-polyposis colorectal cancer 1 (HNPCC1) [MIM:120435]: An autosomal dominant disease associated with marked increase in cancer susceptibility. It is characterized by a familial predisposition to early-onset colorectal carcinoma (CRC) and extra-colonic tumors of the gastrointestinal, urological and female reproductive tracts. HNPCC is reported to be the most common form of in…	TISSUE SPECIFICITY: Ubiquitously expressed. {ECO:0000269|PubMed:10856833}.;	lymphoreticular;ovary;salivary gland;intestine;colon;parathyroid;skin;retina;bone marrow;prostate;whole body;frontal lobe;endometrium;larynx;bone;thyroid;testis;germinal center;brain;pineal gland;bladder;tonsil;unclassifiable (Anatomical System);trophoblast;lymph node;cartilage;heart;islets of Langerhans;hypothalamus;muscle;adrenal cortex;pharynx;blood;skeletal muscle;breast;lung;adrenal gland;na…	superior cervical ganglion;trigeminal ganglion;	0.99705	0.69313	-2.03391	1.68082	376.885	4.09255	rs202026056	50091	Hereditary_nonpolyposis_colon_cancer|Hereditary_cancer-predisposing_syndrome|not_specified|not_provided	MedGen:C0009405\x2cOrphanet:ORPHA443090|MedGen:C0027672\x2cSNOMED_CT:699346009|MedGen:CN169374|MedGen:CN517202	criteria_provided\x2c_conflicting_interpretations	Conflicting_interpretations_of_pathogenicity	0.001	0.784	D	0	0.843	D	1	0.81	D	1.99	0.54	M	-2.98	0.921	D	-4.3	0.8	D	0.371
2	47643524	47643524	G	C	exonic	MSH2	.	nonsynonymous SNV	MSH2:NM_000251:exon6:c.G1032C:p.Q344H,MSH2:NM_001258281:exon7:c.G834C:p.Q278H	0.867726	0.132274	1.30765e-07	mutS homolog 2	FUNCTION: Component of the post-replicative DNA mismatch repair system (MMR). Forms two different heterodimers: MutS alpha (MSH2- MSH6 heterodimer) and MutS beta (MSH2-MSH3 heterodimer) which binds to DNA mismatches thereby initiating DNA repair. When bound, heterodimers bend the DNA helix and shields approximately 20 base pairs. MutS alpha recognizes single base mismatches and dinucleotide inser…	DISEASE: Hereditary non-polyposis colorectal cancer 1 (HNPCC1) [MIM:120435]: An autosomal dominant disease associated with marked increase in cancer susceptibility. It is characterized by a familial predisposition to early-onset colorectal carcinoma (CRC) and extra-colonic tumors of the gastrointestinal, urological and female reproductive tracts. HNPCC is reported to be the most common form of in…	TISSUE SPECIFICITY: Ubiquitously expressed. {ECO:0000269|PubMed:10856833}.;	lymphoreticular;ovary;salivary gland;intestine;colon;parathyroid;skin;retina;bone marrow;prostate;whole body;frontal lobe;endometrium;larynx;bone;thyroid;testis;germinal center;brain;pineal gland;bladder;tonsil;unclassifiable (Anatomical System);trophoblast;lymph node;cartilage;heart;islets of Langerhans;hypothalamus;muscle;adrenal cortex;pharynx;blood;skeletal muscle;breast;lung;adrenal gland;na…	superior cervical ganglion;trigeminal ganglion;	0.99705	0.69313	-2.03391	1.68082	376.885	4.09255	rs375799148	181930	Hereditary_nonpolyposis_colon_cancer|Hereditary_cancer-predisposing_syndrome	MedGen:C0009405\x2cOrphanet:ORPHA443090|MedGen:C0027672\x2cSNOMED_CT:699346009	criteria_provided\x2c_multiple_submitters\x2c_no_conflicts	Uncertain_significance	0.001	0.784	D	0	0.629	D	1	0.588	D	3.3	0.907	M	-2.87	0.915	D	-4.75	0.802	D	0.797
2	47656891	47656891	G	T	exonic	MSH2	.	nonsynonymous SNV	MSH2:NM_000251:exon7:c.G1087T:p.V363L,MSH2:NM_001258281:exon8:c.G889T:p.V297L	0.867726	0.132274	1.30765e-07	mutS homolog 2	FUNCTION: Component of the post-replicative DNA mismatch repair system (MMR). Forms two different heterodimers: MutS alpha (MSH2- MSH6 heterodimer) and MutS beta (MSH2-MSH3 heterodimer) which binds to DNA mismatches thereby initiating DNA repair. When bound, heterodimers bend the DNA helix and shields approximately 20 base pairs. MutS alpha recognizes single base mismatches and dinucleotide inser…	DISEASE: Hereditary non-polyposis colorectal cancer 1 (HNPCC1) [MIM:120435]: An autosomal dominant disease associated with marked increase in cancer susceptibility. It is characterized by a familial predisposition to early-onset colorectal carcinoma (CRC) and extra-colonic tumors of the gastrointestinal, urological and female reproductive tracts. HNPCC is reported to be the most common form of in…	TISSUE SPECIFICITY: Ubiquitously expressed. {ECO:0000269|PubMed:10856833}.;	lymphoreticular;ovary;salivary gland;intestine;colon;parathyroid;skin;retina;bone marrow;prostate;whole body;frontal lobe;endometrium;larynx;bone;thyroid;testis;germinal center;brain;pineal gland;bladder;tonsil;unclassifiable (Anatomical System);trophoblast;lymph node;cartilage;heart;islets of Langerhans;hypothalamus;muscle;adrenal cortex;pharynx;blood;skeletal muscle;breast;lung;adrenal gland;na…	superior cervical ganglion;trigeminal ganglion;	0.99705	0.69313	-2.03391	1.68082	376.885	4.09255	rs377345366	405780	Hereditary_nonpolyposis_colon_cancer|Hereditary_cancer-predisposing_syndrome|not_specified	MedGen:C0009405\x2cOrphanet:ORPHA443090|MedGen:C0027672\x2cSNOMED_CT:699346009|MedGen:CN169374	criteria_provided\x2c_multiple_submitters\x2c_no_conflicts	Uncertain_significance	0	0.912	D	0	0.843	D	1	0.81	D	3.23	0.897	M	-3.8	0.957	D	-2.77	0.587	D	1.081
2	47656972	47656972	C	T	exonic	MSH2	.	nonsynonymous SNV	MSH2:NM_000251:exon7:c.C1168T:p.L390F,MSH2:NM_001258281:exon8:c.C970T:p.L324F	0.867726	0.132274	1.30765e-07	mutS homolog 2	FUNCTION: Component of the post-replicative DNA mismatch repair system (MMR). Forms two different heterodimers: MutS alpha (MSH2- MSH6 heterodimer) and MutS beta (MSH2-MSH3 heterodimer) which binds to DNA mismatches thereby initiating DNA repair. When bound, heterodimers bend the DNA helix and shields approximately 20 base pairs. MutS alpha recognizes single base mismatches and dinucleotide inser…	DISEASE: Hereditary non-polyposis colorectal cancer 1 (HNPCC1) [MIM:120435]: An autosomal dominant disease associated with marked increase in cancer susceptibility. It is characterized by a familial predisposition to early-onset colorectal carcinoma (CRC) and extra-colonic tumors of the gastrointestinal, urological and female reproductive tracts. HNPCC is reported to be the most common form of in…	TISSUE SPECIFICITY: Ubiquitously expressed. {ECO:0000269|PubMed:10856833}.;	lymphoreticular;ovary;salivary gland;intestine;colon;parathyroid;skin;retina;bone marrow;prostate;whole body;frontal lobe;endometrium;larynx;bone;thyroid;testis;germinal center;brain;pineal gland;bladder;tonsil;unclassifiable (Anatomical System);trophoblast;lymph node;cartilage;heart;islets of Langerhans;hypothalamus;muscle;adrenal cortex;pharynx;blood;skeletal muscle;breast;lung;adrenal gland;na…	superior cervical ganglion;trigeminal ganglion;	0.99705	0.69313	-2.03391	1.68082	376.885	4.09255	rs17224367	50080	Hereditary_nonpolyposis_colon_cancer|Hereditary_cancer-predisposing_syndrome|Lynch_syndrome|not_specified|not_provided	MedGen:C0009405\x2cOrphanet:ORPHA443090|MedGen:C0027672\x2cSNOMED_CT:699346009|MedGen:C1333990\x2cOrphanet:ORPHA144\x2cSNOMED_CT:315058005|MedGen:CN169374|MedGen:CN517202	reviewed_by_expert_panel	Benign	0.011	0.564	D	0.001	0.41	D	1	0.81	D	2.58	0.756	M	-3.07	0.925	D	-3.58	0.699	D	0.297
2	47672757	47672757	G	C	exonic	MSH2	.	nonsynonymous SNV	MSH2:NM_000251:exon8:c.G1347C:p.K449N,MSH2:NM_001258281:exon9:c.G1149C:p.K383N	0.867726	0.132274	1.30765e-07	mutS homolog 2	FUNCTION: Component of the post-replicative DNA mismatch repair system (MMR). Forms two different heterodimers: MutS alpha (MSH2- MSH6 heterodimer) and MutS beta (MSH2-MSH3 heterodimer) which binds to DNA mismatches thereby initiating DNA repair. When bound, heterodimers bend the DNA helix and shields approximately 20 base pairs. MutS alpha recognizes single base mismatches and dinucleotide inser…	DISEASE: Hereditary non-polyposis colorectal cancer 1 (HNPCC1) [MIM:120435]: An autosomal dominant disease associated with marked increase in cancer susceptibility. It is characterized by a familial predisposition to early-onset colorectal carcinoma (CRC) and extra-colonic tumors of the gastrointestinal, urological and female reproductive tracts. HNPCC is reported to be the most common form of in…	TISSUE SPECIFICITY: Ubiquitously expressed. {ECO:0000269|PubMed:10856833}.;	lymphoreticular;ovary;salivary gland;intestine;colon;parathyroid;skin;retina;bone marrow;prostate;whole body;frontal lobe;endometrium;larynx;bone;thyroid;testis;germinal center;brain;pineal gland;bladder;tonsil;unclassifiable (Anatomical System);trophoblast;lymph node;cartilage;heart;islets of Langerhans;hypothalamus;muscle;adrenal cortex;pharynx;blood;skeletal muscle;breast;lung;adrenal gland;na…	superior cervical ganglion;trigeminal ganglion;	0.99705	0.69313	-2.03391	1.68082	376.885	4.09255	rs587781331	150578	Hereditary_nonpolyposis_colon_cancer|Hereditary_cancer-predisposing_syndrome|Lynch_syndrome|not_specified	MedGen:C0009405\x2cOrphanet:ORPHA443090|MedGen:C0027672\x2cSNOMED_CT:699346009|MedGen:C1333990\x2cOrphanet:ORPHA144\x2cSNOMED_CT:315058005|MedGen:CN169374	criteria_provided\x2c_multiple_submitters\x2c_no_conflicts	Uncertain_significance	0.038	0.43	D	0	0.843	D	1	0.548	D	1.9	0.507	L	-2.72	0.906	D	-4.48	0.779	D	0.318
2	47702191	47702191	A	G	exonic	MSH2	.	nonsynonymous SNV	MSH2:NM_000251:exon12:c.A1787G:p.N596S,MSH2:NM_001258281:exon13:c.A1589G:p.N530S	0.867726	0.132274	1.30765e-07	mutS homolog 2	FUNCTION: Component of the post-replicative DNA mismatch repair system (MMR). Forms two different heterodimers: MutS alpha (MSH2- MSH6 heterodimer) and MutS beta (MSH2-MSH3 heterodimer) which binds to DNA mismatches thereby initiating DNA repair. When bound, heterodimers bend the DNA helix and shields approximately 20 base pairs. MutS alpha recognizes single base mismatches and dinucleotide inser…	DISEASE: Hereditary non-polyposis colorectal cancer 1 (HNPCC1) [MIM:120435]: An autosomal dominant disease associated with marked increase in cancer susceptibility. It is characterized by a familial predisposition to early-onset colorectal carcinoma (CRC) and extra-colonic tumors of the gastrointestinal, urological and female reproductive tracts. HNPCC is reported to be the most common form of in…	TISSUE SPECIFICITY: Ubiquitously expressed. {ECO:0000269|PubMed:10856833}.;	lymphoreticular;ovary;salivary gland;intestine;colon;parathyroid;skin;retina;bone marrow;prostate;whole body;frontal lobe;endometrium;larynx;bone;thyroid;testis;germinal center;brain;pineal gland;bladder;tonsil;unclassifiable (Anatomical System);trophoblast;lymph node;cartilage;heart;islets of Langerhans;hypothalamus;muscle;adrenal cortex;pharynx;blood;skeletal muscle;breast;lung;adrenal gland;na…	superior cervical ganglion;trigeminal ganglion;	0.99705	0.69313	-2.03391	1.68082	376.885	4.09255	rs41295288	50085	Hereditary_nonpolyposis_colon_cancer|Hereditary_cancer-predisposing_syndrome|Lynch_syndrome|not_specified|Colorectal_cancer\x2c_non-polyposis|not_provided	MedGen:C0009405\x2cOrphanet:ORPHA443090|MedGen:C0027672\x2cSNOMED_CT:699346009|MedGen:C1333990\x2cOrphanet:ORPHA144\x2cSNOMED_CT:315058005|MedGen:CN169374|MedGen:CN221576|MedGen:CN517202	reviewed_by_expert_panel	Uncertain_significance	0.366	0.131	T	0	0.843	D	1	0.81	D	0.285	0.101	N	-2.46	0.889	D	-2.16	0.488	N	-0.307
2	47702194	47702194	A	C	exonic	MSH2	.	nonsynonymous SNV	MSH2:NM_000251:exon12:c.A1790C:p.D597A,MSH2:NM_001258281:exon13:c.A1592C:p.D531A	0.867726	0.132274	1.30765e-07	mutS homolog 2	FUNCTION: Component of the post-replicative DNA mismatch repair system (MMR). Forms two different heterodimers: MutS alpha (MSH2- MSH6 heterodimer) and MutS beta (MSH2-MSH3 heterodimer) which binds to DNA mismatches thereby initiating DNA repair. When bound, heterodimers bend the DNA helix and shields approximately 20 base pairs. MutS alpha recognizes single base mismatches and dinucleotide inser…	DISEASE: Hereditary non-polyposis colorectal cancer 1 (HNPCC1) [MIM:120435]: An autosomal dominant disease associated with marked increase in cancer susceptibility. It is characterized by a familial predisposition to early-onset colorectal carcinoma (CRC) and extra-colonic tumors of the gastrointestinal, urological and female reproductive tracts. HNPCC is reported to be the most common form of in…	TISSUE SPECIFICITY: Ubiquitously expressed. {ECO:0000269|PubMed:10856833}.;	lymphoreticular;ovary;salivary gland;intestine;colon;parathyroid;skin;retina;bone marrow;prostate;whole body;frontal lobe;endometrium;larynx;bone;thyroid;testis;germinal center;brain;pineal gland;bladder;tonsil;unclassifiable (Anatomical System);trophoblast;lymph node;cartilage;heart;islets of Langerhans;hypothalamus;muscle;adrenal cortex;pharynx;blood;skeletal muscle;breast;lung;adrenal gland;na…	superior cervical ganglion;trigeminal ganglion;	0.99705	0.69313	-2.03391	1.68082	376.885	4.09255	rs548407418	181960	Hereditary_nonpolyposis_colon_cancer|Hereditary_cancer-predisposing_syndrome|Lynch_syndrome_I|not_specified	MedGen:C0009405\x2cOrphanet:ORPHA443090|MedGen:C0027672\x2cSNOMED_CT:699346009|MedGen:C2936783\x2cOMIM:120435|MedGen:CN169374	criteria_provided\x2c_multiple_submitters\x2c_no_conflicts	Uncertain_significance	0.773	0.035	T	0	0.843	D	1	0.81	D	1.37	0.343	L	-2.79	0.91	D	-3.43	0.673	D	-0.218
2	47702208	47702208	C	G	exonic	MSH2	.	nonsynonymous SNV	MSH2:NM_000251:exon12:c.C1804G:p.L602V,MSH2:NM_001258281:exon13:c.C1606G:p.L536V	0.867726	0.132274	1.30765e-07	mutS homolog 2	FUNCTION: Component of the post-replicative DNA mismatch repair system (MMR). Forms two different heterodimers: MutS alpha (MSH2- MSH6 heterodimer) and MutS beta (MSH2-MSH3 heterodimer) which binds to DNA mismatches thereby initiating DNA repair. When bound, heterodimers bend the DNA helix and shields approximately 20 base pairs. MutS alpha recognizes single base mismatches and dinucleotide inser…	DISEASE: Hereditary non-polyposis colorectal cancer 1 (HNPCC1) [MIM:120435]: An autosomal dominant disease associated with marked increase in cancer susceptibility. It is characterized by a familial predisposition to early-onset colorectal carcinoma (CRC) and extra-colonic tumors of the gastrointestinal, urological and female reproductive tracts. HNPCC is reported to be the most common form of in…	TISSUE SPECIFICITY: Ubiquitously expressed. {ECO:0000269|PubMed:10856833}.;	lymphoreticular;ovary;salivary gland;intestine;colon;parathyroid;skin;retina;bone marrow;prostate;whole body;frontal lobe;endometrium;larynx;bone;thyroid;testis;germinal center;brain;pineal gland;bladder;tonsil;unclassifiable (Anatomical System);trophoblast;lymph node;cartilage;heart;islets of Langerhans;hypothalamus;muscle;adrenal cortex;pharynx;blood;skeletal muscle;breast;lung;adrenal gland;na…	superior cervical ganglion;trigeminal ganglion;	0.99705	0.69313	-2.03391	1.68082	376.885	4.09255	rs748797209	221237	Hereditary_nonpolyposis_colon_cancer|Hereditary_cancer-predisposing_syndrome|not_specified	MedGen:C0009405\x2cOrphanet:ORPHA443090|MedGen:C0027672\x2cSNOMED_CT:699346009|MedGen:CN169374	criteria_provided\x2c_multiple_submitters\x2c_no_conflicts	Uncertain_significance	0.002	0.721	D	0	0.439	D	1	0.81	D	2.785	0.815	M	-4.01	0.964	D	-2.37	0.522	N	0.81
2	47702251	47702251	C	G	exonic	MSH2	.	nonsynonymous SNV	MSH2:NM_000251:exon12:c.C1847G:p.P616R,MSH2:NM_001258281:exon13:c.C1649G:p.P550R	0.867726	0.132274	1.30765e-07	mutS homolog 2	FUNCTION: Component of the post-replicative DNA mismatch repair system (MMR). Forms two different heterodimers: MutS alpha (MSH2- MSH6 heterodimer) and MutS beta (MSH2-MSH3 heterodimer) which binds to DNA mismatches thereby initiating DNA repair. When bound, heterodimers bend the DNA helix and shields approximately 20 base pairs. MutS alpha recognizes single base mismatches and dinucleotide inser…	DISEASE: Hereditary non-polyposis colorectal cancer 1 (HNPCC1) [MIM:120435]: An autosomal dominant disease associated with marked increase in cancer susceptibility. It is characterized by a familial predisposition to early-onset colorectal carcinoma (CRC) and extra-colonic tumors of the gastrointestinal, urological and female reproductive tracts. HNPCC is reported to be the most common form of in…	TISSUE SPECIFICITY: Ubiquitously expressed. {ECO:0000269|PubMed:10856833}.;	lymphoreticular;ovary;salivary gland;intestine;colon;parathyroid;skin;retina;bone marrow;prostate;whole body;frontal lobe;endometrium;larynx;bone;thyroid;testis;germinal center;brain;pineal gland;bladder;tonsil;unclassifiable (Anatomical System);trophoblast;lymph node;cartilage;heart;islets of Langerhans;hypothalamus;muscle;adrenal cortex;pharynx;blood;skeletal muscle;breast;lung;adrenal gland;na…	superior cervical ganglion;trigeminal ganglion;	0.99705	0.69313	-2.03391	1.68082	376.885	4.09255	rs587779965	133093	Hereditary_nonpolyposis_colon_cancer|Hereditary_cancer-predisposing_syndrome|Lynch_syndrome_I|not_specified	MedGen:C0009405\x2cOrphanet:ORPHA443090|MedGen:C0027672\x2cSNOMED_CT:699346009|MedGen:C2936783\x2cOMIM:120435|MedGen:CN169374	criteria_provided\x2c_multiple_submitters\x2c_no_conflicts	Uncertain_significance	0.003	0.721	D	0	0.843	D	1	0.81	D	3.13	0.883	M	-2.95	0.919	D	-8.05	0.971	D	0.987
2	47702251	47702251	C	G	exonic	MSH2	.	nonsynonymous SNV	MSH2:NM_000251:exon12:c.C1847G:p.P616R,MSH2:NM_001258281:exon13:c.C1649G:p.P550R	0.867726	0.132274	1.30765e-07	mutS homolog 2	FUNCTION: Component of the post-replicative DNA mismatch repair system (MMR). Forms two different heterodimers: MutS alpha (MSH2- MSH6 heterodimer) and MutS beta (MSH2-MSH3 heterodimer) which binds to DNA mismatches thereby initiating DNA repair. When bound, heterodimers bend the DNA helix and shields approximately 20 base pairs. MutS alpha recognizes single base mismatches and dinucleotide inser…	DISEASE: Hereditary non-polyposis colorectal cancer 1 (HNPCC1) [MIM:120435]: An autosomal dominant disease associated with marked increase in cancer susceptibility. It is characterized by a familial predisposition to early-onset colorectal carcinoma (CRC) and extra-colonic tumors of the gastrointestinal, urological and female reproductive tracts. HNPCC is reported to be the most common form of in…	TISSUE SPECIFICITY: Ubiquitously expressed. {ECO:0000269|PubMed:10856833}.;	lymphoreticular;ovary;salivary gland;intestine;colon;parathyroid;skin;retina;bone marrow;prostate;whole body;frontal lobe;endometrium;larynx;bone;thyroid;testis;germinal center;brain;pineal gland;bladder;tonsil;unclassifiable (Anatomical System);trophoblast;lymph node;cartilage;heart;islets of Langerhans;hypothalamus;muscle;adrenal cortex;pharynx;blood;skeletal muscle;breast;lung;adrenal gland;na…	superior cervical ganglion;trigeminal ganglion;	0.99705	0.69313	-2.03391	1.68082	376.885	4.09255	rs587779965	133093	Hereditary_nonpolyposis_colon_cancer|Hereditary_cancer-predisposing_syndrome|Lynch_syndrome_I|not_specified	MedGen:C0009405\x2cOrphanet:ORPHA443090|MedGen:C0027672\x2cSNOMED_CT:699346009|MedGen:C2936783\x2cOMIM:120435|MedGen:CN169374	criteria_provided\x2c_multiple_submitters\x2c_no_conflicts	Uncertain_significance	0.003	0.721	D	0	0.843	D	1	0.81	D	3.13	0.883	M	-2.95	0.919	D	-8.05	0.971	D	0.987
2	47702290	47702290	A	G	exonic	MSH2	.	nonsynonymous SNV	MSH2:NM_000251:exon12:c.A1886G:p.Q629R,MSH2:NM_001258281:exon13:c.A1688G:p.Q563R	0.867726	0.132274	1.30765e-07	mutS homolog 2	FUNCTION: Component of the post-replicative DNA mismatch repair system (MMR). Forms two different heterodimers: MutS alpha (MSH2- MSH6 heterodimer) and MutS beta (MSH2-MSH3 heterodimer) which binds to DNA mismatches thereby initiating DNA repair. When bound, heterodimers bend the DNA helix and shields approximately 20 base pairs. MutS alpha recognizes single base mismatches and dinucleotide inser…	DISEASE: Hereditary non-polyposis colorectal cancer 1 (HNPCC1) [MIM:120435]: An autosomal dominant disease associated with marked increase in cancer susceptibility. It is characterized by a familial predisposition to early-onset colorectal carcinoma (CRC) and extra-colonic tumors of the gastrointestinal, urological and female reproductive tracts. HNPCC is reported to be the most common form of in…	TISSUE SPECIFICITY: Ubiquitously expressed. {ECO:0000269|PubMed:10856833}.;	lymphoreticular;ovary;salivary gland;intestine;colon;parathyroid;skin;retina;bone marrow;prostate;whole body;frontal lobe;endometrium;larynx;bone;thyroid;testis;germinal center;brain;pineal gland;bladder;tonsil;unclassifiable (Anatomical System);trophoblast;lymph node;cartilage;heart;islets of Langerhans;hypothalamus;muscle;adrenal cortex;pharynx;blood;skeletal muscle;breast;lung;adrenal gland;na…	superior cervical ganglion;trigeminal ganglion;	0.99705	0.69313	-2.03391	1.68082	376.885	4.09255	rs61756468	96287	Hereditary_nonpolyposis_colon_cancer|Hereditary_cancer-predisposing_syndrome|Lynch_syndrome|Lynch_syndrome_I|not_specified|not_provided	MedGen:C0009405\x2cOrphanet:ORPHA443090|MedGen:C0027672\x2cSNOMED_CT:699346009|MedGen:C1333990\x2cOrphanet:ORPHA144\x2cSNOMED_CT:315058005|MedGen:C2936783\x2cOMIM:120435|MedGen:CN169374|MedGen:CN517202	reviewed_by_expert_panel	Benign	0.315	0.16	T	0.06	0.223	N	0.849	0.314	N	1.065	0.271	L	-2.87	0.915	D	-1.46	0.372	N	-0.368
2	47703538	47703538	C	T	exonic	MSH2	.	stopgain	MSH2:NM_000251:exon13:c.C2038T:p.R680X,MSH2:NM_001258281:exon14:c.C1840T:p.R614X	0.867726	0.132274	1.30765e-07	mutS homolog 2	FUNCTION: Component of the post-replicative DNA mismatch repair system (MMR). Forms two different heterodimers: MutS alpha (MSH2- MSH6 heterodimer) and MutS beta (MSH2-MSH3 heterodimer) which binds to DNA mismatches thereby initiating DNA repair. When bound, heterodimers bend the DNA helix and shields approximately 20 base pairs. MutS alpha recognizes single base mismatches and dinucleotide inser…	DISEASE: Hereditary non-polyposis colorectal cancer 1 (HNPCC1) [MIM:120435]: An autosomal dominant disease associated with marked increase in cancer susceptibility. It is characterized by a familial predisposition to early-onset colorectal carcinoma (CRC) and extra-colonic tumors of the gastrointestinal, urological and female reproductive tracts. HNPCC is reported to be the most common form of in…	TISSUE SPECIFICITY: Ubiquitously expressed. {ECO:0000269|PubMed:10856833}.;	lymphoreticular;ovary;salivary gland;intestine;colon;parathyroid;skin;retina;bone marrow;prostate;whole body;frontal lobe;endometrium;larynx;bone;thyroid;testis;germinal center;brain;pineal gland;bladder;tonsil;unclassifiable (Anatomical System);trophoblast;lymph node;cartilage;heart;islets of Langerhans;hypothalamus;muscle;adrenal cortex;pharynx;blood;skeletal muscle;breast;lung;adrenal gland;na…	superior cervical ganglion;trigeminal ganglion;	0.99705	0.69313	-2.03391	1.68082	376.885	4.09255	rs63749932	45234	Hereditary_nonpolyposis_colon_cancer|Hereditary_cancer-predisposing_syndrome|Lynch_syndrome|Lynch_syndrome_I|not_provided	MedGen:C0009405\x2cOrphanet:ORPHA443090|MedGen:C0027672\x2cSNOMED_CT:699346009|MedGen:C1333990\x2cOrphanet:ORPHA144\x2cSNOMED_CT:315058005|MedGen:C2936783\x2cOMIM:120435|MedGen:CN517202	reviewed_by_expert_panel	Pathogenic	.	.	.	0	0.843	D	1	0.81	A	.	.	.	.	.	.	.	.	.	.
2	47705488	47705488	C	T	exonic	MSH2	.	nonsynonymous SNV	MSH2:NM_000251:exon14:c.C2288T:p.A763V,MSH2:NM_001258281:exon15:c.C2090T:p.A697V	0.867726	0.132274	1.30765e-07	mutS homolog 2	FUNCTION: Component of the post-replicative DNA mismatch repair system (MMR). Forms two different heterodimers: MutS alpha (MSH2- MSH6 heterodimer) and MutS beta (MSH2-MSH3 heterodimer) which binds to DNA mismatches thereby initiating DNA repair. When bound, heterodimers bend the DNA helix and shields approximately 20 base pairs. MutS alpha recognizes single base mismatches and dinucleotide inser…	DISEASE: Hereditary non-polyposis colorectal cancer 1 (HNPCC1) [MIM:120435]: An autosomal dominant disease associated with marked increase in cancer susceptibility. It is characterized by a familial predisposition to early-onset colorectal carcinoma (CRC) and extra-colonic tumors of the gastrointestinal, urological and female reproductive tracts. HNPCC is reported to be the most common form of in…	TISSUE SPECIFICITY: Ubiquitously expressed. {ECO:0000269|PubMed:10856833}.;	lymphoreticular;ovary;salivary gland;intestine;colon;parathyroid;skin;retina;bone marrow;prostate;whole body;frontal lobe;endometrium;larynx;bone;thyroid;testis;germinal center;brain;pineal gland;bladder;tonsil;unclassifiable (Anatomical System);trophoblast;lymph node;cartilage;heart;islets of Langerhans;hypothalamus;muscle;adrenal cortex;pharynx;blood;skeletal muscle;breast;lung;adrenal gland;na…	superior cervical ganglion;trigeminal ganglion;	0.99705	0.69313	-2.03391	1.68082	376.885	4.09255	rs144412585	180027	Hereditary_nonpolyposis_colon_cancer|Hereditary_cancer-predisposing_syndrome|not_specified	MedGen:C0009405\x2cOrphanet:ORPHA443090|MedGen:C0027672\x2cSNOMED_CT:699346009|MedGen:CN169374	criteria_provided\x2c_multiple_submitters\x2c_no_conflicts	Uncertain_significance	0	0.912	D	0	0.629	D	1	0.81	D	3.84	0.958	H	-2.6	0.899	D	-3.67	0.701	D	1.004
2	47705577	47705577	C	G	exonic	MSH2	.	nonsynonymous SNV	MSH2:NM_000251:exon14:c.C2377G:p.Q793E,MSH2:NM_001258281:exon15:c.C2179G:p.Q727E	0.867726	0.132274	1.30765e-07	mutS homolog 2	FUNCTION: Component of the post-replicative DNA mismatch repair system (MMR). Forms two different heterodimers: MutS alpha (MSH2- MSH6 heterodimer) and MutS beta (MSH2-MSH3 heterodimer) which binds to DNA mismatches thereby initiating DNA repair. When bound, heterodimers bend the DNA helix and shields approximately 20 base pairs. MutS alpha recognizes single base mismatches and dinucleotide inser…	DISEASE: Hereditary non-polyposis colorectal cancer 1 (HNPCC1) [MIM:120435]: An autosomal dominant disease associated with marked increase in cancer susceptibility. It is characterized by a familial predisposition to early-onset colorectal carcinoma (CRC) and extra-colonic tumors of the gastrointestinal, urological and female reproductive tracts. HNPCC is reported to be the most common form of in…	TISSUE SPECIFICITY: Ubiquitously expressed. {ECO:0000269|PubMed:10856833}.;	lymphoreticular;ovary;salivary gland;intestine;colon;parathyroid;skin;retina;bone marrow;prostate;whole body;frontal lobe;endometrium;larynx;bone;thyroid;testis;germinal center;brain;pineal gland;bladder;tonsil;unclassifiable (Anatomical System);trophoblast;lymph node;cartilage;heart;islets of Langerhans;hypothalamus;muscle;adrenal cortex;pharynx;blood;skeletal muscle;breast;lung;adrenal gland;na…	superior cervical ganglion;trigeminal ganglion;	0.99705	0.69313	-2.03391	1.68082	376.885	4.09255	rs730881769	180028	Hereditary_nonpolyposis_colon_cancer|Hereditary_cancer-predisposing_syndrome|not_specified	MedGen:C0009405\x2cOrphanet:ORPHA443090|MedGen:C0027672\x2cSNOMED_CT:699346009|MedGen:CN169374	criteria_provided\x2c_multiple_submitters\x2c_no_conflicts	Uncertain_significance	0.661	0.047	T	0	0.559	D	1	0.81	D	-0.675	0.02	N	-1.92	0.848	D	-0.53	0.164	N	-0.625
2	47709997	47709997	C	G	exonic	MSH2	.	nonsynonymous SNV	MSH2:NM_000251:exon16:c.C2714G:p.T905R,MSH2:NM_001258281:exon17:c.C2516G:p.T839R	0.867726	0.132274	1.30765e-07	mutS homolog 2	FUNCTION: Component of the post-replicative DNA mismatch repair system (MMR). Forms two different heterodimers: MutS alpha (MSH2- MSH6 heterodimer) and MutS beta (MSH2-MSH3 heterodimer) which binds to DNA mismatches thereby initiating DNA repair. When bound, heterodimers bend the DNA helix and shields approximately 20 base pairs. MutS alpha recognizes single base mismatches and dinucleotide inser…	DISEASE: Hereditary non-polyposis colorectal cancer 1 (HNPCC1) [MIM:120435]: An autosomal dominant disease associated with marked increase in cancer susceptibility. It is characterized by a familial predisposition to early-onset colorectal carcinoma (CRC) and extra-colonic tumors of the gastrointestinal, urological and female reproductive tracts. HNPCC is reported to be the most common form of in…	TISSUE SPECIFICITY: Ubiquitously expressed. {ECO:0000269|PubMed:10856833}.;	lymphoreticular;ovary;salivary gland;intestine;colon;parathyroid;skin;retina;bone marrow;prostate;whole body;frontal lobe;endometrium;larynx;bone;thyroid;testis;germinal center;brain;pineal gland;bladder;tonsil;unclassifiable (Anatomical System);trophoblast;lymph node;cartilage;heart;islets of Langerhans;hypothalamus;muscle;adrenal cortex;pharynx;blood;skeletal muscle;breast;lung;adrenal gland;na…	superior cervical ganglion;trigeminal ganglion;	0.99705	0.69313	-2.03391	1.68082	376.885	4.09255	rs267608022	96512	Hereditary_nonpolyposis_colon_cancer|Hereditary_cancer-predisposing_syndrome|Lynch_syndrome_I|not_specified	MedGen:C0009405\x2cOrphanet:ORPHA443090|MedGen:C0027672\x2cSNOMED_CT:699346009|MedGen:C2936783\x2cOMIM:120435|MedGen:CN169374	reviewed_by_expert_panel	Likely_benign	0.363	0.118	T	0.001	0.409	D	0.952	0.377	D	0.205	0.094	N	-2.86	0.914	D	-0.32	0.168	N	-0.814
2	48010388	48010388	A	C	exonic	MSH6	.	nonsynonymous SNV	MSH6:NM_000179:exon1:c.A16C:p.T6P,MSH6:NM_001281492:exon1:c.A16C:p.T6P	.	.	.	mutS homolog 6	FUNCTION: Component of the post-replicative DNA mismatch repair system (MMR). Heterodimerizes with MSH2 to form MutS alpha, which binds to DNA mismatches thereby initiating DNA repair. When bound, MutS alpha bends the DNA helix and shields approximately 20 base pairs, and recognizes single base mismatches and dinucleotide insertion-deletion loops (IDL) in the DNA. After mismatch binding, forms a …	DISEASE: Hereditary non-polyposis colorectal cancer 5 (HNPCC5) [MIM:614350]: An autosomal dominant disease associated with marked increase in cancer susceptibility. It is characterized by a familial predisposition to early-onset colorectal carcinoma (CRC) and extra-colonic tumors of the gastrointestinal, urological and female reproductive tracts. HNPCC is reported to be the most common form of in…	.	medulla oblongata;ovary;colon;parathyroid;fovea centralis;skin;retina;bone marrow;uterus;prostate;whole body;frontal lobe;endometrium;larynx;bone;thyroid;testis;germinal center;brain;unclassifiable (Anatomical System);lymph node;cartilage;heart;islets of Langerhans;muscle;blood;skeletal muscle;bile duct;breast;pancreas;lung;placenta;macula lutea;visual apparatus;duodenum;liver;head and neck;cervi…	fetal liver;testis - interstitial;testis - seminiferous tubule;tumor;testis;pons;	0.97386	0.77704	-2.25089	1.27978	1431.23	7.06202	rs200944853	419428	Hereditary_nonpolyposis_colon_cancer|Hereditary_cancer-predisposing_syndrome	MedGen:C0009405\x2cOrphanet:ORPHA443090|MedGen:C0027672\x2cSNOMED_CT:699346009	criteria_provided\x2c_multiple_submitters\x2c_no_conflicts	Uncertain_significance	0.006	0.912	D	0	0.629	U	0.997	0.435	D	0.805	0.203	L	-1.94	0.89	D	-1.58	0.574	N	0.467
2	48018139	48018139	A	G	exonic	MSH6	.	nonsynonymous SNV	MSH6:NM_000179:exon2:c.A334G:p.N112D	.	.	.	mutS homolog 6	FUNCTION: Component of the post-replicative DNA mismatch repair system (MMR). Heterodimerizes with MSH2 to form MutS alpha, which binds to DNA mismatches thereby initiating DNA repair. When bound, MutS alpha bends the DNA helix and shields approximately 20 base pairs, and recognizes single base mismatches and dinucleotide insertion-deletion loops (IDL) in the DNA. After mismatch binding, forms a …	DISEASE: Hereditary non-polyposis colorectal cancer 5 (HNPCC5) [MIM:614350]: An autosomal dominant disease associated with marked increase in cancer susceptibility. It is characterized by a familial predisposition to early-onset colorectal carcinoma (CRC) and extra-colonic tumors of the gastrointestinal, urological and female reproductive tracts. HNPCC is reported to be the most common form of in…	.	medulla oblongata;ovary;colon;parathyroid;fovea centralis;skin;retina;bone marrow;uterus;prostate;whole body;frontal lobe;endometrium;larynx;bone;thyroid;testis;germinal center;brain;unclassifiable (Anatomical System);lymph node;cartilage;heart;islets of Langerhans;muscle;blood;skeletal muscle;bile duct;breast;pancreas;lung;placenta;macula lutea;visual apparatus;duodenum;liver;head and neck;cervi…	fetal liver;testis - interstitial;testis - seminiferous tubule;tumor;testis;pons;	0.97386	0.77704	-2.25089	1.27978	1431.23	7.06202	rs864622397	221259	Hereditary_nonpolyposis_colon_cancer|Hereditary_cancer-predisposing_syndrome	MedGen:C0009405\x2cOrphanet:ORPHA443090|MedGen:C0027672\x2cSNOMED_CT:699346009	criteria_provided\x2c_multiple_submitters\x2c_no_conflicts	Uncertain_significance	0.108	0.308	T	0	0.629	D	1	0.81	D	0.85	0.213	L	-0.27	0.674	T	-0.86	0.459	N	-0.905
2	48023120	48023120	C	T	exonic	MSH6	.	nonsynonymous SNV	MSH6:NM_000179:exon3:c.C545T:p.A182V	.	.	.	mutS homolog 6	FUNCTION: Component of the post-replicative DNA mismatch repair system (MMR). Heterodimerizes with MSH2 to form MutS alpha, which binds to DNA mismatches thereby initiating DNA repair. When bound, MutS alpha bends the DNA helix and shields approximately 20 base pairs, and recognizes single base mismatches and dinucleotide insertion-deletion loops (IDL) in the DNA. After mismatch binding, forms a …	DISEASE: Hereditary non-polyposis colorectal cancer 5 (HNPCC5) [MIM:614350]: An autosomal dominant disease associated with marked increase in cancer susceptibility. It is characterized by a familial predisposition to early-onset colorectal carcinoma (CRC) and extra-colonic tumors of the gastrointestinal, urological and female reproductive tracts. HNPCC is reported to be the most common form of in…	.	medulla oblongata;ovary;colon;parathyroid;fovea centralis;skin;retina;bone marrow;uterus;prostate;whole body;frontal lobe;endometrium;larynx;bone;thyroid;testis;germinal center;brain;unclassifiable (Anatomical System);lymph node;cartilage;heart;islets of Langerhans;muscle;blood;skeletal muscle;bile duct;breast;pancreas;lung;placenta;macula lutea;visual apparatus;duodenum;liver;head and neck;cervi…	fetal liver;testis - interstitial;testis - seminiferous tubule;tumor;testis;pons;	0.97386	0.77704	-2.25089	1.27978	1431.23	7.06202	rs876659786	232676	Hereditary_cancer-predisposing_syndrome	MedGen:C0027672\x2cSNOMED_CT:699346009	criteria_provided\x2c_single_submitter	Uncertain_significance	0.044	0.413	D	0	0.629	D	1	0.81	D	1.505	0.383	L	-0.6	0.717	T	-1.94	0.63	N	-0.659
2	48025772	48025772	A	G	exonic	MSH6	.	nonsynonymous SNV	MSH6:NM_001281492:exon2:c.A260G:p.D87G,MSH6:NM_000179:exon4:c.A650G:p.D217G	.	.	.	mutS homolog 6	FUNCTION: Component of the post-replicative DNA mismatch repair system (MMR). Heterodimerizes with MSH2 to form MutS alpha, which binds to DNA mismatches thereby initiating DNA repair. When bound, MutS alpha bends the DNA helix and shields approximately 20 base pairs, and recognizes single base mismatches and dinucleotide insertion-deletion loops (IDL) in the DNA. After mismatch binding, forms a …	DISEASE: Hereditary non-polyposis colorectal cancer 5 (HNPCC5) [MIM:614350]: An autosomal dominant disease associated with marked increase in cancer susceptibility. It is characterized by a familial predisposition to early-onset colorectal carcinoma (CRC) and extra-colonic tumors of the gastrointestinal, urological and female reproductive tracts. HNPCC is reported to be the most common form of in…	.	medulla oblongata;ovary;colon;parathyroid;fovea centralis;skin;retina;bone marrow;uterus;prostate;whole body;frontal lobe;endometrium;larynx;bone;thyroid;testis;germinal center;brain;unclassifiable (Anatomical System);lymph node;cartilage;heart;islets of Langerhans;muscle;blood;skeletal muscle;bile duct;breast;pancreas;lung;placenta;macula lutea;visual apparatus;duodenum;liver;head and neck;cervi…	fetal liver;testis - interstitial;testis - seminiferous tubule;tumor;testis;pons;	0.97386	0.77704	-2.25089	1.27978	1431.23	7.06202	rs554012110	152019	Hereditary_nonpolyposis_colon_cancer|Hereditary_cancer-predisposing_syndrome|Hereditary_nonpolyposis_colorectal_cancer_type_5|not_specified	MedGen:C0009405\x2cOrphanet:ORPHA443090|MedGen:C0027672\x2cSNOMED_CT:699346009|MedGen:C1833477\x2cOMIM:614350|MedGen:CN169374	criteria_provided\x2c_multiple_submitters\x2c_no_conflicts	Uncertain_significance	0.043	0.413	D	0.689	0.061	N	1	0.81	D	1.355	0.339	L	-2.07	0.86	D	-2	0.527	N	-0.532
2	48025849	48025849	C	T	exonic	MSH6	.	nonsynonymous SNV	MSH6:NM_001281492:exon2:c.C337T:p.R113C,MSH6:NM_000179:exon4:c.C727T:p.R243C	.	.	.	mutS homolog 6	FUNCTION: Component of the post-replicative DNA mismatch repair system (MMR). Heterodimerizes with MSH2 to form MutS alpha, which binds to DNA mismatches thereby initiating DNA repair. When bound, MutS alpha bends the DNA helix and shields approximately 20 base pairs, and recognizes single base mismatches and dinucleotide insertion-deletion loops (IDL) in the DNA. After mismatch binding, forms a …	DISEASE: Hereditary non-polyposis colorectal cancer 5 (HNPCC5) [MIM:614350]: An autosomal dominant disease associated with marked increase in cancer susceptibility. It is characterized by a familial predisposition to early-onset colorectal carcinoma (CRC) and extra-colonic tumors of the gastrointestinal, urological and female reproductive tracts. HNPCC is reported to be the most common form of in…	.	medulla oblongata;ovary;colon;parathyroid;fovea centralis;skin;retina;bone marrow;uterus;prostate;whole body;frontal lobe;endometrium;larynx;bone;thyroid;testis;germinal center;brain;unclassifiable (Anatomical System);lymph node;cartilage;heart;islets of Langerhans;muscle;blood;skeletal muscle;bile duct;breast;pancreas;lung;placenta;macula lutea;visual apparatus;duodenum;liver;head and neck;cervi…	fetal liver;testis - interstitial;testis - seminiferous tubule;tumor;testis;pons;	0.97386	0.77704	-2.25089	1.27978	1431.23	7.06202	rs377216828	152389	Hereditary_nonpolyposis_colon_cancer|Hereditary_cancer-predisposing_syndrome|Hereditary_nonpolyposis_colorectal_cancer_type_5|not_specified	MedGen:C0009405\x2cOrphanet:ORPHA443090|MedGen:C0027672\x2cSNOMED_CT:699346009|MedGen:C1833477\x2cOMIM:614350|MedGen:CN169374	criteria_provided\x2c_multiple_submitters\x2c_no_conflicts	Uncertain_significance	0.026	0.518	D	0.358	0.137	N	1	0.2	N	1.79	0.469	L	-1.99	0.866	D	-1.83	0.518	N	-0.241
2	48025988	48025988	G	A	exonic	MSH6	.	nonsynonymous SNV	MSH6:NM_001281492:exon2:c.G476A:p.G159D,MSH6:NM_000179:exon4:c.G866A:p.G289D	.	.	.	mutS homolog 6	FUNCTION: Component of the post-replicative DNA mismatch repair system (MMR). Heterodimerizes with MSH2 to form MutS alpha, which binds to DNA mismatches thereby initiating DNA repair. When bound, MutS alpha bends the DNA helix and shields approximately 20 base pairs, and recognizes single base mismatches and dinucleotide insertion-deletion loops (IDL) in the DNA. After mismatch binding, forms a …	DISEASE: Hereditary non-polyposis colorectal cancer 5 (HNPCC5) [MIM:614350]: An autosomal dominant disease associated with marked increase in cancer susceptibility. It is characterized by a familial predisposition to early-onset colorectal carcinoma (CRC) and extra-colonic tumors of the gastrointestinal, urological and female reproductive tracts. HNPCC is reported to be the most common form of in…	.	medulla oblongata;ovary;colon;parathyroid;fovea centralis;skin;retina;bone marrow;uterus;prostate;whole body;frontal lobe;endometrium;larynx;bone;thyroid;testis;germinal center;brain;unclassifiable (Anatomical System);lymph node;cartilage;heart;islets of Langerhans;muscle;blood;skeletal muscle;bile duct;breast;pancreas;lung;placenta;macula lutea;visual apparatus;duodenum;liver;head and neck;cervi…	fetal liver;testis - interstitial;testis - seminiferous tubule;tumor;testis;pons;	0.97386	0.77704	-2.25089	1.27978	1431.23	7.06202	rs368318845	.	.	.	.	.	1	0.022	T	0.209	0.164	N	0.995	0.482	D	1.79	0.469	L	-1.78	0.845	D	1.37	0.009	N	-0.891
2	48026015	48026015	G	A	exonic	MSH6	.	nonsynonymous SNV	MSH6:NM_001281492:exon2:c.G503A:p.R168Q,MSH6:NM_000179:exon4:c.G893A:p.R298Q	.	.	.	mutS homolog 6	FUNCTION: Component of the post-replicative DNA mismatch repair system (MMR). Heterodimerizes with MSH2 to form MutS alpha, which binds to DNA mismatches thereby initiating DNA repair. When bound, MutS alpha bends the DNA helix and shields approximately 20 base pairs, and recognizes single base mismatches and dinucleotide insertion-deletion loops (IDL) in the DNA. After mismatch binding, forms a …	DISEASE: Hereditary non-polyposis colorectal cancer 5 (HNPCC5) [MIM:614350]: An autosomal dominant disease associated with marked increase in cancer susceptibility. It is characterized by a familial predisposition to early-onset colorectal carcinoma (CRC) and extra-colonic tumors of the gastrointestinal, urological and female reproductive tracts. HNPCC is reported to be the most common form of in…	.	medulla oblongata;ovary;colon;parathyroid;fovea centralis;skin;retina;bone marrow;uterus;prostate;whole body;frontal lobe;endometrium;larynx;bone;thyroid;testis;germinal center;brain;unclassifiable (Anatomical System);lymph node;cartilage;heart;islets of Langerhans;muscle;blood;skeletal muscle;bile duct;breast;pancreas;lung;placenta;macula lutea;visual apparatus;duodenum;liver;head and neck;cervi…	fetal liver;testis - interstitial;testis - seminiferous tubule;tumor;testis;pons;	0.97386	0.77704	-2.25089	1.27978	1431.23	7.06202	rs765237563	182039	Hereditary_nonpolyposis_colon_cancer|Hereditary_cancer-predisposing_syndrome|not_specified|not_provided	MedGen:C0009405\x2cOrphanet:ORPHA443090|MedGen:C0027672\x2cSNOMED_CT:699346009|MedGen:CN169374|MedGen:CN517202	criteria_provided\x2c_multiple_submitters\x2c_no_conflicts	Uncertain_significance	0.3	0.145	T	0.912	0.085	N	1	0.81	D	0.69	0.17	N	-1.82	0.849	D	-0.46	0.15	N	-0.675
2	48026064	48026064	C	G	exonic	MSH6	.	nonsynonymous SNV	MSH6:NM_001281492:exon2:c.C552G:p.S184R,MSH6:NM_001281493:exon3:c.C36G:p.S12R,MSH6:NM_000179:exon4:c.C942G:p.S314R,MSH6:NM_001281494:exon4:c.C36G:p.S12R	.	.	.	mutS homolog 6	FUNCTION: Component of the post-replicative DNA mismatch repair system (MMR). Heterodimerizes with MSH2 to form MutS alpha, which binds to DNA mismatches thereby initiating DNA repair. When bound, MutS alpha bends the DNA helix and shields approximately 20 base pairs, and recognizes single base mismatches and dinucleotide insertion-deletion loops (IDL) in the DNA. After mismatch binding, forms a …	DISEASE: Hereditary non-polyposis colorectal cancer 5 (HNPCC5) [MIM:614350]: An autosomal dominant disease associated with marked increase in cancer susceptibility. It is characterized by a familial predisposition to early-onset colorectal carcinoma (CRC) and extra-colonic tumors of the gastrointestinal, urological and female reproductive tracts. HNPCC is reported to be the most common form of in…	.	medulla oblongata;ovary;colon;parathyroid;fovea centralis;skin;retina;bone marrow;uterus;prostate;whole body;frontal lobe;endometrium;larynx;bone;thyroid;testis;germinal center;brain;unclassifiable (Anatomical System);lymph node;cartilage;heart;islets of Langerhans;muscle;blood;skeletal muscle;bile duct;breast;pancreas;lung;placenta;macula lutea;visual apparatus;duodenum;liver;head and neck;cervi…	fetal liver;testis - interstitial;testis - seminiferous tubule;tumor;testis;pons;	0.97386	0.77704	-2.25089	1.27978	1431.23	7.06202	rs150440246	232698	Hereditary_nonpolyposis_colon_cancer|Hereditary_cancer-predisposing_syndrome|not_specified	MedGen:C0009405\x2cOrphanet:ORPHA443090|MedGen:C0027672\x2cSNOMED_CT:699346009|MedGen:CN169374	criteria_provided\x2c_multiple_submitters\x2c_no_conflicts	Uncertain_significance	0.326	0.282	T	0.005	0.335	N	0.995	0.29	N	1.52	0.385	L	-1.95	0.875	D	-0.77	0.214	N	-0.727
2	48026183	48026183	G	T	exonic	MSH6	.	nonsynonymous SNV	MSH6:NM_001281492:exon2:c.G671T:p.G224V,MSH6:NM_001281493:exon3:c.G155T:p.G52V,MSH6:NM_000179:exon4:c.G1061T:p.G354V,MSH6:NM_001281494:exon4:c.G155T:p.G52V	.	.	.	mutS homolog 6	FUNCTION: Component of the post-replicative DNA mismatch repair system (MMR). Heterodimerizes with MSH2 to form MutS alpha, which binds to DNA mismatches thereby initiating DNA repair. When bound, MutS alpha bends the DNA helix and shields approximately 20 base pairs, and recognizes single base mismatches and dinucleotide insertion-deletion loops (IDL) in the DNA. After mismatch binding, forms a …	DISEASE: Hereditary non-polyposis colorectal cancer 5 (HNPCC5) [MIM:614350]: An autosomal dominant disease associated with marked increase in cancer susceptibility. It is characterized by a familial predisposition to early-onset colorectal carcinoma (CRC) and extra-colonic tumors of the gastrointestinal, urological and female reproductive tracts. HNPCC is reported to be the most common form of in…	.	medulla oblongata;ovary;colon;parathyroid;fovea centralis;skin;retina;bone marrow;uterus;prostate;whole body;frontal lobe;endometrium;larynx;bone;thyroid;testis;germinal center;brain;unclassifiable (Anatomical System);lymph node;cartilage;heart;islets of Langerhans;muscle;blood;skeletal muscle;bile duct;breast;pancreas;lung;placenta;macula lutea;visual apparatus;duodenum;liver;head and neck;cervi…	fetal liver;testis - interstitial;testis - seminiferous tubule;tumor;testis;pons;	0.97386	0.77704	-2.25089	1.27978	1431.23	7.06202	rs730881788	180054	Hereditary_nonpolyposis_colon_cancer|Hereditary_cancer-predisposing_syndrome|not_specified	MedGen:C0009405\x2cOrphanet:ORPHA443090|MedGen:C0027672\x2cSNOMED_CT:699346009|MedGen:CN169374	criteria_provided\x2c_multiple_submitters\x2c_no_conflicts	Uncertain_significance	0.014	0.531	D	0.011	0.296	N	1	0.81	D	2.25	0.64	M	-1.88	0.87	D	-2.01	0.522	N	-0.386
2	48026284	48026284	C	G	exonic	MSH6	.	nonsynonymous SNV	MSH6:NM_001281492:exon2:c.C772G:p.H258D,MSH6:NM_001281493:exon3:c.C256G:p.H86D,MSH6:NM_000179:exon4:c.C1162G:p.H388D,MSH6:NM_001281494:exon4:c.C256G:p.H86D	.	.	.	mutS homolog 6	FUNCTION: Component of the post-replicative DNA mismatch repair system (MMR). Heterodimerizes with MSH2 to form MutS alpha, which binds to DNA mismatches thereby initiating DNA repair. When bound, MutS alpha bends the DNA helix and shields approximately 20 base pairs, and recognizes single base mismatches and dinucleotide insertion-deletion loops (IDL) in the DNA. After mismatch binding, forms a …	DISEASE: Hereditary non-polyposis colorectal cancer 5 (HNPCC5) [MIM:614350]: An autosomal dominant disease associated with marked increase in cancer susceptibility. It is characterized by a familial predisposition to early-onset colorectal carcinoma (CRC) and extra-colonic tumors of the gastrointestinal, urological and female reproductive tracts. HNPCC is reported to be the most common form of in…	.	medulla oblongata;ovary;colon;parathyroid;fovea centralis;skin;retina;bone marrow;uterus;prostate;whole body;frontal lobe;endometrium;larynx;bone;thyroid;testis;germinal center;brain;unclassifiable (Anatomical System);lymph node;cartilage;heart;islets of Langerhans;muscle;blood;skeletal muscle;bile duct;breast;pancreas;lung;placenta;macula lutea;visual apparatus;duodenum;liver;head and neck;cervi…	fetal liver;testis - interstitial;testis - seminiferous tubule;tumor;testis;pons;	0.97386	0.77704	-2.25089	1.27978	1431.23	7.06202	rs770386388	221268	Hereditary_nonpolyposis_colon_cancer|Hereditary_cancer-predisposing_syndrome|not_specified	MedGen:C0009405\x2cOrphanet:ORPHA443090|MedGen:C0027672\x2cSNOMED_CT:699346009|MedGen:CN169374	criteria_provided\x2c_multiple_submitters\x2c_no_conflicts	Uncertain_significance	1	0.01	T	0.001	0.414	D	1	0.81	D	-1.12	0.009	N	-1.63	0.854	D	2.08	0.004	N	-0.657
2	48026759	48026760	GA	.	exonic	MSH6	.	frameshift deletion	MSH6:NM_001281492:exon2:c.1247_1248del:p.E416Gfs*15,MSH6:NM_001281493:exon3:c.731_732del:p.E244Gfs*15,MSH6:NM_000179:exon4:c.1637_1638del:p.E546Gfs*15,MSH6:NM_001281494:exon4:c.731_732del:p.E244Gfs*15	.	.	.	mutS homolog 6	FUNCTION: Component of the post-replicative DNA mismatch repair system (MMR). Heterodimerizes with MSH2 to form MutS alpha, which binds to DNA mismatches thereby initiating DNA repair. When bound, MutS alpha bends the DNA helix and shields approximately 20 base pairs, and recognizes single base mismatches and dinucleotide insertion-deletion loops (IDL) in the DNA. After mismatch binding, forms a …	DISEASE: Hereditary non-polyposis colorectal cancer 5 (HNPCC5) [MIM:614350]: An autosomal dominant disease associated with marked increase in cancer susceptibility. It is characterized by a familial predisposition to early-onset colorectal carcinoma (CRC) and extra-colonic tumors of the gastrointestinal, urological and female reproductive tracts. HNPCC is reported to be the most common form of in…	.	medulla oblongata;ovary;colon;parathyroid;fovea centralis;skin;retina;bone marrow;uterus;prostate;whole body;frontal lobe;endometrium;larynx;bone;thyroid;testis;germinal center;brain;unclassifiable (Anatomical System);lymph node;cartilage;heart;islets of Langerhans;muscle;blood;skeletal muscle;bile duct;breast;pancreas;lung;placenta;macula lutea;visual apparatus;duodenum;liver;head and neck;cervi…	fetal liver;testis - interstitial;testis - seminiferous tubule;tumor;testis;pons;	0.97386	0.77704	-2.25089	1.27978	1431.23	7.06202	.	.	.	.	.	.	.	.	.	.	.	.	.	.	.	.	.	.	.	.	.	.	.	.	.
2	48026780	48026780	C	T	exonic	MSH6	.	nonsynonymous SNV	MSH6:NM_001281492:exon2:c.C1268T:p.T423I,MSH6:NM_001281493:exon3:c.C752T:p.T251I,MSH6:NM_000179:exon4:c.C1658T:p.T553I,MSH6:NM_001281494:exon4:c.C752T:p.T251I	.	.	.	mutS homolog 6	FUNCTION: Component of the post-replicative DNA mismatch repair system (MMR). Heterodimerizes with MSH2 to form MutS alpha, which binds to DNA mismatches thereby initiating DNA repair. When bound, MutS alpha bends the DNA helix and shields approximately 20 base pairs, and recognizes single base mismatches and dinucleotide insertion-deletion loops (IDL) in the DNA. After mismatch binding, forms a …	DISEASE: Hereditary non-polyposis colorectal cancer 5 (HNPCC5) [MIM:614350]: An autosomal dominant disease associated with marked increase in cancer susceptibility. It is characterized by a familial predisposition to early-onset colorectal carcinoma (CRC) and extra-colonic tumors of the gastrointestinal, urological and female reproductive tracts. HNPCC is reported to be the most common form of in…	.	medulla oblongata;ovary;colon;parathyroid;fovea centralis;skin;retina;bone marrow;uterus;prostate;whole body;frontal lobe;endometrium;larynx;bone;thyroid;testis;germinal center;brain;unclassifiable (Anatomical System);lymph node;cartilage;heart;islets of Langerhans;muscle;blood;skeletal muscle;bile duct;breast;pancreas;lung;placenta;macula lutea;visual apparatus;duodenum;liver;head and neck;cervi…	fetal liver;testis - interstitial;testis - seminiferous tubule;tumor;testis;pons;	0.97386	0.77704	-2.25089	1.27978	1431.23	7.06202	.	.	.	.	.	.	0.34	0.127	T	0.704	0.101	N	1	0.09	N	1.175	0.3	L	-2.27	0.874	D	-0.56	0.185	N	-0.678
2	48026966	48026966	G	C	exonic	MSH6	.	nonsynonymous SNV	MSH6:NM_001281492:exon2:c.G1454C:p.C485S,MSH6:NM_001281493:exon3:c.G938C:p.C313S,MSH6:NM_000179:exon4:c.G1844C:p.C615S,MSH6:NM_001281494:exon4:c.G938C:p.C313S	.	.	.	mutS homolog 6	FUNCTION: Component of the post-replicative DNA mismatch repair system (MMR). Heterodimerizes with MSH2 to form MutS alpha, which binds to DNA mismatches thereby initiating DNA repair. When bound, MutS alpha bends the DNA helix and shields approximately 20 base pairs, and recognizes single base mismatches and dinucleotide insertion-deletion loops (IDL) in the DNA. After mismatch binding, forms a …	DISEASE: Hereditary non-polyposis colorectal cancer 5 (HNPCC5) [MIM:614350]: An autosomal dominant disease associated with marked increase in cancer susceptibility. It is characterized by a familial predisposition to early-onset colorectal carcinoma (CRC) and extra-colonic tumors of the gastrointestinal, urological and female reproductive tracts. HNPCC is reported to be the most common form of in…	.	medulla oblongata;ovary;colon;parathyroid;fovea centralis;skin;retina;bone marrow;uterus;prostate;whole body;frontal lobe;endometrium;larynx;bone;thyroid;testis;germinal center;brain;unclassifiable (Anatomical System);lymph node;cartilage;heart;islets of Langerhans;muscle;blood;skeletal muscle;bile duct;breast;pancreas;lung;placenta;macula lutea;visual apparatus;duodenum;liver;head and neck;cervi…	fetal liver;testis - interstitial;testis - seminiferous tubule;tumor;testis;pons;	0.97386	0.77704	-2.25089	1.27978	1431.23	7.06202	rs730881793	180066	Hereditary_nonpolyposis_colon_cancer|Hereditary_cancer-predisposing_syndrome|Lynch_syndrome|Hereditary_nonpolyposis_colorectal_cancer_type_5|not_specified	MedGen:C0009405\x2cOrphanet:ORPHA443090|MedGen:C0027672\x2cSNOMED_CT:699346009|MedGen:C1333990\x2cOrphanet:ORPHA144\x2cSNOMED_CT:315058005|MedGen:C1833477\x2cOMIM:614350|MedGen:CN169374	criteria_provided\x2c_conflicting_interpretations	Conflicting_interpretations_of_pathogenicity	1	0.01	T	0	0.439	N	1	0.81	D	-2.92	0	N	-2.19	0.868	D	2.44	0.003	N	-0.615
2	48026989	48026989	C	G	exonic	MSH6	.	nonsynonymous SNV	MSH6:NM_001281492:exon2:c.C1477G:p.P493A,MSH6:NM_001281493:exon3:c.C961G:p.P321A,MSH6:NM_000179:exon4:c.C1867G:p.P623A,MSH6:NM_001281494:exon4:c.C961G:p.P321A	.	.	.	mutS homolog 6	FUNCTION: Component of the post-replicative DNA mismatch repair system (MMR). Heterodimerizes with MSH2 to form MutS alpha, which binds to DNA mismatches thereby initiating DNA repair. When bound, MutS alpha bends the DNA helix and shields approximately 20 base pairs, and recognizes single base mismatches and dinucleotide insertion-deletion loops (IDL) in the DNA. After mismatch binding, forms a …	DISEASE: Hereditary non-polyposis colorectal cancer 5 (HNPCC5) [MIM:614350]: An autosomal dominant disease associated with marked increase in cancer susceptibility. It is characterized by a familial predisposition to early-onset colorectal carcinoma (CRC) and extra-colonic tumors of the gastrointestinal, urological and female reproductive tracts. HNPCC is reported to be the most common form of in…	.	medulla oblongata;ovary;colon;parathyroid;fovea centralis;skin;retina;bone marrow;uterus;prostate;whole body;frontal lobe;endometrium;larynx;bone;thyroid;testis;germinal center;brain;unclassifiable (Anatomical System);lymph node;cartilage;heart;islets of Langerhans;muscle;blood;skeletal muscle;bile duct;breast;pancreas;lung;placenta;macula lutea;visual apparatus;duodenum;liver;head and neck;cervi…	fetal liver;testis - interstitial;testis - seminiferous tubule;tumor;testis;pons;	0.97386	0.77704	-2.25089	1.27978	1431.23	7.06202	rs3136334	50029	Hereditary_nonpolyposis_colon_cancer|Hereditary_cancer-predisposing_syndrome|Lynch_syndrome|not_specified|not_provided	MedGen:C0009405\x2cOrphanet:ORPHA443090|MedGen:C0027672\x2cSNOMED_CT:699346009|MedGen:C1333990\x2cOrphanet:ORPHA144\x2cSNOMED_CT:315058005|MedGen:CN169374|MedGen:CN517202	reviewed_by_expert_panel	Uncertain_significance	0.352	0.157	T	0.005	0.328	N	0.972	0.389	D	0.42	0.125	N	-2.16	0.866	D	-1.28	0.401	N	-0.368
2	48026989	48026989	C	G	exonic	MSH6	.	nonsynonymous SNV	MSH6:NM_001281492:exon2:c.C1477G:p.P493A,MSH6:NM_001281493:exon3:c.C961G:p.P321A,MSH6:NM_000179:exon4:c.C1867G:p.P623A,MSH6:NM_001281494:exon4:c.C961G:p.P321A	.	.	.	mutS homolog 6	FUNCTION: Component of the post-replicative DNA mismatch repair system (MMR). Heterodimerizes with MSH2 to form MutS alpha, which binds to DNA mismatches thereby initiating DNA repair. When bound, MutS alpha bends the DNA helix and shields approximately 20 base pairs, and recognizes single base mismatches and dinucleotide insertion-deletion loops (IDL) in the DNA. After mismatch binding, forms a …	DISEASE: Hereditary non-polyposis colorectal cancer 5 (HNPCC5) [MIM:614350]: An autosomal dominant disease associated with marked increase in cancer susceptibility. It is characterized by a familial predisposition to early-onset colorectal carcinoma (CRC) and extra-colonic tumors of the gastrointestinal, urological and female reproductive tracts. HNPCC is reported to be the most common form of in…	.	medulla oblongata;ovary;colon;parathyroid;fovea centralis;skin;retina;bone marrow;uterus;prostate;whole body;frontal lobe;endometrium;larynx;bone;thyroid;testis;germinal center;brain;unclassifiable (Anatomical System);lymph node;cartilage;heart;islets of Langerhans;muscle;blood;skeletal muscle;bile duct;breast;pancreas;lung;placenta;macula lutea;visual apparatus;duodenum;liver;head and neck;cervi…	fetal liver;testis - interstitial;testis - seminiferous tubule;tumor;testis;pons;	0.97386	0.77704	-2.25089	1.27978	1431.23	7.06202	rs3136334	50029	Hereditary_nonpolyposis_colon_cancer|Hereditary_cancer-predisposing_syndrome|Lynch_syndrome|not_specified|not_provided	MedGen:C0009405\x2cOrphanet:ORPHA443090|MedGen:C0027672\x2cSNOMED_CT:699346009|MedGen:C1333990\x2cOrphanet:ORPHA144\x2cSNOMED_CT:315058005|MedGen:CN169374|MedGen:CN517202	reviewed_by_expert_panel	Uncertain_significance	0.352	0.157	T	0.005	0.328	N	0.972	0.389	D	0.42	0.125	N	-2.16	0.866	D	-1.28	0.401	N	-0.368
2	48027295	48027295	A	G	exonic	MSH6	.	nonsynonymous SNV	MSH6:NM_001281492:exon2:c.A1783G:p.I595V,MSH6:NM_001281493:exon3:c.A1267G:p.I423V,MSH6:NM_000179:exon4:c.A2173G:p.I725V,MSH6:NM_001281494:exon4:c.A1267G:p.I423V	.	.	.	mutS homolog 6	FUNCTION: Component of the post-replicative DNA mismatch repair system (MMR). Heterodimerizes with MSH2 to form MutS alpha, which binds to DNA mismatches thereby initiating DNA repair. When bound, MutS alpha bends the DNA helix and shields approximately 20 base pairs, and recognizes single base mismatches and dinucleotide insertion-deletion loops (IDL) in the DNA. After mismatch binding, forms a …	DISEASE: Hereditary non-polyposis colorectal cancer 5 (HNPCC5) [MIM:614350]: An autosomal dominant disease associated with marked increase in cancer susceptibility. It is characterized by a familial predisposition to early-onset colorectal carcinoma (CRC) and extra-colonic tumors of the gastrointestinal, urological and female reproductive tracts. HNPCC is reported to be the most common form of in…	.	medulla oblongata;ovary;colon;parathyroid;fovea centralis;skin;retina;bone marrow;uterus;prostate;whole body;frontal lobe;endometrium;larynx;bone;thyroid;testis;germinal center;brain;unclassifiable (Anatomical System);lymph node;cartilage;heart;islets of Langerhans;muscle;blood;skeletal muscle;bile duct;breast;pancreas;lung;placenta;macula lutea;visual apparatus;duodenum;liver;head and neck;cervi…	fetal liver;testis - interstitial;testis - seminiferous tubule;tumor;testis;pons;	0.97386	0.77704	-2.25089	1.27978	1431.23	7.06202	rs148898662	133026	Hereditary_nonpolyposis_colon_cancer|Hereditary_cancer-predisposing_syndrome|not_specified	MedGen:C0009405\x2cOrphanet:ORPHA443090|MedGen:C0027672\x2cSNOMED_CT:699346009|MedGen:CN169374	criteria_provided\x2c_conflicting_interpretations	Conflicting_interpretations_of_pathogenicity	0.927	0.036	T	0.072	0.214	N	1	0.81	D	0.49	0.133	N	-1.79	0.867	D	0.06	0.066	N	-0.747
2	48027325	48027325	C	A	exonic	MSH6	.	nonsynonymous SNV	MSH6:NM_001281492:exon2:c.C1813A:p.L605I,MSH6:NM_001281493:exon3:c.C1297A:p.L433I,MSH6:NM_000179:exon4:c.C2203A:p.L735I,MSH6:NM_001281494:exon4:c.C1297A:p.L433I	.	.	.	mutS homolog 6	FUNCTION: Component of the post-replicative DNA mismatch repair system (MMR). Heterodimerizes with MSH2 to form MutS alpha, which binds to DNA mismatches thereby initiating DNA repair. When bound, MutS alpha bends the DNA helix and shields approximately 20 base pairs, and recognizes single base mismatches and dinucleotide insertion-deletion loops (IDL) in the DNA. After mismatch binding, forms a …	DISEASE: Hereditary non-polyposis colorectal cancer 5 (HNPCC5) [MIM:614350]: An autosomal dominant disease associated with marked increase in cancer susceptibility. It is characterized by a familial predisposition to early-onset colorectal carcinoma (CRC) and extra-colonic tumors of the gastrointestinal, urological and female reproductive tracts. HNPCC is reported to be the most common form of in…	.	medulla oblongata;ovary;colon;parathyroid;fovea centralis;skin;retina;bone marrow;uterus;prostate;whole body;frontal lobe;endometrium;larynx;bone;thyroid;testis;germinal center;brain;unclassifiable (Anatomical System);lymph node;cartilage;heart;islets of Langerhans;muscle;blood;skeletal muscle;bile duct;breast;pancreas;lung;placenta;macula lutea;visual apparatus;duodenum;liver;head and neck;cervi…	fetal liver;testis - interstitial;testis - seminiferous tubule;tumor;testis;pons;	0.97386	0.77704	-2.25089	1.27978	1431.23	7.06202	rs786204071	185997	Hereditary_nonpolyposis_colon_cancer|Hereditary_cancer-predisposing_syndrome|Hereditary_nonpolyposis_colorectal_cancer_type_5	MedGen:C0009405\x2cOrphanet:ORPHA443090|MedGen:C0027672\x2cSNOMED_CT:699346009|MedGen:C1833477\x2cOMIM:614350	criteria_provided\x2c_multiple_submitters\x2c_no_conflicts	Uncertain_significance	0.072	0.373	T	0	0.469	N	1	0.81	D	2.685	0.788	M	-2.8	0.924	D	-1.5	0.366	N	0.814
2	48027746	48027746	T	C	exonic	MSH6	.	nonsynonymous SNV	MSH6:NM_001281492:exon2:c.T2234C:p.M745T,MSH6:NM_001281493:exon3:c.T1718C:p.M573T,MSH6:NM_000179:exon4:c.T2624C:p.M875T,MSH6:NM_001281494:exon4:c.T1718C:p.M573T	.	.	.	mutS homolog 6	FUNCTION: Component of the post-replicative DNA mismatch repair system (MMR). Heterodimerizes with MSH2 to form MutS alpha, which binds to DNA mismatches thereby initiating DNA repair. When bound, MutS alpha bends the DNA helix and shields approximately 20 base pairs, and recognizes single base mismatches and dinucleotide insertion-deletion loops (IDL) in the DNA. After mismatch binding, forms a …	DISEASE: Hereditary non-polyposis colorectal cancer 5 (HNPCC5) [MIM:614350]: An autosomal dominant disease associated with marked increase in cancer susceptibility. It is characterized by a familial predisposition to early-onset colorectal carcinoma (CRC) and extra-colonic tumors of the gastrointestinal, urological and female reproductive tracts. HNPCC is reported to be the most common form of in…	.	medulla oblongata;ovary;colon;parathyroid;fovea centralis;skin;retina;bone marrow;uterus;prostate;whole body;frontal lobe;endometrium;larynx;bone;thyroid;testis;germinal center;brain;unclassifiable (Anatomical System);lymph node;cartilage;heart;islets of Langerhans;muscle;blood;skeletal muscle;bile duct;breast;pancreas;lung;placenta;macula lutea;visual apparatus;duodenum;liver;head and neck;cervi…	fetal liver;testis - interstitial;testis - seminiferous tubule;tumor;testis;pons;	0.97386	0.77704	-2.25089	1.27978	1431.23	7.06202	rs774774596	182115	Hereditary_nonpolyposis_colon_cancer|Hereditary_cancer-predisposing_syndrome	MedGen:C0009405\x2cOrphanet:ORPHA443090|MedGen:C0027672\x2cSNOMED_CT:699346009	criteria_provided\x2c_multiple_submitters\x2c_no_conflicts	Uncertain_significance	0.01	0.564	D	0	0.559	D	1	0.81	D	1.5	0.38	L	-2.89	0.916	D	-2.16	0.488	N	0.79
2	48030589	48030589	G	A	exonic	MSH6	.	nonsynonymous SNV	MSH6:NM_001281492:exon3:c.G2813A:p.R938Q,MSH6:NM_001281493:exon4:c.G2297A:p.R766Q,MSH6:NM_000179:exon5:c.G3203A:p.R1068Q,MSH6:NM_001281494:exon5:c.G2297A:p.R766Q	.	.	.	mutS homolog 6	FUNCTION: Component of the post-replicative DNA mismatch repair system (MMR). Heterodimerizes with MSH2 to form MutS alpha, which binds to DNA mismatches thereby initiating DNA repair. When bound, MutS alpha bends the DNA helix and shields approximately 20 base pairs, and recognizes single base mismatches and dinucleotide insertion-deletion loops (IDL) in the DNA. After mismatch binding, forms a …	DISEASE: Hereditary non-polyposis colorectal cancer 5 (HNPCC5) [MIM:614350]: An autosomal dominant disease associated with marked increase in cancer susceptibility. It is characterized by a familial predisposition to early-onset colorectal carcinoma (CRC) and extra-colonic tumors of the gastrointestinal, urological and female reproductive tracts. HNPCC is reported to be the most common form of in…	.	medulla oblongata;ovary;colon;parathyroid;fovea centralis;skin;retina;bone marrow;uterus;prostate;whole body;frontal lobe;endometrium;larynx;bone;thyroid;testis;germinal center;brain;unclassifiable (Anatomical System);lymph node;cartilage;heart;islets of Langerhans;muscle;blood;skeletal muscle;bile duct;breast;pancreas;lung;placenta;macula lutea;visual apparatus;duodenum;liver;head and neck;cervi…	fetal liver;testis - interstitial;testis - seminiferous tubule;tumor;testis;pons;	0.97386	0.77704	-2.25089	1.27978	1431.23	7.06202	rs398123230	98484	Hereditary_nonpolyposis_colon_cancer|Hereditary_cancer-predisposing_syndrome|Lynch_syndrome|not_specified	MedGen:C0009405\x2cOrphanet:ORPHA443090|MedGen:C0027672\x2cSNOMED_CT:699346009|MedGen:C1333990\x2cOrphanet:ORPHA144\x2cSNOMED_CT:315058005|MedGen:CN169374	criteria_provided\x2c_conflicting_interpretations	Conflicting_interpretations_of_pathogenicity	0.787	0.056	T	0.002	0.366	N	1	0.81	D	-0.5	0.026	N	-2.16	0.866	D	-0.35	0.129	N	-0.826
2	48033673	48033673	C	T	exonic	MSH6	.	nonsynonymous SNV	MSH6:NM_001281492:exon7:c.C3494T:p.P1165L,MSH6:NM_001281493:exon8:c.C2978T:p.P993L,MSH6:NM_000179:exon9:c.C3884T:p.P1295L,MSH6:NM_001281494:exon9:c.C2978T:p.P993L	.	.	.	mutS homolog 6	FUNCTION: Component of the post-replicative DNA mismatch repair system (MMR). Heterodimerizes with MSH2 to form MutS alpha, which binds to DNA mismatches thereby initiating DNA repair. When bound, MutS alpha bends the DNA helix and shields approximately 20 base pairs, and recognizes single base mismatches and dinucleotide insertion-deletion loops (IDL) in the DNA. After mismatch binding, forms a …	DISEASE: Hereditary non-polyposis colorectal cancer 5 (HNPCC5) [MIM:614350]: An autosomal dominant disease associated with marked increase in cancer susceptibility. It is characterized by a familial predisposition to early-onset colorectal carcinoma (CRC) and extra-colonic tumors of the gastrointestinal, urological and female reproductive tracts. HNPCC is reported to be the most common form of in…	.	medulla oblongata;ovary;colon;parathyroid;fovea centralis;skin;retina;bone marrow;uterus;prostate;whole body;frontal lobe;endometrium;larynx;bone;thyroid;testis;germinal center;brain;unclassifiable (Anatomical System);lymph node;cartilage;heart;islets of Langerhans;muscle;blood;skeletal muscle;bile duct;breast;pancreas;lung;placenta;macula lutea;visual apparatus;duodenum;liver;head and neck;cervi…	fetal liver;testis - interstitial;testis - seminiferous tubule;tumor;testis;pons;	0.97386	0.77704	-2.25089	1.27978	1431.23	7.06202	rs758181932	482463	Hereditary_cancer-predisposing_syndrome	MedGen:C0027672\x2cSNOMED_CT:699346009	criteria_provided\x2c_single_submitter	Uncertain_significance	0	0.912	D	0	0.843	D	1	0.81	D	2.135	0.597	M	-1.99	0.853	D	-9.53	0.985	D	0.557
2	48033690	48033690	A	G	exonic	MSH6	.	nonsynonymous SNV	MSH6:NM_001281492:exon7:c.A3511G:p.N1171D,MSH6:NM_001281493:exon8:c.A2995G:p.N999D,MSH6:NM_000179:exon9:c.A3901G:p.N1301D,MSH6:NM_001281494:exon9:c.A2995G:p.N999D	.	.	.	mutS homolog 6	FUNCTION: Component of the post-replicative DNA mismatch repair system (MMR). Heterodimerizes with MSH2 to form MutS alpha, which binds to DNA mismatches thereby initiating DNA repair. When bound, MutS alpha bends the DNA helix and shields approximately 20 base pairs, and recognizes single base mismatches and dinucleotide insertion-deletion loops (IDL) in the DNA. After mismatch binding, forms a …	DISEASE: Hereditary non-polyposis colorectal cancer 5 (HNPCC5) [MIM:614350]: An autosomal dominant disease associated with marked increase in cancer susceptibility. It is characterized by a familial predisposition to early-onset colorectal carcinoma (CRC) and extra-colonic tumors of the gastrointestinal, urological and female reproductive tracts. HNPCC is reported to be the most common form of in…	.	medulla oblongata;ovary;colon;parathyroid;fovea centralis;skin;retina;bone marrow;uterus;prostate;whole body;frontal lobe;endometrium;larynx;bone;thyroid;testis;germinal center;brain;unclassifiable (Anatomical System);lymph node;cartilage;heart;islets of Langerhans;muscle;blood;skeletal muscle;bile duct;breast;pancreas;lung;placenta;macula lutea;visual apparatus;duodenum;liver;head and neck;cervi…	fetal liver;testis - interstitial;testis - seminiferous tubule;tumor;testis;pons;	0.97386	0.77704	-2.25089	1.27978	1431.23	7.06202	.	.	.	.	.	.	0.011	0.574	D	0	0.843	D	1	0.81	D	2.085	0.579	M	-1.95	0.85	D	-4.53	0.783	D	0.522
2	48033766	48033766	T	G	exonic	MSH6	.	nonsynonymous SNV	MSH6:NM_001281492:exon7:c.T3587G:p.M1196R,MSH6:NM_001281493:exon8:c.T3071G:p.M1024R,MSH6:NM_000179:exon9:c.T3977G:p.M1326R,MSH6:NM_001281494:exon9:c.T3071G:p.M1024R	.	.	.	mutS homolog 6	FUNCTION: Component of the post-replicative DNA mismatch repair system (MMR). Heterodimerizes with MSH2 to form MutS alpha, which binds to DNA mismatches thereby initiating DNA repair. When bound, MutS alpha bends the DNA helix and shields approximately 20 base pairs, and recognizes single base mismatches and dinucleotide insertion-deletion loops (IDL) in the DNA. After mismatch binding, forms a …	DISEASE: Hereditary non-polyposis colorectal cancer 5 (HNPCC5) [MIM:614350]: An autosomal dominant disease associated with marked increase in cancer susceptibility. It is characterized by a familial predisposition to early-onset colorectal carcinoma (CRC) and extra-colonic tumors of the gastrointestinal, urological and female reproductive tracts. HNPCC is reported to be the most common form of in…	.	medulla oblongata;ovary;colon;parathyroid;fovea centralis;skin;retina;bone marrow;uterus;prostate;whole body;frontal lobe;endometrium;larynx;bone;thyroid;testis;germinal center;brain;unclassifiable (Anatomical System);lymph node;cartilage;heart;islets of Langerhans;muscle;blood;skeletal muscle;bile duct;breast;pancreas;lung;placenta;macula lutea;visual apparatus;duodenum;liver;head and neck;cervi…	fetal liver;testis - interstitial;testis - seminiferous tubule;tumor;testis;pons;	0.97386	0.77704	-2.25089	1.27978	1431.23	7.06202	.	451351	Hereditary_nonpolyposis_colon_cancer|Hereditary_cancer-predisposing_syndrome	MedGen:C0009405\x2cOrphanet:ORPHA443090|MedGen:C0027672\x2cSNOMED_CT:699346009	criteria_provided\x2c_multiple_submitters\x2c_no_conflicts	Uncertain_significance	0.517	0.075	T	0.001	0.424	D	1	0.81	D	0	0.065	N	-1.79	0.869	D	0.05	0.068	N	-0.801
2	48033988	48033988	.	GATT	exonic	MSH6	.	frameshift insertion	MSH6:NM_001281492:exon8:c.3682_3683insGATT:p.K1228Rfs*6,MSH6:NM_001281493:exon9:c.3166_3167insGATT:p.K1056Rfs*6,MSH6:NM_000179:exon10:c.4072_4073insGATT:p.K1358Rfs*6,MSH6:NM_001281494:exon10:c.3166_3167insGATT:p.K1056Rfs*6;MSH6:NM_001281492:exon8:c.3682_3683insGATT:p.K1228Rfs*6,MSH6:NM_001281493:exon9:c.3166_3167insGATT:p.K1056Rfs*6,MSH6:NM_000179:exon10:c.4072_4073insGATT:p.K1358Rfs*6,MSH6:NM_00…	.	.	.	mutS homolog 6	FUNCTION: Component of the post-replicative DNA mismatch repair system (MMR). Heterodimerizes with MSH2 to form MutS alpha, which binds to DNA mismatches thereby initiating DNA repair. When bound, MutS alpha bends the DNA helix and shields approximately 20 base pairs, and recognizes single base mismatches and dinucleotide insertion-deletion loops (IDL) in the DNA. After mismatch binding, forms a …	DISEASE: Hereditary non-polyposis colorectal cancer 5 (HNPCC5) [MIM:614350]: An autosomal dominant disease associated with marked increase in cancer susceptibility. It is characterized by a familial predisposition to early-onset colorectal carcinoma (CRC) and extra-colonic tumors of the gastrointestinal, urological and female reproductive tracts. HNPCC is reported to be the most common form of in…	.	medulla oblongata;ovary;colon;parathyroid;fovea centralis;skin;retina;bone marrow;uterus;prostate;whole body;frontal lobe;endometrium;larynx;bone;thyroid;testis;germinal center;brain;unclassifiable (Anatomical System);lymph node;cartilage;heart;islets of Langerhans;muscle;blood;skeletal muscle;bile duct;breast;pancreas;lung;placenta;macula lutea;visual apparatus;duodenum;liver;head and neck;cervi…	fetal liver;testis - interstitial;testis - seminiferous tubule;tumor;testis;pons;	0.97386	0.77704	-2.25089	1.27978	1431.23	7.06202	.	.	.	.	.	.	.	.	.	.	.	.	.	.	.	.	.	.	.	.	.	.	.	.	.
2	48033988	48033988	.	GATT	exonic	MSH6	.	frameshift insertion	MSH6:NM_001281492:exon8:c.3682_3683insGATT:p.K1228Rfs*6,MSH6:NM_001281493:exon9:c.3166_3167insGATT:p.K1056Rfs*6,MSH6:NM_000179:exon10:c.4072_4073insGATT:p.K1358Rfs*6,MSH6:NM_001281494:exon10:c.3166_3167insGATT:p.K1056Rfs*6;MSH6:NM_001281492:exon8:c.3682_3683insGATT:p.K1228Rfs*6,MSH6:NM_001281493:exon9:c.3166_3167insGATT:p.K1056Rfs*6,MSH6:NM_000179:exon10:c.4072_4073insGATT:p.K1358Rfs*6,MSH6:NM_00…	.	.	.	mutS homolog 6	FUNCTION: Component of the post-replicative DNA mismatch repair system (MMR). Heterodimerizes with MSH2 to form MutS alpha, which binds to DNA mismatches thereby initiating DNA repair. When bound, MutS alpha bends the DNA helix and shields approximately 20 base pairs, and recognizes single base mismatches and dinucleotide insertion-deletion loops (IDL) in the DNA. After mismatch binding, forms a …	DISEASE: Hereditary non-polyposis colorectal cancer 5 (HNPCC5) [MIM:614350]: An autosomal dominant disease associated with marked increase in cancer susceptibility. It is characterized by a familial predisposition to early-onset colorectal carcinoma (CRC) and extra-colonic tumors of the gastrointestinal, urological and female reproductive tracts. HNPCC is reported to be the most common form of in…	.	medulla oblongata;ovary;colon;parathyroid;fovea centralis;skin;retina;bone marrow;uterus;prostate;whole body;frontal lobe;endometrium;larynx;bone;thyroid;testis;germinal center;brain;unclassifiable (Anatomical System);lymph node;cartilage;heart;islets of Langerhans;muscle;blood;skeletal muscle;bile duct;breast;pancreas;lung;placenta;macula lutea;visual apparatus;duodenum;liver;head and neck;cervi…	fetal liver;testis - interstitial;testis - seminiferous tubule;tumor;testis;pons;	0.97386	0.77704	-2.25089	1.27978	1431.23	7.06202	.	.	.	.	.	.	.	.	.	.	.	.	.	.	.	.	.	.	.	.	.	.	.	.	.
2	48033988	48033988	.	GATT	exonic	MSH6	.	frameshift insertion	MSH6:NM_001281492:exon8:c.3682_3683insGATT:p.K1228Rfs*6,MSH6:NM_001281493:exon9:c.3166_3167insGATT:p.K1056Rfs*6,MSH6:NM_000179:exon10:c.4072_4073insGATT:p.K1358Rfs*6,MSH6:NM_001281494:exon10:c.3166_3167insGATT:p.K1056Rfs*6;MSH6:NM_001281492:exon8:c.3682_3683insGATT:p.K1228Rfs*6,MSH6:NM_001281493:exon9:c.3166_3167insGATT:p.K1056Rfs*6,MSH6:NM_000179:exon10:c.4072_4073insGATT:p.K1358Rfs*6,MSH6:NM_00…	.	.	.	mutS homolog 6	FUNCTION: Component of the post-replicative DNA mismatch repair system (MMR). Heterodimerizes with MSH2 to form MutS alpha, which binds to DNA mismatches thereby initiating DNA repair. When bound, MutS alpha bends the DNA helix and shields approximately 20 base pairs, and recognizes single base mismatches and dinucleotide insertion-deletion loops (IDL) in the DNA. After mismatch binding, forms a …	DISEASE: Hereditary non-polyposis colorectal cancer 5 (HNPCC5) [MIM:614350]: An autosomal dominant disease associated with marked increase in cancer susceptibility. It is characterized by a familial predisposition to early-onset colorectal carcinoma (CRC) and extra-colonic tumors of the gastrointestinal, urological and female reproductive tracts. HNPCC is reported to be the most common form of in…	.	medulla oblongata;ovary;colon;parathyroid;fovea centralis;skin;retina;bone marrow;uterus;prostate;whole body;frontal lobe;endometrium;larynx;bone;thyroid;testis;germinal center;brain;unclassifiable (Anatomical System);lymph node;cartilage;heart;islets of Langerhans;muscle;blood;skeletal muscle;bile duct;breast;pancreas;lung;placenta;macula lutea;visual apparatus;duodenum;liver;head and neck;cervi…	fetal liver;testis - interstitial;testis - seminiferous tubule;tumor;testis;pons;	0.97386	0.77704	-2.25089	1.27978	1431.23	7.06202	.	.	.	.	.	.	.	.	.	.	.	.	.	.	.	.	.	.	.	.	.	.	.	.	.
2	58387285	58387286	TC	.	exonic	FANCL	.	frameshift deletion	FANCL:NM_001114636:exon13:c.1064_1065del:p.S356Ffs*1,FANCL:NM_018062:exon13:c.1049_1050del:p.S351Ffs*1	2.0996e-08	0.432456	0.567544	Fanconi anemia complementation group L	FUNCTION: Ubiquitin ligase protein that mediates monoubiquitination of FANCD2, a key step in the DNA damage pathway. Also mediates monoubiquitination of FANCI. May stimulate the ubiquitin release from UBE2W. May be required for proper primordial germ cell proliferation in the embryonic stage, whereas it is probably not needed for spermatogonial proliferation after birth. {ECO:0000269|PubMed:12973…	DISEASE: Fanconi anemia complementation group L (FANCL) [MIM:614083]: A disorder affecting all bone marrow elements and resulting in anemia, leukopenia and thrombopenia. It is associated with cardiac, renal and limb malformations, dermal pigmentary changes, and a predisposition to the development of malignancies. At the cellular level it is associated with hypersensitivity to DNA-damaging agents,…	.	myocardium;ovary;salivary gland;colon;parathyroid;fovea centralis;skin;bone marrow;uterus;prostate;whole body;frontal lobe;cochlea;endometrium;bone;thyroid;testis;germinal center;brain;bladder;tonsil;unclassifiable (Anatomical System);lymph node;cartilage;heart;tongue;islets of Langerhans;adrenal cortex;pharynx;blood;skeletal muscle;breast;bile duct;pancreas;lung;adrenal gland;nasopharynx;placent…	amygdala;trigeminal ganglion;	0.32406	0.28376	-0.291981	33.2036	143.502	2.61211	.	.	.	.	.	.	.	.	.	.	.	.	.	.	.	.	.	.	.	.	.	.	.	.	.
2	58392880	58392880	T	C	exonic	FANCL	.	nonsynonymous SNV	FANCL:NM_001114636:exon8:c.A685G:p.T229A,FANCL:NM_018062:exon8:c.A670G:p.T224A	2.0996e-08	0.432456	0.567544	Fanconi anemia complementation group L	FUNCTION: Ubiquitin ligase protein that mediates monoubiquitination of FANCD2, a key step in the DNA damage pathway. Also mediates monoubiquitination of FANCI. May stimulate the ubiquitin release from UBE2W. May be required for proper primordial germ cell proliferation in the embryonic stage, whereas it is probably not needed for spermatogonial proliferation after birth. {ECO:0000269|PubMed:12973…	DISEASE: Fanconi anemia complementation group L (FANCL) [MIM:614083]: A disorder affecting all bone marrow elements and resulting in anemia, leukopenia and thrombopenia. It is associated with cardiac, renal and limb malformations, dermal pigmentary changes, and a predisposition to the development of malignancies. At the cellular level it is associated with hypersensitivity to DNA-damaging agents,…	.	myocardium;ovary;salivary gland;colon;parathyroid;fovea centralis;skin;bone marrow;uterus;prostate;whole body;frontal lobe;cochlea;endometrium;bone;thyroid;testis;germinal center;brain;bladder;tonsil;unclassifiable (Anatomical System);lymph node;cartilage;heart;tongue;islets of Langerhans;adrenal cortex;pharynx;blood;skeletal muscle;breast;bile duct;pancreas;lung;adrenal gland;nasopharynx;placent…	amygdala;trigeminal ganglion;	0.32406	0.28376	-0.291981	33.2036	143.502	2.61211	rs149731356	238966	Fanconi_anemia|not_specified|not_provided	MedGen:C0015625\x2cOrphanet:ORPHA84\x2cSNOMED_CT:30575002|MedGen:CN169374|MedGen:CN517202	criteria_provided\x2c_multiple_submitters\x2c_no_conflicts	Benign/Likely_benign	0.11	0.291	T	0	0.843	D	1	0.81	D	2.6	0.763	M	0.84	0.475	T	-2.18	0.524	N	-0.833
2	58392880	58392880	T	C	exonic	FANCL	.	nonsynonymous SNV	FANCL:NM_001114636:exon8:c.A685G:p.T229A,FANCL:NM_018062:exon8:c.A670G:p.T224A	2.0996e-08	0.432456	0.567544	Fanconi anemia complementation group L	FUNCTION: Ubiquitin ligase protein that mediates monoubiquitination of FANCD2, a key step in the DNA damage pathway. Also mediates monoubiquitination of FANCI. May stimulate the ubiquitin release from UBE2W. May be required for proper primordial germ cell proliferation in the embryonic stage, whereas it is probably not needed for spermatogonial proliferation after birth. {ECO:0000269|PubMed:12973…	DISEASE: Fanconi anemia complementation group L (FANCL) [MIM:614083]: A disorder affecting all bone marrow elements and resulting in anemia, leukopenia and thrombopenia. It is associated with cardiac, renal and limb malformations, dermal pigmentary changes, and a predisposition to the development of malignancies. At the cellular level it is associated with hypersensitivity to DNA-damaging agents,…	.	myocardium;ovary;salivary gland;colon;parathyroid;fovea centralis;skin;bone marrow;uterus;prostate;whole body;frontal lobe;cochlea;endometrium;bone;thyroid;testis;germinal center;brain;bladder;tonsil;unclassifiable (Anatomical System);lymph node;cartilage;heart;tongue;islets of Langerhans;adrenal cortex;pharynx;blood;skeletal muscle;breast;bile duct;pancreas;lung;adrenal gland;nasopharynx;placent…	amygdala;trigeminal ganglion;	0.32406	0.28376	-0.291981	33.2036	143.502	2.61211	rs149731356	238966	Fanconi_anemia|not_specified|not_provided	MedGen:C0015625\x2cOrphanet:ORPHA84\x2cSNOMED_CT:30575002|MedGen:CN169374|MedGen:CN517202	criteria_provided\x2c_multiple_submitters\x2c_no_conflicts	Benign/Likely_benign	0.11	0.291	T	0	0.843	D	1	0.81	D	2.6	0.763	M	0.84	0.475	T	-2.18	0.524	N	-0.833
2	58392928	58392928	C	T	exonic	FANCL	.	nonsynonymous SNV	FANCL:NM_001114636:exon8:c.G637A:p.D213N,FANCL:NM_018062:exon8:c.G622A:p.D208N	2.0996e-08	0.432456	0.567544	Fanconi anemia complementation group L	FUNCTION: Ubiquitin ligase protein that mediates monoubiquitination of FANCD2, a key step in the DNA damage pathway. Also mediates monoubiquitination of FANCI. May stimulate the ubiquitin release from UBE2W. May be required for proper primordial germ cell proliferation in the embryonic stage, whereas it is probably not needed for spermatogonial proliferation after birth. {ECO:0000269|PubMed:12973…	DISEASE: Fanconi anemia complementation group L (FANCL) [MIM:614083]: A disorder affecting all bone marrow elements and resulting in anemia, leukopenia and thrombopenia. It is associated with cardiac, renal and limb malformations, dermal pigmentary changes, and a predisposition to the development of malignancies. At the cellular level it is associated with hypersensitivity to DNA-damaging agents,…	.	myocardium;ovary;salivary gland;colon;parathyroid;fovea centralis;skin;bone marrow;uterus;prostate;whole body;frontal lobe;cochlea;endometrium;bone;thyroid;testis;germinal center;brain;bladder;tonsil;unclassifiable (Anatomical System);lymph node;cartilage;heart;tongue;islets of Langerhans;adrenal cortex;pharynx;blood;skeletal muscle;breast;bile duct;pancreas;lung;adrenal gland;nasopharynx;placent…	amygdala;trigeminal ganglion;	0.32406	0.28376	-0.291981	33.2036	143.502	2.61211	rs199564543	518635	Fanconi_anemia	MedGen:C0015625\x2cOrphanet:ORPHA84\x2cSNOMED_CT:30575002	criteria_provided\x2c_single_submitter	Uncertain_significance	0	0.912	D	0	0.843	D	1	0.81	D	3.07	0.873	M	-0.57	0.713	T	-4.45	0.793	D	0.17
2	58449155	58449156	TT	.	exonic	FANCL	.	frameshift deletion	FANCL:NM_001114636:exon5:c.295_296del:p.Q99Rfs*16,FANCL:NM_018062:exon5:c.295_296del:p.Q99Rfs*16	2.0996e-08	0.432456	0.567544	Fanconi anemia complementation group L	FUNCTION: Ubiquitin ligase protein that mediates monoubiquitination of FANCD2, a key step in the DNA damage pathway. Also mediates monoubiquitination of FANCI. May stimulate the ubiquitin release from UBE2W. May be required for proper primordial germ cell proliferation in the embryonic stage, whereas it is probably not needed for spermatogonial proliferation after birth. {ECO:0000269|PubMed:12973…	DISEASE: Fanconi anemia complementation group L (FANCL) [MIM:614083]: A disorder affecting all bone marrow elements and resulting in anemia, leukopenia and thrombopenia. It is associated with cardiac, renal and limb malformations, dermal pigmentary changes, and a predisposition to the development of malignancies. At the cellular level it is associated with hypersensitivity to DNA-damaging agents,…	.	myocardium;ovary;salivary gland;colon;parathyroid;fovea centralis;skin;bone marrow;uterus;prostate;whole body;frontal lobe;cochlea;endometrium;bone;thyroid;testis;germinal center;brain;bladder;tonsil;unclassifiable (Anatomical System);lymph node;cartilage;heart;tongue;islets of Langerhans;adrenal cortex;pharynx;blood;skeletal muscle;breast;bile duct;pancreas;lung;adrenal gland;nasopharynx;placent…	amygdala;trigeminal ganglion;	0.32406	0.28376	-0.291981	33.2036	143.502	2.61211	.	.	.	.	.	.	.	.	.	.	.	.	.	.	.	.	.	.	.	.	.	.	.	.	.
2	58449163	58449163	C	A	exonic	FANCL	.	nonsynonymous SNV	FANCL:NM_001114636:exon5:c.G288T:p.K96N,FANCL:NM_018062:exon5:c.G288T:p.K96N	2.0996e-08	0.432456	0.567544	Fanconi anemia complementation group L	FUNCTION: Ubiquitin ligase protein that mediates monoubiquitination of FANCD2, a key step in the DNA damage pathway. Also mediates monoubiquitination of FANCI. May stimulate the ubiquitin release from UBE2W. May be required for proper primordial germ cell proliferation in the embryonic stage, whereas it is probably not needed for spermatogonial proliferation after birth. {ECO:0000269|PubMed:12973…	DISEASE: Fanconi anemia complementation group L (FANCL) [MIM:614083]: A disorder affecting all bone marrow elements and resulting in anemia, leukopenia and thrombopenia. It is associated with cardiac, renal and limb malformations, dermal pigmentary changes, and a predisposition to the development of malignancies. At the cellular level it is associated with hypersensitivity to DNA-damaging agents,…	.	myocardium;ovary;salivary gland;colon;parathyroid;fovea centralis;skin;bone marrow;uterus;prostate;whole body;frontal lobe;cochlea;endometrium;bone;thyroid;testis;germinal center;brain;bladder;tonsil;unclassifiable (Anatomical System);lymph node;cartilage;heart;tongue;islets of Langerhans;adrenal cortex;pharynx;blood;skeletal muscle;breast;bile duct;pancreas;lung;adrenal gland;nasopharynx;placent…	amygdala;trigeminal ganglion;	0.32406	0.28376	-0.291981	33.2036	143.502	2.61211	rs770368316	393059	Fanconi_anemia	MedGen:C0015625\x2cOrphanet:ORPHA84\x2cSNOMED_CT:30575002	criteria_provided\x2c_single_submitter	Uncertain_significance	0.006	0.682	D	0	0.843	D	1	0.81	D	2.965	0.855	M	0.67	0.522	T	-2.09	0.476	N	-0.436
2	58453898	58453898	G	C	exonic	FANCL	.	nonsynonymous SNV	FANCL:NM_001114636:exon4:c.C238G:p.L80V,FANCL:NM_018062:exon4:c.C238G:p.L80V	2.0996e-08	0.432456	0.567544	Fanconi anemia complementation group L	FUNCTION: Ubiquitin ligase protein that mediates monoubiquitination of FANCD2, a key step in the DNA damage pathway. Also mediates monoubiquitination of FANCI. May stimulate the ubiquitin release from UBE2W. May be required for proper primordial germ cell proliferation in the embryonic stage, whereas it is probably not needed for spermatogonial proliferation after birth. {ECO:0000269|PubMed:12973…	DISEASE: Fanconi anemia complementation group L (FANCL) [MIM:614083]: A disorder affecting all bone marrow elements and resulting in anemia, leukopenia and thrombopenia. It is associated with cardiac, renal and limb malformations, dermal pigmentary changes, and a predisposition to the development of malignancies. At the cellular level it is associated with hypersensitivity to DNA-damaging agents,…	.	myocardium;ovary;salivary gland;colon;parathyroid;fovea centralis;skin;bone marrow;uterus;prostate;whole body;frontal lobe;cochlea;endometrium;bone;thyroid;testis;germinal center;brain;bladder;tonsil;unclassifiable (Anatomical System);lymph node;cartilage;heart;tongue;islets of Langerhans;adrenal cortex;pharynx;blood;skeletal muscle;breast;bile duct;pancreas;lung;adrenal gland;nasopharynx;placent…	amygdala;trigeminal ganglion;	0.32406	0.28376	-0.291981	33.2036	143.502	2.61211	rs563513081	393060	Fanconi_anemia	MedGen:C0015625\x2cOrphanet:ORPHA84\x2cSNOMED_CT:30575002	criteria_provided\x2c_single_submitter	Uncertain_significance	0.186	0.23	T	0	0.843	D	1	0.81	D	2.36	0.681	M	0.33	0.583	T	-0.94	0.258	N	-0.673
2	58459202	58459202	G	C	exonic	FANCL	.	nonsynonymous SNV	FANCL:NM_001114636:exon2:c.C142G:p.L48V,FANCL:NM_018062:exon2:c.C142G:p.L48V	2.0996e-08	0.432456	0.567544	Fanconi anemia complementation group L	FUNCTION: Ubiquitin ligase protein that mediates monoubiquitination of FANCD2, a key step in the DNA damage pathway. Also mediates monoubiquitination of FANCI. May stimulate the ubiquitin release from UBE2W. May be required for proper primordial germ cell proliferation in the embryonic stage, whereas it is probably not needed for spermatogonial proliferation after birth. {ECO:0000269|PubMed:12973…	DISEASE: Fanconi anemia complementation group L (FANCL) [MIM:614083]: A disorder affecting all bone marrow elements and resulting in anemia, leukopenia and thrombopenia. It is associated with cardiac, renal and limb malformations, dermal pigmentary changes, and a predisposition to the development of malignancies. At the cellular level it is associated with hypersensitivity to DNA-damaging agents,…	.	myocardium;ovary;salivary gland;colon;parathyroid;fovea centralis;skin;bone marrow;uterus;prostate;whole body;frontal lobe;cochlea;endometrium;bone;thyroid;testis;germinal center;brain;bladder;tonsil;unclassifiable (Anatomical System);lymph node;cartilage;heart;tongue;islets of Langerhans;adrenal cortex;pharynx;blood;skeletal muscle;breast;bile duct;pancreas;lung;adrenal gland;nasopharynx;placent…	amygdala;trigeminal ganglion;	0.32406	0.28376	-0.291981	33.2036	143.502	2.61211	rs148516173	451731	Fanconi_anemia	MedGen:C0015625\x2cOrphanet:ORPHA84\x2cSNOMED_CT:30575002	criteria_provided\x2c_single_submitter	Uncertain_significance	0.236	0.2	T	0.42	0.129	N	0.999	0.469	D	2.32	0.666	M	0.56	0.546	T	-1.03	0.277	N	-0.934
2	128015297	128015297	G	A	exonic	ERCC3	.	nonsynonymous SNV	ERCC3:NM_000122:exon15:c.C2224T:p.R742W,ERCC3:NM_001303416:exon15:c.C2032T:p.R678W,ERCC3:NM_001303418:exon15:c.C2032T:p.R678W	2.05509e-05	0.999757	0.000222025	excision repair cross-complementation group 3	FUNCTION: ATP-dependent 3'-5' DNA helicase, component of the core- TFIIH basal transcription factor, involved in nucleotide excision repair (NER) of DNA and, when complexed to CAK, in RNA transcription by RNA polymerase II. Acts by opening DNA either around the RNA transcription start site or the DNA damage. {ECO:0000269|PubMed:10024882, ECO:0000269|PubMed:8157004}.;	DISEASE: Xeroderma pigmentosum complementation group B (XP-B) [MIM:610651]: An autosomal recessive pigmentary skin disorder characterized by solar hypersensitivity of the skin, high predisposition for developing cancers on areas exposed to sunlight and, in some cases, neurological abnormalities. The skin develops marked freckling and other pigmentation abnormalities. Some XP-B patients present fe…	.	medulla oblongata;smooth muscle;ovary;salivary gland;intestine;colon;skin;bone marrow;uterus;prostate;whole body;endometrium;oesophagus;synovium;bone;thyroid;pituitary gland;testis;germinal center;brain;bladder;tonsil;unclassifiable (Anatomical System);cartilage;heart;islets of Langerhans;hypothalamus;pharynx;blood;skeletal muscle;breast;pancreas;lung;placenta;visual apparatus;hippocampus;duodenu…	dorsal root ganglion;superior cervical ganglion;testis - interstitial;testis;ciliary ganglion;atrioventricular node;cingulate cortex;	0.72446	0.2684	-1.28412	5.11323	87.8576	2.00291	rs368664230	.	.	.	.	.	0	0.912	D	0	0.843	D	1	0.81	D	3.26	0.901	M	-0.56	0.712	T	-6.19	0.903	D	0.177
2	128036921	128036921	G	A	exonic	ERCC3	.	nonsynonymous SNV	ERCC3:NM_000122:exon10:c.C1558T:p.R520W,ERCC3:NM_001303416:exon10:c.C1366T:p.R456W,ERCC3:NM_001303418:exon10:c.C1366T:p.R456W	2.05509e-05	0.999757	0.000222025	excision repair cross-complementation group 3	FUNCTION: ATP-dependent 3'-5' DNA helicase, component of the core- TFIIH basal transcription factor, involved in nucleotide excision repair (NER) of DNA and, when complexed to CAK, in RNA transcription by RNA polymerase II. Acts by opening DNA either around the RNA transcription start site or the DNA damage. {ECO:0000269|PubMed:10024882, ECO:0000269|PubMed:8157004}.;	DISEASE: Xeroderma pigmentosum complementation group B (XP-B) [MIM:610651]: An autosomal recessive pigmentary skin disorder characterized by solar hypersensitivity of the skin, high predisposition for developing cancers on areas exposed to sunlight and, in some cases, neurological abnormalities. The skin develops marked freckling and other pigmentation abnormalities. Some XP-B patients present fe…	.	medulla oblongata;smooth muscle;ovary;salivary gland;intestine;colon;skin;bone marrow;uterus;prostate;whole body;endometrium;oesophagus;synovium;bone;thyroid;pituitary gland;testis;germinal center;brain;bladder;tonsil;unclassifiable (Anatomical System);cartilage;heart;islets of Langerhans;hypothalamus;pharynx;blood;skeletal muscle;breast;pancreas;lung;placenta;visual apparatus;hippocampus;duodenu…	dorsal root ganglion;superior cervical ganglion;testis - interstitial;testis;ciliary ganglion;atrioventricular node;cingulate cortex;	0.72446	0.2684	-1.28412	5.11323	87.8576	2.00291	rs148789293	.	.	.	.	.	0.001	0.784	D	0	0.843	D	1	0.81	D	3.335	0.911	M	-0.23	0.667	T	-6.07	0.899	D	0.086
2	128038139	128038139	C	T	exonic	ERCC3	.	nonsynonymous SNV	ERCC3:NM_000122:exon9:c.G1411A:p.V471I,ERCC3:NM_001303416:exon9:c.G1219A:p.V407I,ERCC3:NM_001303418:exon9:c.G1219A:p.V407I	2.05509e-05	0.999757	0.000222025	excision repair cross-complementation group 3	FUNCTION: ATP-dependent 3'-5' DNA helicase, component of the core- TFIIH basal transcription factor, involved in nucleotide excision repair (NER) of DNA and, when complexed to CAK, in RNA transcription by RNA polymerase II. Acts by opening DNA either around the RNA transcription start site or the DNA damage. {ECO:0000269|PubMed:10024882, ECO:0000269|PubMed:8157004}.;	DISEASE: Xeroderma pigmentosum complementation group B (XP-B) [MIM:610651]: An autosomal recessive pigmentary skin disorder characterized by solar hypersensitivity of the skin, high predisposition for developing cancers on areas exposed to sunlight and, in some cases, neurological abnormalities. The skin develops marked freckling and other pigmentation abnormalities. Some XP-B patients present fe…	.	medulla oblongata;smooth muscle;ovary;salivary gland;intestine;colon;skin;bone marrow;uterus;prostate;whole body;endometrium;oesophagus;synovium;bone;thyroid;pituitary gland;testis;germinal center;brain;bladder;tonsil;unclassifiable (Anatomical System);cartilage;heart;islets of Langerhans;hypothalamus;pharynx;blood;skeletal muscle;breast;pancreas;lung;placenta;visual apparatus;hippocampus;duodenu…	dorsal root ganglion;superior cervical ganglion;testis - interstitial;testis;ciliary ganglion;atrioventricular node;cingulate cortex;	0.72446	0.2684	-1.28412	5.11323	87.8576	2.00291	rs371627165	.	.	.	.	.	0.005	0.632	D	0	0.843	D	1	0.81	D	1.98	0.539	M	1.43	0.33	T	-0.65	0.189	N	-0.825
2	128044348	128044348	G	A	exonic	ERCC3	.	stopgain	ERCC3:NM_000122:exon8:c.C1273T:p.R425X,ERCC3:NM_001303416:exon8:c.C1081T:p.R361X,ERCC3:NM_001303418:exon8:c.C1081T:p.R361X	2.05509e-05	0.999757	0.000222025	excision repair cross-complementation group 3	FUNCTION: ATP-dependent 3'-5' DNA helicase, component of the core- TFIIH basal transcription factor, involved in nucleotide excision repair (NER) of DNA and, when complexed to CAK, in RNA transcription by RNA polymerase II. Acts by opening DNA either around the RNA transcription start site or the DNA damage. {ECO:0000269|PubMed:10024882, ECO:0000269|PubMed:8157004}.;	DISEASE: Xeroderma pigmentosum complementation group B (XP-B) [MIM:610651]: An autosomal recessive pigmentary skin disorder characterized by solar hypersensitivity of the skin, high predisposition for developing cancers on areas exposed to sunlight and, in some cases, neurological abnormalities. The skin develops marked freckling and other pigmentation abnormalities. Some XP-B patients present fe…	.	medulla oblongata;smooth muscle;ovary;salivary gland;intestine;colon;skin;bone marrow;uterus;prostate;whole body;endometrium;oesophagus;synovium;bone;thyroid;pituitary gland;testis;germinal center;brain;bladder;tonsil;unclassifiable (Anatomical System);cartilage;heart;islets of Langerhans;hypothalamus;pharynx;blood;skeletal muscle;breast;pancreas;lung;placenta;visual apparatus;hippocampus;duodenu…	dorsal root ganglion;superior cervical ganglion;testis - interstitial;testis;ciliary ganglion;atrioventricular node;cingulate cortex;	0.72446	0.2684	-1.28412	5.11323	87.8576	2.00291	rs121913047	31624	Xeroderma_pigmentosum\x2c_complementation_group_b	MedGen:C1970808\x2cOMIM:610651	no_assertion_criteria_provided	Pathogenic	.	.	.	0	0.843	D	1	0.81	A	.	.	.	.	.	.	.	.	.	.
2	128044386	128044386	A	G	exonic	ERCC3	.	nonsynonymous SNV	ERCC3:NM_000122:exon8:c.T1235C:p.M412T,ERCC3:NM_001303416:exon8:c.T1043C:p.M348T,ERCC3:NM_001303418:exon8:c.T1043C:p.M348T	2.05509e-05	0.999757	0.000222025	excision repair cross-complementation group 3	FUNCTION: ATP-dependent 3'-5' DNA helicase, component of the core- TFIIH basal transcription factor, involved in nucleotide excision repair (NER) of DNA and, when complexed to CAK, in RNA transcription by RNA polymerase II. Acts by opening DNA either around the RNA transcription start site or the DNA damage. {ECO:0000269|PubMed:10024882, ECO:0000269|PubMed:8157004}.;	DISEASE: Xeroderma pigmentosum complementation group B (XP-B) [MIM:610651]: An autosomal recessive pigmentary skin disorder characterized by solar hypersensitivity of the skin, high predisposition for developing cancers on areas exposed to sunlight and, in some cases, neurological abnormalities. The skin develops marked freckling and other pigmentation abnormalities. Some XP-B patients present fe…	.	medulla oblongata;smooth muscle;ovary;salivary gland;intestine;colon;skin;bone marrow;uterus;prostate;whole body;endometrium;oesophagus;synovium;bone;thyroid;pituitary gland;testis;germinal center;brain;bladder;tonsil;unclassifiable (Anatomical System);cartilage;heart;islets of Langerhans;hypothalamus;pharynx;blood;skeletal muscle;breast;pancreas;lung;placenta;visual apparatus;hippocampus;duodenu…	dorsal root ganglion;superior cervical ganglion;testis - interstitial;testis;ciliary ganglion;atrioventricular node;cingulate cortex;	0.72446	0.2684	-1.28412	5.11323	87.8576	2.00291	.	.	.	.	.	.	0	0.912	D	0	0.843	D	1	0.81	D	2	0.545	M	1.37	0.342	T	-5.81	0.882	D	-0.569
2	128044507	128044507	.	ACTGCT	exonic	ERCC3	.	nonframeshift insertion	ERCC3:NM_000122:exon8:c.1113_1114insAGCAGT:p.V371_E372insSS,ERCC3:NM_001303416:exon8:c.921_922insAGCAGT:p.V307_E308insSS,ERCC3:NM_001303418:exon8:c.921_922insAGCAGT:p.V307_E308insSS	2.05509e-05	0.999757	0.000222025	excision repair cross-complementation group 3	FUNCTION: ATP-dependent 3'-5' DNA helicase, component of the core- TFIIH basal transcription factor, involved in nucleotide excision repair (NER) of DNA and, when complexed to CAK, in RNA transcription by RNA polymerase II. Acts by opening DNA either around the RNA transcription start site or the DNA damage. {ECO:0000269|PubMed:10024882, ECO:0000269|PubMed:8157004}.;	DISEASE: Xeroderma pigmentosum complementation group B (XP-B) [MIM:610651]: An autosomal recessive pigmentary skin disorder characterized by solar hypersensitivity of the skin, high predisposition for developing cancers on areas exposed to sunlight and, in some cases, neurological abnormalities. The skin develops marked freckling and other pigmentation abnormalities. Some XP-B patients present fe…	.	medulla oblongata;smooth muscle;ovary;salivary gland;intestine;colon;skin;bone marrow;uterus;prostate;whole body;endometrium;oesophagus;synovium;bone;thyroid;pituitary gland;testis;germinal center;brain;bladder;tonsil;unclassifiable (Anatomical System);cartilage;heart;islets of Langerhans;hypothalamus;pharynx;blood;skeletal muscle;breast;pancreas;lung;placenta;visual apparatus;hippocampus;duodenu…	dorsal root ganglion;superior cervical ganglion;testis - interstitial;testis;ciliary ganglion;atrioventricular node;cingulate cortex;	0.72446	0.2684	-1.28412	5.11323	87.8576	2.00291	.	.	.	.	.	.	.	.	.	.	.	.	.	.	.	.	.	.	.	.	.	.	.	.	.
2	128046258	128046258	C	.	exonic	ERCC3	.	frameshift deletion	ERCC3:NM_000122:exon7:c.1005delG:p.V337Sfs*14,ERCC3:NM_001303416:exon7:c.813delG:p.V273Sfs*14,ERCC3:NM_001303418:exon7:c.813delG:p.V273Sfs*14	2.05509e-05	0.999757	0.000222025	excision repair cross-complementation group 3	FUNCTION: ATP-dependent 3'-5' DNA helicase, component of the core- TFIIH basal transcription factor, involved in nucleotide excision repair (NER) of DNA and, when complexed to CAK, in RNA transcription by RNA polymerase II. Acts by opening DNA either around the RNA transcription start site or the DNA damage. {ECO:0000269|PubMed:10024882, ECO:0000269|PubMed:8157004}.;	DISEASE: Xeroderma pigmentosum complementation group B (XP-B) [MIM:610651]: An autosomal recessive pigmentary skin disorder characterized by solar hypersensitivity of the skin, high predisposition for developing cancers on areas exposed to sunlight and, in some cases, neurological abnormalities. The skin develops marked freckling and other pigmentation abnormalities. Some XP-B patients present fe…	.	medulla oblongata;smooth muscle;ovary;salivary gland;intestine;colon;skin;bone marrow;uterus;prostate;whole body;endometrium;oesophagus;synovium;bone;thyroid;pituitary gland;testis;germinal center;brain;bladder;tonsil;unclassifiable (Anatomical System);cartilage;heart;islets of Langerhans;hypothalamus;pharynx;blood;skeletal muscle;breast;pancreas;lung;placenta;visual apparatus;hippocampus;duodenu…	dorsal root ganglion;superior cervical ganglion;testis - interstitial;testis;ciliary ganglion;atrioventricular node;cingulate cortex;	0.72446	0.2684	-1.28412	5.11323	87.8576	2.00291	.	.	.	.	.	.	.	.	.	.	.	.	.	.	.	.	.	.	.	.	.	.	.	.	.
2	128050332	128050332	G	A	exonic	ERCC3	.	stopgain	ERCC3:NM_000122:exon3:c.C325T:p.R109X,ERCC3:NM_001303416:exon3:c.C133T:p.R45X,ERCC3:NM_001303418:exon3:c.C133T:p.R45X	2.05509e-05	0.999757	0.000222025	excision repair cross-complementation group 3	FUNCTION: ATP-dependent 3'-5' DNA helicase, component of the core- TFIIH basal transcription factor, involved in nucleotide excision repair (NER) of DNA and, when complexed to CAK, in RNA transcription by RNA polymerase II. Acts by opening DNA either around the RNA transcription start site or the DNA damage. {ECO:0000269|PubMed:10024882, ECO:0000269|PubMed:8157004}.;	DISEASE: Xeroderma pigmentosum complementation group B (XP-B) [MIM:610651]: An autosomal recessive pigmentary skin disorder characterized by solar hypersensitivity of the skin, high predisposition for developing cancers on areas exposed to sunlight and, in some cases, neurological abnormalities. The skin develops marked freckling and other pigmentation abnormalities. Some XP-B patients present fe…	.	medulla oblongata;smooth muscle;ovary;salivary gland;intestine;colon;skin;bone marrow;uterus;prostate;whole body;endometrium;oesophagus;synovium;bone;thyroid;pituitary gland;testis;germinal center;brain;bladder;tonsil;unclassifiable (Anatomical System);cartilage;heart;islets of Langerhans;hypothalamus;pharynx;blood;skeletal muscle;breast;pancreas;lung;placenta;visual apparatus;hippocampus;duodenu…	dorsal root ganglion;superior cervical ganglion;testis - interstitial;testis;ciliary ganglion;atrioventricular node;cingulate cortex;	0.72446	0.2684	-1.28412	5.11323	87.8576	2.00291	rs34295337	259693	not_provided	MedGen:CN517202	criteria_provided\x2c_single_submitter	Likely_pathogenic	.	.	.	0	0.843	D	1	0.81	A	.	.	.	.	.	.	.	.	.	.
2	128050332	128050332	G	A	exonic	ERCC3	.	stopgain	ERCC3:NM_000122:exon3:c.C325T:p.R109X,ERCC3:NM_001303416:exon3:c.C133T:p.R45X,ERCC3:NM_001303418:exon3:c.C133T:p.R45X	2.05509e-05	0.999757	0.000222025	excision repair cross-complementation group 3	FUNCTION: ATP-dependent 3'-5' DNA helicase, component of the core- TFIIH basal transcription factor, involved in nucleotide excision repair (NER) of DNA and, when complexed to CAK, in RNA transcription by RNA polymerase II. Acts by opening DNA either around the RNA transcription start site or the DNA damage. {ECO:0000269|PubMed:10024882, ECO:0000269|PubMed:8157004}.;	DISEASE: Xeroderma pigmentosum complementation group B (XP-B) [MIM:610651]: An autosomal recessive pigmentary skin disorder characterized by solar hypersensitivity of the skin, high predisposition for developing cancers on areas exposed to sunlight and, in some cases, neurological abnormalities. The skin develops marked freckling and other pigmentation abnormalities. Some XP-B patients present fe…	.	medulla oblongata;smooth muscle;ovary;salivary gland;intestine;colon;skin;bone marrow;uterus;prostate;whole body;endometrium;oesophagus;synovium;bone;thyroid;pituitary gland;testis;germinal center;brain;bladder;tonsil;unclassifiable (Anatomical System);cartilage;heart;islets of Langerhans;hypothalamus;pharynx;blood;skeletal muscle;breast;pancreas;lung;placenta;visual apparatus;hippocampus;duodenu…	dorsal root ganglion;superior cervical ganglion;testis - interstitial;testis;ciliary ganglion;atrioventricular node;cingulate cortex;	0.72446	0.2684	-1.28412	5.11323	87.8576	2.00291	rs34295337	259693	not_provided	MedGen:CN517202	criteria_provided\x2c_single_submitter	Likely_pathogenic	.	.	.	0	0.843	D	1	0.81	A	.	.	.	.	.	.	.	.	.	.
3	10074573	10074573	T	C	exonic	FANCD2	.	nonsynonymous SNV	FANCD2:NM_001018115:exon3:c.T122C:p.V41A,FANCD2:NM_001319984:exon3:c.T122C:p.V41A,FANCD2:NM_033084:exon3:c.T122C:p.V41A	2.47937e-14	0.999907	9.28367e-05	Fanconi anemia complementation group D2	FUNCTION: Required for maintenance of chromosomal stability. Promotes accurate and efficient pairing of homologs during meiosis. Involved in the repair of DNA double-strand breaks, both by homologous recombination and single-strand annealing. May participate in S phase and G2 phase checkpoint activation upon DNA damage. Plays a role in preventing breakage and loss of missegregating chromatin at t…	DISEASE: Fanconi anemia complementation group D2 (FANCD2) [MIM:227646]: A disorder affecting all bone marrow elements and resulting in anemia, leukopenia and thrombopenia. It is associated with cardiac, renal and limb malformations, dermal pigmentary changes, and a predisposition to the development of malignancies. At the cellular level it is associated with hypersensitivity to DNA-damaging agent…	TISSUE SPECIFICITY: Highly expressed in germinal center cells of the spleen, tonsil, and reactive lymph nodes, and in the proliferating basal layer of squamous epithelium of tonsil, esophagus, oropharynx, larynx and cervix. Expressed in cytotrophoblastic cells of the placenta and exocrine cells of the pancreas (at protein level). Highly expressed in testis, where expression is restricted to matur…	unclassifiable (Anatomical System);pancreas;lymph node;lung;ovary;bone;liver;testis;colon;spleen;blood;brain;stomach;bone marrow;	dorsal root ganglion;atrioventricular node;trigeminal ganglion;	0.25008	.	-0.920454	9.79004	710.412	5.29622	rs139025231	.	.	.	.	.	0.805	0.39	T	0.155	0.178	N	0.999	0.214	N	0.69	0.17	N	0.77	0.496	T	-0.3	0.342	N	-1.019
3	10081429	10081429	C	G	exonic	FANCD2	.	nonsynonymous SNV	FANCD2:NM_001018115:exon9:c.C595G:p.L199V,FANCD2:NM_001319984:exon9:c.C595G:p.L199V,FANCD2:NM_033084:exon9:c.C595G:p.L199V	2.47937e-14	0.999907	9.28367e-05	Fanconi anemia complementation group D2	FUNCTION: Required for maintenance of chromosomal stability. Promotes accurate and efficient pairing of homologs during meiosis. Involved in the repair of DNA double-strand breaks, both by homologous recombination and single-strand annealing. May participate in S phase and G2 phase checkpoint activation upon DNA damage. Plays a role in preventing breakage and loss of missegregating chromatin at t…	DISEASE: Fanconi anemia complementation group D2 (FANCD2) [MIM:227646]: A disorder affecting all bone marrow elements and resulting in anemia, leukopenia and thrombopenia. It is associated with cardiac, renal and limb malformations, dermal pigmentary changes, and a predisposition to the development of malignancies. At the cellular level it is associated with hypersensitivity to DNA-damaging agent…	TISSUE SPECIFICITY: Highly expressed in germinal center cells of the spleen, tonsil, and reactive lymph nodes, and in the proliferating basal layer of squamous epithelium of tonsil, esophagus, oropharynx, larynx and cervix. Expressed in cytotrophoblastic cells of the placenta and exocrine cells of the pancreas (at protein level). Highly expressed in testis, where expression is restricted to matur…	unclassifiable (Anatomical System);pancreas;lymph node;lung;ovary;bone;liver;testis;colon;spleen;blood;brain;stomach;bone marrow;	dorsal root ganglion;atrioventricular node;trigeminal ganglion;	0.25008	.	-0.920454	9.79004	710.412	5.29622	rs756336462	.	.	.	.	.	0.024	0.477	D	0	0.504	D	0.916	0.274	N	2.7	0.793	M	0.51	0.555	T	-0.69	0.199	N	-0.858
3	10084319	10084319	A	C	exonic	FANCD2	.	nonsynonymous SNV	FANCD2:NM_001018115:exon11:c.A860C:p.H287P,FANCD2:NM_001319984:exon11:c.A860C:p.H287P,FANCD2:NM_033084:exon11:c.A860C:p.H287P	2.47937e-14	0.999907	9.28367e-05	Fanconi anemia complementation group D2	FUNCTION: Required for maintenance of chromosomal stability. Promotes accurate and efficient pairing of homologs during meiosis. Involved in the repair of DNA double-strand breaks, both by homologous recombination and single-strand annealing. May participate in S phase and G2 phase checkpoint activation upon DNA damage. Plays a role in preventing breakage and loss of missegregating chromatin at t…	DISEASE: Fanconi anemia complementation group D2 (FANCD2) [MIM:227646]: A disorder affecting all bone marrow elements and resulting in anemia, leukopenia and thrombopenia. It is associated with cardiac, renal and limb malformations, dermal pigmentary changes, and a predisposition to the development of malignancies. At the cellular level it is associated with hypersensitivity to DNA-damaging agent…	TISSUE SPECIFICITY: Highly expressed in germinal center cells of the spleen, tonsil, and reactive lymph nodes, and in the proliferating basal layer of squamous epithelium of tonsil, esophagus, oropharynx, larynx and cervix. Expressed in cytotrophoblastic cells of the placenta and exocrine cells of the pancreas (at protein level). Highly expressed in testis, where expression is restricted to matur…	unclassifiable (Anatomical System);pancreas;lymph node;lung;ovary;bone;liver;testis;colon;spleen;blood;brain;stomach;bone marrow;	dorsal root ganglion;atrioventricular node;trigeminal ganglion;	0.25008	.	-0.920454	9.79004	710.412	5.29622	.	.	.	.	.	.	0.02	0.496	D	0	0.843	D	1	0.548	D	2.745	0.805	M	0.27	0.592	T	-4.33	0.767	D	-0.344
3	10085532	10085532	C	T	exonic	FANCD2	.	nonsynonymous SNV	FANCD2:NM_001018115:exon14:c.C1118T:p.S373L,FANCD2:NM_001319984:exon14:c.C1118T:p.S373L,FANCD2:NM_033084:exon14:c.C1118T:p.S373L	2.47937e-14	0.999907	9.28367e-05	Fanconi anemia complementation group D2	FUNCTION: Required for maintenance of chromosomal stability. Promotes accurate and efficient pairing of homologs during meiosis. Involved in the repair of DNA double-strand breaks, both by homologous recombination and single-strand annealing. May participate in S phase and G2 phase checkpoint activation upon DNA damage. Plays a role in preventing breakage and loss of missegregating chromatin at t…	DISEASE: Fanconi anemia complementation group D2 (FANCD2) [MIM:227646]: A disorder affecting all bone marrow elements and resulting in anemia, leukopenia and thrombopenia. It is associated with cardiac, renal and limb malformations, dermal pigmentary changes, and a predisposition to the development of malignancies. At the cellular level it is associated with hypersensitivity to DNA-damaging agent…	TISSUE SPECIFICITY: Highly expressed in germinal center cells of the spleen, tonsil, and reactive lymph nodes, and in the proliferating basal layer of squamous epithelium of tonsil, esophagus, oropharynx, larynx and cervix. Expressed in cytotrophoblastic cells of the placenta and exocrine cells of the pancreas (at protein level). Highly expressed in testis, where expression is restricted to matur…	unclassifiable (Anatomical System);pancreas;lymph node;lung;ovary;bone;liver;testis;colon;spleen;blood;brain;stomach;bone marrow;	dorsal root ganglion;atrioventricular node;trigeminal ganglion;	0.25008	.	-0.920454	9.79004	710.412	5.29622	rs372534421	.	.	.	.	.	0.115	0.285	T	0.064	0.22	N	1	0.09	N	1.6	0.409	L	0.63	0.531	T	-3.34	0.663	D	-0.983
3	10101996	10101996	A	G	exonic	FANCD2	.	nonsynonymous SNV	FANCD2:NM_001018115:exon19:c.A1675G:p.I559V,FANCD2:NM_001319984:exon19:c.A1675G:p.I559V,FANCD2:NM_033084:exon19:c.A1675G:p.I559V	2.47937e-14	0.999907	9.28367e-05	Fanconi anemia complementation group D2	FUNCTION: Required for maintenance of chromosomal stability. Promotes accurate and efficient pairing of homologs during meiosis. Involved in the repair of DNA double-strand breaks, both by homologous recombination and single-strand annealing. May participate in S phase and G2 phase checkpoint activation upon DNA damage. Plays a role in preventing breakage and loss of missegregating chromatin at t…	DISEASE: Fanconi anemia complementation group D2 (FANCD2) [MIM:227646]: A disorder affecting all bone marrow elements and resulting in anemia, leukopenia and thrombopenia. It is associated with cardiac, renal and limb malformations, dermal pigmentary changes, and a predisposition to the development of malignancies. At the cellular level it is associated with hypersensitivity to DNA-damaging agent…	TISSUE SPECIFICITY: Highly expressed in germinal center cells of the spleen, tonsil, and reactive lymph nodes, and in the proliferating basal layer of squamous epithelium of tonsil, esophagus, oropharynx, larynx and cervix. Expressed in cytotrophoblastic cells of the placenta and exocrine cells of the pancreas (at protein level). Highly expressed in testis, where expression is restricted to matur…	unclassifiable (Anatomical System);pancreas;lymph node;lung;ovary;bone;liver;testis;colon;spleen;blood;brain;stomach;bone marrow;	dorsal root ganglion;atrioventricular node;trigeminal ganglion;	0.25008	.	-0.920454	9.79004	710.412	5.29622	rs201408009	451900	Fanconi_anemia	MedGen:C0015625\x2cOrphanet:ORPHA84\x2cSNOMED_CT:30575002	criteria_provided\x2c_single_submitter	Likely_benign	0.016	0.518	D	0	0.843	N	0.964	0.384	D	2.025	0.556	M	0.48	0.56	T	-0.56	0.17	N	-0.619
3	10106493	10106493	C	T	exonic	FANCD2	.	nonsynonymous SNV	FANCD2:NM_001018115:exon23:c.C2102T:p.P701L,FANCD2:NM_001319984:exon23:c.C2102T:p.P701L,FANCD2:NM_033084:exon23:c.C2102T:p.P701L	2.47937e-14	0.999907	9.28367e-05	Fanconi anemia complementation group D2	FUNCTION: Required for maintenance of chromosomal stability. Promotes accurate and efficient pairing of homologs during meiosis. Involved in the repair of DNA double-strand breaks, both by homologous recombination and single-strand annealing. May participate in S phase and G2 phase checkpoint activation upon DNA damage. Plays a role in preventing breakage and loss of missegregating chromatin at t…	DISEASE: Fanconi anemia complementation group D2 (FANCD2) [MIM:227646]: A disorder affecting all bone marrow elements and resulting in anemia, leukopenia and thrombopenia. It is associated with cardiac, renal and limb malformations, dermal pigmentary changes, and a predisposition to the development of malignancies. At the cellular level it is associated with hypersensitivity to DNA-damaging agent…	TISSUE SPECIFICITY: Highly expressed in germinal center cells of the spleen, tonsil, and reactive lymph nodes, and in the proliferating basal layer of squamous epithelium of tonsil, esophagus, oropharynx, larynx and cervix. Expressed in cytotrophoblastic cells of the placenta and exocrine cells of the pancreas (at protein level). Highly expressed in testis, where expression is restricted to matur…	unclassifiable (Anatomical System);pancreas;lymph node;lung;ovary;bone;liver;testis;colon;spleen;blood;brain;stomach;bone marrow;	dorsal root ganglion;atrioventricular node;trigeminal ganglion;	0.25008	.	-0.920454	9.79004	710.412	5.29622	.	.	.	.	.	.	0.003	0.682	D	0	0.843	D	1	0.81	D	2.79	0.817	M	-0.03	0.631	T	-5.87	0.886	D	-0.004
3	10107088	10107088	C	T	exonic	FANCD2	.	nonsynonymous SNV	FANCD2:NM_001018115:exon24:c.C2179T:p.P727S,FANCD2:NM_001319984:exon24:c.C2179T:p.P727S,FANCD2:NM_033084:exon24:c.C2179T:p.P727S	2.47937e-14	0.999907	9.28367e-05	Fanconi anemia complementation group D2	FUNCTION: Required for maintenance of chromosomal stability. Promotes accurate and efficient pairing of homologs during meiosis. Involved in the repair of DNA double-strand breaks, both by homologous recombination and single-strand annealing. May participate in S phase and G2 phase checkpoint activation upon DNA damage. Plays a role in preventing breakage and loss of missegregating chromatin at t…	DISEASE: Fanconi anemia complementation group D2 (FANCD2) [MIM:227646]: A disorder affecting all bone marrow elements and resulting in anemia, leukopenia and thrombopenia. It is associated with cardiac, renal and limb malformations, dermal pigmentary changes, and a predisposition to the development of malignancies. At the cellular level it is associated with hypersensitivity to DNA-damaging agent…	TISSUE SPECIFICITY: Highly expressed in germinal center cells of the spleen, tonsil, and reactive lymph nodes, and in the proliferating basal layer of squamous epithelium of tonsil, esophagus, oropharynx, larynx and cervix. Expressed in cytotrophoblastic cells of the placenta and exocrine cells of the pancreas (at protein level). Highly expressed in testis, where expression is restricted to matur…	unclassifiable (Anatomical System);pancreas;lymph node;lung;ovary;bone;liver;testis;colon;spleen;blood;brain;stomach;bone marrow;	dorsal root ganglion;atrioventricular node;trigeminal ganglion;	0.25008	.	-0.920454	9.79004	710.412	5.29622	rs911843298	.	.	.	.	.	0.6	0.056	T	0	0.629	N	0.605	0.309	N	2.1	0.585	M	0.78	0.494	T	-3.09	0.634	D	-0.898
3	10107143	10107143	A	G	exonic	FANCD2	.	nonsynonymous SNV	FANCD2:NM_001018115:exon24:c.A2234G:p.H745R,FANCD2:NM_001319984:exon24:c.A2234G:p.H745R,FANCD2:NM_033084:exon24:c.A2234G:p.H745R	2.47937e-14	0.999907	9.28367e-05	Fanconi anemia complementation group D2	FUNCTION: Required for maintenance of chromosomal stability. Promotes accurate and efficient pairing of homologs during meiosis. Involved in the repair of DNA double-strand breaks, both by homologous recombination and single-strand annealing. May participate in S phase and G2 phase checkpoint activation upon DNA damage. Plays a role in preventing breakage and loss of missegregating chromatin at t…	DISEASE: Fanconi anemia complementation group D2 (FANCD2) [MIM:227646]: A disorder affecting all bone marrow elements and resulting in anemia, leukopenia and thrombopenia. It is associated with cardiac, renal and limb malformations, dermal pigmentary changes, and a predisposition to the development of malignancies. At the cellular level it is associated with hypersensitivity to DNA-damaging agent…	TISSUE SPECIFICITY: Highly expressed in germinal center cells of the spleen, tonsil, and reactive lymph nodes, and in the proliferating basal layer of squamous epithelium of tonsil, esophagus, oropharynx, larynx and cervix. Expressed in cytotrophoblastic cells of the placenta and exocrine cells of the pancreas (at protein level). Highly expressed in testis, where expression is restricted to matur…	unclassifiable (Anatomical System);pancreas;lymph node;lung;ovary;bone;liver;testis;colon;spleen;blood;brain;stomach;bone marrow;	dorsal root ganglion;atrioventricular node;trigeminal ganglion;	0.25008	.	-0.920454	9.79004	710.412	5.29622	.	.	.	.	.	.	0.149	0.247	T	0	0.629	D	0.985	0.403	D	2.65	0.778	M	0.73	0.507	T	-3.49	0.68	D	-0.962
3	10115047	10115047	G	A	splicing	FANCD2	NM_033084:exon28:c.2715+1G>A;NM_001018115:exon28:c.2715+1G>A;NM_001319984:exon28:c.2715+1G>A	.	.	2.47937e-14	0.999907	9.28367e-05	Fanconi anemia complementation group D2	FUNCTION: Required for maintenance of chromosomal stability. Promotes accurate and efficient pairing of homologs during meiosis. Involved in the repair of DNA double-strand breaks, both by homologous recombination and single-strand annealing. May participate in S phase and G2 phase checkpoint activation upon DNA damage. Plays a role in preventing breakage and loss of missegregating chromatin at t…	DISEASE: Fanconi anemia complementation group D2 (FANCD2) [MIM:227646]: A disorder affecting all bone marrow elements and resulting in anemia, leukopenia and thrombopenia. It is associated with cardiac, renal and limb malformations, dermal pigmentary changes, and a predisposition to the development of malignancies. At the cellular level it is associated with hypersensitivity to DNA-damaging agent…	TISSUE SPECIFICITY: Highly expressed in germinal center cells of the spleen, tonsil, and reactive lymph nodes, and in the proliferating basal layer of squamous epithelium of tonsil, esophagus, oropharynx, larynx and cervix. Expressed in cytotrophoblastic cells of the placenta and exocrine cells of the pancreas (at protein level). Highly expressed in testis, where expression is restricted to matur…	unclassifiable (Anatomical System);pancreas;lymph node;lung;ovary;bone;liver;testis;colon;spleen;blood;brain;stomach;bone marrow;	dorsal root ganglion;atrioventricular node;trigeminal ganglion;	0.25008	.	-0.920454	9.79004	710.412	5.29622	rs201811817	.	.	.	.	.	.	.	.	.	.	.	1	0.81	D	.	.	.	.	.	.	.	.	.	.
3	10119777	10119777	G	A	exonic	FANCD2	.	nonsynonymous SNV	FANCD2:NM_001018115:exon30:c.G2872A:p.V958M,FANCD2:NM_001319984:exon30:c.G2872A:p.V958M,FANCD2:NM_033084:exon30:c.G2872A:p.V958M	2.47937e-14	0.999907	9.28367e-05	Fanconi anemia complementation group D2	FUNCTION: Required for maintenance of chromosomal stability. Promotes accurate and efficient pairing of homologs during meiosis. Involved in the repair of DNA double-strand breaks, both by homologous recombination and single-strand annealing. May participate in S phase and G2 phase checkpoint activation upon DNA damage. Plays a role in preventing breakage and loss of missegregating chromatin at t…	DISEASE: Fanconi anemia complementation group D2 (FANCD2) [MIM:227646]: A disorder affecting all bone marrow elements and resulting in anemia, leukopenia and thrombopenia. It is associated with cardiac, renal and limb malformations, dermal pigmentary changes, and a predisposition to the development of malignancies. At the cellular level it is associated with hypersensitivity to DNA-damaging agent…	TISSUE SPECIFICITY: Highly expressed in germinal center cells of the spleen, tonsil, and reactive lymph nodes, and in the proliferating basal layer of squamous epithelium of tonsil, esophagus, oropharynx, larynx and cervix. Expressed in cytotrophoblastic cells of the placenta and exocrine cells of the pancreas (at protein level). Highly expressed in testis, where expression is restricted to matur…	unclassifiable (Anatomical System);pancreas;lymph node;lung;ovary;bone;liver;testis;colon;spleen;blood;brain;stomach;bone marrow;;unclassifiable (Anatomical System);pancreas;lymph node;lung;ovary;bone;liver;testis;colon;spleen;blood;brain;stomach;bone marrow;	dorsal root ganglion;atrioventricular node;trigeminal ganglion;	0.25008	.	-0.920454	9.79004	710.412	5.29622	rs372574627	.	.	.	.	.	0.042	0.416	D	0	0.469	N	0.784	0.293	N	2.62	0.769	M	0.23	0.597	T	-1.18	0.301	N	-0.626
3	10119777	10119777	G	A	exonic	FANCD2	.	nonsynonymous SNV	FANCD2:NM_001018115:exon30:c.G2872A:p.V958M,FANCD2:NM_001319984:exon30:c.G2872A:p.V958M,FANCD2:NM_033084:exon30:c.G2872A:p.V958M	2.47937e-14	0.999907	9.28367e-05	Fanconi anemia complementation group D2	FUNCTION: Required for maintenance of chromosomal stability. Promotes accurate and efficient pairing of homologs during meiosis. Involved in the repair of DNA double-strand breaks, both by homologous recombination and single-strand annealing. May participate in S phase and G2 phase checkpoint activation upon DNA damage. Plays a role in preventing breakage and loss of missegregating chromatin at t…	DISEASE: Fanconi anemia complementation group D2 (FANCD2) [MIM:227646]: A disorder affecting all bone marrow elements and resulting in anemia, leukopenia and thrombopenia. It is associated with cardiac, renal and limb malformations, dermal pigmentary changes, and a predisposition to the development of malignancies. At the cellular level it is associated with hypersensitivity to DNA-damaging agent…	TISSUE SPECIFICITY: Highly expressed in germinal center cells of the spleen, tonsil, and reactive lymph nodes, and in the proliferating basal layer of squamous epithelium of tonsil, esophagus, oropharynx, larynx and cervix. Expressed in cytotrophoblastic cells of the placenta and exocrine cells of the pancreas (at protein level). Highly expressed in testis, where expression is restricted to matur…	unclassifiable (Anatomical System);pancreas;lymph node;lung;ovary;bone;liver;testis;colon;spleen;blood;brain;stomach;bone marrow;;unclassifiable (Anatomical System);pancreas;lymph node;lung;ovary;bone;liver;testis;colon;spleen;blood;brain;stomach;bone marrow;	dorsal root ganglion;atrioventricular node;trigeminal ganglion;	0.25008	.	-0.920454	9.79004	710.412	5.29622	rs372574627	.	.	.	.	.	0.042	0.416	D	0	0.469	N	0.784	0.293	N	2.62	0.769	M	0.23	0.597	T	-1.18	0.301	N	-0.626
3	10127596	10127596	G	A	exonic	FANCD2	.	nonsynonymous SNV	FANCD2:NM_001018115:exon33:c.G3325A:p.E1109K,FANCD2:NM_001319984:exon33:c.G3325A:p.E1109K,FANCD2:NM_033084:exon33:c.G3325A:p.E1109K	2.47937e-14	0.999907	9.28367e-05	Fanconi anemia complementation group D2	FUNCTION: Required for maintenance of chromosomal stability. Promotes accurate and efficient pairing of homologs during meiosis. Involved in the repair of DNA double-strand breaks, both by homologous recombination and single-strand annealing. May participate in S phase and G2 phase checkpoint activation upon DNA damage. Plays a role in preventing breakage and loss of missegregating chromatin at t…	DISEASE: Fanconi anemia complementation group D2 (FANCD2) [MIM:227646]: A disorder affecting all bone marrow elements and resulting in anemia, leukopenia and thrombopenia. It is associated with cardiac, renal and limb malformations, dermal pigmentary changes, and a predisposition to the development of malignancies. At the cellular level it is associated with hypersensitivity to DNA-damaging agent…	TISSUE SPECIFICITY: Highly expressed in germinal center cells of the spleen, tonsil, and reactive lymph nodes, and in the proliferating basal layer of squamous epithelium of tonsil, esophagus, oropharynx, larynx and cervix. Expressed in cytotrophoblastic cells of the placenta and exocrine cells of the pancreas (at protein level). Highly expressed in testis, where expression is restricted to matur…	unclassifiable (Anatomical System);pancreas;lymph node;lung;ovary;bone;liver;testis;colon;spleen;blood;brain;stomach;bone marrow;	dorsal root ganglion;atrioventricular node;trigeminal ganglion;	0.25008	.	-0.920454	9.79004	710.412	5.29622	rs947583281	.	.	.	.	.	0.013	0.538	D	0	0.481	D	0.769	0.294	N	2.535	0.741	M	0.64	0.529	T	-2.54	0.55	D	-0.723
3	10130529	10130529	C	T	exonic	FANCD2	.	nonsynonymous SNV	FANCD2:NM_001018115:exon36:c.C3578T:p.T1193I,FANCD2:NM_001319984:exon36:c.C3578T:p.T1193I,FANCD2:NM_033084:exon36:c.C3578T:p.T1193I	2.47937e-14	0.999907	9.28367e-05	Fanconi anemia complementation group D2	FUNCTION: Required for maintenance of chromosomal stability. Promotes accurate and efficient pairing of homologs during meiosis. Involved in the repair of DNA double-strand breaks, both by homologous recombination and single-strand annealing. May participate in S phase and G2 phase checkpoint activation upon DNA damage. Plays a role in preventing breakage and loss of missegregating chromatin at t…	DISEASE: Fanconi anemia complementation group D2 (FANCD2) [MIM:227646]: A disorder affecting all bone marrow elements and resulting in anemia, leukopenia and thrombopenia. It is associated with cardiac, renal and limb malformations, dermal pigmentary changes, and a predisposition to the development of malignancies. At the cellular level it is associated with hypersensitivity to DNA-damaging agent…	TISSUE SPECIFICITY: Highly expressed in germinal center cells of the spleen, tonsil, and reactive lymph nodes, and in the proliferating basal layer of squamous epithelium of tonsil, esophagus, oropharynx, larynx and cervix. Expressed in cytotrophoblastic cells of the placenta and exocrine cells of the pancreas (at protein level). Highly expressed in testis, where expression is restricted to matur…	unclassifiable (Anatomical System);pancreas;lymph node;lung;ovary;bone;liver;testis;colon;spleen;blood;brain;stomach;bone marrow;	dorsal root ganglion;atrioventricular node;trigeminal ganglion;	0.25008	.	-0.920454	9.79004	710.412	5.29622	rs756713676	.	.	.	.	.	0.038	0.427	D	0.001	0.405	N	1	0.81	D	2.565	0.752	M	0.35	0.58	T	-3	0.623	D	-0.735
3	10133889	10133889	T	G	exonic	FANCD2	.	nonsynonymous SNV	FANCD2:NM_001018115:exon38:c.T3802G:p.W1268G,FANCD2:NM_001319984:exon38:c.T3802G:p.W1268G,FANCD2:NM_033084:exon38:c.T3802G:p.W1268G	2.47937e-14	0.999907	9.28367e-05	Fanconi anemia complementation group D2	FUNCTION: Required for maintenance of chromosomal stability. Promotes accurate and efficient pairing of homologs during meiosis. Involved in the repair of DNA double-strand breaks, both by homologous recombination and single-strand annealing. May participate in S phase and G2 phase checkpoint activation upon DNA damage. Plays a role in preventing breakage and loss of missegregating chromatin at t…	DISEASE: Fanconi anemia complementation group D2 (FANCD2) [MIM:227646]: A disorder affecting all bone marrow elements and resulting in anemia, leukopenia and thrombopenia. It is associated with cardiac, renal and limb malformations, dermal pigmentary changes, and a predisposition to the development of malignancies. At the cellular level it is associated with hypersensitivity to DNA-damaging agent…	TISSUE SPECIFICITY: Highly expressed in germinal center cells of the spleen, tonsil, and reactive lymph nodes, and in the proliferating basal layer of squamous epithelium of tonsil, esophagus, oropharynx, larynx and cervix. Expressed in cytotrophoblastic cells of the placenta and exocrine cells of the pancreas (at protein level). Highly expressed in testis, where expression is restricted to matur…	unclassifiable (Anatomical System);pancreas;lymph node;lung;ovary;bone;liver;testis;colon;spleen;blood;brain;stomach;bone marrow;	dorsal root ganglion;atrioventricular node;trigeminal ganglion;	0.25008	.	-0.920454	9.79004	710.412	5.29622	.	.	.	.	.	.	0.003	0.682	D	0	0.843	D	1	0.81	D	2.79	0.817	M	0.02	0.623	T	-8.35	0.97	D	-0.007
3	10183559	10183559	G	A	exonic	VHL	.	nonsynonymous SNV	VHL:NM_000551:exon1:c.G28A:p.E10K,VHL:NM_198156:exon1:c.G28A:p.E10K	0.0337352	0.822793	0.143471	von Hippel-Lindau tumor suppressor	FUNCTION: Involved in the ubiquitination and subsequent proteasomal degradation via the von Hippel-Lindau ubiquitination complex. Seems to act as a target recruitment subunit in the E3 ubiquitin ligase complex and recruits hydroxylated hypoxia- inducible factor (HIF) under normoxic conditions. Involved in transcriptional repression through interaction with HIF1A, HIF1AN and histone deacetylases. …	DISEASE: Pheochromocytoma (PCC) [MIM:171300]: A catecholamine- producing tumor of chromaffin tissue of the adrenal medulla or sympathetic paraganglia. The cardinal symptom, reflecting the increased secretion of epinephrine and norepinephrine, is hypertension, which may be persistent or intermittent. {ECO:0000269|PubMed:12000816, ECO:0000269|PubMed:14500403, ECO:0000269|PubMed:9663592}. Note=Disea…	TISSUE SPECIFICITY: Expressed in the adult and fetal brain and kidney.;	unclassifiable (Anatomical System);heart;tongue;islets of Langerhans;colon;blood;vein;skin;bone marrow;breast;uterus;prostate;whole body;lung;larynx;bone;thyroid;placenta;visual apparatus;liver;hypopharynx;testis;head and neck;spleen;brain;stomach;	superior cervical ganglion;appendix;globus pallidus;pons;trigeminal ganglion;	0.11429	.	0.0589375	58.2626	13.428	0.48882	rs1057519261	361857	Erythrocytosis\x2c_familial\x2c_2|Von_Hippel-Lindau_syndrome	Gene:8056\x2cMedGen:C1837915\x2cOMIM:263400\x2cOrphanet:ORPHA238557|MedGen:C0019562\x2cOMIM:193300\x2cOrphanet:ORPHA892\x2cSNOMED_CT:46659004	criteria_provided\x2c_multiple_submitters\x2c_no_conflicts	Uncertain_significance	0	0.912	D	0.099	0.199	N	1	0.09	N	0.55	0.145	N	-1.84	0.842	D	-0.25	0.11	N	-0.568
3	10183698	10183698	C	G	exonic	VHL	.	nonsynonymous SNV	VHL:NM_000551:exon1:c.C167G:p.A56G,VHL:NM_198156:exon1:c.C167G:p.A56G	0.0337352	0.822793	0.143471	von Hippel-Lindau tumor suppressor	FUNCTION: Involved in the ubiquitination and subsequent proteasomal degradation via the von Hippel-Lindau ubiquitination complex. Seems to act as a target recruitment subunit in the E3 ubiquitin ligase complex and recruits hydroxylated hypoxia- inducible factor (HIF) under normoxic conditions. Involved in transcriptional repression through interaction with HIF1A, HIF1AN and histone deacetylases. …	DISEASE: Pheochromocytoma (PCC) [MIM:171300]: A catecholamine- producing tumor of chromaffin tissue of the adrenal medulla or sympathetic paraganglia. The cardinal symptom, reflecting the increased secretion of epinephrine and norepinephrine, is hypertension, which may be persistent or intermittent. {ECO:0000269|PubMed:12000816, ECO:0000269|PubMed:14500403, ECO:0000269|PubMed:9663592}. Note=Disea…	TISSUE SPECIFICITY: Expressed in the adult and fetal brain and kidney.;	unclassifiable (Anatomical System);heart;tongue;islets of Langerhans;colon;blood;vein;skin;bone marrow;breast;uterus;prostate;whole body;lung;larynx;bone;thyroid;placenta;visual apparatus;liver;hypopharynx;testis;head and neck;spleen;brain;stomach;	superior cervical ganglion;appendix;globus pallidus;pons;trigeminal ganglion;	0.11429	.	0.0589375	58.2626	13.428	0.48882	rs752980085	358730	Erythrocytosis\x2c_familial\x2c_2|Von_Hippel-Lindau_syndrome	Gene:8056\x2cMedGen:C1837915\x2cOMIM:263400\x2cOrphanet:ORPHA238557|MedGen:C0019562\x2cOMIM:193300\x2cOrphanet:ORPHA892\x2cSNOMED_CT:46659004	criteria_provided\x2c_multiple_submitters\x2c_no_conflicts	Uncertain_significance	0.17	0.228	T	0.013	0.29	N	1	0.09	N	0.55	0.145	N	-2.56	0.896	D	-0.59	0.297	N	-0.463
3	10183772	10183772	C	T	exonic	VHL	.	nonsynonymous SNV	VHL:NM_000551:exon1:c.C241T:p.P81S,VHL:NM_198156:exon1:c.C241T:p.P81S	0.0337352	0.822793	0.143471	von Hippel-Lindau tumor suppressor	FUNCTION: Involved in the ubiquitination and subsequent proteasomal degradation via the von Hippel-Lindau ubiquitination complex. Seems to act as a target recruitment subunit in the E3 ubiquitin ligase complex and recruits hydroxylated hypoxia- inducible factor (HIF) under normoxic conditions. Involved in transcriptional repression through interaction with HIF1A, HIF1AN and histone deacetylases. …	DISEASE: Pheochromocytoma (PCC) [MIM:171300]: A catecholamine- producing tumor of chromaffin tissue of the adrenal medulla or sympathetic paraganglia. The cardinal symptom, reflecting the increased secretion of epinephrine and norepinephrine, is hypertension, which may be persistent or intermittent. {ECO:0000269|PubMed:12000816, ECO:0000269|PubMed:14500403, ECO:0000269|PubMed:9663592}. Note=Disea…	TISSUE SPECIFICITY: Expressed in the adult and fetal brain and kidney.;	unclassifiable (Anatomical System);heart;tongue;islets of Langerhans;colon;blood;vein;skin;bone marrow;breast;uterus;prostate;whole body;lung;larynx;bone;thyroid;placenta;visual apparatus;liver;hypopharynx;testis;head and neck;spleen;brain;stomach;	superior cervical ganglion;appendix;globus pallidus;pons;trigeminal ganglion;	0.11429	.	0.0589375	58.2626	13.428	0.48882	rs104893829	17272	Erythrocytosis\x2c_familial\x2c_2|Neoplasm|Von_Hippel-Lindau_syndrome|Hereditary_cancer-predisposing_syndrome|not_specified	Gene:8056\x2cMedGen:C1837915\x2cOMIM:263400\x2cOrphanet:ORPHA238557|MeSH:D009369\x2cMedGen:C0027651\x2cSNOMED_CT:108369006|MedGen:C0019562\x2cOMIM:193300\x2cOrphanet:ORPHA892\x2cSNOMED_CT:46659004|MedGen:C0027672\x2cSNOMED_CT:699346009|MedGen:CN169374	criteria_provided\x2c_conflicting_interpretations	Conflicting_interpretations_of_pathogenicity	0.038	0.427	D	0	0.523	D	0.99	0.277	N	1.67	0.43	L	-7.05	0.998	D	-3.18	0.669	D	0.989
3	10183832	10183832	C	G	exonic	VHL	.	nonsynonymous SNV	VHL:NM_000551:exon1:c.C301G:p.L101V,VHL:NM_198156:exon1:c.C301G:p.L101V	0.0337352	0.822793	0.143471	von Hippel-Lindau tumor suppressor	FUNCTION: Involved in the ubiquitination and subsequent proteasomal degradation via the von Hippel-Lindau ubiquitination complex. Seems to act as a target recruitment subunit in the E3 ubiquitin ligase complex and recruits hydroxylated hypoxia- inducible factor (HIF) under normoxic conditions. Involved in transcriptional repression through interaction with HIF1A, HIF1AN and histone deacetylases. …	DISEASE: Pheochromocytoma (PCC) [MIM:171300]: A catecholamine- producing tumor of chromaffin tissue of the adrenal medulla or sympathetic paraganglia. The cardinal symptom, reflecting the increased secretion of epinephrine and norepinephrine, is hypertension, which may be persistent or intermittent. {ECO:0000269|PubMed:12000816, ECO:0000269|PubMed:14500403, ECO:0000269|PubMed:9663592}. Note=Disea…	TISSUE SPECIFICITY: Expressed in the adult and fetal brain and kidney.;	unclassifiable (Anatomical System);heart;tongue;islets of Langerhans;colon;blood;vein;skin;bone marrow;breast;uterus;prostate;whole body;lung;larynx;bone;thyroid;placenta;visual apparatus;liver;hypopharynx;testis;head and neck;spleen;brain;stomach;	superior cervical ganglion;appendix;globus pallidus;pons;trigeminal ganglion;	0.11429	.	0.0589375	58.2626	13.428	0.48882	.	.	.	.	.	.	0.013	0.538	D	0.001	0.407	D	0.988	0.291	N	2.505	0.732	M	-7.4	0.999	D	-1.95	0.452	N	1.168
3	10191569	10191569	C	G	exonic	VHL	.	nonsynonymous SNV	VHL:NM_198156:exon2:c.C439G:p.L147V,VHL:NM_000551:exon3:c.C562G:p.L188V	0.0337352	0.822793	0.143471	von Hippel-Lindau tumor suppressor	FUNCTION: Involved in the ubiquitination and subsequent proteasomal degradation via the von Hippel-Lindau ubiquitination complex. Seems to act as a target recruitment subunit in the E3 ubiquitin ligase complex and recruits hydroxylated hypoxia- inducible factor (HIF) under normoxic conditions. Involved in transcriptional repression through interaction with HIF1A, HIF1AN and histone deacetylases. …	DISEASE: Pheochromocytoma (PCC) [MIM:171300]: A catecholamine- producing tumor of chromaffin tissue of the adrenal medulla or sympathetic paraganglia. The cardinal symptom, reflecting the increased secretion of epinephrine and norepinephrine, is hypertension, which may be persistent or intermittent. {ECO:0000269|PubMed:12000816, ECO:0000269|PubMed:14500403, ECO:0000269|PubMed:9663592}. Note=Disea…	TISSUE SPECIFICITY: Expressed in the adult and fetal brain and kidney.;	unclassifiable (Anatomical System);heart;tongue;islets of Langerhans;colon;blood;vein;skin;bone marrow;breast;uterus;prostate;whole body;lung;larynx;bone;thyroid;placenta;visual apparatus;liver;hypopharynx;testis;head and neck;spleen;brain;stomach;	superior cervical ganglion;appendix;globus pallidus;pons;trigeminal ganglion;	0.11429	.	0.0589375	58.2626	13.428	0.48882	rs5030824	17264	Erythrocytosis\x2c_familial\x2c_2|Pheochromocytoma|Von_Hippel-Lindau_syndrome|Hereditary_cancer-predisposing_syndrome|not_specified	Gene:8056\x2cMedGen:C1837915\x2cOMIM:263400\x2cOrphanet:ORPHA238557|Human_Phenotype_Ontology:HP:0002666\x2cMedGen:C0031511\x2cOMIM:171300|MedGen:C0019562\x2cOMIM:193300\x2cOrphanet:ORPHA892\x2cSNOMED_CT:46659004|MedGen:C0027672\x2cSNOMED_CT:699346009|MedGen:CN169374	criteria_provided\x2c_conflicting_interpretations	Conflicting_interpretations_of_pathogenicity	0	0.912	D	0	0.629	D	0.988	0.406	A	2.565	0.752	M	-7.24	0.999	D	-2	0.461	N	1.03
3	10191585	10191585	A	G	exonic	VHL	.	nonsynonymous SNV	VHL:NM_198156:exon2:c.A455G:p.N152S,VHL:NM_000551:exon3:c.A578G:p.N193S	0.0337352	0.822793	0.143471	von Hippel-Lindau tumor suppressor	FUNCTION: Involved in the ubiquitination and subsequent proteasomal degradation via the von Hippel-Lindau ubiquitination complex. Seems to act as a target recruitment subunit in the E3 ubiquitin ligase complex and recruits hydroxylated hypoxia- inducible factor (HIF) under normoxic conditions. Involved in transcriptional repression through interaction with HIF1A, HIF1AN and histone deacetylases. …	DISEASE: Pheochromocytoma (PCC) [MIM:171300]: A catecholamine- producing tumor of chromaffin tissue of the adrenal medulla or sympathetic paraganglia. The cardinal symptom, reflecting the increased secretion of epinephrine and norepinephrine, is hypertension, which may be persistent or intermittent. {ECO:0000269|PubMed:12000816, ECO:0000269|PubMed:14500403, ECO:0000269|PubMed:9663592}. Note=Disea…	TISSUE SPECIFICITY: Expressed in the adult and fetal brain and kidney.;	unclassifiable (Anatomical System);heart;tongue;islets of Langerhans;colon;blood;vein;skin;bone marrow;breast;uterus;prostate;whole body;lung;larynx;bone;thyroid;placenta;visual apparatus;liver;hypopharynx;testis;head and neck;spleen;brain;stomach;	superior cervical ganglion;appendix;globus pallidus;pons;trigeminal ganglion;	0.11429	.	0.0589375	58.2626	13.428	0.48882	rs879254225	244407	Erythrocytosis\x2c_familial\x2c_2|Von_Hippel-Lindau_syndrome|not_specified	Gene:8056\x2cMedGen:C1837915\x2cOMIM:263400\x2cOrphanet:ORPHA238557|MedGen:C0019562\x2cOMIM:193300\x2cOrphanet:ORPHA892\x2cSNOMED_CT:46659004|MedGen:CN169374	criteria_provided\x2c_multiple_submitters\x2c_no_conflicts	Uncertain_significance	0.246	0.173	T	0.022	0.266	N	1	0.09	N	0	0.065	N	-6.5	0.997	D	-1.39	0.375	N	0.752
3	10191605	10191605	C	T	exonic	VHL	.	nonsynonymous SNV	VHL:NM_198156:exon2:c.C475T:p.R159W,VHL:NM_000551:exon3:c.C598T:p.R200W	0.0337352	0.822793	0.143471	von Hippel-Lindau tumor suppressor	FUNCTION: Involved in the ubiquitination and subsequent proteasomal degradation via the von Hippel-Lindau ubiquitination complex. Seems to act as a target recruitment subunit in the E3 ubiquitin ligase complex and recruits hydroxylated hypoxia- inducible factor (HIF) under normoxic conditions. Involved in transcriptional repression through interaction with HIF1A, HIF1AN and histone deacetylases. …	DISEASE: Pheochromocytoma (PCC) [MIM:171300]: A catecholamine- producing tumor of chromaffin tissue of the adrenal medulla or sympathetic paraganglia. The cardinal symptom, reflecting the increased secretion of epinephrine and norepinephrine, is hypertension, which may be persistent or intermittent. {ECO:0000269|PubMed:12000816, ECO:0000269|PubMed:14500403, ECO:0000269|PubMed:9663592}. Note=Disea…	TISSUE SPECIFICITY: Expressed in the adult and fetal brain and kidney.;	unclassifiable (Anatomical System);heart;tongue;islets of Langerhans;colon;blood;vein;skin;bone marrow;breast;uterus;prostate;whole body;lung;larynx;bone;thyroid;placenta;visual apparatus;liver;hypopharynx;testis;head and neck;spleen;brain;stomach;	superior cervical ganglion;appendix;globus pallidus;pons;trigeminal ganglion;	0.11429	.	0.0589375	58.2626	13.428	0.48882	rs28940298	17271	Erythrocytosis\x2c_familial\x2c_2|Von_Hippel-Lindau_syndrome|Hereditary_cancer-predisposing_syndrome|not_specified|not_provided	Gene:8056\x2cMedGen:C1837915\x2cOMIM:263400\x2cOrphanet:ORPHA238557|MedGen:C0019562\x2cOMIM:193300\x2cOrphanet:ORPHA892\x2cSNOMED_CT:46659004|MedGen:C0027672\x2cSNOMED_CT:699346009|MedGen:CN169374|MedGen:CN517202	criteria_provided\x2c_conflicting_interpretations	Conflicting_interpretations_of_pathogenicity	0	0.912	D	0	0.629	D	0.999	0.468	A	2.215	0.627	M	-7.05	0.998	D	-4.73	0.812	D	0.958
3	10191636	10191636	G	A	exonic	VHL	.	nonsynonymous SNV	VHL:NM_198156:exon2:c.G506A:p.R169Q,VHL:NM_000551:exon3:c.G629A:p.R210Q	0.0337352	0.822793	0.143471	von Hippel-Lindau tumor suppressor	FUNCTION: Involved in the ubiquitination and subsequent proteasomal degradation via the von Hippel-Lindau ubiquitination complex. Seems to act as a target recruitment subunit in the E3 ubiquitin ligase complex and recruits hydroxylated hypoxia- inducible factor (HIF) under normoxic conditions. Involved in transcriptional repression through interaction with HIF1A, HIF1AN and histone deacetylases. …	DISEASE: Pheochromocytoma (PCC) [MIM:171300]: A catecholamine- producing tumor of chromaffin tissue of the adrenal medulla or sympathetic paraganglia. The cardinal symptom, reflecting the increased secretion of epinephrine and norepinephrine, is hypertension, which may be persistent or intermittent. {ECO:0000269|PubMed:12000816, ECO:0000269|PubMed:14500403, ECO:0000269|PubMed:9663592}. Note=Disea…	TISSUE SPECIFICITY: Expressed in the adult and fetal brain and kidney.;	unclassifiable (Anatomical System);heart;tongue;islets of Langerhans;colon;blood;vein;skin;bone marrow;breast;uterus;prostate;whole body;lung;larynx;bone;thyroid;placenta;visual apparatus;liver;hypopharynx;testis;head and neck;spleen;brain;stomach;	superior cervical ganglion;appendix;globus pallidus;pons;trigeminal ganglion;	0.11429	.	0.0589375	58.2626	13.428	0.48882	rs138780791	133285	Erythrocytosis\x2c_familial\x2c_2|Von_Hippel-Lindau_syndrome|Hereditary_cancer-predisposing_syndrome|not_specified	Gene:8056\x2cMedGen:C1837915\x2cOMIM:263400\x2cOrphanet:ORPHA238557|MedGen:C0019562\x2cOMIM:193300\x2cOrphanet:ORPHA892\x2cSNOMED_CT:46659004|MedGen:C0027672\x2cSNOMED_CT:699346009|MedGen:CN169374	criteria_provided\x2c_multiple_submitters\x2c_no_conflicts	Uncertain_significance	0.119	0.28	T	0.416	0.129	N	1	0.09	N	0	0.065	N	-6.64	0.998	D	-0.44	0.17	N	0.988
3	12626032	12626032	G	A	exonic	RAF1	.	nonsynonymous SNV	RAF1:NM_002880:exon17:c.C1928T:p.P643L	0.999777	0.000223134	5.5382e-11	Raf-1 proto-oncogene, serine/threonine kinase	FUNCTION: Serine/threonine-protein kinase that acts as a regulatory link between the membrane-associated Ras GTPases and the MAPK/ERK cascade, and this critical regulatory link functions as a switch determining cell fate decisions including proliferation, differentiation, apoptosis, survival and oncogenic transformation. RAF1 activation initiates a mitogen-activated protein kinase (MAPK) cascade …	DISEASE: Noonan syndrome 5 (NS5) [MIM:611553]: A form of Noonan syndrome, a disease characterized by short stature, facial dysmorphic features such as hypertelorism, a downward eyeslant and low-set posteriorly rotated ears, and a high incidence of congenital heart defects and hypertrophic cardiomyopathy. Other features can include a short neck with webbing or redundancy of skin, deafness, motor d…	TISSUE SPECIFICITY: In skeletal muscle, isoform 1 is more abundant than isoform 2. {ECO:0000269|PubMed:1886707}.;	ovary;umbilical cord;sympathetic chain;skin;retina;bone marrow;prostate;optic nerve;frontal lobe;cochlea;endometrium;germinal center;bladder;brain;heart;cartilage;spinal cord;adrenal cortex;pharynx;blood;lens;skeletal muscle;breast;macula lutea;visual apparatus;liver;alveolus;spleen;cervix;mammary gland;peripheral nerve;salivary gland;intestine;colon;parathyroid;fovea centralis;choroid;uterus;who…	superior cervical ganglion;ciliary ganglion;whole blood;skeletal muscle;	0.99869	0.9306	-0.646544	16.4426	87.825	2.00185	.	.	.	.	.	.	0.008	0.614	D	0.001	0.403	N	1	0.81	D	0.975	0.246	L	-0.85	0.746	T	-5.44	0.856	D	-0.614
3	12626428	12626428	T	C	exonic	RAF1	.	nonsynonymous SNV	RAF1:NM_002880:exon16:c.A1721G:p.Y574C	0.999777	0.000223134	5.5382e-11	Raf-1 proto-oncogene, serine/threonine kinase	FUNCTION: Serine/threonine-protein kinase that acts as a regulatory link between the membrane-associated Ras GTPases and the MAPK/ERK cascade, and this critical regulatory link functions as a switch determining cell fate decisions including proliferation, differentiation, apoptosis, survival and oncogenic transformation. RAF1 activation initiates a mitogen-activated protein kinase (MAPK) cascade …	DISEASE: Noonan syndrome 5 (NS5) [MIM:611553]: A form of Noonan syndrome, a disease characterized by short stature, facial dysmorphic features such as hypertelorism, a downward eyeslant and low-set posteriorly rotated ears, and a high incidence of congenital heart defects and hypertrophic cardiomyopathy. Other features can include a short neck with webbing or redundancy of skin, deafness, motor d…	TISSUE SPECIFICITY: In skeletal muscle, isoform 1 is more abundant than isoform 2. {ECO:0000269|PubMed:1886707}.;	ovary;umbilical cord;sympathetic chain;skin;retina;bone marrow;prostate;optic nerve;frontal lobe;cochlea;endometrium;germinal center;bladder;brain;heart;cartilage;spinal cord;adrenal cortex;pharynx;blood;lens;skeletal muscle;breast;macula lutea;visual apparatus;liver;alveolus;spleen;cervix;mammary gland;peripheral nerve;salivary gland;intestine;colon;parathyroid;fovea centralis;choroid;uterus;who…	superior cervical ganglion;ciliary ganglion;whole blood;skeletal muscle;	0.99869	0.9306	-0.646544	16.4426	87.825	2.00185	rs370242565	173883	Noonan_syndrome|Noonan_syndrome_with_multiple_lentigines|Primary_familial_hypertrophic_cardiomyopathy|not_specified	MeSH:D009634\x2cMedGen:C0028326\x2cOrphanet:ORPHA648\x2cSNOMED_CT:205824006|MedGen:C0175704\x2cOrphanet:ORPHA500|MedGen:C0949658\x2cOrphanet:ORPHA155\x2cSNOMED_CT:83978005|MedGen:CN169374	criteria_provided\x2c_multiple_submitters\x2c_no_conflicts	Uncertain_significance	0.007	0.632	D	0	0.843	D	1	0.81	D	1.435	0.361	L	-1.62	0.824	D	-3.08	0.636	D	0.229
3	12653557	12653557	T	C	exonic	RAF1	.	nonsynonymous SNV	RAF1:NM_002880:exon3:c.A212G:p.N71S	0.999777	0.000223134	5.5382e-11	Raf-1 proto-oncogene, serine/threonine kinase	FUNCTION: Serine/threonine-protein kinase that acts as a regulatory link between the membrane-associated Ras GTPases and the MAPK/ERK cascade, and this critical regulatory link functions as a switch determining cell fate decisions including proliferation, differentiation, apoptosis, survival and oncogenic transformation. RAF1 activation initiates a mitogen-activated protein kinase (MAPK) cascade …	DISEASE: Noonan syndrome 5 (NS5) [MIM:611553]: A form of Noonan syndrome, a disease characterized by short stature, facial dysmorphic features such as hypertelorism, a downward eyeslant and low-set posteriorly rotated ears, and a high incidence of congenital heart defects and hypertrophic cardiomyopathy. Other features can include a short neck with webbing or redundancy of skin, deafness, motor d…	TISSUE SPECIFICITY: In skeletal muscle, isoform 1 is more abundant than isoform 2. {ECO:0000269|PubMed:1886707}.;	ovary;umbilical cord;sympathetic chain;skin;retina;bone marrow;prostate;optic nerve;frontal lobe;cochlea;endometrium;germinal center;bladder;brain;heart;cartilage;spinal cord;adrenal cortex;pharynx;blood;lens;skeletal muscle;breast;macula lutea;visual apparatus;liver;alveolus;spleen;cervix;mammary gland;peripheral nerve;salivary gland;intestine;colon;parathyroid;fovea centralis;choroid;uterus;who…	superior cervical ganglion;ciliary ganglion;whole blood;skeletal muscle;	0.99869	0.9306	-0.646544	16.4426	87.825	2.00185	rs184022679	49058	Rasopathy|not_specified|Cardiovascular_phenotype|not_provided	MedGen:CN166718\x2cOrphanet:ORPHA98733|MedGen:CN169374|MedGen:CN230736|MedGen:CN517202	reviewed_by_expert_panel	Benign	0.466	0.086	T	0	0.843	N	1	0.81	D	2.075	0.572	M	-0.79	0.739	T	-0.85	0.232	N	-0.703
3	12653557	12653557	T	C	exonic	RAF1	.	nonsynonymous SNV	RAF1:NM_002880:exon3:c.A212G:p.N71S	0.999777	0.000223134	5.5382e-11	Raf-1 proto-oncogene, serine/threonine kinase	FUNCTION: Serine/threonine-protein kinase that acts as a regulatory link between the membrane-associated Ras GTPases and the MAPK/ERK cascade, and this critical regulatory link functions as a switch determining cell fate decisions including proliferation, differentiation, apoptosis, survival and oncogenic transformation. RAF1 activation initiates a mitogen-activated protein kinase (MAPK) cascade …	DISEASE: Noonan syndrome 5 (NS5) [MIM:611553]: A form of Noonan syndrome, a disease characterized by short stature, facial dysmorphic features such as hypertelorism, a downward eyeslant and low-set posteriorly rotated ears, and a high incidence of congenital heart defects and hypertrophic cardiomyopathy. Other features can include a short neck with webbing or redundancy of skin, deafness, motor d…	TISSUE SPECIFICITY: In skeletal muscle, isoform 1 is more abundant than isoform 2. {ECO:0000269|PubMed:1886707}.;	ovary;umbilical cord;sympathetic chain;skin;retina;bone marrow;prostate;optic nerve;frontal lobe;cochlea;endometrium;germinal center;bladder;brain;heart;cartilage;spinal cord;adrenal cortex;pharynx;blood;lens;skeletal muscle;breast;macula lutea;visual apparatus;liver;alveolus;spleen;cervix;mammary gland;peripheral nerve;salivary gland;intestine;colon;parathyroid;fovea centralis;choroid;uterus;who…	superior cervical ganglion;ciliary ganglion;whole blood;skeletal muscle;	0.99869	0.9306	-0.646544	16.4426	87.825	2.00185	rs184022679	49058	Rasopathy|not_specified|Cardiovascular_phenotype|not_provided	MedGen:CN166718\x2cOrphanet:ORPHA98733|MedGen:CN169374|MedGen:CN230736|MedGen:CN517202	reviewed_by_expert_panel	Benign	0.466	0.086	T	0	0.843	N	1	0.81	D	2.075	0.572	M	-0.79	0.739	T	-0.85	0.232	N	-0.703
3	12660097	12660097	C	T	exonic	RAF1	.	nonsynonymous SNV	RAF1:NM_002880:exon2:c.G124A:p.A42T	0.999777	0.000223134	5.5382e-11	Raf-1 proto-oncogene, serine/threonine kinase	FUNCTION: Serine/threonine-protein kinase that acts as a regulatory link between the membrane-associated Ras GTPases and the MAPK/ERK cascade, and this critical regulatory link functions as a switch determining cell fate decisions including proliferation, differentiation, apoptosis, survival and oncogenic transformation. RAF1 activation initiates a mitogen-activated protein kinase (MAPK) cascade …	DISEASE: Noonan syndrome 5 (NS5) [MIM:611553]: A form of Noonan syndrome, a disease characterized by short stature, facial dysmorphic features such as hypertelorism, a downward eyeslant and low-set posteriorly rotated ears, and a high incidence of congenital heart defects and hypertrophic cardiomyopathy. Other features can include a short neck with webbing or redundancy of skin, deafness, motor d…	TISSUE SPECIFICITY: In skeletal muscle, isoform 1 is more abundant than isoform 2. {ECO:0000269|PubMed:1886707}.;	ovary;umbilical cord;sympathetic chain;skin;retina;bone marrow;prostate;optic nerve;frontal lobe;cochlea;endometrium;germinal center;bladder;brain;heart;cartilage;spinal cord;adrenal cortex;pharynx;blood;lens;skeletal muscle;breast;macula lutea;visual apparatus;liver;alveolus;spleen;cervix;mammary gland;peripheral nerve;salivary gland;intestine;colon;parathyroid;fovea centralis;choroid;uterus;who…	superior cervical ganglion;ciliary ganglion;whole blood;skeletal muscle;	0.99869	0.9306	-0.646544	16.4426	87.825	2.00185	rs200856000	442524	Rasopathy	MedGen:CN166718\x2cOrphanet:ORPHA98733	reviewed_by_expert_panel	Likely_benign	0.123	0.427	T	0	0.843	D	1	0.81	D	1.245	0.315	L	-0.9	0.749	T	-0.15	0.093	N	-0.708
3	12660097	12660097	C	T	exonic	RAF1	.	nonsynonymous SNV	RAF1:NM_002880:exon2:c.G124A:p.A42T	0.999777	0.000223134	5.5382e-11	Raf-1 proto-oncogene, serine/threonine kinase	FUNCTION: Serine/threonine-protein kinase that acts as a regulatory link between the membrane-associated Ras GTPases and the MAPK/ERK cascade, and this critical regulatory link functions as a switch determining cell fate decisions including proliferation, differentiation, apoptosis, survival and oncogenic transformation. RAF1 activation initiates a mitogen-activated protein kinase (MAPK) cascade …	DISEASE: Noonan syndrome 5 (NS5) [MIM:611553]: A form of Noonan syndrome, a disease characterized by short stature, facial dysmorphic features such as hypertelorism, a downward eyeslant and low-set posteriorly rotated ears, and a high incidence of congenital heart defects and hypertrophic cardiomyopathy. Other features can include a short neck with webbing or redundancy of skin, deafness, motor d…	TISSUE SPECIFICITY: In skeletal muscle, isoform 1 is more abundant than isoform 2. {ECO:0000269|PubMed:1886707}.;	ovary;umbilical cord;sympathetic chain;skin;retina;bone marrow;prostate;optic nerve;frontal lobe;cochlea;endometrium;germinal center;bladder;brain;heart;cartilage;spinal cord;adrenal cortex;pharynx;blood;lens;skeletal muscle;breast;macula lutea;visual apparatus;liver;alveolus;spleen;cervix;mammary gland;peripheral nerve;salivary gland;intestine;colon;parathyroid;fovea centralis;choroid;uterus;who…	superior cervical ganglion;ciliary ganglion;whole blood;skeletal muscle;	0.99869	0.9306	-0.646544	16.4426	87.825	2.00185	rs200856000	442524	Rasopathy	MedGen:CN166718\x2cOrphanet:ORPHA98733	reviewed_by_expert_panel	Likely_benign	0.123	0.427	T	0	0.843	D	1	0.81	D	1.245	0.315	L	-0.9	0.749	T	-0.15	0.093	N	-0.708
3	12660102	12660102	C	T	exonic	RAF1	.	nonsynonymous SNV	RAF1:NM_002880:exon2:c.G119A:p.R40H	0.999777	0.000223134	5.5382e-11	Raf-1 proto-oncogene, serine/threonine kinase	FUNCTION: Serine/threonine-protein kinase that acts as a regulatory link between the membrane-associated Ras GTPases and the MAPK/ERK cascade, and this critical regulatory link functions as a switch determining cell fate decisions including proliferation, differentiation, apoptosis, survival and oncogenic transformation. RAF1 activation initiates a mitogen-activated protein kinase (MAPK) cascade …	DISEASE: Noonan syndrome 5 (NS5) [MIM:611553]: A form of Noonan syndrome, a disease characterized by short stature, facial dysmorphic features such as hypertelorism, a downward eyeslant and low-set posteriorly rotated ears, and a high incidence of congenital heart defects and hypertrophic cardiomyopathy. Other features can include a short neck with webbing or redundancy of skin, deafness, motor d…	TISSUE SPECIFICITY: In skeletal muscle, isoform 1 is more abundant than isoform 2. {ECO:0000269|PubMed:1886707}.;	ovary;umbilical cord;sympathetic chain;skin;retina;bone marrow;prostate;optic nerve;frontal lobe;cochlea;endometrium;germinal center;bladder;brain;heart;cartilage;spinal cord;adrenal cortex;pharynx;blood;lens;skeletal muscle;breast;macula lutea;visual apparatus;liver;alveolus;spleen;cervix;mammary gland;peripheral nerve;salivary gland;intestine;colon;parathyroid;fovea centralis;choroid;uterus;who…	superior cervical ganglion;ciliary ganglion;whole blood;skeletal muscle;	0.99869	0.9306	-0.646544	16.4426	87.825	2.00185	rs192632236	49055	Noonan_syndrome|Noonan_syndrome_with_multiple_lentigines|Rasopathy|not_specified|Cardiovascular_phenotype	MeSH:D009634\x2cMedGen:C0028326\x2cOrphanet:ORPHA648\x2cSNOMED_CT:205824006|MedGen:C0175704\x2cOrphanet:ORPHA500|MedGen:CN166718\x2cOrphanet:ORPHA98733|MedGen:CN169374|MedGen:CN230736	reviewed_by_expert_panel	Benign	0.007	0.599	D	0	0.843	D	1	0.81	D	1.355	0.339	L	-1.01	0.764	T	-0.86	0.234	N	-0.671
3	12660102	12660102	C	T	exonic	RAF1	.	nonsynonymous SNV	RAF1:NM_002880:exon2:c.G119A:p.R40H	0.999777	0.000223134	5.5382e-11	Raf-1 proto-oncogene, serine/threonine kinase	FUNCTION: Serine/threonine-protein kinase that acts as a regulatory link between the membrane-associated Ras GTPases and the MAPK/ERK cascade, and this critical regulatory link functions as a switch determining cell fate decisions including proliferation, differentiation, apoptosis, survival and oncogenic transformation. RAF1 activation initiates a mitogen-activated protein kinase (MAPK) cascade …	DISEASE: Noonan syndrome 5 (NS5) [MIM:611553]: A form of Noonan syndrome, a disease characterized by short stature, facial dysmorphic features such as hypertelorism, a downward eyeslant and low-set posteriorly rotated ears, and a high incidence of congenital heart defects and hypertrophic cardiomyopathy. Other features can include a short neck with webbing or redundancy of skin, deafness, motor d…	TISSUE SPECIFICITY: In skeletal muscle, isoform 1 is more abundant than isoform 2. {ECO:0000269|PubMed:1886707}.;	ovary;umbilical cord;sympathetic chain;skin;retina;bone marrow;prostate;optic nerve;frontal lobe;cochlea;endometrium;germinal center;bladder;brain;heart;cartilage;spinal cord;adrenal cortex;pharynx;blood;lens;skeletal muscle;breast;macula lutea;visual apparatus;liver;alveolus;spleen;cervix;mammary gland;peripheral nerve;salivary gland;intestine;colon;parathyroid;fovea centralis;choroid;uterus;who…	superior cervical ganglion;ciliary ganglion;whole blood;skeletal muscle;	0.99869	0.9306	-0.646544	16.4426	87.825	2.00185	rs192632236	49055	Noonan_syndrome|Noonan_syndrome_with_multiple_lentigines|Rasopathy|not_specified|Cardiovascular_phenotype	MeSH:D009634\x2cMedGen:C0028326\x2cOrphanet:ORPHA648\x2cSNOMED_CT:205824006|MedGen:C0175704\x2cOrphanet:ORPHA500|MedGen:CN166718\x2cOrphanet:ORPHA98733|MedGen:CN169374|MedGen:CN230736	reviewed_by_expert_panel	Benign	0.007	0.599	D	0	0.843	D	1	0.81	D	1.355	0.339	L	-1.01	0.764	T	-0.86	0.234	N	-0.671
3	12660103	12660103	G	A	exonic	RAF1	.	nonsynonymous SNV	RAF1:NM_002880:exon2:c.C118T:p.R40C	0.999777	0.000223134	5.5382e-11	Raf-1 proto-oncogene, serine/threonine kinase	FUNCTION: Serine/threonine-protein kinase that acts as a regulatory link between the membrane-associated Ras GTPases and the MAPK/ERK cascade, and this critical regulatory link functions as a switch determining cell fate decisions including proliferation, differentiation, apoptosis, survival and oncogenic transformation. RAF1 activation initiates a mitogen-activated protein kinase (MAPK) cascade …	DISEASE: Noonan syndrome 5 (NS5) [MIM:611553]: A form of Noonan syndrome, a disease characterized by short stature, facial dysmorphic features such as hypertelorism, a downward eyeslant and low-set posteriorly rotated ears, and a high incidence of congenital heart defects and hypertrophic cardiomyopathy. Other features can include a short neck with webbing or redundancy of skin, deafness, motor d…	TISSUE SPECIFICITY: In skeletal muscle, isoform 1 is more abundant than isoform 2. {ECO:0000269|PubMed:1886707}.;	ovary;umbilical cord;sympathetic chain;skin;retina;bone marrow;prostate;optic nerve;frontal lobe;cochlea;endometrium;germinal center;bladder;brain;heart;cartilage;spinal cord;adrenal cortex;pharynx;blood;lens;skeletal muscle;breast;macula lutea;visual apparatus;liver;alveolus;spleen;cervix;mammary gland;peripheral nerve;salivary gland;intestine;colon;parathyroid;fovea centralis;choroid;uterus;who…	superior cervical ganglion;ciliary ganglion;whole blood;skeletal muscle;	0.99869	0.9306	-0.646544	16.4426	87.825	2.00185	rs772390935	452154	Rasopathy	MedGen:CN166718\x2cOrphanet:ORPHA98733	criteria_provided\x2c_single_submitter	Uncertain_significance	0.001	0.784	D	0	0.843	D	1	0.81	D	1.355	0.339	L	-1.04	0.768	T	-2.01	0.524	N	-0.083
3	12660127	12660127	T	C	exonic	RAF1	.	nonsynonymous SNV	RAF1:NM_002880:exon2:c.A94G:p.I32V	0.999777	0.000223134	5.5382e-11	Raf-1 proto-oncogene, serine/threonine kinase	FUNCTION: Serine/threonine-protein kinase that acts as a regulatory link between the membrane-associated Ras GTPases and the MAPK/ERK cascade, and this critical regulatory link functions as a switch determining cell fate decisions including proliferation, differentiation, apoptosis, survival and oncogenic transformation. RAF1 activation initiates a mitogen-activated protein kinase (MAPK) cascade …	DISEASE: Noonan syndrome 5 (NS5) [MIM:611553]: A form of Noonan syndrome, a disease characterized by short stature, facial dysmorphic features such as hypertelorism, a downward eyeslant and low-set posteriorly rotated ears, and a high incidence of congenital heart defects and hypertrophic cardiomyopathy. Other features can include a short neck with webbing or redundancy of skin, deafness, motor d…	TISSUE SPECIFICITY: In skeletal muscle, isoform 1 is more abundant than isoform 2. {ECO:0000269|PubMed:1886707}.;	ovary;umbilical cord;sympathetic chain;skin;retina;bone marrow;prostate;optic nerve;frontal lobe;cochlea;endometrium;germinal center;bladder;brain;heart;cartilage;spinal cord;adrenal cortex;pharynx;blood;lens;skeletal muscle;breast;macula lutea;visual apparatus;liver;alveolus;spleen;cervix;mammary gland;peripheral nerve;salivary gland;intestine;colon;parathyroid;fovea centralis;choroid;uterus;who…	superior cervical ganglion;ciliary ganglion;whole blood;skeletal muscle;	0.99869	0.9306	-0.646544	16.4426	87.825	2.00185	rs372738063	49054	Rasopathy|not_specified	MedGen:CN166718\x2cOrphanet:ORPHA98733|MedGen:CN169374	criteria_provided\x2c_conflicting_interpretations	Conflicting_interpretations_of_pathogenicity	0.198	0.236	T	0	0.523	D	0.999	0.81	D	1.525	0.387	L	-0.84	0.744	T	0.09	0.066	N	-0.903
3	14188879	14188879	T	C	exonic	XPC	.	nonsynonymous SNV	XPC:NM_004628:exon15:c.A2515G:p.K839E	1.31713e-10	0.769528	0.230472	xeroderma pigmentosum, complementation group C	FUNCTION: Involved in global genome nucleotide excision repair (GG-NER) by acting as damage sensing and DNA-binding factor component of the XPC complex. Has only a low DNA repair activity by itself which is stimulated by RAD23B and RAD23A. Has a preference to bind DNA containing a short single-stranded segment but not to damaged oligonucleotides. This feature is proposed to be related to a dynami…	DISEASE: Xeroderma pigmentosum complementation group C (XP-C) [MIM:278720]: An autosomal recessive pigmentary skin disorder characterized by solar hypersensitivity of the skin, high predisposition for developing cancers on areas exposed to sunlight and, in some cases, neurological abnormalities. The skin develops marked freckling and other pigmentation abnormalities. {ECO:0000269|PubMed:10766188,…	.	smooth muscle;ovary;sympathetic chain;colon;parathyroid;choroid;skin;retina;bone marrow;uterus;prostate;optic nerve;whole body;frontal lobe;endometrium;bone;thyroid;testis;germinal center;brain;artery;unclassifiable (Anatomical System);lymph node;cartilage;heart;islets of Langerhans;hypothalamus;muscle;pharynx;blood;skeletal muscle;breast;pancreas;lung;nasopharynx;trabecular meshwork;placenta;vis…	parietal lobe;	0.28185	0.48408	0.451921	78.0373	310.385	3.74818	rs765684436	289740	Xeroderma_pigmentosum	MedGen:C0043346\x2cOrphanet:ORPHA910\x2cSNOMED_CT:44600005	criteria_provided\x2c_single_submitter	Uncertain_significance	0.003	0.682	D	0	0.843	D	1	0.81	D	2.62	0.769	M	0.97	0.425	T	-3.5	0.681	D	-0.54
3	14190078	14190078	C	T	exonic	XPC	.	nonsynonymous SNV	XPC:NM_004628:exon13:c.G2404A:p.G802S	1.31713e-10	0.769528	0.230472	xeroderma pigmentosum, complementation group C	FUNCTION: Involved in global genome nucleotide excision repair (GG-NER) by acting as damage sensing and DNA-binding factor component of the XPC complex. Has only a low DNA repair activity by itself which is stimulated by RAD23B and RAD23A. Has a preference to bind DNA containing a short single-stranded segment but not to damaged oligonucleotides. This feature is proposed to be related to a dynami…	DISEASE: Xeroderma pigmentosum complementation group C (XP-C) [MIM:278720]: An autosomal recessive pigmentary skin disorder characterized by solar hypersensitivity of the skin, high predisposition for developing cancers on areas exposed to sunlight and, in some cases, neurological abnormalities. The skin develops marked freckling and other pigmentation abnormalities. {ECO:0000269|PubMed:10766188,…	.	smooth muscle;ovary;sympathetic chain;colon;parathyroid;choroid;skin;retina;bone marrow;uterus;prostate;optic nerve;whole body;frontal lobe;endometrium;bone;thyroid;testis;germinal center;brain;artery;unclassifiable (Anatomical System);lymph node;cartilage;heart;islets of Langerhans;hypothalamus;muscle;pharynx;blood;skeletal muscle;breast;pancreas;lung;nasopharynx;trabecular meshwork;placenta;vis…	parietal lobe;	0.28185	0.48408	0.451921	78.0373	310.385	3.74818	rs200148127	139209	not_specified	MedGen:CN169374	no_assertion_provided	not_provided	0.017	0.512	D	0	0.843	D	1	0.81	D	2.76	0.809	M	0.99	0.418	T	-4.52	0.783	D	-0.607
3	14197917	14197917	G	A	exonic	XPC	.	nonsynonymous SNV	XPC:NM_004628:exon10:c.C1951T:p.R651W	1.31713e-10	0.769528	0.230472	xeroderma pigmentosum, complementation group C	FUNCTION: Involved in global genome nucleotide excision repair (GG-NER) by acting as damage sensing and DNA-binding factor component of the XPC complex. Has only a low DNA repair activity by itself which is stimulated by RAD23B and RAD23A. Has a preference to bind DNA containing a short single-stranded segment but not to damaged oligonucleotides. This feature is proposed to be related to a dynami…	DISEASE: Xeroderma pigmentosum complementation group C (XP-C) [MIM:278720]: An autosomal recessive pigmentary skin disorder characterized by solar hypersensitivity of the skin, high predisposition for developing cancers on areas exposed to sunlight and, in some cases, neurological abnormalities. The skin develops marked freckling and other pigmentation abnormalities. {ECO:0000269|PubMed:10766188,…	.	smooth muscle;ovary;sympathetic chain;colon;parathyroid;choroid;skin;retina;bone marrow;uterus;prostate;optic nerve;whole body;frontal lobe;endometrium;bone;thyroid;testis;germinal center;brain;artery;unclassifiable (Anatomical System);lymph node;cartilage;heart;islets of Langerhans;hypothalamus;muscle;pharynx;blood;skeletal muscle;breast;pancreas;lung;nasopharynx;trabecular meshwork;placenta;vis…	parietal lobe;	0.28185	0.48408	0.451921	78.0373	310.385	3.74818	.	.	.	.	.	.	0	0.912	D	0	0.843	D	1	0.588	D	3.64	0.942	H	-0.03	0.631	T	-7.34	0.946	D	0.134
3	14199786	14199786	C	T	exonic	XPC	.	nonsynonymous SNV	XPC:NM_004628:exon9:c.G1597A:p.E533K	1.31713e-10	0.769528	0.230472	xeroderma pigmentosum, complementation group C	FUNCTION: Involved in global genome nucleotide excision repair (GG-NER) by acting as damage sensing and DNA-binding factor component of the XPC complex. Has only a low DNA repair activity by itself which is stimulated by RAD23B and RAD23A. Has a preference to bind DNA containing a short single-stranded segment but not to damaged oligonucleotides. This feature is proposed to be related to a dynami…	DISEASE: Xeroderma pigmentosum complementation group C (XP-C) [MIM:278720]: An autosomal recessive pigmentary skin disorder characterized by solar hypersensitivity of the skin, high predisposition for developing cancers on areas exposed to sunlight and, in some cases, neurological abnormalities. The skin develops marked freckling and other pigmentation abnormalities. {ECO:0000269|PubMed:10766188,…	.	smooth muscle;ovary;sympathetic chain;colon;parathyroid;choroid;skin;retina;bone marrow;uterus;prostate;optic nerve;whole body;frontal lobe;endometrium;bone;thyroid;testis;germinal center;brain;artery;unclassifiable (Anatomical System);lymph node;cartilage;heart;islets of Langerhans;hypothalamus;muscle;pharynx;blood;skeletal muscle;breast;pancreas;lung;nasopharynx;trabecular meshwork;placenta;vis…	parietal lobe;	0.28185	0.48408	0.451921	78.0373	310.385	3.74818	rs764132707	.	.	.	.	.	0	0.912	D	0	0.843	D	1	0.81	D	3.885	0.961	H	-1.41	0.806	T	-3.82	0.72	D	0.759
3	14200119	14200119	G	A	exonic	XPC	.	nonsynonymous SNV	XPC:NM_004628:exon9:c.C1264T:p.R422W	1.31713e-10	0.769528	0.230472	xeroderma pigmentosum, complementation group C	FUNCTION: Involved in global genome nucleotide excision repair (GG-NER) by acting as damage sensing and DNA-binding factor component of the XPC complex. Has only a low DNA repair activity by itself which is stimulated by RAD23B and RAD23A. Has a preference to bind DNA containing a short single-stranded segment but not to damaged oligonucleotides. This feature is proposed to be related to a dynami…	DISEASE: Xeroderma pigmentosum complementation group C (XP-C) [MIM:278720]: An autosomal recessive pigmentary skin disorder characterized by solar hypersensitivity of the skin, high predisposition for developing cancers on areas exposed to sunlight and, in some cases, neurological abnormalities. The skin develops marked freckling and other pigmentation abnormalities. {ECO:0000269|PubMed:10766188,…	.	smooth muscle;ovary;sympathetic chain;colon;parathyroid;choroid;skin;retina;bone marrow;uterus;prostate;optic nerve;whole body;frontal lobe;endometrium;bone;thyroid;testis;germinal center;brain;artery;unclassifiable (Anatomical System);lymph node;cartilage;heart;islets of Langerhans;hypothalamus;muscle;pharynx;blood;skeletal muscle;breast;pancreas;lung;nasopharynx;trabecular meshwork;placenta;vis…	parietal lobe;	0.28185	0.48408	0.451921	78.0373	310.385	3.74818	rs373140333	.	.	.	.	.	0.001	0.784	D	0	0.452	D	0.999	0.217	N	2.045	0.562	M	0.96	0.429	T	-4.46	0.778	D	-0.92
3	14200383	14200383	G	C	exonic	XPC	.	nonsynonymous SNV	XPC:NM_004628:exon9:c.C1000G:p.P334A	1.31713e-10	0.769528	0.230472	xeroderma pigmentosum, complementation group C	FUNCTION: Involved in global genome nucleotide excision repair (GG-NER) by acting as damage sensing and DNA-binding factor component of the XPC complex. Has only a low DNA repair activity by itself which is stimulated by RAD23B and RAD23A. Has a preference to bind DNA containing a short single-stranded segment but not to damaged oligonucleotides. This feature is proposed to be related to a dynami…	DISEASE: Xeroderma pigmentosum complementation group C (XP-C) [MIM:278720]: An autosomal recessive pigmentary skin disorder characterized by solar hypersensitivity of the skin, high predisposition for developing cancers on areas exposed to sunlight and, in some cases, neurological abnormalities. The skin develops marked freckling and other pigmentation abnormalities. {ECO:0000269|PubMed:10766188,…	.	smooth muscle;ovary;sympathetic chain;colon;parathyroid;choroid;skin;retina;bone marrow;uterus;prostate;optic nerve;whole body;frontal lobe;endometrium;bone;thyroid;testis;germinal center;brain;artery;unclassifiable (Anatomical System);lymph node;cartilage;heart;islets of Langerhans;hypothalamus;muscle;pharynx;blood;skeletal muscle;breast;pancreas;lung;nasopharynx;trabecular meshwork;placenta;vis…	parietal lobe;	0.28185	0.48408	0.451921	78.0373	310.385	3.74818	rs200338014	.	.	.	.	.	0.497	0.078	T	0.083	0.024	N	1	0.09	N	0.4	0.123	N	1.4	0.336	T	-0.52	0.162	N	-1.052
3	14201311	14201311	C	T	exonic	XPC	.	nonsynonymous SNV	XPC:NM_004628:exon8:c.G920A:p.R307Q	1.31713e-10	0.769528	0.230472	xeroderma pigmentosum, complementation group C	FUNCTION: Involved in global genome nucleotide excision repair (GG-NER) by acting as damage sensing and DNA-binding factor component of the XPC complex. Has only a low DNA repair activity by itself which is stimulated by RAD23B and RAD23A. Has a preference to bind DNA containing a short single-stranded segment but not to damaged oligonucleotides. This feature is proposed to be related to a dynami…	DISEASE: Xeroderma pigmentosum complementation group C (XP-C) [MIM:278720]: An autosomal recessive pigmentary skin disorder characterized by solar hypersensitivity of the skin, high predisposition for developing cancers on areas exposed to sunlight and, in some cases, neurological abnormalities. The skin develops marked freckling and other pigmentation abnormalities. {ECO:0000269|PubMed:10766188,…	.	smooth muscle;ovary;sympathetic chain;colon;parathyroid;choroid;skin;retina;bone marrow;uterus;prostate;optic nerve;whole body;frontal lobe;endometrium;bone;thyroid;testis;germinal center;brain;artery;unclassifiable (Anatomical System);lymph node;cartilage;heart;islets of Langerhans;hypothalamus;muscle;pharynx;blood;skeletal muscle;breast;pancreas;lung;nasopharynx;trabecular meshwork;placenta;vis…	parietal lobe;	0.28185	0.48408	0.451921	78.0373	310.385	3.74818	rs758687221	.	.	.	.	.	0	0.912	D	0	0.843	D	1	0.588	D	2.6	0.763	M	0.29	0.589	T	-3.37	0.666	D	0.015
3	14209838	14209838	G	A	exonic	XPC	.	nonsynonymous SNV	XPC:NM_004628:exon4:c.C455T:p.A152V	1.31713e-10	0.769528	0.230472	xeroderma pigmentosum, complementation group C	FUNCTION: Involved in global genome nucleotide excision repair (GG-NER) by acting as damage sensing and DNA-binding factor component of the XPC complex. Has only a low DNA repair activity by itself which is stimulated by RAD23B and RAD23A. Has a preference to bind DNA containing a short single-stranded segment but not to damaged oligonucleotides. This feature is proposed to be related to a dynami…	DISEASE: Xeroderma pigmentosum complementation group C (XP-C) [MIM:278720]: An autosomal recessive pigmentary skin disorder characterized by solar hypersensitivity of the skin, high predisposition for developing cancers on areas exposed to sunlight and, in some cases, neurological abnormalities. The skin develops marked freckling and other pigmentation abnormalities. {ECO:0000269|PubMed:10766188,…	.	smooth muscle;ovary;sympathetic chain;colon;parathyroid;choroid;skin;retina;bone marrow;uterus;prostate;optic nerve;whole body;frontal lobe;endometrium;bone;thyroid;testis;germinal center;brain;artery;unclassifiable (Anatomical System);lymph node;cartilage;heart;islets of Langerhans;hypothalamus;muscle;pharynx;blood;skeletal muscle;breast;pancreas;lung;nasopharynx;trabecular meshwork;placenta;vis…	parietal lobe;	0.28185	0.48408	0.451921	78.0373	310.385	3.74818	rs754054339	.	.	.	.	.	0.185	0.564	T	0.029	0.255	N	1	0.09	N	1.5	0.38	L	0.67	0.522	T	-1.1	0.457	N	-1.013
3	14214383	14214383	C	T	exonic	XPC	.	nonsynonymous SNV	XPC:NM_004628:exon2:c.G283A:p.D95N	1.31713e-10	0.769528	0.230472	xeroderma pigmentosum, complementation group C	FUNCTION: Involved in global genome nucleotide excision repair (GG-NER) by acting as damage sensing and DNA-binding factor component of the XPC complex. Has only a low DNA repair activity by itself which is stimulated by RAD23B and RAD23A. Has a preference to bind DNA containing a short single-stranded segment but not to damaged oligonucleotides. This feature is proposed to be related to a dynami…	DISEASE: Xeroderma pigmentosum complementation group C (XP-C) [MIM:278720]: An autosomal recessive pigmentary skin disorder characterized by solar hypersensitivity of the skin, high predisposition for developing cancers on areas exposed to sunlight and, in some cases, neurological abnormalities. The skin develops marked freckling and other pigmentation abnormalities. {ECO:0000269|PubMed:10766188,…	.	smooth muscle;ovary;sympathetic chain;colon;parathyroid;choroid;skin;retina;bone marrow;uterus;prostate;optic nerve;whole body;frontal lobe;endometrium;bone;thyroid;testis;germinal center;brain;artery;unclassifiable (Anatomical System);lymph node;cartilage;heart;islets of Langerhans;hypothalamus;muscle;pharynx;blood;skeletal muscle;breast;pancreas;lung;nasopharynx;trabecular meshwork;placenta;vis…	parietal lobe;	0.28185	0.48408	0.451921	78.0373	310.385	3.74818	rs772981828	.	.	.	.	.	0.006	0.682	D	0.175	0.172	N	1	0.196	N	2.135	0.597	M	-0.53	0.708	T	-2.02	0.75	N	-0.554
3	14214383	14214383	C	T	exonic	XPC	.	nonsynonymous SNV	XPC:NM_004628:exon2:c.G283A:p.D95N	1.31713e-10	0.769528	0.230472	xeroderma pigmentosum, complementation group C	FUNCTION: Involved in global genome nucleotide excision repair (GG-NER) by acting as damage sensing and DNA-binding factor component of the XPC complex. Has only a low DNA repair activity by itself which is stimulated by RAD23B and RAD23A. Has a preference to bind DNA containing a short single-stranded segment but not to damaged oligonucleotides. This feature is proposed to be related to a dynami…	DISEASE: Xeroderma pigmentosum complementation group C (XP-C) [MIM:278720]: An autosomal recessive pigmentary skin disorder characterized by solar hypersensitivity of the skin, high predisposition for developing cancers on areas exposed to sunlight and, in some cases, neurological abnormalities. The skin develops marked freckling and other pigmentation abnormalities. {ECO:0000269|PubMed:10766188,…	.	smooth muscle;ovary;sympathetic chain;colon;parathyroid;choroid;skin;retina;bone marrow;uterus;prostate;optic nerve;whole body;frontal lobe;endometrium;bone;thyroid;testis;germinal center;brain;artery;unclassifiable (Anatomical System);lymph node;cartilage;heart;islets of Langerhans;hypothalamus;muscle;pharynx;blood;skeletal muscle;breast;pancreas;lung;nasopharynx;trabecular meshwork;placenta;vis…	parietal lobe;	0.28185	0.48408	0.451921	78.0373	310.385	3.74818	rs772981828	.	.	.	.	.	0.006	0.682	D	0.175	0.172	N	1	0.196	N	2.135	0.597	M	-0.53	0.708	T	-2.02	0.75	N	-0.554
3	37035075	37035075	G	A	exonic	MLH1	.	nonsynonymous SNV	MLH1:NM_000249:exon1:c.G37A:p.E13K,MLH1:NM_001258271:exon1:c.G37A:p.E13K	0.739578	0.260421	8.56561e-07	mutL homolog 1	FUNCTION: Heterodimerizes with PMS2 to form MutL alpha, a component of the post-replicative DNA mismatch repair system (MMR). DNA repair is initiated by MutS alpha (MSH2-MSH6) or MutS beta (MSH2-MSH6) binding to a dsDNA mismatch, then MutL alpha is recruited to the heteroduplex. Assembly of the MutL-MutS- heteroduplex ternary complex in presence of RFC and PCNA is sufficient to activate endonucle…	DISEASE: Mismatch repair cancer syndrome (MMRCS) [MIM:276300]: An autosomal recessive, rare, childhood cancer predisposition syndrome encompassing a broad tumor spectrum. This includes hematological malignancies, central nervous system tumors, Lynch syndrome-associated malignancies such as colorectal tumors as well as multiple intestinal polyps, embryonic tumors and rhabdomyosarcoma. Multiple caf…	TISSUE SPECIFICITY: Colon, lymphocytes, breast, lung, spleen, testis, prostate, thyroid, gall bladder and heart.;	ovary;salivary gland;intestine;colon;parathyroid;fovea centralis;skin;retina;bone marrow;uterus;prostate;optic nerve;whole body;frontal lobe;bone;thyroid;iris;pituitary gland;testis;brain;bladder;tonsil;gall bladder;unclassifiable (Anatomical System);lymph node;cartilage;heart;islets of Langerhans;pharynx;blood;lens;skeletal muscle;breast;pancreas;lung;mesenchyma;placenta;macula lutea;visual appa…	dorsal root ganglion;testis - interstitial;superior cervical ganglion;testis - seminiferous tubule;testis;ciliary ganglion;skeletal muscle;	0.71276	0.88182	0.512596	80.2961	1715.17	7.63437	rs587779008	190024	Hereditary_nonpolyposis_colon_cancer|Hereditary_cancer-predisposing_syndrome|Lynch_syndrome_I	MedGen:C0009405\x2cOrphanet:ORPHA443090|MedGen:C0027672\x2cSNOMED_CT:699346009|MedGen:C2936783\x2cOMIM:120435	criteria_provided\x2c_multiple_submitters\x2c_no_conflicts	Uncertain_significance	0.027	0.465	D	0	0.629	D	1	0.81	D	2.025	0.556	M	-2.67	0.903	D	-2.34	0.518	N	0.606
3	37035090	37035090	C	T	exonic	MLH1	.	nonsynonymous SNV	MLH1:NM_000249:exon1:c.C52T:p.R18C,MLH1:NM_001258271:exon1:c.C52T:p.R18C	0.739578	0.260421	8.56561e-07	mutL homolog 1	FUNCTION: Heterodimerizes with PMS2 to form MutL alpha, a component of the post-replicative DNA mismatch repair system (MMR). DNA repair is initiated by MutS alpha (MSH2-MSH6) or MutS beta (MSH2-MSH6) binding to a dsDNA mismatch, then MutL alpha is recruited to the heteroduplex. Assembly of the MutL-MutS- heteroduplex ternary complex in presence of RFC and PCNA is sufficient to activate endonucle…	DISEASE: Mismatch repair cancer syndrome (MMRCS) [MIM:276300]: An autosomal recessive, rare, childhood cancer predisposition syndrome encompassing a broad tumor spectrum. This includes hematological malignancies, central nervous system tumors, Lynch syndrome-associated malignancies such as colorectal tumors as well as multiple intestinal polyps, embryonic tumors and rhabdomyosarcoma. Multiple caf…	TISSUE SPECIFICITY: Colon, lymphocytes, breast, lung, spleen, testis, prostate, thyroid, gall bladder and heart.;	ovary;salivary gland;intestine;colon;parathyroid;fovea centralis;skin;retina;bone marrow;uterus;prostate;optic nerve;whole body;frontal lobe;bone;thyroid;iris;pituitary gland;testis;brain;bladder;tonsil;gall bladder;unclassifiable (Anatomical System);lymph node;cartilage;heart;islets of Langerhans;pharynx;blood;lens;skeletal muscle;breast;pancreas;lung;mesenchyma;placenta;macula lutea;visual appa…	dorsal root ganglion;testis - interstitial;superior cervical ganglion;testis - seminiferous tubule;testis;ciliary ganglion;skeletal muscle;	0.71276	0.88182	0.512596	80.2961	1715.17	7.63437	rs367654552	138395	Hereditary_nonpolyposis_colon_cancer|Hereditary_cancer-predisposing_syndrome|Lynch_syndrome_II|not_specified	MedGen:C0009405\x2cOrphanet:ORPHA443090|MedGen:C0027672\x2cSNOMED_CT:699346009|MedGen:C1333991\x2cOMIM:609310|MedGen:CN169374	criteria_provided\x2c_conflicting_interpretations	Conflicting_interpretations_of_pathogenicity	0	0.912	D	0	0.843	D	1	0.81	D	3.565	0.936	H	-2.73	0.907	D	-5.74	0.877	D	0.879
3	37035090	37035090	C	T	exonic	MLH1	.	nonsynonymous SNV	MLH1:NM_000249:exon1:c.C52T:p.R18C,MLH1:NM_001258271:exon1:c.C52T:p.R18C	0.739578	0.260421	8.56561e-07	mutL homolog 1	FUNCTION: Heterodimerizes with PMS2 to form MutL alpha, a component of the post-replicative DNA mismatch repair system (MMR). DNA repair is initiated by MutS alpha (MSH2-MSH6) or MutS beta (MSH2-MSH6) binding to a dsDNA mismatch, then MutL alpha is recruited to the heteroduplex. Assembly of the MutL-MutS- heteroduplex ternary complex in presence of RFC and PCNA is sufficient to activate endonucle…	DISEASE: Mismatch repair cancer syndrome (MMRCS) [MIM:276300]: An autosomal recessive, rare, childhood cancer predisposition syndrome encompassing a broad tumor spectrum. This includes hematological malignancies, central nervous system tumors, Lynch syndrome-associated malignancies such as colorectal tumors as well as multiple intestinal polyps, embryonic tumors and rhabdomyosarcoma. Multiple caf…	TISSUE SPECIFICITY: Colon, lymphocytes, breast, lung, spleen, testis, prostate, thyroid, gall bladder and heart.;	ovary;salivary gland;intestine;colon;parathyroid;fovea centralis;skin;retina;bone marrow;uterus;prostate;optic nerve;whole body;frontal lobe;bone;thyroid;iris;pituitary gland;testis;brain;bladder;tonsil;gall bladder;unclassifiable (Anatomical System);lymph node;cartilage;heart;islets of Langerhans;pharynx;blood;lens;skeletal muscle;breast;pancreas;lung;mesenchyma;placenta;macula lutea;visual appa…	dorsal root ganglion;testis - interstitial;superior cervical ganglion;testis - seminiferous tubule;testis;ciliary ganglion;skeletal muscle;	0.71276	0.88182	0.512596	80.2961	1715.17	7.63437	rs367654552	138395	Hereditary_nonpolyposis_colon_cancer|Hereditary_cancer-predisposing_syndrome|Lynch_syndrome_II|not_specified	MedGen:C0009405\x2cOrphanet:ORPHA443090|MedGen:C0027672\x2cSNOMED_CT:699346009|MedGen:C1333991\x2cOMIM:609310|MedGen:CN169374	criteria_provided\x2c_conflicting_interpretations	Conflicting_interpretations_of_pathogenicity	0	0.912	D	0	0.843	D	1	0.81	D	3.565	0.936	H	-2.73	0.907	D	-5.74	0.877	D	0.879
3	37035103	37035103	G	C	exonic	MLH1	.	nonsynonymous SNV	MLH1:NM_000249:exon1:c.G65C:p.G22A,MLH1:NM_001258271:exon1:c.G65C:p.G22A	0.739578	0.260421	8.56561e-07	mutL homolog 1	FUNCTION: Heterodimerizes with PMS2 to form MutL alpha, a component of the post-replicative DNA mismatch repair system (MMR). DNA repair is initiated by MutS alpha (MSH2-MSH6) or MutS beta (MSH2-MSH6) binding to a dsDNA mismatch, then MutL alpha is recruited to the heteroduplex. Assembly of the MutL-MutS- heteroduplex ternary complex in presence of RFC and PCNA is sufficient to activate endonucle…	DISEASE: Mismatch repair cancer syndrome (MMRCS) [MIM:276300]: An autosomal recessive, rare, childhood cancer predisposition syndrome encompassing a broad tumor spectrum. This includes hematological malignancies, central nervous system tumors, Lynch syndrome-associated malignancies such as colorectal tumors as well as multiple intestinal polyps, embryonic tumors and rhabdomyosarcoma. Multiple caf…	TISSUE SPECIFICITY: Colon, lymphocytes, breast, lung, spleen, testis, prostate, thyroid, gall bladder and heart.;	ovary;salivary gland;intestine;colon;parathyroid;fovea centralis;skin;retina;bone marrow;uterus;prostate;optic nerve;whole body;frontal lobe;bone;thyroid;iris;pituitary gland;testis;brain;bladder;tonsil;gall bladder;unclassifiable (Anatomical System);lymph node;cartilage;heart;islets of Langerhans;pharynx;blood;lens;skeletal muscle;breast;pancreas;lung;mesenchyma;placenta;macula lutea;visual appa…	dorsal root ganglion;testis - interstitial;superior cervical ganglion;testis - seminiferous tubule;testis;ciliary ganglion;skeletal muscle;	0.71276	0.88182	0.512596	80.2961	1715.17	7.63437	rs41295280	95780	Hereditary_nonpolyposis_colon_cancer|Hereditary_cancer-predisposing_syndrome|Lynch_syndrome|Lynch_syndrome_II|not_specified	MedGen:C0009405\x2cOrphanet:ORPHA443090|MedGen:C0027672\x2cSNOMED_CT:699346009|MedGen:C1333990\x2cOrphanet:ORPHA144\x2cSNOMED_CT:315058005|MedGen:C1333991\x2cOMIM:609310|MedGen:CN169374	reviewed_by_expert_panel	Uncertain_significance	0	0.912	D	0	0.843	D	1	0.81	D	3.54	0.933	H	-2.79	0.91	D	-4.86	0.812	D	0.932
3	37059000	37059000	G	A	exonic	MLH1	.	nonsynonymous SNV	MLH1:NM_001167619:exon9:c.G71A:p.R24H,MLH1:NM_001258273:exon9:c.G71A:p.R24H,MLH1:NM_000249:exon10:c.G794A:p.R265H,MLH1:NM_001167617:exon10:c.G500A:p.R167H,MLH1:NM_001167618:exon10:c.G71A:p.R24H,MLH1:NM_001258271:exon10:c.G794A:p.R265H,MLH1:NM_001258274:exon11:c.G71A:p.R24H	0.739578	0.260421	8.56561e-07	mutL homolog 1	FUNCTION: Heterodimerizes with PMS2 to form MutL alpha, a component of the post-replicative DNA mismatch repair system (MMR). DNA repair is initiated by MutS alpha (MSH2-MSH6) or MutS beta (MSH2-MSH6) binding to a dsDNA mismatch, then MutL alpha is recruited to the heteroduplex. Assembly of the MutL-MutS- heteroduplex ternary complex in presence of RFC and PCNA is sufficient to activate endonucle…	DISEASE: Mismatch repair cancer syndrome (MMRCS) [MIM:276300]: An autosomal recessive, rare, childhood cancer predisposition syndrome encompassing a broad tumor spectrum. This includes hematological malignancies, central nervous system tumors, Lynch syndrome-associated malignancies such as colorectal tumors as well as multiple intestinal polyps, embryonic tumors and rhabdomyosarcoma. Multiple caf…	TISSUE SPECIFICITY: Colon, lymphocytes, breast, lung, spleen, testis, prostate, thyroid, gall bladder and heart.;	ovary;salivary gland;intestine;colon;parathyroid;fovea centralis;skin;retina;bone marrow;uterus;prostate;optic nerve;whole body;frontal lobe;bone;thyroid;iris;pituitary gland;testis;brain;bladder;tonsil;gall bladder;unclassifiable (Anatomical System);lymph node;cartilage;heart;islets of Langerhans;pharynx;blood;lens;skeletal muscle;breast;pancreas;lung;mesenchyma;placenta;macula lutea;visual appa…	dorsal root ganglion;testis - interstitial;superior cervical ganglion;testis - seminiferous tubule;testis;ciliary ganglion;skeletal muscle;	0.71276	0.88182	0.512596	80.2961	1715.17	7.63437	rs63751448	95855	Hereditary_nonpolyposis_colon_cancer|Hereditary_cancer-predisposing_syndrome|Lynch_syndrome|Lynch_syndrome_II|not_specified	MedGen:C0009405\x2cOrphanet:ORPHA443090|MedGen:C0027672\x2cSNOMED_CT:699346009|MedGen:C1333990\x2cOrphanet:ORPHA144\x2cSNOMED_CT:315058005|MedGen:C1333991\x2cOMIM:609310|MedGen:CN169374	reviewed_by_expert_panel	Uncertain_significance	0	0.912	D	0	0.843	D	1	0.81	D	4.46	0.989	H	-5.85	0.994	D	-4.97	0.82	D	0.787
3	37061895	37061895	C	G	exonic	MLH1	.	nonsynonymous SNV	MLH1:NM_001167619:exon10:c.C256G:p.Q86E,MLH1:NM_001258273:exon10:c.C256G:p.Q86E,MLH1:NM_000249:exon11:c.C979G:p.Q327E,MLH1:NM_001167617:exon11:c.C685G:p.Q229E,MLH1:NM_001167618:exon11:c.C256G:p.Q86E,MLH1:NM_001258271:exon11:c.C979G:p.Q327E,MLH1:NM_001258274:exon12:c.C256G:p.Q86E	0.739578	0.260421	8.56561e-07	mutL homolog 1	FUNCTION: Heterodimerizes with PMS2 to form MutL alpha, a component of the post-replicative DNA mismatch repair system (MMR). DNA repair is initiated by MutS alpha (MSH2-MSH6) or MutS beta (MSH2-MSH6) binding to a dsDNA mismatch, then MutL alpha is recruited to the heteroduplex. Assembly of the MutL-MutS- heteroduplex ternary complex in presence of RFC and PCNA is sufficient to activate endonucle…	DISEASE: Mismatch repair cancer syndrome (MMRCS) [MIM:276300]: An autosomal recessive, rare, childhood cancer predisposition syndrome encompassing a broad tumor spectrum. This includes hematological malignancies, central nervous system tumors, Lynch syndrome-associated malignancies such as colorectal tumors as well as multiple intestinal polyps, embryonic tumors and rhabdomyosarcoma. Multiple caf…	TISSUE SPECIFICITY: Colon, lymphocytes, breast, lung, spleen, testis, prostate, thyroid, gall bladder and heart.;	ovary;salivary gland;intestine;colon;parathyroid;fovea centralis;skin;retina;bone marrow;uterus;prostate;optic nerve;whole body;frontal lobe;bone;thyroid;iris;pituitary gland;testis;brain;bladder;tonsil;gall bladder;unclassifiable (Anatomical System);lymph node;cartilage;heart;islets of Langerhans;pharynx;blood;lens;skeletal muscle;breast;pancreas;lung;mesenchyma;placenta;macula lutea;visual appa…	dorsal root ganglion;testis - interstitial;superior cervical ganglion;testis - seminiferous tubule;testis;ciliary ganglion;skeletal muscle;	0.71276	0.88182	0.512596	80.2961	1715.17	7.63437	rs587782087	151605	Hereditary_nonpolyposis_colon_cancer|Hereditary_cancer-predisposing_syndrome	MedGen:C0009405\x2cOrphanet:ORPHA443090|MedGen:C0027672\x2cSNOMED_CT:699346009	criteria_provided\x2c_multiple_submitters\x2c_no_conflicts	Uncertain_significance	0.021	0.654	D	0	0.843	D	1	0.81	D	1.42	0.358	L	-3.27	0.936	D	-2.02	0.503	N	0.575
3	37061907	37061907	G	A	exonic	MLH1	.	nonsynonymous SNV	MLH1:NM_001167619:exon10:c.G268A:p.E90K,MLH1:NM_001258273:exon10:c.G268A:p.E90K,MLH1:NM_000249:exon11:c.G991A:p.E331K,MLH1:NM_001167617:exon11:c.G697A:p.E233K,MLH1:NM_001167618:exon11:c.G268A:p.E90K,MLH1:NM_001258271:exon11:c.G991A:p.E331K,MLH1:NM_001258274:exon12:c.G268A:p.E90K	0.739578	0.260421	8.56561e-07	mutL homolog 1	FUNCTION: Heterodimerizes with PMS2 to form MutL alpha, a component of the post-replicative DNA mismatch repair system (MMR). DNA repair is initiated by MutS alpha (MSH2-MSH6) or MutS beta (MSH2-MSH6) binding to a dsDNA mismatch, then MutL alpha is recruited to the heteroduplex. Assembly of the MutL-MutS- heteroduplex ternary complex in presence of RFC and PCNA is sufficient to activate endonucle…	DISEASE: Mismatch repair cancer syndrome (MMRCS) [MIM:276300]: An autosomal recessive, rare, childhood cancer predisposition syndrome encompassing a broad tumor spectrum. This includes hematological malignancies, central nervous system tumors, Lynch syndrome-associated malignancies such as colorectal tumors as well as multiple intestinal polyps, embryonic tumors and rhabdomyosarcoma. Multiple caf…	TISSUE SPECIFICITY: Colon, lymphocytes, breast, lung, spleen, testis, prostate, thyroid, gall bladder and heart.;	ovary;salivary gland;intestine;colon;parathyroid;fovea centralis;skin;retina;bone marrow;uterus;prostate;optic nerve;whole body;frontal lobe;bone;thyroid;iris;pituitary gland;testis;brain;bladder;tonsil;gall bladder;unclassifiable (Anatomical System);lymph node;cartilage;heart;islets of Langerhans;pharynx;blood;lens;skeletal muscle;breast;pancreas;lung;mesenchyma;placenta;macula lutea;visual appa…	dorsal root ganglion;testis - interstitial;superior cervical ganglion;testis - seminiferous tubule;testis;ciliary ganglion;skeletal muscle;	0.71276	0.88182	0.512596	80.2961	1715.17	7.63437	rs550914672	231617	Hereditary_nonpolyposis_colon_cancer|Hereditary_cancer-predisposing_syndrome|not_specified	MedGen:C0009405\x2cOrphanet:ORPHA443090|MedGen:C0027672\x2cSNOMED_CT:699346009|MedGen:CN169374	criteria_provided\x2c_multiple_submitters\x2c_no_conflicts	Uncertain_significance	0.005	0.632	D	0	0.629	D	1	0.81	D	1.485	0.373	L	-1.79	0.838	D	-2.79	0.691	D	0.253
3	37067206	37067206	G	A	exonic	MLH1	.	nonsynonymous SNV	MLH1:NM_001167619:exon11:c.G394A:p.G132R,MLH1:NM_001258273:exon11:c.G394A:p.G132R,MLH1:NM_000249:exon12:c.G1117A:p.G373R,MLH1:NM_001167617:exon12:c.G823A:p.G275R,MLH1:NM_001167618:exon12:c.G394A:p.G132R,MLH1:NM_001258271:exon12:c.G1117A:p.G373R,MLH1:NM_001258274:exon13:c.G394A:p.G132R	0.739578	0.260421	8.56561e-07	mutL homolog 1	FUNCTION: Heterodimerizes with PMS2 to form MutL alpha, a component of the post-replicative DNA mismatch repair system (MMR). DNA repair is initiated by MutS alpha (MSH2-MSH6) or MutS beta (MSH2-MSH6) binding to a dsDNA mismatch, then MutL alpha is recruited to the heteroduplex. Assembly of the MutL-MutS- heteroduplex ternary complex in presence of RFC and PCNA is sufficient to activate endonucle…	DISEASE: Mismatch repair cancer syndrome (MMRCS) [MIM:276300]: An autosomal recessive, rare, childhood cancer predisposition syndrome encompassing a broad tumor spectrum. This includes hematological malignancies, central nervous system tumors, Lynch syndrome-associated malignancies such as colorectal tumors as well as multiple intestinal polyps, embryonic tumors and rhabdomyosarcoma. Multiple caf…	TISSUE SPECIFICITY: Colon, lymphocytes, breast, lung, spleen, testis, prostate, thyroid, gall bladder and heart.;	ovary;salivary gland;intestine;colon;parathyroid;fovea centralis;skin;retina;bone marrow;uterus;prostate;optic nerve;whole body;frontal lobe;bone;thyroid;iris;pituitary gland;testis;brain;bladder;tonsil;gall bladder;unclassifiable (Anatomical System);lymph node;cartilage;heart;islets of Langerhans;pharynx;blood;lens;skeletal muscle;breast;pancreas;lung;mesenchyma;placenta;macula lutea;visual appa…	dorsal root ganglion;testis - interstitial;superior cervical ganglion;testis - seminiferous tubule;testis;ciliary ganglion;skeletal muscle;	0.71276	0.88182	0.512596	80.2961	1715.17	7.63437	rs766904735	182257	Hereditary_nonpolyposis_colon_cancer|Hereditary_cancer-predisposing_syndrome|not_specified	MedGen:C0009405\x2cOrphanet:ORPHA443090|MedGen:C0027672\x2cSNOMED_CT:699346009|MedGen:CN169374	criteria_provided\x2c_multiple_submitters\x2c_no_conflicts	Uncertain_significance	0.087	0.324	T	0.171	0.031	N	1	0.548	D	2.33	0.67	M	-2.49	0.892	D	-1.41	0.401	N	-0.368
3	37067240	37067240	T	A	exonic	MLH1	.	nonsynonymous SNV	MLH1:NM_001167619:exon11:c.T428A:p.V143D,MLH1:NM_001258273:exon11:c.T428A:p.V143D,MLH1:NM_000249:exon12:c.T1151A:p.V384D,MLH1:NM_001167617:exon12:c.T857A:p.V286D,MLH1:NM_001167618:exon12:c.T428A:p.V143D,MLH1:NM_001258271:exon12:c.T1151A:p.V384D,MLH1:NM_001258274:exon13:c.T428A:p.V143D	0.739578	0.260421	8.56561e-07	mutL homolog 1	FUNCTION: Heterodimerizes with PMS2 to form MutL alpha, a component of the post-replicative DNA mismatch repair system (MMR). DNA repair is initiated by MutS alpha (MSH2-MSH6) or MutS beta (MSH2-MSH6) binding to a dsDNA mismatch, then MutL alpha is recruited to the heteroduplex. Assembly of the MutL-MutS- heteroduplex ternary complex in presence of RFC and PCNA is sufficient to activate endonucle…	DISEASE: Mismatch repair cancer syndrome (MMRCS) [MIM:276300]: An autosomal recessive, rare, childhood cancer predisposition syndrome encompassing a broad tumor spectrum. This includes hematological malignancies, central nervous system tumors, Lynch syndrome-associated malignancies such as colorectal tumors as well as multiple intestinal polyps, embryonic tumors and rhabdomyosarcoma. Multiple caf…	TISSUE SPECIFICITY: Colon, lymphocytes, breast, lung, spleen, testis, prostate, thyroid, gall bladder and heart.;	ovary;salivary gland;intestine;colon;parathyroid;fovea centralis;skin;retina;bone marrow;uterus;prostate;optic nerve;whole body;frontal lobe;bone;thyroid;iris;pituitary gland;testis;brain;bladder;tonsil;gall bladder;unclassifiable (Anatomical System);lymph node;cartilage;heart;islets of Langerhans;pharynx;blood;lens;skeletal muscle;breast;pancreas;lung;mesenchyma;placenta;macula lutea;visual appa…	dorsal root ganglion;testis - interstitial;superior cervical ganglion;testis - seminiferous tubule;testis;ciliary ganglion;skeletal muscle;	0.71276	0.88182	0.512596	80.2961	1715.17	7.63437	rs63750447	50071	Lung_adenocarcinoma|Hereditary_nonpolyposis_colon_cancer|Hereditary_cancer-predisposing_syndrome|Adenocarcinoma_of_stomach|Lynch_syndrome|Lynch_syndrome_I|not_specified|not_provided	Human_Phenotype_Ontology:HP:0030078\x2cMeSH:C538231\x2cMedGen:C0152013|MedGen:C0009405\x2cOrphanet:ORPHA443090|MedGen:C0027672\x2cSNOMED_CT:699346009|MedGen:C0278701|MedGen:C1333990\x2cOrphanet:ORPHA144\x2cSNOMED_CT:315058005|MedGen:C2936783\x2cOMIM:120435|MedGen:CN169374|MedGen:CN517202	reviewed_by_expert_panel	Benign	0	0.912	D	0	0.843	D	1	0.81	D	2.64	0.775	M	-2.66	0.903	D	-5.62	0.912	D	0.518
3	37067240	37067240	T	A	exonic	MLH1	.	nonsynonymous SNV	MLH1:NM_001167619:exon11:c.T428A:p.V143D,MLH1:NM_001258273:exon11:c.T428A:p.V143D,MLH1:NM_000249:exon12:c.T1151A:p.V384D,MLH1:NM_001167617:exon12:c.T857A:p.V286D,MLH1:NM_001167618:exon12:c.T428A:p.V143D,MLH1:NM_001258271:exon12:c.T1151A:p.V384D,MLH1:NM_001258274:exon13:c.T428A:p.V143D	0.739578	0.260421	8.56561e-07	mutL homolog 1	FUNCTION: Heterodimerizes with PMS2 to form MutL alpha, a component of the post-replicative DNA mismatch repair system (MMR). DNA repair is initiated by MutS alpha (MSH2-MSH6) or MutS beta (MSH2-MSH6) binding to a dsDNA mismatch, then MutL alpha is recruited to the heteroduplex. Assembly of the MutL-MutS- heteroduplex ternary complex in presence of RFC and PCNA is sufficient to activate endonucle…	DISEASE: Mismatch repair cancer syndrome (MMRCS) [MIM:276300]: An autosomal recessive, rare, childhood cancer predisposition syndrome encompassing a broad tumor spectrum. This includes hematological malignancies, central nervous system tumors, Lynch syndrome-associated malignancies such as colorectal tumors as well as multiple intestinal polyps, embryonic tumors and rhabdomyosarcoma. Multiple caf…	TISSUE SPECIFICITY: Colon, lymphocytes, breast, lung, spleen, testis, prostate, thyroid, gall bladder and heart.;	ovary;salivary gland;intestine;colon;parathyroid;fovea centralis;skin;retina;bone marrow;uterus;prostate;optic nerve;whole body;frontal lobe;bone;thyroid;iris;pituitary gland;testis;brain;bladder;tonsil;gall bladder;unclassifiable (Anatomical System);lymph node;cartilage;heart;islets of Langerhans;pharynx;blood;lens;skeletal muscle;breast;pancreas;lung;mesenchyma;placenta;macula lutea;visual appa…	dorsal root ganglion;testis - interstitial;superior cervical ganglion;testis - seminiferous tubule;testis;ciliary ganglion;skeletal muscle;	0.71276	0.88182	0.512596	80.2961	1715.17	7.63437	rs63750447	50071	Lung_adenocarcinoma|Hereditary_nonpolyposis_colon_cancer|Hereditary_cancer-predisposing_syndrome|Adenocarcinoma_of_stomach|Lynch_syndrome|Lynch_syndrome_I|not_specified|not_provided	Human_Phenotype_Ontology:HP:0030078\x2cMeSH:C538231\x2cMedGen:C0152013|MedGen:C0009405\x2cOrphanet:ORPHA443090|MedGen:C0027672\x2cSNOMED_CT:699346009|MedGen:C0278701|MedGen:C1333990\x2cOrphanet:ORPHA144\x2cSNOMED_CT:315058005|MedGen:C2936783\x2cOMIM:120435|MedGen:CN169374|MedGen:CN517202	reviewed_by_expert_panel	Benign	0	0.912	D	0	0.843	D	1	0.81	D	2.64	0.775	M	-2.66	0.903	D	-5.62	0.912	D	0.518
3	37067410	37067410	G	A	exonic	MLH1	.	nonsynonymous SNV	MLH1:NM_001167619:exon11:c.G598A:p.A200T,MLH1:NM_001258273:exon11:c.G598A:p.A200T,MLH1:NM_000249:exon12:c.G1321A:p.A441T,MLH1:NM_001167617:exon12:c.G1027A:p.A343T,MLH1:NM_001167618:exon12:c.G598A:p.A200T,MLH1:NM_001258271:exon12:c.G1321A:p.A441T,MLH1:NM_001258274:exon13:c.G598A:p.A200T	0.739578	0.260421	8.56561e-07	mutL homolog 1	FUNCTION: Heterodimerizes with PMS2 to form MutL alpha, a component of the post-replicative DNA mismatch repair system (MMR). DNA repair is initiated by MutS alpha (MSH2-MSH6) or MutS beta (MSH2-MSH6) binding to a dsDNA mismatch, then MutL alpha is recruited to the heteroduplex. Assembly of the MutL-MutS- heteroduplex ternary complex in presence of RFC and PCNA is sufficient to activate endonucle…	DISEASE: Mismatch repair cancer syndrome (MMRCS) [MIM:276300]: An autosomal recessive, rare, childhood cancer predisposition syndrome encompassing a broad tumor spectrum. This includes hematological malignancies, central nervous system tumors, Lynch syndrome-associated malignancies such as colorectal tumors as well as multiple intestinal polyps, embryonic tumors and rhabdomyosarcoma. Multiple caf…	TISSUE SPECIFICITY: Colon, lymphocytes, breast, lung, spleen, testis, prostate, thyroid, gall bladder and heart.;	ovary;salivary gland;intestine;colon;parathyroid;fovea centralis;skin;retina;bone marrow;uterus;prostate;optic nerve;whole body;frontal lobe;bone;thyroid;iris;pituitary gland;testis;brain;bladder;tonsil;gall bladder;unclassifiable (Anatomical System);lymph node;cartilage;heart;islets of Langerhans;pharynx;blood;lens;skeletal muscle;breast;pancreas;lung;mesenchyma;placenta;macula lutea;visual appa…	dorsal root ganglion;testis - interstitial;superior cervical ganglion;testis - seminiferous tubule;testis;ciliary ganglion;skeletal muscle;	0.71276	0.88182	0.512596	80.2961	1715.17	7.63437	rs63750365	95170	Hereditary_nonpolyposis_colon_cancer|Hereditary_cancer-predisposing_syndrome|Lynch_syndrome|Lynch_syndrome_I|not_specified|Colorectal_cancer\x2c_non-polyposis	MedGen:C0009405\x2cOrphanet:ORPHA443090|MedGen:C0027672\x2cSNOMED_CT:699346009|MedGen:C1333990\x2cOrphanet:ORPHA144\x2cSNOMED_CT:315058005|MedGen:C2936783\x2cOMIM:120435|MedGen:CN169374|MedGen:CN221576	reviewed_by_expert_panel	Benign	0.481	0.082	T	0.037	0.244	N	0.993	0.24	N	1.87	0.498	L	-2.74	0.907	D	-0.33	0.154	N	-1.021
3	37067410	37067410	G	A	exonic	MLH1	.	nonsynonymous SNV	MLH1:NM_001167619:exon11:c.G598A:p.A200T,MLH1:NM_001258273:exon11:c.G598A:p.A200T,MLH1:NM_000249:exon12:c.G1321A:p.A441T,MLH1:NM_001167617:exon12:c.G1027A:p.A343T,MLH1:NM_001167618:exon12:c.G598A:p.A200T,MLH1:NM_001258271:exon12:c.G1321A:p.A441T,MLH1:NM_001258274:exon13:c.G598A:p.A200T	0.739578	0.260421	8.56561e-07	mutL homolog 1	FUNCTION: Heterodimerizes with PMS2 to form MutL alpha, a component of the post-replicative DNA mismatch repair system (MMR). DNA repair is initiated by MutS alpha (MSH2-MSH6) or MutS beta (MSH2-MSH6) binding to a dsDNA mismatch, then MutL alpha is recruited to the heteroduplex. Assembly of the MutL-MutS- heteroduplex ternary complex in presence of RFC and PCNA is sufficient to activate endonucle…	DISEASE: Mismatch repair cancer syndrome (MMRCS) [MIM:276300]: An autosomal recessive, rare, childhood cancer predisposition syndrome encompassing a broad tumor spectrum. This includes hematological malignancies, central nervous system tumors, Lynch syndrome-associated malignancies such as colorectal tumors as well as multiple intestinal polyps, embryonic tumors and rhabdomyosarcoma. Multiple caf…	TISSUE SPECIFICITY: Colon, lymphocytes, breast, lung, spleen, testis, prostate, thyroid, gall bladder and heart.;	ovary;salivary gland;intestine;colon;parathyroid;fovea centralis;skin;retina;bone marrow;uterus;prostate;optic nerve;whole body;frontal lobe;bone;thyroid;iris;pituitary gland;testis;brain;bladder;tonsil;gall bladder;unclassifiable (Anatomical System);lymph node;cartilage;heart;islets of Langerhans;pharynx;blood;lens;skeletal muscle;breast;pancreas;lung;mesenchyma;placenta;macula lutea;visual appa…	dorsal root ganglion;testis - interstitial;superior cervical ganglion;testis - seminiferous tubule;testis;ciliary ganglion;skeletal muscle;	0.71276	0.88182	0.512596	80.2961	1715.17	7.63437	rs63750365	95170	Hereditary_nonpolyposis_colon_cancer|Hereditary_cancer-predisposing_syndrome|Lynch_syndrome|Lynch_syndrome_I|not_specified|Colorectal_cancer\x2c_non-polyposis	MedGen:C0009405\x2cOrphanet:ORPHA443090|MedGen:C0027672\x2cSNOMED_CT:699346009|MedGen:C1333990\x2cOrphanet:ORPHA144\x2cSNOMED_CT:315058005|MedGen:C2936783\x2cOMIM:120435|MedGen:CN169374|MedGen:CN221576	reviewed_by_expert_panel	Benign	0.481	0.082	T	0.037	0.244	N	0.993	0.24	N	1.87	0.498	L	-2.74	0.907	D	-0.33	0.154	N	-1.021
3	37089168	37089168	T	G	exonic	MLH1	.	nonsynonymous SNV	MLH1:NM_001167619:exon15:c.T1167G:p.I389M,MLH1:NM_001258273:exon15:c.T1167G:p.I389M,MLH1:NM_000249:exon16:c.T1890G:p.I630M,MLH1:NM_001167617:exon16:c.T1596G:p.I532M,MLH1:NM_001167618:exon16:c.T1167G:p.I389M,MLH1:NM_001258271:exon16:c.T1890G:p.I630M,MLH1:NM_001258274:exon17:c.T1167G:p.I389M	0.739578	0.260421	8.56561e-07	mutL homolog 1	FUNCTION: Heterodimerizes with PMS2 to form MutL alpha, a component of the post-replicative DNA mismatch repair system (MMR). DNA repair is initiated by MutS alpha (MSH2-MSH6) or MutS beta (MSH2-MSH6) binding to a dsDNA mismatch, then MutL alpha is recruited to the heteroduplex. Assembly of the MutL-MutS- heteroduplex ternary complex in presence of RFC and PCNA is sufficient to activate endonucle…	DISEASE: Mismatch repair cancer syndrome (MMRCS) [MIM:276300]: An autosomal recessive, rare, childhood cancer predisposition syndrome encompassing a broad tumor spectrum. This includes hematological malignancies, central nervous system tumors, Lynch syndrome-associated malignancies such as colorectal tumors as well as multiple intestinal polyps, embryonic tumors and rhabdomyosarcoma. Multiple caf…	TISSUE SPECIFICITY: Colon, lymphocytes, breast, lung, spleen, testis, prostate, thyroid, gall bladder and heart.;	ovary;salivary gland;intestine;colon;parathyroid;fovea centralis;skin;retina;bone marrow;uterus;prostate;optic nerve;whole body;frontal lobe;bone;thyroid;iris;pituitary gland;testis;brain;bladder;tonsil;gall bladder;unclassifiable (Anatomical System);lymph node;cartilage;heart;islets of Langerhans;pharynx;blood;lens;skeletal muscle;breast;pancreas;lung;mesenchyma;placenta;macula lutea;visual appa…	dorsal root ganglion;testis - interstitial;superior cervical ganglion;testis - seminiferous tubule;testis;ciliary ganglion;skeletal muscle;	0.71276	0.88182	0.512596	80.2961	1715.17	7.63437	rs774878438	482495	Hereditary_nonpolyposis_colon_cancer|Hereditary_cancer-predisposing_syndrome	MedGen:C0009405\x2cOrphanet:ORPHA443090|MedGen:C0027672\x2cSNOMED_CT:699346009	criteria_provided\x2c_multiple_submitters\x2c_no_conflicts	Uncertain_significance	0.028	0.465	D	0	0.843	D	1	0.81	D	3.12	0.881	M	-3.24	0.935	D	-2.87	0.603	D	-0.433
3	37090048	37090048	A	G	exonic	MLH1	.	nonsynonymous SNV	MLH1:NM_001167619:exon16:c.A1214G:p.Y405C,MLH1:NM_001258273:exon16:c.A1214G:p.Y405C,MLH1:NM_000249:exon17:c.A1937G:p.Y646C,MLH1:NM_001167617:exon17:c.A1643G:p.Y548C,MLH1:NM_001167618:exon17:c.A1214G:p.Y405C,MLH1:NM_001258274:exon18:c.A1214G:p.Y405C	0.739578	0.260421	8.56561e-07	mutL homolog 1	FUNCTION: Heterodimerizes with PMS2 to form MutL alpha, a component of the post-replicative DNA mismatch repair system (MMR). DNA repair is initiated by MutS alpha (MSH2-MSH6) or MutS beta (MSH2-MSH6) binding to a dsDNA mismatch, then MutL alpha is recruited to the heteroduplex. Assembly of the MutL-MutS- heteroduplex ternary complex in presence of RFC and PCNA is sufficient to activate endonucle…	DISEASE: Mismatch repair cancer syndrome (MMRCS) [MIM:276300]: An autosomal recessive, rare, childhood cancer predisposition syndrome encompassing a broad tumor spectrum. This includes hematological malignancies, central nervous system tumors, Lynch syndrome-associated malignancies such as colorectal tumors as well as multiple intestinal polyps, embryonic tumors and rhabdomyosarcoma. Multiple caf…	TISSUE SPECIFICITY: Colon, lymphocytes, breast, lung, spleen, testis, prostate, thyroid, gall bladder and heart.;	ovary;salivary gland;intestine;colon;parathyroid;fovea centralis;skin;retina;bone marrow;uterus;prostate;optic nerve;whole body;frontal lobe;bone;thyroid;iris;pituitary gland;testis;brain;bladder;tonsil;gall bladder;unclassifiable (Anatomical System);lymph node;cartilage;heart;islets of Langerhans;pharynx;blood;lens;skeletal muscle;breast;pancreas;lung;mesenchyma;placenta;macula lutea;visual appa…	dorsal root ganglion;testis - interstitial;superior cervical ganglion;testis - seminiferous tubule;testis;ciliary ganglion;skeletal muscle;	0.71276	0.88182	0.512596	80.2961	1715.17	7.63437	rs35045067	45207	Hereditary_nonpolyposis_colon_cancer|Hereditary_cancer-predisposing_syndrome|Lynch_syndrome|not_specified|not_provided	MedGen:C0009405\x2cOrphanet:ORPHA443090|MedGen:C0027672\x2cSNOMED_CT:699346009|MedGen:C1333990\x2cOrphanet:ORPHA144\x2cSNOMED_CT:315058005|MedGen:CN169374|MedGen:CN517202	reviewed_by_expert_panel	Uncertain_significance	0.002	0.784	D	0	0.843	D	1	0.81	D	3.695	0.947	H	-2.69	0.905	D	-8.34	0.972	D	0.953
3	37090456	37090456	A	G	exonic	MLH1	.	nonsynonymous SNV	MLH1:NM_001167619:exon17:c.A1328G:p.Y443C,MLH1:NM_001258273:exon17:c.A1328G:p.Y443C,MLH1:NM_000249:exon18:c.A2051G:p.Y684C,MLH1:NM_001167617:exon18:c.A1757G:p.Y586C,MLH1:NM_001167618:exon18:c.A1328G:p.Y443C,MLH1:NM_001258274:exon19:c.A1328G:p.Y443C	0.739578	0.260421	8.56561e-07	mutL homolog 1	FUNCTION: Heterodimerizes with PMS2 to form MutL alpha, a component of the post-replicative DNA mismatch repair system (MMR). DNA repair is initiated by MutS alpha (MSH2-MSH6) or MutS beta (MSH2-MSH6) binding to a dsDNA mismatch, then MutL alpha is recruited to the heteroduplex. Assembly of the MutL-MutS- heteroduplex ternary complex in presence of RFC and PCNA is sufficient to activate endonucle…	DISEASE: Mismatch repair cancer syndrome (MMRCS) [MIM:276300]: An autosomal recessive, rare, childhood cancer predisposition syndrome encompassing a broad tumor spectrum. This includes hematological malignancies, central nervous system tumors, Lynch syndrome-associated malignancies such as colorectal tumors as well as multiple intestinal polyps, embryonic tumors and rhabdomyosarcoma. Multiple caf…	TISSUE SPECIFICITY: Colon, lymphocytes, breast, lung, spleen, testis, prostate, thyroid, gall bladder and heart.;	ovary;salivary gland;intestine;colon;parathyroid;fovea centralis;skin;retina;bone marrow;uterus;prostate;optic nerve;whole body;frontal lobe;bone;thyroid;iris;pituitary gland;testis;brain;bladder;tonsil;gall bladder;unclassifiable (Anatomical System);lymph node;cartilage;heart;islets of Langerhans;pharynx;blood;lens;skeletal muscle;breast;pancreas;lung;mesenchyma;placenta;macula lutea;visual appa…	dorsal root ganglion;testis - interstitial;superior cervical ganglion;testis - seminiferous tubule;testis;ciliary ganglion;skeletal muscle;	0.71276	0.88182	0.512596	80.2961	1715.17	7.63437	rs267607886	95487	Hereditary_nonpolyposis_colon_cancer|Hereditary_cancer-predisposing_syndrome|Lynch_syndrome|not_specified	MedGen:C0009405\x2cOrphanet:ORPHA443090|MedGen:C0027672\x2cSNOMED_CT:699346009|MedGen:C1333990\x2cOrphanet:ORPHA144\x2cSNOMED_CT:315058005|MedGen:CN169374	reviewed_by_expert_panel	Uncertain_significance	0	0.912	D	0	0.843	D	1	0.81	D	3.68	0.946	H	-3.32	0.939	D	-7.79	0.959	D	1.031
3	37090471	37090471	A	G	exonic	MLH1	.	nonsynonymous SNV	MLH1:NM_001167619:exon17:c.A1343G:p.Q448R,MLH1:NM_001258273:exon17:c.A1343G:p.Q448R,MLH1:NM_000249:exon18:c.A2066G:p.Q689R,MLH1:NM_001167617:exon18:c.A1772G:p.Q591R,MLH1:NM_001167618:exon18:c.A1343G:p.Q448R,MLH1:NM_001258274:exon19:c.A1343G:p.Q448R	0.739578	0.260421	8.56561e-07	mutL homolog 1	FUNCTION: Heterodimerizes with PMS2 to form MutL alpha, a component of the post-replicative DNA mismatch repair system (MMR). DNA repair is initiated by MutS alpha (MSH2-MSH6) or MutS beta (MSH2-MSH6) binding to a dsDNA mismatch, then MutL alpha is recruited to the heteroduplex. Assembly of the MutL-MutS- heteroduplex ternary complex in presence of RFC and PCNA is sufficient to activate endonucle…	DISEASE: Mismatch repair cancer syndrome (MMRCS) [MIM:276300]: An autosomal recessive, rare, childhood cancer predisposition syndrome encompassing a broad tumor spectrum. This includes hematological malignancies, central nervous system tumors, Lynch syndrome-associated malignancies such as colorectal tumors as well as multiple intestinal polyps, embryonic tumors and rhabdomyosarcoma. Multiple caf…	TISSUE SPECIFICITY: Colon, lymphocytes, breast, lung, spleen, testis, prostate, thyroid, gall bladder and heart.;	ovary;salivary gland;intestine;colon;parathyroid;fovea centralis;skin;retina;bone marrow;uterus;prostate;optic nerve;whole body;frontal lobe;bone;thyroid;iris;pituitary gland;testis;brain;bladder;tonsil;gall bladder;unclassifiable (Anatomical System);lymph node;cartilage;heart;islets of Langerhans;pharynx;blood;lens;skeletal muscle;breast;pancreas;lung;mesenchyma;placenta;macula lutea;visual appa…	dorsal root ganglion;testis - interstitial;superior cervical ganglion;testis - seminiferous tubule;testis;ciliary ganglion;skeletal muscle;	0.71276	0.88182	0.512596	80.2961	1715.17	7.63437	rs63750702	95490	Hereditary_nonpolyposis_colon_cancer|Hereditary_cancer-predisposing_syndrome|Lynch_syndrome|not_specified|Colorectal_cancer\x2c_non-polyposis|not_provided	MedGen:C0009405\x2cOrphanet:ORPHA443090|MedGen:C0027672\x2cSNOMED_CT:699346009|MedGen:C1333990\x2cOrphanet:ORPHA144\x2cSNOMED_CT:315058005|MedGen:CN169374|MedGen:CN221576|MedGen:CN517202	reviewed_by_expert_panel	Benign	0.329	0.359	T	0.001	0.395	N	0.979	0.427	D	2.1	0.585	M	-2.52	0.894	D	-1.3	0.36	N	0.034
3	37092024	37092024	A	T	exonic	MLH1	.	nonsynonymous SNV	MLH1:NM_001258271:exon17:c.A1944T:p.E648D,MLH1:NM_001167619:exon18:c.A1428T:p.E476D,MLH1:NM_001258273:exon18:c.A1428T:p.E476D,MLH1:NM_000249:exon19:c.A2151T:p.E717D,MLH1:NM_001167617:exon19:c.A1857T:p.E619D,MLH1:NM_001167618:exon19:c.A1428T:p.E476D,MLH1:NM_001258274:exon20:c.A1428T:p.E476D	0.739578	0.260421	8.56561e-07	mutL homolog 1	FUNCTION: Heterodimerizes with PMS2 to form MutL alpha, a component of the post-replicative DNA mismatch repair system (MMR). DNA repair is initiated by MutS alpha (MSH2-MSH6) or MutS beta (MSH2-MSH6) binding to a dsDNA mismatch, then MutL alpha is recruited to the heteroduplex. Assembly of the MutL-MutS- heteroduplex ternary complex in presence of RFC and PCNA is sufficient to activate endonucle…	DISEASE: Mismatch repair cancer syndrome (MMRCS) [MIM:276300]: An autosomal recessive, rare, childhood cancer predisposition syndrome encompassing a broad tumor spectrum. This includes hematological malignancies, central nervous system tumors, Lynch syndrome-associated malignancies such as colorectal tumors as well as multiple intestinal polyps, embryonic tumors and rhabdomyosarcoma. Multiple caf…	TISSUE SPECIFICITY: Colon, lymphocytes, breast, lung, spleen, testis, prostate, thyroid, gall bladder and heart.;	ovary;salivary gland;intestine;colon;parathyroid;fovea centralis;skin;retina;bone marrow;uterus;prostate;optic nerve;whole body;frontal lobe;bone;thyroid;iris;pituitary gland;testis;brain;bladder;tonsil;gall bladder;unclassifiable (Anatomical System);lymph node;cartilage;heart;islets of Langerhans;pharynx;blood;lens;skeletal muscle;breast;pancreas;lung;mesenchyma;placenta;macula lutea;visual appa…	dorsal root ganglion;testis - interstitial;superior cervical ganglion;testis - seminiferous tubule;testis;ciliary ganglion;skeletal muscle;	0.71276	0.88182	0.512596	80.2961	1715.17	7.63437	.	473448	Hereditary_nonpolyposis_colon_cancer|Hereditary_cancer-predisposing_syndrome	MedGen:C0009405\x2cOrphanet:ORPHA443090|MedGen:C0027672\x2cSNOMED_CT:699346009	criteria_provided\x2c_multiple_submitters\x2c_no_conflicts	Uncertain_significance	0	0.912	D	0	0.843	D	1	0.81	D	3.11	0.88	M	-3.12	0.928	D	-2.79	0.59	D	0.898
3	37092035	37092035	A	G	exonic	MLH1	.	nonsynonymous SNV	MLH1:NM_001258271:exon17:c.A1955G:p.Y652C,MLH1:NM_001167619:exon18:c.A1439G:p.Y480C,MLH1:NM_001258273:exon18:c.A1439G:p.Y480C,MLH1:NM_000249:exon19:c.A2162G:p.Y721C,MLH1:NM_001167617:exon19:c.A1868G:p.Y623C,MLH1:NM_001167618:exon19:c.A1439G:p.Y480C,MLH1:NM_001258274:exon20:c.A1439G:p.Y480C	0.739578	0.260421	8.56561e-07	mutL homolog 1	FUNCTION: Heterodimerizes with PMS2 to form MutL alpha, a component of the post-replicative DNA mismatch repair system (MMR). DNA repair is initiated by MutS alpha (MSH2-MSH6) or MutS beta (MSH2-MSH6) binding to a dsDNA mismatch, then MutL alpha is recruited to the heteroduplex. Assembly of the MutL-MutS- heteroduplex ternary complex in presence of RFC and PCNA is sufficient to activate endonucle…	DISEASE: Mismatch repair cancer syndrome (MMRCS) [MIM:276300]: An autosomal recessive, rare, childhood cancer predisposition syndrome encompassing a broad tumor spectrum. This includes hematological malignancies, central nervous system tumors, Lynch syndrome-associated malignancies such as colorectal tumors as well as multiple intestinal polyps, embryonic tumors and rhabdomyosarcoma. Multiple caf…	TISSUE SPECIFICITY: Colon, lymphocytes, breast, lung, spleen, testis, prostate, thyroid, gall bladder and heart.;	ovary;salivary gland;intestine;colon;parathyroid;fovea centralis;skin;retina;bone marrow;uterus;prostate;optic nerve;whole body;frontal lobe;bone;thyroid;iris;pituitary gland;testis;brain;bladder;tonsil;gall bladder;unclassifiable (Anatomical System);lymph node;cartilage;heart;islets of Langerhans;pharynx;blood;lens;skeletal muscle;breast;pancreas;lung;mesenchyma;placenta;macula lutea;visual appa…	dorsal root ganglion;testis - interstitial;superior cervical ganglion;testis - seminiferous tubule;testis;ciliary ganglion;skeletal muscle;	0.71276	0.88182	0.512596	80.2961	1715.17	7.63437	rs587778986	95552	Hereditary_nonpolyposis_colon_cancer|Hereditary_cancer-predisposing_syndrome|Lynch_syndrome|Lynch_syndrome_II|not_specified	MedGen:C0009405\x2cOrphanet:ORPHA443090|MedGen:C0027672\x2cSNOMED_CT:699346009|MedGen:C1333990\x2cOrphanet:ORPHA144\x2cSNOMED_CT:315058005|MedGen:C1333991\x2cOMIM:609310|MedGen:CN169374	reviewed_by_expert_panel	Uncertain_significance	0.001	0.784	D	0	0.559	D	1	0.81	D	2.155	0.604	M	-3.17	0.931	D	-6.46	0.914	D	0.718
3	52439298	52439298	T	G	exonic	BAP1	.	nonsynonymous SNV	BAP1:NM_004656:exon11:c.A944C:p.E315A	0.385638	0.614275	8.72025e-05	BRCA1 associated protein 1	FUNCTION: Deubiquitinating enzyme that plays a key role in chromatin by mediating deubiquitination of histone H2A and HCFC1. Catalytic component of the PR-DUB complex, a complex that specifically mediates deubiquitination of histone H2A monoubiquitinated at 'Lys-119' (H2AK119ub1). Does not deubiquitinate monoubiquitinated histone H2B. Acts as a regulator of cell growth by mediating deubiquitinati…	DISEASE: Mesothelioma, malignant (MESOM) [MIM:156240]: An aggressive neoplasm of the serosal lining of the chest. It appears as broad sheets of cells, with some regions containing spindle- shaped, sarcoma-like cells and other regions showing adenomatous patterns. Pleural mesotheliomas have been linked to exposure to asbestos. {ECO:0000269|PubMed:21642991, ECO:0000269|PubMed:21874000}. Note=The ge…	TISSUE SPECIFICITY: Highly expressed in testis, placenta and ovary. Expressed in breast. {ECO:0000269|PubMed:9528852}.;	ovary;salivary gland;sympathetic chain;colon;parathyroid;fovea centralis;skin;retina;bone marrow;uterus;prostate;frontal lobe;endometrium;larynx;bone;thyroid;testis;germinal center;brain;unclassifiable (Anatomical System);lymph node;cartilage;heart;lacrimal gland;nervous;tongue;islets of Langerhans;hypothalamus;muscle;urinary;blood;skeletal muscle;pancreas;lung;adrenal gland;placenta;macula lutea…	whole brain;amygdala;superior cervical ganglion;medulla oblongata;testis - interstitial;testis - seminiferous tubule;temporal lobe;prefrontal cortex;testis;parietal lobe;	0.27232	0.10613	-0.975434	8.85232	211.964	3.14058	rs149974450	393715	Hereditary_cancer-predisposing_syndrome|Tumor_susceptibility_linked_to_germline_BAP1_mutations	MedGen:C0027672\x2cSNOMED_CT:699346009|MedGen:C3280492\x2cOMIM:614327\x2cOrphanet:ORPHA289539	criteria_provided\x2c_multiple_submitters\x2c_no_conflicts	Uncertain_significance	0.003	0.721	D	0.004	0.347	N	0.999	0.456	D	1.65	0.424	L	0.32	0.588	T	-1.21	0.326	N	-0.862
3	128200031	128200031	G	A	exonic	GATA2	.	nonsynonymous SNV	GATA2:NM_001145662:exon6:c.C1232T:p.S411L,GATA2:NM_032638:exon6:c.C1274T:p.S425L,GATA2:NM_001145661:exon7:c.C1274T:p.S425L	0.979762	0.0202214	1.6497e-05	GATA binding protein 2	FUNCTION: Transcriptional activator which regulates endothelin-1 gene expression in endothelial cells. Binds to the consensus sequence 5'-AGATAG-3'.;	DISEASE: Lymphedema, primary, with myelodysplasia (LMPM) [MIM:614038]: A chronic disabling condition characterized by swelling of the extremities due to altered lymphatic flow, associated with myelodysplasia. Patients with lymphedema suffer from recurrent local infections, and physical impairment. {ECO:0000269|PubMed:21892158}. Note=The disease is caused by mutations affecting the gene represente…	TISSUE SPECIFICITY: Endothelial cells.;	unclassifiable (Anatomical System);ovary;parathyroid;blood;choroid;bone marrow;uterus;pancreas;prostate;lung;cochlea;endometrium;placenta;iris;liver;spleen;cervix;kidney;brain;stomach;	prostate;superior cervical ganglion;placenta;atrioventricular node;trigeminal ganglion;skeletal muscle;	0.36437	0.63508	-0.424259	25.5603	2249.3	8.7585	rs146554939	451837	Lymphedema\x2c_primary\x2c_with_myelodysplasia|Dendritic_cell\x2c_monocyte\x2c_B_lymphocyte\x2c_and_natural_killer_lymphocyte_deficiency	MedGen:C3279664\x2cOMIM:614038\x2cOrphanet:ORPHA3226|MedGen:C3280030\x2cOMIM:614172\x2cOrphanet:ORPHA228423	criteria_provided\x2c_single_submitter	Uncertain_significance	0.041	0.419	D	0.061	0.222	N	0.987	0.405	D	1.7	0.44	L	-4.44	0.975	D	-2.26	0.505	N	0.66
3	128204624	128204624	C	T	exonic	GATA2	.	nonsynonymous SNV	GATA2:NM_001145662:exon3:c.G817A:p.G273R,GATA2:NM_032638:exon3:c.G817A:p.G273R,GATA2:NM_001145661:exon4:c.G817A:p.G273R	0.979762	0.0202214	1.6497e-05	GATA binding protein 2	FUNCTION: Transcriptional activator which regulates endothelin-1 gene expression in endothelial cells. Binds to the consensus sequence 5'-AGATAG-3'.;	DISEASE: Lymphedema, primary, with myelodysplasia (LMPM) [MIM:614038]: A chronic disabling condition characterized by swelling of the extremities due to altered lymphatic flow, associated with myelodysplasia. Patients with lymphedema suffer from recurrent local infections, and physical impairment. {ECO:0000269|PubMed:21892158}. Note=The disease is caused by mutations affecting the gene represente…	TISSUE SPECIFICITY: Endothelial cells.;	unclassifiable (Anatomical System);ovary;parathyroid;blood;choroid;bone marrow;uterus;pancreas;prostate;lung;cochlea;endometrium;placenta;iris;liver;spleen;cervix;kidney;brain;stomach;	prostate;superior cervical ganglion;placenta;atrioventricular node;trigeminal ganglion;skeletal muscle;	0.36437	0.63508	-0.424259	25.5603	2249.3	8.7585	.	.	.	.	.	.	0.005	0.632	D	0	0.843	D	1	0.81	D	1.79	0.469	L	-4.38	0.974	D	-1.97	0.465	N	1.084
3	128204996	128204996	C	T	exonic	GATA2	.	nonsynonymous SNV	GATA2:NM_001145662:exon3:c.G445A:p.G149R,GATA2:NM_032638:exon3:c.G445A:p.G149R,GATA2:NM_001145661:exon4:c.G445A:p.G149R	0.979762	0.0202214	1.6497e-05	GATA binding protein 2	FUNCTION: Transcriptional activator which regulates endothelin-1 gene expression in endothelial cells. Binds to the consensus sequence 5'-AGATAG-3'.;	DISEASE: Lymphedema, primary, with myelodysplasia (LMPM) [MIM:614038]: A chronic disabling condition characterized by swelling of the extremities due to altered lymphatic flow, associated with myelodysplasia. Patients with lymphedema suffer from recurrent local infections, and physical impairment. {ECO:0000269|PubMed:21892158}. Note=The disease is caused by mutations affecting the gene represente…	TISSUE SPECIFICITY: Endothelial cells.;	unclassifiable (Anatomical System);ovary;parathyroid;blood;choroid;bone marrow;uterus;pancreas;prostate;lung;cochlea;endometrium;placenta;iris;liver;spleen;cervix;kidney;brain;stomach;;unclassifiable (Anatomical System);ovary;parathyroid;blood;choroid;bone marrow;uterus;pancreas;prostate;lung;cochlea;endometrium;placenta;iris;liver;spleen;cervix;kidney;brain;stomach;	prostate;superior cervical ganglion;placenta;atrioventricular node;trigeminal ganglion;skeletal muscle;	0.36437	0.63508	-0.424259	25.5603	2249.3	8.7585	rs753645971	393746	Lymphedema\x2c_primary\x2c_with_myelodysplasia|Dendritic_cell\x2c_monocyte\x2c_B_lymphocyte\x2c_and_natural_killer_lymphocyte_deficiency	MedGen:C3279664\x2cOMIM:614038\x2cOrphanet:ORPHA3226|MedGen:C3280030\x2cOMIM:614172\x2cOrphanet:ORPHA228423	criteria_provided\x2c_single_submitter	Uncertain_significance	0.079	0.518	T	0.001	0.405	N	0.997	0.433	D	0.69	0.17	N	-4.33	0.973	D	-0.46	0.258	N	0.425
3	128204996	128204996	C	T	exonic	GATA2	.	nonsynonymous SNV	GATA2:NM_001145662:exon3:c.G445A:p.G149R,GATA2:NM_032638:exon3:c.G445A:p.G149R,GATA2:NM_001145661:exon4:c.G445A:p.G149R	0.979762	0.0202214	1.6497e-05	GATA binding protein 2	FUNCTION: Transcriptional activator which regulates endothelin-1 gene expression in endothelial cells. Binds to the consensus sequence 5'-AGATAG-3'.;	DISEASE: Lymphedema, primary, with myelodysplasia (LMPM) [MIM:614038]: A chronic disabling condition characterized by swelling of the extremities due to altered lymphatic flow, associated with myelodysplasia. Patients with lymphedema suffer from recurrent local infections, and physical impairment. {ECO:0000269|PubMed:21892158}. Note=The disease is caused by mutations affecting the gene represente…	TISSUE SPECIFICITY: Endothelial cells.;	unclassifiable (Anatomical System);ovary;parathyroid;blood;choroid;bone marrow;uterus;pancreas;prostate;lung;cochlea;endometrium;placenta;iris;liver;spleen;cervix;kidney;brain;stomach;;unclassifiable (Anatomical System);ovary;parathyroid;blood;choroid;bone marrow;uterus;pancreas;prostate;lung;cochlea;endometrium;placenta;iris;liver;spleen;cervix;kidney;brain;stomach;	prostate;superior cervical ganglion;placenta;atrioventricular node;trigeminal ganglion;skeletal muscle;	0.36437	0.63508	-0.424259	25.5603	2249.3	8.7585	rs753645971	393746	Lymphedema\x2c_primary\x2c_with_myelodysplasia|Dendritic_cell\x2c_monocyte\x2c_B_lymphocyte\x2c_and_natural_killer_lymphocyte_deficiency	MedGen:C3279664\x2cOMIM:614038\x2cOrphanet:ORPHA3226|MedGen:C3280030\x2cOMIM:614172\x2cOrphanet:ORPHA228423	criteria_provided\x2c_single_submitter	Uncertain_significance	0.079	0.518	T	0.001	0.405	N	0.997	0.433	D	0.69	0.17	N	-4.33	0.973	D	-0.46	0.258	N	0.425
3	128205693	128205693	G	A	exonic	GATA2	.	nonsynonymous SNV	GATA2:NM_001145662:exon2:c.C182T:p.A61V,GATA2:NM_032638:exon2:c.C182T:p.A61V,GATA2:NM_001145661:exon3:c.C182T:p.A61V	0.979762	0.0202214	1.6497e-05	GATA binding protein 2	FUNCTION: Transcriptional activator which regulates endothelin-1 gene expression in endothelial cells. Binds to the consensus sequence 5'-AGATAG-3'.;	DISEASE: Lymphedema, primary, with myelodysplasia (LMPM) [MIM:614038]: A chronic disabling condition characterized by swelling of the extremities due to altered lymphatic flow, associated with myelodysplasia. Patients with lymphedema suffer from recurrent local infections, and physical impairment. {ECO:0000269|PubMed:21892158}. Note=The disease is caused by mutations affecting the gene represente…	TISSUE SPECIFICITY: Endothelial cells.;	unclassifiable (Anatomical System);ovary;parathyroid;blood;choroid;bone marrow;uterus;pancreas;prostate;lung;cochlea;endometrium;placenta;iris;liver;spleen;cervix;kidney;brain;stomach;	prostate;superior cervical ganglion;placenta;atrioventricular node;trigeminal ganglion;skeletal muscle;	0.36437	0.63508	-0.424259	25.5603	2249.3	8.7585	rs375349195	239104	Lymphedema\x2c_primary\x2c_with_myelodysplasia|Dendritic_cell\x2c_monocyte\x2c_B_lymphocyte\x2c_and_natural_killer_lymphocyte_deficiency	MedGen:C3279664\x2cOMIM:614038\x2cOrphanet:ORPHA3226|MedGen:C3280030\x2cOMIM:614172\x2cOrphanet:ORPHA228423	criteria_provided\x2c_single_submitter	Uncertain_significance	0.076	0.342	T	0	0.629	D	0.994	0.421	D	1.735	0.45	L	-4.33	0.972	D	-1.33	0.566	N	0.723
3	128205808	128205808	C	A	exonic	GATA2	.	nonsynonymous SNV	GATA2:NM_001145662:exon2:c.G67T:p.D23Y,GATA2:NM_032638:exon2:c.G67T:p.D23Y,GATA2:NM_001145661:exon3:c.G67T:p.D23Y	0.979762	0.0202214	1.6497e-05	GATA binding protein 2	FUNCTION: Transcriptional activator which regulates endothelin-1 gene expression in endothelial cells. Binds to the consensus sequence 5'-AGATAG-3'.;	DISEASE: Lymphedema, primary, with myelodysplasia (LMPM) [MIM:614038]: A chronic disabling condition characterized by swelling of the extremities due to altered lymphatic flow, associated with myelodysplasia. Patients with lymphedema suffer from recurrent local infections, and physical impairment. {ECO:0000269|PubMed:21892158}. Note=The disease is caused by mutations affecting the gene represente…	TISSUE SPECIFICITY: Endothelial cells.;	unclassifiable (Anatomical System);ovary;parathyroid;blood;choroid;bone marrow;uterus;pancreas;prostate;lung;cochlea;endometrium;placenta;iris;liver;spleen;cervix;kidney;brain;stomach;	prostate;superior cervical ganglion;placenta;atrioventricular node;trigeminal ganglion;skeletal muscle;	0.36437	0.63508	-0.424259	25.5603	2249.3	8.7585	.	.	.	.	.	.	0.002	0.721	D	0	0.629	D	1	0.81	D	1.935	0.52	L	-4.4	0.974	D	-1.92	0.768	N	1.075
4	41747904	41747904	C	T	exonic	PHOX2B	.	nonsynonymous SNV	PHOX2B:NM_003924:exon3:c.G865A:p.G289S	0.850788	0.14669	0.00252157	paired like homeobox 2b	FUNCTION: Involved in the development of several major noradrenergic neuron populations, including the locus coeruleus. Transcription factor which could determine a neurotransmitter phenotype in vertebrates. Enhances second-messenger-mediated activation of the dopamine beta-hydrolase and c-fos promoters, and of several enhancers including cAMP-response element and serum- response element.;	DISEASE: Neuroblastoma 2 (NBLST2) [MIM:613013]: A common neoplasm of early childhood arising from embryonic cells that form the primitive neural crest and give rise to the adrenal medulla and the sympathetic nervous system. {ECO:0000305|PubMed:15024693}. Note=Disease susceptibility is associated with variations affecting the gene represented in this entry.;	TISSUE SPECIFICITY: Expressed in neuroblastoma, brain and adrenal gland.;	unclassifiable (Anatomical System);prostate;lung;whole body;	dorsal root ganglion;superior cervical ganglion;appendix;ciliary ganglion;atrioventricular node;pons;trigeminal ganglion;skeletal muscle;skin;	0.6287	0.28104	0.125077	62.7389	26.583	0.86039	rs769663483	.	.	.	.	.	0	0.912	D	0	0.843	D	1	0.81	D	0.975	0.246	L	-3.43	0.944	D	-1.38	0.342	N	0.616
5	224547	224547	C	T	exonic	SDHA	.	stopgain	SDHA:NM_001294332:exon3:c.C223T:p.R75X,SDHA:NM_001330758:exon3:c.C223T:p.R75X,SDHA:NM_004168:exon3:c.C223T:p.R75X	9.38729e-06	0.996636	0.0033543	succinate dehydrogenase complex flavoprotein subunit A	FUNCTION: Flavoprotein (FP) subunit of succinate dehydrogenase (SDH) that is involved in complex II of the mitochondrial electron transport chain and is responsible for transferring electrons from succinate to ubiquinone (coenzyme Q) (PubMed:24781757). Can act as a tumor suppressor (PubMed:20484225). {ECO:0000269|PubMed:20484225, ECO:0000305|PubMed:24781757}.;	DISEASE: Mitochondrial complex II deficiency (MT-C2D) [MIM:252011]: A disorder of the mitochondrial respiratory chain with heterogeneous clinical manifestations. Clinical features include psychomotor regression in infants, poor growth with lack of speech development, severe spastic quadriplegia, dystonia, progressive leukoencephalopathy, muscle weakness, exercise intolerance, cardiomyopathy. Some…	.	myocardium;ovary;skin;bone marrow;retina;prostate;optic nerve;frontal lobe;endometrium;thyroid;iris;germinal center;bladder;brain;gall bladder;tonsil;heart;cartilage;tongue;adrenal cortex;pharynx;blood;skeletal muscle;breast;visual apparatus;liver;alveolus;spleen;cervix;mammary gland;peripheral nerve;salivary gland;intestine;colon;choroid;vein;uterus;whole body;larynx;bone;testis;unclassifiable (…	.	0.2964	.	-0.857931	10.9519	1260.39	6.69421	rs781764920	205718	Hereditary_cancer-predisposing_syndrome|Paragangliomas_5|not_provided	MedGen:C0027672\x2cSNOMED_CT:699346009|MedGen:C3279992\x2cOMIM:614165|MedGen:CN517202	criteria_provided\x2c_multiple_submitters\x2c_no_conflicts	Pathogenic	.	.	.	0	0.629	U	1	0.81	A	.	.	.	.	.	.	.	.	.	.
5	1253951	1253951	G	A	intronic	TERT	.	.	.	0.866151	0.133848	6.66878e-07	telomerase reverse transcriptase	FUNCTION: Telomerase is a ribonucleoprotein enzyme essential for the replication of chromosome termini in most eukaryotes. Active in progenitor and cancer cells. Inactive, or very low activity, in normal somatic cells. Catalytic component of the teleromerase holoenzyme complex whose main activity is the elongation of telomeres by acting as a reverse transcriptase that adds simple sequence repeats…	DISEASE: Note=Activation of telomerase has been implicated in cell immortalization and cancer cell pathogenesis.; DISEASE: Aplastic anemia (AA) [MIM:609135]: A form of anemia in which the bone marrow fails to produce adequate numbers of peripheral blood elements. It is characterized by peripheral pancytopenia and marrow hypoplasia. {ECO:0000269|PubMed:15885610, ECO:0000269|PubMed:16627250, ECO:00…	TISSUE SPECIFICITY: Expressed at a high level in thymocyte subpopulations, at an intermediate level in tonsil T-lymphocytes, and at a low to undetectable level in peripheral blood T- lymphocytes. {ECO:0000269|PubMed:8676067, ECO:0000269|PubMed:9389643}.;	unclassifiable (Anatomical System);uterus;lymph node;lung;germinal center;	.	0.22857	0.6748	.	.	56.3763	1.50879	rs371015305	.	.	.	.	.	.	.	.	.	.	.	.	.	.	.	.	.	.	.	.	.	.	.	.
5	1254510	1254510	C	T	exonic	TERT	.	nonsynonymous SNV	TERT:NM_001193376:exon14:c.G3079A:p.V1027M,TERT:NM_198253:exon15:c.G3268A:p.V1090M	0.866151	0.133848	6.66878e-07	telomerase reverse transcriptase	FUNCTION: Telomerase is a ribonucleoprotein enzyme essential for the replication of chromosome termini in most eukaryotes. Active in progenitor and cancer cells. Inactive, or very low activity, in normal somatic cells. Catalytic component of the teleromerase holoenzyme complex whose main activity is the elongation of telomeres by acting as a reverse transcriptase that adds simple sequence repeats…	DISEASE: Note=Activation of telomerase has been implicated in cell immortalization and cancer cell pathogenesis.; DISEASE: Aplastic anemia (AA) [MIM:609135]: A form of anemia in which the bone marrow fails to produce adequate numbers of peripheral blood elements. It is characterized by peripheral pancytopenia and marrow hypoplasia. {ECO:0000269|PubMed:15885610, ECO:0000269|PubMed:16627250, ECO:00…	TISSUE SPECIFICITY: Expressed at a high level in thymocyte subpopulations, at an intermediate level in tonsil T-lymphocytes, and at a low to undetectable level in peripheral blood T- lymphocytes. {ECO:0000269|PubMed:8676067, ECO:0000269|PubMed:9389643}.;	unclassifiable (Anatomical System);uterus;lymph node;lung;germinal center;	.	0.22857	0.6748	.	.	56.3763	1.50879	rs121918664	27772	Aplastic_anemia|Idiopathic_fibrosing_alveolitis\x2c_chronic_form|Dyskeratosis_congenita\x2c_autosomal_dominant\x2c_2|Pulmonary_fibrosis_and/or_bone_marrow_failure\x2c_telomere-related\x2c_1	Human_Phenotype_Ontology:HP:0001915\x2cMedGen:C0002874\x2cOMIM:609135\x2cSNOMED_CT:306058006|MedGen:C1800706\x2cOMIM:178500\x2cOrphanet:ORPHA79126\x2cSNOMED_CT:28168000|MedGen:C3151443\x2cOMIM:613989|MedGen:C3553617\x2cOMIM:614742	criteria_provided\x2c_single_submitter	Uncertain_significance	0.008	0.586	D	0.042	0.239	N	1	0.81	D	0	0.065	N	-4.04	0.965	D	0.65	0.023	N	0.05
5	1254521	1254521	C	T	exonic	TERT	.	nonsynonymous SNV	TERT:NM_001193376:exon14:c.G3068A:p.R1023H,TERT:NM_198253:exon15:c.G3257A:p.R1086H	0.866151	0.133848	6.66878e-07	telomerase reverse transcriptase	FUNCTION: Telomerase is a ribonucleoprotein enzyme essential for the replication of chromosome termini in most eukaryotes. Active in progenitor and cancer cells. Inactive, or very low activity, in normal somatic cells. Catalytic component of the teleromerase holoenzyme complex whose main activity is the elongation of telomeres by acting as a reverse transcriptase that adds simple sequence repeats…	DISEASE: Note=Activation of telomerase has been implicated in cell immortalization and cancer cell pathogenesis.; DISEASE: Aplastic anemia (AA) [MIM:609135]: A form of anemia in which the bone marrow fails to produce adequate numbers of peripheral blood elements. It is characterized by peripheral pancytopenia and marrow hypoplasia. {ECO:0000269|PubMed:15885610, ECO:0000269|PubMed:16627250, ECO:00…	TISSUE SPECIFICITY: Expressed at a high level in thymocyte subpopulations, at an intermediate level in tonsil T-lymphocytes, and at a low to undetectable level in peripheral blood T- lymphocytes. {ECO:0000269|PubMed:8676067, ECO:0000269|PubMed:9389643}.;	unclassifiable (Anatomical System);uterus;lymph node;lung;germinal center;	.	0.22857	0.6748	.	.	56.3763	1.50879	rs200288187	239627	Idiopathic_fibrosing_alveolitis\x2c_chronic_form|Dyskeratosis_congenita\x2c_autosomal_dominant\x2c_2	MedGen:C1800706\x2cOMIM:178500\x2cOrphanet:ORPHA79126\x2cSNOMED_CT:28168000|MedGen:C3151443\x2cOMIM:613989	criteria_provided\x2c_single_submitter	Uncertain_significance	0.012	0.599	D	0.11	0.195	N	1	0.09	N	2.215	0.627	M	-4.13	0.967	D	-2.65	0.567	D	0.356
5	1278865	1278865	G	A	exonic	TERT	.	nonsynonymous SNV	TERT:NM_001193376:exon6:c.C2177T:p.T726M,TERT:NM_198253:exon6:c.C2177T:p.T726M	0.866151	0.133848	6.66878e-07	telomerase reverse transcriptase	FUNCTION: Telomerase is a ribonucleoprotein enzyme essential for the replication of chromosome termini in most eukaryotes. Active in progenitor and cancer cells. Inactive, or very low activity, in normal somatic cells. Catalytic component of the teleromerase holoenzyme complex whose main activity is the elongation of telomeres by acting as a reverse transcriptase that adds simple sequence repeats…	DISEASE: Note=Activation of telomerase has been implicated in cell immortalization and cancer cell pathogenesis.; DISEASE: Aplastic anemia (AA) [MIM:609135]: A form of anemia in which the bone marrow fails to produce adequate numbers of peripheral blood elements. It is characterized by peripheral pancytopenia and marrow hypoplasia. {ECO:0000269|PubMed:15885610, ECO:0000269|PubMed:16627250, ECO:00…	TISSUE SPECIFICITY: Expressed at a high level in thymocyte subpopulations, at an intermediate level in tonsil T-lymphocytes, and at a low to undetectable level in peripheral blood T- lymphocytes. {ECO:0000269|PubMed:8676067, ECO:0000269|PubMed:9389643}.;	unclassifiable (Anatomical System);uterus;lymph node;lung;germinal center;	.	0.22857	0.6748	.	.	56.3763	1.50879	rs149566858	47717	Idiopathic_fibrosing_alveolitis\x2c_chronic_form|Dyskeratosis_congenita_autosomal_dominant|Dyskeratosis_congenita\x2c_autosomal_dominant\x2c_2	MedGen:C1800706\x2cOMIM:178500\x2cOrphanet:ORPHA79126\x2cSNOMED_CT:28168000|MedGen:C1851970\x2cOMIM:127550|MedGen:C3151443\x2cOMIM:613989	criteria_provided\x2c_single_submitter	Uncertain_significance	0.142	0.302	T	0.714	0.1	N	0	0.09	A	-0.695	0.019	N	-4.52	0.977	D	0.83	0.028	N	0.094
5	1294222	1294222	C	T	exonic	TERT	.	nonsynonymous SNV	TERT:NM_001193376:exon2:c.G779A:p.G260D,TERT:NM_198253:exon2:c.G779A:p.G260D	0.866151	0.133848	6.66878e-07	telomerase reverse transcriptase	FUNCTION: Telomerase is a ribonucleoprotein enzyme essential for the replication of chromosome termini in most eukaryotes. Active in progenitor and cancer cells. Inactive, or very low activity, in normal somatic cells. Catalytic component of the teleromerase holoenzyme complex whose main activity is the elongation of telomeres by acting as a reverse transcriptase that adds simple sequence repeats…	DISEASE: Note=Activation of telomerase has been implicated in cell immortalization and cancer cell pathogenesis.; DISEASE: Aplastic anemia (AA) [MIM:609135]: A form of anemia in which the bone marrow fails to produce adequate numbers of peripheral blood elements. It is characterized by peripheral pancytopenia and marrow hypoplasia. {ECO:0000269|PubMed:15885610, ECO:0000269|PubMed:16627250, ECO:00…	TISSUE SPECIFICITY: Expressed at a high level in thymocyte subpopulations, at an intermediate level in tonsil T-lymphocytes, and at a low to undetectable level in peripheral blood T- lymphocytes. {ECO:0000269|PubMed:8676067, ECO:0000269|PubMed:9389643}.;	unclassifiable (Anatomical System);uterus;lymph node;lung;germinal center;	.	0.22857	0.6748	.	.	56.3763	1.50879	rs148798048	454460	Idiopathic_fibrosing_alveolitis\x2c_chronic_form|Dyskeratosis_congenita\x2c_autosomal_dominant\x2c_2	MedGen:C1800706\x2cOMIM:178500\x2cOrphanet:ORPHA79126\x2cSNOMED_CT:28168000|MedGen:C3151443\x2cOMIM:613989	criteria_provided\x2c_single_submitter	Uncertain_significance	0.786	0.035	T	0.001	0.008	N	1	0.09	N	0.55	0.145	N	-4.11	0.967	D	-0.42	0.148	N	-0.014
5	112103053	112103053	A	G	exonic	APC	.	nonsynonymous SNV	APC:NM_001127511:exon3:c.A418G:p.S140G,APC:NM_000038:exon4:c.A388G:p.S130G,APC:NM_001127510:exon5:c.A388G:p.S130G	1	7.22606e-08	1.20103e-23	adenomatous polyposis coli	FUNCTION: Tumor suppressor. Promotes rapid degradation of CTNNB1 and participates in Wnt signaling as a negative regulator. APC activity is correlated with its phosphorylation state. Activates the GEF activity of SPATA13 and ARHGEF4. Plays a role in hepatocyte growth factor (HGF)-induced cell migration. Required for MMP9 up-regulation via the JNK signaling pathway in colorectal tumor cells. Acts …	DISEASE: Familial adenomatous polyposis (FAP) [MIM:175100]: A cancer predisposition syndrome characterized by adenomatous polyps of the colon and rectum, but also of upper gastrointestinal tract (ampullary, duodenal and gastric adenomas). This is a viciously premalignant disease with one or more polyps progressing through dysplasia to malignancy in untreated gene carriers with a median age at dia…	TISSUE SPECIFICITY: Expressed in a variety of tissues.;	myocardium;smooth muscle;ovary;sympathetic chain;colon;parathyroid;fovea centralis;choroid;skin;retina;uterus;prostate;optic nerve;whole body;frontal lobe;cochlea;endometrium;larynx;bone;thyroid;pituitary gland;testis;germinal center;brain;pineal gland;artery;bladder;unclassifiable (Anatomical System);lymph node;cartilage;heart;small intestine;islets of Langerhans;hypothalamus;blood;lens;skeletal…	amygdala;medulla oblongata;superior cervical ganglion;occipital lobe;thalamus;temporal lobe;atrioventricular node;skeletal muscle;subthalamic nucleus;fetal brain;prefrontal cortex;globus pallidus;ciliary ganglion;trigeminal ganglion;parietal lobe;cingulate cortex;	0.53216	0.57092	-2.52354	0.902335	395.171	4.17713	rs150973053	49944	Hereditary_cancer-predisposing_syndrome|Familial_adenomatous_polyposis_1|not_specified|Familial_adenomatous_polyposis|not_provided	MedGen:C0027672\x2cSNOMED_CT:699346009|MedGen:C2713442\x2cOMIM:175100|MedGen:CN169374|MedGen:CN240755|MedGen:CN517202	criteria_provided\x2c_conflicting_interpretations	Conflicting_interpretations_of_pathogenicity	0.064	0.398	T	0	0.46	D	0.808	0.346	D	1.04	0.263	L	-1.39	0.804	T	-1.77	0.433	N	-0.71
5	112111352	112111352	A	G	exonic	APC	.	nonsynonymous SNV	APC:NM_001127511:exon4:c.A479G:p.K160R,APC:NM_000038:exon5:c.A449G:p.K150R,APC:NM_001127510:exon6:c.A449G:p.K150R	1	7.22606e-08	1.20103e-23	adenomatous polyposis coli	FUNCTION: Tumor suppressor. Promotes rapid degradation of CTNNB1 and participates in Wnt signaling as a negative regulator. APC activity is correlated with its phosphorylation state. Activates the GEF activity of SPATA13 and ARHGEF4. Plays a role in hepatocyte growth factor (HGF)-induced cell migration. Required for MMP9 up-regulation via the JNK signaling pathway in colorectal tumor cells. Acts …	DISEASE: Familial adenomatous polyposis (FAP) [MIM:175100]: A cancer predisposition syndrome characterized by adenomatous polyps of the colon and rectum, but also of upper gastrointestinal tract (ampullary, duodenal and gastric adenomas). This is a viciously premalignant disease with one or more polyps progressing through dysplasia to malignancy in untreated gene carriers with a median age at dia…	TISSUE SPECIFICITY: Expressed in a variety of tissues.;	myocardium;smooth muscle;ovary;sympathetic chain;colon;parathyroid;fovea centralis;choroid;skin;retina;uterus;prostate;optic nerve;whole body;frontal lobe;cochlea;endometrium;larynx;bone;thyroid;pituitary gland;testis;germinal center;brain;pineal gland;artery;bladder;unclassifiable (Anatomical System);lymph node;cartilage;heart;small intestine;islets of Langerhans;hypothalamus;blood;lens;skeletal…	amygdala;medulla oblongata;superior cervical ganglion;occipital lobe;thalamus;temporal lobe;atrioventricular node;skeletal muscle;subthalamic nucleus;fetal brain;prefrontal cortex;globus pallidus;ciliary ganglion;trigeminal ganglion;parietal lobe;cingulate cortex;	0.53216	0.57092	-2.52354	0.902335	395.171	4.17713	rs371085910	151642	Hereditary_cancer-predisposing_syndrome|Colorectal_adenoma|Familial_adenomatous_polyposis_1|not_specified	MedGen:C0027672\x2cSNOMED_CT:699346009|MedGen:C1302401|MedGen:C2713442\x2cOMIM:175100|MedGen:CN169374	criteria_provided\x2c_multiple_submitters\x2c_no_conflicts	Uncertain_significance	0.047	0.403	D	0	0.843	D	1	0.508	D	0.64	0.161	N	-3.29	0.937	D	-1.71	0.422	N	0.677
5	112116562	112116562	C	G	exonic	APC	.	nonsynonymous SNV	APC:NM_001127511:exon5:c.C637G:p.Q213E,APC:NM_000038:exon6:c.C607G:p.Q203E,APC:NM_001127510:exon7:c.C607G:p.Q203E	1	7.22606e-08	1.20103e-23	adenomatous polyposis coli	FUNCTION: Tumor suppressor. Promotes rapid degradation of CTNNB1 and participates in Wnt signaling as a negative regulator. APC activity is correlated with its phosphorylation state. Activates the GEF activity of SPATA13 and ARHGEF4. Plays a role in hepatocyte growth factor (HGF)-induced cell migration. Required for MMP9 up-regulation via the JNK signaling pathway in colorectal tumor cells. Acts …	DISEASE: Familial adenomatous polyposis (FAP) [MIM:175100]: A cancer predisposition syndrome characterized by adenomatous polyps of the colon and rectum, but also of upper gastrointestinal tract (ampullary, duodenal and gastric adenomas). This is a viciously premalignant disease with one or more polyps progressing through dysplasia to malignancy in untreated gene carriers with a median age at dia…	TISSUE SPECIFICITY: Expressed in a variety of tissues.;	myocardium;smooth muscle;ovary;sympathetic chain;colon;parathyroid;fovea centralis;choroid;skin;retina;uterus;prostate;optic nerve;whole body;frontal lobe;cochlea;endometrium;larynx;bone;thyroid;pituitary gland;testis;germinal center;brain;pineal gland;artery;bladder;unclassifiable (Anatomical System);lymph node;cartilage;heart;small intestine;islets of Langerhans;hypothalamus;blood;lens;skeletal…	amygdala;medulla oblongata;superior cervical ganglion;occipital lobe;thalamus;temporal lobe;atrioventricular node;skeletal muscle;subthalamic nucleus;fetal brain;prefrontal cortex;globus pallidus;ciliary ganglion;trigeminal ganglion;parietal lobe;cingulate cortex;	0.53216	0.57092	-2.52354	0.902335	395.171	4.17713	rs141576417	49948	Hereditary_cancer-predisposing_syndrome|Familial_adenomatous_polyposis_1|not_specified|not_provided	MedGen:C0027672\x2cSNOMED_CT:699346009|MedGen:C2713442\x2cOMIM:175100|MedGen:CN169374|MedGen:CN517202	criteria_provided\x2c_conflicting_interpretations	Conflicting_interpretations_of_pathogenicity	0.008	0.599	D	0	0.843	D	1	0.588	D	0.69	0.17	N	-1.42	0.807	T	-1.25	0.33	N	-0.024
5	112116562	112116562	C	G	exonic	APC	.	nonsynonymous SNV	APC:NM_001127511:exon5:c.C637G:p.Q213E,APC:NM_000038:exon6:c.C607G:p.Q203E,APC:NM_001127510:exon7:c.C607G:p.Q203E	1	7.22606e-08	1.20103e-23	adenomatous polyposis coli	FUNCTION: Tumor suppressor. Promotes rapid degradation of CTNNB1 and participates in Wnt signaling as a negative regulator. APC activity is correlated with its phosphorylation state. Activates the GEF activity of SPATA13 and ARHGEF4. Plays a role in hepatocyte growth factor (HGF)-induced cell migration. Required for MMP9 up-regulation via the JNK signaling pathway in colorectal tumor cells. Acts …	DISEASE: Familial adenomatous polyposis (FAP) [MIM:175100]: A cancer predisposition syndrome characterized by adenomatous polyps of the colon and rectum, but also of upper gastrointestinal tract (ampullary, duodenal and gastric adenomas). This is a viciously premalignant disease with one or more polyps progressing through dysplasia to malignancy in untreated gene carriers with a median age at dia…	TISSUE SPECIFICITY: Expressed in a variety of tissues.;	myocardium;smooth muscle;ovary;sympathetic chain;colon;parathyroid;fovea centralis;choroid;skin;retina;uterus;prostate;optic nerve;whole body;frontal lobe;cochlea;endometrium;larynx;bone;thyroid;pituitary gland;testis;germinal center;brain;pineal gland;artery;bladder;unclassifiable (Anatomical System);lymph node;cartilage;heart;small intestine;islets of Langerhans;hypothalamus;blood;lens;skeletal…	amygdala;medulla oblongata;superior cervical ganglion;occipital lobe;thalamus;temporal lobe;atrioventricular node;skeletal muscle;subthalamic nucleus;fetal brain;prefrontal cortex;globus pallidus;ciliary ganglion;trigeminal ganglion;parietal lobe;cingulate cortex;	0.53216	0.57092	-2.52354	0.902335	395.171	4.17713	rs141576417	49948	Hereditary_cancer-predisposing_syndrome|Familial_adenomatous_polyposis_1|not_specified|not_provided	MedGen:C0027672\x2cSNOMED_CT:699346009|MedGen:C2713442\x2cOMIM:175100|MedGen:CN169374|MedGen:CN517202	criteria_provided\x2c_conflicting_interpretations	Conflicting_interpretations_of_pathogenicity	0.008	0.599	D	0	0.843	D	1	0.588	D	0.69	0.17	N	-1.42	0.807	T	-1.25	0.33	N	-0.024
5	112128218	112128218	G	A	exonic	APC	.	nonsynonymous SNV	APC:NM_000038:exon7:c.G721A:p.E241K,APC:NM_001127510:exon8:c.G721A:p.E241K	1	7.22606e-08	1.20103e-23	adenomatous polyposis coli	FUNCTION: Tumor suppressor. Promotes rapid degradation of CTNNB1 and participates in Wnt signaling as a negative regulator. APC activity is correlated with its phosphorylation state. Activates the GEF activity of SPATA13 and ARHGEF4. Plays a role in hepatocyte growth factor (HGF)-induced cell migration. Required for MMP9 up-regulation via the JNK signaling pathway in colorectal tumor cells. Acts …	DISEASE: Familial adenomatous polyposis (FAP) [MIM:175100]: A cancer predisposition syndrome characterized by adenomatous polyps of the colon and rectum, but also of upper gastrointestinal tract (ampullary, duodenal and gastric adenomas). This is a viciously premalignant disease with one or more polyps progressing through dysplasia to malignancy in untreated gene carriers with a median age at dia…	TISSUE SPECIFICITY: Expressed in a variety of tissues.;	myocardium;smooth muscle;ovary;sympathetic chain;colon;parathyroid;fovea centralis;choroid;skin;retina;uterus;prostate;optic nerve;whole body;frontal lobe;cochlea;endometrium;larynx;bone;thyroid;pituitary gland;testis;germinal center;brain;pineal gland;artery;bladder;unclassifiable (Anatomical System);lymph node;cartilage;heart;small intestine;islets of Langerhans;hypothalamus;blood;lens;skeletal…	amygdala;medulla oblongata;superior cervical ganglion;occipital lobe;thalamus;temporal lobe;atrioventricular node;skeletal muscle;subthalamic nucleus;fetal brain;prefrontal cortex;globus pallidus;ciliary ganglion;trigeminal ganglion;parietal lobe;cingulate cortex;	0.53216	0.57092	-2.52354	0.902335	395.171	4.17713	rs777603154	244419	Hereditary_cancer-predisposing_syndrome|Familial_adenomatous_polyposis_1|not_specified	MedGen:C0027672\x2cSNOMED_CT:699346009|MedGen:C2713442\x2cOMIM:175100|MedGen:CN169374	criteria_provided\x2c_multiple_submitters\x2c_no_conflicts	Uncertain_significance	0.033	0.443	D	0.001	0.415	D	0.986	0.403	D	1.245	0.315	L	-2.53	0.906	D	-0.53	0.174	N	0.303
5	112128218	112128218	G	A	exonic	APC	.	nonsynonymous SNV	APC:NM_000038:exon7:c.G721A:p.E241K,APC:NM_001127510:exon8:c.G721A:p.E241K	1	7.22606e-08	1.20103e-23	adenomatous polyposis coli	FUNCTION: Tumor suppressor. Promotes rapid degradation of CTNNB1 and participates in Wnt signaling as a negative regulator. APC activity is correlated with its phosphorylation state. Activates the GEF activity of SPATA13 and ARHGEF4. Plays a role in hepatocyte growth factor (HGF)-induced cell migration. Required for MMP9 up-regulation via the JNK signaling pathway in colorectal tumor cells. Acts …	DISEASE: Familial adenomatous polyposis (FAP) [MIM:175100]: A cancer predisposition syndrome characterized by adenomatous polyps of the colon and rectum, but also of upper gastrointestinal tract (ampullary, duodenal and gastric adenomas). This is a viciously premalignant disease with one or more polyps progressing through dysplasia to malignancy in untreated gene carriers with a median age at dia…	TISSUE SPECIFICITY: Expressed in a variety of tissues.;	myocardium;smooth muscle;ovary;sympathetic chain;colon;parathyroid;fovea centralis;choroid;skin;retina;uterus;prostate;optic nerve;whole body;frontal lobe;cochlea;endometrium;larynx;bone;thyroid;pituitary gland;testis;germinal center;brain;pineal gland;artery;bladder;unclassifiable (Anatomical System);lymph node;cartilage;heart;small intestine;islets of Langerhans;hypothalamus;blood;lens;skeletal…	amygdala;medulla oblongata;superior cervical ganglion;occipital lobe;thalamus;temporal lobe;atrioventricular node;skeletal muscle;subthalamic nucleus;fetal brain;prefrontal cortex;globus pallidus;ciliary ganglion;trigeminal ganglion;parietal lobe;cingulate cortex;	0.53216	0.57092	-2.52354	0.902335	395.171	4.17713	rs777603154	244419	Hereditary_cancer-predisposing_syndrome|Familial_adenomatous_polyposis_1|not_specified	MedGen:C0027672\x2cSNOMED_CT:699346009|MedGen:C2713442\x2cOMIM:175100|MedGen:CN169374	criteria_provided\x2c_multiple_submitters\x2c_no_conflicts	Uncertain_significance	0.033	0.443	D	0.001	0.415	D	0.986	0.403	D	1.245	0.315	L	-2.53	0.906	D	-0.53	0.174	N	0.303
5	112154911	112154911	G	T	exonic	APC	.	nonsynonymous SNV	APC:NM_001127511:exon8:c.G1128T:p.Q376H,APC:NM_000038:exon10:c.G1182T:p.Q394H,APC:NM_001127510:exon11:c.G1182T:p.Q394H	1	7.22606e-08	1.20103e-23	adenomatous polyposis coli	FUNCTION: Tumor suppressor. Promotes rapid degradation of CTNNB1 and participates in Wnt signaling as a negative regulator. APC activity is correlated with its phosphorylation state. Activates the GEF activity of SPATA13 and ARHGEF4. Plays a role in hepatocyte growth factor (HGF)-induced cell migration. Required for MMP9 up-regulation via the JNK signaling pathway in colorectal tumor cells. Acts …	DISEASE: Familial adenomatous polyposis (FAP) [MIM:175100]: A cancer predisposition syndrome characterized by adenomatous polyps of the colon and rectum, but also of upper gastrointestinal tract (ampullary, duodenal and gastric adenomas). This is a viciously premalignant disease with one or more polyps progressing through dysplasia to malignancy in untreated gene carriers with a median age at dia…	TISSUE SPECIFICITY: Expressed in a variety of tissues.;	myocardium;smooth muscle;ovary;sympathetic chain;colon;parathyroid;fovea centralis;choroid;skin;retina;uterus;prostate;optic nerve;whole body;frontal lobe;cochlea;endometrium;larynx;bone;thyroid;pituitary gland;testis;germinal center;brain;pineal gland;artery;bladder;unclassifiable (Anatomical System);lymph node;cartilage;heart;small intestine;islets of Langerhans;hypothalamus;blood;lens;skeletal…	amygdala;medulla oblongata;superior cervical ganglion;occipital lobe;thalamus;temporal lobe;atrioventricular node;skeletal muscle;subthalamic nucleus;fetal brain;prefrontal cortex;globus pallidus;ciliary ganglion;trigeminal ganglion;parietal lobe;cingulate cortex;	0.53216	0.57092	-2.52354	0.902335	395.171	4.17713	rs776197565	.	.	.	.	.	0.103	0.339	T	0	0.843	D	1	0.588	D	2.5	0.73	M	-0.11	0.645	T	-3.59	0.692	D	-0.702
5	112154969	112154969	C	T	exonic	APC	.	nonsynonymous SNV	APC:NM_001127511:exon8:c.C1186T:p.R396C,APC:NM_000038:exon10:c.C1240T:p.R414C,APC:NM_001127510:exon11:c.C1240T:p.R414C	1	7.22606e-08	1.20103e-23	adenomatous polyposis coli	FUNCTION: Tumor suppressor. Promotes rapid degradation of CTNNB1 and participates in Wnt signaling as a negative regulator. APC activity is correlated with its phosphorylation state. Activates the GEF activity of SPATA13 and ARHGEF4. Plays a role in hepatocyte growth factor (HGF)-induced cell migration. Required for MMP9 up-regulation via the JNK signaling pathway in colorectal tumor cells. Acts …	DISEASE: Familial adenomatous polyposis (FAP) [MIM:175100]: A cancer predisposition syndrome characterized by adenomatous polyps of the colon and rectum, but also of upper gastrointestinal tract (ampullary, duodenal and gastric adenomas). This is a viciously premalignant disease with one or more polyps progressing through dysplasia to malignancy in untreated gene carriers with a median age at dia…	TISSUE SPECIFICITY: Expressed in a variety of tissues.;	myocardium;smooth muscle;ovary;sympathetic chain;colon;parathyroid;fovea centralis;choroid;skin;retina;uterus;prostate;optic nerve;whole body;frontal lobe;cochlea;endometrium;larynx;bone;thyroid;pituitary gland;testis;germinal center;brain;pineal gland;artery;bladder;unclassifiable (Anatomical System);lymph node;cartilage;heart;small intestine;islets of Langerhans;hypothalamus;blood;lens;skeletal…	amygdala;medulla oblongata;superior cervical ganglion;occipital lobe;thalamus;temporal lobe;atrioventricular node;skeletal muscle;subthalamic nucleus;fetal brain;prefrontal cortex;globus pallidus;ciliary ganglion;trigeminal ganglion;parietal lobe;cingulate cortex;	0.53216	0.57092	-2.52354	0.902335	395.171	4.17713	rs137854567	15836	Gardner_syndrome|Hereditary_cancer-predisposing_syndrome|Familial_adenomatous_polyposis_1|not_specified|APC-Associated_Polyposis_Disorders|not_provided	MedGen:C0017097\x2cOrphanet:ORPHA79665\x2cSNOMED_CT:60876000|MedGen:C0027672\x2cSNOMED_CT:699346009|MedGen:C2713442\x2cOMIM:175100|MedGen:CN169374|MedGen:CN239210|MedGen:CN517202	criteria_provided\x2c_conflicting_interpretations	Conflicting_interpretations_of_pathogenicity	0	0.912	D	0	0.843	D	1	0.81	A	1.965	0.534	M	-0.09	0.641	T	-7.94	0.963	D	-0.066
5	112154969	112154969	C	T	exonic	APC	.	nonsynonymous SNV	APC:NM_001127511:exon8:c.C1186T:p.R396C,APC:NM_000038:exon10:c.C1240T:p.R414C,APC:NM_001127510:exon11:c.C1240T:p.R414C	1	7.22606e-08	1.20103e-23	adenomatous polyposis coli	FUNCTION: Tumor suppressor. Promotes rapid degradation of CTNNB1 and participates in Wnt signaling as a negative regulator. APC activity is correlated with its phosphorylation state. Activates the GEF activity of SPATA13 and ARHGEF4. Plays a role in hepatocyte growth factor (HGF)-induced cell migration. Required for MMP9 up-regulation via the JNK signaling pathway in colorectal tumor cells. Acts …	DISEASE: Familial adenomatous polyposis (FAP) [MIM:175100]: A cancer predisposition syndrome characterized by adenomatous polyps of the colon and rectum, but also of upper gastrointestinal tract (ampullary, duodenal and gastric adenomas). This is a viciously premalignant disease with one or more polyps progressing through dysplasia to malignancy in untreated gene carriers with a median age at dia…	TISSUE SPECIFICITY: Expressed in a variety of tissues.;	myocardium;smooth muscle;ovary;sympathetic chain;colon;parathyroid;fovea centralis;choroid;skin;retina;uterus;prostate;optic nerve;whole body;frontal lobe;cochlea;endometrium;larynx;bone;thyroid;pituitary gland;testis;germinal center;brain;pineal gland;artery;bladder;unclassifiable (Anatomical System);lymph node;cartilage;heart;small intestine;islets of Langerhans;hypothalamus;blood;lens;skeletal…	amygdala;medulla oblongata;superior cervical ganglion;occipital lobe;thalamus;temporal lobe;atrioventricular node;skeletal muscle;subthalamic nucleus;fetal brain;prefrontal cortex;globus pallidus;ciliary ganglion;trigeminal ganglion;parietal lobe;cingulate cortex;	0.53216	0.57092	-2.52354	0.902335	395.171	4.17713	rs137854567	15836	Gardner_syndrome|Hereditary_cancer-predisposing_syndrome|Familial_adenomatous_polyposis_1|not_specified|APC-Associated_Polyposis_Disorders|not_provided	MedGen:C0017097\x2cOrphanet:ORPHA79665\x2cSNOMED_CT:60876000|MedGen:C0027672\x2cSNOMED_CT:699346009|MedGen:C2713442\x2cOMIM:175100|MedGen:CN169374|MedGen:CN239210|MedGen:CN517202	criteria_provided\x2c_conflicting_interpretations	Conflicting_interpretations_of_pathogenicity	0	0.912	D	0	0.843	D	1	0.81	A	1.965	0.534	M	-0.09	0.641	T	-7.94	0.963	D	-0.066
[truncated: 659 more rows]
[truncated: 83 more columns]
