# Supplementary material for: TAPES: A tool for assessment and prioritisation in exome studies
Source: PLoS Comput Biol. 2019 Oct 15;15(10):e1007453. doi: 10.1371/journal.pcbi.1007453 (PMC6814239; doi:10.1371/journal.pcbi.1007453)
Supplement: S3 Table — Comparison between TAPES ACMG and pathogenicity probability prediction, CharGer Prediction Score and InterVar AMCG Prediction. (TXT) [file pcbi.1007453.s003.txt]

#CHROM	POS	ID	REF	ALT	#Variation	ClinVar Variation Id	Allele Registry Id	HGVS Expressions	HGNC Gene Symbol	Disease	Mondo Id	Mode of Inheritance	Assertion	Applied Evidence Codes	Summary of interpretation	PubMed Articles	Expert Panel	Guideline	Approval Date	Published Date	Retracted	Evidence Repo Link	Probability_Path	Prediction_ACMG_tapes	InterVar	InterVar: InterVar and Evidence	CharGer_Score	CharGer_Classification
12	103234177	576	C	T	NM_000277.2(PAH):c.1315+1G>A	576	CA251522	NM_000277.2:c.1315+1G>A, NC_000012.12:g.102840399C>T, CM000674.2:g.102840399C>T, NC_000012.11:g.103234177C>T, CM000674.1:g.103234177C>T, NC_000012.10:g.101758307C>T, NG_008690.1:g.82204G>A, NG_008690.2:g.123012G>A, NM_000277.1:c.1315+1G>A, XM_011538422.1:c.1258+1G>A, NM_001354304.1:c.1315+1G>A, NM_000277.3:c.1315+1G>A, ENST00000307000.7:c.1300+1G>A, ENST00000551114.2:n.977+1G>A, ENST00000553106.5…	PAH	phenylketonuria	MONDO:0009861	Autosomal recessive inheritance	Pathogenic	PVS1 [MET], PP4-Moderate [MET], PM3 [MET], PS3 [MET]	PAH-specific ACMG/AMP criteria applied: PS3: abolishes PAH activity due to protein instability (PMID:17935162; PMID:3615198); PM3: (PMID:24941924); PP4_Moderate: Reported in Galician PAH deficiency population. BH4 deficiency ruled out. (PMID:23500595); PVS1: Canonical +1 splice site. In summary this variant meets criteria to be classified as pathogenic for phenylketonuria in an autosomal recessiv…	23500595, 24941924, 17935162, 3615198	PAH VCEP	https://www.clinicalgenome.org/working-groups/clinical-domain/inborn-errors-of-metabolism-clinical-domain-working-group/pah-variant-curation-expert-panel/	2018-08-05	2018-12-10	false	https://erepo.genome.network/evrepo/ui/classification/CA251522/MONDO:0009861/006	0.9986	Pathogenic	Pathogenic	InterVar: Pathogenic PVS1=1 PS=[0, 0, 0, 0, 0] PM=[0, 1, 0, 0, 0, 0, 0] PP=[0, 0, 1, 0, 1, 0] BA1=0 BS=[0, 0, 0, 0, 0] BP=[0, 0, 0, 0, 0, 0, 0, 0]	2	Uncertain Significance
12	103234271	577	G	A	NM_000277.1(PAH):c.1222C>T (p.Arg408Trp)	577	CA251523	NM_000277.1:c.1222C>T, XM_011538422.1:c.1165C>T, NM_000277.2:c.1222C>T, NM_001354304.1:c.1222C>T, NM_000277.3:c.1222C>T, ENST00000307000.7:c.1207C>T, ENST00000551114.2:n.884C>T, ENST00000553106.5:c.1222C>T, ENST00000635477.1:n.326C>T, ENST00000635528.1:n.737C>T, NC_000012.12:g.102840493G>A, CM000674.2:g.102840493G>A, NC_000012.11:g.103234271G>A, CM000674.1:g.103234271G>A, NC_000012.10:g.101758401…	PAH	phenylketonuria	MONDO:0009861	Autosomal recessive inheritance	Pathogenic	PM2 [Unmet], PP4-Moderate [MET], PP3 [MET], PM3-Strong [MET], PS3 [MET]	PAH-specific ACMG/AMP criteria applied: PP3: ; PS3: PMID 17935162: Table 1: p.Arg408Trp 1.85% WT activity PMID 25596310: 1.3% activity of WT (Table S4) (PMID:25596310; PMID:17935162); PP4_Moderate: most common PAH mutation in cohort; exclude BH4 deficiency. (PMID:25596310; PMID:9634518); PM3_Strong: Detected with IVS12+1G>A, M1V (Pathogenic/LP) (PMID:9634518; PMID:1971147; PMID:1609797). In summa…	9634518, 25596310, 1971147, 1609797, 9634518, 17935162, 25596310	PAH VCEP	https://www.clinicalgenome.org/working-groups/clinical-domain/inborn-errors-of-metabolism-clinical-domain-working-group/pah-variant-curation-expert-panel/	2018-08-06	2018-12-10	false	https://erepo.genome.network/evrepo/ui/classification/CA251523/MONDO:0009861/006	0.8999	Likely Pathogenic	Uncertain significance	InterVar: Uncertain significance PVS1=0 PS=[0, 0, 0, 0, 0] PM=[1, 1, 0, 0, 0, 0, 0] PP=[0, 0, 0, 0, 1, 0] BA1=0 BS=[0, 0, 0, 0, 0] BP=[0, 0, 0, 0, 0, 0, 0, 0]	2	Uncertain Significance
12	103288534	581	G	A	NM_000277.2(PAH):c.331C>T (p.Arg111Ter)	581	CA251526	NM_000277.2:c.331C>T, NC_000012.12:g.102894756G>A, CM000674.2:g.102894756G>A, NC_000012.11:g.103288534G>A, CM000674.1:g.103288534G>A, NC_000012.10:g.101812664G>A, NG_008690.1:g.27847C>T, NG_008690.2:g.68655C>T, NM_000277.1:c.331C>T, XM_011538422.1:c.331C>T, NM_001354304.1:c.331C>T, XM_017019370.2:c.331C>T, NM_000277.3:c.331C>T, ENST00000307000.7:c.316C>T, ENST00000546844.1:c.331C>T, ENST000005489…	PAH	phenylketonuria	MONDO:0009861	Autosomal recessive inheritance	Pathogenic	PP4-Moderate [MET], PVS1 [MET], PM2 [Unmet], PM3-Very Strong [MET]	PAH-specific ACMG/AMP criteria applied: PVS1: Nonsense variant; PP4_Moderate: Seen in multiple Chinese PKU patients. BH4 deficiency excluded. (PMID:1301187; PMID:2816939; PMID:9860305); PM3_very-strong: Detected in trans with 6 known pathogenic variants: p.R158Q; p.R241C; p.R243Q; p.E280K; p.Y356*; p.R413P (PMID:15503242, 26322415). In summary this variant meets criteria to be classified as patho…	1301187, 9860305, 2816939, 15503242, 26322415	PAH VCEP	https://www.clinicalgenome.org/working-groups/clinical-domain/inborn-errors-of-metabolism-clinical-domain-working-group/pah-variant-curation-expert-panel/	2018-08-10	2018-12-10	false	https://erepo.genome.network/evrepo/ui/classification/CA251526/MONDO:0009861/006	0.9986	Pathogenic	Pathogenic	InterVar: Pathogenic PVS1=1 PS=[0, 0, 0, 0, 0] PM=[0, 1, 0, 0, 0, 0, 0] PP=[0, 0, 1, 0, 1, 0] BA1=0 BS=[0, 0, 0, 0, 0] BP=[0, 0, 0, 0, 0, 0, 0, 0]	2	Uncertain Significance
12	103246653	582	C	T	NM_000277.1(PAH):c.782G>A (p.Arg261Gln)	582	CA251528	NM_000277.1:c.782G>A, XM_011538422.1:c.782G>A, NM_000277.2:c.782G>A, NM_001354304.1:c.782G>A, NM_000277.3:c.782G>A, ENST00000307000.7:c.767G>A, ENST00000549247.6:n.541G>A, ENST00000553106.5:c.782G>A, NC_000012.12:g.102852875C>T, CM000674.2:g.102852875C>T, NC_000012.11:g.103246653C>T, CM000674.1:g.103246653C>T, NC_000012.10:g.101770783C>T, NG_008690.1:g.69728G>A, NG_008690.2:g.110536G>A, NM_000277…	PAH	phenylketonuria	MONDO:0009861	Autosomal recessive inheritance	Pathogenic	PM2 [Unmet], PP4-Moderate [MET], PM3-Very Strong [MET], PP3 [MET], PS3 [MET]	PAH-specific ACMG/AMP criteria applied: PP3: tools predict damaging; PS3: 15.5-30% activity (PMID:2014036; PMID:25596310); PM3_VeryStrong: L48S, R408W, S349P, R243X (PMID:25596310; PMID:17935162); PP4_Moderate: (PMID:25596310). In summary this variant meets criteria to be classified as pathogenic for phenylketonuria in an autosomal recessive manner based on the ACMG/AMP criteria applied as specif…	25596310, 17935162, 25596310, 25596310, 2014036	PAH VCEP	https://www.clinicalgenome.org/working-groups/clinical-domain/inborn-errors-of-metabolism-clinical-domain-working-group/pah-variant-curation-expert-panel/	2018-08-13	2018-12-10	false	https://erepo.genome.network/evrepo/ui/classification/CA251528/MONDO:0009861/006	0.8999	Likely Pathogenic	Likely pathogenic	InterVar: Likely pathogenic PVS1=0 PS=[0, 0, 0, 0, 0] PM=[1, 1, 0, 0, 0, 0, 0] PP=[0, 0, 1, 0, 1, 0] BA1=0 BS=[0, 0, 0, 0, 0] BP=[0, 0, 0, 0, 0, 0, 0, 0]	4	Uncertain Significance
12	103246681	584	G	A	NM_000277.1(PAH):c.754C>T (p.Arg252Trp)	584	CA251529	NM_000277.1:c.754C>T, XM_011538422.1:c.754C>T, NM_000277.2:c.754C>T, NM_001354304.1:c.754C>T, NM_000277.3:c.754C>T, ENST00000307000.7:c.739C>T, ENST00000549247.6:n.513C>T, ENST00000553106.5:c.754C>T, NC_000012.12:g.102852903G>A, CM000674.2:g.102852903G>A, NC_000012.11:g.103246681G>A, CM000674.1:g.103246681G>A, NC_000012.10:g.101770811G>A, NG_008690.1:g.69700C>T, NG_008690.2:g.110508C>T, NM_000277…	PAH	phenylketonuria	MONDO:0009861	Autosomal recessive inheritance	Pathogenic	PM2 [MET], PM5 [Unmet], PM3 [MET], PP3 [MET], PP4 [MET], PS3 [MET]	PAH-specific ACMG/AMP criteria applied: PM2: gnomAD MAF: 0.00006; PP3: tools predict damaging ; PS3: 1% residual activity (PMID:25596310; PMID:17935162); PP4: Detection of codon 252arg>trp in a patient with PAH deficiency (PMID:2574153); PM3: Detected with IVS10-11G>A, R261Q, IVS12+1, R68S (all P/LP). (PMID:18299955; PMID:11524738). In summary this variant meets criteria to be classified as patho…	11524738, 18299955, 2574153, 17935162, 25596310	PAH VCEP	https://www.clinicalgenome.org/working-groups/clinical-domain/inborn-errors-of-metabolism-clinical-domain-working-group/pah-variant-curation-expert-panel/	2018-08-13	2018-12-10	false	https://erepo.genome.network/evrepo/ui/classification/CA251529/MONDO:0009861/006	0.8121	VUS	Likely pathogenic	InterVar: Likely pathogenic PVS1=0 PS=[0, 0, 0, 0, 0] PM=[1, 1, 0, 0, 0, 0, 0] PP=[0, 0, 1, 0, 1, 0] BA1=0 BS=[0, 0, 0, 0, 0] BP=[0, 0, 0, 0, 0, 0, 0, 0]	2	Uncertain Significance
12	103310908	586	T	C	NM_000277.2(PAH):c.1A>G (p.Met1Val)	586	CA114360	NM_000277.2:c.1A>G, NC_000012.12:g.102917130T>C, CM000674.2:g.102917130T>C, NC_000012.11:g.103310908T>C, CM000674.1:g.103310908T>C, NC_000012.10:g.101835038T>C, NG_008690.1:g.5473A>G, NG_008690.2:g.46281A>G, NM_000277.1:c.1A>G, XM_011538422.1:c.1A>G, NM_001354304.1:c.1A>G, XM_017019370.2:c.1A>G, NM_000277.3:c.1A>G, ENST00000307000.7:c.-147A>G, ENST00000546844.1:c.1A>G, ENST00000547319.1:n.312A>G,…	PAH	phenylketonuria	MONDO:0009861	Autosomal recessive inheritance	Pathogenic	PVS1 [Unmet], PM2 [MET], PP4-Moderate [MET], PM3 [MET], PS3 [MET]	PAH-specific ACMG/AMP criteria applied: PM2: gnomAD MAF=0.00002; PP4_Moderate: Seen in PKU patients. BH4 disorders ruled out. (PMID:2574002); PS3: <3% (PMID:9450897). PM3: Detected in trans with known pathogenic variants. In summary this variant meets criteria to be classified as pathogenic for phenylketonuria in an autosomal recessive manner based on the ACMG/AMP criteria applied as specified by…	2574002, 2574002, 9450897	PAH VCEP	https://www.clinicalgenome.org/working-groups/clinical-domain/inborn-errors-of-metabolism-clinical-domain-working-group/pah-variant-curation-expert-panel/	2018-08-07	2018-12-10	false	https://erepo.genome.network/evrepo/ui/classification/CA114360/MONDO:0009861/006	0.6752	VUS	Uncertain significance	InterVar: Uncertain significance PVS1=0 PS=[0, 0, 0, 0, 0] PM=[0, 1, 0, 0, 0, 0, 0] PP=[0, 0, 1, 0, 0, 0] BA1=0 BS=[0, 0, 0, 0, 0] BP=[0, 0, 0, 0, 0, 0, 0, 0]	2	Uncertain Significance
12	103260410	587	C	T	NM_000277.2(PAH):c.473G>A (p.Arg158Gln)	587	CA251530	NM_000277.2:c.473G>A, NM_000277.1:c.473G>A, XM_011538422.1:c.473G>A, NM_001354304.1:c.473G>A, XM_017019370.2:c.473G>A, NM_000277.3:c.473G>A, ENST00000307000.7:c.458G>A, ENST00000549111.5:n.569G>A, ENST00000551988.5:n.530+10830G>A, ENST00000553106.5:c.473G>A, NC_000012.12:g.102866632C>T, CM000674.2:g.102866632C>T, NC_000012.11:g.103260410C>T, CM000674.1:g.103260410C>T, NC_000012.10:g.101784540C>T,…	PAH	phenylketonuria	MONDO:0009861	Autosomal recessive inheritance	Pathogenic	PM2 [Unmet], PP4-Moderate [MET], PM3-Very Strong [MET], PP3 [MET], PS3 [MET], PS2 [Unmet]	PAH-specific ACMG/AMP criteria applied: PS3: R158Q is associated with very low levels (0.2-1.8%) of pah enzyme activity compared to wild-type. (PMID:2014036; PMID:19036622); PP3: tools predict damaging ; PP4_Moderate: BH4 testing showed responsive in a pt, pretreatment 1065uM (PMID:23500595); PM3_VeryStrong: in trans with 4 pathogenic variants: I48S, c.1315+1G>A, P281L, R261Ter. (PMID:23500595; P…	23500595, 10479481, 23500595, 24368688, 19036622, 2014036	PAH VCEP	https://www.clinicalgenome.org/working-groups/clinical-domain/inborn-errors-of-metabolism-clinical-domain-working-group/pah-variant-curation-expert-panel/	2018-08-05	2018-12-10	false	https://erepo.genome.network/evrepo/ui/classification/CA251530/MONDO:0009861/006	0.8999	Likely Pathogenic	Uncertain significance	InterVar: Uncertain significance PVS1=0 PS=[0, 0, 0, 0, 0] PM=[1, 1, 0, 0, 0, 0, 0] PP=[0, 0, 1, 0, 0, 0] BA1=0 BS=[0, 0, 0, 0, 0] BP=[0, 0, 0, 0, 0, 0, 0, 0]	2	Uncertain Significance
12	103246708	588	G	A	NM_000277.2(PAH):c.727C>T (p.Arg243Ter)	588	CA220585	NM_000277.2:c.727C>T, NM_000277.1:c.727C>T, XM_011538422.1:c.727C>T, NM_001354304.1:c.727C>T, NM_000277.3:c.727C>T, ENST00000307000.7:c.712C>T, ENST00000549247.6:n.486C>T, ENST00000553106.5:c.727C>T, NC_000012.12:g.102852930G>A, CM000674.2:g.102852930G>A, NC_000012.11:g.103246708G>A, CM000674.1:g.103246708G>A, NC_000012.10:g.101770838G>A, NG_008690.1:g.69673C>T, NG_008690.2:g.110481C>T, NM_000277…	PAH	phenylketonuria	MONDO:0009861	Autosomal recessive inheritance	Pathogenic	PVS1 [MET], PS3 [MET]	PAH-specific ACMG/AMP criteria applied: PVS1: nonsense variant; PS3: <1% of normal PAH activity (PMID:2014036). In summary this variant meets criteria to be classified as pathogenic for phenylketonuria in an autosomal recessive manner based on the ACMG/AMP criteria applied as specified by the PAH Expert Panel: (PVS1, PS3).	2014036	PAH VCEP	https://www.clinicalgenome.org/working-groups/clinical-domain/inborn-errors-of-metabolism-clinical-domain-working-group/pah-variant-curation-expert-panel/	2018-08-07	2018-12-10	false	https://erepo.genome.network/evrepo/ui/classification/CA220585/MONDO:0009861/006	0.9986	Pathogenic	Pathogenic	InterVar: Pathogenic PVS1=1 PS=[0, 0, 0, 0, 0] PM=[0, 1, 0, 0, 0, 0, 0] PP=[0, 0, 1, 0, 1, 0] BA1=0 BS=[0, 0, 0, 0, 0] BP=[0, 0, 0, 0, 0, 0, 0, 0]	2	Uncertain Significance
12	103246593	589	G	A	NM_000277.1(PAH):c.842C>T (p.Pro281Leu)	589	CA220589	NM_000277.1:c.842C>T, NC_000012.12:g.102852815G>A, CM000674.2:g.102852815G>A, NC_000012.11:g.103246593G>A, CM000674.1:g.103246593G>A, NC_000012.10:g.101770723G>A, NG_008690.1:g.69788C>T, NG_008690.2:g.110596C>T, XM_011538422.1:c.842C>T, NM_000277.2:c.842C>T, NM_001354304.1:c.842C>T, NM_000277.3:c.842C>T, ENST00000307000.7:c.827C>T, ENST00000549247.6:n.601C>T, ENST00000553106.5:c.842C>T, ENST00000…	PAH	phenylketonuria	MONDO:0009861	Autosomal recessive inheritance	Likely Pathogenic	PM2 [Unmet], PP4-Moderate [MET], PM3 [MET], PP3 [MET], PS3 [MET]	PAH-specific ACMG/AMP criteria applied: PP3: ; PS3: 2% activity in bioPKU (PAH0309) (PMID:25596310; PMID:17935162); PP4_Moderate: 2 patients with moderate or classical PKU; patients with severe PKU. BH4 deficiency ruled out. (PMID:15503242; PMID:12655553); PM3: IVS4-1G>A (P/LP) (PMID:15503242). In summary this variant meets criteria to be classified as likely pathogenic for phenylketonuria in an …	12655553, 15503242, 15503242, 17935162, 25596310	PAH VCEP	https://www.clinicalgenome.org/working-groups/clinical-domain/inborn-errors-of-metabolism-clinical-domain-working-group/pah-variant-curation-expert-panel/	2018-08-27	2018-12-10	false	https://erepo.genome.network/evrepo/ui/classification/CA220589/MONDO:0009861/006	0.8999	Likely Pathogenic	Likely pathogenic	InterVar: Likely pathogenic PVS1=0 PS=[0, 0, 0, 0, 0] PM=[1, 1, 0, 0, 0, 0, 0] PP=[0, 0, 1, 0, 1, 0] BA1=0 BS=[0, 0, 0, 0, 0] BP=[0, 0, 0, 0, 0, 0, 0, 0]	2	Uncertain Significance
12	103234255	592	C	G	NM_000277.1(PAH):c.1238G>C (p.Arg413Pro)	592	CA229414	NM_000277.1:c.1238G>C, NC_000012.12:g.102840477C>G, CM000674.2:g.102840477C>G, NC_000012.11:g.103234255C>G, CM000674.1:g.103234255C>G, NC_000012.10:g.101758385C>G, NG_008690.1:g.82126G>C, NG_008690.2:g.122934G>C, XM_011538422.1:c.1181G>C, NM_000277.2:c.1238G>C, NM_001354304.1:c.1238G>C, NM_000277.3:c.1238G>C, ENST00000307000.7:c.1223G>C, ENST00000551114.2:n.900G>C, ENST00000553106.5:c.1238G>C, EN…	PAH	phenylketonuria	MONDO:0009861	Autosomal recessive inheritance	Pathogenic	PM2 [MET], PP4-Moderate [MET], PM3 [MET], PP3 [MET], PS3 [MET]	PAH-specific ACMG/AMP criteria applied: PS3: In vitro expression of altered protein in COS cells produces severe decrease of PAH activity (<3%); PM2: Extremely low frequency. ExAC MAF=0.00012; PP4_Moderate: Detected in PKU patients, BH4 deficiency excluded; PP3: Predicted deleterious in SIFT, Polyphen-2, MutationTaster. REVEL=0.895; PM3: Detected with V388M (pathogenic) in 2 patients (PMID:986030…	21307867, 9860305	PAH VCEP	https://www.clinicalgenome.org/working-groups/clinical-domain/inborn-errors-of-metabolism-clinical-domain-working-group/pah-variant-curation-expert-panel/	2018-08-05	2018-12-10	false	https://erepo.genome.network/evrepo/ui/classification/CA229414/MONDO:0009861/006	0.8999	Likely Pathogenic	Uncertain significance	InterVar: Uncertain significance PVS1=0 PS=[0, 0, 0, 0, 0] PM=[1, 1, 0, 0, 0, 0, 0] PP=[0, 0, 0, 0, 1, 0] BA1=0 BS=[0, 0, 0, 0, 0] BP=[0, 0, 0, 0, 0, 0, 0, 0]	2	Uncertain Significance
12	103234252	593	T	C	NM_000277.1(PAH):c.1241A>G (p.Tyr414Cys)	593	CA114362	NM_000277.1:c.1241A>G, XM_011538422.1:c.1184A>G, NM_000277.2:c.1241A>G, NM_001354304.1:c.1241A>G, NM_000277.3:c.1241A>G, ENST00000307000.7:c.1226A>G, ENST00000551114.2:n.903A>G, ENST00000553106.5:c.1241A>G, ENST00000635477.1:n.345A>G, ENST00000635528.1:n.756A>G, NC_000012.12:g.102840474T>C, CM000674.2:g.102840474T>C, NC_000012.11:g.103234252T>C, CM000674.1:g.103234252T>C, NC_000012.10:g.101758382…	PAH	phenylketonuria	MONDO:0009861	Autosomal recessive inheritance	Pathogenic	PM2 [Unmet], PP4-Moderate [MET], PM5 [MET], PM3-Very Strong [MET], PP3 [MET], PS3 [MET]	PAH-specific ACMG/AMP criteria applied: PM5: c.1240T>C likely pathogenic in ClinVar; PP3: All computational evidence supports deleterious effect. REVEL=0.982; PS3: 50% activity, 50% immunoreactivity (PMID:2044609); PM3_VeryStrong: Patient #41 p.R408W / p.Y414C, Phe 744 @dx and two homozygous individuals. Total of 9 patients with this variant (PMID:22526846; PMID:17935162; PMID:9399896; PMID:21871…	22526846, 22526846, 17935162, 9399896, 26542770, 21871829, 2044609	PAH VCEP	https://www.clinicalgenome.org/working-groups/clinical-domain/inborn-errors-of-metabolism-clinical-domain-working-group/pah-variant-curation-expert-panel/	2018-07-27	2018-12-10	false	https://erepo.genome.network/evrepo/ui/classification/CA114362/MONDO:0009861/006	0.8999	Likely Pathogenic	Likely pathogenic	InterVar: Likely pathogenic PVS1=0 PS=[0, 0, 0, 0, 0] PM=[1, 1, 0, 0, 0, 0, 0] PP=[0, 0, 1, 0, 1, 0] BA1=0 BS=[0, 0, 0, 0, 0] BP=[0, 0, 0, 0, 0, 0, 0, 0]	2	Uncertain Significance
12	103260442	594	C	T	NM_000277.1(PAH):c.442-1G>A	594	CA229550	NM_000277.1:c.442-1G>A, NC_000012.12:g.102866664C>T, CM000674.2:g.102866664C>T, NC_000012.11:g.103260442C>T, CM000674.1:g.103260442C>T, NC_000012.10:g.101784572C>T, NG_008690.1:g.55939G>A, NG_008690.2:g.96747G>A, XM_011538422.1:c.442-1G>A, NM_000277.2:c.442-1G>A, NM_001354304.1:c.442-1G>A, XM_017019370.2:c.442-1G>A, NM_000277.3:c.442-1G>A, ENST00000307000.7:c.427-1G>A, ENST00000549111.5:n.538-1G>…	PAH	phenylketonuria	MONDO:0009861	Autosomal recessive inheritance	Pathogenic	PM2 [MET], PVS1 [MET], PP4-Moderate [MET], PM3 [Unmet], PS3 [Unmet]	PAH-specific ACMG/AMP criteria applied: PM2: Not present in ExAC or 1000 genomes (PMID:9860305); PVS1: Canonical -1 splice site where LOF is a known mechanism of disease, exon skipping disrupts reading frame, and is predicted to undergo NMD. Coding exon 5 is present in biologically-relevant transcript. PP4_Moderate: Reported in a mild PKU patient. BH4 deficiency assessed. (PMID:14681498). In summ…	9860305, 14681498, 14681498, 21307867, 14681498	PAH VCEP	https://www.clinicalgenome.org/working-groups/clinical-domain/inborn-errors-of-metabolism-clinical-domain-working-group/pah-variant-curation-expert-panel/	2018-08-05	2018-12-10	false	https://erepo.genome.network/evrepo/ui/classification/CA229550/MONDO:0009861/006	0.9986	Pathogenic	Pathogenic	InterVar: Pathogenic PVS1=1 PS=[0, 0, 0, 0, 0] PM=[0, 1, 0, 0, 0, 0, 0] PP=[0, 0, 1, 0, 1, 0] BA1=0 BS=[0, 0, 0, 0, 0] BP=[0, 0, 0, 0, 0, 0, 0, 0]	2	Uncertain Significance
12	103237555	595	G	C	NM_000277.2(PAH):c.1068C>G (p.Tyr356Ter)	595	CA229327	NM_000277.2:c.1068C>G, NC_000012.12:g.102843777G>C, CM000674.2:g.102843777G>C, NC_000012.11:g.103237555G>C, CM000674.1:g.103237555G>C, NC_000012.10:g.101761685G>C, NG_008690.1:g.78826C>G, NG_008690.2:g.119634C>G, NM_000277.1:c.1068C>G, XM_011538422.1:c.1011C>G, NM_001354304.1:c.1068C>G, NM_000277.3:c.1068C>G, ENST00000307000.7:c.1053C>G, ENST00000549247.6:n.827C>G, ENST00000551114.2:n.730C>G, ENS…	PAH	phenylketonuria	MONDO:0009861	Autosomal recessive inheritance	Pathogenic	PM2 [MET], PVS1 [MET], PP4-Moderate [MET]	PAH-specific ACMG/AMP criteria applied: PVS1: Nonsense variant; PM2: ExAC MAF:0.00006.; PP4_Moderate: seen in classic and mild PKU patients. BH4 deficiency excluded.. In summary this variant meets criteria to be classified as pathogenic for phenylketonuria in an autosomal recessive manner based on the ACMG/AMP criteria applied as specified by the PAH Expert Panel: (PVS1, PM2, PP4_Moderate).		PAH VCEP	https://www.clinicalgenome.org/working-groups/clinical-domain/inborn-errors-of-metabolism-clinical-domain-working-group/pah-variant-curation-expert-panel/	2018-08-07	2018-12-10	false	https://erepo.genome.network/evrepo/ui/classification/CA229327/MONDO:0009861/006	0.9971	Pathogenic	Pathogenic	InterVar: Pathogenic PVS1=1 PS=[0, 0, 0, 0, 0] PM=[0, 1, 0, 0, 0, 0, 0] PP=[0, 0, 1, 0, 1, 0] BA1=0 BS=[0, 0, 0, 0, 0] BP=[0, 0, 0, 0, 0, 0, 0, 0]	2	Uncertain Significance
12	103246621	596	C	A	NM_000277.1(PAH):c.814G>T (p.Gly272Ter)	596	CA251532	NM_000277.1:c.814G>T, XM_011538422.1:c.814G>T, NM_000277.2:c.814G>T, NM_001354304.1:c.814G>T, NM_000277.3:c.814G>T, ENST00000307000.7:c.799G>T, ENST00000549247.6:n.573G>T, ENST00000553106.5:c.814G>T, NC_000012.12:g.102852843C>A, CM000674.2:g.102852843C>A, NC_000012.11:g.103246621C>A, CM000674.1:g.103246621C>A, NC_000012.10:g.101770751C>A, NG_008690.1:g.69760G>T, NG_008690.2:g.110568G>T, NM_000277…	PAH	phenylketonuria	MONDO:0009861	Autosomal recessive inheritance	Pathogenic	PM2 [MET], PVS1 [MET], PP4 [MET]	PAH-specific ACMG/AMP criteria applied: PM2: Absent from 1000G, ESP. Extrememly low frequency in ExAC, gnomAD (MAF= 0.00006, 0.0003093); PVS1: Nonsense variant. Predicted to cause loss of normal protein function either through protein truncation or nonsense-mediated mRNA decay.; PP4: G272X found on one allele of a patient with classic PKU (PMID:1975559). In summary this variant meets criteria to …	1975559	PAH VCEP	https://www.clinicalgenome.org/working-groups/clinical-domain/inborn-errors-of-metabolism-clinical-domain-working-group/pah-variant-curation-expert-panel/	2018-08-10	2018-12-10	false	https://erepo.genome.network/evrepo/ui/classification/CA251532/MONDO:0009861/006	0.9971	Pathogenic	Pathogenic	InterVar: Pathogenic PVS1=1 PS=[0, 0, 0, 0, 0] PM=[0, 1, 0, 0, 0, 0, 0] PP=[0, 0, 1, 0, 1, 0] BA1=0 BS=[0, 0, 0, 0, 0] BP=[0, 0, 0, 0, 0, 0, 0, 0]	2	Uncertain Significance
12	103237528	597	GAGA	G	NM_000277.2(PAH):c.1092_1094del (p.Leu365del)	597	CA229337	NM_000277.2:c.1092_1094del, NC_000012.12:g.102843753_102843755del, CM000674.2:g.102843753_102843755del, NC_000012.11:g.103237531_103237533del, CM000674.1:g.103237531_103237533del, NC_000012.10:g.101761661_101761663del, NG_008690.1:g.78850_78852del, NG_008690.2:g.119658_119660del, NM_000277.1:c.1092_1094del, XM_011538422.1:c.1035_1037del, NM_001354304.1:c.1092_1094del, NM_000277.3:c.1092_1094del, …	PAH	phenylketonuria	MONDO:0009861	Autosomal recessive inheritance	Likely Pathogenic	PM2 [MET], PM4 [MET], PM3 [MET], PP4 [MET]	The c.1092_1094delTCT variant in PAH has been previously reported as a single variant, found in trans with the Pathogenic variant (per internal PAH ClinGen Working Group classification, see ClinVar allele ID 15635) p.Gly272Ter in one proband with classic PKU (PMID: 1975559); phase was confirmed via parental testing (PM3). Apart from stating that the proband was identified via newborn screening fu…	1975559, 1975559	PAH VCEP	https://www.clinicalgenome.org/working-groups/clinical-domain/inborn-errors-of-metabolism-clinical-domain-working-group/pah-variant-curation-expert-panel/			false	https://erepo.genome.network/evrepo/ui/classification/CA229337/MONDO:0009861/006	0.8121	VUS	Uncertain significance	InterVar: Uncertain significance PVS1=0 PS=[0, 0, 0, 0, 0] PM=[0, 1, 0, 1, 0, 0, 0] PP=[0, 0, 0, 0, 0, 0] BA1=0 BS=[0, 0, 0, 0, 0] BP=[0, 0, 0, 0, 0, 0, 0, 0]	2	Uncertain Significance
12	103246617	598	G	A	NM_000277.2(PAH):c.818C>T (p.Ser273Phe)	598	CA229785	NM_000277.2:c.818C>T, NM_000277.1:c.818C>T, XM_011538422.1:c.818C>T, NM_001354304.1:c.818C>T, NM_000277.3:c.818C>T, ENST00000307000.7:c.803C>T, ENST00000549247.6:n.577C>T, ENST00000553106.5:c.818C>T, NC_000012.12:g.102852839G>A, CM000674.2:g.102852839G>A, NC_000012.11:g.103246617G>A, CM000674.1:g.103246617G>A, NC_000012.10:g.101770747G>A, NG_008690.1:g.69764C>T, NG_008690.2:g.110572C>T, NM_000277…	PAH	phenylketonuria	MONDO:0009861	Autosomal recessive inheritance	Likely Pathogenic	PM2 [MET], PP4-Moderate [MET], PM5 [Unmet], PP3 [MET], PM3-Strong [MET]	PAH-specific ACMG/AMP criteria applied: PM2: Extremely low frequency in ExAC and gnomAD (1 allele); PP3: Deleterious effect predicted in SIFT, Polyphen2, MutationTaster. REVEL=0.978; PP4_Moderate: S273F was detected in in Northern Ireland, Belgium/French, Western Scotland, and New South Wales PKU patients. BH4 deficiency was assessed in 1 study. Upgraded per ClinGen Metabolic workgroup. (PMID:167…	1671881, 24368688, 9012412, 8533759, 24368688	PAH VCEP	https://www.clinicalgenome.org/working-groups/clinical-domain/inborn-errors-of-metabolism-clinical-domain-working-group/pah-variant-curation-expert-panel/	2018-08-10	2018-12-10	false	https://erepo.genome.network/evrepo/ui/classification/CA229785/MONDO:0009861/006	0.8999	Likely Pathogenic	Likely pathogenic	InterVar: Likely pathogenic PVS1=0 PS=[0, 0, 0, 0, 0] PM=[1, 1, 0, 0, 0, 0, 0] PP=[0, 0, 1, 0, 1, 0] BA1=0 BS=[0, 0, 0, 0, 0] BP=[0, 0, 0, 0, 0, 0, 0, 0]	2	Uncertain Significance
12	103246592	599	C	T	NM_000277.2(PAH):c.842+1G>A	599	CA229811	NM_000277.2:c.842+1G>A, NM_000277.1:c.842+1G>A, XM_011538422.1:c.842+1G>A, NM_001354304.1:c.842+1G>A, NM_000277.3:c.842+1G>A, ENST00000307000.7:c.827+1G>A, ENST00000549247.6:n.601+1G>A, ENST00000553106.5:c.842+1G>A, ENST00000635477.1:n.3+1G>A, NC_000012.12:g.102852814C>T, CM000674.2:g.102852814C>T, NC_000012.11:g.103246592C>T, CM000674.1:g.103246592C>T, NC_000012.10:g.101770722C>T, NG_008690.1:g.…	PAH	phenylketonuria	MONDO:0009861	Autosomal recessive inheritance	Pathogenic	PM2 [MET], PVS1 [MET], PM3 [MET], PP4 [MET]	PAH-specific ACMG/AMP criteria applied: PVS1: Canonical +1 splice site; PM2: gnomAD MAF 0.00008; PP4: Reported in 3 PKU populations: Slovak, Germany, Italy (PMID:1671810; PMID:10394930; PMID:23764561); PM3: (PMID:20188615; PMID:24941924). In summary this variant meets criteria to be classified as pathogenic for phenylketonuria in an autosomal recessive manner based on the ACMG/AMP criteria applie…	24941924, 20188615, 10394930, 23764561, 1671810	PAH VCEP	https://www.clinicalgenome.org/working-groups/clinical-domain/inborn-errors-of-metabolism-clinical-domain-working-group/pah-variant-curation-expert-panel/	2018-08-13	2018-12-10	false	https://erepo.genome.network/evrepo/ui/classification/CA229811/MONDO:0009861/006	0.9986	Pathogenic	Pathogenic	InterVar: Pathogenic PVS1=1 PS=[0, 0, 0, 0, 0] PM=[0, 1, 0, 0, 0, 0, 0] PP=[0, 0, 1, 0, 0, 0] BA1=0 BS=[0, 0, 0, 0, 0] BP=[0, 0, 0, 0, 0, 0, 0, 0]	2	Uncertain Significance
12	103237426	601	T	A	NM_000277.1(PAH):c.1197A>T (p.Val399=)	601	CA229379	NM_000277.1:c.1197A>T, XM_011538422.1:c.1140A>T, NM_000277.2:c.1197A>T, NM_001354304.1:c.1197A>T, NM_000277.3:c.1197A>T, ENST00000307000.7:c.1182A>T, ENST00000549247.6:n.956A>T, ENST00000551114.2:n.859A>T, ENST00000553106.5:c.1197A>T, ENST00000635477.1:n.301A>T, ENST00000635528.1:n.712A>T, NC_000012.12:g.102843648T>A, CM000674.2:g.102843648T>A, NC_000012.11:g.103237426T>A, CM000674.1:g.103237426T…	PAH	phenylketonuria	MONDO:0009861	Autosomal recessive inheritance	Pathogenic	PM2 [MET], PP4-Moderate [MET], PM5 [Unmet], PM3 [MET], PS3 [MET]	The c.1197A>T (p.Val399=) variant in PAH has been reported on 7 alleles of PKU patients (BH4 deficiency excluded). (PP4_Moderate; PMID: 23271928; PMID: 11214902). This variant has an extremely low allele frequency (0.000004064) in gnomAD (PM2; http://gnomAD.broadinstitute.org). This variant induces post-transcriptional skipping of exon 11 (PS3; PMID: 11214902). This variant was detected in trans …	23271928, 11214902, 11214902, 11214902	PAH VCEP	https://www.clinicalgenome.org/working-groups/clinical-domain/inborn-errors-of-metabolism-clinical-domain-working-group/pah-variant-curation-expert-panel/	2018-07-28	2018-12-10	false	https://erepo.genome.network/evrepo/ui/classification/CA229379/MONDO:0009861/006	0.4999	VUS	Uncertain significance	InterVar: Uncertain significance PVS1=0 PS=[0, 0, 0, 0, 0] PM=[0, 1, 0, 0, 0, 0, 0] PP=[0, 0, 1, 0, 1, 0] BA1=0 BS=[0, 0, 0, 0, 0] BP=[0, 0, 0, 0, 0, 0, 0, 0]	2	Uncertain Significance
12	103246606	603	A	C	NM_000277.2(PAH):c.829T>G (p.Tyr277Asp)	603	CA251534	NM_000277.2:c.829T>G, NM_000277.1:c.829T>G, XM_011538422.1:c.829T>G, NM_001354304.1:c.829T>G, NM_000277.3:c.829T>G, ENST00000307000.7:c.814T>G, ENST00000549247.6:n.588T>G, ENST00000553106.5:c.829T>G, NC_000012.12:g.102852828A>C, CM000674.2:g.102852828A>C, NC_000012.11:g.103246606A>C, CM000674.1:g.103246606A>C, NC_000012.10:g.101770736A>C, NG_008690.1:g.69775T>G, NG_008690.2:g.110583T>G, NM_000277…	PAH	phenylketonuria	MONDO:0009861	Autosomal recessive inheritance	Pathogenic	PM2 [MET], PP4-Moderate [MET], PM5 [Unmet], PM3 [MET], PP3 [MET], PS3 [MET]	The c.829T>G (p.Tyr277Asp) variant in PAH has been reported in 2 individuals with Classic PKU (BH4 deficiency excluded). (PP4_Moderate; PMID: 8268925; PMID: 23500595). This variant has an extremely low allele frequency (1/121400) in ExAC (PM2; http://exac.broadinstitute.org). This variant has 0% enzyme activity (PS3; http://www.biopku.org/centralStore/biopku/PAH%20activity.pdf). This variant was …	23500595, 8268925, 23500595	PAH VCEP	https://www.clinicalgenome.org/working-groups/clinical-domain/inborn-errors-of-metabolism-clinical-domain-working-group/pah-variant-curation-expert-panel/	2018-08-05	2018-12-10	false	https://erepo.genome.network/evrepo/ui/classification/CA251534/MONDO:0009861/006	0.8999	Likely Pathogenic	Likely pathogenic	InterVar: Likely pathogenic PVS1=0 PS=[0, 0, 0, 0, 0] PM=[1, 1, 0, 0, 0, 0, 0] PP=[0, 0, 1, 0, 1, 0] BA1=0 BS=[0, 0, 0, 0, 0] BP=[0, 0, 0, 0, 0, 0, 0, 0]	2	Uncertain Significance
12	103237568	607	C	T	NM_000277.1(PAH):c.1066-11G>A	607	CA251538	NM_000277.1:c.1066-11G>A, XM_011538422.1:c.1009-11G>A, NM_000277.2:c.1066-11G>A, NM_001354304.1:c.1066-11G>A, NM_000277.3:c.1066-11G>A, ENST00000307000.7:c.1051-11G>A, ENST00000549247.6:n.825-11G>A, ENST00000551114.2:n.728-11G>A, ENST00000553106.5:c.1066-11G>A, ENST00000635477.1:n.170-11G>A, ENST00000635528.1:n.581-11G>A, NC_000012.12:g.102843790C>T, CM000674.2:g.102843790C>T, NC_000012.11:g.1032…	PAH	phenylketonuria	MONDO:0009861	Autosomal recessive inheritance	Pathogenic	PM2 [Unmet], PP4-Moderate [MET], PM5 [Unmet], PP3 [MET], PM3-Strong [MET], PS3 [MET]	The c.1066-11G>A variant in PAH has been reported in > 76 PKU alleles (BH4 deficiency excluded). (PP4_Moderate; PMID: 23500595; PMID: 8990013). This variant has 0% enzyme activity (PS3; http://www.biopku.org/centralStore/biopku/PAH%20activity.pdf). This variant was detected in trans with multiple known pathogenic variants: p.R243Q, p.R243X, p.R261Q, p.R270K, p.I65T. (PM3_Strong; PMID: 23500595; P…	8990013, 23500595, 8990013, 23500595, 1769645	PAH VCEP	https://www.clinicalgenome.org/working-groups/clinical-domain/inborn-errors-of-metabolism-clinical-domain-working-group/pah-variant-curation-expert-panel/	2018-10-01	2018-12-10	false	https://erepo.genome.network/evrepo/ui/classification/CA251538/MONDO:0009861/006	0.4999	VUS	Uncertain significance	InterVar: Uncertain significance PVS1=0 PS=[0, 0, 0, 0, 0] PM=[0, 1, 0, 0, 0, 0, 0] PP=[0, 0, 1, 0, 1, 0] BA1=0 BS=[0, 0, 0, 0, 0] BP=[0, 0, 0, 0, 0, 0, 0, 0]	2	Uncertain Significance
12	103306594	608	A	G	NM_000277.2(PAH):c.143T>C (p.Leu48Ser)	608	CA251539	NM_000277.2:c.143T>C, NM_000277.1:c.143T>C, XM_011538422.1:c.143T>C, NM_001354304.1:c.143T>C, XM_017019370.2:c.143T>C, NM_000277.3:c.143T>C, ENST00000307000.7:c.128T>C, ENST00000546844.1:c.143T>C, ENST00000548677.2:n.230T>C, ENST00000548928.1:n.65T>C, ENST00000549111.5:n.239T>C, ENST00000550978.6:n.127T>C, ENST00000551337.5:c.143T>C, ENST00000551988.5:n.232T>C, ENST00000553106.5:c.143T>C, ENST000…	PAH	phenylketonuria	MONDO:0009861	Autosomal recessive inheritance	Pathogenic	PM2 [Unmet], PP4-Moderate [MET], PM3 [MET], PP3 [MET], PP1 [MET], PS3 [MET]	The c.143T>C (p.Leu48Ser) variant in PAH has been reported multiple individuals with mild and classic PKU (BH4 deficiency excluded). (PP4_Moderate; PMID: 26322415, 16879198, 1679030). This variant has a frequency that is higher than the suggested cutoff for PM2 by the PAH VCEP (MAF=0.00026). This variant has 39% residual activity (PS3, PMID: 17935162). This variant was detected in trans with p.G2…	26322415, 1679030, 16879198, 26322415, 23430547, 17935162	PAH VCEP	https://www.clinicalgenome.org/working-groups/clinical-domain/inborn-errors-of-metabolism-clinical-domain-working-group/pah-variant-curation-expert-panel/			false	https://erepo.genome.network/evrepo/ui/classification/CA251539/MONDO:0009861/006	0.8999	Likely Pathogenic	Likely pathogenic	InterVar: Likely pathogenic PVS1=0 PS=[0, 0, 0, 0, 0] PM=[1, 1, 0, 0, 0, 0, 0] PP=[0, 0, 1, 0, 1, 0] BA1=0 BS=[0, 0, 0, 0, 0] BP=[0, 0, 0, 0, 0, 0, 0, 0]	2	Uncertain Significance
12	103246654	610	G	A	NM_000277.1(PAH):c.781C>T (p.Arg261Ter)	610	CA229757	NM_000277.1:c.781C>T, XM_011538422.1:c.781C>T, NM_000277.2:c.781C>T, NM_001354304.1:c.781C>T, NM_000277.3:c.781C>T, ENST00000307000.7:c.766C>T, ENST00000549247.6:n.540C>T, ENST00000553106.5:c.781C>T, NC_000012.12:g.102852876G>A, CM000674.2:g.102852876G>A, NC_000012.11:g.103246654G>A, CM000674.1:g.103246654G>A, NC_000012.10:g.101770784G>A, NG_008690.1:g.69727C>T, NG_008690.2:g.110535C>T, NM_000277…	PAH	phenylketonuria	MONDO:0009861	Autosomal recessive inheritance	Pathogenic	PVS1 [MET], PM3 [MET], PP4 [MET]	PAH-specific ACMG/AMP criteria applied: PVS1: Nonsense variant; PP4: Detected in 2 unrelated patients (PMID:1682234); PM3: Detected with H170D, pathogenic (PMID:11385716). In summary this variant meets criteria to be classified as pathogenic for phenylketonuria in an autosomal recessive manner based on the ACMG/AMP criteria applied as specified by the PAH Expert Panel: (PVS1, PP4, PM3).	11385716, 1682234	PAH VCEP	https://www.clinicalgenome.org/working-groups/clinical-domain/inborn-errors-of-metabolism-clinical-domain-working-group/pah-variant-curation-expert-panel/	2018-08-05	2018-12-10	false	https://erepo.genome.network/evrepo/ui/classification/CA229757/MONDO:0009861/006	0.9986	Pathogenic	Pathogenic	InterVar: Pathogenic PVS1=1 PS=[0, 0, 0, 0, 0] PM=[0, 1, 0, 0, 0, 0, 0] PP=[0, 0, 1, 0, 1, 0] BA1=0 BS=[0, 0, 0, 0, 0] BP=[0, 0, 0, 0, 0, 0, 0, 0]	2	Uncertain Significance
12	103306571	611	CA	C	NM_000277.2(PAH):c.165delT (p.Phe55Leufs)	611	CA251540	NC_000012.12:g.102912796del, CM000674.2:g.102912796del, NC_000012.11:g.103306574del, CM000674.1:g.103306574del, NC_000012.10:g.101830704del, NG_008690.1:g.9809del, NG_008690.2:g.50617del, NM_000277.1:c.165del, XM_011538422.1:c.165del, NM_000277.2:c.165del, NM_001354304.1:c.165del, XM_017019370.2:c.165del, NM_000277.3:c.165del, ENST00000307000.7:c.150del, ENST00000546844.1:c.165del, ENST0000054867…	PAH	phenylketonuria	MONDO:0009861	Autosomal recessive inheritance	Pathogenic	PM2 [MET], PVS1 [MET], PP4 [MET]	The c.165delT (p.F55Lfs*6) is a frameshift variant in exon 2 of 13 in PAH, predicted to undergo nonsense mediated decay with the truncated region critical to protein function. It has been reported in compound heterozygote state in multiple patients with PKU (BH4 deficiency not excluded) (PMID: 1682235 & 23500595). The variants in trans include: R408W, and R261Q, both confirmed pathogenic.This var…	1682235, 23500595	PAH VCEP	https://www.clinicalgenome.org/working-groups/clinical-domain/inborn-errors-of-metabolism-clinical-domain-working-group/pah-variant-curation-expert-panel/			false	https://erepo.genome.network/evrepo/ui/classification/CA251540/MONDO:0009861/006	0.9971	Pathogenic	Pathogenic	InterVar: Pathogenic PVS1=1 PS=[0, 0, 0, 0, 0] PM=[0, 1, 0, 0, 0, 0, 0] PP=[0, 0, 0, 0, 1, 0] BA1=0 BS=[0, 0, 0, 0, 0] BP=[0, 0, 0, 0, 0, 0, 0, 0]	2	Uncertain Significance
12	103234270	612	C	T	NM_000277.1(PAH):c.1223G>A (p.Arg408Gln)	612	CA229404	NM_000277.1:c.1223G>A, NC_000012.12:g.102840492C>T, CM000674.2:g.102840492C>T, NC_000012.11:g.103234270C>T, CM000674.1:g.103234270C>T, NC_000012.10:g.101758400C>T, NG_008690.1:g.82111G>A, NG_008690.2:g.122919G>A, XM_011538422.1:c.1166G>A, NM_000277.2:c.1223G>A, NM_001354304.1:c.1223G>A, NM_000277.3:c.1223G>A, ENST00000307000.7:c.1208G>A, ENST00000551114.2:n.885G>A, ENST00000553106.5:c.1223G>A, EN…	PAH	phenylketonuria	MONDO:0009861	Autosomal recessive inheritance	Pathogenic	PM2 [Unmet], PP4-Moderate [MET], PP3 [MET], PS3 [MET], PM3-Strong [MET]	PAH-specific ACMG/AMP criteria applied: PM3_Strong: In trans with R408W, IVS4-1G>A, R241C (ClinGen, P) (PMID:1312992; PMID:14722928); PP3: ; PS3: Mutant enzyme activity of 46% in BioPKU (PMID:9860305); PP4_Moderate: ~830 uml/L w/o BH4 deficiency & 823 umol/L, BH4 status unknown (PMID:9860305; PMID:1312992). In summary this variant meets criteria to be classified as pathogenic for phenylketonuria …	1312992, 9860305, 9860305, 1312992, 14722928	PAH VCEP	https://www.clinicalgenome.org/working-groups/clinical-domain/inborn-errors-of-metabolism-clinical-domain-working-group/pah-variant-curation-expert-panel/	2018-08-05	2018-12-10	false	https://erepo.genome.network/evrepo/ui/classification/CA229404/MONDO:0009861/006	0.8999	Likely Pathogenic	Likely pathogenic	InterVar: Likely pathogenic PVS1=0 PS=[0, 0, 0, 0, 0] PM=[1, 1, 0, 0, 0, 0, 0] PP=[0, 0, 1, 0, 1, 0] BA1=0 BS=[0, 0, 0, 0, 0] BP=[0, 0, 0, 0, 0, 0, 0, 0]	2	Uncertain Significance
12	103234250	617	C	T	NM_000277.1(PAH):c.1243G>A (p.Asp415Asn)	617	CA114364	NM_000277.1:c.1243G>A, NC_000012.12:g.102840472C>T, CM000674.2:g.102840472C>T, NC_000012.11:g.103234250C>T, CM000674.1:g.103234250C>T, NC_000012.10:g.101758380C>T, NG_008690.1:g.82131G>A, NG_008690.2:g.122939G>A, XM_011538422.1:c.1186G>A, NM_000277.2:c.1243G>A, NM_001354304.1:c.1243G>A, NM_000277.3:c.1243G>A, ENST00000307000.7:c.1228G>A, ENST00000551114.2:n.905G>A, ENST00000553106.5:c.1243G>A, EN…	PAH	phenylketonuria	MONDO:0009861	Autosomal recessive inheritance	Pathogenic	PM2 [MET], PP4-Moderate [MET], PM5 [Unmet], PM3-Very Strong [MET], PP3 [Unmet], PS3 [Unmet]	The c.1243G>A (p.Asp415Asn) variant in PAH has been reported in 3 patients with Hyperphenylalaninemia (BH4 deficiency excluded). (PP4_Moderate; PMID: 1358789). This variant has an extremely low allele frequency (0.0001097 in gnomAD) (PM2; http://gnomad.broadinstitute.org). This variant was detected in trans with R408W, F39L, Y414C, IVS10-11G>A (Pathogenic in ClinVar) (PM3_Very-strong; PMID: 13587…	1358789, 1358789, 12501224, 18299955, 11161839	PAH VCEP	https://www.clinicalgenome.org/working-groups/clinical-domain/inborn-errors-of-metabolism-clinical-domain-working-group/pah-variant-curation-expert-panel/	2018-08-12	2018-12-10	false	https://erepo.genome.network/evrepo/ui/classification/CA114364/MONDO:0009861/006	0.8999	Likely Pathogenic	Likely pathogenic	InterVar: Likely pathogenic PVS1=0 PS=[0, 0, 0, 0, 0] PM=[1, 1, 0, 0, 0, 0, 0] PP=[0, 0, 1, 0, 1, 0] BA1=0 BS=[0, 0, 0, 0, 0] BP=[0, 0, 0, 0, 0, 0, 0, 0]	1	Uncertain Significance
12	103240726	618	T	C	NM_000277.1(PAH):c.916A>G (p.Ile306Val)	618	CA114365	NM_000277.1:c.916A>G, XM_011538422.1:c.913-2517A>G, NM_000277.2:c.916A>G, NM_001354304.1:c.916A>G, NM_000277.3:c.916A>G, ENST00000307000.7:c.901A>G, ENST00000549247.6:n.675A>G, ENST00000551114.2:n.578A>G, ENST00000553106.5:c.916A>G, ENST00000635477.1:n.74-2517A>G, ENST00000635528.1:n.431A>G, NC_000012.12:g.102846948T>C, CM000674.2:g.102846948T>C, NC_000012.11:g.103240726T>C, CM000674.1:g.10324072…	PAH	phenylketonuria	MONDO:0009861	Autosomal recessive inheritance	Pathogenic	PM2 [MET], PP4-Moderate [MET], PM5 [Unmet], PM3 [MET], PP3 [MET], PS3 [MET]	PAH-specific ACMG/AMP criteria applied: PM2: MAF = 2.0e-5; PP3: Software agrees on a damaging effect.; PS3: Mutation ID#1, 18% residual enzyme activity (PMID:18590700); PM3: I306V / F55L (pathogenic in ClinVar) in a single patient with mild HPA (PMID:18299955); PP4_Moderate: BH4 defect excluded in all patients--single patient with mild hyperphe (Bercovich, 2008). (PMID:18299955). In summary this …	18299955, 18299955, 18590700	PAH VCEP	https://www.clinicalgenome.org/working-groups/clinical-domain/inborn-errors-of-metabolism-clinical-domain-working-group/pah-variant-curation-expert-panel/	2018-08-10	2018-12-10	false	https://erepo.genome.network/evrepo/ui/classification/CA114365/MONDO:0009861/006	0.8999	Likely Pathogenic	Likely pathogenic	InterVar: Likely pathogenic PVS1=0 PS=[0, 0, 0, 0, 0] PM=[1, 1, 0, 0, 0, 0, 0] PP=[0, 0, 1, 0, 1, 0] BA1=0 BS=[0, 0, 0, 0, 0] BP=[0, 0, 0, 0, 0, 0, 0, 0]	2	Uncertain Significance
12	103237461	619	C	T	NM_000277.1(PAH):c.1162G>A (p.Val388Met)	619	CA251543	NM_000277.1:c.1162G>A, XM_011538422.1:c.1105G>A, NM_000277.2:c.1162G>A, NM_001354304.1:c.1162G>A, NM_000277.3:c.1162G>A, ENST00000307000.7:c.1147G>A, ENST00000549247.6:n.921G>A, ENST00000551114.2:n.824G>A, ENST00000553106.5:c.1162G>A, ENST00000635477.1:n.266G>A, ENST00000635528.1:n.677G>A, NC_000012.12:g.102843683C>T, CM000674.2:g.102843683C>T, NC_000012.11:g.103237461C>T, CM000674.1:g.103237461C…	PAH	phenylketonuria	MONDO:0009861	Autosomal recessive inheritance	Pathogenic	PM2 [MET], PM3 [MET], PP3 [MET], PP4 [MET], PS3 [MET]	PAH-specific ACMG/AMP criteria applied: PM2: Extremely low in ExAC and 1000 genomes (PMID:9860305); PS3: PAH activity in COS cell expression system 15% (PMID:9860305); PM3: Compound het with severe mutation (PMID:9860305); PP3: ; PP4: Reported in patient with classic PKU (PMID:9860305). In summary this variant meets criteria to be classified as pathogenic for phenylketonuria in an autosomal reces…	9860305, 9860305, 9860305, 9860305	PAH VCEP	https://www.clinicalgenome.org/working-groups/clinical-domain/inborn-errors-of-metabolism-clinical-domain-working-group/pah-variant-curation-expert-panel/	2018-08-05	2018-12-10	false	https://erepo.genome.network/evrepo/ui/classification/CA251543/MONDO:0009861/006	0.8999	Likely Pathogenic	Likely pathogenic	InterVar: Likely pathogenic PVS1=0 PS=[0, 0, 0, 0, 0] PM=[1, 1, 0, 0, 0, 0, 0] PP=[0, 0, 1, 0, 1, 0] BA1=0 BS=[0, 0, 0, 0, 0] BP=[0, 0, 0, 0, 0, 0, 0, 0]	3	Uncertain Significance
12	103237454	625	T	C	NM_000277.1(PAH):c.1169A>G (p.Glu390Gly)	625	CA114367	NM_000277.1:c.1169A>G, NC_000012.12:g.102843676T>C, CM000674.2:g.102843676T>C, NC_000012.11:g.103237454T>C, CM000674.1:g.103237454T>C, NC_000012.10:g.101761584T>C, NG_008690.1:g.78927A>G, NG_008690.2:g.119735A>G, XM_011538422.1:c.1112A>G, NM_000277.2:c.1169A>G, NM_001354304.1:c.1169A>G, NM_000277.3:c.1169A>G, ENST00000307000.7:c.1154A>G, ENST00000549247.6:n.928A>G, ENST00000551114.2:n.831A>G, ENS…	PAH	phenylketonuria	MONDO:0009861	Autosomal recessive inheritance	Pathogenic	PM2 [MET], PP4-Moderate [MET], PM3-Very Strong [MET], PP3 [MET], PS3 [Unmet]	The c.1169A>G (p.Glu390Gly) variant in PAH has been reported on at least 47 alleles, most often with Mild Hyperphenylalaninemia. (BH4 deficiency excluded). (PP4_Moderate; PMID: 8088845; PMID: 21147011). This variant has an extremely low allele frequency (MAF=0.00018 in gnomAD) (PM2; http://gnomAD.broadinstitute.org). This variant was detected in trans with IVS-12nt1, L333F (Pathogenic in ClinVar)…	21147011, 8088845, 21147011, 8088845, 10479481, 21147011, 10479481	PAH VCEP	https://www.clinicalgenome.org/working-groups/clinical-domain/inborn-errors-of-metabolism-clinical-domain-working-group/pah-variant-curation-expert-panel/	2018-10-01	2018-12-10	false	https://erepo.genome.network/evrepo/ui/classification/CA114367/MONDO:0009861/006	0.8999	Likely Pathogenic	Likely pathogenic	InterVar: Likely pathogenic PVS1=0 PS=[0, 0, 0, 0, 0] PM=[1, 1, 0, 0, 0, 0, 0] PP=[0, 0, 1, 0, 1, 0] BA1=0 BS=[0, 0, 0, 0, 0] BP=[0, 0, 0, 0, 0, 0, 0, 0]	3	Uncertain Significance
12	103288572	627	A	G	NM_000277.2(PAH):c.293T>C (p.Leu98Ser)	627	CA114368	NM_000277.2:c.293T>C, NM_000277.1:c.293T>C, XM_011538422.1:c.293T>C, NM_001354304.1:c.293T>C, XM_017019370.2:c.293T>C, NM_000277.3:c.293T>C, ENST00000307000.7:c.278T>C, ENST00000546844.1:c.293T>C, ENST00000548928.1:n.215T>C, ENST00000549111.5:n.389T>C, ENST00000550978.6:n.277T>C, ENST00000551337.5:c.293T>C, ENST00000551988.5:n.382T>C, ENST00000553106.5:c.293T>C, NC_000012.12:g.102894794A>G, CM000…	PAH	phenylketonuria	MONDO:0009861	Autosomal recessive inheritance	Uncertain Significance	PM2 [MET], PP4-Moderate [MET], PP3 [MET]	The c.293T>C (p.Leu98Ser) variant in PAH has been reported in a Pakistani patient with non-PKU hyperphenylalaninemia (BH4 deficiency excluded) (PP4_Moderate; PMID: 8364546, 9634518) This variant is absent from 1000G and ESP, and has an extremely low frequency in ExAC and gnomAD (MAF=0.00016). A deleterious effect is predicted in SIFT, Polyphen-2, MutationTaster, and REVEL=0.846. In summary, this …	8364546, 9634518	PAH VCEP	https://www.clinicalgenome.org/working-groups/clinical-domain/inborn-errors-of-metabolism-clinical-domain-working-group/pah-variant-curation-expert-panel/	2018-12-10	2018-12-10	false	https://erepo.genome.network/evrepo/ui/classification/CA114368/MONDO:0009861/006	0.8999	Likely Pathogenic	Likely pathogenic	InterVar: Likely pathogenic PVS1=0 PS=[0, 0, 0, 0, 0] PM=[1, 1, 0, 0, 0, 0, 0] PP=[0, 0, 1, 0, 1, 0] BA1=0 BS=[0, 0, 0, 0, 0] BP=[0, 0, 0, 0, 0, 0, 0, 0]	2	Uncertain Significance
12	103237484	628	G	A	NM_000277.1(PAH):c.1139C>T (p.Thr380Met)	628	CA114369	NM_000277.1:c.1139C>T, XM_011538422.1:c.1082C>T, NM_000277.2:c.1139C>T, NM_001354304.1:c.1139C>T, NM_000277.3:c.1139C>T, ENST00000307000.7:c.1124C>T, ENST00000549247.6:n.898C>T, ENST00000551114.2:n.801C>T, ENST00000553106.5:c.1139C>T, ENST00000635477.1:n.243C>T, ENST00000635528.1:n.654C>T, NC_000012.12:g.102843706G>A, CM000674.2:g.102843706G>A, NC_000012.11:g.103237484G>A, CM000674.1:g.103237484G…	PAH	phenylketonuria	MONDO:0009861	Autosomal recessive inheritance	Pathogenic	PM2 [Unmet], PP4-Moderate [MET], PM5 [Unmet], PM3-Very Strong [MET], PP3 [MET], PS3 [MET]	The c.1139C>T (p.Thr380Met) variant in PAH has been reported in 1 patient with PAH deficiency (BH4 deficiency excluded). (PP4_Moderate; PMID: 8268925). This variant has 28% enzyme activity (PS3; PMID: 27620137). This variant was detected in trans with multiple known pathogenic variants: R408W, R261Q, I65T, F299C (PM3_Very-strong; PMID: 7981714). Computational prediction tools and conservation ana…	8268925, 7981714, 27620137	PAH VCEP	https://www.clinicalgenome.org/working-groups/clinical-domain/inborn-errors-of-metabolism-clinical-domain-working-group/pah-variant-curation-expert-panel/	2018-10-01	2018-12-10	false	https://erepo.genome.network/evrepo/ui/classification/CA114369/MONDO:0009861/006	0.8999	Likely Pathogenic	Likely pathogenic	InterVar: Likely pathogenic PVS1=0 PS=[0, 0, 0, 0, 0] PM=[1, 1, 0, 0, 0, 0, 0] PP=[0, 0, 1, 0, 1, 0] BA1=0 BS=[0, 0, 0, 0, 0] BP=[0, 0, 0, 0, 0, 0, 0, 0]	2	Uncertain Significance
12	103246701	632	A	G	NM_000277.2(PAH):c.734T>C (p.Val245Ala)	632	CA114372	NM_000277.2:c.734T>C, NM_000277.1:c.734T>C, XM_011538422.1:c.734T>C, NM_001354304.1:c.734T>C, NM_000277.3:c.734T>C, ENST00000307000.7:c.719T>C, ENST00000549247.6:n.493T>C, ENST00000553106.5:c.734T>C, NC_000012.12:g.102852923A>G, CM000674.2:g.102852923A>G, NC_000012.11:g.103246701A>G, CM000674.1:g.103246701A>G, NC_000012.10:g.101770831A>G, NG_008690.1:g.69680T>C, NG_008690.2:g.110488T>C, NM_000277…	PAH	phenylketonuria	MONDO:0009861	Autosomal recessive inheritance	Pathogenic	PM2 [Unmet], PP4-Moderate [MET], PM5 [MET], PM3-Very Strong [MET], PP3 [Unmet], PS3 [Unmet]	PAH-specific ACMG/AMP criteria applied: PM5: V245L Pathogenic; PP4_Moderate: Seen in at least 7 MHP patients. Exclusion of a defect in tetrahydrobiopterin metabolism. Upgraded per ClinGen Metabolic Workgroup. (PMID:7981714; PMID:9298832; PMID:9634518); PM3_VeryStrong: V245A detected with IVS-12nt1, R252W, L194P (both P/LP), R408W (Path). Upgraded per ClinGen SVI Workgroup (PMID:7981714; PMID:9298…	9298832, 9634518, 7981714, 8088845, 9298832, 7981714, 11161839	PAH VCEP	https://www.clinicalgenome.org/working-groups/clinical-domain/inborn-errors-of-metabolism-clinical-domain-working-group/pah-variant-curation-expert-panel/	2018-09-28	2018-12-10	false	https://erepo.genome.network/evrepo/ui/classification/CA114372/MONDO:0009861/006	0.8999	Likely Pathogenic	Likely pathogenic	InterVar: Likely pathogenic PVS1=0 PS=[0, 0, 0, 0, 0] PM=[1, 1, 0, 0, 0, 0, 0] PP=[0, 0, 1, 0, 1, 0] BA1=0 BS=[0, 0, 0, 0, 0] BP=[0, 0, 0, 0, 0, 0, 0, 0]	2	Uncertain Significance
12	103238111	633	T	C	NM_000277.2(PAH):c.1065+3A>G	633	CA212751	NM_000277.2:c.1065+3A>G, NM_000277.1:c.1065+3A>G, XM_011538422.1:c.1008+3A>G, NM_001354304.1:c.1065+3A>G, NM_000277.3:c.1065+3A>G, ENST00000307000.7:c.1050+3A>G, ENST00000549247.6:n.824+3A>G, ENST00000551114.2:n.727+3A>G, ENST00000553106.5:c.1065+3A>G, ENST00000635477.1:n.169+3A>G, ENST00000635528.1:n.580+3A>G, NC_000012.12:g.102844333T>C, CM000674.2:g.102844333T>C, NC_000012.11:g.103238111T>C, C…	PAH	phenylketonuria	MONDO:0009861	Autosomal recessive inheritance	Likely Pathogenic	PM2 [MET], PM3 [MET], PP3 [MET], PP4 [MET], PP1 [MET]	The c.1065+3A>G variant in PAH was detected in 2 siblings with an increased serum Phenylalanine level of 365 uM. BH4 deficiency was not assessed/reported. (PMID: 8088845) They were compound heterozygous for Y414C. The c.1065+3A>G variant is absent from ExAC, gnomAD, 1000G, and ESP. A deleterious effect is predicted for this variant in HSF and MaxEnt (Alteration of the WT donor site; activation of…	8088845, 8088845, 8088845	PAH VCEP	https://www.clinicalgenome.org/working-groups/clinical-domain/inborn-errors-of-metabolism-clinical-domain-working-group/pah-variant-curation-expert-panel/	2018-12-10	2018-12-10	false	https://erepo.genome.network/evrepo/ui/classification/CA212751/MONDO:0009861/006	0.3246	VUS	Uncertain significance	InterVar: Uncertain significance PVS1=0 PS=[0, 0, 0, 0, 0] PM=[0, 1, 0, 0, 0, 0, 0] PP=[0, 0, 1, 0, 1, 0] BA1=0 BS=[0, 0, 0, 0, 0] BP=[0, 0, 0, 0, 0, 0, 0, 0]	2	Uncertain Significance
12	103288671	636	A	G	NM_000277.2(PAH):c.194T>C (p.Ile65Thr)	636	CA251544	NM_000277.2:c.194T>C, NC_000012.12:g.102894893A>G, CM000674.2:g.102894893A>G, NC_000012.11:g.103288671A>G, CM000674.1:g.103288671A>G, NC_000012.10:g.101812801A>G, NG_008690.1:g.27710T>C, NG_008690.2:g.68518T>C, NM_000277.1:c.194T>C, XM_011538422.1:c.194T>C, NM_001354304.1:c.194T>C, XM_017019370.2:c.194T>C, NM_000277.3:c.194T>C, ENST00000307000.7:c.179T>C, ENST00000546844.1:c.194T>C, ENST000005486…	PAH	phenylketonuria	MONDO:0009861	Autosomal recessive inheritance	Pathogenic	PM2 [Unmet], PP4-Moderate [MET], PM5 [Unmet], PM3-Very Strong [MET], PP3 [MET], PP1 [Unmet], PS1 [Unmet], PS3 [MET]	PAH-specific ACMG/AMP criteria applied: PM3_VeryStrong: Detected with Y414C (P), R408W (P), P281L (P), IVS10nt-11 (P), R252W (P/LP), and R243Q(P). (PMID:12501224; PMID:1301201; PMID:10767174); PP3: Predicted dleterious in SIZFT, Polyphen2, MutationTaster. REVEL=0.985; PP4_Moderate: Detected in a patient with mild PKU. BH4 deficiency excluded. Upgraded per ClinGen PAH EP. (PMID:12501224); PS3: 25%…	21871829, 12501224, 10767174, 1301201, 12501224, 1301201	PAH VCEP	https://www.clinicalgenome.org/working-groups/clinical-domain/inborn-errors-of-metabolism-clinical-domain-working-group/pah-variant-curation-expert-panel/	2018-04-21	2018-12-10	false	https://erepo.genome.network/evrepo/ui/classification/CA251544/MONDO:0009861/006	0.8999	Likely Pathogenic	Likely pathogenic	InterVar: Likely pathogenic PVS1=0 PS=[0, 0, 0, 0, 0] PM=[1, 1, 0, 0, 0, 0, 0] PP=[0, 0, 1, 0, 1, 0] BA1=0 BS=[0, 0, 0, 0, 0] BP=[0, 0, 0, 0, 0, 0, 0, 0]	2	Uncertain Significance
1	216363621	2353	CAG	C	NM_007123.5(USH2A):c.4338_4339delCT (p.Cys1447Glnfs)	2353	CA252228	NM_007123.5:c.4338_4339delCT, NC_000001.11:g.216190284_216190285del, CM000663.2:g.216190284_216190285del, NC_000001.10:g.216363626_216363627del, CM000663.1:g.216363626_216363627del, NC_000001.9:g.214430249_214430250del, NG_009497.1:g.238116_238117del, NM_007123.5:c.4338_4339del, NM_206933.2:c.4338_4339del, NM_206933.3:c.4338_4339del, ENST00000307340.7:c.4338_4339del, ENST00000366942.3:c.4338_4339…	USH2A	Usher syndrome	MONDO:0019501	Autosomal recessive inheritance	Pathogenic	PP1-Moderate [MET], PM2 [MET], PVS1 [MET], PM6 [Unmet], BS2 [Unmet], PP3 [Unmet], PP4 [MET], PM3-Very Strong [MET], BA1 [Unmet], BP4 [Unmet], BP3 [Unmet], BP2 [Unmet], PS1 [Unmet], PS3 [Unmet], PS4 [Unmet], PS2 [Unmet], PM5 [Unmet], PM4 [Unmet], PM1 [Unmet], BS1 [Unmet], BS4 [Unmet], BP7 [Unmet], BP5 [Unmet]	The allele frequency of the p.Cys1447GlnfsX29 variant in the USH2A gene is 0.0009% (1/111250) of European (Non-Finnish) chromosomes by the Genome Aggregation Database (http://gnomad.broadinstitute.org), which is a low enough frequency to award PM2 based on the thresholds defined by the ClinGen Hearing Loss Expert Panel for autosomal recessive hearing loss (PM2). The p.Cys1447GlnfsX29 variant is p…	20440071, 9624053, 20440071, 18641288, 15325563, 9624053, 18665195, 20440071, 15325563, 18641288, 9624053, 18665195, 20440071, 15325563, 18641288, 9624053, 18665195, 20613545, 10729113, 20440071, 9624053	Hearing Loss VCEP	https://submit.ncbi.nlm.nih.gov/ft/byid/vroiax8b/hearing_loss_acmg_specifications_v1_2018.pdf	2018-09-25	2018-12-10	false	https://erepo.genome.network/evrepo/ui/classification/CA252228/MONDO:0019501/005	0.9971	Pathogenic	Pathogenic	InterVar: Pathogenic PVS1=1 PS=[0, 0, 0, 0, 0] PM=[0, 1, 0, 0, 0, 0, 0] PP=[0, 0, 0, 0, 1, 0] BA1=0 BS=[0, 0, 0, 0, 0] BP=[0, 0, 0, 0, 0, 0, 0, 0]	2	Uncertain Significance
7	107301201	4838	T	C	NM_000441.1(SLC26A4):c.-103T>C	4838	CA253314	NM_000441.1:c.-103T>C, NR_028137.1:n.198-550A>G, ENST00000265715.7:c.-103T>C, NC_000007.14:g.107660756T>C, CM000669.2:g.107660756T>C, NC_000007.13:g.107301201T>C, CM000669.1:g.107301201T>C, NC_000007.12:g.107088437T>C, NG_008489.1:g.5122T>C, NM_000441.1(SLC26A4):c.-103T>C	SLC26A4-AS1	Pendred syndrome	MONDO:0010134	Autosomal recessive inheritance	Uncertain Significance	PS3-Supporting [MET], PM2 [Unmet], PM6 [Unmet], PVS1 [Unmet], PP3 [Unmet], PP1 [Unmet], PP4 [MET], BS2 [Unmet], BS1-Supporting [MET], BA1 [Unmet], BP4 [Unmet], BP3 [Unmet], BP2 [Unmet], PS1 [Unmet], PS2 [Unmet], PS4 [Unmet], PM4 [Unmet], PM5 [Unmet], PM1 [Unmet], PM3 [MET], BP5 [Unmet], BP7 [Unmet], BS4 [Unmet]	The filtering allele frequency of the c.-103T>C variant in the SLC26A4 gene is 0.28% for European (Non-Finnish) chromosomes by the Genome Aggregation Database (53/14998 with 95% CI), which is a higher frequency than would be expected for an autosomal recessive pathogenic variant based on the thresholds defined by the ClinGen Hearing Loss Expert Panel (BS1_Supporting). This variant has been detect…	25910213, 17503324, 19204907, 29196752, 30068397, 25991456, 23208854, 17503324, 23965030, 19204907, 29196752, 30068397, 25991456, 23208854, 17503324, 23965030	Hearing Loss VCEP	https://submit.ncbi.nlm.nih.gov/ft/byid/vroiax8b/hearing_loss_acmg_specifications_v1_2018.pdf			false	https://erepo.genome.network/evrepo/ui/classification/CA253314/MONDO:0010134/005	0.0507	VUS	Uncertain significance	InterVar: Uncertain significance PVS1=0 PS=[0, 0, 0, 0, 0] PM=[0, 0, 0, 0, 0, 0, 0] PP=[0, 0, 0, 0, 1, 0] BA1=0 BS=[1, 0, 0, 0, 0] BP=[0, 0, 0, 0, 0, 0, 0, 0]	2	Uncertain Significance
10	73572579	4926	C	T	NM_022124.5(CDH23):c.9565C>T (p.Arg3189Trp)	4926	CA117145	NM_022124.5:c.9565C>T, NC_000010.11:g.71812822C>T, CM000672.2:g.71812822C>T, NC_000010.10:g.73572579C>T, CM000672.1:g.73572579C>T, NC_000010.9:g.73242585C>T, NG_008835.1:g.420876C>T, NM_001171933.1:c.2845C>T, NM_001171934.1:c.2845C>T, NM_001171935.1:c.256C>T, NM_001171936.1:c.256C>T, XM_006717940.2:c.9760C>T, XM_006717942.2:c.9694C>T, XM_011540039.1:c.9757C>T, XM_011540040.1:c.9754C>T, XM_0115400…	CDH23	Usher syndrome type 1D	MONDO:0010984	Autosomal recessive inheritance	Uncertain Significance	PM2 [Unmet], PM6 [Unmet], PVS1 [Unmet], BS2 [Unmet], PP3 [MET], PP4 [Unmet], PP1 [Unmet], BP4 [Unmet], BP2 [Unmet], BP3 [Unmet], BA1 [Unmet], PS1 [Unmet], PS2 [Unmet], PS4 [Unmet], PS3 [Unmet], PM5 [Unmet], PM1 [Unmet], PM3 [Unmet], PM4 [Unmet], BP7 [Unmet], BP5 [Unmet], BS1 [Unmet], BS4 [Unmet]	The c.9565C>T (p.Arg3189Trp) variant in CDH23 has been identified in 2 heterozygous patients with Usher syndrome without another CDH23 variant in trans (Partners LMM internal data, SCV000062996.5; PMID 22381527, 18395802). This variant was identified in 4/10120 (0.00040) Ashkenazi Jewish alleles in gnomAD. This is above the BS1 autosomal recessive threshold of 0.02% of alleles. However the filter…	18395802, 15660226, 22381527, 18395802, 15660226, 22381527	Hearing Loss VCEP	https://submit.ncbi.nlm.nih.gov/ft/byid/vroiax8b/hearing_loss_acmg_specifications_v1_2018.pdf			false	https://erepo.genome.network/evrepo/ui/classification/CA117145/MONDO:0010984/005	0.8121	VUS	Likely pathogenic	InterVar: Likely pathogenic PVS1=0 PS=[0, 0, 0, 0, 0] PM=[1, 1, 0, 0, 0, 0, 0] PP=[0, 0, 1, 0, 1, 0] BA1=0 BS=[0, 0, 0, 0, 0] BP=[0, 0, 0, 0, 0, 0, 0, 0]	2	Uncertain Significance
10	73490271	4927	A	G	NM_022124.5(CDH23):c.3625A>G (p.Thr1209Ala)	4927	CA137387	NM_022124.5:c.3625A>G, NC_000010.11:g.71730514A>G, CM000672.2:g.71730514A>G, NC_000010.10:g.73490271A>G, CM000672.1:g.73490271A>G, NC_000010.9:g.73160277A>G, NG_008835.1:g.338568A>G, NM_001168390.1:c.-6+7214T>C, NM_001171930.1:c.3625A>G, XM_006717940.2:c.3820A>G, XM_006717942.2:c.3754A>G, XM_011540039.1:c.3820A>G, XM_011540040.1:c.3814A>G, XM_011540041.1:c.3760A>G, XM_011540042.1:c.3820A>G, XM_01…	CDH23	Usher syndrome	MONDO:0019501	Autosomal recessive inheritance	Benign	PM2 [Unmet], PM6 [Unmet], PVS1 [Unmet], BS2 [Unmet], PP3 [Unmet], PP1 [Unmet], PP4 [Unmet], BP2 [Unmet], BP3 [Unmet], BP4 [MET], BA1 [MET], BS3-Supporting [MET], PS3 [Unmet], PS4 [Unmet], PS1 [Unmet], PS2 [Unmet], PM3 [Unmet], PM4 [Unmet], PM5 [Unmet], PM1 [Unmet], BP5 [Unmet], BP7 [Unmet], BS1 [Unmet], BS4 [Unmet]	The filtering allele frequency (the lower threshold of the 95% CI of 3442/23972) of the c.3625A>G (p.Thr1209Ala) variant in the CDH23 gene is 13.15% for African chromosomes by gnomAD, which is a high enough frequency to be classified as benign based on thresholds defined by the ClinGen Hearing Loss Expert Panel for autosomal recessive hearing loss variants (BA1). A splicing assay did not show any…	15660226, 15537665, 19683999, 12075507, 18273900, 16963483, 21569298, 21738395, 15660226, 15537665, 19683999, 12075507	Hearing Loss VCEP	https://submit.ncbi.nlm.nih.gov/ft/byid/vroiax8b/hearing_loss_acmg_specifications_v1_2018.pdf			false	https://erepo.genome.network/evrepo/ui/classification/CA137387/MONDO:0019501/005	0.0028	Benign	Benign	InterVar: Benign PVS1=0 PS=[0, 0, 0, 0, 0] PM=[1, 0, 0, 0, 0, 0, 0] PP=[0, 0, 0, 0, 1, 0] BA1=0 BS=[1, 1, 0, 0, 0] BP=[0, 0, 0, 0, 0, 1, 0, 0]	2	Uncertain Significance
1	41285565	6241	G	A	NM_004700.3(KCNQ4):c.853G>A (p.Gly285Ser)	6241	CA340532	NM_004700.3:c.853G>A, NM_172163.2:c.853G>A, XM_011542417.1:c.853G>A, XM_011542418.1:c.853G>A, XM_011542419.1:c.853G>A, XM_011542420.1:c.853G>A, XR_946798.1:n.859G>A, XR_946799.1:n.859G>A, XR_946800.1:n.859G>A, XM_017002792.1:c.-165G>A, NM_004700.4:c.853G>A, ENST00000347132.9:c.853G>A, ENST00000443478.3:n.539G>A, ENST00000506017.1:n.172G>A, ENST00000509682.6:n.853G>A, NC_000001.11:g.40819893G>A, C…	KCNQ4	nonsyndromic genetic deafness	MONDO:0019497	Autosomal dominant inheritance	Pathogenic	PS3-Supporting [MET], PM2 [MET], PM6 [Unmet], PVS1 [Unmet], PP3 [Unmet], PP4 [Unmet], BS2 [Unmet], PS4-Supporting [MET], BA1 [Unmet], BP4 [Unmet], BP3 [Unmet], BP2 [Unmet], PS1 [Unmet], PS2 [Unmet], PM5 [MET], PM1 [MET], PM4 [Unmet], PM3 [Unmet], PP1-Strong [MET], BP7 [Unmet], BP5 [Unmet], BS1 [Unmet], BS4 [Unmet]	The p.Gly285Ser variant in the KCNQ4 gene was absent from the Genome Aggregation Database (http://gnomad.broadinstitute.org) (PM2). The p.Gly285Ser variant has been reported to segregate with hearing loss in at least 16 family members (PP1_S; PMIDs: 10025409, 25116015). The variant meets PM2 and has been observed in at least 2 affected probands (PS4_P, PMID: 10025409, Partners LMM internal data S…	18786918, 10025409, 10025409, 10369879, 8035838, 10369879, 8035838, 10025409, 25116015, 10025409, 25116015	Hearing Loss VCEP	https://submit.ncbi.nlm.nih.gov/ft/byid/vroiax8b/hearing_loss_acmg_specifications_v1_2018.pdf	2018-09-11	2018-12-10	false	https://erepo.genome.network/evrepo/ui/classification/CA340532/MONDO:0019497/005	0.8999	Likely Pathogenic	Likely pathogenic	InterVar: Likely pathogenic PVS1=0 PS=[0, 0, 0, 0, 0] PM=[1, 1, 0, 0, 0, 0, 0] PP=[0, 0, 1, 0, 1, 0] BA1=0 BS=[0, 0, 0, 0, 0] BP=[0, 0, 0, 0, 0, 0, 0, 0]	2	Uncertain Significance
14	31346846	6611	C	T	NM_004086.2(COCH):c.151C>T (p.Pro51Ser)	6611	CA253889	NM_004086.2:c.151C>T, NC_000014.9:g.30877640C>T, CM000676.2:g.30877640C>T, NC_000014.8:g.31346846C>T, CM000676.1:g.31346846C>T, NC_000014.7:g.30416597C>T, NG_008211.2:g.8106C>T, NM_001135058.1:c.151C>T, NR_038356.1:n.1618-1088G>A, XM_011536539.1:c.151C>T, NM_001347720.1:c.346C>T, XM_017021071.1:c.346C>T, XM_024449506.1:c.151C>T, NM_004086.3:c.151C>T, ENST00000216361.8:c.151C>T, ENST00000396618.7:…	COCH	nonsyndromic genetic deafness	MONDO:0019497	Autosomal dominant inheritance	Pathogenic	PM2 [MET], PM6 [Unmet], PVS1 [Unmet], BS2 [Unmet], PP3 [MET], PP4 [Unmet], BP4 [Unmet], BP3 [Unmet], BP2 [Unmet], BA1 [Unmet], PS1 [Unmet], PS4 [MET], PS3 [Unmet], PS2 [Unmet], PM5 [Unmet], PM4 [Unmet], PM1 [Unmet], PM3 [Unmet], PP1-Strong [MET], BP7 [Unmet], BP5 [Unmet], BS1 [Unmet], BS4 [Unmet]	The c.151C>T (p.Pro51Ser) variant in COCH has been reported to segregate with late onset progressive hearing loss and vestibular dysfunction in > 25 family members (PP1_S; PMID: 9931344, 11332404). The variant meets PM2 and has been observed in at least 15 affected probands (PS4, PMID: 28733840, 16151338, 11332404). The allele frequency of the p.Pro51Ser variant is 0.001% (1/111716) of European c…	11332404, 28733840, 16151338, 11332404, 25230692, 20228067, 16481359, 26256111, 12928864, 16151338, 24662630, 9931344, 16151338, 24662630, 9931344	Hearing Loss VCEP	https://submit.ncbi.nlm.nih.gov/ft/byid/vroiax8b/hearing_loss_acmg_specifications_v1_2018.pdf	2018-09-19	2018-12-10	false	https://erepo.genome.network/evrepo/ui/classification/CA253889/MONDO:0019497/005	0.8999	Likely Pathogenic	Likely pathogenic	InterVar: Likely pathogenic PVS1=0 PS=[0, 0, 0, 0, 0] PM=[1, 1, 0, 0, 0, 0, 0] PP=[0, 1, 1, 0, 1, 0] BA1=0 BS=[0, 0, 0, 0, 0] BP=[0, 0, 0, 0, 0, 0, 0, 0]	3	Uncertain Significance
14	31348132	6613	G	A	NM_004086.2(COCH):c.355G>A (p.Ala119Thr)	6613	CA253893	NM_004086.2:c.355G>A, NM_001135058.1:c.355G>A, NR_038356.1:n.1618-2374C>T, XM_011536539.1:c.355G>A, NM_001347720.1:c.550G>A, XM_017021071.1:c.550G>A, XM_024449506.1:c.355G>A, NM_004086.3:c.355G>A, ENST00000216361.8:c.355G>A, ENST00000396618.7:c.355G>A, ENST00000460581.6:c.19G>A, ENST00000475087.5:c.355G>A, ENST00000553772.5:c.239+1198G>A, ENST00000553833.5:n.509G>A, ENST00000555881.5:c.83-1526G>A…	COCH	nonsyndromic genetic deafness	MONDO:0019497	Autosomal dominant inheritance	Uncertain Significance	PM2 [MET], PM6 [Unmet], PVS1 [Unmet], PP3 [Unmet], PP1 [Unmet], PP4 [Unmet], BS2 [Unmet], BA1 [Unmet], BS3-Supporting [MET], BP4 [Unmet], BP3 [Unmet], BP2 [Unmet], PS1 [Unmet], PS4 [Unmet], PS2 [Unmet], PS3 [Unmet], PM4 [Unmet], PM5 [Unmet], PM1 [Unmet], PM3 [Unmet], BP7 [Unmet], BP5 [Unmet], BS1 [Unmet], BS4 [Unmet]	The c.355G>A (p.Ala119Thr) variant in COCH has been reported in one Japanese individual with hearing loss, vestibular dysfunction, and a family history of hearing loss though no other affected family members were screened (PS4 not met; PMID: 14512963). The variant was absent from the Genome Aggregation Database (http://gnomad.broadinstitute.org) (PM2). A functional study demonstrates that this va…	25230692, 14512963	Hearing Loss VCEP	https://submit.ncbi.nlm.nih.gov/ft/byid/vroiax8b/hearing_loss_acmg_specifications_v1_2018.pdf	2018-09-17	2018-12-10	false	https://erepo.genome.network/evrepo/ui/classification/CA253893/MONDO:0019497/005	0.8121	VUS	Likely pathogenic	InterVar: Likely pathogenic PVS1=0 PS=[0, 0, 0, 0, 0] PM=[1, 1, 0, 0, 0, 0, 0] PP=[0, 1, 0, 0, 1, 0] BA1=0 BS=[0, 0, 0, 0, 0] BP=[0, 0, 0, 0, 0, 0, 0, 0]	1	Uncertain Significance
10	89692985	7814	G	T	NM_000314.6(PTEN):c.469G>T (p.Glu157Ter)	7814	CA000467	NM_000314.6:c.469G>T, NC_000010.11:g.87933228G>T, CM000672.2:g.87933228G>T, NC_000010.10:g.89692985G>T, CM000672.1:g.89692985G>T, NC_000010.9:g.89682965G>T, NG_007466.2:g.74790G>T, LRG_311:g.74790G>T, NM_000314.5:c.469G>T, NM_001304717.2:c.988G>T, NM_001304718.1:c.-282G>T, XM_006717926.2:c.424G>T, XM_011539981.1:c.469G>T, XM_011539982.1:c.373G>T, XR_945789.1:n.1181G>T, XR_945790.1:n.1181G>T, XR_9…	PTEN	PTEN hamartoma tumor syndrome	MONDO:0017623	Autosomal dominant inheritance	Pathogenic	PVS1 [MET], PM2 [MET], PS4-Supporting [MET]	PTEN c.469G>T (p.E157X) meets criteria to be classified as pathogenic for PTEN Hamartoma Tumor syndrome in an autosomal dominant manner using modified ACMG criteria (PMID 30311380). Please see a summary of the rules and criteria codes in the “PTEN ACMG Specifications Summary” document (assertion method column).PVS1: Null variant predicted to result in nonsense-mediated decay or causing truncation…		PTEN VCEP	https://www.clinicalgenome.org/site/assets/files/10250/pten_acmg_specifications_summary_v1_0_2018.pdf	2018-10-30	2018-12-10	false	https://erepo.genome.network/evrepo/ui/classification/CA000467/MONDO:0017623/003	0.9986	Pathogenic	Pathogenic	InterVar: Pathogenic PVS1=1 PS=[0, 0, 0, 0, 0] PM=[0, 1, 0, 0, 0, 0, 0] PP=[0, 0, 1, 0, 1, 0] BA1=0 BS=[0, 0, 0, 0, 0] BP=[0, 0, 0, 0, 0, 0, 0, 0]	2	Uncertain Significance
10	89711892	7815	T	A	NM_000314.6(PTEN):c.510T>A (p.Ser170Arg)	7815	CA000492	NM_000314.6:c.510T>A, NC_000010.11:g.87952135T>A, CM000672.2:g.87952135T>A, NC_000010.10:g.89711892T>A, CM000672.1:g.89711892T>A, NC_000010.9:g.89701872T>A, NG_007466.2:g.93697T>A, LRG_311:g.93697T>A, NM_000314.5:c.510T>A, NM_001304717.2:c.1029T>A, NM_001304718.1:c.-82T>A, XM_006717926.2:c.465T>A, XM_011539981.1:c.510T>A, XM_011539982.1:c.414T>A, XR_945789.1:n.1381T>A, XR_945790.1:n.1498T>A, XR_9…	PTEN	PTEN hamartoma tumor syndrome	MONDO:0017623	Autosomal dominant inheritance	Likely Pathogenic	PM2 [MET], PP1 [MET], PP2 [MET], PS4-Supporting [MET], PS3 [MET], BS3 [Unmet]	PTEN c.510T>A (p.S170R) meets criteria to be classified as likely pathogenic for PTEN Hamartoma Tumor syndrome in an autosomal dominant manner using modified ACMG criteria (PMID 30311380). Please see a summary of the rules and criteria codes in the “PTEN ACMG Specifications Summary” document (assertion method column).PS3: Phosphatase activity <50% of wild type (PMID 17942903, PMID 10866302, PMID …		PTEN VCEP	https://www.clinicalgenome.org/site/assets/files/10250/pten_acmg_specifications_summary_v1_0_2018.pdf	2018-04-06	2018-12-10	false	https://erepo.genome.network/evrepo/ui/classification/CA000492/MONDO:0017623/003	0.8999	Likely Pathogenic	Likely pathogenic	InterVar: Likely pathogenic PVS1=0 PS=[0, 0, 0, 0, 0] PM=[1, 1, 0, 0, 0, 0, 0] PP=[0, 0, 1, 0, 1, 0] BA1=0 BS=[0, 0, 0, 0, 0] BP=[0, 0, 0, 0, 0, 0, 0, 0]	2	Uncertain Significance
10	89692884	7816	A	G	NM_000314.6(PTEN):c.368A>G (p.His123Arg)	7816	CA000418	NM_000314.6:c.368A>G, NC_000010.11:g.87933127A>G, CM000672.2:g.87933127A>G, NC_000010.10:g.89692884A>G, CM000672.1:g.89692884A>G, NC_000010.9:g.89682864A>G, NG_007466.2:g.74689A>G, LRG_311:g.74689A>G, NM_000314.5:c.368A>G, NM_001304717.2:c.887A>G, NM_001304718.1:c.-383A>G, XM_006717926.2:c.323A>G, XM_011539981.1:c.368A>G, XM_011539982.1:c.272A>G, XR_945789.1:n.1080A>G, XR_945790.1:n.1080A>G, XR_9…	PTEN	PTEN hamartoma tumor syndrome	MONDO:0017623	Autosomal dominant inheritance	Likely Pathogenic	PM2 [MET], PM6 [MET], PP2 [MET], PM1 [MET]	PTEN c.368A>G (p.H123R)PTEN c.368A>G (p.H123R) meets criteria to be classified as likely pathogenic for PTEN Hamartoma Tumor syndrome in an autosomal dominant manner using modified ACMG criteria (PMID 30311380). Please see a summary of the rules and criteria codes in the “PTEN ACMG Specifications Summary” document (assertion method column).PM1: Located at a residue within a catalytic motif as def…		PTEN VCEP	https://www.clinicalgenome.org/site/assets/files/10250/pten_acmg_specifications_summary_v1_0_2018.pdf	2018-04-06	2018-12-10	false	https://erepo.genome.network/evrepo/ui/classification/CA000418/MONDO:0017623/003	0.8999	Likely Pathogenic	Likely pathogenic	InterVar: Likely pathogenic PVS1=0 PS=[0, 0, 0, 0, 0] PM=[1, 1, 0, 0, 0, 0, 0] PP=[0, 0, 1, 0, 1, 0] BA1=0 BS=[0, 0, 0, 0, 0] BP=[0, 0, 0, 0, 0, 0, 0, 0]	2	Uncertain Significance
10	89692886	7817	T	C	NM_000314.6(PTEN):c.370T>C (p.Cys124Arg)	7817	CA000422	NM_000314.6:c.370T>C, NM_000314.5:c.370T>C, NM_001304717.2:c.889T>C, NM_001304718.1:c.-381T>C, XM_006717926.2:c.325T>C, XM_011539981.1:c.370T>C, XM_011539982.1:c.274T>C, XR_945789.1:n.1082T>C, XR_945790.1:n.1082T>C, XR_945791.1:n.1082T>C, NM_000314.7:c.370T>C, NM_001304717.5:c.889T>C, NM_001304718.2:c.-381T>C, ENST00000371953.7:c.370T>C, ENST00000498703.1:n.196T>C, ENST00000610634.1:c.268T>C, NC_…	PTEN	PTEN hamartoma tumor syndrome	MONDO:0017623	Autosomal dominant inheritance	Pathogenic	PM2 [MET], PVS1 [Unmet], PP2 [MET], PP3 [Unmet], PP1 [Unmet], PP4 [Unmet], BS2 [Unmet], PS4-Supporting [MET], PM6-Strong [MET], BA1 [Unmet], BP4 [Unmet], BP2 [Unmet], PS2 [Unmet], PS3 [MET], PS1 [Unmet], PM1 [MET], PM5 [Unmet], PM4 [Unmet], BP7 [Unmet], BP5 [Unmet], BS3 [Unmet], BS1 [Unmet], BS4 [Unmet]	PTEN c.370T>C (p.Cys124Arg) meets criteria to be classified as pathogenic for PTEN Hamartoma Tumor syndrome in an autosomal dominant manner using modified ACMG criteria (PMID 30311380). Please see a summary of the rules and criteria codes in the “PTEN ACMG Specifications Summary” document (assertion method column).PS3: Phosphatase activity <50% of wild type (PMID 10866302, PMID 29706350)PM6_S: Tw…	10234502, 9467011, 9259288, 29785012, 20194734, 15987703, 29706350, 10866302	PTEN VCEP	https://www.clinicalgenome.org/site/assets/files/10250/pten_acmg_specifications_summary_v1_0_2018.pdf			false	https://erepo.genome.network/evrepo/ui/classification/CA000422/MONDO:0017623/003	0.8999	Likely Pathogenic	Likely pathogenic	InterVar: Likely pathogenic PVS1=0 PS=[0, 0, 0, 0, 0] PM=[1, 1, 0, 0, 0, 0, 0] PP=[0, 0, 1, 0, 1, 0] BA1=0 BS=[0, 0, 0, 0, 0] BP=[0, 0, 0, 0, 0, 0, 0, 0]	4	Uncertain Significance
10	89693010	7821	T	G	NM_000314.6(PTEN):c.492+2T>G	7821	CA000475	NM_000314.6:c.492+2T>G, NC_000010.11:g.87933253T>G, CM000672.2:g.87933253T>G, NC_000010.10:g.89693010T>G, CM000672.1:g.89693010T>G, NC_000010.9:g.89682990T>G, NG_007466.2:g.74815T>G, LRG_311:g.74815T>G, NM_000314.5:c.492+2T>G, NM_001304717.2:c.1011+2T>G, NM_001304718.1:c.-259+2T>G, XM_006717926.2:c.447+2T>G, XM_011539981.1:c.492+2T>G, XM_011539982.1:c.396+2T>G, XR_945789.1:n.1204+2T>G, XR_945790.…	PTEN	PTEN hamartoma tumor syndrome	MONDO:0017623	Autosomal dominant inheritance	Likely Pathogenic	PM2 [MET], PM6 [Unmet], PVS1 [MET], BS2 [Unmet], PP3 [Unmet], PP2 [Unmet], PP1 [Unmet], PP4 [Unmet], BP4 [Unmet], BP2 [Unmet], BA1 [Unmet], PS1 [Unmet], PS4 [Unmet], PS2 [Unmet], PS3 [Unmet], BP7 [Unmet], BP5 [Unmet], BS1 [Unmet], BS4 [Unmet], BS3 [Unmet], PM5 [Unmet], PM4 [Unmet], PM1 [Unmet]	PTEN c.492+2T>G (IVS5+2T>G) meets criteria to be classified as likely pathogenic for PTEN Hamartoma Tumor syndrome in an autosomal dominant manner using modified ACMG criteria (PMID 30311380). Please see a summary of the rules and criteria codes in the “PTEN ACMG Specifications Summary” document (assertion method column).PVS1: Null variant predicted to result in nonsense-mediated decay or causing…	12938083, 9425889, 11875759, 9662392	PTEN VCEP	https://www.clinicalgenome.org/site/assets/files/10250/pten_acmg_specifications_summary_v1_0_2018.pdf			false	https://erepo.genome.network/evrepo/ui/classification/CA000475/MONDO:0017623/003	0.9986	Pathogenic	Pathogenic	InterVar: Pathogenic PVS1=1 PS=[0, 0, 0, 0, 0] PM=[0, 1, 0, 0, 0, 0, 0] PP=[0, 0, 1, 0, 1, 0] BA1=0 BS=[0, 0, 0, 0, 0] BP=[0, 0, 0, 0, 0, 0, 0, 0]	2	Uncertain Significance
10	89717670	7822	CA	C	NM_000314.6(PTEN):c.696delA (p.Arg233Aspfs)	7822	CA000548	NM_000314.6:c.696delA, NC_000010.11:g.87957914del, CM000672.2:g.87957914del, NC_000010.10:g.89717671del, CM000672.1:g.89717671del, NC_000010.9:g.89707651del, NG_007466.2:g.99476del, LRG_311:g.99476del, NM_000314.5:c.696del, NM_000314.6:c.696del, NM_001304717.2:c.1215del, NM_001304718.1:c.105del, XM_006717926.2:c.651del, XM_011539981.1:c.696del, XM_011539982.1:c.600del, XR_945791.1:n.1266del, NM_0…	PTEN	PTEN hamartoma tumor syndrome	MONDO:0017623	Autosomal dominant inheritance	Likely Pathogenic	PM6 [Unmet], PM2 [MET], PVS1 [MET], BS2 [Unmet], PP1 [Unmet], PP4 [Unmet], PP3 [Unmet], PP2 [Unmet], BA1 [Unmet], BP2 [Unmet], BP4 [Unmet], PS4 [Unmet], PS2 [Unmet], PS3 [Unmet], PS1 [Unmet], PM5 [Unmet], PM4 [Unmet], PM1 [Unmet], BS4 [Unmet], BS3 [Unmet], BS1 [Unmet], BP5 [Unmet], BP7 [Unmet]	PTEN c.696delA (p.Arg233Aspfs)PTEN c.696delA (p.Arg233Aspfs) meets criteria to be classified as likely pathogenic for PTEN Hamartoma Tumor syndrome in an autosomal dominant manner using modified ACMG criteria (PMID 30311380). Please see a summary of the rules and criteria codes in the “PTEN ACMG Specifications Summary” document (assertion method column).PVS1: Null variant predicted to result in n…	9425889	PTEN VCEP	https://www.clinicalgenome.org/site/assets/files/10250/pten_acmg_specifications_summary_v1_0_2018.pdf			false	https://erepo.genome.network/evrepo/ui/classification/CA000548/MONDO:0017623/003	0.9971	Pathogenic	Pathogenic	InterVar: Pathogenic PVS1=1 PS=[0, 0, 0, 0, 0] PM=[0, 1, 0, 0, 0, 0, 0] PP=[0, 0, 0, 0, 1, 0] BA1=0 BS=[0, 0, 0, 0, 0] BP=[0, 0, 0, 0, 0, 0, 0, 0]	2	Uncertain Significance
10	89711967	7823	TC	T	NM_000314.6(PTEN):c.586delC (p.His196Thrfs)	7823	CA000526	NM_000314.6:c.586delC, NC_000010.11:g.87952211del, CM000672.2:g.87952211del, NC_000010.10:g.89711968del, CM000672.1:g.89711968del, NC_000010.9:g.89701948del, NG_007466.2:g.93773del, LRG_311:g.93773del, NM_000314.5:c.586del, NM_000314.6:c.586del, NM_001304717.2:c.1105del, NM_001304718.1:c.-6del, XM_006717926.2:c.541del, XM_011539981.1:c.586del, XM_011539982.1:c.490del, XR_945791.1:n.1205-5642del, …	PTEN	PTEN hamartoma tumor syndrome	MONDO:0017623	Autosomal dominant inheritance	Pathogenic	PM2 [MET], PM6 [Unmet], PVS1 [MET], BS2 [Unmet], PP3 [Unmet], PP2 [Unmet], PP1 [Unmet], PP4 [Unmet], PS4-Supporting [MET], BP4 [Unmet], BP2 [Unmet], BA1 [Unmet], PS1 [Unmet], PS3 [Unmet], PS2 [Unmet], BS1 [Unmet], BS3 [Unmet], BS4 [Unmet], BP7 [Unmet], BP5 [Unmet], PM5 [Unmet], PM4 [Unmet], PM1 [Unmet]	PTEN c.586delC (p.H196Tfs) meets criteria to be classified as pathogenic for PTEN Hamartoma Tumor syndrome in an autosomal dominant manner using modified ACMG criteria (PMID 30311380). Please see a summary of the rules and criteria codes in the “PTEN ACMG Specifications Summary” document (assertion method column).PVS1: Null variant predicted to result in nonsense-mediated decay or causing truncat…	9832032	PTEN VCEP	https://www.clinicalgenome.org/site/assets/files/10250/pten_acmg_specifications_summary_v1_0_2018.pdf	2018-04-06	2018-12-10	false	https://erepo.genome.network/evrepo/ui/classification/CA000526/MONDO:0017623/003	0.9971	Pathogenic	Pathogenic	InterVar: Pathogenic PVS1=1 PS=[0, 0, 0, 0, 0] PM=[0, 1, 0, 0, 0, 0, 0] PP=[0, 0, 0, 0, 1, 0] BA1=0 BS=[0, 0, 0, 0, 0] BP=[0, 0, 0, 0, 0, 0, 0, 0]	2	Uncertain Significance
10	89711916	7824	TA	AT	NM_000314.6(PTEN):c.534_535delTAinsAT (p.Tyr178Ter)	7824	CA000509	NM_000314.6:c.534_535delTAinsAT, NC_000010.11:g.87952159_87952160delinsAT, CM000672.2:g.87952159_87952160delinsAT, NC_000010.10:g.89711916_89711917delinsAT, CM000672.1:g.89711916_89711917delinsAT, NC_000010.9:g.89701896_89701897delinsAT, NG_007466.2:g.93721_93722delinsAT, LRG_311:g.93721_93722delinsAT, NM_000314.5:c.534_535delinsAT, NM_000314.6:c.534_535delinsAT, NM_001304717.2:c.1053_1054delinsA…	PTEN	PTEN hamartoma tumor syndrome	MONDO:0017623	Autosomal dominant inheritance	Pathogenic	PM2 [MET], PVS1 [MET], PS4-Supporting [MET]	PTEN c.534_535delTAinsAT (p.Y178X) meets criteria to be classified as pathogenic for PTEN Hamartoma Tumor syndrome in an autosomal dominant manner using modified ACMG criteria (PMID 30311380). Please see a summary of the rules and criteria codes in the “PTEN ACMG Specifications Summary” document (assertion method column).PVS1: Null variant predicted to result in nonsense-mediated decay or causing…		PTEN VCEP	https://www.clinicalgenome.org/site/assets/files/10250/pten_acmg_specifications_summary_v1_0_2018.pdf	2018-04-06	2018-12-10	false	https://erepo.genome.network/evrepo/ui/classification/CA000509/MONDO:0017623/003	0.8121	VUS	Uncertain significance	InterVar: Uncertain significance PVS1=0 PS=[0, 0, 0, 0, 0] PM=[0, 1, 0, 0, 0, 0, 0] PP=[0, 0, 0, 0, 1, 0] BA1=0 BS=[0, 0, 0, 0, 0] BP=[0, 0, 0, 0, 0, 0, 0, 0]	2	Uncertain Significance
10	89653806	7825	T	G	NM_000314.6(PTEN):c.104T>G (p.Met35Arg)	7825	CA000268	NM_000314.6:c.104T>G, NM_000314.5:c.104T>G, NM_001304717.2:c.623T>G, NM_001304718.1:c.-602T>G, XM_006717926.2:c.104T>G, XM_011539981.1:c.104T>G, XM_011539982.1:c.68+13611T>G, XR_945789.1:n.816T>G, XR_945790.1:n.816T>G, XR_945791.1:n.816T>G, NM_000314.7:c.104T>G, NM_001304717.5:c.623T>G, NM_001304718.2:c.-602T>G, ENST00000371953.7:c.104T>G, ENST00000462694.1:n.106T>G, ENST00000610634.1:c.2T>G, NC_…	PTEN	PTEN hamartoma tumor syndrome	MONDO:0017623	Autosomal dominant inheritance	Pathogenic	PM2 [MET], PM6 [Unmet], PVS1 [Unmet], PP3 [Unmet], PP2 [MET], PP1 [Unmet], PP4 [Unmet], BS2 [Unmet], BP4 [Unmet], BP2 [Unmet], BA1 [Unmet], PS1 [Unmet], PS3 [MET], PS2 [MET], PS4 [Unmet], PM5 [Unmet], PM4 [Unmet], PM1 [Unmet], BP7 [Unmet], BP5 [Unmet], BS1 [Unmet], BS3 [Unmet], BS4 [Unmet]	PTEN c.104T>G (p.Met35Arg) meets criteria to be classified as pathogenic for PTEN Hamartoma Tumor syndrome in an autosomal dominant manner using modified ACMG criteria (PMID 30311380). Please see a summary of the rules and criteria codes in the “PTEN ACMG Specifications Summary” document (assertion method column).PS2: De novo (both maternity and paternity confirmed) observation in a patient with …	9425889, 21828076, 25875300, 9425889	PTEN VCEP	https://www.clinicalgenome.org/site/assets/files/10250/pten_acmg_specifications_summary_v1_0_2018.pdf			false	https://erepo.genome.network/evrepo/ui/classification/CA000268/MONDO:0017623/003	0.8999	Likely Pathogenic	Likely pathogenic	InterVar: Likely pathogenic PVS1=0 PS=[0, 0, 0, 0, 0] PM=[1, 1, 0, 0, 0, 0, 0] PP=[0, 0, 1, 0, 1, 0] BA1=0 BS=[0, 0, 0, 0, 0] BP=[0, 0, 0, 0, 0, 0, 0, 0]	2	Uncertain Significance
10	89685314	7826	T	C	NM_000314.6(PTEN):c.209T>C (p.Leu70Pro)	7826	CA000350	NM_000314.6:c.209T>C, NM_000314.5:c.209T>C, NM_001304717.2:c.728T>C, NM_001304718.1:c.-541-5489T>C, XM_006717926.2:c.165-5489T>C, XM_011539981.1:c.209T>C, XM_011539982.1:c.113T>C, XR_945789.1:n.921T>C, XR_945790.1:n.921T>C, XR_945791.1:n.921T>C, NM_000314.7:c.209T>C, NM_001304717.5:c.728T>C, NM_001304718.2:c.-541-5489T>C, ENST00000371953.7:c.209T>C, ENST00000498703.1:n.35T>C, ENST00000610634.1:c.…	PTEN	PTEN hamartoma tumor syndrome	MONDO:0017623	Autosomal dominant inheritance	Likely Pathogenic	PM2 [MET], PVS1 [Unmet], PM6 [Unmet], BS2 [Unmet], PP3 [Unmet], PP2 [MET], PP4 [Unmet], PP1 [Unmet], PS4-Supporting [MET], BA1 [Unmet], BP4 [Unmet], BP2 [Unmet], PS1 [Unmet], PS3 [MET], PS2 [Unmet], BS1 [Unmet], BS3 [Unmet], BS4 [Unmet], BP7 [Unmet], BP5 [Unmet], PM5 [Unmet], PM4 [Unmet], PM1 [Unmet]	PTEN c.209T>C (p.Leu70Pro) meets criteria to be classified as likely pathogenic for PTEN Hamartoma Tumor syndrome in an autosomal dominant manner using modified ACMG criteria (PMID 30311380). Please see a summary of the rules and criteria codes in the “PTEN ACMG Specifications Summary” document (assertion method column).PS3: Phosphatase activity <50% of wild type (PMID 29706350)PM2: Absent in lar…	29706350	PTEN VCEP	https://www.clinicalgenome.org/site/assets/files/10250/pten_acmg_specifications_summary_v1_0_2018.pdf	2018-11-28	2018-12-10	false	https://erepo.genome.network/evrepo/ui/classification/CA000350/MONDO:0017623/003	0.8999	Likely Pathogenic	Likely pathogenic	InterVar: Likely pathogenic PVS1=0 PS=[0, 0, 0, 0, 0] PM=[1, 1, 0, 0, 0, 0, 0] PP=[0, 0, 1, 0, 1, 0] BA1=0 BS=[0, 0, 0, 0, 0] BP=[0, 0, 0, 0, 0, 0, 0, 0]	2	Uncertain Significance
10	89717741	7828	G	T	NM_000314.6(PTEN):c.766G>T (p.Glu256Ter)	7828	CA000569	NM_000314.6:c.766G>T, NM_000314.5:c.766G>T, NM_001304717.2:c.1285G>T, NM_001304718.1:c.175G>T, XM_006717926.2:c.721G>T, XM_011539981.1:c.766G>T, XM_011539982.1:c.670G>T, XR_945791.1:n.1336G>T, NM_000314.7:c.766G>T, NM_001304717.5:c.1285G>T, NM_001304718.2:c.175G>T, ENST00000371953.7:c.766G>T, ENST00000472832.2:n.193G>T, NC_000010.11:g.87957984G>T, CM000672.2:g.87957984G>T, NC_000010.10:g.89717741…	PTEN	PTEN hamartoma tumor syndrome	MONDO:0017623	Autosomal dominant inheritance	Pathogenic	PM2 [MET], PVS1 [MET], PM6 [MET], BS2 [Unmet], PP3 [Unmet], PP2 [Unmet], PP1 [Unmet], PP4 [Unmet], PS4-Supporting [MET], BA1 [Unmet], BP4 [Unmet], BP2 [Unmet], PS1 [Unmet], PS3 [Unmet], PS2 [Unmet], BS1 [Unmet], BS3 [Unmet], BS4 [Unmet], BP7 [Unmet], BP5 [Unmet], PM5 [Unmet], PM4 [Unmet], PM1 [Unmet]	PTEN c.766G>T (p.E256X) meets criteria to be classified as pathogenic for PTEN Hamartoma Tumor syndrome in an autosomal dominant manner using modified ACMG criteria (PMID 30311380). Please see a summary of the rules and criteria codes in the “PTEN ACMG Specifications Summary” document (assertion method column).PVS1: Null variant predicted to result in nonsense-mediated decay or causing truncation…	9832032	PTEN VCEP	https://www.clinicalgenome.org/site/assets/files/10250/pten_acmg_specifications_summary_v1_0_2018.pdf	2018-04-06	2018-12-10	false	https://erepo.genome.network/evrepo/ui/classification/CA000569/MONDO:0017623/003	0.9986	Pathogenic	Pathogenic	InterVar: Pathogenic PVS1=1 PS=[0, 0, 0, 0, 0] PM=[0, 1, 0, 0, 0, 0, 0] PP=[0, 0, 1, 0, 1, 0] BA1=0 BS=[0, 0, 0, 0, 0] BP=[0, 0, 0, 0, 0, 0, 0, 0]	2	Uncertain Significance
10	89692905	7829	G	A	NM_000314.6(PTEN):c.389G>A (p.Arg130Gln)	7829	CA000437	NM_000314.6:c.389G>A, NC_000010.11:g.87933148G>A, CM000672.2:g.87933148G>A, NC_000010.10:g.89692905G>A, CM000672.1:g.89692905G>A, NC_000010.9:g.89682885G>A, NG_007466.2:g.74710G>A, LRG_311:g.74710G>A, NM_000314.5:c.389G>A, NM_001304717.2:c.908G>A, NM_001304718.1:c.-362G>A, XM_006717926.2:c.344G>A, XM_011539981.1:c.389G>A, XM_011539982.1:c.293G>A, XR_945789.1:n.1101G>A, XR_945790.1:n.1101G>A, XR_9…	PTEN	PTEN hamartoma tumor syndrome	MONDO:0017623	Autosomal dominant inheritance	Pathogenic	PM2 [MET], PP2 [MET], PM6-Strong [MET], PS3 [MET], PS4 [MET], PM1 [MET]	PTEN c.389G>A (p.R130Q) meets criteria to be classified as pathogenic for PTEN Hamartoma Tumor syndrome in an autosomal dominant manner using modified ACMG criteria (Mester et al. 2018; manuscript in preparation). Please see a summary of the rules and criteria codes in the “PTEN ACMG Specifications Summary” document (assertion method column).PM6_VS: At least four assumed de novo observations in a…		PTEN VCEP	https://www.clinicalgenome.org/site/assets/files/10250/pten_acmg_specifications_summary_v1_0_2018.pdf	2017-10-18	2018-12-10	false	https://erepo.genome.network/evrepo/ui/classification/CA000437/MONDO:0017623/003	0.8999	Likely Pathogenic	Likely pathogenic	InterVar: Likely pathogenic PVS1=0 PS=[0, 0, 0, 0, 0] PM=[1, 1, 0, 0, 0, 0, 0] PP=[0, 0, 1, 0, 1, 0] BA1=0 BS=[0, 0, 0, 0, 0] BP=[0, 0, 0, 0, 0, 0, 0, 0]	5	Likely Pathogenic
10	89717734	7830	CAAAGT	C	NM_000314.6(PTEN):c.761_765delAAGTA (p.Lys254Argfs)	7830	CA000566	NM_000314.6:c.761_765delAAGTA, NM_000314.5:c.761_765del, NM_000314.6:c.761_765del, NM_001304717.2:c.1280_1284del, NM_001304718.1:c.170_174del, XM_006717926.2:c.716_720del, XM_011539981.1:c.761_765del, XM_011539982.1:c.665_669del, XR_945791.1:n.1331_1335del, NM_000314.7:c.761_765del, NM_001304717.5:c.1280_1284del, NM_001304718.2:c.170_174del, ENST00000371953.7:c.761_765del, ENST00000472832.2:n.188…	PTEN	PTEN hamartoma tumor syndrome	MONDO:0017623	Autosomal dominant inheritance	Likely Pathogenic	PVS1 [MET], PM2 [MET], PM6 [Unmet], BS2 [Unmet], PP3 [Unmet], PP2 [Unmet], PP1 [Unmet], PP4 [Unmet], BP4 [Unmet], BP2 [Unmet], BA1 [Unmet], PS1 [Unmet], PS3 [Unmet], PS4 [Unmet], PS2 [Unmet], BP5 [Unmet], BS1 [Unmet], BS3 [Unmet], BS4 [Unmet], PM5 [Unmet], PM4 [Unmet], PM1 [Unmet]	PTEN c.761_765delAAGTA (p.K254Rfs) meets criteria to be classified as likely pathogenic for PTEN Hamartoma Tumor syndrome in an autosomal dominant manner using modified ACMG criteria (PMID 30311380). Please see a summary of the rules and criteria codes in the “PTEN ACMG Specifications Summary” document (assertion method column).PVS1: Null variant predicted to result in nonsense-mediated decay or …		PTEN VCEP	https://www.clinicalgenome.org/site/assets/files/10250/pten_acmg_specifications_summary_v1_0_2018.pdf	2018-04-06	2018-12-10	false	https://erepo.genome.network/evrepo/ui/classification/CA000566/MONDO:0017623/003	0.9971	Pathogenic	Pathogenic	InterVar: Pathogenic PVS1=1 PS=[0, 0, 0, 0, 0] PM=[0, 1, 0, 0, 0, 0, 0] PP=[0, 0, 0, 0, 1, 0] BA1=0 BS=[0, 0, 0, 0, 0] BP=[0, 0, 0, 0, 0, 0, 0, 0]	2	Uncertain Significance
10	89711946	7831	T	A	NM_000314.6(PTEN):c.564T>A (p.Tyr188Ter)	7831	CA000521	NM_000314.6:c.564T>A, NC_000010.11:g.87952189T>A, CM000672.2:g.87952189T>A, NC_000010.10:g.89711946T>A, CM000672.1:g.89711946T>A, NC_000010.9:g.89701926T>A, NG_007466.2:g.93751T>A, LRG_311:g.93751T>A, NM_000314.5:c.564T>A, NM_001304717.2:c.1083T>A, NM_001304718.1:c.-28T>A, XM_006717926.2:c.519T>A, XM_011539981.1:c.564T>A, XM_011539982.1:c.468T>A, XR_945791.1:n.1205-5664T>A, NM_000314.7:c.564T>A, …	PTEN	PTEN hamartoma tumor syndrome	MONDO:0017623	Autosomal dominant inheritance	Likely Pathogenic	PM2 [MET], PM6 [Unmet], PVS1 [MET], BS2 [Unmet], PP3 [Unmet], PP2 [Unmet], PP1 [Unmet], PP4 [Unmet], BP4 [Unmet], BP2 [Unmet], BA1 [Unmet], PS3 [Unmet], PS4 [Unmet], PS2 [Unmet], PS1 [Unmet], BS1 [Unmet], BS3 [Unmet], BS4 [Unmet], BP7 [Unmet], BP5 [Unmet], PM4 [Unmet], PM1 [Unmet], PM5 [Unmet]	PTEN c.564T>A (p.Y188X) meets criteria to be classified as likely pathogenic for PTEN Hamartoma Tumor syndrome in an autosomal dominant manner using modified ACMG criteria (PMID 30311380). Please see a summary of the rules and criteria codes in the “PTEN ACMG Specifications Summary” document (assertion method column).PVS1: Null variant predicted to result in nonsense-mediated decay or causing tru…		PTEN VCEP	https://www.clinicalgenome.org/site/assets/files/10250/pten_acmg_specifications_summary_v1_0_2018.pdf	2018-04-06	2018-12-10	false	https://erepo.genome.network/evrepo/ui/classification/CA000521/MONDO:0017623/003	0.9971	Pathogenic	Pathogenic	InterVar: Pathogenic PVS1=1 PS=[0, 0, 0, 0, 0] PM=[0, 1, 0, 0, 0, 0, 0] PP=[0, 0, 0, 0, 1, 0] BA1=0 BS=[0, 0, 0, 0, 0] BP=[0, 0, 0, 0, 0, 0, 0, 0]	2	Uncertain Significance
10	89624262	7834	C	CA	NM_000314.6(PTEN):c.40dupA (p.Arg14Lysfs)	7834	CA254258	NM_000314.6:c.40dupA, NC_000010.11:g.87864509dup, CM000672.2:g.87864509dup, NC_000010.10:g.89624266dup, CM000672.1:g.89624266dup, NC_000010.9:g.89614246dup, NG_007466.2:g.6071dup, LRG_311:g.6071dup, NG_033079.1:g.3932dup, NM_000314.5:c.40dup, NM_000314.6:c.40dup, NM_001304717.2:c.559dup, NM_001304718.1:c.-666dup, XM_006717926.2:c.40dup, XM_011539981.1:c.40dup, XR_945789.1:n.752dup, XR_945790.1:n.…	PTEN	PTEN hamartoma tumor syndrome	MONDO:0017623	Autosomal dominant inheritance	Pathogenic	PM2 [MET], PM6 [MET], PVS1 [MET], PS4-Supporting [MET]	PTEN c.40dupA (p.R14Kfs) meets criteria to be classified as pathogenic for PTEN Hamartoma Tumor syndrome in an autosomal dominant manner using modified ACMG criteria (PMID 30311380). Please see a summary of the rules and criteria codes in the “PTEN ACMG Specifications Summary” document (assertion method column).PVS1: Null variant predicted to result in nonsense-mediated decay or causing truncatio…		PTEN VCEP	https://www.clinicalgenome.org/site/assets/files/10250/pten_acmg_specifications_summary_v1_0_2018.pdf	2018-04-06	2018-12-10	false	https://erepo.genome.network/evrepo/ui/classification/CA254258/MONDO:0017623/003	0.9971	Pathogenic	Uncertain significance	InterVar: Uncertain significance PVS1=0 PS=[0, 0, 0, 0, 0] PM=[0, 1, 0, 0, 0, 0, 0] PP=[0, 0, 0, 0, 1, 0] BA1=0 BS=[0, 0, 0, 0, 0] BP=[0, 0, 0, 0, 0, 0, 0, 0]	2	Uncertain Significance
10	89720649	7839	AG	A	NM_000314.6(PTEN):c.802delG (p.Asp268Thrfs)	7839	CA000595	NM_000314.6:c.802delG, NM_000314.5:c.802del, NM_000314.6:c.802del, NM_001304717.2:c.1321del, NM_001304718.1:c.211del, XM_006717926.2:c.757del, XM_011539981.1:c.802del, XM_011539982.1:c.706del, XR_945791.1:n.1372del, NM_000314.7:c.802del, NM_001304717.5:c.1321del, NM_001304718.2:c.211del, ENST00000371953.7:c.802del, ENST00000472832.2:n.229del, NC_000010.11:g.87960894del, CM000672.2:g.87960894del, …	PTEN	PTEN hamartoma tumor syndrome	MONDO:0017623	Autosomal dominant inheritance	Likely Pathogenic	PM2 [MET], PVS1 [MET], PM6 [Unmet], BS2 [Unmet], PP3 [Unmet], PP2 [Unmet], PP1 [Unmet], PP4 [Unmet], BA1 [Unmet], BP4 [Unmet], BP2 [Unmet], PS1 [Unmet], PS3 [Unmet], PS4 [Unmet], PS2 [Unmet], BS1 [Unmet], BS3 [Unmet], BS4 [Unmet], BP7 [Unmet], BP5 [Unmet], PM5 [Unmet], PM4 [Unmet], PM1 [Unmet]	PTEN c.802delG (p.Asp268Thrfs) meets criteria to be classified as likely pathogenic for PTEN Hamartoma Tumor syndrome in an autosomal dominant manner using modified ACMG criteria (PMID 30311380). Please see a summary of the rules and criteria codes in the “PTEN ACMG Specifications Summary” document (assertion method column).PVS1: Null variant predicted to result in nonsense-mediated decay or caus…	11238682, 11238682, 11238682, 11238682, 11238682, 11238682	PTEN VCEP	https://www.clinicalgenome.org/site/assets/files/10250/pten_acmg_specifications_summary_v1_0_2018.pdf	2018-07-25	2018-12-10	false	https://erepo.genome.network/evrepo/ui/classification/CA000595/MONDO:0017623/003	0.9941	Pathogenic	Pathogenic	InterVar: Pathogenic PVS1=1 PS=[0, 0, 0, 0, 0] PM=[0, 1, 0, 0, 0, 0, 0] PP=[0, 0, 1, 0, 1, 0] BA1=0 BS=[0, 0, 0, 0, 0] BP=[0, 0, 0, 0, 0, 0, 0, 0]	2	Uncertain Significance
10	89717676	7840	G	A	NM_000314.6(PTEN):c.701G>A (p.Arg234Gln)	7840	CA000551	NM_000314.6:c.701G>A, NC_000010.11:g.87957919G>A, CM000672.2:g.87957919G>A, NC_000010.10:g.89717676G>A, CM000672.1:g.89717676G>A, NC_000010.9:g.89707656G>A, NG_007466.2:g.99481G>A, LRG_311:g.99481G>A, NM_000314.5:c.701G>A, NM_001304717.2:c.1220G>A, NM_001304718.1:c.110G>A, XM_006717926.2:c.656G>A, XM_011539981.1:c.701G>A, XM_011539982.1:c.605G>A, XR_945791.1:n.1271G>A, NM_000314.7:c.701G>A, NM_00…	PTEN	PTEN hamartoma tumor syndrome	MONDO:0017623	Autosomal dominant inheritance	Uncertain Significance	PM2 [MET], PVS1 [Unmet], PM6 [Unmet], BS2 [Unmet], PP3 [Unmet], PP2 [MET], PP4 [Unmet], PP1 [Unmet], BA1 [Unmet], BP4 [Unmet], BP2 [Unmet], PS1 [Unmet], PS3 [Unmet], PS2 [Unmet], PS4 [Unmet], PM5 [Unmet], PM4 [Unmet], PM1 [Unmet], BS1 [Unmet], BS3 [Unmet], BS4 [Unmet], BP7 [Unmet], BP5 [Unmet]	PTEN c.701G>A (p.Arg234Gln) is currently classified as a variant of uncertain significance for PTEN Hamartoma Tumor syndrome in an autosomal dominant manner using modified ACMG criteria (PMID 30311380). Please see a summary of the rules and criteria codes in the “PTEN ACMG Specifications Summary” document (assertion method column).PM2: Absent in large sequenced populations (PMID 27535533).PP2: PT…	12085208, 28755079, 12085208, 29785012, 29706350, 12085208, 29785012, 29706350	PTEN VCEP	https://www.clinicalgenome.org/site/assets/files/10250/pten_acmg_specifications_summary_v1_0_2018.pdf			false	https://erepo.genome.network/evrepo/ui/classification/CA000551/MONDO:0017623/003	0.8121	VUS	Likely pathogenic	InterVar: Likely pathogenic PVS1=0 PS=[0, 0, 0, 0, 0] PM=[1, 1, 0, 0, 0, 0, 0] PP=[0, 0, 1, 0, 1, 0] BA1=0 BS=[0, 0, 0, 0, 0] BP=[0, 0, 0, 0, 0, 0, 0, 0]	1	Uncertain Significance
10	89685286	7841	C	G	NM_000314.6(PTEN):c.181C>G (p.His61Asp)	7841	CA000330	NM_000314.6:c.181C>G, NC_000010.11:g.87925529C>G, CM000672.2:g.87925529C>G, NC_000010.10:g.89685286C>G, CM000672.1:g.89685286C>G, NC_000010.9:g.89675266C>G, NG_007466.2:g.67091C>G, LRG_311:g.67091C>G, NM_000314.5:c.181C>G, NM_001304717.2:c.700C>G, NM_001304718.1:c.-541-5517C>G, XM_006717926.2:c.165-5517C>G, XM_011539981.1:c.181C>G, XM_011539982.1:c.85C>G, XR_945789.1:n.893C>G, XR_945790.1:n.893C>…	PTEN	PTEN hamartoma tumor syndrome	MONDO:0017623	Autosomal dominant inheritance	Likely Pathogenic	PM2 [MET], PM6 [MET], PVS1 [Unmet], BS2 [Unmet], PP3 [Unmet], PP2 [MET], PP1 [Unmet], PP4 [Unmet], BP4 [Unmet], BP2 [Unmet], BA1 [Unmet], PS1 [Unmet], PS3 [MET], PS4 [Unmet], PS2 [Unmet], BS1 [Unmet], BS3 [Unmet], BS4 [Unmet], BP7 [Unmet], BP5 [Unmet], PM4 [Unmet], PM5 [Unmet], PM1 [Unmet]	PTEN c.181C>G (p.His61Asp) meets criteria to be classified as likely pathogenic for PTEN Hamartoma Tumor syndrome in an autosomal dominant manner using modified ACMG criteria (PMID 30311380). Please see a summary of the rules and criteria codes in the “PTEN ACMG Specifications Summary” document (assertion method column).PS3: Phosphatase activity <50% of wild type (PMID 21828076, 17942903)PM2: Abs…	11748304, 11748304, 17942903, 21828076, 11748304	PTEN VCEP	https://www.clinicalgenome.org/site/assets/files/10250/pten_acmg_specifications_summary_v1_0_2018.pdf	2018-07-25	2018-12-10	false	https://erepo.genome.network/evrepo/ui/classification/CA000330/MONDO:0017623/003	0.8999	Likely Pathogenic	Likely pathogenic	InterVar: Likely pathogenic PVS1=0 PS=[0, 0, 0, 0, 0] PM=[1, 1, 0, 0, 0, 0, 0] PP=[0, 0, 1, 0, 1, 0] BA1=0 BS=[0, 0, 0, 0, 0] BP=[0, 0, 0, 0, 0, 0, 0, 0]	2	Uncertain Significance
10	89711886	7843	TC	T	NM_000314.6(PTEN):c.507delC (p.Ser170Valfs)	7843	CA000490	NM_000314.6:c.507delC, NC_000010.11:g.87952132del, CM000672.2:g.87952132del, NC_000010.10:g.89711889del, CM000672.1:g.89711889del, NC_000010.9:g.89701869del, NG_007466.2:g.93694del, LRG_311:g.93694del, NM_000314.5:c.507del, NM_000314.6:c.507del, NM_001304717.2:c.1026del, NM_001304718.1:c.-85del, XM_006717926.2:c.462del, XM_011539981.1:c.507del, XM_011539982.1:c.411del, XR_945789.1:n.1378del, XR_9…	PTEN	PTEN hamartoma tumor syndrome	MONDO:0017623	Autosomal dominant inheritance	Pathogenic	PM2 [MET], PVS1 [MET], PM6 [MET], BS2 [Unmet], PP3 [Unmet], PP2 [Unmet], PP1 [Unmet], PP4 [Unmet], BA1 [Unmet], BP4 [Unmet], BP2 [Unmet], PS1 [Unmet], PS3 [Unmet], PS4 [MET], PS2 [Unmet], PM5 [Unmet], PM4 [Unmet], PM1 [Unmet], BS1 [Unmet], BS3 [Unmet], BS4 [Unmet], BP7 [Unmet], BP5 [Unmet]	PTEN c.507delC (p.Ser170Valfs) meets criteria to be classified as pathogenic for PTEN Hamartoma Tumor syndrome in an autosomal dominant manner using modified ACMG criteria (PMID 30311380). Please see a summary of the rules and criteria codes in the “PTEN ACMG Specifications Summary” document (assertion method column).PVS1: Null variant predicted to result in nonsense-mediated decay or causing tru…	12471211, 12938083, 12471211, 12471211, 12471211, 12938083	PTEN VCEP	https://www.clinicalgenome.org/site/assets/files/10250/pten_acmg_specifications_summary_v1_0_2018.pdf			false	https://erepo.genome.network/evrepo/ui/classification/CA000490/MONDO:0017623/003	0.9971	Pathogenic	Pathogenic	InterVar: Pathogenic PVS1=1 PS=[0, 0, 0, 0, 0] PM=[0, 1, 0, 0, 0, 0, 0] PP=[0, 0, 0, 0, 1, 0] BA1=0 BS=[0, 0, 0, 0, 0] BP=[0, 0, 0, 0, 0, 0, 0, 0]	2	Uncertain Significance
10	89623462	7844	G	A	NM_000314.6(PTEN):c.-764G>A	7844	CA000567	NM_000314.6:c.-764G>A, NC_000010.11:g.87863705G>A, CM000672.2:g.87863705G>A, NC_000010.10:g.89623462G>A, CM000672.1:g.89623462G>A, NC_000010.9:g.89613442G>A, NG_007466.2:g.5268G>A, LRG_311:g.5268G>A, NG_033079.1:g.4733C>T, NM_000314.5:c.-764G>A, NM_001304717.2:c.-245G>A, NM_001304718.1:c.-1469G>A, NM_000314.7:c.-764G>A, NM_001304717.5:c.-245G>A, NM_001304718.2:c.-1469G>A, ENST00000371953.7:c.-765…	PTEN	PTEN hamartoma tumor syndrome	MONDO:0017623	Autosomal dominant inheritance	Uncertain Significance	PM2 [MET]	PTEN c.-764G>A (NC_000010.10:g.89623462G>A) is currently classified as a variant of uncertain significance for PTEN Hamartoma Tumor syndrome in an autosomal dominant manner using modified ACMG criteria (Mester et al. 2018; manuscript in preparation). Please see a summary of the rules and criteria codes in the “PTEN ACMG Specifications Summary” document (assertion method column).PM2: Present at ex…		PTEN VCEP	https://www.clinicalgenome.org/site/assets/files/10250/pten_acmg_specifications_summary_v1_0_2018.pdf	2018-04-06	2018-12-10	false	https://erepo.genome.network/evrepo/ui/classification/CA000567/MONDO:0017623/003	0.1	VUS	Uncertain significance	InterVar: Uncertain significance PVS1=0 PS=[0, 0, 0, 0, 0] PM=[0, 1, 0, 0, 0, 0, 0] PP=[0, 0, 0, 0, 1, 0] BA1=0 BS=[0, 0, 0, 0, 0] BP=[0, 0, 0, 0, 0, 0, 0, 0]	2	Uncertain Significance
10	89623365	7845	G	T	NM_000314.6(PTEN):c.-861G>T	7845	CA000612	NM_000314.6:c.-861G>T, NM_000314.5:c.-861G>T, NM_001304717.2:c.-342G>T, NM_001304718.1:c.-1566G>T, ENST00000371953.7:c.-862G>T, ENST00000610634.1:c.-964G>T, NC_000010.11:g.87863608G>T, CM000672.2:g.87863608G>T, NC_000010.10:g.89623365G>T, CM000672.1:g.89623365G>T, NC_000010.9:g.89613345G>T, NG_007466.2:g.5171G>T, LRG_311:g.5171G>T, NG_033079.1:g.4830C>A, NM_000314.6(PTEN):c.-861G>T	PTEN	PTEN hamartoma tumor syndrome	MONDO:0017623	Autosomal dominant inheritance	Uncertain Significance	PM2 [Unmet], PM6 [Unmet], PVS1 [Unmet], PP3 [Unmet], PP2 [Unmet], PP1 [Unmet], PP4 [Unmet], BS2 [Unmet], BA1 [Unmet], BP4 [Unmet], BP2 [Unmet], PS1 [Unmet], PS3 [Unmet], PS4 [Unmet], PS2 [Unmet], BP7 [Unmet], BP5 [Unmet], BS3 [Unmet], BS1 [Unmet], BS4 [Unmet], PM5 [Unmet], PM4 [Unmet], PM1 [Unmet]	PTEN c.-861G>T (NC_000010.10:g.89623365G>T) is currently classified as a variant of uncertain significance for PTEN Hamartoma Tumor syndrome in an autosomal dominant manner using modified ACMG criteria (PMID 30311380). Please see a summary of the rules and criteria codes in the “PTEN ACMG Specifications Summary” document (assertion method column).No criteria currently apply to this variant.	17847000, 17847000	PTEN VCEP	https://www.clinicalgenome.org/site/assets/files/10250/pten_acmg_specifications_summary_v1_0_2018.pdf			false	https://erepo.genome.network/evrepo/ui/classification/CA000612/MONDO:0017623/003	0.4999	VUS	Uncertain significance	InterVar: Uncertain significance PVS1=0 PS=[0, 0, 0, 0, 0] PM=[0, 1, 0, 0, 0, 0, 0] PP=[0, 0, 0, 0, 1, 0] BA1=0 BS=[0, 0, 0, 0, 0] BP=[0, 0, 0, 0, 0, 0, 0, 0]	2	Uncertain Significance
10	89692794	7848	A	G	NM_000314.6(PTEN):c.278A>G (p.His93Arg)	7848	CA000381	NM_000314.6:c.278A>G, NC_000010.11:g.87933037A>G, CM000672.2:g.87933037A>G, NC_000010.10:g.89692794A>G, CM000672.1:g.89692794A>G, NC_000010.9:g.89682774A>G, NG_007466.2:g.74599A>G, LRG_311:g.74599A>G, NM_000314.5:c.278A>G, NM_001304717.2:c.797A>G, NM_001304718.1:c.-473A>G, XM_006717926.2:c.233A>G, XM_011539981.1:c.278A>G, XM_011539982.1:c.182A>G, XR_945789.1:n.990A>G, XR_945790.1:n.990A>G, XR_945…	PTEN	PTEN hamartoma tumor syndrome	MONDO:0017623	Autosomal dominant inheritance	Pathogenic	PVS1 [Unmet], PM2 [MET], PM6 [Unmet], PP3 [Unmet], PP2 [MET], PP1 [Unmet], PP4 [Unmet], BS2 [Unmet], PS4-Supporting [MET], BA1 [Unmet], BP4 [Unmet], BP2 [Unmet], PS1 [Unmet], PS2 [MET], BP7 [Unmet], BP5 [Unmet], BS1 [Unmet], BS3 [Unmet], BS4 [Unmet], PM5 [Unmet], PM4 [Unmet], PM1 [MET], PS3-Supporting [MET]	PTEN c.278A>G (p.His93Arg) meets criteria to be classified as pathogenic for PTEN Hamartoma Tumor syndrome in an autosomal dominant manner using modified ACMG criteria (PMID 30311380). Please see a summary of the rules and criteria codes in the “PTEN ACMG Specifications Summary” document (assertion method column).PS2: De novo (both maternity and paternity confirmed) observation in a patient with …	15805158, 21194675, 24345843, 15805158, 15805158, 15805158, 25647146, 21828076, 22505997, 29785012, 20718038, 29373119, 29706350, 26579216	PTEN VCEP	https://www.clinicalgenome.org/site/assets/files/10250/pten_acmg_specifications_summary_v1_0_2018.pdf	2018-11-28	2018-12-10	false	https://erepo.genome.network/evrepo/ui/classification/CA000381/MONDO:0017623/003	0.8121	VUS	Likely pathogenic	InterVar: Likely pathogenic PVS1=0 PS=[0, 0, 0, 0, 0] PM=[1, 1, 0, 0, 0, 0, 0] PP=[0, 0, 1, 0, 1, 0] BA1=0 BS=[0, 0, 0, 0, 0] BP=[0, 0, 0, 0, 0, 0, 0, 0]	5	Likely Pathogenic
10	89717730	7849	A	G	NM_000314.6(PTEN):c.755A>G (p.Asp252Gly)	7849	CA000564	NM_000314.6:c.755A>G, NC_000010.11:g.87957973A>G, CM000672.2:g.87957973A>G, NC_000010.10:g.89717730A>G, CM000672.1:g.89717730A>G, NC_000010.9:g.89707710A>G, NG_007466.2:g.99535A>G, LRG_311:g.99535A>G, NM_000314.5:c.755A>G, NM_001304717.2:c.1274A>G, NM_001304718.1:c.164A>G, XM_006717926.2:c.710A>G, XM_011539981.1:c.755A>G, XM_011539982.1:c.659A>G, XR_945791.1:n.1325A>G, NM_000314.7:c.755A>G, NM_00…	PTEN	PTEN hamartoma tumor syndrome	MONDO:0017623	Autosomal dominant inheritance	Likely Pathogenic	PVS1 [Unmet], PP4-Moderate [MET], PM2 [MET], PM6 [MET], PP3 [Unmet], PP2 [MET], PP1 [Unmet], BS2 [Unmet], BA1 [Unmet], BP4 [Unmet], BP2 [Unmet], PS1 [Unmet], PS2 [Unmet], PS4-Moderate [MET], BP7 [Unmet], BP5 [Unmet], BS1 [Unmet], BS3 [Unmet], BS4 [Unmet], PM5 [Unmet], PM4 [Unmet], PM1 [Unmet], PS3-Supporting [MET]	PTEN c.755A>G (p.D252G) meets criteria to be classified as likely pathogenic for PTEN Hamartoma Tumor syndrome in an autosomal dominant manner using modified ACMG criteria (PMID 30311380). Please see a summary of the rules and criteria codes in the “PTEN ACMG Specifications Summary” document (assertion method column).PM2: Absent in large sequenced populations (PMID 27535533).PM6: Assumed de novo,…	21659347, 17286265, 21194675, 23335809, 15805158, 21828076, 29706633, 29373119, 25527629, 29706350	PTEN VCEP	https://www.clinicalgenome.org/site/assets/files/10250/pten_acmg_specifications_summary_v1_0_2018.pdf	2018-07-25	2018-12-10	false	https://erepo.genome.network/evrepo/ui/classification/CA000564/MONDO:0017623/003	0.8999	Likely Pathogenic	Likely pathogenic	InterVar: Likely pathogenic PVS1=0 PS=[0, 0, 0, 0, 0] PM=[1, 1, 0, 0, 0, 0, 0] PP=[0, 0, 1, 0, 1, 0] BA1=0 BS=[0, 0, 0, 0, 0] BP=[0, 0, 0, 0, 0, 0, 0, 0]	3	Uncertain Significance
10	89717697	7850	T	C	NM_000314.6(PTEN):c.722T>C (p.Phe241Ser)	7850	CA000555	NM_000314.6:c.722T>C, NC_000010.11:g.87957940T>C, CM000672.2:g.87957940T>C, NC_000010.10:g.89717697T>C, CM000672.1:g.89717697T>C, NC_000010.9:g.89707677T>C, NG_007466.2:g.99502T>C, LRG_311:g.99502T>C, NM_000314.5:c.722T>C, NM_001304717.2:c.1241T>C, NM_001304718.1:c.131T>C, XM_006717926.2:c.677T>C, XM_011539981.1:c.722T>C, XM_011539982.1:c.626T>C, XR_945791.1:n.1292T>C, NM_000314.7:c.722T>C, NM_00…	PTEN	PTEN hamartoma tumor syndrome	MONDO:0017623	Autosomal dominant inheritance	Likely Pathogenic	PM6 [Unmet], PM2 [MET], PVS1 [Unmet], BS2 [Unmet], PP1 [Unmet], PP3 [Unmet], PP2 [MET], PP4 [Unmet], PS4-Supporting [MET], BP2 [Unmet], BP4 [Unmet], BA1 [Unmet], PS2 [Unmet], PS3 [MET], PS1 [Unmet], BS4 [Unmet], BS3 [Unmet], BS1 [Unmet], BP5 [Unmet], BP7 [Unmet], PM1 [Unmet], PM4 [Unmet], PM5 [Unmet]	PTEN c.722T>C (p.Phe241Ser) meets criteria to be classified as likely pathogenic for PTEN Hamartoma Tumor syndrome in an autosomal dominant manner using modified ACMG criteria (PMID 30311380). Please see a summary of the rules and criteria codes in the “PTEN ACMG Specifications Summary” document (assertion method column).PS3: Phosphatase activity <50% of wild type (PMID 29706350, 29785012, 265792…	15805158, 21194675, 15805158, 29785012, 26579216, 25527629, 29373119, 29706350, 25937288, 21828076	PTEN VCEP	https://www.clinicalgenome.org/site/assets/files/10250/pten_acmg_specifications_summary_v1_0_2018.pdf	2018-11-28	2018-12-10	false	https://erepo.genome.network/evrepo/ui/classification/CA000555/MONDO:0017623/003	0.8121	VUS	Likely pathogenic	InterVar: Likely pathogenic PVS1=0 PS=[0, 0, 0, 0, 0] PM=[1, 1, 0, 0, 0, 0, 0] PP=[0, 0, 1, 0, 1, 0] BA1=0 BS=[0, 0, 0, 0, 0] BP=[0, 0, 0, 0, 0, 0, 0, 0]	3	Uncertain Significance
19	4117550	8272	A	C	NM_030662.3(MAP2K2):c.170T>G (p.Phe57Cys)	8272	CA279958	NM_030662.3:c.170T>G, LRG_750t1:c.170T>G, XM_006722799.2:c.170T>G, XM_017026989.1:c.170T>G, XM_017026990.1:c.170T>G, XM_017026991.1:c.170T>G, ENST00000262948.9:c.170T>G, ENST00000394867.8:c.-122T>G, ENST00000599345.1:n.367T>G, NC_000019.10:g.4117552A>C, CM000681.2:g.4117552A>C, NC_000019.9:g.4117550A>C, CM000681.1:g.4117550A>C, NC_000019.8:g.4068550A>C, NG_007996.1:g.11577T>G, LRG_750:g.11577T>G,…	MAP2K2	cardiofaciocutaneous syndrome	MONDO:0015280	Autosomal dominant inheritance	Pathogenic	PP3 [MET], PP2 [MET], PM5 [MET], PM1 [MET], PS3 [MET], PM6 [MET], PM2 [MET]	The c.170T>G (p.Phe57Cys) variant in MAP2K2 has been reported in the literature as an unconfirmed de novo occurrence in a patient with clinical features of a RASopathy (PM6; PMID 16439621). In vitro functional studies provide some evidence that the p.Phe57Cys variant may impact protein function (PS3; PMID 16439621). This variant was absent from large population studies (PM2; ExAC, http://exac.bro…	16439621	RASopathy VCEP	https://submit.ncbi.nlm.nih.gov/ft/byid/pdyydcyt/acmg_variant_classification_rasopathy_.pdf	2017-05-09	2018-12-10	false	https://erepo.genome.network/evrepo/ui/classification/CA279958/MONDO:0015280/004	0.9749	Likely Pathogenic	Uncertain significance	InterVar: Uncertain significance PVS1=0 PS=[0, 0, 0, 0, 0] PM=[0, 1, 0, 0, 0, 0, 0] PP=[0, 0, 1, 0, 1, 0] BA1=0 BS=[0, 0, 0, 0, 0] BP=[0, 0, 0, 0, 0, 0, 0, 0]	2	Uncertain Significance
19	4117551	8273	A	C	NM_030662.3(MAP2K2):c.169T>G (p.Phe57Val)	8273	CA279960	NM_030662.3:c.169T>G, NC_000019.10:g.4117553A>C, CM000681.2:g.4117553A>C, NC_000019.9:g.4117551A>C, CM000681.1:g.4117551A>C, NC_000019.8:g.4068551A>C, NG_007996.1:g.11576T>G, LRG_750:g.11576T>G, LRG_750t1:c.169T>G, XM_006722799.2:c.169T>G, XM_017026989.1:c.169T>G, XM_017026990.1:c.169T>G, XM_017026991.1:c.169T>G, ENST00000262948.9:c.169T>G, ENST00000394867.8:c.-123T>G, ENST00000599345.1:n.366T>G,…	MAP2K2	cardiofaciocutaneous syndrome	MONDO:0015280	Autosomal dominant inheritance	Pathogenic	PP2 [MET], PP3 [MET], PM1 [MET], PS2-Very Strong [MET], PM2 [MET]	The c.169T>G (p.Phe57Val) variant in MAP2K2 has been reported as a confirmed de novo occurrence in at least 2 patients with clinical features of a RASopathy (PS2_VeryStrong; PMID 18042262). The variant is in a location that has been defined by the ClinGen RASopathy Expert Panel to be a mutational hotspot or domain of MAP2K2 (PM1; PMID 29493581). This variant was absent from large population studi…	18042262	RASopathy VCEP	https://submit.ncbi.nlm.nih.gov/ft/byid/pdyydcyt/acmg_variant_classification_rasopathy_.pdf			false	https://erepo.genome.network/evrepo/ui/classification/CA279960/MONDO:0015280/004	0.9749	Likely Pathogenic	Uncertain significance	InterVar: Uncertain significance PVS1=0 PS=[0, 0, 0, 0, 0] PM=[0, 1, 0, 0, 0, 0, 0] PP=[0, 0, 1, 0, 1, 0] BA1=0 BS=[0, 0, 0, 0, 0] BP=[0, 0, 0, 0, 0, 0, 0, 0]	3	Uncertain Significance
19	4110574	8275	G	T	NM_030662.3(MAP2K2):c.383C>A (p.Pro128Gln)	8275	CA279962	NM_030662.3:c.383C>A, LRG_750t1:c.383C>A, XM_006722799.2:c.383C>A, XM_017026989.1:c.383C>A, XM_017026990.1:c.383C>A, XM_017026991.1:c.383C>A, ENST00000262948.9:c.383C>A, ENST00000394867.8:c.92C>A, ENST00000599345.1:n.580C>A, NC_000019.10:g.4110576G>T, CM000681.2:g.4110576G>T, NC_000019.9:g.4110574G>T, CM000681.1:g.4110574G>T, NC_000019.8:g.4061574G>T, NG_007996.1:g.18553C>A, LRG_750:g.18553C>A, N…	MAP2K2	cardiofaciocutaneous syndrome	MONDO:0015280	Autosomal dominant inheritance	Pathogenic	PP1 [MET], PP3 [MET], PP2 [MET], PM1 [MET], PS3 [MET], PM2 [MET]	The c.383C>A (p.Pro128Gln) variant in MAP2K2 has been reported in the literature to segregate with clinical features of a RASopathy in at least 7 family members (PP1_Strong; 20358587). In vitro functional studies provide some evidence that the p.Pro128Gln variant may impact protein function (PS3; PMID 20358587). This variant was absent from large population studies (PM2; ExAC, http://exac.broadin…	20358587	RASopathy VCEP	https://submit.ncbi.nlm.nih.gov/ft/byid/pdyydcyt/acmg_variant_classification_rasopathy_.pdf	2017-05-09	2018-12-10	false	https://erepo.genome.network/evrepo/ui/classification/CA279962/MONDO:0015280/004	0.9941	Pathogenic	Likely pathogenic	InterVar: Likely pathogenic PVS1=0 PS=[0, 0, 0, 0, 0] PM=[1, 1, 0, 0, 0, 0, 0] PP=[0, 0, 1, 0, 1, 0] BA1=0 BS=[0, 0, 0, 0, 0] BP=[0, 0, 0, 0, 0, 0, 0, 0]	3	Uncertain Significance
11	76869378	11852	G	A	NM_000260.3(MYO7A):c.905G>A (p.Arg302His)	11852	CA132454	NM_000260.3:c.905G>A, NM_001127179.2:c.905G>A, NM_001127180.1:c.905G>A, XM_005274012.2:c.905G>A, XM_006718558.2:c.905G>A, XM_006718559.2:c.905G>A, XM_006718560.2:c.905G>A, XM_006718561.2:c.905G>A, XM_011545044.1:c.905G>A, XM_011545045.1:c.905G>A, XM_011545046.1:c.872G>A, XM_011545047.1:c.905G>A, XM_011545048.1:c.905G>A, XM_011545049.1:c.849+940G>A, XM_011545050.1:c.647G>A, XM_011545051.1:c.905G>A…	MYO7A	Usher syndrome	MONDO:0019501	Autosomal recessive inheritance	Likely Benign	BS3-Supporting [MET], BP2 [MET], BP5 [Unmet], BS1 [MET]	The filtering allele frequency of the c.905G>A (p.Arg302His) variant in the MYO7A gene is 0.4% for European chromosomes by gnomAD (587/126276 with 95% CI), which is a high enough frequency to be classified as likely benign based on the thresholds defined by the ClinGen Hearing Loss Expert Panel for autosomal recessive hearing loss variants (BS1). While this variant has been reported in several in…	18700726, 8900236, 25468891	Hearing Loss VCEP	https://submit.ncbi.nlm.nih.gov/ft/byid/vroiax8b/hearing_loss_acmg_specifications_v1_2018.pdf	2018-10-22	2018-12-10	false	https://erepo.genome.network/evrepo/ui/classification/CA132454/MONDO:0019501/005	0.3246	Likely Pathogenic	Benign	InterVar: Benign PVS1=0 PS=[0, 0, 0, 0, 0] PM=[1, 0, 0, 0, 0, 0, 0] PP=[0, 0, 1, 0, 1, 0] BA1=0 BS=[1, 1, 0, 0, 0] BP=[0, 0, 0, 0, 0, 1, 0, 0]	3	Uncertain Significance
16	68856041	12232	G	A	NM_004360.4(CDH1):c.1849G>A (p.Ala617Thr)	12232	CA121991	NM_004360.4:c.1849G>A, NM_004360.3:c.1849G>A, LRG_301t1:c.1849G>A, XM_011523488.1:c.1114G>A, XM_011523489.1:c.1114G>A, NM_001317184.1:c.1666G>A, NM_001317185.1:c.301G>A, NM_001317186.1:c.-117G>A, ENST00000261769.9:c.1849G>A, ENST00000422392.6:c.1666G>A, ENST00000562836.5:n.1920G>A, ENST00000566510.5:c.*515G>A, ENST00000566612.5:c.*89G>A, ENST00000611625.4:c.1912G>A, ENST00000612417.4:c.1830+19G>A…	CDH1	hereditary diffuse gastric cancer	MONDO:0007648	Autosomal dominant inheritance	Benign	BP7 [Unmet], BP5 [Unmet], BS1 [Unmet], BS4 [Unmet], PVS1 [Unmet], PM2 [Unmet], PM6 [Unmet], BS2 [Unmet], PP3 [Unmet], PP1 [Unmet], PM4 [Unmet], BA1 [MET], BP4 [Unmet], BP2 [Unmet], PS1 [Unmet], PS3 [Unmet], PS4 [Unmet], PS2 [Unmet]	The c.1849G>A (p.Ala617Thr) variant has an allele frequency of 0.04479 (4.5%, 1076/24,022 alleles) in the African subpopulation of the gnomAD cohort (BA1). In summary, this variant meets criteria to be classified as benign. ACMG/AMP criteria applied, as specified by the CDH1 Variant Curation Expert Panel: BA1.		CDH1 VCEP	https://www.clinicalgenome.org/site/assets/files/8816/clingen_cdh1_acmg_specifications_v1.pdf	2018-11-21	2018-12-07	false	https://erepo.genome.network/evrepo/ui/classification/CA121991/MONDO:0007648/007	0.0014	Benign	Benign	InterVar: Benign PVS1=0 PS=[0, 0, 0, 0, 0] PM=[1, 0, 0, 0, 0, 0, 0] PP=[0, 0, 0, 0, 1, 0] BA1=0 BS=[1, 1, 0, 0, 0] BP=[0, 0, 0, 0, 0, 1, 0, 0]	1	Uncertain Significance
16	68867265	12233	A	G	NM_004360.4(CDH1):c.2512A>G (p.Ser838Gly)	12233	CA121994	NM_004360.4:c.2512A>G, NM_004360.3:c.2512A>G, LRG_301t1:c.2512A>G, XM_011523488.1:c.1777A>G, XM_011523489.1:c.1777A>G, NM_001317184.1:c.2329A>G, NM_001317185.1:c.964A>G, NM_001317186.1:c.547A>G, ENST00000261769.9:c.2512A>G, ENST00000422392.6:c.2329A>G, ENST00000562118.1:n.730A>G, ENST00000562836.5:n.2583A>G, ENST00000566510.5:c.*1178A>G, ENST00000566612.5:c.*752A>G, ENST00000611625.4:c.2575A>G, E…	CDH1	hereditary diffuse gastric cancer	MONDO:0007648	Autosomal dominant inheritance	Uncertain Significance	BP7 [Unmet], BP5 [Unmet], BS1 [Unmet], BS4 [Unmet], PVS1 [Unmet], PM2 [Unmet], PM6 [Unmet], BS2 [MET], PP3 [Unmet], PP1 [Unmet], PM4 [Unmet], BA1 [Unmet], BP4 [Unmet], BP2 [Unmet], PS1 [Unmet], PS3 [Unmet], PS4 [Unmet], PS2 [Unmet]	The c.2512A>G (p.Ser838Gly) variant has been observed in >10 individuals without a diagnosis of diffuse gastric cancer, signet ring tumor or lobular breast cancer and whose family histories do not suggest HDGC (BS2; internal laboratory contributors). There is no other supporting data that meet criteria for consideration. In summary, the clinical significance of this variant is uncertain. ACMG/AMP…		CDH1 VCEP	https://www.clinicalgenome.org/site/assets/files/8816/clingen_cdh1_acmg_specifications_v1.pdf	2018-11-21	2018-12-07	false	https://erepo.genome.network/evrepo/ui/classification/CA121994/MONDO:0007648/007	0.6752	VUS	Uncertain significance	InterVar: Uncertain significance PVS1=0 PS=[0, 0, 0, 0, 0] PM=[1, 1, 0, 0, 0, 0, 0] PP=[0, 0, 0, 0, 1, 0] BA1=0 BS=[0, 0, 0, 0, 0] BP=[0, 0, 0, 0, 0, 1, 0, 0]	1	Uncertain Significance
16	68855984	12241	C	T	NM_004360.4(CDH1):c.1792C>T (p.Arg598Ter)	12241	CA281000	NM_004360.4:c.1792C>T, NM_004360.3:c.1792C>T, LRG_301t1:c.1792C>T, XM_011523488.1:c.1057C>T, XM_011523489.1:c.1057C>T, NM_001317184.1:c.1609C>T, NM_001317185.1:c.244C>T, NM_001317186.1:c.-174C>T, ENST00000261769.9:c.1792C>T, ENST00000422392.6:c.1609C>T, ENST00000562836.5:n.1863C>T, ENST00000566510.5:c.*458C>T, ENST00000566612.5:c.*32C>T, ENST00000611625.4:c.1855C>T, ENST00000612417.4:c.1792C>T, E…	CDH1	hereditary diffuse gastric cancer	MONDO:0007648	Autosomal dominant inheritance	Pathogenic	BP5 [Unmet], BP7 [Unmet], BS1 [Unmet], BS4 [Unmet], PVS1 [MET], PM2 [MET], PM6 [Unmet], PP3 [Unmet], BS2 [Unmet], PM4 [Unmet], BP4 [Unmet], BP2 [Unmet], BA1 [Unmet], PS2 [MET], PS3 [Unmet], PS4 [MET], PS1 [Unmet], PP1-Strong [MET]	The c.1792C>T (p.Arg598*) variant is predicted to result in a premature stop codon that leads to a truncated or absent protein (PVS1). This variant is absent in the gnomAD cohort (PM2; http://gnomad.broadinstitute.org). This variant was found to co-segregate with disease in multiple affected family members, with >7 meioses observed across at least two families (PP1_Strong; PMID: 21696387, 1606185…	21696387, 16061854, 21696387, 9751616, 16061854, 11419427, 21696387, 16061854	CDH1 VCEP	https://www.clinicalgenome.org/site/assets/files/8816/clingen_cdh1_acmg_specifications_v1.pdf	2018-11-21	2018-12-07	false	https://erepo.genome.network/evrepo/ui/classification/CA281000/MONDO:0007648/007	0.9971	Pathogenic	Pathogenic	InterVar: Pathogenic PVS1=1 PS=[0, 0, 0, 0, 0] PM=[0, 1, 0, 0, 0, 0, 0] PP=[0, 0, 1, 0, 1, 0] BA1=0 BS=[0, 0, 0, 0, 0] BP=[0, 0, 0, 0, 0, 0, 0, 0]	2	Uncertain Significance
16	68846047	12245	A	G	NM_004360.4(CDH1):c.1018A>G (p.Thr340Ala)	12245	CA288016	NM_004360.4:c.1018A>G, NM_004360.3:c.1018A>G, LRG_301t1:c.1018A>G, XM_011523488.1:c.283A>G, XM_011523489.1:c.283A>G, NM_001317184.1:c.1018A>G, NM_001317185.1:c.-598A>G, NM_001317186.1:c.-802A>G, ENST00000261769.9:c.1018A>G, ENST00000422392.6:c.1018A>G, ENST00000561751.1:n.640A>G, ENST00000562836.5:n.1089A>G, ENST00000565810.1:n.62A>G, ENST00000566510.5:c.862A>G, ENST00000566612.5:c.1018A>G, ENST0…	CDH1	hereditary diffuse gastric cancer	MONDO:0007648	Autosomal dominant inheritance	Benign	BP7 [Unmet], BP5 [Unmet], BS1 [Unmet], BS4 [Unmet], PVS1 [Unmet], PM2 [Unmet], PM6 [Unmet], BS2 [Unmet], PP3 [Unmet], PP1 [Unmet], PM4 [Unmet], BA1 [MET], BP4 [Unmet], BP2 [Unmet], PS1 [Unmet], PS3 [Unmet], PS4 [Unmet], PS2 [Unmet]	The c.1018A>G (p.Thr340Ala) variant has an allele frequency of 0.00360 (0.36%, 68/18,866 alleles) in the East Asian subpopulation of the gnomAD cohort (BA1). In summary, this variant meets criteria to be classified as benign. ACMG/AMP criteria applied, as specified by the CDH1 Variant Curation Expert Panel: BA1.		CDH1 VCEP	https://www.clinicalgenome.org/site/assets/files/8816/clingen_cdh1_acmg_specifications_v1.pdf	2018-11-21	2018-12-07	false	https://erepo.genome.network/evrepo/ui/classification/CA288016/MONDO:0007648/007	0.6752	VUS	Likely benign	InterVar: Likely benign PVS1=0 PS=[0, 0, 0, 0, 0] PM=[1, 1, 0, 0, 0, 0, 0] PP=[0, 0, 0, 0, 0, 0] BA1=0 BS=[0, 1, 0, 0, 0] BP=[0, 0, 0, 1, 0, 0, 0, 0]	1	Uncertain Significance
12	25398304	12594	T	A	NM_004985.4(KRAS):c.15A>T (p.Lys5Asn)	12594	CA234191	NM_004985.4:c.15A>T, NM_033360.3:c.15A>T, XM_006719069.2:c.15A>T, XM_011520653.1:c.15A>T, XM_006719069.4:c.15A>T, XM_011520653.3:c.15A>T, ENST00000256078.8:c.15A>T, ENST00000311936.7:c.15A>T, ENST00000556131.1:c.15A>T, ENST00000557334.5:c.15A>T, NC_000012.12:g.25245370T>A, CM000674.2:g.25245370T>A, NC_000012.11:g.25398304T>A, CM000674.1:g.25398304T>A, NC_000012.10:g.25289571T>A, NG_007524.1:g.105…	KRAS	Noonan syndrome	MONDO:0018997	Autosomal dominant inheritance	Pathogenic	PP3 [MET], PP2 [MET], PM6-Strong [MET], PS4-Moderate [MET], PM2 [MET]	The c.15A>T (p.Lys5Asn) variant in KRAS has been reported in the literature in at least 2 unconfirmed de novo occurrences in patients with clinical features of a RASopathy (PM6_Strong; GeneDx, Institute of Human Genetics, Otto von Guericke University Magdeburg internal data GTR ID: 26957, 506381 PMID 17056636). The variant has been detected in This variant was absent from large population studies…	17056636, 17056636	RASopathy VCEP	https://submit.ncbi.nlm.nih.gov/ft/byid/pdyydcyt/acmg_variant_classification_rasopathy_.pdf	2017-04-03	2018-12-10	false	https://erepo.genome.network/evrepo/ui/classification/CA234191/MONDO:0018997/004	0.9941	Pathogenic	Likely pathogenic	InterVar: Likely pathogenic PVS1=0 PS=[0, 0, 0, 0, 0] PM=[1, 1, 0, 0, 0, 0, 0] PP=[0, 0, 1, 0, 1, 0] BA1=0 BS=[0, 0, 0, 0, 0] BP=[0, 0, 0, 0, 0, 0, 0, 0]	3	Uncertain Significance
11	534289	12602	C	T	NM_005343.3(HRAS):c.34G>A (p.Gly12Ser)	12602	CA122549	NM_005343.3:c.34G>A, NC_000011.10:g.534289C>T, CM000673.2:g.534289C>T, NC_000011.9:g.534289C>T, CM000673.1:g.534289C>T, NC_000011.8:g.524289C>T, NG_007666.1:g.6262G>A, NM_001130442.1:c.34G>A, NM_005343.2:c.34G>A, NM_176795.3:c.34G>A, XM_011519875.1:c.-424-4309C>T, XM_011519877.1:c.-161-5291C>T, XR_242795.1:n.233G>A, NM_001130442.2:c.34G>A, NM_001318054.1:c.-286G>A, NM_176795.4:c.34G>A, XM_0115198…	LRRC56	Costello syndrome	MONDO:0009026	Autosomal dominant inheritance	Pathogenic	PP3 [MET], PP2 [MET], PM1 [MET], PS4 [MET], PS3 [MET], PS2-Very Strong [MET], PM2 [MET]	The c.34G>A (p.Gly12Ser) variant in HRAS has been reported as a confirmed de novo occurrence in at least 2 patients with clinical features of a RASopathy (PS2_VeryStrong; PMID 16170316, 16835863, 16443854, 16835863, 16881968, 17054105, 19669404). The p.Gly12Ser variant has been identified in >5 independent occurrences in patients with clinical features of a RASopathy (PS4; PMID: 20660566, 1637235…	29493581, 19206176, 19371735, 16329078, 16372351, 16969868, 16835863, 20660566, 18039947, 17412879, 17054105, 16443854, 19669404, 16170316, 16881968, 16835863	RASopathy VCEP	https://submit.ncbi.nlm.nih.gov/ft/byid/pdyydcyt/acmg_variant_classification_rasopathy_.pdf	2017-04-03	2018-12-10	false	https://erepo.genome.network/evrepo/ui/classification/CA122549/MONDO:0009026/004	0.9941	Pathogenic	Uncertain significance	InterVar: Uncertain significance PVS1=0 PS=[0, 0, 0, 0, 0] PM=[1, 1, 0, 0, 0, 0, 0] PP=[0, 0, 0, 0, 1, 0] BA1=0 BS=[0, 0, 0, 0, 0] BP=[0, 0, 0, 0, 0, 0, 0, 0]	4	Uncertain Significance
11	533553	12605	T	C	NM_005343.3(HRAS):c.350A>G (p.Lys117Arg)	12605	CA256490	NM_005343.3:c.350A>G, NM_001130442.1:c.350A>G, NM_005343.2:c.350A>G, NM_176795.3:c.350A>G, XM_011519875.1:c.-424-5045T>C, XM_011519877.1:c.-162+5216T>C, XR_242795.1:n.549A>G, NM_001130442.2:c.350A>G, NM_001318054.1:c.31A>G, NM_176795.4:c.350A>G, XM_011519875.2:c.-424-5045T>C, XM_011519877.2:c.-162+5216T>C, XM_017017167.1:c.-499-4970T>C, XM_017017168.1:c.-499-4970T>C, NM_005343.4:c.350A>G, ENST000…	LRRC56	Costello syndrome	MONDO:0009026	Autosomal dominant inheritance	Pathogenic	PP3 [MET], PM6-Strong [MET], PM1 [MET], PS3 [MET], PM2 [MET]	The c.350A>G (p.Lys117Arg) variant in HRAS has been reported in the literature in at least 2 unconfirmed de novo occurrences in patients with clinical features of a RASopathy (PM6_Strong; PMID 16443854, 16155195). In vitro functional studies provide some evidence that the p.Lys117Arg variant may impact protein function (PS3; PMID 17979197, 21850009). Furthermore, the variant is in a location that…	16443854, 29493581, 21850009	RASopathy VCEP	https://submit.ncbi.nlm.nih.gov/ft/byid/pdyydcyt/acmg_variant_classification_rasopathy_.pdf	2017-04-03	2018-12-10	false	https://erepo.genome.network/evrepo/ui/classification/CA256490/MONDO:0009026/004	0.9941	Pathogenic	Likely pathogenic	InterVar: Likely pathogenic PVS1=0 PS=[0, 0, 0, 0, 0] PM=[1, 1, 0, 0, 0, 0, 0] PP=[0, 0, 1, 0, 1, 0] BA1=0 BS=[0, 0, 0, 0, 0] BP=[0, 0, 0, 0, 0, 0, 0, 0]	4	Uncertain Significance
11	534286	12606	C	A	NM_005343.3(HRAS):c.37G>T (p.Gly13Cys)	12606	CA295247	NM_005343.3:c.37G>T, NM_001130442.1:c.37G>T, NM_005343.2:c.37G>T, NM_176795.3:c.37G>T, XM_011519875.1:c.-424-4312C>A, XM_011519877.1:c.-161-5294C>A, XR_242795.1:n.236G>T, NM_001130442.2:c.37G>T, NM_001318054.1:c.-283G>T, NM_176795.4:c.37G>T, XM_011519875.2:c.-424-4312C>A, XM_011519877.2:c.-161-5294C>A, XM_017017167.1:c.-499-4237C>A, XM_017017168.1:c.-499-4237C>A, NM_005343.4:c.37G>T, ENST00000311…	LRRC56	Noonan syndrome	MONDO:0018997	Autosomal dominant inheritance	Pathogenic	PP3 [MET], PP2 [MET], PM1 [MET], PS4-Moderate [MET], PS2-Very Strong [MET], PM2 [MET]	The c.37G>T (p.Gly13Cys) variant in HRAS has been reported as a confirmed de novo occurrence in at least 2 patients with clinical features of a RASopathy (PS2_VeryStrong; PMID 21438134, 16329078). The p.Gly13Cys variant has been identified in at least 3 other independent occurrence in patients with clinical features of a RASopathy (PS4_Moderate; PMID: 16372351). This variant was absent from large…	29493581, 16329078, 21438134	RASopathy VCEP	https://submit.ncbi.nlm.nih.gov/ft/byid/pdyydcyt/acmg_variant_classification_rasopathy_.pdf	2017-04-03	2018-12-10	false	https://erepo.genome.network/evrepo/ui/classification/CA295247/MONDO:0018997/004	0.9941	Pathogenic	Likely pathogenic	InterVar: Likely pathogenic PVS1=0 PS=[0, 0, 0, 0, 0] PM=[1, 1, 0, 0, 0, 0, 0] PP=[0, 0, 1, 0, 1, 0] BA1=0 BS=[0, 0, 0, 0, 0] BP=[0, 0, 0, 0, 0, 0, 0, 0]	4	Uncertain Significance
11	533883	12610	G	A	NM_176795.4(HRAS):c.173C>T (p.Thr58Ile)	12610	CA341206	NM_176795.4:c.173C>T, NM_001130442.1:c.173C>T, NM_005343.2:c.173C>T, NM_176795.3:c.173C>T, XM_011519875.1:c.-424-4715G>A, XM_011519877.1:c.-162+5546G>A, XR_242795.1:n.372C>T, NM_001130442.2:c.173C>T, NM_001318054.1:c.-147C>T, NM_005343.3:c.173C>T, XM_011519875.2:c.-424-4715G>A, XM_011519877.2:c.-162+5546G>A, XM_017017167.1:c.-499-4640G>A, XM_017017168.1:c.-499-4640G>A, NM_005343.4:c.173C>T, ENST0…	LRRC56	Costello syndrome	MONDO:0009026	Autosomal dominant inheritance	Pathogenic	PP3 [MET], PP2 [MET], PS4-Supporting [MET], PM1 [MET], PS1 [MET], PM6 [MET], PM2 [MET]	The c.173C>T (p.Thr58Ile) variant in HRAS has been reported in the literature as an unconfirmed de novo occurrence in a patient with clinical features of a RASopathy (PM6; PMID 20112233, 16474405). Also, at least 2 independent occurrences of this variant have been detected in patients with a RASopathy (PS4_Supporting; PMID: 22488832, 18247425, 23321623, 20949621, 16921267). This variant was absen…	18247425, 16921267, 23321623, 22488832, 20949621, 20112233, 16474405	RASopathy VCEP	https://submit.ncbi.nlm.nih.gov/ft/byid/pdyydcyt/acmg_variant_classification_rasopathy_.pdf	2017-04-03	2018-12-10	false	https://erepo.genome.network/evrepo/ui/classification/CA341206/MONDO:0009026/004	0.9941	Pathogenic	Likely pathogenic	InterVar: Likely pathogenic PVS1=0 PS=[0, 0, 0, 0, 0] PM=[1, 1, 0, 0, 0, 0, 0] PP=[0, 0, 1, 0, 1, 0] BA1=0 BS=[0, 0, 0, 0, 0] BP=[0, 0, 0, 0, 0, 0, 0, 0]	2	Uncertain Significance
15	66727442	13350	T	C	NM_002755.3(MAP2K1):c.158T>C (p.Phe53Ser)	13350	CA279966	NM_002755.3:c.158T>C, LRG_725t1:c.158T>C, XM_011521783.1:c.92T>C, XM_011521783.3:c.92T>C, XM_017022411.2:c.158T>C, XM_017022412.1:c.92T>C, ENST00000307102.9:c.158T>C, ENST00000425818.2:n.669T>C, NC_000015.10:g.66435104T>C, CM000677.2:g.66435104T>C, NC_000015.9:g.66727442T>C, CM000677.1:g.66727442T>C, NC_000015.8:g.64514496T>C, NG_008305.1:g.53232T>C, LRG_725:g.53232T>C, NM_002755.3(MAP2K1):c.158T…	MAP2K1	cardiofaciocutaneous syndrome	MONDO:0015280	Autosomal dominant inheritance	Pathogenic	PP3 [MET], PP2 [MET], PM1 [MET], PS3 [MET], PM6 [MET], PM2 [MET]	The c.158T>C (p.Phe53Ser) variant in MAP2K1 has been reported in the literature as an unconfirmed de novo occurrence in a patient with clinical features of a RASopathy (PM6; PMID 16439621). In vitro functional studies provide some evidence that the p.Phe53Ser variant may impact protein function (PS3; PMID 16439621). This variant was absent from large population studies (PM2; ExAC, http://exac.bro…	16439621, 16439621	RASopathy VCEP	https://submit.ncbi.nlm.nih.gov/ft/byid/pdyydcyt/acmg_variant_classification_rasopathy_.pdf	2017-05-09	2018-12-10	false	https://erepo.genome.network/evrepo/ui/classification/CA279966/MONDO:0015280/004	0.9749	Likely Pathogenic	Uncertain significance	InterVar: Uncertain significance PVS1=0 PS=[0, 0, 0, 0, 0] PM=[0, 1, 0, 0, 0, 0, 0] PP=[0, 1, 1, 0, 1, 0] BA1=0 BS=[0, 0, 0, 0, 0] BP=[0, 0, 0, 0, 0, 0, 0, 0]	2	Uncertain Significance
21	36253011	14463	C	A	NM_001754.4(RUNX1):c.352-1G>T	14463	CA248609	NM_001754.4:c.352-1G>T, NM_001001890.2:c.271-1G>T, NM_001122607.1:c.271-1G>T, LRG_482t1:c.352-1G>T, XM_005261068.3:c.316-1G>T, XM_005261069.3:c.352-1G>T, XM_011529766.1:c.352-1G>T, XM_011529767.1:c.313-1G>T, XM_011529768.1:c.313-1G>T, XM_011529770.1:c.352-1G>T, XR_937576.1:n.531-1G>T, XM_005261069.4:c.352-1G>T, XM_011529766.2:c.352-1G>T, XM_011529767.2:c.313-1G>T, XM_011529768.2:c.313-1G>T, XM_01…	RUNX1	hereditary thrombocytopenia with normal platelets-hematological cancer predisposition syndrome	MONDO:0011071	Autosomal dominant inheritance	Pathogenic	BA1 [Unmet], BP4 [Unmet], BP2 [Unmet], PS1 [Unmet], PS3 [Unmet], PM5 [Unmet], PM4 [Unmet], PM1 [Unmet], BP7 [Unmet], BS3 [Unmet], BS1 [Unmet], BS4 [Unmet], PP1-Strong [MET], PP3 [Unmet], PS4-Supporting [MET], PM2 [MET], PM6 [Unmet], PVS1 [MET]	The NM_001754.4:c.352-1G>T variant is a canonical splice site variant that is predicted to introduce a frameshift and a premature stop codon and expected to result in nonsense-mediated mRNA decay (PVS1; PMID: 10508512). This variant was found to co-segregate with disease in multiple affected family members, with more than seven meioses (at least 25 affected individuals) observed in one family/acr…		Myeloid Malignancy VCEP	https://www.clinicalgenome.org/site/assets/files/3833/clingen_myelomalig_acmg_specifications_v1.pdf			false	https://erepo.genome.network/evrepo/ui/classification/CA248609/MONDO:0011071/008	0.9986	Pathogenic	Pathogenic	InterVar: Pathogenic PVS1=1 PS=[0, 0, 0, 0, 0] PM=[0, 1, 0, 0, 0, 0, 0] PP=[0, 0, 1, 0, 1, 0] BA1=0 BS=[0, 0, 0, 0, 0] BP=[0, 0, 0, 0, 0, 0, 0, 0]	2	Uncertain Significance
21	36231782	14464	C	T	NM_001754.4(RUNX1):c.602G>A (p.Arg201Gln)	14464	CA248610	NM_001754.4:c.602G>A, NM_001001890.2:c.521G>A, NM_001122607.1:c.521G>A, LRG_482t1:c.602G>A, XM_005261068.3:c.566G>A, XM_005261069.3:c.602G>A, XM_011529766.1:c.602G>A, XM_011529767.1:c.563G>A, XM_011529768.1:c.563G>A, XM_011529770.1:c.602G>A, XR_937576.1:n.781G>A, XM_005261069.4:c.602G>A, XM_011529766.2:c.602G>A, XM_011529767.2:c.563G>A, XM_011529768.2:c.563G>A, XM_011529770.2:c.602G>A, XM_0170284…	RUNX1	hereditary thrombocytopenia with normal platelets-hematological cancer predisposition syndrome	MONDO:0011071	Autosomal dominant inheritance	Pathogenic	BP4 [Unmet], BP2 [Unmet], BA1 [Unmet], PS3 [MET], PS1 [Unmet], PS4 [MET], PM4 [Unmet], PM1 [MET], PM5 [Unmet], BP7 [Unmet], BS3 [Unmet], BS4 [Unmet], BS1 [Unmet], PP3 [MET], PP1 [MET], PM2 [MET], PM6 [Unmet], PVS1 [Unmet]	Transactivation assays demonstrate altered transactivation (<20% of wt) for the NM_001754.4:c.602G>A (p.Arg201Gln) variant and data from a secondary assays demonstrate altered DNA binding, CBFβ binding and sub-cellular localization (PS3; PMID: 17290219, 11830488, 23817177, 22318203, 25840971, 23848403). This variant has been reported in four probands meeting at least one of the RUNX1-phenotypic c…	23817177, 22318203, 11830488, 23848403, 17290219, 25840971, 27112265, 10508512, 28748566, 27112265, 10508512, 28748566, 27112265, 10508512, 28748566	Myeloid Malignancy VCEP	https://www.clinicalgenome.org/site/assets/files/3833/clingen_myelomalig_acmg_specifications_v1.pdf			false	https://erepo.genome.network/evrepo/ui/classification/CA248610/MONDO:0011071/008	0.8999	Likely Pathogenic	Likely pathogenic	InterVar: Likely pathogenic PVS1=0 PS=[0, 0, 0, 0, 0] PM=[1, 1, 0, 0, 0, 0, 0] PP=[0, 0, 1, 0, 1, 0] BA1=0 BS=[0, 0, 0, 0, 0] BP=[0, 0, 0, 0, 0, 0, 0, 0]	3	Uncertain Significance
21	36259163	14465	T	C	NM_001754.4(RUNX1):c.328A>G (p.Lys110Glu)	14465	CA248613	NM_001754.4:c.328A>G, NC_000021.9:g.34886866T>C, CM000683.2:g.34886866T>C, NC_000021.8:g.36259163T>C, CM000683.1:g.36259163T>C, NC_000021.7:g.35181033T>C, NG_011402.2:g.1102846A>G, LRG_482:g.1102846A>G, NM_001001890.2:c.247A>G, NM_001122607.1:c.247A>G, LRG_482t1:c.328A>G, XM_005261068.3:c.292A>G, XM_005261069.3:c.328A>G, XM_011529766.1:c.328A>G, XM_011529767.1:c.289A>G, XM_011529768.1:c.289A>G, X…	RUNX1	hereditary thrombocytopenia with normal platelets-hematological cancer predisposition syndrome	MONDO:0011071	Autosomal dominant inheritance	Pathogenic	BA1 [Unmet], BP4 [Unmet], BP2 [Unmet], PS1 [Unmet], PS3 [MET], PM5 [Unmet], PM4 [Unmet], PM1 [MET], BS3 [Unmet], BS1 [Unmet], BS4 [Unmet], BP7 [Unmet], PP1-Strong [MET], PP3 [MET], PS4-Supporting [MET], PVS1 [Unmet], PM2 [MET], PM6 [Unmet]	Transactivation assays demonstrate altered transactivation (<20% of wt) for the NM_001754.4:c.328A>G (p.Lys110Glu) variant and data from secondary assays demonstrate altered DNA binding, CBFβ binding and sub-cellular localization (PS3; PMID: 23848403; 17290219; 11830488). This variant was found to co-segregate with disease in multiple affected family members, with 7 meioses observed in one pedigr…	11830488, 23848403, 17290219, 11830488, 11830488, 11830488	Myeloid Malignancy VCEP	https://www.clinicalgenome.org/site/assets/files/3833/clingen_myelomalig_acmg_specifications_v1.pdf			false	https://erepo.genome.network/evrepo/ui/classification/CA248613/MONDO:0011071/008	0.8999	Likely Pathogenic	Likely pathogenic	InterVar: Likely pathogenic PVS1=0 PS=[0, 0, 0, 0, 0] PM=[1, 1, 0, 0, 0, 0, 0] PP=[0, 0, 1, 0, 1, 0] BA1=0 BS=[0, 0, 0, 0, 0] BP=[0, 0, 0, 0, 0, 0, 0, 0]	2	Uncertain Significance
21	36252850	14466	GT	G	NM_001754.4(RUNX1):c.508+3delA	14466	CA248618	NM_001754.4:c.508+3delA, NM_001001890.2:c.427+3del, NM_001122607.1:c.427+3del, NM_001754.4:c.508+3del, LRG_482t1:c.508+3del, XM_005261068.3:c.472+3del, XM_005261069.3:c.508+3del, XM_011529766.1:c.508+3del, XM_011529767.1:c.469+3del, XM_011529768.1:c.469+3del, XM_011529770.1:c.508+3del, XR_937576.1:n.687+3del, XM_005261069.4:c.508+3del, XM_011529766.2:c.508+3del, XM_011529767.2:c.469+3del, XM_0115…	RUNX1	hereditary thrombocytopenia with normal platelets-hematological cancer predisposition syndrome	MONDO:0011071	Autosomal dominant inheritance	Pathogenic	BA1 [Unmet], BP4 [Unmet], BP2 [Unmet], PS3 [MET], PS1 [Unmet], PM4 [Unmet], PM1 [Unmet], PM5 [Unmet], BP7 [Unmet], BS3 [Unmet], BS1 [Unmet], BS4 [Unmet], PP1-Strong [MET], PP3 [MET], PS4-Supporting [MET], PM2 [MET], PM6 [Unmet], PVS1 [Unmet]	There is RT-PCR assay evidence demonstrating that the NM_001754.4:c.508+3delA variant creates a cryptic splice donor site that is used and results in a frameshift and introduction of premature termination codon (PS3; PMID: 11830488). This variant was found to co-segregate with disease in multiple affected family members, with eight meioses observed in one family (PP1_Strong; PMID: 11830488). It i…	11830488, 11830488, 11830488, 11830488	Myeloid Malignancy VCEP	https://www.clinicalgenome.org/site/assets/files/3833/clingen_myelomalig_acmg_specifications_v1.pdf			false	https://erepo.genome.network/evrepo/ui/classification/CA248618/MONDO:0011071/008	0.4999	VUS	Uncertain significance	InterVar: Uncertain significance PVS1=0 PS=[0, 0, 0, 0, 0] PM=[0, 1, 0, 0, 0, 0, 0] PP=[0, 0, 0, 0, 1, 0] BA1=0 BS=[0, 0, 0, 0, 0] BP=[0, 0, 0, 0, 0, 0, 0, 0]	2	Uncertain Significance
21	36171704	14467	G	T	NM_001754.4(RUNX1):c.861C>A (p.Tyr287Ter)	14467	CA248619	NM_001754.4:c.861C>A, NM_001001890.2:c.780C>A, LRG_482t1:c.861C>A, XM_005261068.3:c.825C>A, XM_005261069.3:c.669C>A, XM_011529766.1:c.861C>A, XM_011529767.1:c.822C>A, XM_011529768.1:c.630C>A, XR_937576.1:n.1040C>A, XM_005261069.4:c.669C>A, XM_011529766.2:c.861C>A, XM_011529767.2:c.822C>A, XM_011529768.2:c.630C>A, XM_017028487.1:c.708C>A, XR_937576.2:n.1087C>A, ENST00000300305.7:c.861C>A, ENST0000…	RUNX1	hereditary thrombocytopenia with normal platelets-hematological cancer predisposition syndrome	MONDO:0011071	Autosomal dominant inheritance	Pathogenic	BA1 [Unmet], BP4 [Unmet], BP2 [Unmet], PS3 [Unmet], PS1 [Unmet], PM4 [Unmet], PM1 [Unmet], PM5 [Unmet], BP7 [Unmet], BS3 [Unmet], BS1 [Unmet], BS4 [Unmet], PP1-Strong [MET], PP3 [Unmet], PS4-Supporting [MET], PM2 [MET], PM6 [Unmet], PVS1 [MET]	The NM_001754.4:c.861C>A (p.Tyr287Ter) variant is a nonsense variant that is predicted to introduce a premature stop codon and expected to result in nonsense-mediated mRNA decay (PVS1). This variant was found to co-segregate with disease in multiple affected family members, with seven meioses observed in one family (PP1_Strong; PMID: 11830488). This variant is completely absent from all populatio…	11830488, 11830488, 11830488	Myeloid Malignancy VCEP	https://www.clinicalgenome.org/site/assets/files/3833/clingen_myelomalig_acmg_specifications_v1.pdf			false	https://erepo.genome.network/evrepo/ui/classification/CA248619/MONDO:0011071/008	0.9986	Pathogenic	Pathogenic	InterVar: Pathogenic PVS1=1 PS=[0, 0, 0, 0, 0] PM=[0, 1, 0, 0, 0, 0, 0] PP=[0, 0, 1, 0, 1, 0] BA1=0 BS=[0, 0, 0, 0, 0] BP=[0, 0, 0, 0, 0, 0, 0, 0]	2	Uncertain Significance
21	36252962	14468	C	G	NM_001754.4(RUNX1):c.400G>C (p.Ala134Pro)	14468	CA248623	NM_001754.4:c.400G>C, NC_000021.9:g.34880665C>G, CM000683.2:g.34880665C>G, NC_000021.8:g.36252962C>G, CM000683.1:g.36252962C>G, NC_000021.7:g.35174832C>G, NG_011402.2:g.1109047G>C, LRG_482:g.1109047G>C, NM_001001890.2:c.319G>C, NM_001122607.1:c.319G>C, LRG_482t1:c.400G>C, XM_005261068.3:c.364G>C, XM_005261069.3:c.400G>C, XM_011529766.1:c.400G>C, XM_011529767.1:c.361G>C, XM_011529768.1:c.361G>C, X…	RUNX1	hereditary thrombocytopenia with normal platelets-hematological cancer predisposition syndrome	MONDO:0011071	Autosomal dominant inheritance	Pathogenic	BP4 [Unmet], BP2 [Unmet], BA1 [Unmet], PM5 [Unmet], PM4 [Unmet], PM1 [MET], PS1 [Unmet], PS3 [MET], BP7 [Unmet], BS3 [Unmet], BS1 [Unmet], BS4 [Unmet], PP3 [MET], PP1 [MET], PS4-Supporting [MET], PM2 [MET], PM6 [Unmet], PVS1 [Unmet]	Transactivation assays demonstrate altered transactivation (<20% of wt) for the missense variant, NM_001754.4:c.400G>C (p.Ala134Pro) and data from secondary assays demonstrate altered CBFβ binding and sub-cellular localization.(PS3; PMID: 23848403). This variant affects one of the hotspot residues established by the MM-VCEP for RUNX1 (PM1). It is completely absent from all population databases wi…	23848403, 12060124, 12060124, 12060124	Myeloid Malignancy VCEP	https://www.clinicalgenome.org/site/assets/files/3833/clingen_myelomalig_acmg_specifications_v1.pdf			false	https://erepo.genome.network/evrepo/ui/classification/CA248623/MONDO:0011071/008	0.8999	Likely Pathogenic	Likely pathogenic	InterVar: Likely pathogenic PVS1=0 PS=[0, 0, 0, 0, 0] PM=[1, 1, 0, 0, 0, 0, 0] PP=[0, 0, 1, 0, 1, 0] BA1=0 BS=[0, 0, 0, 0, 0] BP=[0, 0, 0, 0, 0, 0, 0, 0]	2	Uncertain Significance
21	36259238	14469	G	T	NM_001754.4(RUNX1):c.253C>A (p.His85Asn)	14469	CA123975	NM_001754.4:c.253C>A, NM_001001890.2:c.172C>A, NM_001122607.1:c.172C>A, LRG_482t1:c.253C>A, XM_005261068.3:c.217C>A, XM_005261069.3:c.253C>A, XM_011529766.1:c.253C>A, XM_011529767.1:c.214C>A, XM_011529768.1:c.214C>A, XM_011529770.1:c.253C>A, XR_937576.1:n.432C>A, XM_005261069.4:c.253C>A, XM_011529766.2:c.253C>A, XM_011529767.2:c.214C>A, XM_011529768.2:c.214C>A, XM_011529770.2:c.253C>A, XM_0170284…	RUNX1	hereditary thrombocytopenia with normal platelets-hematological cancer predisposition syndrome	MONDO:0011071	Autosomal dominant inheritance	Likely Benign	BP4 [Unmet], BP2 [Unmet], BA1 [Unmet], PS1 [Unmet], PS3 [Unmet], PS4 [Unmet], PM5 [Unmet], PM4 [Unmet], PM1 [Unmet], BP7 [Unmet], BS3 [MET], BS4 [Unmet], BS1 [MET], PP3 [MET], PP1 [Unmet], PM6 [Unmet], PM2 [Unmet], PVS1 [Unmet]	The NM_001754.4:c.253C>A (p.His85Asn) variant has a MAF of 0.00043 (0.043%, 8/18,768 alleles) in the East Asian subpopulation of the gnomAD cohort that is between 0.00015 (0.015%) and 0.0015 (0.15%) (BS1). This missense variant has a REVEL score >0.75 (0.852) (PP3). Transactivation assays demonstrating normal transactivation (80-115% of wt) and data from secondary assays demonstrate normal DNA bi…	10068652, 12200707, 10068652, 23817177	Myeloid Malignancy VCEP	https://www.clinicalgenome.org/site/assets/files/3833/clingen_myelomalig_acmg_specifications_v1.pdf			false	https://erepo.genome.network/evrepo/ui/classification/CA123975/MONDO:0011071/008	0.8121	VUS	Uncertain significance	InterVar: Uncertain significance PVS1=0 PS=[0, 0, 0, 0, 0] PM=[1, 0, 0, 0, 0, 0, 0] PP=[0, 0, 1, 0, 1, 0] BA1=0 BS=[0, 0, 0, 0, 0] BP=[0, 0, 0, 0, 0, 0, 0, 0]	3	Uncertain Significance
21	36252912	14470	GGCTGCGGT	G	NM_001754.4(RUNX1):c.442_449delACCGCAGC (p.Thr148Hisfs)	14470	CA248627	NM_001754.4:c.442_449delACCGCAGC, NM_001001890.2:c.361_368del, NM_001122607.1:c.361_368del, NM_001754.4:c.442_449del, LRG_482t1:c.442_449del, XM_005261068.3:c.406_413del, XM_005261069.3:c.442_449del, XM_011529766.1:c.442_449del, XM_011529767.1:c.403_410del, XM_011529768.1:c.403_410del, XM_011529770.1:c.442_449del, XR_937576.1:n.621_628del, XM_005261069.4:c.442_449del, XM_011529766.2:c.442_449del,…	RUNX1	hereditary thrombocytopenia with normal platelets-hematological cancer predisposition syndrome	MONDO:0011071	Autosomal dominant inheritance	Pathogenic	BA1 [Unmet], BP4 [Unmet], BP2 [Unmet], PS1 [Unmet], PS3 [Unmet], PM5 [Unmet], PM4 [Unmet], PM1 [Unmet], BP7 [Unmet], BS3 [Unmet], BS1 [Unmet], BS4 [Unmet], PP3 [Unmet], PP1 [Unmet], PS4-Supporting [MET], PM2 [MET], PM6 [Unmet], PVS1 [MET]	The NM_001754.4(RUNX1):c.442_449delACCGCAGC (p.Thr148Hisfs) variant is a frameshift variant that is predicted to introduce a premature stop codon and expected to result in nonsense-mediated mRNA decay (PVS1). This variant is completely absent from all population databases with at least 20x coverage for RUNX1 (PM2). This variant has been reported in one proband meeting at least one of the RUNX1-ph…	27112265, 27112265, 27112265	Myeloid Malignancy VCEP	https://www.clinicalgenome.org/site/assets/files/3833/clingen_myelomalig_acmg_specifications_v1.pdf			false	https://erepo.genome.network/evrepo/ui/classification/CA248627/MONDO:0011071/008	0.9971	Pathogenic	Pathogenic	InterVar: Pathogenic PVS1=1 PS=[0, 0, 0, 0, 0] PM=[0, 1, 0, 0, 0, 0, 0] PP=[0, 0, 0, 0, 1, 0] BA1=0 BS=[0, 0, 0, 0, 0] BP=[0, 0, 0, 0, 0, 0, 0, 0]	2	Uncertain Significance
21	36252895	14471	G	T	NM_001754.4(RUNX1):c.467C>A (p.Ala156Glu)	14471	CA248628	NM_001754.4:c.467C>A, NM_001001890.2:c.386C>A, NM_001122607.1:c.386C>A, LRG_482t1:c.467C>A, XM_005261068.3:c.431C>A, XM_005261069.3:c.467C>A, XM_011529766.1:c.467C>A, XM_011529767.1:c.428C>A, XM_011529768.1:c.428C>A, XM_011529770.1:c.467C>A, XR_937576.1:n.646C>A, XM_005261069.4:c.467C>A, XM_011529766.2:c.467C>A, XM_011529767.2:c.428C>A, XM_011529768.2:c.428C>A, XM_011529770.2:c.467C>A, XM_0170284…	RUNX1	hereditary thrombocytopenia with normal platelets-hematological cancer predisposition syndrome	MONDO:0011071	Autosomal dominant inheritance	Likely Pathogenic	BP4 [Unmet], BP2 [Unmet], BA1 [Unmet], PS1 [Unmet], PS3 [Unmet], PM1-Supporting [MET], PM5 [Unmet], PM4 [Unmet], BP7 [Unmet], BS3 [Unmet], BS1 [Unmet], BS4 [Unmet], PP1-Strong [MET], PP3 [MET], PS4-Supporting [MET], PM6 [Unmet], PM2 [MET], PVS1 [Unmet]	The NM_001754.4:c.467C>A (p.Ala156Glu) variant was found to co-segregate with disease in multiple affected family members, with seven meioses observed in one family (PP1_Strong; PMID: 19357396, 27112265). This variant is completely absent from all population databases with at least 20x coverage for RUNX1 (PM2). It affects one of the residues (AA 105-204) within the RHD (PM1_Supporting). This miss…	27112265, 19357396, 27112265, 19357396, 27112265, 19357396	Myeloid Malignancy VCEP	https://www.clinicalgenome.org/site/assets/files/3833/clingen_myelomalig_acmg_specifications_v1.pdf			false	https://erepo.genome.network/evrepo/ui/classification/CA248628/MONDO:0011071/008	0.8999	Likely Pathogenic	Likely pathogenic	InterVar: Likely pathogenic PVS1=0 PS=[0, 0, 0, 0, 0] PM=[1, 1, 0, 0, 0, 0, 0] PP=[0, 0, 1, 0, 1, 0] BA1=0 BS=[0, 0, 0, 0, 0] BP=[0, 0, 0, 0, 0, 0, 0, 0]	2	Uncertain Significance
13	20763620	17000	A	G	NM_004004.5(GJB2):c.101T>C (p.Met34Thr)	17000	CA172206	NM_004004.5:c.101T>C, NC_000013.11:g.20189481A>G, CM000675.2:g.20189481A>G, NC_000013.10:g.20763620A>G, CM000675.1:g.20763620A>G, NC_000013.9:g.19661620A>G, NG_008358.1:g.8495T>C, XM_011535049.1:c.101T>C, XM_011535049.2:c.101T>C, NM_004004.6:c.101T>C, ENST00000382844.1:c.101T>C, ENST00000382848.4:c.101T>C, NM_004004.5(GJB2):c.101T>C (p.Met34Thr)	GJB2	nonsyndromic genetic deafness	MONDO:0019497	Autosomal recessive inheritance	Pathogenic	PM2 [Unmet], PM6 [Unmet], PVS1 [Unmet], BS2 [Unmet], PP1 [MET], PP3 [MET], PP4 [Unmet], PM3-Very Strong [MET], BP2 [Unmet], BP4 [Unmet], BP3 [Unmet], BA1 [Unmet], PS4 [MET], PS1 [Unmet], PS3 [Unmet], PS2 [Unmet], PM5 [Unmet], PM1 [Unmet], PM4 [Unmet], BP7 [Unmet], BP5 [Unmet], BS4 [Unmet], BS1 [Unmet]	The filtering allele frequency (the lower threshold of the 95% CI of 510/25108) of the c.101T>C (p.Met34Thr) variant in the GJB2 gene is 1.46% for European (non-Finnish) genomes in gnomAD. This is a high enough frequency that, in the absence of conflicting data, might warrant a benign classification based on the thresholds defined by the ClinGen Hearing Loss Expert Panel for autosomal recessive h…	31160754, 31160754, 10903123, 31160754, 14694360, 31160754, 31160754, 31160754, 31160754, 15033936, 27884957, 16300957, 10556284, 12189493, 16849369, 10903123, 31160754, 14694360, 31160754	Hearing Loss VCEP	https://submit.ncbi.nlm.nih.gov/ft/byid/vroiax8b/hearing_loss_acmg_specifications_v1_2018.pdf			false	https://erepo.genome.network/evrepo/ui/classification/CA172206/MONDO:0019497/005	0.1	VUS	Benign	InterVar: Benign PVS1=0 PS=[0, 0, 0, 0, 0] PM=[1, 0, 0, 0, 0, 0, 0] PP=[0, 0, 1, 0, 1, 0] BA1=0 BS=[1, 1, 0, 0, 0] BP=[0, 0, 0, 0, 0, 1, 0, 0]	1	Uncertain Significance
13	20763650	17002	C	T	NM_004004.5(GJB2):c.71G>A (p.Trp24Ter)	17002	CA172240	NM_004004.5:c.71G>A, XM_011535049.1:c.71G>A, XM_011535049.2:c.71G>A, NM_004004.6:c.71G>A, ENST00000382844.1:c.71G>A, ENST00000382848.4:c.71G>A, NC_000013.11:g.20189511C>T, CM000675.2:g.20189511C>T, NC_000013.10:g.20763650C>T, CM000675.1:g.20763650C>T, NC_000013.9:g.19661650C>T, NG_008358.1:g.8465G>A, NM_004004.5(GJB2):c.71G>A (p.Trp24Ter)	GJB2	nonsyndromic genetic deafness	MONDO:0019497	Autosomal recessive inheritance	Pathogenic	PM2 [Unmet], PM6 [Unmet], PVS1 [MET], PP3 [Unmet], PP1 [Unmet], PP4 [Unmet], BS2 [Unmet], PM3-Very Strong [MET], BP2 [Unmet], BP4 [Unmet], BP3 [Unmet], BA1 [Unmet], PS3 [MET], PS1 [Unmet], PS4 [Unmet], PS2 [Unmet], PM5 [Unmet], PM4 [Unmet], PM1 [Unmet], BP7 [Unmet], BP5 [Unmet], BS1 [MET], BS4 [Unmet]	The filtering allele frequency of the p.Trp24X variant in the GJB2 gene is 0.38% (137/ 30782) of South Asian chromosomes by the Genome Aggregation Database (http://gnomad.broadinstitute.org; calculated by using inverse allele frequency at https://www.cardiodb.org/allelefrequencyapp/), which is a high enough frequency to be classified as likely benign based on the thresholds defined by the ClinGen…	9139825, 18941476, 24123366, 15070423, 9139825, 18941476, 24123366, 15070423, 18941476	Hearing Loss VCEP	https://submit.ncbi.nlm.nih.gov/ft/byid/vroiax8b/hearing_loss_acmg_specifications_v1_2018.pdf	2018-09-17	2018-12-10	false	https://erepo.genome.network/evrepo/ui/classification/CA172240/MONDO:0019497/005	0.9986	Pathogenic	Uncertain significance	InterVar: Uncertain significance PVS1=0 PS=[0, 0, 0, 0, 0] PM=[0, 1, 0, 0, 0, 0, 0] PP=[0, 0, 1, 0, 1, 0] BA1=0 BS=[0, 1, 0, 0, 0] BP=[0, 0, 0, 0, 0, 0, 0, 0]	2	Uncertain Significance
13	20763685	17004	AC	A	NM_004004.5(GJB2):c.35delG (p.Gly12Valfs)	17004	CA127023	NM_004004.5:c.35del, NM_004004.5:c.35delG, NC_000013.11:g.20189552del, CM000675.2:g.20189552del, NC_000013.10:g.20763691del, CM000675.1:g.20763691del, NC_000013.9:g.19661691del, NG_008358.1:g.8429del, XM_011535049.1:c.35del, XM_011535049.2:c.35del, NM_004004.6:c.35del, ENST00000382844.1:c.35del, ENST00000382848.4:c.35del, NM_004004.5(GJB2):c.35delG (p.Gly12Valfs)	GJB2	nonsyndromic genetic deafness	MONDO:0019497	Autosomal recessive inheritance	Pathogenic	PM2 [Unmet], PM6 [Unmet], PVS1 [MET], BS2 [Unmet], PP3 [Unmet], PP1 [Unmet], PP4 [Unmet], PM3-Very Strong [MET], BP2 [Unmet], BP4 [Unmet], BP3 [Unmet], BA1 [MET], PS4 [MET], PS1 [Unmet], PS3 [Unmet], PS2 [Unmet], PM5 [Unmet], PM4 [Unmet], PM1 [Unmet], BP7 [Unmet], BP5 [Unmet], BS1 [Unmet], BS4 [Unmet]	The c.35delG variant in GJB2 is predicted to cause a premature stop codon in biologically-relevant-exon 2/2 that leads to a truncated or absent protein in a gene in which loss-of-function is an established mechanism (PVS1). This variant has been detected in patients with hearing loss in trans with at least 4 pathogenic or suspected-pathogenic variants (PM3_VS; PMID: 26445815). This variant was fo…	26969326, 25999548	Hearing Loss VCEP	https://submit.ncbi.nlm.nih.gov/ft/byid/vroiax8b/hearing_loss_acmg_specifications_v1_2018.pdf	2018-09-20	2018-12-10	false	https://erepo.genome.network/evrepo/ui/classification/CA127023/MONDO:0019497/005	0.8121	VUS	Uncertain significance	InterVar: Uncertain significance PVS1=0 PS=[0, 0, 0, 0, 0] PM=[0, 0, 0, 0, 0, 0, 0] PP=[0, 0, 0, 0, 1, 0] BA1=0 BS=[0, 0, 0, 0, 0] BP=[0, 0, 0, 0, 0, 0, 0, 0]	2	Uncertain Significance
13	20763485	17014	AG	A	NM_004004.5(GJB2):c.235delC (p.Leu79Cysfs)	17014	CA127025	NM_004004.5:c.235del, NM_004004.5:c.235delC, XM_011535049.1:c.235del, XM_011535049.2:c.235del, NM_004004.6:c.235del, ENST00000382844.1:c.235del, ENST00000382848.4:c.235del, NC_000013.11:g.20189349del, CM000675.2:g.20189349del, NC_000013.10:g.20763488del, CM000675.1:g.20763488del, NC_000013.9:g.19661488del, NG_008358.1:g.8629del, NM_004004.5(GJB2):c.235delC (p.Leu79Cysfs)	GJB2	nonsyndromic genetic deafness	MONDO:0019497	Autosomal recessive inheritance	Pathogenic	PM2 [Unmet], PVS1 [MET], PP3 [Unmet], PS3-Moderate [MET], PM3-Very Strong [MET], BA1 [Unmet], BS1 [MET]	The filtering allele frequency of the p.Leu79CysfsX3 variant in the GJB2 gene is 0.55% (121/ 18870) of East Asian chromosomes by the Genome Aggregation Database (http://gnomad.broadinstitute.org; calculated by using inverse allele frequency at https://www.cardiodb.org/allelefrequencyapp/), which is a high enough frequency to be classified as benign based on thresholds defined by the ClinGen Heari…	12352684, 10983956, 10633133	Hearing Loss VCEP	https://submit.ncbi.nlm.nih.gov/ft/byid/vroiax8b/hearing_loss_acmg_specifications_v1_2018.pdf	2018-09-14	2018-12-10	false	https://erepo.genome.network/evrepo/ui/classification/CA127025/MONDO:0019497/005	0.9492	Pathogenic	Uncertain significance	InterVar: Uncertain significance PVS1=0 PS=[0, 0, 0, 0, 0] PM=[0, 0, 0, 0, 0, 0, 0] PP=[0, 0, 0, 0, 1, 0] BA1=0 BS=[1, 0, 0, 0, 0] BP=[0, 0, 0, 0, 0, 0, 0, 0]	2	Uncertain Significance
16	68845762	18453	G	T	NM_004360.4(CDH1):c.1008G>T (p.Glu336Asp)	18453	CA280990	NM_004360.4:c.1008G>T, NM_004360.3:c.1008G>T, LRG_301t1:c.1008G>T, XM_011523488.1:c.273G>T, XM_011523489.1:c.273G>T, NM_001317184.1:c.1008G>T, NM_001317185.1:c.-608G>T, NM_001317186.1:c.-812G>T, ENST00000261769.9:c.1008G>T, ENST00000422392.6:c.1008G>T, ENST00000561751.1:n.630G>T, ENST00000562836.5:n.1079G>T, ENST00000566510.5:c.852G>T, ENST00000566612.5:c.1008G>T, ENST00000611625.4:c.1008G>T, ENS…	CDH1	hereditary diffuse gastric cancer	MONDO:0007648	Autosomal dominant inheritance	Likely Pathogenic	BP7 [Unmet], BP5 [Unmet], BS1 [Unmet], BS4 [Unmet], PM2 [MET], PM6 [Unmet], BS2 [Unmet], PP3 [Unmet], PP1 [Unmet], PS4-Supporting [MET], PM4 [Unmet], BP4 [Unmet], BP2 [Unmet], BA1 [Unmet], PS3 [MET], PS1 [Unmet], PS2 [Unmet], PVS1-Moderate [MET]	The c.1008G>T (p.Glu336Asp) variant results in a G to non-G change at the last nucleotide of an exon (PVS1_Moderate). This variant is absent in the gnomAD cohort (PM2; http://gnomad.broadinstitute.org). There is an RNA assay demonstrating an abnormal out-of-frame transcript for this variant (PS3; PMID: 9537325). Additionally, the variant has also been reported in at least one family meeting HDGC …	9537325	CDH1 VCEP	https://www.clinicalgenome.org/site/assets/files/8816/clingen_cdh1_acmg_specifications_v1.pdf	2018-11-21	2018-12-07	false	https://erepo.genome.network/evrepo/ui/classification/CA280990/MONDO:0007648/007	0.8999	Likely Pathogenic	Uncertain significance	InterVar: Uncertain significance PVS1=0 PS=[0, 0, 0, 0, 0] PM=[0, 1, 0, 0, 0, 0, 0] PP=[0, 0, 1, 0, 1, 0] BA1=0 BS=[0, 0, 0, 0, 0] BP=[0, 0, 0, 0, 0, 0, 0, 0]	2	Uncertain Significance
13	20763382	21385	A	C	NM_004004.5(GJB2):c.339T>G (p.Ser113Arg)	21385	CA342004	NM_004004.5:c.339T>G, XM_011535049.1:c.339T>G, XM_011535049.2:c.339T>G, NM_004004.6:c.339T>G, ENST00000382844.1:c.339T>G, ENST00000382848.4:c.339T>G, NC_000013.11:g.20189243A>C, CM000675.2:g.20189243A>C, NC_000013.10:g.20763382A>C, CM000675.1:g.20763382A>C, NC_000013.9:g.19661382A>C, NG_008358.1:g.8733T>G, NM_004004.5(GJB2):c.339T>G (p.Ser113Arg)	GJB2	nonsyndromic genetic deafness	MONDO:0019497	Autosomal recessive inheritance	Uncertain Significance	PP3 [Unmet], PS3-Moderate [MET], PM2-Supporting [MET], BP4 [Unmet], PM3 [MET]	The allele frequency of the c.339T>G (p.Ser113Arg) variant in the GJB2 gene is 0.02% (3/10064) of Ashkenazi Jewish chromosomes by gnomAD, which is a low enough frequency to apply PM2_Supporting based on the thresholds defined by the ClinGen Hearing Loss Expert Panel for autosomal recessive hearing loss (PM2_Supporting). The REVEL computational prediction analysis tool produced a score of 0.55, wh…	12505163, 9529365, 16380907, 11439000, 15365987, 24078562	Hearing Loss VCEP	https://submit.ncbi.nlm.nih.gov/ft/byid/vroiax8b/hearing_loss_acmg_specifications_v1_2018.pdf			false	https://erepo.genome.network/evrepo/ui/classification/CA342004/MONDO:0019497/005	0.6752	VUS	Uncertain significance	InterVar: Uncertain significance PVS1=0 PS=[0, 0, 0, 0, 0] PM=[1, 1, 0, 0, 0, 0, 0] PP=[0, 0, 0, 0, 1, 0] BA1=0 BS=[0, 0, 0, 0, 0] BP=[0, 0, 0, 1, 0, 0, 0, 0]	1	Uncertain Significance
10	89711882	39668	C	A	NM_000314.6(PTEN):c.500C>A (p.Thr167Asn)	39668	CA000487	NM_000314.6:c.500C>A, NM_000314.5:c.500C>A, NM_001304717.2:c.1019C>A, NM_001304718.1:c.-92C>A, XM_006717926.2:c.455C>A, XM_011539981.1:c.500C>A, XM_011539982.1:c.404C>A, XR_945789.1:n.1371C>A, XR_945790.1:n.1488C>A, XR_945791.1:n.1205-5728C>A, NM_000314.7:c.500C>A, NM_001304717.5:c.1019C>A, NM_001304718.2:c.-92C>A, ENST00000371953.7:c.500C>A, NC_000010.11:g.87952125C>A, CM000672.2:g.87952125C>A, …	PTEN	PTEN hamartoma tumor syndrome	MONDO:0017623	Autosomal dominant inheritance	Likely Pathogenic	PVS1 [Unmet], PM2 [MET], PM6 [MET], BS2 [Unmet], PP3 [Unmet], PP2 [MET], PP1 [Unmet], PP4 [Unmet], BP4 [Unmet], BP2 [Unmet], BA1 [Unmet], PS1 [Unmet], PS3 [Unmet], PS2 [Unmet], PS4 [Unmet], BP7 [Unmet], BP5 [Unmet], BS1 [Unmet], BS3 [Unmet], BS4 [Unmet], PM5 [Unmet], PM4 [Unmet], PM1 [MET]	PTEN c.500C>A (p.Thr167Asn) meets criteria to be classified as likely pathogenic for PTEN Hamartoma Tumor syndrome in an autosomal dominant manner using modified ACMG criteria (PMID 30311380). Please see a summary of the rules and criteria codes in the “PTEN ACMG Specifications Summary” document (assertion method column).PM1: Located at a residue within a catalytic motif as defined by the ClinGen…	28250423, 23160955, 28250423, 23160955, 23160955	PTEN VCEP	https://www.clinicalgenome.org/site/assets/files/10250/pten_acmg_specifications_summary_v1_0_2018.pdf	2018-11-28	2018-12-10	false	https://erepo.genome.network/evrepo/ui/classification/CA000487/MONDO:0017623/003	0.8999	Likely Pathogenic	Likely pathogenic	InterVar: Likely pathogenic PVS1=0 PS=[0, 0, 0, 0, 0] PM=[1, 1, 0, 0, 0, 0, 0] PP=[0, 0, 1, 0, 1, 0] BA1=0 BS=[0, 0, 0, 0, 0] BP=[0, 0, 0, 0, 0, 0, 0, 0]	4	Uncertain Significance
10	89692908	39669	C	T	NM_000314.6(PTEN):c.392C>T (p.Thr131Ile)	39669	CA000442	NM_000314.6:c.392C>T, NM_000314.5:c.392C>T, NM_001304717.2:c.911C>T, NM_001304718.1:c.-359C>T, XM_006717926.2:c.347C>T, XM_011539981.1:c.392C>T, XM_011539982.1:c.296C>T, XR_945789.1:n.1104C>T, XR_945790.1:n.1104C>T, XR_945791.1:n.1104C>T, NM_000314.7:c.392C>T, NM_001304717.5:c.911C>T, NM_001304718.2:c.-359C>T, ENST00000371953.7:c.392C>T, ENST00000498703.1:n.218C>T, ENST00000610634.1:c.290C>T, NC_…	PTEN	PTEN hamartoma tumor syndrome	MONDO:0017623	Autosomal dominant inheritance	Pathogenic	PM2 [MET], PVS1 [Unmet], BS2 [Unmet], PP3 [Unmet], PP2 [MET], PP4 [Unmet], PP1 [Unmet], PM6-Strong [MET], BA1 [Unmet], BP4 [Unmet], BP2 [Unmet], PS4-Moderate [MET], PS1 [Unmet], PS2 [Unmet], PS3 [MET], BS1 [Unmet], BS3 [Unmet], BS4 [Unmet], BP7 [Unmet], BP5 [Unmet], PM5 [Unmet], PM4 [Unmet], PM1 [Unmet]	PTEN c.392C>T (p.Thr131Ile) meets criteria to be classified as pathogenic for PTEN Hamartoma Tumor syndrome in an autosomal dominant manner using modified ACMG criteria (PMID 30311380). Please see a summary of the rules and criteria codes in the “PTEN ACMG Specifications Summary” document (assertion method column).PS3: Phosphatase activity <50% of wild type (PMID 21828076)PM6_S: Two probands with…	23335809, 23160955, 23335809, 28250423, 23160955, 23335809, 23160955, 23335809, 28250423, 29785012, 21828076, 29706350	PTEN VCEP	https://www.clinicalgenome.org/site/assets/files/10250/pten_acmg_specifications_summary_v1_0_2018.pdf	2018-11-28	2018-12-10	false	https://erepo.genome.network/evrepo/ui/classification/CA000442/MONDO:0017623/003	0.8999	Likely Pathogenic	Likely pathogenic	InterVar: Likely pathogenic PVS1=0 PS=[0, 0, 0, 0, 0] PM=[1, 1, 0, 0, 0, 0, 0] PP=[0, 0, 1, 0, 1, 0] BA1=0 BS=[0, 0, 0, 0, 0] BP=[0, 0, 0, 0, 0, 0, 0, 0]	3	Uncertain Significance
7	140624468	40333	C	T	NM_004333.4(BRAF):c.36G>A (p.Ala12=)	40333	CA281921	NM_004333.4:c.36G>A, LRG_299t1:c.36G>A, XM_005250045.1:c.36G>A, XM_005250046.1:c.36G>A, XM_011516529.1:c.36G>A, XM_011516530.1:c.36G>A, XR_242190.1:n.44G>A, XR_927520.1:n.44G>A, XR_927521.1:n.44G>A, XR_927522.1:n.44G>A, XR_927523.1:n.44G>A, NM_001354609.1:c.36G>A, NM_004333.5:c.36G>A, NR_148928.1:n.261G>A, XM_017012558.1:c.36G>A, XM_017012559.1:c.36G>A, XR_001744857.1:n.44G>A, XR_001744858.1:n.44…	BRAF	RASopathy	MONDO:0021060	Autosomal dominant inheritance	Benign	BA1 [MET]	The filtering allele frequency of the c.36G>A (p.Ala12=) variant in the BRAF gene is 0.116% (14/7290) of Latino chromosomes by the Exome Aggregation Consortium, which is a high enough frequency to be classified as benign based on thresholds defined by the ClinGen RASopathy Expert Panel (BA1; PMID:29493581)		RASopathy VCEP	https://submit.ncbi.nlm.nih.gov/ft/byid/pdyydcyt/acmg_variant_classification_rasopathy_.pdf	2017-04-18	2018-12-10	false	https://erepo.genome.network/evrepo/ui/classification/CA281921/MONDO:0021060/004	0.0059	VUS	Likely benign	InterVar: Likely benign PVS1=0 PS=[0, 0, 0, 0, 0] PM=[0, 1, 0, 0, 0, 0, 0] PP=[0, 0, 0, 0, 0, 0] BA1=0 BS=[0, 0, 0, 0, 0] BP=[0, 0, 0, 1, 0, 1, 1, 0]	2	Uncertain Significance
11	534242	40431	A	G	NM_005343.3(HRAS):c.81T>C (p.His27=)	40431	CA135996	NM_005343.3:c.81T>C, NC_000011.10:g.534242A>G, CM000673.2:g.534242A>G, NC_000011.9:g.534242A>G, CM000673.1:g.534242A>G, NC_000011.8:g.524242A>G, NG_007666.1:g.6309T>C, NM_001130442.1:c.81T>C, NM_005343.2:c.81T>C, NM_176795.3:c.81T>C, XM_011519875.1:c.-424-4356A>G, XM_011519877.1:c.-161-5338A>G, XR_242795.1:n.280T>C, NM_001130442.2:c.81T>C, NM_001318054.1:c.-239T>C, NM_176795.4:c.81T>C, XM_0115198…	LRRC56	RASopathy	MONDO:0021060	Autosomal dominant inheritance	Benign	BA1 [MET]	The filtering allele frequency of the c.81T>C (p.His27=) variant in the HRAS gene is 36.7% for African chromosomes by the Exome Aggregation Consortium (3874/10274 with 95% CI), which is a high enough frequency to be classified as benign based on thresholds defined by the ClinGen RASopathy Expert panel for autosomal dominant RASopathy variants (BA1). Additional case-level data provided by: SCV0000…		RASopathy VCEP	https://submit.ncbi.nlm.nih.gov/ft/byid/pdyydcyt/acmg_variant_classification_rasopathy_.pdf	2017-04-03	2018-12-10	false	https://erepo.genome.network/evrepo/ui/classification/CA135996/MONDO:0021060/004	0	Benign auto	Benign	InterVar: Benign PVS1=0 PS=[0, 0, 0, 0, 0] PM=[0, 0, 0, 0, 0, 0, 0] PP=[0, 0, 0, 0, 0, 0] BA1=1 BS=[1, 0, 0, 0, 0] BP=[0, 0, 0, 1, 0, 1, 1, 0]	2	Uncertain Significance
11	533881	40435	C	T	NM_005343.3(HRAS):c.175G>A (p.Ala59Thr)	40435	CA176353	NM_005343.3:c.175G>A, NC_000011.10:g.533881C>T, CM000673.2:g.533881C>T, NC_000011.9:g.533881C>T, CM000673.1:g.533881C>T, NC_000011.8:g.523881C>T, NG_007666.1:g.6670G>A, NM_001130442.1:c.175G>A, NM_005343.2:c.175G>A, NM_176795.3:c.175G>A, XM_011519875.1:c.-424-4717C>T, XM_011519877.1:c.-162+5544C>T, XR_242795.1:n.374G>A, NM_001130442.2:c.175G>A, NM_001318054.1:c.-145G>A, NM_176795.4:c.175G>A, XM_0…	LRRC56	Costello syndrome	MONDO:0009026	Autosomal dominant inheritance	Likely Pathogenic	PP1 [MET], PP3 [MET], PP2 [MET], PS4-Supporting [MET], PM1 [MET], PM2 [MET]	The c.175G>A (p.Ala59Thr) variant has been identified in at least 2 independent occurrences in patients with a RASopathy (PS4_Supporting; GeneDx, Partners LMM internal data; GTR ID's: 26957, 21766; ClinVar SCV000198374; SCV000207851). The p.Ala59Thr variant in HRAS has been reported in the literature to segregate with clinical features of a RASopathy in at least 3 family members (PP1; SCV00019837…	29493581	RASopathy VCEP	https://submit.ncbi.nlm.nih.gov/ft/byid/pdyydcyt/acmg_variant_classification_rasopathy_.pdf	2017-04-03	2018-12-10	false	https://erepo.genome.network/evrepo/ui/classification/CA176353/MONDO:0009026/004	0.9941	Pathogenic	Likely pathogenic	InterVar: Likely pathogenic PVS1=0 PS=[0, 0, 0, 0, 0] PM=[1, 1, 0, 0, 0, 0, 0] PP=[0, 0, 1, 0, 1, 0] BA1=0 BS=[0, 0, 0, 0, 0] BP=[0, 0, 0, 0, 0, 0, 0, 0]	3	Uncertain Significance
11	533799	40437	T	G	NM_005343.3(HRAS):c.257A>C (p.Asn86Thr)	40437	CA180888	NM_005343.3:c.257A>C, NM_001130442.1:c.257A>C, NM_005343.2:c.257A>C, NM_176795.3:c.257A>C, XM_011519875.1:c.-424-4799T>G, XM_011519877.1:c.-162+5462T>G, XR_242795.1:n.456A>C, NM_001130442.2:c.257A>C, NM_001318054.1:c.-63A>C, NM_176795.4:c.257A>C, XM_011519875.2:c.-424-4799T>G, XM_011519877.2:c.-162+5462T>G, XM_017017167.1:c.-499-4724T>G, XM_017017168.1:c.-499-4724T>G, NM_005343.4:c.257A>C, ENST00…	LRRC56	RASopathy	MONDO:0021060	Autosomal dominant inheritance	Benign	BP5 [MET], BA1 [MET]	The filtering allele frequency of the c.257A>C (p.Asn86Thr) variant in the HRAS gene is 0.07% for African chromosomes by the Exome Aggregation Consortium (12/10342 with 95% CI), which is a high enough frequency to be classified as benign based on thresholds defined by the ClinGen RASopathy Expert panel for autosomal dominant RASopathy variants (BA1).This variant has been identified in a patient w…		RASopathy VCEP	https://submit.ncbi.nlm.nih.gov/ft/byid/pdyydcyt/acmg_variant_classification_rasopathy_.pdf	2017-04-03	2018-12-10	false	https://erepo.genome.network/evrepo/ui/classification/CA180888/MONDO:0021060/004	0.1877	VUS	Uncertain significance	InterVar: Uncertain significance PVS1=0 PS=[0, 0, 0, 0, 0] PM=[1, 1, 0, 0, 0, 0, 0] PP=[0, 0, 0, 0, 0, 0] BA1=0 BS=[0, 0, 0, 0, 0] BP=[0, 0, 0, 0, 0, 1, 0, 0]	1	Uncertain Significance
11	533779	40439	T	C	NM_176795.4(HRAS):c.277A>G (p.Ile93Val)	40439	CA296061	NM_176795.4:c.277A>G, NM_001130442.1:c.277A>G, NM_005343.2:c.277A>G, NM_176795.3:c.277A>G, XM_011519875.1:c.-424-4819T>C, XM_011519877.1:c.-162+5442T>C, XR_242795.1:n.476A>G, NM_001130442.2:c.277A>G, NM_001318054.1:c.-43A>G, NM_005343.3:c.277A>G, XM_011519875.2:c.-424-4819T>C, XM_011519877.2:c.-162+5442T>C, XM_017017167.1:c.-499-4744T>C, XM_017017168.1:c.-499-4744T>C, NM_005343.4:c.277A>G, ENST00…	LRRC56	Costello syndrome	MONDO:0009026	Autosomal dominant inheritance	Uncertain Significance	PS4-Supporting [MET], PM2 [MET]	The c.277A>G (p.Ile93Val) variant has been identified in at least 2 independent occurrences in patients with a RASopathy (PS4_Supporting; GeneDx, Blueprint genetics internal data; GTR ID's: 26957, 500188 ClinVar SCV000207855; SCV000188770). This variant was absent from large population studies (PM2; ExAC, http://exac.broadinstitute.org). In summary, the clinical significance of the p.Ile93Val var…		RASopathy VCEP	https://submit.ncbi.nlm.nih.gov/ft/byid/pdyydcyt/acmg_variant_classification_rasopathy_.pdf	2017-04-03	2018-12-10	false	https://erepo.genome.network/evrepo/ui/classification/CA296061/MONDO:0009026/004	0.4999	VUS	Uncertain significance	InterVar: Uncertain significance PVS1=0 PS=[0, 0, 0, 0, 0] PM=[1, 1, 0, 0, 0, 0, 0] PP=[0, 0, 0, 0, 0, 0] BA1=0 BS=[0, 0, 0, 0, 0] BP=[0, 0, 0, 0, 0, 1, 0, 0]	1	Uncertain Significance
11	533594	40440	C	T	NM_005343.3(HRAS):c.309G>A (p.Val103=)	40440	CA5779334	NM_005343.3:c.309G>A, NC_000011.10:g.533594C>T, CM000673.2:g.533594C>T, NC_000011.9:g.533594C>T, CM000673.1:g.533594C>T, NC_000011.8:g.523594C>T, NG_007666.1:g.6957G>A, NM_001130442.1:c.309G>A, NM_005343.2:c.309G>A, NM_176795.3:c.309G>A, XM_011519875.1:c.-424-5004C>T, XM_011519877.1:c.-162+5257C>T, XR_242795.1:n.508G>A, NM_001130442.2:c.309G>A, NM_001318054.1:c.-11G>A, NM_176795.4:c.309G>A, XM_01…	LRRC56	RASopathy	MONDO:0021060	Autosomal dominant inheritance	Benign	BA1 [MET]	The filtering allele frequency of the c.309G>A (p.Val103=) variant in the HRAS gene is 0.063% (10/8640) of East Asian chromosomes by the Exome Aggregation Consortium, which is a high enough frequency to be classified as benign based on thresholds defined by the ClinGen RASopathy Expert Panel (BA1; PMID:29493581)		RASopathy VCEP	https://submit.ncbi.nlm.nih.gov/ft/byid/pdyydcyt/acmg_variant_classification_rasopathy_.pdf	2017-04-18	2018-12-10	false	https://erepo.genome.network/evrepo/ui/classification/CA5779334/MONDO:0021060/004	0.025	VUS	Likely benign	InterVar: Likely benign PVS1=0 PS=[0, 0, 0, 0, 0] PM=[0, 1, 0, 0, 0, 0, 0] PP=[0, 0, 0, 0, 0, 0] BA1=0 BS=[0, 0, 0, 0, 0] BP=[0, 0, 0, 1, 0, 1, 1, 0]	2	Uncertain Significance
11	533546	40441	G	A	NM_005343.3(HRAS):c.357C>T (p.Asp119=)	40441	CA135978	NM_005343.3:c.357C>T, NM_001130442.1:c.357C>T, NM_005343.2:c.357C>T, NM_176795.3:c.357C>T, XM_011519875.1:c.-424-5052G>A, XM_011519877.1:c.-162+5209G>A, XR_242795.1:n.556C>T, NM_001130442.2:c.357C>T, NM_001318054.1:c.38C>T, NM_176795.4:c.357C>T, XM_011519875.2:c.-424-5052G>A, XM_011519877.2:c.-162+5209G>A, XM_017017167.1:c.-499-4977G>A, XM_017017168.1:c.-499-4977G>A, NM_005343.4:c.357C>T, ENST000…	LRRC56	RASopathy	MONDO:0021060	Autosomal dominant inheritance	Benign	BA1 [MET]	The filtering allele frequency of the c.357C>T (p.Asp119=) variant in the HRAS gene is 0.129% (102/66416) of European chromosomes by the Exome Aggregation Consortium, which is a high enough frequency to be classified as benign based on thresholds defined by the ClinGen RASopathy Expert Panel (BA1; PMID:29493581)		RASopathy VCEP	https://submit.ncbi.nlm.nih.gov/ft/byid/pdyydcyt/acmg_variant_classification_rasopathy_.pdf	2017-04-18	2018-12-10	false	https://erepo.genome.network/evrepo/ui/classification/CA135978/MONDO:0021060/004	0.025	VUS	Uncertain significance	InterVar: Uncertain significance PVS1=0 PS=[0, 0, 0, 0, 0] PM=[0, 1, 0, 0, 0, 0, 0] PP=[0, 0, 0, 0, 0, 0] BA1=0 BS=[0, 0, 0, 0, 0] BP=[0, 0, 0, 0, 0, 1, 0, 0]	2	Uncertain Significance
11	533525	40442	T	C	NM_005343.3(HRAS):c.378A>G (p.Glu126=)	40442	CA135984	NM_005343.3:c.378A>G, NM_001130442.1:c.378A>G, NM_005343.2:c.378A>G, NM_176795.3:c.378A>G, XM_011519875.1:c.-424-5073T>C, XM_011519877.1:c.-162+5188T>C, XR_242795.1:n.577A>G, NM_001130442.2:c.378A>G, NM_001318054.1:c.59A>G, NM_176795.4:c.378A>G, XM_011519875.2:c.-424-5073T>C, XM_011519877.2:c.-162+5188T>C, XM_017017167.1:c.-499-4998T>C, XM_017017168.1:c.-499-4998T>C, NM_005343.4:c.378A>G, ENST000…	LRRC56	RASopathy	MONDO:0021060	Autosomal dominant inheritance	Benign	BA1 [MET]	The filtering allele frequency of the c.378A>G (p.Glu126=) variant in the HRAS gene is 0.095% (23/16510) of South Asian chromosomes by the Exome Aggregation Consortium, which is a high enough frequency to be classified as benign based on thresholds defined by the ClinGen RASopathy Expert Panel (BA1; PMID:29493581)		RASopathy VCEP	https://submit.ncbi.nlm.nih.gov/ft/byid/pdyydcyt/acmg_variant_classification_rasopathy_.pdf	2017-04-18	2018-12-10	false	https://erepo.genome.network/evrepo/ui/classification/CA135984/MONDO:0021060/004	0.025	VUS	Uncertain significance	InterVar: Uncertain significance PVS1=0 PS=[0, 0, 0, 0, 0] PM=[0, 1, 0, 0, 0, 0, 0] PP=[0, 0, 0, 0, 0, 0] BA1=0 BS=[0, 0, 0, 0, 0] BP=[0, 0, 0, 0, 0, 1, 0, 0]	2	Uncertain Significance
11	532729	40446	C	T	NM_005343.3(HRAS):c.477G>A (p.Leu159=)	40446	CA135990	NM_005343.3:c.477G>A, NC_000011.10:g.532729C>T, CM000673.2:g.532729C>T, NC_000011.9:g.532729C>T, CM000673.1:g.532729C>T, NC_000011.8:g.522729C>T, NG_007666.1:g.7822G>A, NM_001130442.1:c.477G>A, NM_005343.2:c.477G>A, NM_176795.3:c.*46G>A, XM_011519875.1:c.-425+4392C>T, XM_011519877.1:c.-162+4392C>T, XR_242795.1:n.758G>A, NM_001130442.2:c.477G>A, NM_001318054.1:c.240G>A, NM_176795.4:c.*46G>A, XM_01…	LRRC56	RASopathy	MONDO:0021060	Autosomal dominant inheritance	Benign	BA1 [MET]	The filtering allele frequency of the c.477G>A (p.Leu159=) variant in the HRAS gene is 0.185% (140/65296) of European chromosomes by the Exome Aggregation Consortium, which is a high enough frequency to be classified as benign based on thresholds defined by the ClinGen RASopathy Expert Panel (BA1; PMID:29493581)		RASopathy VCEP	https://submit.ncbi.nlm.nih.gov/ft/byid/pdyydcyt/acmg_variant_classification_rasopathy_.pdf	2017-04-18	2018-12-10	false	https://erepo.genome.network/evrepo/ui/classification/CA135990/MONDO:0021060/004	0.025	VUS	Likely benign	InterVar: Likely benign PVS1=0 PS=[0, 0, 0, 0, 0] PM=[0, 1, 0, 0, 0, 0, 0] PP=[0, 0, 0, 0, 0, 0] BA1=0 BS=[0, 0, 0, 0, 0] BP=[0, 0, 0, 1, 0, 1, 1, 0]	2	Uncertain Significance
11	532698	40447	T	A	NM_005343.3(HRAS):c.508A>T (p.Lys170Ter)	40447	CA296052	NM_005343.3:c.508A>T, NC_000011.10:g.532698T>A, CM000673.2:g.532698T>A, NC_000011.9:g.532698T>A, CM000673.1:g.532698T>A, NC_000011.8:g.522698T>A, NG_007666.1:g.7853A>T, NM_001130442.1:c.508A>T, NM_005343.2:c.508A>T, NM_176795.3:c.*77A>T, XM_011519875.1:c.-425+4361T>A, XM_011519877.1:c.-162+4361T>A, XR_242795.1:n.789A>T, NM_001130442.2:c.508A>T, NM_001318054.1:c.271A>T, NM_176795.4:c.*77A>T, XM_01…	HRAS	Costello syndrome	MONDO:0009026	Autosomal dominant inheritance	Uncertain Significance	BS2 [Unmet], PP2 [Unmet], PP3 [Unmet], PP1 [Unmet], PM5 [Unmet], PM4 [Unmet], PM1 [Unmet], PS1 [Unmet], PS2 [Unmet], PS4 [Unmet], PS3 [Unmet], BP7 [Unmet], BP5 [Unmet], BS1 [Unmet], BS4 [MET], BS3 [Unmet], PM2 [Unmet], PM6 [Unmet], BP1 [Unmet], BP4 [Unmet], BP3 [Unmet], BP2 [Unmet], BA1 [Unmet]	The c.508A>T (p.Lys170Ter) variant in the HRAS gene has been identified in patients with cancer and individuals who underwent testing for RASopathies, however it was also identified in an unaffected parent (BS4; Invitae, GeneDx internal data, GTR Lab ID: 26957, 500031;	SCV000207840.14, SCV000635092.3). The filtering allele frequency of the p.Lys170Ter variant is 0.0034% for European (non-Finnish) chromosomes by the gnomAD aggregation database (8/249358 with 95% CI), which is not a high enough frequency to meet thresholds defined by the ClinGen RASopahty Expert panel for autosomal dominant RASopathy variants (BA1/BS1 not met). Furthermore, LOF and/or haploinsuff…		RASopathy VCEP	https://submit.ncbi.nlm.nih.gov/ft/byid/pdyydcyt/acmg_variant_classification_rasopathy_.pdf			false	0.9986	Pathogenic	Uncertain significance	InterVar: Uncertain significance PVS1=0 PS=[0, 0, 0, 0, 0] PM=[0, 1, 0, 0, 0, 0, 0] PP=[0, 0, 1, 0, 0, 0] BA1=0 BS=[0, 0, 0, 0, 0] BP=[0, 0, 0, 0, 0, 1, 0, 0]	2	Uncertain Significance
11	532686	40448	G	A	NM_005343.3(HRAS):c.520C>T (p.Pro174Ser)	40448	CA135994	NM_005343.3:c.520C>T, NM_001130442.1:c.520C>T, NM_005343.2:c.520C>T, NM_176795.3:c.*89C>T, XM_011519875.1:c.-425+4349G>A, XM_011519877.1:c.-162+4349G>A, XR_242795.1:n.801C>T, NM_001130442.2:c.520C>T, NM_001318054.1:c.283C>T, NM_176795.4:c.*89C>T, XM_011519875.2:c.-425+4349G>A, XM_011519877.2:c.-162+4349G>A, XM_017017167.1:c.-500+4349G>A, XM_017017168.1:c.-500+4349G>A, NM_005343.4:c.520C>T, ENST00…	LRRC56	RASopathy	MONDO:0021060	Autosomal dominant inheritance	Benign	BA1 [MET]	The filtering allele frequency of the c.520C>T (p.Pro174Ser) variant in the HRAS gene is 0.115% (20/11482) of Latino chromosomes by the Exome Aggregation Consortium, which is a high enough frequency to be classified as benign based on thresholds defined by the ClinGen RASopathy Expert Panel (BA1; PMID:29493581)		RASopathy VCEP	https://submit.ncbi.nlm.nih.gov/ft/byid/pdyydcyt/acmg_variant_classification_rasopathy_.pdf	2017-04-18	2018-12-10	false	https://erepo.genome.network/evrepo/ui/classification/CA135994/MONDO:0021060/004	0.025	VUS	Uncertain significance	InterVar: Uncertain significance PVS1=0 PS=[0, 0, 0, 0, 0] PM=[0, 1, 0, 0, 0, 0, 0] PP=[0, 0, 0, 0, 0, 0] BA1=0 BS=[0, 0, 0, 0, 0] BP=[0, 0, 0, 0, 0, 1, 0, 0]	1	Uncertain Significance
12	112888228	40504	A	G	NM_002834.4(PTPN11):c.244A>G (p.Met82Val)	40504	CA243279	NM_002834.4:c.244A>G, NC_000012.12:g.112450424A>G, CM000674.2:g.112450424A>G, NC_000012.11:g.112888228A>G, CM000674.1:g.112888228A>G, NC_000012.10:g.111372611A>G, NG_007459.1:g.36693A>G, LRG_614:g.36693A>G, NM_002834.3:c.244A>G, LRG_614t1:c.244A>G, NM_080601.1:c.244A>G, XM_006719526.1:c.244A>G, XM_006719527.1:c.244A>G, XM_011538613.1:c.241A>G, NM_001330437.1:c.244A>G, NM_080601.2:c.244A>G, XM_011…	PTPN11	RASopathy	MONDO:0021060	Autosomal dominant inheritance	Uncertain Significance	PP2 [MET], BP5 [MET]	The c.244A>G p.Met82Val variant in PTPN11 has been identified in patients with clinical features of a RASopathy (PS4 not met; GeneDx, EGL genetics internal data; GTR ID's: 26957, 500060; SCV000057386.11; SCV000228999.4). This variant has been identified in a patient with an alternate molecular basis for disease (BP5; GeneDx internal data; GTR ID's: 26957; SCV000057386.11). The variant is located …		RASopathy VCEP	https://submit.ncbi.nlm.nih.gov/ft/byid/pdyydcyt/acmg_variant_classification_rasopathy_.pdf	2017-04-03	2018-12-10	false	https://erepo.genome.network/evrepo/ui/classification/CA243279/MONDO:0021060/004	0.4999	VUS	Uncertain significance	InterVar: Uncertain significance PVS1=0 PS=[0, 0, 0, 0, 0] PM=[1, 1, 0, 0, 0, 0, 0] PP=[0, 0, 1, 0, 0, 0] BA1=0 BS=[0, 0, 0, 0, 0] BP=[0, 0, 0, 0, 0, 0, 0, 0]	1	Uncertain Significance
12	112915779	40541	G	A	NM_002834.4(PTPN11):c.1052G>A (p.Arg351Gln)	40541	CA282114	NM_002834.4:c.1052G>A, NC_000012.12:g.112477975G>A, CM000674.2:g.112477975G>A, NC_000012.11:g.112915779G>A, CM000674.1:g.112915779G>A, NC_000012.10:g.111400162G>A, NG_007459.1:g.64244G>A, LRG_614:g.64244G>A, NM_002834.3:c.1052G>A, LRG_614t1:c.1052G>A, NM_080601.1:c.1052G>A, XM_006719526.1:c.1052G>A, XM_006719527.1:c.938G>A, XM_011538613.1:c.1049G>A, NM_001330437.1:c.1052G>A, NM_080601.2:c.1052G>A…	PTPN11	RASopathy	MONDO:0021060	Autosomal dominant inheritance	Benign	BA1 [MET]	The filtering allele frequency of the c.1052G>A (p.Arg351Gln) variant in the PTPN11 gene is 0.263% (55/16488) of South Asian chromosomes by the Exome Aggregation Consortium, which is a high enough frequency to be classified as benign based on thresholds defined by the ClinGen RASopathy Expert Panel (BA1; PMID:29493581)		RASopathy VCEP	https://submit.ncbi.nlm.nih.gov/ft/byid/pdyydcyt/acmg_variant_classification_rasopathy_.pdf	2017-04-18	2018-12-10	false	https://erepo.genome.network/evrepo/ui/classification/CA282114/MONDO:0021060/004	0.0507	VUS	Uncertain significance	InterVar: Uncertain significance PVS1=0 PS=[0, 0, 0, 0, 0] PM=[1, 1, 0, 0, 0, 0, 0] PP=[0, 0, 1, 0, 0, 0] BA1=0 BS=[0, 1, 0, 0, 0] BP=[0, 0, 0, 0, 0, 0, 0, 0]	1	Uncertain Significance
12	112926910	40567	G	C	NM_002834.4(PTPN11):c.1530G>C (p.Gln510His)	40567	CA220143	NM_002834.4:c.1530G>C, NC_000012.12:g.112489106G>C, CM000674.2:g.112489106G>C, NC_000012.11:g.112926910G>C, CM000674.1:g.112926910G>C, NC_000012.10:g.111411293G>C, NG_007459.1:g.75375G>C, LRG_614:g.75375G>C, NM_002834.3:c.1530G>C, LRG_614t1:c.1530G>C, XM_006719526.1:c.1542G>C, XM_006719527.1:c.1428G>C, XM_011538613.1:c.1539G>C, NM_001330437.1:c.1542G>C, XM_011538613.2:c.1539G>C, XM_017019722.1:c.…	PTPN11	RASopathy	MONDO:0021060	Autosomal dominant inheritance	Pathogenic	PP3 [MET], PP2 [MET], PM6-Strong [MET], PM5-Strong [MET], PM2 [MET]	The c.1530G>C (p.Gln510His) variant in PTPN11 has been reported in the literature in at least 2 unconfirmed de novo occurrences in patients with clinical features of a RASopathy (PM6_Strong; GeneDx, EGL, APHP-Robert Debré Hospital internal data; GTR ID's: 26957, 500060, 28338 ClinVar SCV000057460.11; SCV000331072.3). At least 2 other pathogenic missense variants have been previously identified at…		RASopathy VCEP	https://submit.ncbi.nlm.nih.gov/ft/byid/pdyydcyt/acmg_variant_classification_rasopathy_.pdf	2017-04-03	2018-12-10	false	https://erepo.genome.network/evrepo/ui/classification/CA220143/MONDO:0021060/004	0.9941	Pathogenic	Likely pathogenic	InterVar: Likely pathogenic PVS1=0 PS=[0, 0, 0, 0, 0] PM=[1, 1, 0, 0, 0, 0, 0] PP=[0, 0, 1, 0, 1, 0] BA1=0 BS=[0, 0, 0, 0, 0] BP=[0, 0, 0, 0, 0, 0, 0, 0]	4	Uncertain Significance
3	12660127	40584	T	C	NM_002880.3(RAF1):c.94A>G (p.Ile32Val)	40584	CA241481	NM_002880.3:c.94A>G, NC_000003.12:g.12618628T>C, CM000665.2:g.12618628T>C, NC_000003.11:g.12660127T>C, CM000665.1:g.12660127T>C, NC_000003.10:g.12635127T>C, NG_007467.1:g.50552A>G, LRG_413:g.50552A>G, LRG_413t1:c.94A>G, XM_005265355.1:c.94A>G, XM_005265357.1:c.94A>G, XM_005265358.3:c.-37A>G, XM_005265359.3:c.-37A>G, XM_005265360.1:c.94A>G, XM_011533974.1:c.94A>G, XM_011533975.1:c.-37A>G, NM_00135…	RAF1	RASopathy	MONDO:0021060	Autosomal dominant inheritance	Benign	BS2 [MET], PP1 [Unmet], PP2 [MET], PP3 [Unmet], PM4 [Unmet], PM1 [Unmet], PS4 [Unmet], PS2 [Unmet], PS3 [Unmet], BP7 [Unmet], BP5 [MET], BS1 [MET], BS4 [Unmet], BS3 [Unmet], PM2 [Unmet], PM6 [Unmet], BP1 [Unmet], BP4 [MET], BP3 [Unmet], BP2 [Unmet], BA1 [Unmet]	The c.94A>G (p.Ile32Val) variant in the RAF1 gene has been identified in patients who underwent testing for a RASopathy, however it has also been identified in multiple adults who did not have clinical features of a RASopathy (BS2, BP5; Invitae, EGL Diagnostics, GeneDx internal data; GTR Lab ID: 500031, 500060; SCV000287747.4, SCV000227277.5, SCV000209002.14). The filtering allele frequency of th…		RASopathy VCEP	https://submit.ncbi.nlm.nih.gov/ft/byid/pdyydcyt/acmg_variant_classification_rasopathy_.pdf			false	https://erepo.genome.network/evrepo/ui/classification/CA241481/MONDO:0021060/004	0.1	VUS	Uncertain significance	InterVar: Uncertain significance PVS1=0 PS=[0, 0, 0, 0, 0] PM=[0, 0, 0, 0, 0, 0, 0] PP=[0, 0, 0, 0, 0, 0] BA1=0 BS=[0, 0, 0, 0, 0] BP=[0, 0, 0, 0, 0, 1, 0, 0]	1	Uncertain Significance
3	12660102	40585	C	T	NM_002880.3(RAF1):c.119G>A (p.Arg40His)	40585	CA201617	NM_002880.3:c.119G>A, LRG_413t1:c.119G>A, XM_005265355.1:c.119G>A, XM_005265357.1:c.119G>A, XM_005265358.3:c.-12G>A, XM_005265359.3:c.-12G>A, XM_005265360.1:c.119G>A, XM_011533974.1:c.119G>A, XM_011533975.1:c.-12G>A, NM_001354689.1:c.119G>A, NM_001354690.1:c.119G>A, NM_001354691.1:c.-12G>A, NM_001354692.1:c.-12G>A, NM_001354693.1:c.119G>A, NM_001354694.1:c.-12G>A, NM_001354695.1:c.-12G>A, NR_1489…	RAF1	RASopathy	MONDO:0021060	Autosomal dominant inheritance	Benign	BS4 [MET], BP5 [MET], BA1 [MET]	The filtering allele frequency of the c.119G>A (p.Arg40His) variant in the RAF1 gene is 0.082% for Latino chromosomes by the Exome Aggregation Consortium (112/11578 with 95% CI), which is a high enough frequency to be classified as benign based on thresholds defined by the ClinGen RASopathy Expert panel for autosomal dominant RASopathy variants (BA1). Additionally, the variant did not segregate w…		RASopathy VCEP	https://submit.ncbi.nlm.nih.gov/ft/byid/pdyydcyt/acmg_variant_classification_rasopathy_.pdf	2017-04-03	2018-12-10	false	https://erepo.genome.network/evrepo/ui/classification/CA201617/MONDO:0021060/004	0.0003	Benign	Uncertain significance	InterVar: Uncertain significance PVS1=0 PS=[0, 0, 0, 0, 0] PM=[0, 0, 0, 0, 0, 0, 0] PP=[0, 0, 0, 0, 0, 0] BA1=0 BS=[0, 0, 0, 0, 0] BP=[0, 0, 0, 0, 0, 1, 0, 0]	2	Uncertain Significance
3	12633207	40614	C	A	NM_002880.3(RAF1):c.1193G>T (p.Arg398Leu)	40614	CA235336	NM_002880.3:c.1193G>T, NC_000003.12:g.12591708C>A, CM000665.2:g.12591708C>A, NC_000003.11:g.12633207C>A, CM000665.1:g.12633207C>A, NC_000003.10:g.12608207C>A, NG_007467.1:g.77472G>T, LRG_413:g.77472G>T, LRG_413t1:c.1193G>T, XM_005265355.1:c.1193G>T, XM_005265357.1:c.1094G>T, XM_005265358.3:c.950G>T, XM_005265359.3:c.851G>T, XM_005265360.1:c.1193G>T, XM_011533974.1:c.1193G>T, XM_011533975.1:c.950G…	RAF1	RASopathy	MONDO:0021060	Autosomal dominant inheritance	Uncertain Significance	PP3 [MET], PP2 [MET], PM2 [MET]	The c.1193G>T (p.Arg398Leu) variant has been identified in patients with clinical features of a RASopathy (PS4 not met; GeneDx, GGC internal data; GTR ID: 26957, 1019; ClinVar SCV000209025.5; SCV000207671.1). This variant was absent from large population studies (PM2; ExAC, http://exac.broadinstitute.org). The variant is located in the RAF1 gene, which has been defined by the ClinGen RASopathy Ex…		RASopathy VCEP	https://submit.ncbi.nlm.nih.gov/ft/byid/pdyydcyt/acmg_variant_classification_rasopathy_.pdf	2017-04-03	2018-12-10	false	https://erepo.genome.network/evrepo/ui/classification/CA235336/MONDO:0021060/004	0.8121	VUS	Uncertain significance	InterVar: Uncertain significance PVS1=0 PS=[0, 0, 0, 0, 0] PM=[1, 1, 0, 0, 0, 0, 0] PP=[0, 0, 1, 0, 0, 0] BA1=0 BS=[0, 0, 0, 0, 0] BP=[0, 0, 0, 0, 0, 0, 0, 0]	2	Uncertain Significance
3	12626702	40620	C	T	NM_002880.3(RAF1):c.1587G>A (p.Ser529=)	40620	CA2259466	NM_002880.3:c.1587G>A, LRG_413t1:c.1587G>A, XM_005265355.1:c.1587G>A, XM_005265357.1:c.1488G>A, XM_005265358.3:c.1344G>A, XM_005265359.3:c.1245G>A, XM_011533974.1:c.1587G>A, XM_011533975.1:c.1344G>A, NM_001354689.1:c.1647G>A, NM_001354690.1:c.1587G>A, NM_001354691.1:c.1344G>A, NM_001354692.1:c.1344G>A, NM_001354693.1:c.1488G>A, NM_001354694.1:c.1404G>A, NM_001354695.1:c.1245G>A, NR_148940.1:n.211…	RAF1	RASopathy	MONDO:0021060	Autosomal dominant inheritance	Benign	BA1 [MET]	The filtering allele frequency of the c.1587G>A (p.Ser529=) variant in the RAF1 gene is 0.052% (10/10402) of African chromosomes by the Exome Aggregation Consortium, which is a high enough frequency to be classified as benign based on thresholds defined by the ClinGen RASopathy Expert Panel (BA1; PMID:29493581)		RASopathy VCEP	https://submit.ncbi.nlm.nih.gov/ft/byid/pdyydcyt/acmg_variant_classification_rasopathy_.pdf	2017-04-18	2018-12-10	false	https://erepo.genome.network/evrepo/ui/classification/CA2259466/MONDO:0021060/004	0.0059	VUS	Likely benign	InterVar: Likely benign PVS1=0 PS=[0, 0, 0, 0, 0] PM=[0, 0, 0, 0, 0, 0, 0] PP=[0, 0, 0, 0, 0, 0] BA1=0 BS=[0, 0, 0, 0, 0] BP=[0, 0, 0, 1, 0, 0, 1, 0]	2	Uncertain Significance
3	12626660	40621	C	G	NM_002880.3(RAF1):c.1629G>C (p.Thr543=)	40621	CA235376	NM_002880.3:c.1629G>C, LRG_413t1:c.1629G>C, XM_005265355.1:c.1629G>C, XM_005265357.1:c.1530G>C, XM_005265358.3:c.1386G>C, XM_005265359.3:c.1287G>C, XM_011533974.1:c.1629G>C, XM_011533975.1:c.1386G>C, NM_001354689.1:c.1689G>C, NM_001354690.1:c.1629G>C, NM_001354691.1:c.1386G>C, NM_001354692.1:c.1386G>C, NM_001354693.1:c.1530G>C, NM_001354694.1:c.1446G>C, NM_001354695.1:c.1287G>C, NR_148940.1:n.215…	RAF1	RASopathy	MONDO:0021060	Autosomal dominant inheritance	Benign	BA1 [MET]	The filtering allele frequency of the c.1629G>C (p.Thr543=) variant in the RAF1 gene is 0.054% (9/8654) of East Asian chromosomes by the Exome Aggregation Consortium, which is a high enough frequency to be classified as benign based on thresholds defined by the ClinGen RASopathy Expert Panel (BA1; PMID:29493581)		RASopathy VCEP	https://submit.ncbi.nlm.nih.gov/ft/byid/pdyydcyt/acmg_variant_classification_rasopathy_.pdf	2017-04-18	2018-12-10	false	https://erepo.genome.network/evrepo/ui/classification/CA235376/MONDO:0021060/004	0.0059	VUS	Likely benign	InterVar: Likely benign PVS1=0 PS=[0, 0, 0, 0, 0] PM=[0, 0, 0, 0, 0, 0, 0] PP=[0, 0, 0, 0, 0, 0] BA1=0 BS=[0, 0, 0, 0, 0] BP=[0, 0, 0, 1, 0, 1, 1, 0]	2	Uncertain Significance
2	39262409	40664	G	A	NM_005633.3(SOS1):c.1018C>T (p.Pro340Ser)	40664	CA1624660	NM_005633.3:c.1018C>T, LRG_754t1:c.1018C>T, XM_005264515.3:c.1018C>T, XM_011533060.1:c.1111C>T, XM_011533061.1:c.1111C>T, XM_011533062.1:c.997C>T, XM_011533063.1:c.994C>T, XM_011533064.1:c.847C>T, XM_011533065.1:c.1111C>T, XM_005264515.4:c.1018C>T, XM_011533062.2:c.997C>T, XM_011533064.2:c.847C>T, ENST00000395038.6:c.1018C>T, ENST00000402219.6:c.1018C>T, ENST00000426016.5:c.1018C>T, ENST000004615…	SOS1	RASopathy	MONDO:0021060	Autosomal dominant inheritance	Benign	PP2 [MET], PP3 [Unmet], PP1 [Unmet], BS2 [Unmet], PM5 [Unmet], PM4 [Unmet], PM1 [Unmet], PS1 [Unmet], PS2 [Unmet], PS4 [Unmet], PS3 [Unmet], BP5 [MET], BP7 [Unmet], BS1 [MET], BS4 [MET], BS3 [Unmet], PM2 [Unmet], PM6 [Unmet], BP1 [Unmet], BP4 [Unmet], BP2 [Unmet], BP3 [Unmet], BA1 [Unmet]	The c.1018C>T (p.Pro340Ser) variant in the SOS1 gene has been found not to segregate in a family member of a patient who underwent testing for RASopathies as well as another adult who was unaffected (BS4; GeneDx, Invitae internal data; GTR Lab ID: 26957, 500031; SCV000514724.5, SCV000659124.2). This variant has also been identified in a patient with an alternate molecular basis of disease (BP5; P…	22585553	RASopathy VCEP	https://submit.ncbi.nlm.nih.gov/ft/byid/pdyydcyt/acmg_variant_classification_rasopathy_.pdf			false	https://erepo.genome.network/evrepo/ui/classification/CA1624660/MONDO:0021060/004	0.6752	VUS	Likely benign	InterVar: Likely benign PVS1=0 PS=[0, 0, 0, 0, 0] PM=[1, 1, 0, 0, 0, 0, 0] PP=[0, 0, 1, 0, 0, 0] BA1=0 BS=[0, 1, 0, 0, 0] BP=[0, 0, 0, 0, 0, 1, 0, 0]	2	Uncertain Significance
2	39249799	40687	C	T	NM_005633.3(SOS1):c.1770G>A (p.Glu590=)	40687	CA1624555	NM_005633.3:c.1770G>A, LRG_754t1:c.1770G>A, XM_005264515.3:c.1770G>A, XM_011533060.1:c.1863G>A, XM_011533061.1:c.1863G>A, XM_011533062.1:c.1749G>A, XM_011533063.1:c.1746G>A, XM_011533064.1:c.1599G>A, XM_011533065.1:c.1863G>A, XM_011533066.1:c.705G>A, XM_005264515.4:c.1770G>A, XM_011533062.2:c.1749G>A, XM_011533064.2:c.1599G>A, ENST00000395038.6:c.1770G>A, ENST00000402219.6:c.1770G>A, ENST00000426…	SOS1	RASopathy	MONDO:0021060	Autosomal dominant inheritance	Benign	BA1 [MET]	The filtering allele frequency of the c.1770G>A (p.Glu590=) variant in the SOS1 gene is 0.29% (34/8634) of East Asian chromosomes by the Exome Aggregation Consortium, which is a high enough frequency to be classified as benign based on thresholds defined by the ClinGen RASopathy Expert Panel (BA1; PMID:29493581)		RASopathy VCEP	https://submit.ncbi.nlm.nih.gov/ft/byid/pdyydcyt/acmg_variant_classification_rasopathy_.pdf	2017-04-18	2018-12-10	false	https://erepo.genome.network/evrepo/ui/classification/CA1624555/MONDO:0021060/004	0.0059	VUS	Likely benign	InterVar: Likely benign PVS1=0 PS=[0, 0, 0, 0, 0] PM=[0, 1, 0, 0, 0, 0, 0] PP=[0, 0, 0, 0, 0, 0] BA1=0 BS=[0, 1, 0, 0, 0] BP=[0, 0, 0, 1, 0, 0, 1, 0]	2	Uncertain Significance
2	39240612	40698	C	G	NM_005633.3(SOS1):c.2156G>C (p.Gly719Ala)	40698	CA297202	NM_005633.3:c.2156G>C, NC_000002.12:g.39013471C>G, CM000664.2:g.39013471C>G, NC_000002.11:g.39240612C>G, CM000664.1:g.39240612C>G, NC_000002.10:g.39094116C>G, NG_007530.1:g.111993G>C, LRG_754:g.111993G>C, LRG_754t1:c.2156G>C, XM_005264515.3:c.2156G>C, XM_011533060.1:c.2249G>C, XM_011533061.1:c.2249G>C, XM_011533062.1:c.2135G>C, XM_011533063.1:c.2132G>C, XM_011533064.1:c.1985G>C, XM_011533065.1:c.…	SOS1	RASopathy	MONDO:0021060	Autosomal dominant inheritance	Likely Benign	BS1 [MET]	The filtering allele frequency of the c.2156G>C (p.Gly719Ala) variant in the SOS1 gene is 0.0414% (37/66598) of European chromosomes by the Exome Aggregation Consortium, which is a high enough frequency to be classified as likely benign based on thresholds defined by the ClinGen RASopathy Expert Panel (BS1; PMID:29493581)		RASopathy VCEP	https://submit.ncbi.nlm.nih.gov/ft/byid/pdyydcyt/acmg_variant_classification_rasopathy_.pdf	2017-04-18	2018-12-10	false	https://erepo.genome.network/evrepo/ui/classification/CA297202/MONDO:0021060/004	0.0059	Likely Benign	Uncertain significance	InterVar: Uncertain significance PVS1=0 PS=[0, 0, 0, 0, 0] PM=[1, 1, 0, 0, 0, 0, 0] PP=[0, 0, 0, 0, 0, 0] BA1=0 BS=[0, 0, 0, 0, 0] BP=[0, 0, 0, 0, 0, 0, 0, 0]	2	Uncertain Significance
2	39213367	40733	G	C	NM_005633.3(SOS1):c.3600C>G (p.Asp1200Glu)	40733	CA297240	NM_005633.3:c.3600C>G, LRG_754t1:c.3600C>G, XM_005264515.3:c.3555C>G, XM_011533060.1:c.3693C>G, XM_011533061.1:c.3648C>G, XM_011533062.1:c.3579C>G, XM_011533063.1:c.3576C>G, XM_011533064.1:c.3429C>G, XM_011533065.1:c.3604-863C>G, XM_011533066.1:c.2535C>G, XM_005264515.4:c.3555C>G, XM_011533062.2:c.3579C>G, XM_011533064.2:c.3429C>G, ENST00000395038.6:c.3555C>G, ENST00000402219.6:c.3600C>G, ENST000…	SOS1	RASopathy	MONDO:0021060	Autosomal dominant inheritance	Likely Benign	PP2 [Unmet], PP3 [Unmet], PP1 [Unmet], BS2 [Unmet], PM1 [Unmet], PM4 [Unmet], PM5 [Unmet], PS4 [Unmet], PS3 [Unmet], PS2 [Unmet], PS1 [Unmet], BP5 [MET], BP7 [Unmet], BS1 [MET], BS4 [Unmet], BS3 [Unmet], PM2 [Unmet], PM6 [Unmet], BP1 [Unmet], BP4 [MET], BP2 [Unmet], BP3 [Unmet], BA1 [Unmet]	The c.3600C>G (p.Asp1200Glu) variant in the SOS1 gene has been identified in at least 6 individuals without detailed phenotypic information as well as one patient with an alternative molecular basis for disease in the BRAF gene (BP5; EGL, Invitae, GeneDx internal data, GTR Lab ID: 500060, 500031, 26957; SCV000854873.1, SCV000553268.3, SCV000209087.11). The filtering allele frequency of the c.3600…	27236105	RASopathy VCEP	https://submit.ncbi.nlm.nih.gov/ft/byid/pdyydcyt/acmg_variant_classification_rasopathy_.pdf			false	https://erepo.genome.network/evrepo/ui/classification/CA297240/MONDO:0021060/004	0.1	VUS	Likely benign	InterVar: Likely benign PVS1=0 PS=[0, 0, 0, 0, 0] PM=[0, 1, 0, 0, 0, 0, 0] PP=[0, 0, 0, 0, 0, 0] BA1=0 BS=[0, 0, 0, 0, 0] BP=[0, 0, 0, 1, 0, 1, 0, 0]	1	Uncertain Significance
19	4117429	40787	G	T	NM_030662.3(MAP2K2):c.291C>A (p.Ile97=)	40787	CA9091060	NM_030662.3:c.291C>A, NC_000019.10:g.4117431G>T, CM000681.2:g.4117431G>T, NC_000019.9:g.4117429G>T, CM000681.1:g.4117429G>T, NC_000019.8:g.4068429G>T, NG_007996.1:g.11698C>A, LRG_750:g.11698C>A, LRG_750t1:c.291C>A, XM_006722799.2:c.291C>A, XM_017026989.1:c.291C>A, XM_017026990.1:c.291C>A, XM_017026991.1:c.291C>A, ENST00000262948.9:c.291C>A, ENST00000394867.8:c.-1C>A, ENST00000599345.1:n.488C>A, N…	MAP2K2	RASopathy	MONDO:0021060	Autosomal dominant inheritance	Benign	BA1 [MET]	The filtering allele frequency of the c.291C>A (p.Ile97=) variant in the MAP2K2 gene is 0.182% (23/8614) of East Asian chromosomes by the Exome Aggregation Consortium, which is a high enough frequency to be classified as benign based on thresholds defined by the ClinGen RASopathy Expert Panel (BA1; PMID:29493581)		RASopathy VCEP	https://submit.ncbi.nlm.nih.gov/ft/byid/pdyydcyt/acmg_variant_classification_rasopathy_.pdf	2017-05-09	2018-12-10	false	https://erepo.genome.network/evrepo/ui/classification/CA9091060/MONDO:0021060/004	0.0003	Benign	Likely benign	InterVar: Likely benign PVS1=0 PS=[0, 0, 0, 0, 0] PM=[0, 0, 0, 0, 0, 0, 0] PP=[0, 0, 0, 0, 0, 0] BA1=0 BS=[0, 1, 0, 0, 0] BP=[0, 0, 0, 1, 0, 0, 1, 0]	2	Uncertain Significance
19	4101030	40818	C	A	NM_030662.3(MAP2K2):c.692G>T (p.Arg231Leu)	40818	CA296133	NM_030662.3:c.692G>T, NC_000019.10:g.4101032C>A, CM000681.2:g.4101032C>A, NC_000019.9:g.4101030C>A, CM000681.1:g.4101030C>A, NC_000019.8:g.4052030C>A, NG_007996.1:g.28097G>T, LRG_750:g.28097G>T, LRG_750t1:c.692G>T, XM_006722799.2:c.692G>T, XM_011528133.1:c.122G>T, XM_017026989.1:c.692G>T, XM_017026990.1:c.692G>T, XM_017026991.1:c.692G>T, ENST00000262948.9:c.692G>T, ENST00000394867.8:c.401G>T, ENS…	MAP2K2	RASopathy	MONDO:0021060	Autosomal dominant inheritance	Uncertain Significance	BS2 [Unmet], PP2 [MET], PP3 [MET], PP1 [Unmet], PS4-Supporting [MET], PM1 [Unmet], PM4 [Unmet], PM5 [Unmet], PS3 [Unmet], PS1 [Unmet], PS2 [Unmet], BS1 [Unmet], BS3 [Unmet], BS4 [Unmet], BP5 [Unmet], BP7 [Unmet], PM2 [MET], PM6 [Unmet], BA1 [Unmet], BP1 [Unmet], BP4 [Unmet], BP2 [Unmet], BP3 [Unmet]	The c.692G>T (p.Arg231Leu) variant has been identified in at least 2 independent occurrences in patients with clinical features of RASopathies (PS4_Supporting GeneDx, Invitae internal data, GTR Lab IDs 26957, 500031; ClinVar SCV000207960.9, SCV000551455.2). This variant was absent from large population studies (PM2; gnomAD, http://gnomad.broadinstitute.org). The variant is located in the MAP2K2 g…		RASopathy VCEP	https://submit.ncbi.nlm.nih.gov/ft/byid/pdyydcyt/acmg_variant_classification_rasopathy_.pdf			false	https://erepo.genome.network/evrepo/ui/classification/CA296133/MONDO:0021060/004	0.8999	Likely Pathogenic	Likely pathogenic	InterVar: Likely pathogenic PVS1=0 PS=[0, 0, 0, 0, 0] PM=[1, 1, 0, 0, 0, 0, 0] PP=[0, 0, 1, 0, 1, 0] BA1=0 BS=[0, 0, 0, 0, 0] BP=[0, 0, 0, 0, 0, 0, 0, 0]	2	Uncertain Significance
19	4099300	40824	T	C	NM_030662.3(MAP2K2):c.818A>G (p.Lys273Arg)	40824	CA296139	NM_030662.3:c.818A>G, LRG_750t1:c.818A>G, XM_006722799.2:c.705+1717A>G, XM_011528133.1:c.248A>G, XM_017026989.1:c.818A>G, XM_017026990.1:c.705+1717A>G, ENST00000262948.9:c.818A>G, ENST00000394867.8:c.527A>G, ENST00000593364.5:n.765A>G, ENST00000595715.1:n.633A>G, ENST00000597263.5:n.169+1717A>G, ENST00000599021.1:n.29+1717A>G, ENST00000600584.5:n.1378A>G, ENST00000601786.5:n.1119A>G, NC_000019.10…	MAP2K2	RASopathy	MONDO:0021060	Autosomal dominant inheritance	Likely Benign	BS1 [MET]	The filtering allele frequency of the c.818A>G (p.Lys273Arg) variant in the MAP2K2 gene is 0.0368% (6/7088) of Latino chromosomes by the Exome Aggregation Consortium, which is a high enough frequency to be classified as likely benign based on thresholds defined by the ClinGen RASopathy Expert Panel (BS1; PMID:29493581)		RASopathy VCEP	https://submit.ncbi.nlm.nih.gov/ft/byid/pdyydcyt/acmg_variant_classification_rasopathy_.pdf	2017-05-09	2018-12-10	false	https://erepo.genome.network/evrepo/ui/classification/CA296139/MONDO:0021060/004	0.0003	Benign	Uncertain significance	InterVar: Uncertain significance PVS1=0 PS=[0, 0, 0, 0, 0] PM=[1, 0, 0, 0, 0, 0, 0] PP=[0, 0, 0, 0, 0, 0] BA1=0 BS=[0, 1, 0, 0, 0] BP=[0, 0, 0, 0, 0, 0, 0, 0]	1	Uncertain Significance
19	4099195	40834	G	A	NM_030662.3(MAP2K2):c.919+4C>T	40834	CA9090795	NM_030662.3:c.919+4C>T, LRG_750t1:c.919+4C>T, XM_006722799.2:c.705+1822C>T, XM_011528133.1:c.349+4C>T, XM_017026989.1:c.919+4C>T, XM_017026990.1:c.705+1822C>T, ENST00000262948.9:c.919+4C>T, ENST00000394867.8:c.628+4C>T, ENST00000593364.5:n.870C>T, ENST00000595715.1:n.734+4C>T, ENST00000597263.5:n.169+1822C>T, ENST00000599021.1:n.29+1822C>T, ENST00000600584.5:n.1479+4C>T, ENST00000601786.5:n.1220+…	MAP2K2	RASopathy	MONDO:0021060	Autosomal dominant inheritance	Likely Benign	BS2 [Unmet], BS1 [Unmet], BP7 [MET], BP4 [MET]	The variant c.919+4C>T is an intronic variant at a nucleotide that is not highly conserved and is not predicted to impact splicing (BP7). Also, computational prediction tools and conservation analysis suggests that the variant does not impact the protein (BP4). In summary, the clinical significance of the c.919+4C>T variant is likely benign. RASopathy-specific ACMG/AMP criteria applied (PMID:2949…		RASopathy VCEP	https://submit.ncbi.nlm.nih.gov/ft/byid/pdyydcyt/acmg_variant_classification_rasopathy_.pdf			false	https://erepo.genome.network/evrepo/ui/classification/CA9090795/MONDO:0021060/004	0.0507	VUS	Uncertain significance	InterVar: Uncertain significance PVS1=0 PS=[0, 0, 0, 0, 0] PM=[0, 0, 0, 0, 0, 0, 0] PP=[0, 0, 0, 0, 0, 0] BA1=0 BS=[0, 0, 0, 0, 0] BP=[0, 0, 0, 0, 0, 1, 0, 0]	2	Uncertain Significance
14	23894115	42913	CCTT	C	NM_000257.3(MYH7):c.2539_2541delAAG (p.Lys847del)	42913	CA012568	NM_000257.3:c.2539_2541delAAG, NC_000014.9:g.23424909_23424911del, CM000676.2:g.23424909_23424911del, NC_000014.8:g.23894118_23894120del, CM000676.1:g.23894118_23894120del, NC_000014.7:g.22963958_22963960del, NG_007884.1:g.15753_15755del, LRG_384:g.15753_15755del, NM_000257.3:c.2539_2541del, XR_245686.3:n.2645_2647del, XM_017021340.1:c.2539_2541del, NM_000257.4:c.2539_2541del, ENST00000355349.3:c…	MYH7	hypertrophic cardiomyopathy	MONDO:0005045	Autosomal dominant inheritance	Likely Pathogenic	PS4 [MET], PM2 [MET], PM4 [MET], PP1 [MET]	The c.2539_2541del (p.Lys847del) variant in MYH7 has been reported in >15 individuals with hypertrophic cardiomyopathy (PS4; PMID:15358028; PMID:22429680; PMID:23233322; PMID:24093860; PMID:18258667; SHaRe consortium, PMID: 30297972; Partners LMM ClinVar SCV000059453.5; Invitae ClinVar SCV000219043.3). This variant segregated with disease in 3 affected individuals (PP1; Partners LMM ClinVar SCV00…	18258667, 22429680, 15358028, 24093860, 23233322	Cardiovascular Cardiomyopathy VCEP	https://www.nature.com/articles/gim2017218#t1	2016-12-15	2018-11-16	false	https://erepo.genome.network/evrepo/ui/classification/CA012568/MONDO:0005045/002	0.9878	Likely Pathogenic	Uncertain significance	InterVar: Uncertain significance PVS1=0 PS=[0, 0, 0, 0, 0] PM=[0, 1, 0, 1, 0, 0, 0] PP=[0, 0, 0, 0, 1, 0] BA1=0 BS=[0, 0, 0, 0, 0] BP=[0, 0, 0, 0, 0, 0, 0, 0]	2	Uncertain Significance
14	23893244	42934	TCTC	T	NM_000257.3(MYH7):c.2791_2793delGAG (p.Glu931del)	42934	CA013089	NM_000257.3:c.2791_2793delGAG, NM_000257.3:c.2791_2793del, XR_245686.3:n.2897_2899del, XM_017021340.1:c.2791_2793del, NM_000257.4:c.2791_2793del, ENST00000355349.3:c.2791_2793del, NC_000014.9:g.23424042_23424044del, CM000676.2:g.23424042_23424044del, NC_000014.8:g.23893251_23893253del, CM000676.1:g.23893251_23893253del, NC_000014.7:g.22963091_22963093del, NG_007884.1:g.16624_16626del, LRG_384:g.1…	MYH7	hypertrophic cardiomyopathy	MONDO:0005045	Autosomal dominant inheritance	Likely Pathogenic	PS4-Supporting [MET], PP1-Moderate [MET], PM2 [MET], PM4 [MET]	The c.2791_2793del (p.Glu931del) variant in MYH7 has been reported in 4 individuals with hypertrophic cardiomyopathy (PS4_Supporting; PMID:9829907; PMID:12707239; PMID:27532257; Partners LMM ClinVar SCV000059478.5). This variant segregated with disease in 5 affected individuals (PP1_Moderate; PMID:9829907). This variant was absent from large population studies (PM2; http://exac.broadinstitute.org…	9829907, 12707239, 27532257, 9829907	Cardiovascular Cardiomyopathy VCEP	https://www.nature.com/articles/gim2017218#t1	2016-12-15	2018-11-16	false	https://erepo.genome.network/evrepo/ui/classification/CA013089/MONDO:0005045/002	0.9878	Likely Pathogenic	Uncertain significance	InterVar: Uncertain significance PVS1=0 PS=[0, 0, 0, 0, 0] PM=[0, 1, 0, 1, 0, 0, 0] PP=[0, 0, 0, 0, 1, 0] BA1=0 BS=[0, 0, 0, 0, 0] BP=[0, 0, 0, 0, 0, 0, 0, 0]	2	Uncertain Significance
14	23889445	42956	T	TG	NM_000257.3(MYH7):c.3337-3dupC	42956	CA013590	NM_000257.3:c.3337-3dupC, NM_000257.3:c.3337-3_3337-2insC, NC_000014.9:g.23420238dup, CM000676.2:g.23420238dup, NC_000014.8:g.23889447dup, CM000676.1:g.23889447dup, NC_000014.7:g.22959287dup, NG_007884.1:g.20425dup, LRG_384:g.20425dup, NM_000257.3:c.3337-3dup, XR_245686.3:n.3445-3dup, XM_017021340.1:c.3337-3dup, NM_000257.4:c.3337-3dup, ENST00000355349.3:c.3337-3dup, NM_000257.3(MYH7):c.3337-3dupC	MYH7	cardiomyopathy	MONDO:0004994	Autosomal dominant inheritance	Benign	BA1 [MET]	The filtering allele frequency of the c.3337-3dupC variant in the MYH7 gene is 0.23% (146/54400) of European chromosomes by the Exome Aggregation Consortium (http://exac.broadinstitute.org), which is a high enough frequency to be classified as benign based on thresholds defined by the ClinGen Inherited Cardiomyopathy Expert Panel (BA1; PMID:29300372).		Cardiovascular Cardiomyopathy VCEP	https://www.nature.com/articles/gim2017218#t1	2016-12-15	2018-11-16	false	https://erepo.genome.network/evrepo/ui/classification/CA013590/MONDO:0004994/002	0	Benign auto	Benign	InterVar: Benign PVS1=0 PS=[0, 0, 0, 0, 0] PM=[0, 0, 0, 0, 0, 0, 0] PP=[0, 0, 0, 0, 0, 0] BA1=1 BS=[1, 0, 0, 0, 0] BP=[0, 0, 0, 0, 0, 1, 0, 0]	2	Uncertain Significance
14	23889119	42968	TCTC	T	NM_000257.3(MYH7):c.3658_3660delGAG (p.Glu1220del)	42968	CA013921	NM_000257.3:c.3658_3660delGAG, NC_000014.9:g.23419913_23419915del, CM000676.2:g.23419913_23419915del, NC_000014.8:g.23889122_23889124del, CM000676.1:g.23889122_23889124del, NC_000014.7:g.22958962_22958964del, NG_007884.1:g.20749_20751del, LRG_384:g.20749_20751del, NM_000257.3:c.3658_3660del, XM_017021340.1:c.3658_3660del, NM_000257.4:c.3658_3660del, ENST00000355349.3:c.3658_3660del, NM_000257.3(M…	MYH7	Ebstein anomaly	MONDO:0009144	Autosomal dominant inheritance	Likely Pathogenic	PS4-Supporting [MET], PM2 [MET], PM4 [MET], PP1 [MET]	The c.3658_3660del (p.Glu1220del) variant in MYH7 has been reported in 2 individuals with Ebstein anomaly (PS4_Supporting; PMID:21127202; Partners LMM ClinVar SCV000059512.5). This variant segregated with disease in 3 affected individuals (PP1; Partners LMM ClinVar SCV000059512.5). This variant was absent from large population studies (PM2; http://exac.broadinstitute.org). This variant is a delet…	21127202	Cardiovascular Cardiomyopathy VCEP	https://www.nature.com/articles/gim2017218#t1	2016-12-15	2018-11-16	false	https://erepo.genome.network/evrepo/ui/classification/CA013921/MONDO:0009144/002	0.9878	Likely Pathogenic	Uncertain significance	InterVar: Uncertain significance PVS1=0 PS=[0, 0, 0, 0, 0] PM=[0, 1, 0, 1, 0, 0, 0] PP=[0, 0, 0, 0, 1, 0] BA1=0 BS=[0, 0, 0, 0, 0] BP=[0, 0, 0, 0, 0, 0, 0, 0]	2	Uncertain Significance
11	76870496	43134	G	A	NM_000260.3(MYO7A):c.1007G>A (p.Arg336His)	43134	CA132194	NM_000260.3:c.1007G>A, NC_000011.10:g.77159450G>A, CM000673.2:g.77159450G>A, NC_000011.9:g.76870496G>A, CM000673.1:g.76870496G>A, NC_000011.8:g.76548144G>A, NG_009086.1:g.36187G>A, NM_001127179.2:c.1007G>A, NM_001127180.1:c.1007G>A, XM_005274012.2:c.1007G>A, XM_006718558.2:c.1007G>A, XM_006718559.2:c.1007G>A, XM_006718560.2:c.1007G>A, XM_006718561.2:c.1007G>A, XM_011545044.1:c.1007G>A, XM_0115450…	MYO7A	nonsyndromic genetic deafness	MONDO:0019497		Uncertain Significance	PM2 [Unmet], PM6 [Unmet], PVS1 [Unmet], BS2 [Unmet], PP3 [MET], PP1 [Unmet], PP4 [Unmet], BP4 [Unmet], BP3 [Unmet], BP2 [Unmet], BA1 [Unmet], BS1-Supporting [MET], PS3 [Unmet], PS4 [Unmet], PS2 [Unmet], PS1 [Unmet], PM4 [Unmet], PM1 [Unmet], PM3 [Unmet], PM5 [Unmet], BP7 [Unmet], BP5 [Unmet], BS4 [Unmet]	The filtering allele frequency of the p.Arg336His variant in the MYO7A gene is 0.20% (275/126030) of European chromosomes by the Genome Aggregation Database (http://gnomad.broadinstitute.org; calculated by using inverse allele frequency at https://www.cardiodb.org/allelefrequencyapp/), which is a higher frequency than would be expected for an autosomal recessive pathogenic hearing loss variant ba…		Hearing Loss VCEP	https://submit.ncbi.nlm.nih.gov/ft/byid/vroiax8b/hearing_loss_acmg_specifications_v1_2018.pdf	2018-09-17	2018-12-10	false	https://erepo.genome.network/evrepo/ui/classification/CA132194/MONDO:0019497/005	0.6752	VUS	Likely benign	InterVar: Likely benign PVS1=0 PS=[0, 0, 0, 0, 0] PM=[1, 1, 0, 0, 0, 0, 0] PP=[0, 0, 1, 0, 0, 0] BA1=0 BS=[0, 1, 0, 0, 0] BP=[0, 0, 0, 0, 0, 1, 0, 0]	1	Uncertain Significance
11	76866991	43201	C	T	NM_000260.3(MYO7A):c.324C>T (p.Tyr108=)	43201	CA132282	NM_000260.3:c.324C>T, NC_000011.10:g.77155945C>T, CM000673.2:g.77155945C>T, NC_000011.9:g.76866991C>T, CM000673.1:g.76866991C>T, NC_000011.8:g.76544639C>T, NG_009086.1:g.32682C>T, NM_001127179.2:c.324C>T, NM_001127180.1:c.324C>T, XM_005274012.2:c.324C>T, XM_006718558.2:c.324C>T, XM_006718559.2:c.324C>T, XM_006718560.2:c.324C>T, XM_006718561.2:c.324C>T, XM_011545044.1:c.324C>T, XM_011545045.1:c.32…	MYO7A	nonsyndromic genetic deafness	MONDO:0019497		Benign	PM2 [Unmet], PM6 [Unmet], PVS1 [Unmet], BS2 [Unmet], PP3 [Unmet], PP1 [Unmet], PP4 [Unmet], BP4 [Unmet], BP3 [Unmet], BP2 [Unmet], BA1 [MET], PS1 [Unmet], PS3 [Unmet], PS4 [Unmet], PS2 [Unmet], PM5 [Unmet], PM4 [Unmet], PM1 [Unmet], PM3 [Unmet], BP5 [Unmet], BS1 [Unmet], BS4 [Unmet]	The filtering allele frequency of the p.Tyr108= variant in the MYO7A gene is 1.45% (300/18658) of East Asian chromosomes by the Genome Aggregation Database (http://gnomad.broadinstitute.org; calculated by using inverse allele frequency at https://www.cardiodb.org/allelefrequencyapp/), which is a high enough frequency to be classified as benign based on thresholds defined by the ClinGen Hearing Lo…		Hearing Loss VCEP	https://submit.ncbi.nlm.nih.gov/ft/byid/vroiax8b/hearing_loss_acmg_specifications_v1_2018.pdf	2018-09-28	2018-12-10	false	https://erepo.genome.network/evrepo/ui/classification/CA132282/MONDO:0019497/005	0.0014	Benign	Benign	InterVar: Benign PVS1=0 PS=[0, 0, 0, 0, 0] PM=[0, 0, 0, 0, 0, 0, 0] PP=[0, 0, 0, 0, 0, 0] BA1=0 BS=[1, 1, 0, 0, 0] BP=[0, 0, 0, 1, 0, 1, 1, 0]	2	Uncertain Significance
7	107329565	43491	G	A	NM_000441.1(SLC26A4):c.1069G>A (p.Ala357Thr)	43491	CA132654	NM_000441.1:c.1069G>A, XM_005250425.1:c.1069G>A, XM_006716025.2:c.1069G>A, XM_005250425.2:c.1069G>A, XM_006716025.3:c.1069G>A, XM_017012318.1:c.1069G>A, ENST00000265715.7:c.1069G>A, NC_000007.14:g.107689120G>A, CM000669.2:g.107689120G>A, NC_000007.13:g.107329565G>A, CM000669.1:g.107329565G>A, NC_000007.12:g.107116801G>A, NG_008489.1:g.33486G>A, NM_000441.1(SLC26A4):c.1069G>A (p.Ala357Thr)	SLC26A4	Pendred syndrome	MONDO:0010134	Autosomal recessive inheritance	Benign	PP3 [MET], BP4 [Unmet], BA1 [MET], PS1 [Unmet], PS4 [Unmet], PM5 [Unmet], PM1 [Unmet], BP5 [Unmet]	The filtering allele frequency of the p.Ala357Thr variant in the SLC26A4 gene is 0.47% for African chromosomes by gnomAD (136/24968 with 95% CI), which is a high enough frequency to be classified as benign based on thresholds defined by the ClinGen Hearing Loss Expert Panel for autosomal recessive Pendred syndrome variants (BA1). The REVEL computational prediction analysis tool produces a score o…		Hearing Loss VCEP	https://submit.ncbi.nlm.nih.gov/ft/byid/vroiax8b/hearing_loss_acmg_specifications_v1_2018.pdf			false	https://erepo.genome.network/evrepo/ui/classification/CA132654/MONDO:0010134/005	0.3246	Likely Pathogenic	Benign	InterVar: Benign PVS1=0 PS=[0, 0, 0, 0, 0] PM=[1, 0, 0, 0, 0, 0, 0] PP=[0, 0, 1, 0, 0, 0] BA1=0 BS=[1, 1, 0, 0, 0] BP=[1, 0, 0, 0, 0, 1, 0, 0]	2	Uncertain Significance
15	66782108	44586	CTATT	C	NM_002755.3(MAP2K1):c.1068+12_1068+15delTATT	44586	CA134591	NM_002755.3:c.1068+8_1068+11delTATT, NM_002755.3:c.1068+12_1068+15delTATT, NC_000015.10:g.66489775_66489778del, CM000677.2:g.66489775_66489778del, NC_000015.9:g.66782113_66782116del, CM000677.1:g.66782113_66782116del, NC_000015.8:g.64569167_64569170del, NG_008305.1:g.107903_107906del, LRG_725:g.107903_107906del, NG_051234.1:g.13042_13045del, NM_002755.3:c.1068+12_1068+15del, LRG_725t1:c.1068+12_1…	MAP2K1	RASopathy	MONDO:0021060	Autosomal dominant inheritance	Benign	BA1 [MET]	The filtering allele frequency of the c.1068+12_1068+15delTATT variant in the MAP2K1 gene is 0.285% (214/66740) of European chromosomes by the Exome Aggregation Consortium, which is a high enough frequency to be classified as benign based on thresholds defined by the ClinGen RASopathy Expert Panel (BA1; PMID:29493581)		RASopathy VCEP	https://submit.ncbi.nlm.nih.gov/ft/byid/pdyydcyt/acmg_variant_classification_rasopathy_.pdf	2017-05-09	2018-12-10	false	https://erepo.genome.network/evrepo/ui/classification/CA134591/MONDO:0021060/004	0.0014	Benign	Uncertain significance	InterVar: Uncertain significance PVS1=0 PS=[0, 0, 0, 0, 0] PM=[0, 0, 0, 0, 0, 0, 0] PP=[0, 0, 0, 0, 0, 0] BA1=0 BS=[0, 0, 0, 0, 0] BP=[0, 0, 0, 0, 0, 1, 0, 0]	2	Uncertain Significance
13	20763687	44740	C	A	NM_004004.5(GJB2):c.34G>T (p.Gly12Cys)	44740	CA172224	NM_004004.5:c.34G>T, NC_000013.11:g.20189548C>A, CM000675.2:g.20189548C>A, NC_000013.10:g.20763687C>A, CM000675.1:g.20763687C>A, NC_000013.9:g.19661687C>A, NG_008358.1:g.8428G>T, XM_011535049.1:c.34G>T, XM_011535049.2:c.34G>T, NM_004004.6:c.34G>T, ENST00000382844.1:c.34G>T, ENST00000382848.4:c.34G>T, NM_004004.5(GJB2):c.34G>T (p.Gly12Cys)	GJB2	nonsyndromic genetic deafness	MONDO:0019497	Autosomal recessive inheritance	Likely Pathogenic	PM2 [Unmet], PM6 [Unmet], PVS1 [Unmet], BS2 [Unmet], PP3 [MET], PP4 [Unmet], PP1 [Unmet], PM3-Very Strong [MET], BP4 [Unmet], BP3 [Unmet], BP2 [Unmet], BA1 [Unmet], PS1 [Unmet], PS2 [Unmet], PS4 [Unmet], PS3 [Unmet], PM5 [MET], PM4 [Unmet], PM1 [Unmet], BP7 [Unmet], BP5 [Unmet], BS1 [MET], BS4 [Unmet]	The filtering allele frequency of the p.Gly12Cys variant in the GJB2 gene is 0.32% (129/34098) of Latino chromosomes by the Genome Aggregation Database (http://gnomad.broadinstitute.org; calculated by using inverse allele frequency at https://www.cardiodb.org/allelefrequencyapp/). This is a high enough frequency that, in absence of conflicting data, might warrant a likely benign classification ba…	25288386, 26969326, 15365987, 17041943, 17666888	Hearing Loss VCEP	https://submit.ncbi.nlm.nih.gov/ft/byid/vroiax8b/hearing_loss_acmg_specifications_v1_2018.pdf	2018-09-11	2018-12-10	false	https://erepo.genome.network/evrepo/ui/classification/CA172224/MONDO:0019497/005	0.8999	Likely Pathogenic	Likely pathogenic	InterVar: Likely pathogenic PVS1=0 PS=[0, 0, 0, 0, 0] PM=[1, 1, 0, 0, 0, 0, 0] PP=[0, 0, 1, 0, 1, 0] BA1=0 BS=[0, 1, 0, 0, 0] BP=[0, 0, 0, 0, 0, 0, 0, 0]	2	Uncertain Significance
13	20763150	44760	A	G	NM_004004.5(GJB2):c.571T>C (p.Phe191Leu)	44760	CA134989	NM_004004.5:c.571T>C, XM_011535049.1:c.571T>C, XM_011535049.2:c.571T>C, NM_004004.6:c.571T>C, ENST00000382844.1:c.571T>C, ENST00000382848.4:c.571T>C, NC_000013.11:g.20189011A>G, CM000675.2:g.20189011A>G, NC_000013.10:g.20763150A>G, CM000675.1:g.20763150A>G, NC_000013.9:g.19661150A>G, NG_008358.1:g.8965T>C, NM_004004.5(GJB2):c.571T>C (p.Phe191Leu)	GJB2	nonsyndromic genetic deafness	MONDO:0019497	Autosomal recessive inheritance	Uncertain Significance	PS3-Supporting [MET], PP3 [MET], BS2 [MET], BS1-Supporting [MET], PS4 [Unmet], PM3-Supporting [MET]	The c.571T>C (p.Phe191Leu) variant in GJB2 has been reported in over 19 Asian probands in the literature. However, a case control comparison using Chi-squared analysis did not show a statistical significance between cases and controls in the published studies, or between cases and East Asians in gnomAD (case chromosomes= 19/16415, control chromosomes = 6/8626, 36/18870 East Asian chromosomes in g…	25388846, 26749107, 23967136, 15479191, 16840571, 19043807, 26178431, 16840571, 12792423, 20497192, 19043807, 12560944, 23826813, 24256046, 27247933, 27792752, 15790391, 27627659, 15700112, 19366456, 15700112	Hearing Loss VCEP	https://submit.ncbi.nlm.nih.gov/ft/byid/vroiax8b/hearing_loss_acmg_specifications_v1_2018.pdf			false	https://erepo.genome.network/evrepo/ui/classification/CA134989/MONDO:0019497/005	0.8999	Likely Pathogenic	Likely benign	InterVar: Likely benign PVS1=0 PS=[0, 0, 0, 0, 0] PM=[1, 1, 0, 0, 0, 0, 0] PP=[0, 0, 1, 0, 0, 0] BA1=0 BS=[0, 1, 0, 0, 0] BP=[0, 0, 0, 0, 0, 1, 0, 0]	3	Uncertain Significance
12	25362762	45129	TTTC	T	NM_004985.4(KRAS):c.531_533delGAA (p.Lys180del)	45129	CA135584	NM_004985.4:c.531_533delGAA, NM_004985.4:c.531_533del, NM_033360.3:c.*85_*87del, XM_006719069.2:c.*85_*87del, XM_011520653.1:c.531_533del, XM_006719069.4:c.*85_*87del, XM_011520653.3:c.531_533del, ENST00000256078.8:c.*85_*87del, ENST00000311936.7:c.531_533del, ENST00000557334.5:c.192_194del, NC_000012.12:g.25209834_25209836del, CM000674.2:g.25209834_25209836del, NC_000012.11:g.25362768_25362770de…	KRAS	RASopathy	MONDO:0021060	Autosomal dominant inheritance	Benign	BP5 [MET], BA1 [MET]	The filtering allele frequency of the c.531_533delGAA (p.Lys180del) variant in the KRAS gene is 0.51% for European (non-Finnish) chromosomes by the Exome Aggregation Consortium (55/64754 with 95% CI), which is a high enough frequency to be classified as benign based on thresholds defined by the ClinGen RASopathy Expert panel for autosomal dominant RASopathy variants (BA1).This variant has been id…		RASopathy VCEP	https://submit.ncbi.nlm.nih.gov/ft/byid/pdyydcyt/acmg_variant_classification_rasopathy_.pdf	2017-04-03	2018-12-10	false	https://erepo.genome.network/evrepo/ui/classification/CA135584/MONDO:0021060/004	0.1	VUS	Uncertain significance	InterVar: Uncertain significance PVS1=0 PS=[0, 0, 0, 0, 0] PM=[0, 1, 0, 1, 0, 0, 0] PP=[0, 0, 0, 0, 0, 0] BA1=0 BS=[0, 0, 0, 0, 0] BP=[0, 0, 0, 0, 0, 0, 0, 0]	2	Uncertain Significance
6	76558195	45131	C	T	NM_004999.3(MYO6):c.1025C>T (p.Ala342Val)	45131	CA135587	NM_004999.3:c.1025C>T, NM_001300899.1:c.1025C>T, XM_005248719.2:c.1025C>T, XM_005248720.2:c.1025C>T, XM_005248721.2:c.1025C>T, XM_005248722.2:c.1025C>T, XM_005248724.2:c.1025C>T, XM_005248726.2:c.1025C>T, XM_005248719.4:c.1025C>T, XM_005248720.4:c.1025C>T, XM_005248721.4:c.1025C>T, XM_005248722.4:c.1025C>T, XM_005248724.4:c.1025C>T, XM_005248726.4:c.1025C>T, XM_017010899.2:c.1025C>T, XM_024446447…	MYO6	nonsyndromic genetic deafness	MONDO:0019497	Autosomal dominant inheritance	Benign	PM2 [Unmet], PVS1 [Unmet], PP3 [MET], PP4 [Unmet], BP4 [Unmet], BP3 [Unmet], BA1 [MET], PS1 [Unmet], PS4 [Unmet], PM5 [Unmet], PM4 [Unmet], BP7 [Unmet]	The filtering allele frequency of the p.Ala342Val variant in the MYO6 gene is 0.21% for European (non-Finnish) chromosomes by gnomAD (304/129090 with 95% CI), and one homozygous European (Finnish) individual, which is a high enough frequency to be classified as benign based on thresholds defined by the ClinGen Hearing Loss Expert Panel for autosomal dominant hearing loss variants (BA1). The REVEL…	27068579	Hearing Loss VCEP	https://submit.ncbi.nlm.nih.gov/ft/byid/vroiax8b/hearing_loss_acmg_specifications_v1_2018.pdf			false	https://erepo.genome.network/evrepo/ui/classification/CA135587/MONDO:0019497/005	0.8999	Likely Pathogenic	Uncertain significance	InterVar: Uncertain significance PVS1=0 PS=[0, 0, 0, 0, 0] PM=[1, 1, 0, 0, 0, 0, 0] PP=[0, 0, 1, 0, 0, 0] BA1=0 BS=[0, 1, 0, 0, 0] BP=[0, 0, 0, 0, 0, 0, 0, 0]	2	Uncertain Significance
6	76542642	45163	G	A	NM_004999.3(MYO6):c.475G>A (p.Glu159Lys)	45163	CA135641	NM_004999.3:c.475G>A, NM_001300899.1:c.475G>A, XM_005248719.2:c.475G>A, XM_005248720.2:c.475G>A, XM_005248721.2:c.475G>A, XM_005248722.2:c.475G>A, XM_005248724.2:c.475G>A, XM_005248726.2:c.475G>A, XM_005248719.4:c.475G>A, XM_005248720.4:c.475G>A, XM_005248721.4:c.475G>A, XM_005248722.4:c.475G>A, XM_005248724.4:c.475G>A, XM_005248726.4:c.475G>A, XM_017010899.2:c.475G>A, XM_024446447.1:c.475G>A, XM…	MYO6	nonsyndromic genetic deafness	MONDO:0019497		Benign	PM2 [Unmet], PM6 [Unmet], PVS1 [Unmet], PP1 [Unmet], PP4 [Unmet], BS2 [Unmet], BA1 [MET], BP4 [Unmet], BP3 [Unmet], BP2 [Unmet], PS1 [Unmet], PS3 [Unmet], PS2 [Unmet], PS4 [Unmet], PM5 [Unmet], PM4 [Unmet], PM1 [Unmet], PM3 [Unmet], BP7 [Unmet], BP5 [Unmet], BS1 [Unmet], BS4 [Unmet]	The filtering allele frequency of the p.Glu159Lys variant in the MYO6 gene is 0.7% for Ashkenazi Jewish chromosomes in the Genome Aggregation Database (91/10146 with 95%CI), which is a high enough frequency to be classified as benign based on thresholds defined by the ClinGen Hearing Loss Expert Panel for autosomal dominant hearing loss variants (BA1).		Hearing Loss VCEP	https://submit.ncbi.nlm.nih.gov/ft/byid/vroiax8b/hearing_loss_acmg_specifications_v1_2018.pdf	2018-09-20	2018-12-10	false	https://erepo.genome.network/evrepo/ui/classification/CA135641/MONDO:0019497/005	0.1877	VUS	Uncertain significance	InterVar: Uncertain significance PVS1=0 PS=[0, 0, 0, 0, 0] PM=[1, 0, 0, 0, 0, 0, 0] PP=[0, 0, 1, 0, 0, 0] BA1=0 BS=[1, 0, 0, 0, 0] BP=[0, 0, 0, 0, 0, 0, 0, 0]	2	Uncertain Significance
11	532696	45305	C	T	NM_005343.3(HRAS):c.510G>A (p.Lys170=)	45305	CA135992	NM_005343.3:c.510G>A, NM_001130442.1:c.510G>A, NM_005343.2:c.510G>A, NM_176795.3:c.*79G>A, XM_011519875.1:c.-425+4359C>T, XM_011519877.1:c.-162+4359C>T, XR_242795.1:n.791G>A, NM_001130442.2:c.510G>A, NM_001318054.1:c.273G>A, NM_176795.4:c.*79G>A, XM_011519875.2:c.-425+4359C>T, XM_011519877.2:c.-162+4359C>T, XM_017017167.1:c.-500+4359C>T, XM_017017168.1:c.-500+4359C>T, NM_005343.4:c.510G>A, ENST00…	LRRC56	RASopathy	MONDO:0021060	Autosomal dominant inheritance	Likely Benign	BP5 [MET], BP7 [MET], BP4 [MET]	The c.510G>A (p.Lys170=) variant is a synonymous (silent) variant at a nucleotide that is not highly conserved and is not predicted to impact splicing (BP7). Computational prediction tools and conservation analysis suggest that the p.Lys170= variant does not impact the protein (BP4).This variant has been identified in a patient with an alternate molecular basis for disease (BP5; LMM and GeneDx in…		RASopathy VCEP	https://submit.ncbi.nlm.nih.gov/ft/byid/pdyydcyt/acmg_variant_classification_rasopathy_.pdf	2017-04-03	2018-12-10	false	https://erepo.genome.network/evrepo/ui/classification/CA135992/MONDO:0021060/004	0.0122	Likely Benign	Likely benign	InterVar: Likely benign PVS1=0 PS=[0, 0, 0, 0, 0] PM=[0, 1, 0, 0, 0, 0, 0] PP=[0, 0, 0, 0, 0, 0] BA1=0 BS=[0, 0, 0, 0, 0] BP=[0, 0, 0, 1, 0, 1, 1, 0]	2	Uncertain Significance
11	120989335	45314	A	G	NM_005422.2(TECTA):c.1111A>G (p.Arg371Gly)	45314	CA136018	NM_005422.2:c.1111A>G, NM_005422.2:n.1111A>G, ENST00000264037.2:n.1111A>G, ENST00000392793.5:c.1111A>G, NC_000011.10:g.121118626A>G, CM000673.2:g.121118626A>G, NC_000011.9:g.120989335A>G, CM000673.1:g.120989335A>G, NC_000011.8:g.120494545A>G, NG_011633.1:g.20961A>G, NM_005422.2(TECTA):c.1111A>G (p.Arg371Gly)	TECTA	nonsyndromic genetic deafness	MONDO:0019497		Benign	PP3 [Unmet], BP4 [Unmet], BA1 [MET]	The filtering allele frequency of the p.Arg317Gly variant in the TECTA gene is 67.5% (16434/24006) of African chromosomes by the Genome Aggregation Database (http://gnomad.broadinstitute.org; calculated by using inverse allele frequency at https://www.cardiodb.org/allelefrequencyapp/), which is a high enough frequency to be classified as benign based on thresholds defined by the ClinGen Hearing L…		Hearing Loss VCEP	https://submit.ncbi.nlm.nih.gov/ft/byid/vroiax8b/hearing_loss_acmg_specifications_v1_2018.pdf	2018-09-28	2018-12-10	false	https://erepo.genome.network/evrepo/ui/classification/CA136018/MONDO:0019497/005	0	Benign auto	Benign	InterVar: Benign PVS1=0 PS=[0, 0, 0, 0, 0] PM=[1, 0, 0, 0, 0, 0, 0] PP=[0, 0, 0, 0, 0, 0] BA1=1 BS=[1, 1, 0, 0, 0] BP=[0, 0, 0, 0, 0, 1, 0, 0]	2	Uncertain Significance
11	120998747	45317	C	G	NM_005422.2(TECTA):c.2061C>G (p.Asn687Lys)	45317	CA136024	NM_005422.2:c.2061C>G, NM_005422.2:n.2061C>G, ENST00000264037.2:n.2061C>G, ENST00000392793.5:c.2061C>G, NC_000011.10:g.121128038C>G, CM000673.2:g.121128038C>G, NC_000011.9:g.120998747C>G, CM000673.1:g.120998747C>G, NC_000011.8:g.120503957C>G, NG_011633.1:g.30373C>G, NM_005422.2(TECTA):c.2061C>G (p.Asn687Lys)	TECTA	nonsyndromic genetic deafness	MONDO:0019497	Autosomal recessive inheritance	Likely Benign	BA1 [Unmet], BP4 [MET], PS4 [Unmet], PM3 [Unmet], BS1 [MET]	The p.Asn687Lys variant in TECTA has been identified in 1 patient with Asperger syndrome who was hypersensitive to sound (PMID: 30675382). However, the filtering allele frequency of the p.Asn687Lys variant is 0.3% for European chromosomes by gnomAD (399/126054, including one homozygous observation, with 95% CI), which is a high enough frequency to be classified as likely benign based on the thres…	30675382	Hearing Loss VCEP	https://submit.ncbi.nlm.nih.gov/ft/byid/vroiax8b/hearing_loss_acmg_specifications_v1_2018.pdf			false	https://erepo.genome.network/evrepo/ui/classification/CA136024/MONDO:0019497/005	0.6752	VUS	Uncertain significance	InterVar: Uncertain significance PVS1=0 PS=[0, 0, 0, 0, 0] PM=[1, 1, 0, 0, 0, 0, 0] PP=[0, 0, 0, 0, 0, 0] BA1=0 BS=[0, 0, 0, 0, 0] BP=[0, 0, 0, 0, 0, 0, 0, 0]	3	Uncertain Significance
1	216498754	48347	T	G	NM_206933.2(USH2A):c.1036A>C (p.Asn346His)	48347	CA262054	NM_206933.2:c.1036A>C, NC_000001.11:g.216325412T>G, CM000663.2:g.216325412T>G, NC_000001.10:g.216498754T>G, CM000663.1:g.216498754T>G, NC_000001.9:g.214565377T>G, NG_009497.1:g.102985A>C, NM_007123.5:c.1036A>C, NM_206933.3:c.1036A>C, ENST00000307340.7:c.1036A>C, ENST00000366942.3:c.1036A>C, NM_206933.2(USH2A):c.1036A>C (p.Asn346His)	USH2A	Usher syndrome	MONDO:0019501	Autosomal recessive inheritance	Pathogenic	PM6 [Unmet], PVS1 [Unmet], BS2 [Unmet], PP4 [MET], PP3 [MET], PM3-Very Strong [MET], PM2-Supporting [MET], BP2 [Unmet], BP4 [Unmet], BP3 [Unmet], BA1 [Unmet], PS4 [Unmet], PS2 [Unmet], PS1 [Unmet], PS3 [Unmet], PM5 [Unmet], PM1 [Unmet], PM4 [Unmet], PP1-Strong [MET], BP5 [Unmet], BP7 [Unmet], BS1 [Unmet], BS4 [Unmet]	The allele frequency of the p.Asn346His variant in the USH2A gene is 0.016% (20/126318) of European (Non-Finnish) chromosomes by the Genome Aggregation Database (http://gnomad.broadinstitute.org), which is a low enough frequency to award PM2_Supporting based on the thresholds defined by the ClinGen Hearing Loss Expert Panel for autosomal recessive Usher syndrome (PM2_Supporting). The p.Asn346His …	25521520, 24160897, 10729113, 17405132, 15241801, 22135276, 24160897, 26969326, 15241801, 22135276, 24160897, 26969326, 15241801, 22135276, 25521520, 24160897, 10729113, 15241801, 17405132, 22135276, 25521520, 24160897, 10729113, 15241801, 17405132, 22135276	Hearing Loss VCEP	https://submit.ncbi.nlm.nih.gov/ft/byid/vroiax8b/hearing_loss_acmg_specifications_v1_2018.pdf	2018-09-14	2018-12-10	false	https://erepo.genome.network/evrepo/ui/classification/CA262054/MONDO:0019501/005	0.8999	Likely Pathogenic	Likely pathogenic	InterVar: Likely pathogenic PVS1=0 PS=[0, 0, 0, 0, 0] PM=[1, 1, 0, 0, 0, 0, 0] PP=[0, 0, 1, 0, 1, 0] BA1=0 BS=[0, 0, 0, 0, 0] BP=[0, 0, 0, 0, 0, 0, 0, 0]	2	Uncertain Significance
1	215807798	48459	T	C	NM_206933.2(USH2A):c.15297+3A>G	48459	CA143392	NM_206933.2:c.15297+3A>G, NM_206933.3:c.15297+3A>G, ENST00000307340.7:c.15297+3A>G, NC_000001.11:g.215634456T>C, CM000663.2:g.215634456T>C, NC_000001.10:g.215807798T>C, CM000663.1:g.215807798T>C, NC_000001.9:g.213874421T>C, NG_009497.1:g.793941A>G, NM_206933.2(USH2A):c.15297+3A>G	USH2A	Usher syndrome	MONDO:0019501	Autosomal recessive inheritance	Benign	PM2 [Unmet], PM6 [Unmet], PVS1 [Unmet], PP3 [Unmet], PP1 [Unmet], PP4 [Unmet], BS2 [Unmet], BP4 [Unmet], BP3 [Unmet], BP2 [Unmet], BA1 [MET], PS1 [Unmet], PS4 [Unmet], PS2 [Unmet], PS3 [Unmet], PM5 [Unmet], PM4 [Unmet], PM1 [Unmet], PM3 [Unmet], BP7 [Unmet], BP5 [Unmet], BS1 [Unmet], BS4 [Unmet]	The filtering allele frequency of the c.15297+3A>G variant in the USH2A gene is 0.99% (265/24032) of African chromosomes by the Genome Aggregation Database (http://gnomad.broadinstitute.org; calculated by using inverse allele frequency at https://www.cardiodb.org/allelefrequencyapp/), which is a high enough frequency to be classified as benign based on thresholds defined by the ClinGen Hearing Lo…		Hearing Loss VCEP	https://submit.ncbi.nlm.nih.gov/ft/byid/vroiax8b/hearing_loss_acmg_specifications_v1_2018.pdf	2018-09-14	2018-12-10	false	https://erepo.genome.network/evrepo/ui/classification/CA143392/MONDO:0019501/005	0.025	VUS	Likely benign	InterVar: Likely benign PVS1=0 PS=[0, 0, 0, 0, 0] PM=[0, 0, 0, 0, 0, 0, 0] PP=[0, 0, 1, 0, 0, 0] BA1=0 BS=[1, 0, 0, 0, 0] BP=[0, 0, 0, 0, 0, 1, 0, 0]	2	Uncertain Significance
1	215802242	48464	C	T	NM_206933.2(USH2A):c.15433G>A (p.Val5145Ile)	48464	CA143401	NM_206933.2:c.15433G>A, NM_206933.3:c.15433G>A, ENST00000307340.7:c.15433G>A, NC_000001.11:g.215628900C>T, CM000663.2:g.215628900C>T, NC_000001.10:g.215802242C>T, CM000663.1:g.215802242C>T, NC_000001.9:g.213868865C>T, NG_009497.1:g.799497G>A, NM_206933.2(USH2A):c.15433G>A (p.Val5145Ile)	USH2A	Usher syndrome type 2	MONDO:0016484	Autosomal recessive inheritance	Benign	PM2 [Unmet], PM6 [Unmet], PVS1 [Unmet], PP3 [Unmet], PP1 [Unmet], PP4 [Unmet], BS2 [Unmet], BA1 [MET], BP4 [MET], BP3 [Unmet], BP2 [Unmet], PS1 [Unmet], PS3 [Unmet], PS2 [Unmet], PS4 [Unmet], PM5 [Unmet], PM4 [Unmet], PM1 [Unmet], PM3 [Unmet], BP7 [Unmet], BP5 [Unmet], BS1 [Unmet], BS4 [Unmet]	The p.Val5145Ile variant in USH2A has been identified in at least 5 individuals with Usher syndrome; however, in 3 individuals no variant on the second allele was identified and in two individuals, no information about the other allele was provided (PMIDs 28041643, 25999674, 20829743, 27353947, 23591405). Additionally, the p.Val5145Ile variant was identified in 2 alleles of 56 retinitis pigmentos…	20507924, 27353947, 25999674, 20829743, 20591486, 28041643, 23591405	Hearing Loss VCEP	https://submit.ncbi.nlm.nih.gov/ft/byid/vroiax8b/hearing_loss_acmg_specifications_v1_2018.pdf			false	https://erepo.genome.network/evrepo/ui/classification/CA143401/MONDO:0016484/005	0.0507	VUS	Likely benign	InterVar: Likely benign PVS1=0 PS=[0, 0, 0, 0, 0] PM=[0, 0, 0, 0, 0, 0, 0] PP=[0, 0, 0, 0, 0, 0] BA1=0 BS=[1, 0, 0, 0, 0] BP=[0, 0, 0, 0, 0, 1, 0, 0]	1	Uncertain Significance
1	215799170	48468	T	C	NM_206933.2(USH2A):c.15562A>G (p.Ser5188Gly)	48468	CA143409	NM_206933.2:c.15562A>G, NM_206933.3:c.15562A>G, ENST00000307340.7:c.15562A>G, NC_000001.11:g.215625828T>C, CM000663.2:g.215625828T>C, NC_000001.10:g.215799170T>C, CM000663.1:g.215799170T>C, NC_000001.9:g.213865793T>C, NG_009497.1:g.802569A>G, NM_206933.2(USH2A):c.15562A>G (p.Ser5188Gly)	USH2A	Usher syndrome	MONDO:0019501	Autosomal recessive inheritance	Benign	BA1 [MET]	The filtering allele frequency of the p.Ser5188Gly variant in the USH2A gene is 6.8% (2200/30782) of South Asian chromosomes by the Genome Aggregation Database (http://gnomad.broadinstitute.org; calculated by using inverse allele frequency at https://www.cardiodb.org/allelefrequencyapp/), which is a high enough frequency to be classified as benign based on thresholds defined by the ClinGen Hearin…		Hearing Loss VCEP	https://submit.ncbi.nlm.nih.gov/ft/byid/vroiax8b/hearing_loss_acmg_specifications_v1_2018.pdf	2018-09-17	2018-12-10	false	https://erepo.genome.network/evrepo/ui/classification/CA143409/MONDO:0019501/005	0.025	VUS	Likely benign	InterVar: Likely benign PVS1=0 PS=[0, 0, 0, 0, 0] PM=[0, 0, 0, 0, 0, 0, 0] PP=[0, 0, 0, 0, 0, 0] BA1=0 BS=[1, 0, 0, 0, 0] BP=[0, 0, 0, 0, 0, 1, 0, 0]	3	Uncertain Significance
1	216373231	48503	AAT	A	NM_007123.5(USH2A):c.3547_3548delAT (p.Ile1183Phefs)	48503	CA262101	NM_007123.5:c.3547_3548delAT, NM_007123.5:c.3547_3548del, NM_206933.2:c.3547_3548del, XR_922595.1:n.354+3969_354+3970del, XR_922596.1:n.354+3969_354+3970del, XR_922597.1:n.354+3969_354+3970del, XR_922598.1:n.484+3969_484+3970del, XR_922595.3:n.1076+3969_1076+3970del, XR_922596.3:n.1076+3969_1076+3970del, NM_206933.3:c.3547_3548del, ENST00000307340.7:c.3547_3548del, ENST00000366942.3:c.3547_3548de…	USH2A	Usher syndrome type 2A	MONDO:0010169	Autosomal recessive inheritance	Likely Pathogenic	PM2 [MET], PM6 [Unmet], PVS1 [MET], PP4 [Unmet], PP1 [Unmet], PP3 [Unmet], BS2 [Unmet], BP2 [Unmet], BP4 [Unmet], BP3 [Unmet], BA1 [Unmet], PS4 [Unmet], PS2 [Unmet], PS3 [Unmet], PS1 [Unmet], PM3 [Unmet], PM1 [Unmet], PM5 [Unmet], PM4 [Unmet], BP5 [Unmet], BP7 [Unmet], BS1 [Unmet], BS4 [Unmet]	The p.Ile1183fs variant introduces a premature stop codon in biologically-relevant-exon 17/72 (NM_206933.2) that is predicted to lead to a truncated or absent protein in a gene wherein which loss-of-function is an established mechanism (PVS1; PMIDs: 9624053, 25211151, 20497194). The allele frequency of the p.Ile1183fs variant in USH2A is 0.0009% (1/111274) of non-Finnish European alleles in gnomA…		Hearing Loss VCEP	https://submit.ncbi.nlm.nih.gov/ft/byid/vroiax8b/hearing_loss_acmg_specifications_v1_2018.pdf			false	https://erepo.genome.network/evrepo/ui/classification/CA262101/MONDO:0010169/005	0.9971	Pathogenic	Pathogenic	InterVar: Pathogenic PVS1=1 PS=[0, 0, 0, 0, 0] PM=[0, 1, 0, 0, 0, 0, 0] PP=[0, 0, 0, 0, 1, 0] BA1=0 BS=[0, 0, 0, 0, 0] BP=[0, 0, 0, 0, 0, 0, 0, 0]	2	Uncertain Significance
1	216246634	48535	C	T	NM_206933.2(USH2A):c.5581G>A (p.Gly1861Ser)	48535	CA262105	NM_206933.2:c.5581G>A, NR_125992.1:n.136+692C>T, NR_125993.1:n.136+692C>T, NM_206933.3:c.5581G>A, ENST00000307340.7:c.5581G>A, NC_000001.11:g.216073292C>T, CM000663.2:g.216073292C>T, NC_000001.10:g.216246634C>T, CM000663.1:g.216246634C>T, NC_000001.9:g.214313257C>T, NG_009497.1:g.355105G>A, NM_206933.2(USH2A):c.5581G>A (p.Gly1861Ser)	USH2A	Usher syndrome	MONDO:0019501	Autosomal recessive inheritance	Pathogenic	PM6 [Unmet], PVS1 [Unmet], PP3 [MET], PP1 [MET], PP4 [MET], BS2 [Unmet], PM2-Supporting [MET], BA1 [Unmet], BP4 [Unmet], BP2 [Unmet], BP3 [Unmet], PS1 [Unmet], PS3 [Unmet], PS4 [MET], PS2 [Unmet], PM3-Strong [MET], PM5 [Unmet], PM4 [Unmet], PM1 [Unmet], BP7 [Unmet], BP5 [Unmet], BS1 [Unmet], BS4 [Unmet]	The allele frequency of the p.Gly1861Ser variant in USH2A is 0.017% (3/17184) of East Asian chromosomes by the Genome Aggregation Database (http://gnomad.broadinstitute.org), which is a low enough frequency to award PM2_Supporting based on the thresholds defined by the ClinGen Hearing Loss Expert Panel for autosomal recessive hearing loss (PM2_P). This variant was found to have a statistically hi…	26310143, 25356976, 23737954, 26310143, 26338283, 25356976, 23737954, 26310143, 26338283, 26310143	Hearing Loss VCEP	https://submit.ncbi.nlm.nih.gov/ft/byid/vroiax8b/hearing_loss_acmg_specifications_v1_2018.pdf	2018-09-14	2018-12-10	false	https://erepo.genome.network/evrepo/ui/classification/CA262105/MONDO:0019501/005	0.8999	Likely Pathogenic	Likely pathogenic	InterVar: Likely pathogenic PVS1=0 PS=[0, 0, 0, 0, 0] PM=[1, 1, 0, 0, 0, 0, 0] PP=[0, 0, 1, 0, 1, 0] BA1=0 BS=[0, 0, 0, 0, 0] BP=[0, 0, 0, 0, 0, 0, 0, 0]	3	Uncertain Significance
7	140501331	55793	A	C	NM_004333.4(BRAF):c.741T>G (p.Phe247Leu)	55793	CA284654	NM_004333.4:c.741T>G, LRG_299t1:c.741T>G, XM_005250045.1:c.741T>G, XM_005250046.1:c.741T>G, XM_011516529.1:c.741T>G, XM_011516530.1:c.741T>G, XR_242190.1:n.749T>G, XR_927520.1:n.749T>G, XR_927521.1:n.749T>G, XR_927522.1:n.749T>G, XR_927523.1:n.749T>G, NM_001354609.1:c.741T>G, NM_004333.5:c.741T>G, NR_148928.1:n.1046T>G, XM_017012558.1:c.741T>G, XM_017012559.1:c.741T>G, XR_001744857.1:n.749T>G, XR…	BRAF	RASopathy	MONDO:0021060	Autosomal dominant inheritance	Pathogenic	PP2 [MET], PP3 [MET], PP1 [Unmet], BS2 [Unmet], PS4-Supporting [MET], PM1 [MET], PM4 [Unmet], PM5 [Unmet], PS2 [MET], PS3 [MET], PS1 [Unmet], BP5 [Unmet], BP7 [Unmet], BS3 [Unmet], BS1 [Unmet], BS4 [Unmet], PM6 [MET], PM2 [MET], BP1 [Unmet], BP4 [Unmet], BP2 [Unmet], BP3 [Unmet], BA1 [Unmet]	The c.741T>G (p.Phe247Leu) variant in BRAF has been reported in the literature as a confirmed and unconfirmed de novo occurrence in 2 patients with clinical features of a RASopathy (PM6, PS2, PS4_Supporting; GeneDx internal data; GTR Lab ID 26957; SCV000077236.10). In vitro functional studies provide some evidence that the p.Phe247Leu variant may impact protein function (PS3; PMID: 28512244). Fur…	28512244	RASopathy VCEP	https://submit.ncbi.nlm.nih.gov/ft/byid/pdyydcyt/acmg_variant_classification_rasopathy_.pdf			false	https://erepo.genome.network/evrepo/ui/classification/CA284654/MONDO:0021060/004	0.8999	Likely Pathogenic	Likely pathogenic	InterVar: Likely pathogenic PVS1=0 PS=[0, 0, 0, 0, 0] PM=[1, 1, 0, 0, 0, 0, 0] PP=[0, 0, 1, 0, 1, 0] BA1=0 BS=[0, 0, 0, 0, 0] BP=[0, 0, 0, 0, 0, 0, 0, 0]	2	Uncertain Significance
12	103237555	92729	G	T	NM_000277.2(PAH):c.1068C>A (p.Tyr356Ter)	92729	CA273107	NM_000277.2:c.1068C>A, NC_000012.12:g.102843777G>T, CM000674.2:g.102843777G>T, NC_000012.11:g.103237555G>T, CM000674.1:g.103237555G>T, NC_000012.10:g.101761685G>T, NG_008690.1:g.78826C>A, NG_008690.2:g.119634C>A, NM_000277.1:c.1068C>A, XM_011538422.1:c.1011C>A, NM_001354304.1:c.1068C>A, NM_000277.3:c.1068C>A, ENST00000307000.7:c.1053C>A, ENST00000549247.6:n.827C>A, ENST00000551114.2:n.730C>A, ENS…	PAH	phenylketonuria	MONDO:0009861	Autosomal recessive inheritance	Pathogenic	PVS1 [MET], PM2 [MET], PP4-Moderate [MET], PM3-Strong [MET]	PAH-specific ACMG/AMP criteria applied: PVS1: Nonsense variant; PM2: gnomAD MAF 0.00017; PP4_Moderate: Detected in PKU patients (PMID:25894915); PM3_Strong: in trans with p.W326X (Pathogenic), and IVS4-1G>A (Pathogenic). (PMID:25894915). In summary this variant meets criteria to be classified as pathogenic for phenylketonuria in an autosomal recessive manner based on the ACMG/AMP criteria applied…	25894915, 25894915	PAH VCEP	https://www.clinicalgenome.org/working-groups/clinical-domain/inborn-errors-of-metabolism-clinical-domain-working-group/pah-variant-curation-expert-panel/	2018-08-13	2018-12-10	false	https://erepo.genome.network/evrepo/ui/classification/CA273107/MONDO:0009861/006	0.9971	Pathogenic	Pathogenic	InterVar: Pathogenic PVS1=1 PS=[0, 0, 0, 0, 0] PM=[0, 1, 0, 0, 0, 0, 0] PP=[0, 0, 1, 0, 1, 0] BA1=0 BS=[0, 0, 0, 0, 0] BP=[0, 0, 0, 0, 0, 0, 0, 0]	2	Uncertain Significance
12	103234285	92731	G	A	NM_000277.1(PAH):c.1208C>T (p.Ala403Val)	92731	CA273106	NM_000277.1:c.1208C>T, NC_000012.12:g.102840507G>A, CM000674.2:g.102840507G>A, NC_000012.11:g.103234285G>A, CM000674.1:g.103234285G>A, NC_000012.10:g.101758415G>A, NG_008690.1:g.82096C>T, NG_008690.2:g.122904C>T, XM_011538422.1:c.1151C>T, NM_000277.2:c.1208C>T, NM_001354304.1:c.1208C>T, NM_000277.3:c.1208C>T, ENST00000307000.7:c.1193C>T, ENST00000551114.2:n.870C>T, ENST00000553106.5:c.1208C>T, EN…	PAH	phenylketonuria	MONDO:0009861	Autosomal recessive inheritance	Pathogenic	PM2 [Unmet], PP4-Moderate [MET], PM5 [Unmet], PM3-Very Strong [MET], PP3 [Unmet], PS3 [MET]	PAH-specific ACMG/AMP criteria applied: PP4_Moderate: Seen on 3 PKU alleles, BH4 deficiency was ruled out. Upgraded per ClinGen Metabolic WG. (PMID:8268925); PM3_VeryStrong: A403V found with 4 pathogenic variants . Upgraded per ClinGen SVI workgroup. (PMID:9429153); PS3: In vitro A403V mutant protein activity was ~43% wt. (PMID:21820508). In summary this variant meets criteria to be classified as…	8268925, 9429153, 21820508	PAH VCEP	https://www.clinicalgenome.org/working-groups/clinical-domain/inborn-errors-of-metabolism-clinical-domain-working-group/pah-variant-curation-expert-panel/	2018-08-10	2018-12-10	false	https://erepo.genome.network/evrepo/ui/classification/CA273106/MONDO:0009861/006	0.3246	Likely Pathogenic	Uncertain significance	InterVar: Uncertain significance PVS1=0 PS=[0, 0, 0, 0, 0] PM=[1, 0, 0, 0, 0, 0, 0] PP=[0, 0, 1, 0, 1, 0] BA1=0 BS=[1, 0, 0, 0, 0] BP=[0, 0, 0, 0, 0, 0, 0, 0]	2	Uncertain Significance
12	103234215	92732	A	G	NM_000277.2(PAH):c.1278T>C (p.Asn426=)	92732	CA145978	NM_000277.2:c.1278T>C, NM_000277.1:c.1278T>C, XM_011538422.1:c.1221T>C, NM_001354304.1:c.1278T>C, NM_000277.3:c.1278T>C, ENST00000307000.7:c.1263T>C, ENST00000551114.2:n.940T>C, ENST00000553106.5:c.1278T>C, ENST00000635477.1:n.382T>C, ENST00000635528.1:n.793T>C, NC_000012.12:g.102840437A>G, CM000674.2:g.102840437A>G, NC_000012.11:g.103234215A>G, CM000674.1:g.103234215A>G, NC_000012.10:g.101758345…	PAH	phenylketonuria	MONDO:0009861	Autosomal recessive inheritance	Benign	BA1 [MET], BP4 [MET]	PAH-specific ACMG/AMP criteria applied: BA1: MAF=0.16641; BP4: no impact on gene in SIFT, Polyphen2, MutationTaster. In summary this variant meets criteria to be classified as benign for phenylketonuria in an autosomal recessive manner based on the ACMG/AMP criteria applied as specified by the PAH Expert Panel: (BA1, BP4).		PAH VCEP	https://www.clinicalgenome.org/working-groups/clinical-domain/inborn-errors-of-metabolism-clinical-domain-working-group/pah-variant-curation-expert-panel/	2018-08-10	2018-12-10	false	https://erepo.genome.network/evrepo/ui/classification/CA145978/MONDO:0009861/006	0.0059	VUS	Likely benign	InterVar: Likely benign PVS1=0 PS=[0, 0, 0, 0, 0] PM=[0, 0, 0, 0, 0, 0, 0] PP=[0, 0, 0, 0, 0, 0] BA1=0 BS=[1, 0, 0, 0, 0] BP=[0, 0, 0, 1, 0, 1, 1, 0]	2	Uncertain Significance
12	103306550	92736	A	G	NM_000277.2(PAH):c.168+19T>C	92736	CA145980	NM_000277.2:c.168+19T>C, NC_000012.12:g.102912772A>G, CM000674.2:g.102912772A>G, NC_000012.11:g.103306550A>G, CM000674.1:g.103306550A>G, NC_000012.10:g.101830680A>G, NG_008690.1:g.9831T>C, NG_008690.2:g.50639T>C, NM_000277.1:c.168+19T>C, XM_011538422.1:c.168+19T>C, NM_001354304.1:c.168+19T>C, XM_017019370.2:c.168+19T>C, NM_000277.3:c.168+19T>C, ENST00000307000.7:c.153+19T>C, ENST00000546844.1:c.1…	PAH	phenylketonuria	MONDO:0009861	Autosomal recessive inheritance	Benign	PP4 [Unmet], BA1 [MET], BP4 [Unmet]	PAH-specific ACMG/AMP criteria applied: BA1: MAF=0.44942 in ExAC. In summary this variant meets criteria to be classified as benign for phenylketonuria in an autosomal recessive manner based on the ACMG/AMP criteria applied as specified by the PAH Expert Panel: (BA1).	23690520	PAH VCEP	https://www.clinicalgenome.org/working-groups/clinical-domain/inborn-errors-of-metabolism-clinical-domain-working-group/pah-variant-curation-expert-panel/			false	https://erepo.genome.network/evrepo/ui/classification/CA145980/MONDO:0009861/006	0	Benign auto	Benign	InterVar: Benign PVS1=0 PS=[0, 0, 0, 0, 0] PM=[0, 0, 0, 0, 0, 0, 0] PP=[0, 0, 0, 0, 0, 0] BA1=1 BS=[1, 0, 0, 0, 0] BP=[0, 0, 0, 0, 0, 1, 0, 0]	2	Uncertain Significance
12	103288696	92737	C	T	NM_000277.2(PAH):c.169G>A (p.Glu57Lys)	92737	CA220578	NM_000277.2:c.169G>A, NC_000012.12:g.102894918C>T, CM000674.2:g.102894918C>T, NC_000012.11:g.103288696C>T, CM000674.1:g.103288696C>T, NC_000012.10:g.101812826C>T, NG_008690.1:g.27685G>A, NG_008690.2:g.68493G>A, NM_000277.1:c.169G>A, XM_011538422.1:c.169G>A, NM_001354304.1:c.169G>A, XM_017019370.2:c.169G>A, NM_000277.3:c.169G>A, ENST00000307000.7:c.154G>A, ENST00000546844.1:c.169G>A, ENST000005486…	PAH	phenylketonuria	MONDO:0009861	Autosomal recessive inheritance	Uncertain Significance	PM2 [MET], PP4-Moderate [MET], PP3 [Unmet], PM3-Supporting [MET]	PAH-specific ACMG/AMP criteria applied: PM2: Extremely low frequency. ESP MAF=0.00012.; PP4_Moderate: Detected in a patient with mild HPA. Assessment of the PAH, PTS, and QDPR genes was performed. (PMID:21147011); PM3-supporting: Detected with V388M, pathogenic in ClinVar, but parental testing not performed. (PMID:21147011). In summary this variant meets criteria to be classified as uncertain sig…	21147011, 21147011	PAH VCEP	https://www.clinicalgenome.org/working-groups/clinical-domain/inborn-errors-of-metabolism-clinical-domain-working-group/pah-variant-curation-expert-panel/	2018-08-10	2018-12-10	false	https://erepo.genome.network/evrepo/ui/classification/CA220578/MONDO:0009861/006	0.8121	VUS	Uncertain significance	InterVar: Uncertain significance PVS1=0 PS=[0, 0, 0, 0, 0] PM=[1, 1, 0, 0, 0, 0, 0] PP=[0, 0, 1, 0, 0, 0] BA1=0 BS=[0, 0, 0, 0, 0] BP=[0, 0, 0, 0, 0, 0, 0, 0]	1	Uncertain Significance
12	103288546	92740	GGACAGTGGC	G	NM_000277.2(PAH):c.310_318delGCCACTGTC (p.Ala104_Val106del)	92740	CA220580	NM_000277.2:c.310_318delGCCACTGTC, NM_000277.1:c.310_318del, XM_011538422.1:c.310_318del, NM_000277.2:c.310_318del, NM_001354304.1:c.310_318del, XM_017019370.2:c.310_318del, NM_000277.3:c.310_318del, ENST00000307000.7:c.295_303del, ENST00000546844.1:c.310_318del, ENST00000548928.1:n.232_240del, ENST00000549111.5:n.406_414del, ENST00000550978.6:n.294_302del, ENST00000551337.5:c.310_318del, ENST000…	PAH	phenylketonuria	MONDO:0009861	Autosomal recessive inheritance	Uncertain Significance	PM2 [MET], PM4 [MET], PP4 [MET]	PAH-specific ACMG/AMP criteria applied: PM2: Identified a single time in gnomAD (4.06e-06) and absent in ExAC; PM4: p.Ala104_Val106del; PP4: Single patient picked up on NBS with no confirmation studies, no clinical info, no Phe levels, etc. (PMID:27308838). In summary this variant meets criteria to be classified as uncertain significance for phenylketonuria based on the ACMG/AMP criteria applied …	27308838	PAH VCEP	https://www.clinicalgenome.org/working-groups/clinical-domain/inborn-errors-of-metabolism-clinical-domain-working-group/pah-variant-curation-expert-panel/	2018-08-10	2018-12-10	false	https://erepo.genome.network/evrepo/ui/classification/CA220580/MONDO:0009861/006	0.6752	VUS	Uncertain significance	InterVar: Uncertain significance PVS1=0 PS=[0, 0, 0, 0, 0] PM=[0, 1, 0, 1, 0, 0, 0] PP=[0, 0, 0, 0, 0, 0] BA1=0 BS=[0, 0, 0, 0, 0] BP=[0, 0, 0, 0, 0, 0, 0, 0]	2	Uncertain Significance
12	103271326	92741	G	A	NM_000277.2(PAH):c.355C>T (p.Pro119Ser)	92741	CA220582	NM_000277.2:c.355C>T, NM_000277.1:c.355C>T, XM_011538422.1:c.355C>T, NM_001354304.1:c.355C>T, XM_017019370.2:c.355C>T, NM_000277.3:c.355C>T, ENST00000307000.7:c.340C>T, ENST00000549111.5:n.451C>T, ENST00000550978.6:n.339C>T, ENST00000551337.5:c.355C>T, ENST00000551988.5:n.444C>T, ENST00000553106.5:c.355C>T, NC_000012.12:g.102877548G>A, CM000674.2:g.102877548G>A, NC_000012.11:g.103271326G>A, CM000…	PAH	phenylketonuria	MONDO:0009861	Autosomal recessive inheritance	Likely Pathogenic	PM2 [Unmet], PP4-Moderate [MET], PP3 [MET], PM3-Strong [MET]	PAH-specific ACMG/AMP criteria applied: PP3: in silico analysis supportive of damaging effect; PM3_Strong: In trans with R261Q (PMID 21147011), and in trans with IVS2+1G>A (PMID 12655554) (PMID:21147011; PMID:12655554); PP4_Moderate: BH4 deficiency excluded (PMID:21147011). In summary this variant meets criteria to be classified as likely pathogenic for phenylketonuria in an autosomal recessive m…	21147011, 21147011, 12655554	PAH VCEP	https://www.clinicalgenome.org/working-groups/clinical-domain/inborn-errors-of-metabolism-clinical-domain-working-group/pah-variant-curation-expert-panel/	2018-07-29	2018-12-10	false	https://erepo.genome.network/evrepo/ui/classification/CA220582/MONDO:0009861/006	0.8999	Likely Pathogenic	Likely pathogenic	InterVar: Likely pathogenic PVS1=0 PS=[0, 0, 0, 0, 0] PM=[1, 1, 0, 0, 0, 0, 0] PP=[0, 0, 1, 0, 1, 0] BA1=0 BS=[0, 0, 0, 0, 0] BP=[0, 0, 0, 0, 0, 0, 0, 0]	3	Uncertain Significance
12	103271235	92742	C	A	NM_000277.1(PAH):c.441+5G>T	92742	CA273112	NM_000277.1:c.441+5G>T, NC_000012.12:g.102877457C>A, CM000674.2:g.102877457C>A, NC_000012.11:g.103271235C>A, CM000674.1:g.103271235C>A, NC_000012.10:g.101795365C>A, NG_008690.1:g.45146G>T, NG_008690.2:g.85954G>T, XM_011538422.1:c.441+5G>T, NM_000277.2:c.441+5G>T, NM_001354304.1:c.441+5G>T, XM_017019370.2:c.441+5G>T, NM_000277.3:c.441+5G>T, ENST00000307000.7:c.426+5G>T, ENST00000549111.5:n.537+5G>…	PAH	phenylketonuria	MONDO:0009861	Autosomal recessive inheritance	Pathogenic	PM2 [MET], PP4-Moderate [MET], PM5 [Unmet], PP3 [MET], PS3 [MET], PM3-Strong [MET]	The c.441+5G>T variant in PAH has been reported on >17 PKU alleles (BH4 deficiency excluded). (PP4_Moderate; PMID: 17935162; PMID: 23514811). This variant has an extremely low allele frequency (0.00002886) in gnomAD (PM2; http://gnomad.broadinstitute.org). This variant has 0% enzyme activity (PS3; http://www.biopku.org). This variant was detected in trans with IVS10-11g>a and p.V388M (Pathogenic …	17935162, 23514811, 23514811	PAH VCEP	https://www.clinicalgenome.org/working-groups/clinical-domain/inborn-errors-of-metabolism-clinical-domain-working-group/pah-variant-curation-expert-panel/	2018-05-24	2018-12-10	false	https://erepo.genome.network/evrepo/ui/classification/CA273112/MONDO:0009861/006	0.4999	VUS	Uncertain significance	InterVar: Uncertain significance PVS1=0 PS=[0, 0, 0, 0, 0] PM=[0, 1, 0, 0, 0, 0, 0] PP=[0, 0, 1, 0, 1, 0] BA1=0 BS=[0, 0, 0, 0, 0] BP=[0, 0, 0, 0, 0, 0, 0, 0]	2	Uncertain Significance
12	103260383	92743	T	A	NM_000277.2(PAH):c.500A>T (p.Asn167Ile)	92743	CA220584	NM_000277.2:c.500A>T, NC_000012.12:g.102866605T>A, CM000674.2:g.102866605T>A, NC_000012.11:g.103260383T>A, CM000674.1:g.103260383T>A, NC_000012.10:g.101784513T>A, NG_008690.1:g.55998A>T, NG_008690.2:g.96806A>T, NM_000277.1:c.500A>T, XM_011538422.1:c.500A>T, NM_001354304.1:c.500A>T, XM_017019370.2:c.500A>T, NM_000277.3:c.500A>T, ENST00000307000.7:c.485A>T, ENST00000549111.5:n.596A>T, ENST000005519…	PAH	phenylketonuria	MONDO:0009861	Autosomal recessive inheritance	Likely Pathogenic	PM2 [MET], PP4-Moderate [MET], PP3 [Unmet], PM3-Strong [MET]	PAH-specific ACMG/AMP criteria applied: PM2: Extremely low frequency in ExAC (MAF=0.00003). Absent from gnomAD, 1000G, ESP; PP4_Moderate: Found in a French patient with HPA and 2 unrelated UK patients. BH4 deficiencies not assessed/reported. Seen in 1 German patient, Cofactor deficiency was excluded by the BH4 test. 1 Spanish patient, a defect in the synthesis or regeneration pathways of 6R-BH4 w…	10679941, 9012412, 26666653, 26666653, 24368688	PAH VCEP	https://www.clinicalgenome.org/working-groups/clinical-domain/inborn-errors-of-metabolism-clinical-domain-working-group/pah-variant-curation-expert-panel/	2018-08-28	2018-12-10	false	https://erepo.genome.network/evrepo/ui/classification/CA220584/MONDO:0009861/006	0.8999	Likely Pathogenic	Uncertain significance	InterVar: Uncertain significance PVS1=0 PS=[0, 0, 0, 0, 0] PM=[1, 1, 0, 0, 0, 0, 0] PP=[0, 0, 0, 0, 1, 0] BA1=0 BS=[0, 0, 0, 0, 0] BP=[0, 0, 0, 0, 0, 0, 0, 0]	2	Uncertain Significance
12	103260375	92744	G	C	NM_000277.1(PAH):c.508C>G (p.His170Asp)	92744	CA273111	NM_000277.1:c.508C>G, XM_011538422.1:c.508C>G, NM_000277.2:c.508C>G, NM_001354304.1:c.508C>G, XM_017019370.2:c.508C>G, NM_000277.3:c.508C>G, ENST00000307000.7:c.493C>G, ENST00000549111.5:n.604C>G, ENST00000551988.5:n.530+10865C>G, ENST00000553106.5:c.508C>G, NC_000012.12:g.102866597G>C, CM000674.2:g.102866597G>C, NC_000012.11:g.103260375G>C, CM000674.1:g.103260375G>C, NC_000012.10:g.101784505G>C,…	PAH	phenylketonuria	MONDO:0009861	Autosomal recessive inheritance	Pathogenic	PM2 [MET], PP3 [MET], PP4 [MET], PM3-Strong [MET], PS3 [MET]	The c.508C>G (p.His170Asp) variant in PAH has been reported in 1 patient with hyperphenylalaninemia, and 1 patient with benign persistent hyperphenylalaninemia. (PP4; PMID: 11385716). This variant has an extremely low allele frequency (0.00018) in gnomAD (PM2; http://gnomad.broadinstitute.org). This variant has 43% enzyme activity (PS3; PMID: 17935162). This variant was detected in trans with R26…	11385716, 24941924, 11385716, 17935162	PAH VCEP	https://www.clinicalgenome.org/working-groups/clinical-domain/inborn-errors-of-metabolism-clinical-domain-working-group/pah-variant-curation-expert-panel/	2018-07-28	2018-12-10	false	https://erepo.genome.network/evrepo/ui/classification/CA273111/MONDO:0009861/006	0.8999	Likely Pathogenic	Likely pathogenic	InterVar: Likely pathogenic PVS1=0 PS=[0, 0, 0, 0, 0] PM=[1, 1, 0, 0, 0, 0, 0] PP=[0, 0, 1, 0, 1, 0] BA1=0 BS=[0, 0, 0, 0, 0] BP=[0, 0, 0, 0, 0, 0, 0, 0]	3	Uncertain Significance
12	103249087	92746	T	C	NM_000277.2(PAH):c.533A>G (p.Glu178Gly)	92746	CA273110	NM_000277.2:c.533A>G, NC_000012.12:g.102855309T>C, CM000674.2:g.102855309T>C, NC_000012.11:g.103249087T>C, CM000674.1:g.103249087T>C, NC_000012.10:g.101773217T>C, NG_008690.1:g.67294A>G, NG_008690.2:g.108102A>G, NM_000277.1:c.533A>G, XM_011538422.1:c.533A>G, NM_001354304.1:c.533A>G, XM_017019370.2:c.533A>G, NM_000277.3:c.533A>G, ENST00000307000.7:c.518A>G, ENST00000549111.5:n.629A>G, ENST00000551…	PAH	phenylketonuria	MONDO:0009861	Autosomal recessive inheritance	Pathogenic	PM2 [MET], PP4-Moderate [MET], PP3 [MET], PM3-Strong [MET], PS3 [MET]	PAH-specific ACMG/AMP criteria applied: PM2: Absent from 1000G, ESP. ExAC MAF=0.00017; PP3: Deleterious effect predicted in SIFT, Polyphen2, MutationTaster. REVEL=0.841; PS3: 39% residual phenylalanine hydroxylase activity (PMID:17935162); PP4_Moderate: Detected in 6 PKU patients. BH4 deficiency excluded. Upgraded per ClinGen PAHEP. (PMID:18294361; PMID:9634518); PM3_Strong: In trans with 3 patho…	9634518, 18294361, 18294361, 17935162	PAH VCEP	https://www.clinicalgenome.org/working-groups/clinical-domain/inborn-errors-of-metabolism-clinical-domain-working-group/pah-variant-curation-expert-panel/	2018-08-10	2018-12-10	false	https://erepo.genome.network/evrepo/ui/classification/CA273110/MONDO:0009861/006	0.8999	Likely Pathogenic	Likely pathogenic	InterVar: Likely pathogenic PVS1=0 PS=[0, 0, 0, 0, 0] PM=[1, 1, 0, 0, 0, 0, 0] PP=[0, 0, 1, 0, 1, 0] BA1=0 BS=[0, 0, 0, 0, 0] BP=[0, 0, 0, 0, 0, 0, 0, 0]	2	Uncertain Significance
12	103248982	92747	A	G	NM_000277.1(PAH):c.638T>C (p.Leu213Pro)	92747	CA273109	NM_000277.1:c.638T>C, XM_011538422.1:c.638T>C, NM_000277.2:c.638T>C, NM_001354304.1:c.638T>C, XM_017019370.2:c.638T>C, NM_000277.3:c.638T>C, ENST00000307000.7:c.623T>C, ENST00000549111.5:n.734T>C, ENST00000553106.5:c.638T>C, NC_000012.12:g.102855204A>G, CM000674.2:g.102855204A>G, NC_000012.11:g.103248982A>G, CM000674.1:g.103248982A>G, NC_000012.10:g.101773112A>G, NG_008690.1:g.67399T>C, NG_008690…	PAH	phenylketonuria	MONDO:0009861	Autosomal recessive inheritance	Pathogenic	PM2 [MET], PP4-Moderate [MET], PM3-Very Strong [MET], PP3 [MET]	The c.638T>C (p.Leu213Pro) variant in PAH has been reported in in 4 patients with PAH deficiency (BH4 deficiency excluded). (PP4_Moderate; PMID: 8659548; PMID: 19292873; PMID: 21147011). This variant is absent from large population studies (PM2; http://exac.broadinstitute.org). This variant was detected in trans with c.1066-11G>A, E390G, D415N, R261X.(Pathogenic in ClinVar) (PM3_Very-strong; PMID…	21147011, 8659548, 19292873, 21147011, 8632937, 19292873	PAH VCEP	https://www.clinicalgenome.org/working-groups/clinical-domain/inborn-errors-of-metabolism-clinical-domain-working-group/pah-variant-curation-expert-panel/	2018-10-01	2018-12-10	false	https://erepo.genome.network/evrepo/ui/classification/CA273109/MONDO:0009861/006	0.8999	Likely Pathogenic	Likely pathogenic	InterVar: Likely pathogenic PVS1=0 PS=[0, 0, 0, 0, 0] PM=[1, 1, 0, 0, 0, 0, 0] PP=[0, 0, 1, 0, 1, 0] BA1=0 BS=[0, 0, 0, 0, 0] BP=[0, 0, 0, 0, 0, 0, 0, 0]	2	Uncertain Significance
12	103246700	92748	C	T	NM_000277.2(PAH):c.735G>A (p.Val245=)	92748	CA145982	NM_000277.2:c.735G>A, NM_000277.1:c.735G>A, XM_011538422.1:c.735G>A, NM_001354304.1:c.735G>A, NM_000277.3:c.735G>A, ENST00000307000.7:c.720G>A, ENST00000549247.6:n.494G>A, ENST00000553106.5:c.735G>A, NC_000012.12:g.102852922C>T, CM000674.2:g.102852922C>T, NC_000012.11:g.103246700C>T, CM000674.1:g.103246700C>T, NC_000012.10:g.101770830C>T, NG_008690.1:g.69681G>A, NG_008690.2:g.110489G>A, NM_000277…	PAH	phenylketonuria	MONDO:0009861	Autosomal recessive inheritance	Benign	BS2 [MET], BA1 [MET], BP4 [MET]	The c.735G>A (p.Val245=) variant in PAH has a MAF of 0.29058 in ExAC (BA1; http://exac.broadinstitute.org) with 6,524 homozygotes (BS2). This is a synonymous variant, predicted tolerated and benign in SIFT, Polyphen. MutationTaster predicted polymorphism with no abrogation of splice sites (BP4). In summary, this variant meets criteria to be classified as benign.		PAH VCEP	https://www.clinicalgenome.org/working-groups/clinical-domain/inborn-errors-of-metabolism-clinical-domain-working-group/pah-variant-curation-expert-panel/	2018-04-24	2018-12-10	false	https://erepo.genome.network/evrepo/ui/classification/CA145982/MONDO:0009861/006	0	Benign auto	Benign	InterVar: Benign PVS1=0 PS=[0, 0, 0, 0, 0] PM=[0, 0, 0, 0, 0, 0, 0] PP=[0, 0, 0, 0, 1, 0] BA1=1 BS=[1, 0, 0, 0, 0] BP=[0, 0, 0, 1, 0, 1, 1, 0]	2	Uncertain Significance
12	103246594	92749	G	A	NM_000277.1(PAH):c.841C>T (p.Pro281Ser)	92749	CA220587	NM_000277.1:c.841C>T, XM_011538422.1:c.841C>T, NM_000277.2:c.841C>T, NM_001354304.1:c.841C>T, NM_000277.3:c.841C>T, ENST00000307000.7:c.826C>T, ENST00000549247.6:n.600C>T, ENST00000553106.5:c.841C>T, ENST00000635477.1:n.2C>T, NC_000012.12:g.102852816G>A, CM000674.2:g.102852816G>A, NC_000012.11:g.103246594G>A, CM000674.1:g.103246594G>A, NC_000012.10:g.101770724G>A, NG_008690.1:g.69787C>T, NG_00869…	PAH	phenylketonuria	MONDO:0009861	Autosomal recessive inheritance	Likely Pathogenic	PM2 [MET], PP4-Moderate [MET], PM5 [Unmet], PP3 [MET], PM3-Strong [MET]	PAH-specific ACMG/AMP criteria applied: PM2: 1 allele in ExAC ; PP3: tools predict damaging ; PP4_Moderate: P281S Identified in at least one patient with classic PKU. BH4 deficiency excluded. (PMID:15589814); PM3_Strong: Detected with c.1315+1G>A & p.Arg243Ter, pathogenic in ClinVar (PMID:26666653; PMID:27121329). In summary this variant meets criteria to be classified as likely pathogenic for ph…	15589814, 27121329, 26666653	PAH VCEP	https://www.clinicalgenome.org/working-groups/clinical-domain/inborn-errors-of-metabolism-clinical-domain-working-group/pah-variant-curation-expert-panel/	2018-08-10	2018-12-10	false	https://erepo.genome.network/evrepo/ui/classification/CA220587/MONDO:0009861/006	0.8121	VUS	Uncertain significance	InterVar: Uncertain significance PVS1=0 PS=[0, 0, 0, 0, 0] PM=[1, 1, 0, 0, 0, 0, 0] PP=[0, 0, 1, 0, 0, 0] BA1=0 BS=[0, 0, 0, 0, 0] BP=[0, 0, 0, 0, 0, 0, 0, 0]	2	Uncertain Significance
12	103245487	92750	C	T	NM_000277.2(PAH):c.890G>A (p.Arg297His)	92750	CA220590	NM_000277.2:c.890G>A, NM_000277.1:c.890G>A, XM_011538422.1:c.890G>A, NM_001354304.1:c.890G>A, NM_000277.3:c.890G>A, ENST00000307000.7:c.875G>A, ENST00000549247.6:n.649G>A, ENST00000551114.2:n.552G>A, ENST00000553106.5:c.890G>A, ENST00000635477.1:n.51G>A, NC_000012.12:g.102851709C>T, CM000674.2:g.102851709C>T, NC_000012.11:g.103245487C>T, CM000674.1:g.103245487C>T, NC_000012.10:g.101769617C>T, NG_…	PAH	phenylketonuria	MONDO:0009861	Autosomal recessive inheritance	Pathogenic	PM2 [MET], PP4-Moderate [MET], PP3 [MET], PS3 [MET], PM3-Strong [MET]	The c.890G>A (p.Arg297His) variant in PAH has been reported in 6 patients with PKU, in trans with established pathogenic variants (PMID: 9298832,24401910) with BH4 deficiency excluded in one (PMIDs 24401910 & 9298832). This variant has an extremely low allele frequency in gnomAD (2/245792). The arginine at position 297 is in the C-terminal aromatic amino acid hydroxylase domain, and computational…	24401910, 9298832, 24401910, 24401910, 9298832	PAH VCEP	https://www.clinicalgenome.org/working-groups/clinical-domain/inborn-errors-of-metabolism-clinical-domain-working-group/pah-variant-curation-expert-panel/			false	https://erepo.genome.network/evrepo/ui/classification/CA220590/MONDO:0009861/006	0.8999	Likely Pathogenic	Likely pathogenic	InterVar: Likely pathogenic PVS1=0 PS=[0, 0, 0, 0, 0] PM=[1, 1, 0, 0, 0, 0, 0] PP=[0, 0, 1, 0, 1, 0] BA1=0 BS=[0, 0, 0, 0, 0] BP=[0, 0, 0, 0, 0, 0, 0, 0]	4	Uncertain Significance
12	103245479	92751	C	A	NM_000277.1(PAH):c.898G>T (p.Ala300Ser)	92751	CA273108	NM_000277.1:c.898G>T, NC_000012.12:g.102851701C>A, CM000674.2:g.102851701C>A, NC_000012.11:g.103245479C>A, CM000674.1:g.103245479C>A, NC_000012.10:g.101769609C>A, NG_008690.1:g.70902G>T, NG_008690.2:g.111710G>T, XM_011538422.1:c.898G>T, NM_000277.2:c.898G>T, NM_001354304.1:c.898G>T, NM_000277.3:c.898G>T, ENST00000307000.7:c.883G>T, ENST00000549247.6:n.657G>T, ENST00000551114.2:n.560G>T, ENST00000…	PAH	phenylketonuria	MONDO:0009861	Autosomal recessive inheritance	Pathogenic	PM2 [Unmet], PP4-Moderate [MET], PM5 [Unmet], PM3-Very Strong [MET], PP3 [MET], PS3 [MET]	PAH-specific ACMG/AMP criteria applied: PP3: Deleterious in SIFT, Polyphen2, MutationTaster; PP4_Moderate: A300S found on 56/588 hyperphenylalaninemic patients, BH4 deficiency excluded. Upgraded per ClinGen Metabolic WG. (PMID:21147011); PM3_VeryStrong: Detected with c.1066-11G>A (P), R261Q(P/LP), L48S (P), R176X (P) in 20 patients. (PMID:21147011); PS3: A300S in vitro PAH activity of 31% (PMID:1…	21147011, 21147011, 17935162	PAH VCEP	https://www.clinicalgenome.org/working-groups/clinical-domain/inborn-errors-of-metabolism-clinical-domain-working-group/pah-variant-curation-expert-panel/	2018-08-10	2018-12-10	false	https://erepo.genome.network/evrepo/ui/classification/CA273108/MONDO:0009861/006	0.3246	Likely Pathogenic	Uncertain significance	InterVar: Uncertain significance PVS1=0 PS=[0, 0, 0, 0, 0] PM=[1, 0, 0, 0, 0, 0, 0] PP=[0, 0, 1, 0, 1, 0] BA1=0 BS=[1, 0, 0, 0, 0] BP=[0, 0, 0, 0, 0, 0, 0, 0]	2	Uncertain Significance
12	103245464	92752	C	T	NM_000277.2(PAH):c.912+1G>A	92752	CA220591	NM_000277.2:c.912+1G>A, NM_000277.1:c.912+1G>A, XM_011538422.1:c.912+1G>A, NM_001354304.1:c.912+1G>A, NM_000277.3:c.912+1G>A, ENST00000307000.7:c.897+1G>A, ENST00000549247.6:n.671+1G>A, ENST00000551114.2:n.574+1G>A, ENST00000553106.5:c.912+1G>A, ENST00000635477.1:n.73+1G>A, NC_000012.12:g.102851686C>T, CM000674.2:g.102851686C>T, NC_000012.11:g.103245464C>T, CM000674.1:g.103245464C>T, NC_000012.10…	PAH	phenylketonuria	MONDO:0009861	Autosomal recessive inheritance	Pathogenic	PM2 [MET], PVS1 [MET], PP4 [MET]	PAH-specific ACMG/AMP criteria applied: PM2: Extremely low frequency. ExAC MAF=0.00006.; PVS1: Canonical +1 splice site; PP4: Detected in 5 patients with classical PKU. (PMID:8659548). In summary this variant meets criteria to be classified as pathogenic for phenylketonuria in an autosomal recessive manner based on the ACMG/AMP criteria applied as specified by the PAH Expert Panel: (PM2, PVS1, PP…	8659548	PAH VCEP	https://www.clinicalgenome.org/working-groups/clinical-domain/inborn-errors-of-metabolism-clinical-domain-working-group/pah-variant-curation-expert-panel/	2018-08-10	2018-12-10	false	https://erepo.genome.network/evrepo/ui/classification/CA220591/MONDO:0009861/006	0.9986	Pathogenic	Pathogenic	InterVar: Pathogenic PVS1=1 PS=[0, 0, 0, 0, 0] PM=[0, 1, 0, 0, 0, 0, 0] PP=[0, 0, 1, 0, 1, 0] BA1=0 BS=[0, 0, 0, 0, 0] BP=[0, 0, 0, 0, 0, 0, 0, 0]	2	Uncertain Significance
12	103240716	92753	G	A	NM_000277.1(PAH):c.926C>T (p.Ala309Val)	92753	CA220592	NM_000277.1:c.926C>T, XM_011538422.1:c.913-2507C>T, NM_000277.2:c.926C>T, NM_001354304.1:c.926C>T, NM_000277.3:c.926C>T, ENST00000307000.7:c.911C>T, ENST00000549247.6:n.685C>T, ENST00000551114.2:n.588C>T, ENST00000553106.5:c.926C>T, ENST00000635477.1:n.74-2507C>T, ENST00000635528.1:n.441C>T, NC_000012.12:g.102846938G>A, CM000674.2:g.102846938G>A, NC_000012.11:g.103240716G>A, CM000674.1:g.10324071…	PAH	phenylketonuria	MONDO:0009861	Autosomal recessive inheritance	Pathogenic	PM2 [MET], PM3 [MET], PP3 [MET], PP4 [MET], PS3 [MET]	PAH-specific ACMG/AMP criteria applied: PM2: Low frequency. 1.0e-5; PP3: All databases agree on damaging effect. REVEL=0.921; PS3: Enzyme activity = 30% (Ho, 2008) (PMID:18590700); PM3: Single patient with classic PKU, c.842C>T (pathogenic in ClinVar) / c.926C>T (PMID:26666653); PP4: Single patient with classic PKU (>1200umol/L), BH4 defect not excluded (PMID:26666653). In summary this variant me…	26666653, 26666653, 18590700	PAH VCEP	https://www.clinicalgenome.org/working-groups/clinical-domain/inborn-errors-of-metabolism-clinical-domain-working-group/pah-variant-curation-expert-panel/	2018-08-10	2018-12-10	false	https://erepo.genome.network/evrepo/ui/classification/CA220592/MONDO:0009861/006	0.8999	Likely Pathogenic	Likely pathogenic	InterVar: Likely pathogenic PVS1=0 PS=[0, 0, 0, 0, 0] PM=[1, 1, 0, 0, 0, 0, 0] PP=[0, 0, 1, 0, 1, 0] BA1=0 BS=[0, 0, 0, 0, 0] BP=[0, 0, 0, 0, 0, 0, 0, 0]	3	Uncertain Significance
12	103240630	92755	C	A	NM_000277.2(PAH):c.969+43G>T	92755	CA145984	NM_000277.2:c.969+43G>T, NM_000277.1:c.969+43G>T, XM_011538422.1:c.913-2421G>T, NM_001354304.1:c.969+43G>T, NM_000277.3:c.969+43G>T, ENST00000307000.7:c.954+43G>T, ENST00000549247.6:n.728+43G>T, ENST00000551114.2:n.631+43G>T, ENST00000553106.5:c.969+43G>T, ENST00000635477.1:n.74-2421G>T, ENST00000635528.1:n.484+43G>T, NC_000012.12:g.102846852C>A, CM000674.2:g.102846852C>A, NC_000012.11:g.10324063…	PAH	phenylketonuria	MONDO:0009861	Autosomal recessive inheritance	Benign	BP4 [Unmet], BA1 [MET]	PAH-specific ACMG/AMP criteria applied: BA1: MAF=0.49022 in ExAC. In summary this variant meets criteria to be classified as benign for phenylketonuria in an autosomal recessive manner based on the ACMG/AMP criteria applied as specified by the PAH Expert Panel: (BA1).		PAH VCEP	https://www.clinicalgenome.org/working-groups/clinical-domain/inborn-errors-of-metabolism-clinical-domain-working-group/pah-variant-curation-expert-panel/			false	https://erepo.genome.network/evrepo/ui/classification/CA145984/MONDO:0009861/006	0	Benign auto	Benign	InterVar: Benign PVS1=0 PS=[0, 0, 0, 0, 0] PM=[0, 0, 0, 0, 0, 0, 0] PP=[0, 0, 0, 0, 0, 0] BA1=1 BS=[1, 0, 0, 0, 0] BP=[0, 0, 0, 0, 0, 1, 0, 0]	2	Uncertain Significance
10	89624218	92808	C	G	NM_000314.6(PTEN):c.-9C>G	92808	CA000663	NM_000314.6:c.-9C>G, NC_000010.11:g.87864461C>G, CM000672.2:g.87864461C>G, NC_000010.10:g.89624218C>G, CM000672.1:g.89624218C>G, NC_000010.9:g.89614198C>G, NG_007466.2:g.6023C>G, LRG_311:g.6023C>G, NG_033079.1:g.3977G>C, NM_000314.5:c.-9C>G, NM_001304717.2:c.511C>G, NM_001304718.1:c.-714C>G, XM_006717926.2:c.-9C>G, XM_011539981.1:c.-9C>G, XR_945789.1:n.704C>G, XR_945790.1:n.704C>G, XR_945791.1:n.…	PTEN	PTEN hamartoma tumor syndrome	MONDO:0017623	Autosomal dominant inheritance	Benign	BA1 [MET]	PTEN c.-9C>G (NC_000010.10:g.89624218C>G) meets criteria to be classified as benign for PTEN Hamartoma Tumor syndrome in an autosomal dominant manner using modified ACMG criteria (Mester et al. 2018; manuscript in preparation). Please see a summary of the rules and criteria codes in the “PTEN ACMG Specifications Summary” document (assertion method column).BA1: Allele frequency of 0.048 (4.8%, 903…		PTEN VCEP	https://www.clinicalgenome.org/site/assets/files/10250/pten_acmg_specifications_summary_v1_0_2018.pdf	2016-11-09	2018-12-10	false	https://erepo.genome.network/evrepo/ui/classification/CA000663/MONDO:0017623/003	0.0059	VUS	Likely benign	InterVar: Likely benign PVS1=0 PS=[0, 0, 0, 0, 0] PM=[0, 0, 0, 0, 0, 0, 0] PP=[0, 0, 0, 0, 0, 0] BA1=0 BS=[1, 0, 0, 0, 0] BP=[0, 0, 0, 0, 0, 1, 0, 0]	1	Uncertain Significance
10	89720907	92810	T	G	NM_000314.6(PTEN):c.1026+32T>G	92810	CA000255	NM_000314.6:c.1026+32T>G, NC_000010.11:g.87961150T>G, CM000672.2:g.87961150T>G, NC_000010.10:g.89720907T>G, CM000672.1:g.89720907T>G, NC_000010.9:g.89710887T>G, NG_007466.2:g.102712T>G, LRG_311:g.102712T>G, NM_000314.5:c.1026+32T>G, NM_001304717.2:c.1545+32T>G, NM_001304718.1:c.435+32T>G, XM_006717926.2:c.981+32T>G, XM_011539981.1:c.1026+32T>G, XM_011539982.1:c.930+32T>G, XR_945791.1:n.1596+32T>G…	PTEN	PTEN hamartoma tumor syndrome	MONDO:0017623	Autosomal dominant inheritance	Benign	BA1 [MET]	PTEN c.1026+32T>G (IVS8+32T>G) meets criteria to be classified as benign for PTEN Hamartoma Tumor syndrome in an autosomal dominant manner using modified ACMG criteria (Mester et al. 2018; manuscript in preparation). Please see a summary of the rules and criteria codes in the “PTEN ACMG Specifications Summary” document (assertion method column).BA1: Allele frequency of 0.374 (37.4%, 102,771/274,6…		PTEN VCEP	https://www.clinicalgenome.org/site/assets/files/10250/pten_acmg_specifications_summary_v1_0_2018.pdf	2016-09-14	2018-12-10	false	https://erepo.genome.network/evrepo/ui/classification/CA000255/MONDO:0017623/003	0	Benign auto	Benign	InterVar: Benign PVS1=0 PS=[0, 0, 0, 0, 0] PM=[0, 0, 0, 0, 0, 0, 0] PP=[0, 0, 0, 0, 0, 0] BA1=1 BS=[1, 0, 0, 0, 0] BP=[0, 0, 0, 0, 0, 1, 0, 0]	2	Uncertain Significance
10	89653834	92813	C	T	NM_000314.6(PTEN):c.132C>T (p.Gly44=)	92813	CA000318	NM_000314.6:c.132C>T, NM_000314.5:c.132C>T, NM_001304717.2:c.651C>T, NM_001304718.1:c.-574C>T, XM_006717926.2:c.132C>T, XM_011539981.1:c.132C>T, XM_011539982.1:c.68+13639C>T, XR_945789.1:n.844C>T, XR_945790.1:n.844C>T, XR_945791.1:n.844C>T, NM_000314.7:c.132C>T, NM_001304717.5:c.651C>T, NM_001304718.2:c.-574C>T, ENST00000371953.7:c.132C>T, ENST00000462694.1:n.134C>T, ENST00000610634.1:c.30C>T, NC…	PTEN	PTEN hamartoma tumor syndrome	MONDO:0017623	Autosomal dominant inheritance	Likely Benign	BP5 [MET], BP7 [MET], BS1 [MET], BS2-Supporting [MET]	PTEN c.132C>T (p.G44=) meets criteria to be classified as likely benign for PTEN Hamartoma Tumor syndrome in an autosomal dominant manner using modified ACMG criteria (Mester et al. 2018; manuscript in preparation). Please see a summary of the rules and criteria codes in the “PTEN ACMG Specifications Summary” document (assertion method column).BS1: Allele frequency of 0.167 (1.67%, 463/276,792 al…		PTEN VCEP	https://www.clinicalgenome.org/site/assets/files/10250/pten_acmg_specifications_summary_v1_0_2018.pdf	2016-11-09	2018-12-10	false	https://erepo.genome.network/evrepo/ui/classification/CA000318/MONDO:0017623/003	0.0059	VUS	Likely benign	InterVar: Likely benign PVS1=0 PS=[0, 0, 0, 0, 0] PM=[0, 0, 0, 0, 0, 0, 0] PP=[0, 0, 0, 0, 0, 0] BA1=0 BS=[1, 0, 0, 0, 0] BP=[0, 0, 0, 1, 0, 1, 1, 0]	2	Uncertain Significance
10	89685314	92816	TGTAA	T	NM_000314.6(PTEN):c.209+4_209+7delAGTA	92816	CA220637	NM_000314.6:c.209+4_209+7delAGTA, NC_000010.11:g.87925561_87925564del, CM000672.2:g.87925561_87925564del, NC_000010.10:g.89685318_89685321del, CM000672.1:g.89685318_89685321del, NC_000010.9:g.89675298_89675301del, NG_007466.2:g.67123_67126del, LRG_311:g.67123_67126del, NM_000314.5:c.209+4_209+7del, NM_000314.6:c.209+4_209+7del, NM_001304717.2:c.728+4_728+7del, NM_001304718.1:c.-541-5485_-541-5482…	PTEN	PTEN hamartoma tumor syndrome	MONDO:0017623	Autosomal dominant inheritance	Pathogenic	PM2 [MET], PS4-Supporting [MET], PM6-Strong [MET], PS3 [MET], PP1-Moderate [MET]	PTEN c.209+4_209+7delAGTA (IVS3+4_IVS3+7delAGTA) meets criteria to be classified as pathogenic for PTEN Hamartoma Tumor syndrome in an autosomal dominant manner using modified ACMG criteria (Mester et al. 2018; manuscript in preparation). Please see a summary of the rules and criteria codes in the “PTEN ACMG Specifications Summary” document (assertion method column).PS3: RNA, mini-gene, or other …		PTEN VCEP	https://www.clinicalgenome.org/site/assets/files/10250/pten_acmg_specifications_summary_v1_0_2018.pdf	2017-12-18	2018-12-10	false	https://erepo.genome.network/evrepo/ui/classification/CA220637/MONDO:0017623/003	0.4999	VUS	Uncertain significance	InterVar: Uncertain significance PVS1=0 PS=[0, 0, 0, 0, 0] PM=[0, 1, 0, 0, 0, 0, 0] PP=[0, 0, 0, 0, 1, 0] BA1=0 BS=[0, 0, 0, 0, 0] BP=[0, 0, 0, 0, 0, 0, 0, 0]	2	Uncertain Significance
10	89692731	92818	G	T	NM_000314.6(PTEN):c.254-39G>T	92818	CA000368	NM_000314.6:c.254-39G>T, NC_000010.11:g.87932974G>T, CM000672.2:g.87932974G>T, NC_000010.10:g.89692731G>T, CM000672.1:g.89692731G>T, NC_000010.9:g.89682711G>T, NG_007466.2:g.74536G>T, LRG_311:g.74536G>T, NM_000314.5:c.254-39G>T, NM_001304717.2:c.773-39G>T, NM_001304718.1:c.-497-39G>T, XM_006717926.2:c.209-39G>T, XM_011539981.1:c.254-39G>T, XM_011539982.1:c.158-39G>T, XR_945789.1:n.966-39G>T, XR_9…	PTEN	PTEN hamartoma tumor syndrome	MONDO:0017623	Autosomal dominant inheritance	Likely Benign	BP4 [MET], BP7 [MET], BS1 [MET]	PTEN c.254-39G>T (IVS4-39G>T) meets criteria to be classified as likely benign for PTEN Hamartoma Tumor syndrome in an autosomal dominant manner using modified ACMG criteria (Mester et al. 2018; manuscript in preparation). Please see a summary of the rules and criteria codes in the “PTEN ACMG Specifications Summary” document (assertion method column).BS1: Allele frequency of 0.0064 (0.64%, 112/17…		PTEN VCEP	https://www.clinicalgenome.org/site/assets/files/10250/pten_acmg_specifications_summary_v1_0_2018.pdf	2016-12-14	2018-12-10	false	https://erepo.genome.network/evrepo/ui/classification/CA000368/MONDO:0017623/003	0.0028	Likely Benign	Uncertain significance	InterVar: Uncertain significance PVS1=0 PS=[0, 0, 0, 0, 0] PM=[0, 1, 0, 0, 0, 0, 0] PP=[0, 0, 0, 0, 0, 0] BA1=0 BS=[0, 0, 0, 0, 0] BP=[0, 0, 0, 0, 0, 1, 0, 0]	2	Uncertain Significance
10	89692847	92820	T	C	NM_000314.6(PTEN):c.331T>C (p.Trp111Arg)	92820	CA000401	NM_000314.6:c.331T>C, NM_000314.5:c.331T>C, NM_001304717.2:c.850T>C, NM_001304718.1:c.-420T>C, XM_006717926.2:c.286T>C, XM_011539981.1:c.331T>C, XM_011539982.1:c.235T>C, XR_945789.1:n.1043T>C, XR_945790.1:n.1043T>C, XR_945791.1:n.1043T>C, NM_000314.7:c.331T>C, NM_001304717.5:c.850T>C, NM_001304718.2:c.-420T>C, ENST00000371953.7:c.331T>C, ENST00000498703.1:n.157T>C, ENST00000610634.1:c.229T>C, NC_…	PTEN	PTEN hamartoma tumor syndrome	MONDO:0017623	Autosomal dominant inheritance	Likely Pathogenic	PM2 [MET], PVS1 [Unmet], PM6 [Unmet], BS2 [Unmet], PP3 [Unmet], PP2 [MET], PP1 [Unmet], PP4 [Unmet], BA1 [Unmet], BP4 [Unmet], BP2 [Unmet], PS3 [MET], PS4 [Unmet], PS2 [Unmet], PS1 [Unmet], BS1 [Unmet], BS3 [Unmet], BS4 [Unmet], BP7 [Unmet], BP5 [Unmet], PM4 [Unmet], PM1 [Unmet], PM5 [Unmet]	PTEN c.331T>C (p.W111R) meets criteria to be classified as likely pathogenic for PTEN Hamartoma Tumor syndrome in an autosomal dominant manner using modified ACMG criteria (PMID 30311380). Please see a summary of the rules and criteria codes in the “PTEN ACMG Specifications Summary” document (assertion method column).PS3: Phosphatase activity <50% of wild type (PMID 29785012, 29706350)PM2: Absent…	11476841, 29785012, 29706350	PTEN VCEP	https://www.clinicalgenome.org/site/assets/files/10250/pten_acmg_specifications_summary_v1_0_2018.pdf	2018-11-28	2018-12-10	false	https://erepo.genome.network/evrepo/ui/classification/CA000401/MONDO:0017623/003	0.8999	Likely Pathogenic	Likely pathogenic	InterVar: Likely pathogenic PVS1=0 PS=[0, 0, 0, 0, 0] PM=[1, 1, 0, 0, 0, 0, 0] PP=[0, 0, 1, 0, 1, 0] BA1=0 BS=[0, 0, 0, 0, 0] BP=[0, 0, 0, 0, 0, 0, 0, 0]	4	Uncertain Significance
10	89692911	92822	G	A	NM_000314.6(PTEN):c.395G>A (p.Gly132Asp)	92822	CA000444	NM_000314.6:c.395G>A, NC_000010.11:g.87933154G>A, CM000672.2:g.87933154G>A, NC_000010.10:g.89692911G>A, CM000672.1:g.89692911G>A, NC_000010.9:g.89682891G>A, NG_007466.2:g.74716G>A, LRG_311:g.74716G>A, NM_000314.5:c.395G>A, NM_001304717.2:c.914G>A, NM_001304718.1:c.-356G>A, XM_006717926.2:c.350G>A, XM_011539981.1:c.395G>A, XM_011539982.1:c.299G>A, XR_945789.1:n.1107G>A, XR_945790.1:n.1107G>A, XR_9…	PTEN	PTEN hamartoma tumor syndrome	MONDO:0017623	Autosomal dominant inheritance	Likely Pathogenic	PM2 [MET], PM6 [MET], PP2 [MET], PS4-Moderate [MET]	PTEN c.395G>A (p.G132D) meets criteria to be classified as likely pathogenic for PTEN Hamartoma Tumor syndrome in an autosomal dominant manner using modified ACMG criteria (PMID 30311380). Please see a summary of the rules and criteria codes in the “PTEN ACMG Specifications Summary” document (assertion method column).PM2: Absent in large sequenced populations (PMID 27535533).PM6: Assumed de novo,…	23335809, 23470840, 25288137	PTEN VCEP	https://www.clinicalgenome.org/site/assets/files/10250/pten_acmg_specifications_summary_v1_0_2018.pdf	2018-04-06	2018-12-10	false	https://erepo.genome.network/evrepo/ui/classification/CA000444/MONDO:0017623/003	0.8999	Likely Pathogenic	Likely pathogenic	InterVar: Likely pathogenic PVS1=0 PS=[0, 0, 0, 0, 0] PM=[1, 1, 0, 0, 0, 0, 0] PP=[0, 0, 1, 0, 1, 0] BA1=0 BS=[0, 0, 0, 0, 0] BP=[0, 0, 0, 0, 0, 0, 0, 0]	5	Likely Pathogenic
10	89624340	92827	C	T	NM_000314.6(PTEN):c.79+35C>T	92827	CA000576	NM_000314.6:c.79+35C>T, NC_000010.11:g.87864583C>T, CM000672.2:g.87864583C>T, NC_000010.10:g.89624340C>T, CM000672.1:g.89624340C>T, NC_000010.9:g.89614320C>T, NG_007466.2:g.6145C>T, LRG_311:g.6145C>T, NG_033079.1:g.3855G>A, NM_000314.5:c.79+35C>T, NM_001304717.2:c.598+35C>T, NM_001304718.1:c.-627+35C>T, XM_006717926.2:c.79+35C>T, XM_011539981.1:c.79+35C>T, XR_945789.1:n.791+35C>T, XR_945790.1:n.7…	PTEN	PTEN hamartoma tumor syndrome	MONDO:0017623	Autosomal dominant inheritance	Benign	BS1 [MET], BS3 [MET]	PTEN c.79+35C>T (IVS1+35C>T) meets criteria to be classified as benign for PTEN Hamartoma Tumor syndrome in an autosomal dominant manner using modified ACMG criteria (Mester et al. 2018; manuscript in preparation). Please see a summary of the rules and criteria codes in the “PTEN ACMG Specifications Summary” document (assertion method column).BS1: Allele frequency of 0.00178 (1.78%, 492/277,200 a…		PTEN VCEP	https://www.clinicalgenome.org/site/assets/files/10250/pten_acmg_specifications_summary_v1_0_2018.pdf	2016-09-14	2018-12-10	false	https://erepo.genome.network/evrepo/ui/classification/CA000576/MONDO:0017623/003	0.0507	VUS	Uncertain significance	InterVar: Uncertain significance PVS1=0 PS=[0, 0, 0, 0, 0] PM=[0, 1, 0, 0, 0, 0, 0] PP=[0, 0, 0, 0, 0, 0] BA1=0 BS=[0, 0, 0, 0, 0] BP=[0, 0, 0, 0, 0, 1, 0, 0]	2	Uncertain Significance
10	89717799	92829	G	A	NM_000314.6(PTEN):c.801+23G>A	92829	CA000585	NM_000314.6:c.801+23G>A, NM_000314.5:c.801+23G>A, NM_001304717.2:c.1320+23G>A, NM_001304718.1:c.210+23G>A, XM_006717926.2:c.756+23G>A, XM_011539981.1:c.801+23G>A, XM_011539982.1:c.705+23G>A, XR_945791.1:n.1371+23G>A, NM_000314.7:c.801+23G>A, NM_001304717.5:c.1320+23G>A, NM_001304718.2:c.210+23G>A, ENST00000371953.7:c.801+23G>A, ENST00000472832.2:n.228+23G>A, NC_000010.11:g.87958042G>A, CM000672.2…	PTEN	PTEN hamartoma tumor syndrome	MONDO:0017623	Autosomal dominant inheritance	Likely Benign	BP4 [MET], BS1 [MET]	PTEN c.801+23G>A (IVS7+23G>A) meets criteria to be classified as likely benign for PTEN Hamartoma Tumor syndrome in an autosomal dominant manner using modified ACMG criteria (Mester et al. 2018; manuscript in preparation). Please see a summary of the rules and criteria codes in the “PTEN ACMG Specifications Summary” document (assertion method column).BS1: Allele frequency of 0.0024 (0.24%, 58/24,…		PTEN VCEP	https://www.clinicalgenome.org/site/assets/files/10250/pten_acmg_specifications_summary_v1_0_2018.pdf	2018-09-26	2018-12-10	false	https://erepo.genome.network/evrepo/ui/classification/CA000585/MONDO:0017623/003	0.0507	VUS	Uncertain significance	InterVar: Uncertain significance PVS1=0 PS=[0, 0, 0, 0, 0] PM=[0, 1, 0, 0, 0, 0, 0] PP=[0, 0, 0, 0, 0, 0] BA1=0 BS=[0, 0, 0, 0, 0] BP=[0, 0, 0, 0, 0, 1, 0, 0]	2	Uncertain Significance
15	66777315	94082	G	GTC	NM_002755.3(MAP2K1):c.694-8_694-7dupTC	94082	CA147595	NM_002755.3:c.694-7_694-6insTC, NM_002755.3:c.694-8_694-7dupTC, NM_002755.3:c.694-8_694-7dup, LRG_725t1:c.694-8_694-7dup, XM_011521783.1:c.628-8_628-7dup, XM_011521783.3:c.628-8_628-7dup, XM_017022411.2:c.616-8_616-7dup, XM_017022412.1:c.550-8_550-7dup, XM_017022413.1:c.166-8_166-7dup, ENST00000307102.9:c.694-8_694-7dup, ENST00000566326.1:c.166-8_166-7dup, NC_000015.10:g.66484982_66484983dup, CM0…	MAP2K1	RASopathy	MONDO:0021060	Autosomal dominant inheritance	Benign	BP5 [MET], BA1 [MET]	The filtering allele frequency of the c.694-8_694-7dupTC variant in the MAP2K1 gene is 4.97% for African chromosomes by the Exome Aggregation Consortium (515/10368 with 95% CI), which is a high enough frequency to be classified as benign based on thresholds defined by the ClinGen RASopathy Expert panel for autosomal dominant RASopathy variants (BA1). This variant has been identified in a patient …		RASopathy VCEP	https://submit.ncbi.nlm.nih.gov/ft/byid/pdyydcyt/acmg_variant_classification_rasopathy_.pdf	2017-05-09	2018-12-10	false	https://erepo.genome.network/evrepo/ui/classification/CA147595/MONDO:0021060/004	0.0003	Benign	Likely benign	InterVar: Likely benign PVS1=0 PS=[0, 0, 0, 0, 0] PM=[0, 0, 0, 0, 0, 0, 0] PP=[0, 0, 0, 0, 0, 0] BA1=0 BS=[1, 0, 0, 0, 0] BP=[0, 0, 0, 0, 0, 1, 0, 0]	2	Uncertain Significance
12	103238154	102475	GC	G	NM_000277.2(PAH):c.1024delG (p.Ala342Hisfs)	102475	CA229279	NM_000277.2:c.1024delG, NC_000012.12:g.102844378del, CM000674.2:g.102844378del, NC_000012.11:g.103238156del, CM000674.1:g.103238156del, NC_000012.10:g.101762286del, NG_008690.1:g.78226del, NG_008690.2:g.119034del, NM_000277.1:c.1024del, XM_011538422.1:c.967del, NM_000277.2:c.1024del, NM_001354304.1:c.1024del, NM_000277.3:c.1024del, ENST00000307000.7:c.1009del, ENST00000549247.6:n.783del, ENST0000…	PAH	phenylketonuria	MONDO:0009861	Autosomal recessive inheritance	Pathogenic	PM2 [MET], PVS1 [MET], PP4-Moderate [MET]	PAH-specific ACMG/AMP criteria applied: PM2: Absent from ExAC, gnomAD, 1000G, ESP; PVS1: Frameshift variant; PP4_Moderate: Reported in patients with PAH deficiency. Bh4 defects excluded. (PMID:9634518). In summary this variant meets criteria to be classified as pathogenic for phenylketonuria in an autosomal recessive manner based on the ACMG/AMP criteria applied as specified by the PAH Expert Pan…	9634518	PAH VCEP	https://www.clinicalgenome.org/working-groups/clinical-domain/inborn-errors-of-metabolism-clinical-domain-working-group/pah-variant-curation-expert-panel/	2018-08-10	2018-12-10	false	https://erepo.genome.network/evrepo/ui/classification/CA229279/MONDO:0009861/006	0.9971	Pathogenic	Pathogenic	InterVar: Pathogenic PVS1=1 PS=[0, 0, 0, 0, 0] PM=[0, 1, 0, 0, 0, 0, 0] PP=[0, 0, 0, 0, 1, 0] BA1=0 BS=[0, 0, 0, 0, 0] BP=[0, 0, 0, 0, 0, 0, 0, 0]	2	Uncertain Significance
12	103238146	102483	C	T	NM_000277.2(PAH):c.1033G>A (p.Ala345Thr)	102483	CA229291	NM_000277.2:c.1033G>A, NM_000277.1:c.1033G>A, XM_011538422.1:c.976G>A, NM_001354304.1:c.1033G>A, NM_000277.3:c.1033G>A, ENST00000307000.7:c.1018G>A, ENST00000549247.6:n.792G>A, ENST00000551114.2:n.695G>A, ENST00000553106.5:c.1033G>A, ENST00000635477.1:n.137G>A, ENST00000635528.1:n.548G>A, NC_000012.12:g.102844368C>T, CM000674.2:g.102844368C>T, NC_000012.11:g.103238146C>T, CM000674.1:g.103238146C>…	PAH	phenylketonuria	MONDO:0009861	Autosomal recessive inheritance	Likely Pathogenic	PM2 [MET], PP4-Moderate [MET], PM5 [MET], PM3 [MET], PP3 [MET]	PAH-specific ACMG/AMP criteria applied: PM2: Absent from controls in ExaC, 100 Genomes, ESP, and gnomAD; PP3: Deleterious effected predicted by SIFT, Polyphen2, and MutationTaster; PM5: A345S (Variant ID 102484) predicted pathogenic in ClinVar; PP4_Moderate: Found in two individuals with Classic PKU on exon 10.Urinary pterin analysis and dihydropteridine reductase (DHPR) assay were performed t (P…	15503242, 15503242	PAH VCEP	https://www.clinicalgenome.org/working-groups/clinical-domain/inborn-errors-of-metabolism-clinical-domain-working-group/pah-variant-curation-expert-panel/	2018-08-10	2018-12-10	false	https://erepo.genome.network/evrepo/ui/classification/CA229291/MONDO:0009861/006	0.8121	VUS	Uncertain significance	InterVar: Uncertain significance PVS1=0 PS=[0, 0, 0, 0, 0] PM=[1, 1, 0, 0, 0, 0, 0] PP=[0, 0, 1, 0, 0, 0] BA1=0 BS=[0, 0, 0, 0, 0] BP=[0, 0, 0, 0, 0, 0, 0, 0]	2	Uncertain Significance
12	103238123	102498	AC	A	NM_000277.2(PAH):c.1055delG (p.Gly352Valfs)	102498	CA229311	NM_000277.2:c.1055delG, NM_000277.1:c.1055del, XM_011538422.1:c.998del, NM_000277.2:c.1055del, NM_001354304.1:c.1055del, NM_000277.3:c.1055del, ENST00000307000.7:c.1040del, ENST00000549247.6:n.814del, ENST00000551114.2:n.717del, ENST00000553106.5:c.1055del, ENST00000635477.1:n.159del, ENST00000635528.1:n.570del, NC_000012.12:g.102844347del, CM000674.2:g.102844347del, NC_000012.11:g.103238125del, …	PAH	phenylketonuria	MONDO:0009861	Autosomal recessive inheritance	Pathogenic	PM2 [MET], PVS1 [MET], PP4 [MET]	PAH-specific ACMG/AMP criteria applied: PVS1: Frameshift variant; PM2: Extremely low frequency in ExAC, MAF=0.00002.; PP4: Identified in a pair of siblings with PKU. (PMID:7913581). In summary this variant meets criteria to be classified as pathogenic for phenylketonuria in an autosomal recessive manner based on the ACMG/AMP criteria applied as specified by the PAH Expert Panel: (PVS1, PM2, PP4).	7913581	PAH VCEP	https://www.clinicalgenome.org/working-groups/clinical-domain/inborn-errors-of-metabolism-clinical-domain-working-group/pah-variant-curation-expert-panel/	2018-08-10	2018-12-10	false	https://erepo.genome.network/evrepo/ui/classification/CA229311/MONDO:0009861/006	0.9971	Pathogenic	Pathogenic	InterVar: Pathogenic PVS1=1 PS=[0, 0, 0, 0, 0] PM=[0, 1, 0, 0, 0, 0, 0] PP=[0, 0, 0, 0, 1, 0] BA1=0 BS=[0, 0, 0, 0, 0] BP=[0, 0, 0, 0, 0, 0, 0, 0]	2	Uncertain Significance
12	103237533	102518	GC	G	NM_000277.2(PAH):c.1089delG (p.Lys363Asnfs)	102518	CA229336	NM_000277.2:c.1089delG, NC_000012.12:g.102843756del, CM000674.2:g.102843756del, NC_000012.11:g.103237534del, CM000674.1:g.103237534del, NC_000012.10:g.101761664del, NG_008690.1:g.78847del, NG_008690.2:g.119655del, NM_000277.1:c.1089del, XM_011538422.1:c.1032del, NM_000277.2:c.1089del, NM_001354304.1:c.1089del, NM_000277.3:c.1089del, ENST00000307000.7:c.1074del, ENST00000549247.6:n.848del, ENST000…	PAH	phenylketonuria	MONDO:0009861	Autosomal recessive inheritance	Pathogenic	PVS1 [MET], PM2 [MET], PP4 [MET]	PAH-specific ACMG/AMP criteria applied: PVS1: Frameshift variant; PM2: Absent from ExAC, gnomAD, 1000G, ESP; PP4: Detected in a patient with Classical PKU. (PMID:8659548). In summary this variant meets criteria to be classified as pathogenic for phenylketonuria in an autosomal recessive manner based on the ACMG/AMP criteria applied as specified by the PAH Expert Panel: (PVS1, PM2, PP4).	8659548	PAH VCEP	https://www.clinicalgenome.org/working-groups/clinical-domain/inborn-errors-of-metabolism-clinical-domain-working-group/pah-variant-curation-expert-panel/	2018-08-10	2018-12-10	false	https://erepo.genome.network/evrepo/ui/classification/CA229336/MONDO:0009861/006	0.9971	Pathogenic	Pathogenic	InterVar: Pathogenic PVS1=1 PS=[0, 0, 0, 0, 0] PM=[0, 1, 0, 0, 0, 0, 0] PP=[0, 0, 0, 0, 1, 0] BA1=0 BS=[0, 0, 0, 0, 0] BP=[0, 0, 0, 0, 0, 0, 0, 0]	2	Uncertain Significance
12	103237523	102525	A	G	NM_000277.2(PAH):c.1100T>C (p.Leu367Pro)	102525	CA229344	NM_000277.2:c.1100T>C, NM_000277.1:c.1100T>C, XM_011538422.1:c.1043T>C, NM_001354304.1:c.1100T>C, NM_000277.3:c.1100T>C, ENST00000307000.7:c.1085T>C, ENST00000549247.6:n.859T>C, ENST00000551114.2:n.762T>C, ENST00000553106.5:c.1100T>C, ENST00000635477.1:n.204T>C, ENST00000635528.1:n.615T>C, NC_000012.12:g.102843745A>G, CM000674.2:g.102843745A>G, NC_000012.11:g.103237523A>G, CM000674.1:g.103237523A…	PAH	phenylketonuria	MONDO:0009861	Autosomal recessive inheritance	Uncertain Significance	PM2 [MET], PP4-Moderate [MET], PP3 [MET]	The c.1100T>C (p.Leu367Pro) variant in PAH is reported in a Japanese patient with PKU, BH4 deficiency was excluded. (PMID: 21307867) This variant is absent in population databases. It is predicted deleterious by SIFT, Polyphen-2 and MutationTaster. In summary, this variant meets criteria to be classified as uncertain significance for PAH. PAH-specific ACMG/AMP criteria applied: PP4_Moderate, PM2,…	21307867	PAH VCEP	https://www.clinicalgenome.org/working-groups/clinical-domain/inborn-errors-of-metabolism-clinical-domain-working-group/pah-variant-curation-expert-panel/	2018-12-08	2018-12-10	false	https://erepo.genome.network/evrepo/ui/classification/CA229344/MONDO:0009861/006	0.8121	VUS	Uncertain significance	InterVar: Uncertain significance PVS1=0 PS=[0, 0, 0, 0, 0] PM=[1, 1, 0, 0, 0, 0, 0] PP=[0, 0, 1, 0, 0, 0] BA1=0 BS=[0, 0, 0, 0, 0] BP=[0, 0, 0, 0, 0, 0, 0, 0]	2	Uncertain Significance
12	103237522	102526	C	T	NM_000277.2(PAH):c.1101G>A (p.Leu367=)	102526	CA229346	NM_000277.2:c.1101G>A, NM_000277.1:c.1101G>A, XM_011538422.1:c.1044G>A, NM_001354304.1:c.1101G>A, NM_000277.3:c.1101G>A, ENST00000307000.7:c.1086G>A, ENST00000549247.6:n.860G>A, ENST00000551114.2:n.763G>A, ENST00000553106.5:c.1101G>A, ENST00000635477.1:n.205G>A, ENST00000635528.1:n.616G>A, NC_000012.12:g.102843744C>T, CM000674.2:g.102843744C>T, NC_000012.11:g.103237522C>T, CM000674.1:g.103237522C…	PAH	phenylketonuria	MONDO:0009861	Autosomal recessive inheritance	Likely Pathogenic	PM2 [MET], PM3 [MET], PP3 [MET], PP4 [MET]	The c.1101G>A (p.Leu367=) variant in PAH is reported in an individual with Classic PKU, in trans with p.R243Q. (PMID: 16256386) This variant is absent in population databases. Two splicing algorthms predict a deleterious effect (Human splicing finder: potential alteration of splicing; MaxEnt scan: +571.94% Variation). In summary, this variant meets criteria to be classified as likely pathogenic f…	16256386, 16256386	PAH VCEP	https://www.clinicalgenome.org/working-groups/clinical-domain/inborn-errors-of-metabolism-clinical-domain-working-group/pah-variant-curation-expert-panel/	2018-12-08	2018-12-10	false	https://erepo.genome.network/evrepo/ui/classification/CA229346/MONDO:0009861/006	0.3246	VUS	Likely benign	InterVar: Likely benign PVS1=0 PS=[0, 0, 0, 0, 0] PM=[0, 1, 0, 0, 0, 0, 0] PP=[0, 0, 0, 0, 0, 0] BA1=0 BS=[0, 0, 0, 0, 0] BP=[0, 0, 0, 1, 0, 0, 1, 0]	2	Uncertain Significance
12	103306625	102531	T	TC	NM_000277.1(PAH):c.111_112insG (p.Ile38Aspfs)	102531	CA229354	NM_000277.1:c.111_112insG, NM_000277.1:c.111dup, XM_011538422.1:c.111dup, NM_000277.2:c.111dup, NM_001354304.1:c.111dup, XM_017019370.2:c.111dup, NM_000277.3:c.111dup, ENST00000307000.7:c.96dup, ENST00000546844.1:c.111dup, ENST00000548677.2:n.198dup, ENST00000548928.1:n.33dup, ENST00000549111.5:n.207dup, ENST00000550978.6:n.95dup, ENST00000551337.5:c.111dup, ENST00000551988.5:n.200dup, ENST000005…	PAH	phenylketonuria	MONDO:0009861	Autosomal recessive inheritance	Pathogenic	PM2 [MET], PVS1 [MET], PP4 [MET]	The c.112dupG variant in PAH has been previously reported as a single variant (no second mutation detected) in 1 Chinese patient with classic PKU (PMID: 16256386); BH4 deficiency was not excluded (PP4). The variant is a frameshift variant occurring in exon 2 of 13 in the in the canonical transcript of PAH, a gene fulfilling the most recent criteria for LOF being a known disease mechanism (see PMI…	16256386	PAH VCEP	https://www.clinicalgenome.org/working-groups/clinical-domain/inborn-errors-of-metabolism-clinical-domain-working-group/pah-variant-curation-expert-panel/			false	https://erepo.genome.network/evrepo/ui/classification/CA229354/MONDO:0009861/006	0.9941	Likely Pathogenic	Likely pathogenic	InterVar: Likely pathogenic PVS1=1 PS=[0, 0, 0, 0, 0] PM=[0, 1, 0, 0, 0, 0, 0] PP=[0, 0, 0, 0, 0, 0] BA1=0 BS=[0, 0, 0, 0, 0] BP=[0, 0, 0, 0, 0, 0, 0, 0]	2	Uncertain Significance
12	103237423	102557	C	G	NM_000277.2(PAH):c.1199+1G>C	102557	CA274088	NM_000277.2:c.1199+1G>C, NC_000012.12:g.102843645C>G, CM000674.2:g.102843645C>G, NC_000012.11:g.103237423C>G, CM000674.1:g.103237423C>G, NC_000012.10:g.101761553C>G, NG_008690.1:g.78958G>C, NG_008690.2:g.119766G>C, NM_000277.1:c.1199+1G>C, XM_011538422.1:c.1142+1G>C, NM_001354304.1:c.1199+1G>C, NM_000277.3:c.1199+1G>C, ENST00000307000.7:c.1184+1G>C, ENST00000549247.6:n.958+1G>C, ENST00000551114.2…	PAH	phenylketonuria	MONDO:0009861	Autosomal recessive inheritance	Pathogenic	PM2 [MET], PVS1 [MET], PP4-Moderate [MET], PM3 [MET]	PAH-specific ACMG/AMP criteria applied: PM2: 8.1e-6 allele frequency in GnomAD, not found in any other databases; PM3: [c.898G>T];[c.1199+1G>C] in a patient with mild hyperphe (180umol/L); PP4_Moderate: Single patient in Sterl 2013, BH4 defect excluded. Also identified in multiple other patients (7 publications linked through ClinVar) (PMID:22526846); PVS1: +1 canonical splice site. In summary th…	22526846	PAH VCEP	https://www.clinicalgenome.org/working-groups/clinical-domain/inborn-errors-of-metabolism-clinical-domain-working-group/pah-variant-curation-expert-panel/	2018-08-27	2018-12-10	false	https://erepo.genome.network/evrepo/ui/classification/CA274088/MONDO:0009861/006	0.9986	Pathogenic	Pathogenic	InterVar: Pathogenic PVS1=1 PS=[0, 0, 0, 0, 0] PM=[0, 1, 0, 0, 0, 0, 0] PP=[0, 0, 1, 0, 1, 0] BA1=0 BS=[0, 0, 0, 0, 0] BP=[0, 0, 0, 0, 0, 0, 0, 0]	2	Uncertain Significance
12	103234276	102567	A	G	NM_000277.2(PAH):c.1217T>C (p.Ile406Thr)	102567	CA229398	NM_000277.2:c.1217T>C, NM_000277.1:c.1217T>C, XM_011538422.1:c.1160T>C, NM_001354304.1:c.1217T>C, NM_000277.3:c.1217T>C, ENST00000307000.7:c.1202T>C, ENST00000551114.2:n.879T>C, ENST00000553106.5:c.1217T>C, ENST00000635477.1:n.321T>C, ENST00000635528.1:n.732T>C, NC_000012.12:g.102840498A>G, CM000674.2:g.102840498A>G, NC_000012.11:g.103234276A>G, CM000674.1:g.103234276A>G, NC_000012.10:g.101758406…	PAH	phenylketonuria	MONDO:0009861	Autosomal recessive inheritance	Likely Pathogenic	PM2 [MET], PP4-Moderate [MET], PP3 [MET], PM3-Strong [MET]	The c.1217T>C (p.Ile406Thr) variant in PAH is reported in 2 unrelated patients with PKU; BH4 cofactor deficiency was ruled out. (PMID: 10234516, 27121329, 28754886) This variant was reported in trans with known pathogenic variants p.I65T (PMID: 10234516) and IVS4-1G>A (PMID: 28754886). It is absent in population databases, and multiple lines of computational evidence support a deleterious effect.…	27121329, 10234516, 28754886, 10234516	PAH VCEP	https://www.clinicalgenome.org/working-groups/clinical-domain/inborn-errors-of-metabolism-clinical-domain-working-group/pah-variant-curation-expert-panel/	2018-12-09	2018-12-10	false	https://erepo.genome.network/evrepo/ui/classification/CA229398/MONDO:0009861/006	0.8121	VUS	Uncertain significance	InterVar: Uncertain significance PVS1=0 PS=[0, 0, 0, 0, 0] PM=[1, 1, 0, 0, 0, 0, 0] PP=[0, 0, 1, 0, 0, 0] BA1=0 BS=[0, 0, 0, 0, 0] BP=[0, 0, 0, 0, 0, 0, 0, 0]	2	Uncertain Significance
12	103234251	102577	G	A	NM_000277.2(PAH):c.1242C>T (p.Tyr414=)	102577	CA200893	NM_000277.2:c.1242C>T, NM_000277.1:c.1242C>T, XM_011538422.1:c.1185C>T, NM_001354304.1:c.1242C>T, NM_000277.3:c.1242C>T, ENST00000307000.7:c.1227C>T, ENST00000551114.2:n.904C>T, ENST00000553106.5:c.1242C>T, ENST00000635477.1:n.346C>T, ENST00000635528.1:n.757C>T, NC_000012.12:g.102840473G>A, CM000674.2:g.102840473G>A, NC_000012.11:g.103234251G>A, CM000674.1:g.103234251G>A, NC_000012.10:g.101758381…	PAH	phenylketonuria	MONDO:0009861	Autosomal recessive inheritance	Benign	BS1 [MET], BS2 [MET], BP4 [Unmet]	PAH-specific ACMG/AMP criteria applied: BS1: MAF=0.01361 in ENF from gnomAD; BS2: 19 homozygotes in gnomAD. In summary this variant meets criteria to be classified as benign for phenylketonuria in an autosomal recessive manner based on the ACMG/AMP criteria applied as specified by the PAH Expert Panel: (BS1, BS2).		PAH VCEP	https://www.clinicalgenome.org/working-groups/clinical-domain/inborn-errors-of-metabolism-clinical-domain-working-group/pah-variant-curation-expert-panel/	2018-08-10	2018-12-10	false	https://erepo.genome.network/evrepo/ui/classification/CA200893/MONDO:0009861/006	0.0059	VUS	Likely benign	InterVar: Likely benign PVS1=0 PS=[0, 0, 0, 0, 0] PM=[0, 0, 0, 0, 0, 0, 0] PP=[0, 0, 0, 0, 0, 0] BA1=0 BS=[1, 0, 0, 0, 0] BP=[0, 0, 0, 1, 0, 0, 1, 0]	2	Uncertain Significance
12	103306612	102581	T	A	NM_000277.2(PAH):c.125A>T (p.Lys42Ile)	102581	CA229419	NM_000277.2:c.125A>T, NM_000277.1:c.125A>T, XM_011538422.1:c.125A>T, NM_001354304.1:c.125A>T, XM_017019370.2:c.125A>T, NM_000277.3:c.125A>T, ENST00000307000.7:c.110A>T, ENST00000546844.1:c.125A>T, ENST00000548677.2:n.212A>T, ENST00000548928.1:n.47A>T, ENST00000549111.5:n.221A>T, ENST00000550978.6:n.109A>T, ENST00000551337.5:c.125A>T, ENST00000551988.5:n.214A>T, ENST00000553106.5:c.125A>T, ENST000…	PAH	phenylketonuria	MONDO:0009861	Autosomal recessive inheritance	Likely Pathogenic	PM2 [MET], PM3 [MET], PP3 [Unmet], PP4 [MET], PS3 [MET]	The c.125A>T (p.Lys42Ile) variant in PAH has been reported in 1 individual with classic PKU (BH4 deficiency not assessed/reported). (PP4; PMID: 9380432; 9781015). This variant is absent in population databases (PM2). This variant was detected with p.E280K (Pathogenic in ClinVar) (PM3). This variant has 12% enzyme activity in vitro (PS3; PMID: 21953985). Computational evidence is conflicting. In s…	9380432, 9380432, 9781015, 21953985, 11461190	PAH VCEP	https://www.clinicalgenome.org/working-groups/clinical-domain/inborn-errors-of-metabolism-clinical-domain-working-group/pah-variant-curation-expert-panel/			false	https://erepo.genome.network/evrepo/ui/classification/CA229419/MONDO:0009861/006	0.8121	VUS	Uncertain significance	InterVar: Uncertain significance PVS1=0 PS=[0, 0, 0, 0, 0] PM=[1, 1, 0, 0, 0, 0, 0] PP=[0, 0, 1, 0, 0, 0] BA1=0 BS=[0, 0, 0, 0, 0] BP=[0, 0, 0, 0, 0, 0, 0, 0]	2	Uncertain Significance
12	103234222	102584	A	G	NM_000277.2(PAH):c.1271T>C (p.Leu424Ser)	102584	CA229424	NM_000277.2:c.1271T>C, NM_000277.1:c.1271T>C, XM_011538422.1:c.1214T>C, NM_001354304.1:c.1271T>C, NM_000277.3:c.1271T>C, ENST00000307000.7:c.1256T>C, ENST00000551114.2:n.933T>C, ENST00000553106.5:c.1271T>C, ENST00000635477.1:n.375T>C, ENST00000635528.1:n.786T>C, NC_000012.12:g.102840444A>G, CM000674.2:g.102840444A>G, NC_000012.11:g.103234222A>G, CM000674.1:g.103234222A>G, NC_000012.10:g.101758352…	PAH	phenylketonuria	MONDO:0009861	Autosomal recessive inheritance	Uncertain Significance	PM2 [MET], BS1 [Unmet], PM5 [Unmet], PP3 [MET], BS2 [Unmet], BA1 [Unmet], PS1 [Unmet], PS3 [Unmet]	The NM_000277.2:c.1271T>C (p.Leu424Ser) variant in PAH has not been reported in the medical literature. This variant is absent from 1000G, ESP, ExAC, and gnomAD. A deleterious effect is predicted in SIFT, Polyphen-2, and REVEL=0.966. Overall, there is not enough evidence to classify the p.Leu424Ser variant with certainty. PAH-specific ACMG/AMP criteria applied: PM2, PP3.		PAH VCEP	https://www.clinicalgenome.org/working-groups/clinical-domain/inborn-errors-of-metabolism-clinical-domain-working-group/pah-variant-curation-expert-panel/			false	https://erepo.genome.network/evrepo/ui/classification/CA229424/MONDO:0009861/006	0.8121	VUS	Uncertain significance	InterVar: Uncertain significance PVS1=0 PS=[0, 0, 0, 0, 0] PM=[1, 1, 0, 0, 0, 0, 0] PP=[0, 0, 1, 0, 0, 0] BA1=0 BS=[0, 0, 0, 0, 0] BP=[0, 0, 0, 0, 0, 0, 0, 0]	2	Uncertain Significance
12	103234176	102588	A	G	NM_000277.2(PAH):c.1315+2T>C	102588	CA229429	NM_000277.2:c.1315+2T>C, NM_000277.1:c.1315+2T>C, XM_011538422.1:c.1258+2T>C, NM_001354304.1:c.1315+2T>C, NM_000277.3:c.1315+2T>C, ENST00000307000.7:c.1300+2T>C, ENST00000551114.2:n.977+2T>C, ENST00000553106.5:c.1315+2T>C, ENST00000635477.1:n.419+2T>C, ENST00000635528.1:n.830+2T>C, NC_000012.12:g.102840398A>G, CM000674.2:g.102840398A>G, NC_000012.11:g.103234176A>G, CM000674.1:g.103234176A>G, NC_0…	PAH	phenylketonuria	MONDO:0009861	Autosomal recessive inheritance	Likely Pathogenic	PM2 [MET], PP4-Moderate [MET], PP3 [Unmet], PM3-Strong [MET]	The c.1315+2T>C variant is at the 3' canonical splice site in the penultimate exon of PAH. It is absent form population databases and has been identified in trans with pathogenic variants in three independent patients (F39del, Y414C, and R261X; PMID: 9452062; 9521426). A defect of BH4 metabolism was excluded as a cause of elevated phenylalanine in all patients. In summary, this variant meets crit…	9521426, 9521426, 9452062	PAH VCEP	https://www.clinicalgenome.org/working-groups/clinical-domain/inborn-errors-of-metabolism-clinical-domain-working-group/pah-variant-curation-expert-panel/	2018-12-09	2018-12-10	false	https://erepo.genome.network/evrepo/ui/classification/CA229429/MONDO:0009861/006	0.9986	Pathogenic	Pathogenic	InterVar: Pathogenic PVS1=1 PS=[0, 0, 0, 0, 0] PM=[0, 1, 0, 0, 0, 0, 0] PP=[0, 0, 1, 0, 1, 0] BA1=0 BS=[0, 0, 0, 0, 0] BP=[0, 0, 0, 0, 0, 0, 0, 0]	2	Uncertain Significance
12	103306599	102597	AC	A	NM_000277.2(PAH):c.137delG (p.Gly46Valfs)	102597	CA229440	NC_000012.12:g.102912823del, CM000674.2:g.102912823del, NC_000012.11:g.103306601del, CM000674.1:g.103306601del, NC_000012.10:g.101830731del, NG_008690.1:g.9781del, NG_008690.2:g.50589del, NM_000277.1:c.137del, XM_011538422.1:c.137del, NM_000277.2:c.137del, NM_001354304.1:c.137del, XM_017019370.2:c.137del, NM_000277.3:c.137del, ENST00000307000.7:c.122del, ENST00000546844.1:c.137del, ENST0000054867…	PAH	phenylketonuria	MONDO:0009861	Autosomal recessive inheritance	Pathogenic	PM2 [MET], PVS1 [MET], PP4 [MET]	The c.137delG (p.Gly46Vfs*15) is a frameshift in exon 2 of 13 in PAH, predicted to undergo nonsense mediated decay with the truncated region critical to protein function. It has been reported in 1 individual with PKU (BH4 deficiency not excluded), who carried a second splicing variant (PP4; PMID: 10196714 ). This variant is absent from population databases (PM2). In summary, this variant meets cr…	10196714	PAH VCEP	https://www.clinicalgenome.org/working-groups/clinical-domain/inborn-errors-of-metabolism-clinical-domain-working-group/pah-variant-curation-expert-panel/			false	https://erepo.genome.network/evrepo/ui/classification/CA229440/MONDO:0009861/006	0.9941	Likely Pathogenic	Likely pathogenic	InterVar: Likely pathogenic PVS1=1 PS=[0, 0, 0, 0, 0] PM=[0, 1, 0, 0, 0, 0, 0] PP=[0, 0, 0, 0, 0, 0] BA1=0 BS=[0, 0, 0, 0, 0] BP=[0, 0, 0, 0, 0, 0, 0, 0]	2	Uncertain Significance
12	103306579	102601	C	T	NM_000277.2(PAH):c.158G>A (p.Arg53His)	102601	CA229447	NM_000277.2:c.158G>A, NC_000012.12:g.102912801C>T, CM000674.2:g.102912801C>T, NC_000012.11:g.103306579C>T, CM000674.1:g.103306579C>T, NC_000012.10:g.101830709C>T, NG_008690.1:g.9802G>A, NG_008690.2:g.50610G>A, NM_000277.1:c.158G>A, XM_011538422.1:c.158G>A, NM_001354304.1:c.158G>A, XM_017019370.2:c.158G>A, NM_000277.3:c.158G>A, ENST00000307000.7:c.143G>A, ENST00000546844.1:c.158G>A, ENST0000054867…	PAH	phenylketonuria	MONDO:0009861	Autosomal recessive inheritance	Uncertain Significance	BS1 [MET], PP4-Moderate [MET], PM3 [MET], PP3 [Unmet]	PAH-specific ACMG/AMP criteria applied: BS1: MAF=0.01596 in ExAC (138/8648) and 0.0104 in gnomAD (265/18868 with 3 homozygotes); PP4_moderate: Detected in multiple patients with hyperphenylalaninemia, BH4 deficiency excluded (PMID:24401910, 26322415); PM3: Detected in trans with pathogenic variant p.R243Q. In summary this variant meets criteria to be classified as uncertain significance for pheny…	24401910, 26322415, 24401910, 26322415	PAH VCEP	https://www.clinicalgenome.org/working-groups/clinical-domain/inborn-errors-of-metabolism-clinical-domain-working-group/pah-variant-curation-expert-panel/	2018-08-10	2018-12-10	false	https://erepo.genome.network/evrepo/ui/classification/CA229447/MONDO:0009861/006	0.3246	Likely Pathogenic	Uncertain significance	InterVar: Uncertain significance PVS1=0 PS=[0, 0, 0, 0, 0] PM=[1, 0, 0, 0, 0, 0, 0] PP=[0, 0, 1, 0, 0, 0] BA1=0 BS=[1, 0, 0, 0, 0] BP=[0, 0, 0, 0, 0, 0, 0, 0]	2	Uncertain Significance
12	103306568	102604	C	T	NM_000277.2(PAH):c.168+1G>A	102604	CA229452	NM_000277.2:c.168+1G>A, NM_000277.1:c.168+1G>A, XM_011538422.1:c.168+1G>A, NM_001354304.1:c.168+1G>A, XM_017019370.2:c.168+1G>A, NM_000277.3:c.168+1G>A, ENST00000307000.7:c.153+1G>A, ENST00000546844.1:c.168+1G>A, ENST00000548677.2:n.255+1G>A, ENST00000548928.1:n.90+1G>A, ENST00000549111.5:n.264+1G>A, ENST00000550978.6:n.152+1G>A, ENST00000551337.5:c.168+1G>A, ENST00000551988.5:n.257+1G>A, ENST000…	PAH	phenylketonuria	MONDO:0009861	Autosomal recessive inheritance	Pathogenic	PM2 [MET], PP4-Moderate [MET], PVS1 [MET], PM3 [MET]	The c.168+1G>A variant in PAH is at a canonical splice site at intron 3, and is absent in all population databases. It has been identified in trans with a pathogenic variant (Ho, 2014), and as a homozygous variant (PMID: 18294361) in patients with phenylketonuria. Defects in BH4 metabolism were excluded as a cause of elevated phenylalanine in two patients (PMID: 24368688, 8807331). In summary, th…	24368688, 8807331, 24368688, 18294361	PAH VCEP	https://www.clinicalgenome.org/working-groups/clinical-domain/inborn-errors-of-metabolism-clinical-domain-working-group/pah-variant-curation-expert-panel/	2018-12-09	2018-12-10	false	https://erepo.genome.network/evrepo/ui/classification/CA229452/MONDO:0009861/006	0.9986	Pathogenic	Pathogenic	InterVar: Pathogenic PVS1=1 PS=[0, 0, 0, 0, 0] PM=[0, 1, 0, 0, 0, 0, 0] PP=[0, 0, 1, 0, 1, 0] BA1=0 BS=[0, 0, 0, 0, 0] BP=[0, 0, 0, 0, 0, 0, 0, 0]	2	Uncertain Significance
12	103306564	102605	C	T	NM_000277.2(PAH):c.168+5G>A	102605	CA229453	NM_000277.2:c.168+5G>A, NM_000277.1:c.168+5G>A, XM_011538422.1:c.168+5G>A, NM_001354304.1:c.168+5G>A, XM_017019370.2:c.168+5G>A, NM_000277.3:c.168+5G>A, ENST00000307000.7:c.153+5G>A, ENST00000546844.1:c.168+5G>A, ENST00000548677.2:n.255+5G>A, ENST00000548928.1:n.90+5G>A, ENST00000549111.5:n.264+5G>A, ENST00000550978.6:n.152+5G>A, ENST00000551337.5:c.168+5G>A, ENST00000551988.5:n.257+5G>A, ENST000…	PAH	phenylketonuria	MONDO:0009861	Autosomal recessive inheritance	Likely Pathogenic	PM2 [MET], PP4-Moderate [MET], PP3 [MET], PM3-Strong [MET]	The c.168+5G>A variant has been identified in at least 4 probands with phenotypes ranging from mild HPA to classic PKU, with at least 2 probands excluding BH4 deficiency (PMIDs: 9429153, 26413448, 27121329). It has been detected in the homozygous form (PMID: 26413448) as well as in trans with pathogenic variants R297H (PMID: 9429153), I65T, and S349P (PMID: 27121329). This variant is absent from …	27121329, 26413448, 9429153, 27121329, 26413448, 9429153	PAH VCEP	https://www.clinicalgenome.org/working-groups/clinical-domain/inborn-errors-of-metabolism-clinical-domain-working-group/pah-variant-curation-expert-panel/			false	https://erepo.genome.network/evrepo/ui/classification/CA229453/MONDO:0009861/006	0.3246	VUS	Uncertain significance	InterVar: Uncertain significance PVS1=0 PS=[0, 0, 0, 0, 0] PM=[0, 1, 0, 0, 0, 0, 0] PP=[0, 0, 1, 0, 0, 0] BA1=0 BS=[0, 0, 0, 0, 0] BP=[0, 0, 0, 0, 0, 0, 0, 0]	2	Uncertain Significance
12	103306564	102607	C	A	NM_000277.2(PAH):c.168+5G>T	102607	CA229455	NM_000277.2:c.168+5G>T, NC_000012.12:g.102912786C>A, CM000674.2:g.102912786C>A, NC_000012.11:g.103306564C>A, CM000674.1:g.103306564C>A, NC_000012.10:g.101830694C>A, NG_008690.1:g.9817G>T, NG_008690.2:g.50625G>T, NM_000277.1:c.168+5G>T, XM_011538422.1:c.168+5G>T, NM_001354304.1:c.168+5G>T, XM_017019370.2:c.168+5G>T, NM_000277.3:c.168+5G>T, ENST00000307000.7:c.153+5G>T, ENST00000546844.1:c.168+5G>T…	PAH	phenylketonuria	MONDO:0009861	Autosomal recessive inheritance	Uncertain Significance	PM2 [MET], PP4-Moderate [MET], PM3 [Unmet], PP3 [MET]	The c.168+5G>T variant has been identified in at least 2 probands, with at least 1 classic PKU proband excluding BH4 deficiency (PMIDs: 30747360). This variant is absent from 1000G, ESP, and gnomAD databases. Computational analysis predicts an alteration of the WT donor site, most probably affecting splicing. In summary, this variant meets criteria to be classified as unknown significance for PAH…	30747360	PAH VCEP	https://www.clinicalgenome.org/working-groups/clinical-domain/inborn-errors-of-metabolism-clinical-domain-working-group/pah-variant-curation-expert-panel/			false	https://erepo.genome.network/evrepo/ui/classification/CA229455/MONDO:0009861/006	0.3246	VUS	Uncertain significance	InterVar: Uncertain significance PVS1=0 PS=[0, 0, 0, 0, 0] PM=[0, 1, 0, 0, 0, 0, 0] PP=[0, 0, 1, 0, 0, 0] BA1=0 BS=[0, 0, 0, 0, 0] BP=[0, 0, 0, 0, 0, 0, 0, 0]	2	Uncertain Significance
12	103288689	102616	T	C	NM_000277.2(PAH):c.176A>G (p.Asp59Gly)	102616	CA229468	NM_000277.2:c.176A>G, NC_000012.12:g.102894911T>C, CM000674.2:g.102894911T>C, NC_000012.11:g.103288689T>C, CM000674.1:g.103288689T>C, NC_000012.10:g.101812819T>C, NG_008690.1:g.27692A>G, NG_008690.2:g.68500A>G, NM_000277.1:c.176A>G, XM_011538422.1:c.176A>G, NM_001354304.1:c.176A>G, XM_017019370.2:c.176A>G, NM_000277.3:c.176A>G, ENST00000307000.7:c.161A>G, ENST00000546844.1:c.176A>G, ENST000005486…	PAH	phenylketonuria	MONDO:0009861	Autosomal recessive inheritance	Uncertain Significance	PM2 [MET], PM5 [Unmet], PP3 [Unmet]	The c.176A>G (p.Asp59Gly) variant in PAH has not been reported in the literature to our knowledge. A reference from BioPKU/PAHdb is not located (Carducci C, 1999). It is absent from ExAC, gnomAD, 1000G, and ESP. There are conflicting predictions of pathogenicity: SIFT/Polyphen2: benign; MutationTaster: Damaging; REVEL=0.565. In summary, this variant meets criteria to be classified as uncertain si…		PAH VCEP	https://www.clinicalgenome.org/working-groups/clinical-domain/inborn-errors-of-metabolism-clinical-domain-working-group/pah-variant-curation-expert-panel/	2018-12-10	2018-12-10	false	https://erepo.genome.network/evrepo/ui/classification/CA229468/MONDO:0009861/006	0.8121	VUS	Uncertain significance	InterVar: Uncertain significance PVS1=0 PS=[0, 0, 0, 0, 0] PM=[1, 1, 0, 0, 0, 0, 0] PP=[0, 0, 1, 0, 0, 0] BA1=0 BS=[0, 0, 0, 0, 0] BP=[0, 0, 0, 0, 0, 0, 0, 0]	1	Uncertain Significance
12	103288678	102619	T	G	NM_000277.2(PAH):c.187A>C (p.Thr63Pro)	102619	CA229473	NM_000277.2:c.187A>C, NM_000277.1:c.187A>C, XM_011538422.1:c.187A>C, NM_001354304.1:c.187A>C, XM_017019370.2:c.187A>C, NM_000277.3:c.187A>C, ENST00000307000.7:c.172A>C, ENST00000546844.1:c.187A>C, ENST00000548677.2:n.274A>C, ENST00000548928.1:n.109A>C, ENST00000549111.5:n.283A>C, ENST00000550978.6:n.171A>C, ENST00000551337.5:c.187A>C, ENST00000551988.5:n.276A>C, ENST00000553106.5:c.187A>C, ENST00…	PAH	phenylketonuria	MONDO:0009861	Autosomal recessive inheritance	Uncertain Significance	PM2 [MET], PP4-Moderate [MET], PM5 [Unmet], PP3 [Unmet]	The c.187A>C (p.Thr63Pro) variant in PAH was detected in 1 Danish PKU patient (Phenylalanine > 600 umol/L). Other causes of hyperphenylalaninemia had been ruled out. (PMID: 8406445). It was in cis with a p.H64N variant (No assertion provided, ClinVar). The c.187A>C variant is absent from ExAC, gnomAD, 1000G, and ESP. There are conflicting predictions of pathogenicity: SIFT:T,D; Polyphen2:D,P; Mut…	8406445	PAH VCEP	https://www.clinicalgenome.org/working-groups/clinical-domain/inborn-errors-of-metabolism-clinical-domain-working-group/pah-variant-curation-expert-panel/	2018-12-10	2018-12-10	false	https://erepo.genome.network/evrepo/ui/classification/CA229473/MONDO:0009861/006	0.8121	VUS	Uncertain significance	InterVar: Uncertain significance PVS1=0 PS=[0, 0, 0, 0, 0] PM=[1, 1, 0, 0, 0, 0, 0] PP=[0, 0, 1, 0, 0, 0] BA1=0 BS=[0, 0, 0, 0, 0] BP=[0, 0, 0, 0, 0, 0, 0, 0]	2	Uncertain Significance
12	103288675	102620	G	T	NM_000277.2(PAH):c.190C>A (p.His64Asn)	102620	CA229475	NM_000277.2:c.190C>A, NM_000277.1:c.190C>A, XM_011538422.1:c.190C>A, NM_001354304.1:c.190C>A, XM_017019370.2:c.190C>A, NM_000277.3:c.190C>A, ENST00000307000.7:c.175C>A, ENST00000546844.1:c.190C>A, ENST00000548677.2:n.277C>A, ENST00000548928.1:n.112C>A, ENST00000549111.5:n.286C>A, ENST00000550978.6:n.174C>A, ENST00000551337.5:c.190C>A, ENST00000551988.5:n.279C>A, ENST00000553106.5:c.190C>A, ENST00…	PAH	phenylketonuria	MONDO:0009861	Autosomal recessive inheritance	Uncertain Significance	PM2 [MET], PP4-Moderate [MET], PM5 [Unmet], PP3 [MET]	The c.190C>A (p.His64Asn) variant in PAH has been reported in a Danish mild PKU patient. Serum Phe levels exceeded 600 umol/L and other causes of hyperphenylalaninemia had been ruled out. It was In cis with p.T63P. PMID: 8406445. The c.190C>A variant is absent from ExAC, gnomAD, 1000G, and ESP. A deleterious effect is predicted in SIFT, Polyphen-2, and MutationTaster. In summary, this variant mee…	8406445	PAH VCEP	https://www.clinicalgenome.org/working-groups/clinical-domain/inborn-errors-of-metabolism-clinical-domain-working-group/pah-variant-curation-expert-panel/	2018-12-10	2018-12-10	false	https://erepo.genome.network/evrepo/ui/classification/CA229475/MONDO:0009861/006	0.8121	VUS	Uncertain significance	InterVar: Uncertain significance PVS1=0 PS=[0, 0, 0, 0, 0] PM=[1, 1, 0, 0, 0, 0, 0] PP=[0, 0, 1, 0, 0, 0] BA1=0 BS=[0, 0, 0, 0, 0] BP=[0, 0, 0, 0, 0, 0, 0, 0]	2	Uncertain Significance
12	103288671	102623	A	T	NM_000277.2(PAH):c.194T>A (p.Ile65Asn)	102623	CA229479	NM_000277.2:c.194T>A, NM_000277.1:c.194T>A, XM_011538422.1:c.194T>A, NM_001354304.1:c.194T>A, XM_017019370.2:c.194T>A, NM_000277.3:c.194T>A, ENST00000307000.7:c.179T>A, ENST00000546844.1:c.194T>A, ENST00000548677.2:n.281T>A, ENST00000548928.1:n.116T>A, ENST00000549111.5:n.290T>A, ENST00000550978.6:n.178T>A, ENST00000551337.5:c.194T>A, ENST00000551988.5:n.283T>A, ENST00000553106.5:c.194T>A, ENST00…	PAH	phenylketonuria	MONDO:0009861	Autosomal recessive inheritance	Likely Pathogenic	PM2 [MET], PP4-Moderate [MET], PM3 [MET], PP3 [MET]	The c.194T>A (p.Ile65Asn) variant was identified in a patient with classic PKU. BH4 deficiency was ruled out. (PMID: 9521426). It was detected in trans with known pathogenic mutation c.143T>C (p.L48S). It has an extremely low frequency in PAGE (0.00026); and is absent from ExAC, 1000 Genomes, gnomAD. Multiple lines of computational evidence support a deleterious effect (SIFT, Polyphen-2, Mutation…	9521426, 9521426	PAH VCEP	https://www.clinicalgenome.org/working-groups/clinical-domain/inborn-errors-of-metabolism-clinical-domain-working-group/pah-variant-curation-expert-panel/	2018-12-09	2018-12-10	false	https://erepo.genome.network/evrepo/ui/classification/CA229479/MONDO:0009861/006	0.8121	VUS	Uncertain significance	InterVar: Uncertain significance PVS1=0 PS=[0, 0, 0, 0, 0] PM=[1, 1, 0, 0, 0, 0, 0] PP=[0, 0, 1, 0, 0, 0] BA1=0 BS=[0, 0, 0, 0, 0] BP=[0, 0, 0, 0, 0, 0, 0, 0]	2	Uncertain Significance
12	103310908	102626	T	A	NM_000277.2(PAH):c.1A>T (p.Met1Leu)	102626	CA229482	NM_000277.2:c.1A>T, NM_000277.1:c.1A>T, XM_011538422.1:c.1A>T, NM_001354304.1:c.1A>T, XM_017019370.2:c.1A>T, NM_000277.3:c.1A>T, ENST00000307000.7:c.-147A>T, ENST00000546844.1:c.1A>T, ENST00000547319.1:n.312A>T, ENST00000549111.5:n.97A>T, ENST00000551337.5:c.1A>T, ENST00000551988.5:n.90A>T, ENST00000553106.5:c.1A>T, ENST00000635500.1:n.29-4232A>T, NC_000012.12:g.102917130T>A, CM000674.2:g.1029171…	PAH	phenylketonuria	MONDO:0009861	Autosomal recessive inheritance	Pathogenic	PM2 [MET], PVS1 [MET], PM3 [MET], PM5 [Unmet], PP4 [MET]	The PAH:p.M1L variant is a predicted start-lost variant in the canonical transcript of PAH (ENST00000553106); There are no other PAH RefSeq transcripts. The next in-frame Met is at amino acid 180 in exon 6. There are 49 pathogenic variants in ClinVar upstream of aa 180. The p.Met1Val variant has <3% enzyme activity as compared to wild type (PMID: 9450897), confirming start loss variants lead to l…	24941924, 24941924	PAH VCEP	https://www.clinicalgenome.org/working-groups/clinical-domain/inborn-errors-of-metabolism-clinical-domain-working-group/pah-variant-curation-expert-panel/			false	https://erepo.genome.network/evrepo/ui/classification/CA229482/MONDO:0009861/006	0.4999	VUS	Uncertain significance	InterVar: Uncertain significance PVS1=0 PS=[0, 0, 0, 0, 0] PM=[0, 1, 0, 0, 0, 0, 0] PP=[0, 0, 1, 0, 1, 0] BA1=0 BS=[0, 0, 0, 0, 0] BP=[0, 0, 0, 0, 0, 0, 0, 0]	1	Uncertain Significance
12	103288654	102632	GAGA	G	NM_000277.1(PAH):c.208_210delTCT (p.Ser70del)	102632	CA229490	NM_000277.1:c.208_210delTCT, NM_000277.1:c.207_209delTTC, NM_000277.1:c.206_208delCTT, NM_000277.1:c.208_210del, XM_011538422.1:c.208_210del, NM_000277.2:c.208_210del, NM_001354304.1:c.208_210del, XM_017019370.2:c.208_210del, NM_000277.3:c.208_210del, ENST00000307000.7:c.193_195del, ENST00000546844.1:c.208_210del, ENST00000548677.2:n.295_297del, ENST00000548928.1:n.130_132del, ENST00000549111.5:n…	PAH	phenylketonuria	MONDO:0009861	Autosomal recessive inheritance	Pathogenic	PM2 [MET], PM3 [MET], PM4 [MET], PP4 [MET], PS3 [MET]	PAH-specific ACMG/AMP criteria applied: PP4: Phe>120 umol/L with PKU (PMID:25456745); PM3: In trans with: c.842+2T>A (P, ClinGen) (PMID:25456745); PS3: 0% in BioPKU; PM2: Extremely low frequency. ExAC MAF=0.00012; PM4: In frame deletion. In summary this variant meets criteria to be classified as pathogenic for phenylketonuria in an autosomal recessive manner based on the ACMG/AMP criteria applied…	25456745, 25456745	PAH VCEP	https://www.clinicalgenome.org/working-groups/clinical-domain/inborn-errors-of-metabolism-clinical-domain-working-group/pah-variant-curation-expert-panel/	2018-08-05	2018-12-10	false	https://erepo.genome.network/evrepo/ui/classification/CA229490/MONDO:0009861/006	0.8121	VUS	Uncertain significance	InterVar: Uncertain significance PVS1=0 PS=[0, 0, 0, 0, 0] PM=[0, 1, 0, 1, 0, 0, 0] PP=[0, 0, 0, 0, 1, 0] BA1=0 BS=[0, 0, 0, 0, 0] BP=[0, 0, 0, 0, 0, 0, 0, 0]	2	Uncertain Significance
12	103310907	102647	A	C	NM_000277.2(PAH):c.2T>G (p.Met1Arg)	102647	CA229509	NM_000277.2:c.2T>G, NC_000012.12:g.102917129A>C, CM000674.2:g.102917129A>C, NC_000012.11:g.103310907A>C, CM000674.1:g.103310907A>C, NC_000012.10:g.101835037A>C, NG_008690.1:g.5474T>G, NG_008690.2:g.46282T>G, NM_000277.1:c.2T>G, XM_011538422.1:c.2T>G, NM_001354304.1:c.2T>G, XM_017019370.2:c.2T>G, NM_000277.3:c.2T>G, ENST00000307000.7:c.-146T>G, ENST00000546844.1:c.2T>G, ENST00000547319.1:n.313T>G,…	PAH	phenylketonuria	MONDO:0009861	Autosomal recessive inheritance	Pathogenic	PM2 [MET], PVS1 [MET], PP4-Moderate [MET], PM3 [MET], PM5 [Unmet], PP3 [Unmet]	The PAH:p.M1R variant is a predicted start-lost variant in the canonical transcript of PAH (ENST00000553106). There are no known alternative start codons in other transcripts. The next in-frame Met is at amino acid 180 in exon 6. There are 49 pathogenic variants in ClinVar upstream of aa 180. The p.Met1Val variant has <3% enzyme activity as compared to wild type (PMID: 9450897), confirming start …	10679941, 10679941	PAH VCEP	https://www.clinicalgenome.org/working-groups/clinical-domain/inborn-errors-of-metabolism-clinical-domain-working-group/pah-variant-curation-expert-panel/			false	https://erepo.genome.network/evrepo/ui/classification/CA229509/MONDO:0009861/006	0.6752	VUS	Uncertain significance	InterVar: Uncertain significance PVS1=0 PS=[0, 0, 0, 0, 0] PM=[0, 1, 0, 0, 0, 0, 0] PP=[0, 0, 1, 0, 0, 0] BA1=0 BS=[0, 0, 0, 0, 0] BP=[0, 0, 0, 0, 0, 0, 0, 0]	2	Uncertain Significance
12	103288554	102650	G	T	NM_000277.2(PAH):c.311C>A (p.Ala104Asp)	102650	CA229515	NM_000277.2:c.311C>A, NM_000277.1:c.311C>A, XM_011538422.1:c.311C>A, NM_001354304.1:c.311C>A, XM_017019370.2:c.311C>A, NM_000277.3:c.311C>A, ENST00000307000.7:c.296C>A, ENST00000546844.1:c.311C>A, ENST00000548928.1:n.233C>A, ENST00000549111.5:n.407C>A, ENST00000550978.6:n.295C>A, ENST00000551337.5:c.311C>A, ENST00000551988.5:n.400C>A, ENST00000553106.5:c.311C>A, NC_000012.12:g.102894776G>T, CM000…	PAH	phenylketonuria	MONDO:0009861	Autosomal recessive inheritance	Pathogenic	PM2 [MET], PP3 [Unmet], PM3-Strong [MET], PS3 [MET]	PAH-specific ACMG/AMP criteria applied: PM2: Extremely low frequency: 0.00009 in gnomAD; PS3: 26% PAH enzyme activity; PM3_Strong: Detected with Y414C, pathogenic in ClinVar and V245L (P/LP) (PMID:9429153; PMID:24368688). In summary this variant meets criteria to be classified as pathogenic for phenylketonuria in an autosomal recessive manner based on the ACMG/AMP criteria applied as specified by…	9429153, 24368688	PAH VCEP	https://www.clinicalgenome.org/working-groups/clinical-domain/inborn-errors-of-metabolism-clinical-domain-working-group/pah-variant-curation-expert-panel/	2018-08-07	2018-12-10	false	https://erepo.genome.network/evrepo/ui/classification/CA229515/MONDO:0009861/006	0.8999	Likely Pathogenic	Likely pathogenic	InterVar: Likely pathogenic PVS1=0 PS=[0, 0, 0, 0, 0] PM=[1, 1, 0, 0, 0, 0, 0] PP=[0, 0, 1, 0, 1, 0] BA1=0 BS=[0, 0, 0, 0, 0] BP=[0, 0, 0, 0, 0, 0, 0, 0]	1	Uncertain Significance
12	103271313	102658	C	A	NM_000277.2(PAH):c.368G>T (p.Arg123Ile)	102658	CA286501	NM_000277.2:c.368G>T, NM_000277.1:c.368G>T, XM_011538422.1:c.368G>T, NM_001354304.1:c.368G>T, XM_017019370.2:c.368G>T, NM_000277.3:c.368G>T, ENST00000307000.7:c.353G>T, ENST00000549111.5:n.464G>T, ENST00000550978.6:n.352G>T, ENST00000551337.5:c.368G>T, ENST00000551988.5:n.457G>T, ENST00000553106.5:c.368G>T, NC_000012.12:g.102877535C>A, CM000674.2:g.102877535C>A, NC_000012.11:g.103271313C>A, CM000…	PAH	phenylketonuria	MONDO:0009861	Autosomal recessive inheritance	Uncertain Significance	PM2 [MET], PM5 [Unmet], PP3 [MET]	The c.368G>T (p.Arg123Ile) variant in PAH has not been reported in the literature to our knowledge. A reference listed in BioPKU/PAHdb cannot be located (Carducci, C 2009). This variant is absent from ExAC, gnomAD, 1000G, and ESP. Deleterious effect is predicted in SIFT, Polyphen2, MutationTaster. REVEL=0.864. In summary, this variant meets criteria to be classified as uncertain significance for …		PAH VCEP	https://www.clinicalgenome.org/working-groups/clinical-domain/inborn-errors-of-metabolism-clinical-domain-working-group/pah-variant-curation-expert-panel/	2018-12-10	2018-12-10	false	https://erepo.genome.network/evrepo/ui/classification/CA286501/MONDO:0009861/006	0.8121	VUS	Uncertain significance	InterVar: Uncertain significance PVS1=0 PS=[0, 0, 0, 0, 0] PM=[1, 1, 0, 0, 0, 0, 0] PP=[0, 0, 1, 0, 0, 0] BA1=0 BS=[0, 0, 0, 0, 0] BP=[0, 0, 0, 0, 0, 0, 0, 0]	3	Uncertain Significance
12	103271296	102660	C	A	NM_000277.2(PAH):c.385G>T (p.Asp129Tyr)	102660	CA286503	NM_000277.2:c.385G>T, NC_000012.12:g.102877518C>A, CM000674.2:g.102877518C>A, NC_000012.11:g.103271296C>A, CM000674.1:g.103271296C>A, NC_000012.10:g.101795426C>A, NG_008690.1:g.45085G>T, NG_008690.2:g.85893G>T, NM_000277.1:c.385G>T, XM_011538422.1:c.385G>T, NM_001354304.1:c.385G>T, XM_017019370.2:c.385G>T, NM_000277.3:c.385G>T, ENST00000307000.7:c.370G>T, ENST00000549111.5:n.481G>T, ENST000005509…	PAH	phenylketonuria	MONDO:0009861	Autosomal recessive inheritance	Uncertain Significance	PM2 [MET], PM5 [MET], PP3 [MET]	The c.385G>T (p.Asp129Tyr) variant in PAH has not been reported in the literature to our knowledge. This variant is absent from 1000G, ESP, ExAC and gnomAD (PM2). Multiple lines of computational evidence support a deleterious effect (PP3). There are 2 other missense variants at this residue in ClinVar; p.Asp129Gly is Likely Pathogenic by 1 submitter and PAH EP (PM5). In summary, this variant meet…		PAH VCEP	https://www.clinicalgenome.org/working-groups/clinical-domain/inborn-errors-of-metabolism-clinical-domain-working-group/pah-variant-curation-expert-panel/			false	https://erepo.genome.network/evrepo/ui/classification/CA286503/MONDO:0009861/006	0.8999	Likely Pathogenic	Likely pathogenic	InterVar: Likely pathogenic PVS1=0 PS=[0, 0, 0, 0, 0] PM=[1, 1, 0, 0, 0, 0, 0] PP=[0, 0, 1, 0, 1, 0] BA1=0 BS=[0, 0, 0, 0, 0] BP=[0, 0, 0, 0, 0, 0, 0, 0]	2	Uncertain Significance
12	103271295	102661	T	C	NM_000277.2(PAH):c.386A>G (p.Asp129Gly)	102661	CA229527	NM_000277.2:c.386A>G, NM_000277.1:c.386A>G, XM_011538422.1:c.386A>G, NM_001354304.1:c.386A>G, XM_017019370.2:c.386A>G, NM_000277.3:c.386A>G, ENST00000307000.7:c.371A>G, ENST00000549111.5:n.482A>G, ENST00000550978.6:n.370A>G, ENST00000551337.5:c.386A>G, ENST00000551988.5:n.475A>G, ENST00000553106.5:c.386A>G, NC_000012.12:g.102877517T>C, CM000674.2:g.102877517T>C, NC_000012.11:g.103271295T>C, CM000…	PAH	phenylketonuria	MONDO:0009861	Autosomal recessive inheritance	Likely Pathogenic	PM2 [MET], PP4-Moderate [MET], PM3 [MET], PP3 [MET]	The c.386A>G (p.Asp129Gly) variant in PAH has been reported in multiple individuals with PKU (BH4 deficiency excluded). (PP4_Moderate; PMID: 8981952). This variant has extremely low frequency in gnomAD (MAF: 0.00001; PM2). This variant was detected in trans with known pathogenic variant c.1066-11G>A (PM3; PMID: 27121329). Computational evidence supports a deleterious effect (PP3). In summary, thi…	8981952, 26666653, 23357515, 23062575, 27121329	PAH VCEP	https://www.clinicalgenome.org/working-groups/clinical-domain/inborn-errors-of-metabolism-clinical-domain-working-group/pah-variant-curation-expert-panel/			false	https://erepo.genome.network/evrepo/ui/classification/CA229527/MONDO:0009861/006	0.8121	VUS	Uncertain significance	InterVar: Uncertain significance PVS1=0 PS=[0, 0, 0, 0, 0] PM=[1, 1, 0, 0, 0, 0, 0] PP=[0, 0, 1, 0, 0, 0] BA1=0 BS=[0, 0, 0, 0, 0] BP=[0, 0, 0, 0, 0, 0, 0, 0]	2	Uncertain Significance
12	103271247	102667	T	A	NM_000277.2(PAH):c.434A>T (p.Asp145Val)	102667	CA229539	NM_000277.2:c.434A>T, NC_000012.12:g.102877469T>A, CM000674.2:g.102877469T>A, NC_000012.11:g.103271247T>A, CM000674.1:g.103271247T>A, NC_000012.10:g.101795377T>A, NG_008690.1:g.45134A>T, NG_008690.2:g.85942A>T, NM_000277.1:c.434A>T, XM_011538422.1:c.434A>T, NM_001354304.1:c.434A>T, XM_017019370.2:c.434A>T, NM_000277.3:c.434A>T, ENST00000307000.7:c.419A>T, ENST00000549111.5:n.530A>T, ENST000005509…	PAH	phenylketonuria	MONDO:0009861	Autosomal recessive inheritance	Likely Pathogenic	PM2 [MET], PP4-Moderate [MET], PM5 [Unmet], PP3 [MET], PM3-Strong [MET]	The c.434A>T (p.Asp145Val) PAH variant has been identified in patients with PAH deficiency from the US, Germany, Italy and Spain. BH4 deficiency was excluded. (PMID: 8659548; 11385716; 12655553; 17096675; 23514811) It was detected with known pathogenic variants: V388M (PMID: 8659548), I65T (PMID: 24368688), and R408W (PMID: 26666653). It is found at extremely low frequency (MAF 0.00012 in gnomAD)…	11385716, 12655553, 23514811, 8659548, 17096675, 8659548, 26666653, 24368688	PAH VCEP	https://www.clinicalgenome.org/working-groups/clinical-domain/inborn-errors-of-metabolism-clinical-domain-working-group/pah-variant-curation-expert-panel/	2018-12-10	2018-12-10	false	https://erepo.genome.network/evrepo/ui/classification/CA229539/MONDO:0009861/006	0.8999	Likely Pathogenic	Likely pathogenic	InterVar: Likely pathogenic PVS1=0 PS=[0, 0, 0, 0, 0] PM=[1, 1, 0, 0, 0, 0, 0] PP=[0, 0, 1, 0, 1, 0] BA1=0 BS=[0, 0, 0, 0, 0] BP=[0, 0, 0, 0, 0, 0, 0, 0]	2	Uncertain Significance
12	103271241	102670	G	A	NM_000277.2(PAH):c.440C>T (p.Pro147Leu)	102670	CA229543	NM_000277.2:c.440C>T, NC_000012.12:g.102877463G>A, CM000674.2:g.102877463G>A, NC_000012.11:g.103271241G>A, CM000674.1:g.103271241G>A, NC_000012.10:g.101795371G>A, NG_008690.1:g.45140C>T, NG_008690.2:g.85948C>T, NM_000277.1:c.440C>T, XM_011538422.1:c.440C>T, NM_001354304.1:c.440C>T, XM_017019370.2:c.440C>T, NM_000277.3:c.440C>T, ENST00000307000.7:c.425C>T, ENST00000549111.5:n.536C>T, ENST000005509…	PAH	phenylketonuria	MONDO:0009861	Autosomal recessive inheritance	Likely Pathogenic	PM2 [MET], PP4-Moderate [MET], PP3 [MET], PM3-Strong [MET]	The c.440C>T (p.Pro147Leu) variant in PAH has been reported in multiple individuals with mild PKU (BH4 deficiency excluded). (PP4_Moderate; PMID: 27121329, 26322415, 16527067, 30050108, 28982351). This variant is absent in population databases (PM2). This variant was detected in trans with known pathogenic variants p.R261Ter (PMID: 27121329); c.611A>G (PMID: 30050108); p.S70del (PMID: 28982351) (…	26503515, 26322415, 28982351, 27121329, 26322415, 30050108	PAH VCEP	https://www.clinicalgenome.org/working-groups/clinical-domain/inborn-errors-of-metabolism-clinical-domain-working-group/pah-variant-curation-expert-panel/			false	https://erepo.genome.network/evrepo/ui/classification/CA229543/MONDO:0009861/006	0.8999	Likely Pathogenic	Uncertain significance	InterVar: Uncertain significance PVS1=0 PS=[0, 0, 0, 0, 0] PM=[1, 1, 0, 0, 0, 0, 0] PP=[0, 0, 1, 0, 0, 0] BA1=0 BS=[0, 0, 0, 0, 0] BP=[0, 0, 0, 0, 0, 0, 0, 0]	2	Uncertain Significance
12	103260419	102686	C	T	NM_000277.2(PAH):c.464G>A (p.Arg155His)	102686	CA229559	NM_000277.2:c.464G>A, NC_000012.12:g.102866641C>T, CM000674.2:g.102866641C>T, NC_000012.11:g.103260419C>T, CM000674.1:g.103260419C>T, NC_000012.10:g.101784549C>T, NG_008690.1:g.55962G>A, NG_008690.2:g.96770G>A, NM_000277.1:c.464G>A, XM_011538422.1:c.464G>A, NM_001354304.1:c.464G>A, XM_017019370.2:c.464G>A, NM_000277.3:c.464G>A, ENST00000307000.7:c.449G>A, ENST00000549111.5:n.560G>A, ENST000005519…	PAH	phenylketonuria	MONDO:0009861	Autosomal recessive inheritance	Pathogenic	PM2 [MET], PP4-Moderate [MET], PP3 [MET], PP1 [MET], PS3 [Unmet], PM3-Strong [MET]	The c.464G>A (p.Arg155His) has been reported in multiple individuals with mild hyperphenylalaninaemia, with BH4 deficiency excluded including 3 siblings (PP4_moderate, PMID: 9634518; PP1, PMID:18937047). This variant has low frequency in ExAC/gnomad (MAF=0.00012) in EA population (PM2). Multiple lines of computational evidence support a deleterious effect (PP3). This variant has been detected wit…	9634518, 18937047, 18937047, 23932990, 26210745, 24401910, 18937047	PAH VCEP	https://www.clinicalgenome.org/working-groups/clinical-domain/inborn-errors-of-metabolism-clinical-domain-working-group/pah-variant-curation-expert-panel/			false	https://erepo.genome.network/evrepo/ui/classification/CA229559/MONDO:0009861/006	0.8999	Likely Pathogenic	Uncertain significance	InterVar: Uncertain significance PVS1=0 PS=[0, 0, 0, 0, 0] PM=[1, 1, 0, 0, 0, 0, 0] PP=[0, 0, 1, 0, 0, 0] BA1=0 BS=[0, 0, 0, 0, 0] BP=[0, 0, 0, 0, 0, 0, 0, 0]	2	Uncertain Significance
12	103260419	102687	C	G	NM_000277.2(PAH):c.464G>C (p.Arg155Pro)	102687	CA229561	NM_000277.2:c.464G>C, NC_000012.12:g.102866641C>G, CM000674.2:g.102866641C>G, NC_000012.11:g.103260419C>G, CM000674.1:g.103260419C>G, NC_000012.10:g.101784549C>G, NG_008690.1:g.55962G>C, NG_008690.2:g.96770G>C, NM_000277.1:c.464G>C, XM_011538422.1:c.464G>C, NM_001354304.1:c.464G>C, XM_017019370.2:c.464G>C, NM_000277.3:c.464G>C, ENST00000307000.7:c.449G>C, ENST00000549111.5:n.560G>C, ENST000005519…	PAH	phenylketonuria	MONDO:0009861	Autosomal recessive inheritance	Likely Pathogenic	PM2 [MET], PP4-Moderate [MET], PM3 [MET], PP3 [MET]	PAH-specific ACMG/AMP criteria applied: PM2: absent from ExAC, gnomAD, 1000G, ESP. PAGE MAF=0.00066; PP3: Deleterious effect predicted in SIFT, Polyphen-2, MutationTaster. REVEL=0.967; PP4_Moderate: Detected in a patient with classic PKU. Cofactor deficiency excluded. (PMID:10679941); PM3: Detected in trans with R408W (P) (PMID:10679941). In summary this variant meets criteria to be classified as…	10679941, 10679941	PAH VCEP	https://www.clinicalgenome.org/working-groups/clinical-domain/inborn-errors-of-metabolism-clinical-domain-working-group/pah-variant-curation-expert-panel/	2018-08-10	2018-12-10	false	https://erepo.genome.network/evrepo/ui/classification/CA229561/MONDO:0009861/006	0.8121	VUS	Uncertain significance	InterVar: Uncertain significance PVS1=0 PS=[0, 0, 0, 0, 0] PM=[1, 1, 0, 0, 0, 0, 0] PP=[0, 0, 1, 0, 0, 0] BA1=0 BS=[0, 0, 0, 0, 0] BP=[0, 0, 0, 0, 0, 0, 0, 0]	2	Uncertain Significance
12	103310863	102689	A	G	NM_000277.2(PAH):c.46T>C (p.Ser16Pro)	102689	CA229564	NM_000277.2:c.46T>C, NM_000277.1:c.46T>C, XM_011538422.1:c.46T>C, NM_001354304.1:c.46T>C, XM_017019370.2:c.46T>C, NM_000277.3:c.46T>C, ENST00000307000.7:c.-102T>C, ENST00000546844.1:c.46T>C, ENST00000547319.1:n.357T>C, ENST00000549111.5:n.142T>C, ENST00000550978.6:n.30T>C, ENST00000551337.5:c.46T>C, ENST00000551988.5:n.135T>C, ENST00000553106.5:c.46T>C, ENST00000635500.1:n.29-4187T>C, NC_000012.1…	PAH	phenylketonuria	MONDO:0009861	Autosomal recessive inheritance	Uncertain Significance	PM2 [MET], BP4 [MET]	VUS: The c.46T>C (p.S16P) variant in PAH has not been reported in the medical literature. It is tolerated by computation predictors: SIFT, Polyphen, MutationTaster, and REVEL=0.567 (BP4). It is however absent from population databases, including gnomAD, 1000 Genomes, and ESP (PM2). In summary this variant meets the criteria to be classified as uncertain significance. PAH-specific ACMG/AMP criteri…		PAH VCEP	https://www.clinicalgenome.org/working-groups/clinical-domain/inborn-errors-of-metabolism-clinical-domain-working-group/pah-variant-curation-expert-panel/			false	https://erepo.genome.network/evrepo/ui/classification/CA229564/MONDO:0009861/006	0.3246	VUS	Uncertain significance	InterVar: Uncertain significance PVS1=0 PS=[0, 0, 0, 0, 0] PM=[0, 1, 0, 0, 0, 0, 0] PP=[0, 0, 1, 0, 0, 0] BA1=0 BS=[0, 0, 0, 0, 0] BP=[0, 0, 0, 0, 0, 0, 0, 0]	2	Uncertain Significance
12	103260411	102693	G	A	NM_000277.2(PAH):c.472C>T (p.Arg158Trp)	102693	CA229570	NM_000277.2:c.472C>T, NC_000012.12:g.102866633G>A, CM000674.2:g.102866633G>A, NC_000012.11:g.103260411G>A, CM000674.1:g.103260411G>A, NC_000012.10:g.101784541G>A, NG_008690.1:g.55970C>T, NG_008690.2:g.96778C>T, NM_000277.1:c.472C>T, XM_011538422.1:c.472C>T, NM_001354304.1:c.472C>T, XM_017019370.2:c.472C>T, NM_000277.3:c.472C>T, ENST00000307000.7:c.457C>T, ENST00000549111.5:n.568C>T, ENST000005519…	PAH	phenylketonuria	MONDO:0009861	Autosomal recessive inheritance	Pathogenic	PM2 [MET], PP4-Moderate [MET], PP3 [MET], PM3-Strong [MET], PS3 [MET]	PAH-specific ACMG/AMP criteria applied: PM2: Extremely low frequency. ExAC MAF=0.00019.; PP3: Predicted deleterious in SIFT, Polyphen-2, MutationTaster. REVEL=0.939; PS3: 2% mutant enzyme activity in BioPKU; PP4_Moderate: Detected in at least 3 patients with PAH deficiency. BH4 deficiency ruled out in 1 patient. (PMID:1307609; PMID:10429004; PMID:9634518); PM3_Strong: Detected with 3 pathogenic/l…	9634518, 10429004, 1307609, 23430918, 14681498	PAH VCEP	https://www.clinicalgenome.org/working-groups/clinical-domain/inborn-errors-of-metabolism-clinical-domain-working-group/pah-variant-curation-expert-panel/	2018-08-10	2018-12-10	false	https://erepo.genome.network/evrepo/ui/classification/CA229570/MONDO:0009861/006	0.8999	Likely Pathogenic	Uncertain significance	InterVar: Uncertain significance PVS1=0 PS=[0, 0, 0, 0, 0] PM=[1, 1, 0, 0, 0, 0, 0] PP=[0, 0, 0, 0, 1, 0] BA1=0 BS=[0, 0, 0, 0, 0] BP=[0, 0, 0, 0, 0, 0, 0, 0]	2	Uncertain Significance
12	103260410	102694	C	G	NM_000277.2(PAH):c.473G>C (p.Arg158Pro)	102694	CA229571	NM_000277.2:c.473G>C, NM_000277.1:c.473G>C, XM_011538422.1:c.473G>C, NM_001354304.1:c.473G>C, XM_017019370.2:c.473G>C, NM_000277.3:c.473G>C, ENST00000307000.7:c.458G>C, ENST00000549111.5:n.569G>C, ENST00000551988.5:n.530+10830G>C, ENST00000553106.5:c.473G>C, NC_000012.12:g.102866632C>G, CM000674.2:g.102866632C>G, NC_000012.11:g.103260410C>G, CM000674.1:g.103260410C>G, NC_000012.10:g.101784540C>G,…	PAH	phenylketonuria	MONDO:0009861	Autosomal recessive inheritance	Likely Pathogenic	PM2 [MET], PM5 [MET], PM3 [MET], PP3 [MET], PP4 [MET]	The c.473G>C (p.Arg158Pro) variant in PAH was reported in a patient with Mild Hyperphenylalaninemia (Phenylalanine level 380 umol/l) PMID: 8659548. It was detected with V388M (known pathogenic variant). It has an extremely low frequency in ExAC and gnomAD (MAF 0.00002). It is predicted deleterious in SIFT, Polyphen2, MutationTaster and REVEL=0.98. Two different pathogenic missense changes at this…	8659548, 8659548	PAH VCEP	https://www.clinicalgenome.org/working-groups/clinical-domain/inborn-errors-of-metabolism-clinical-domain-working-group/pah-variant-curation-expert-panel/	2018-12-10	2018-12-10	false	https://erepo.genome.network/evrepo/ui/classification/CA229571/MONDO:0009861/006	0.8121	VUS	Likely pathogenic	InterVar: Likely pathogenic PVS1=0 PS=[0, 0, 0, 0, 0] PM=[1, 1, 0, 0, 0, 0, 0] PP=[0, 0, 1, 0, 1, 0] BA1=0 BS=[0, 0, 0, 0, 0] BP=[0, 0, 0, 0, 0, 0, 0, 0]	2	Uncertain Significance
12	103310860	102696	CAG	C	NM_000277.2(PAH):c.47_48delCT (p.Ser16Terfs)	102696	CA229574	NM_000277.2:c.47_48delCT, NC_000012.12:g.102917087_102917088del, CM000674.2:g.102917087_102917088del, NC_000012.11:g.103310865_103310866del, CM000674.1:g.103310865_103310866del, NC_000012.10:g.101834995_101834996del, NG_008690.1:g.5519_5520del, NG_008690.2:g.46327_46328del, NM_000277.1:c.47_48del, XM_011538422.1:c.47_48del, NM_000277.2:c.47_48del, NM_001354304.1:c.47_48del, XM_017019370.2:c.47_48…	PAH	phenylketonuria	MONDO:0009861	Autosomal recessive inheritance	Pathogenic	PM2 [MET], PVS1 [MET], PM3 [MET], PP3 [Unmet], PP4 [MET]	PAH-specific ACMG/AMP criteria applied: PM2: ExAC:8.238e-06; gnomAD:0.000004062; 1000G + ESP: absent; PVS1: Null variant- frameshift. Subject to nonsense mediated decay.; PM3: found in trans with L48S (VarID608, Pathogenic) (PMID:8535445); PP4: 47delCT found in 1 patient with moderate PKU. BH4 deficiency not ruled out. (PMID:8535445). In summary this variant meets criteria to be classified as pat…	8535445, 8535445	PAH VCEP	https://www.clinicalgenome.org/working-groups/clinical-domain/inborn-errors-of-metabolism-clinical-domain-working-group/pah-variant-curation-expert-panel/	2018-08-10	2018-12-10	false	https://erepo.genome.network/evrepo/ui/classification/CA229574/MONDO:0009861/006	0.9971	Pathogenic	Uncertain significance	InterVar: Uncertain significance PVS1=0 PS=[0, 0, 0, 0, 0] PM=[0, 1, 0, 0, 0, 0, 0] PP=[0, 0, 0, 0, 0, 0] BA1=0 BS=[0, 0, 0, 0, 0] BP=[0, 0, 0, 0, 0, 0, 0, 0]	2	Uncertain Significance
12	103260393	102698	T	C	NM_000277.2(PAH):c.490A>G (p.Ile164Val)	102698	CA229576	NM_000277.2:c.490A>G, NM_000277.1:c.490A>G, XM_011538422.1:c.490A>G, NM_001354304.1:c.490A>G, XM_017019370.2:c.490A>G, NM_000277.3:c.490A>G, ENST00000307000.7:c.475A>G, ENST00000549111.5:n.586A>G, ENST00000551988.5:n.530+10847A>G, ENST00000553106.5:c.490A>G, NC_000012.12:g.102866615T>C, CM000674.2:g.102866615T>C, NC_000012.11:g.103260393T>C, CM000674.1:g.103260393T>C, NC_000012.10:g.101784523T>C,…	PAH	phenylketonuria	MONDO:0009861	Autosomal recessive inheritance	Likely Pathogenic	PM2 [MET], PP4-Moderate [MET], PP3 [Unmet], PM3-Strong [MET]	PAH-specific ACMG/AMP criteria applied: PM2: ExAC MAF: 0.00012; PP4_Moderate: Detected in patients with PKU/HPA. BH4 deficiency excluded. (PMID:11244681; PMID:23942198); PM3_Strong: Detected with D145V, A403V (Pathogenic) (PMID:11244681; PMID:23942198). In summary this variant meets criteria to be classified as likely pathogenic for phenylketonuria in an autosomal recessive manner based on the AC…	11244681, 23942198, 11244681, 23942198	PAH VCEP	https://www.clinicalgenome.org/working-groups/clinical-domain/inborn-errors-of-metabolism-clinical-domain-working-group/pah-variant-curation-expert-panel/	2018-08-13	2018-12-10	false	https://erepo.genome.network/evrepo/ui/classification/CA229576/MONDO:0009861/006	0.8999	Likely Pathogenic	Uncertain significance	InterVar: Uncertain significance PVS1=0 PS=[0, 0, 0, 0, 0] PM=[1, 1, 0, 0, 0, 0, 0] PP=[0, 0, 1, 0, 0, 0] BA1=0 BS=[0, 0, 0, 0, 0] BP=[0, 0, 0, 0, 0, 0, 0, 0]	1	Uncertain Significance
12	103260390	102700	C	T	NM_000277.2(PAH):c.493G>A (p.Ala165Thr)	102700	CA229579	NM_000277.2:c.493G>A, NM_000277.1:c.493G>A, XM_011538422.1:c.493G>A, NM_001354304.1:c.493G>A, XM_017019370.2:c.493G>A, NM_000277.3:c.493G>A, ENST00000307000.7:c.478G>A, ENST00000549111.5:n.589G>A, ENST00000551988.5:n.530+10850G>A, ENST00000553106.5:c.493G>A, NC_000012.12:g.102866612C>T, CM000674.2:g.102866612C>T, NC_000012.11:g.103260390C>T, CM000674.1:g.103260390C>T, NC_000012.10:g.101784520C>T,…	PAH	phenylketonuria	MONDO:0009861	Autosomal recessive inheritance	Likely Pathogenic	PM2 [MET], PP4-Moderate [MET], PM3 [MET], PP3 [MET], PP1 [MET]	The c.493G>A (p.Ala165Thr) variant in PAH has been reported in multiple individuals with PKU, including siblings (BH4 deficiency excluded). (PP4_Moderate, PMID: 8981952; PP1, PMID: 26666653). This variant has extremely low frequency in gnomAD (MAF=0.00001) (PM2). This variant was detected with c.1066-11G>A (PM3; PMID: 10598814). Multiple lines of computational evidence support a deleterious effec…	8981952, 19786003, 10598814, 26666653	PAH VCEP	https://www.clinicalgenome.org/working-groups/clinical-domain/inborn-errors-of-metabolism-clinical-domain-working-group/pah-variant-curation-expert-panel/			false	https://erepo.genome.network/evrepo/ui/classification/CA229579/MONDO:0009861/006	0.8121	VUS	Uncertain significance	InterVar: Uncertain significance PVS1=0 PS=[0, 0, 0, 0, 0] PM=[1, 1, 0, 0, 0, 0, 0] PP=[0, 0, 1, 0, 0, 0] BA1=0 BS=[0, 0, 0, 0, 0] BP=[0, 0, 0, 0, 0, 0, 0, 0]	2	Uncertain Significance
12	103260390	102701	C	G	NM_000277.2(PAH):c.493G>C (p.Ala165Pro)	102701	CA229581	NM_000277.2:c.493G>C, NC_000012.12:g.102866612C>G, CM000674.2:g.102866612C>G, NC_000012.11:g.103260390C>G, CM000674.1:g.103260390C>G, NC_000012.10:g.101784520C>G, NG_008690.1:g.55991G>C, NG_008690.2:g.96799G>C, NM_000277.1:c.493G>C, XM_011538422.1:c.493G>C, NM_001354304.1:c.493G>C, XM_017019370.2:c.493G>C, NM_000277.3:c.493G>C, ENST00000307000.7:c.478G>C, ENST00000549111.5:n.589G>C, ENST000005519…	PAH	phenylketonuria	MONDO:0009861	Autosomal recessive inheritance	Uncertain Significance	PM2 [MET], PM3 [Unmet], PP3 [MET], PP4 [MET]	The c.493G>C (p.Ala165Pro) variant in PAH has been reported in a French patient with mild PKU with p.Glu390Gly, but parents were not tested (PP4; PMID: 26666653) This variant is absent from 1000G and ESP, and has extremely low frequency in ExAC/gnomAD: MAF 0.00001 (PM2). A deleterious effect is predicted in SIFT, Polyphen-2, MutationTaster, and REVEL=0.956 (PP3). In summary, this variant meets cr…	26666653, 26666653	PAH VCEP	https://www.clinicalgenome.org/working-groups/clinical-domain/inborn-errors-of-metabolism-clinical-domain-working-group/pah-variant-curation-expert-panel/			false	https://erepo.genome.network/evrepo/ui/classification/CA229581/MONDO:0009861/006	0.8121	VUS	Uncertain significance	InterVar: Uncertain significance PVS1=0 PS=[0, 0, 0, 0, 0] PM=[1, 1, 0, 0, 0, 0, 0] PP=[0, 0, 1, 0, 0, 0] BA1=0 BS=[0, 0, 0, 0, 0] BP=[0, 0, 0, 0, 0, 0, 0, 0]	3	Uncertain Significance
12	103260385	102702	G	T	NM_000277.2(PAH):c.498C>A (p.Tyr166Ter)	102702	CA229583	NM_000277.2:c.498C>A, NM_000277.1:c.498C>A, XM_011538422.1:c.498C>A, NM_001354304.1:c.498C>A, XM_017019370.2:c.498C>A, NM_000277.3:c.498C>A, ENST00000307000.7:c.483C>A, ENST00000549111.5:n.594C>A, ENST00000551988.5:n.530+10855C>A, ENST00000553106.5:c.498C>A, NC_000012.12:g.102866607G>T, CM000674.2:g.102866607G>T, NC_000012.11:g.103260385G>T, CM000674.1:g.103260385G>T, NC_000012.10:g.101784515G>T,…	PAH	phenylketonuria	MONDO:0009861	Autosomal recessive inheritance	Pathogenic	PM2 [MET], PVS1 [MET], PM3 [MET], PP4 [MET]	The c.498C>A (p.Tyr166Ter) variant in PAH is a nonsense variant in exon 5 of 13 in PAH, predicted to undergo nonsense mediated decay with the truncated region critical to protein function. It has been reported in individuals with Classic PKU in German and Chinese cohorts. (PP4, PMID:16256386; 10394930). This variant is absent from ExAC/gnomAD, 1000 Genomes, and ESP (PM2). This variant was detecte…	16256386, 16256386	PAH VCEP	https://www.clinicalgenome.org/working-groups/clinical-domain/inborn-errors-of-metabolism-clinical-domain-working-group/pah-variant-curation-expert-panel/			false	https://erepo.genome.network/evrepo/ui/classification/CA229583/MONDO:0009861/006	0.9941	Likely Pathogenic	Pathogenic	InterVar: Pathogenic PVS1=1 PS=[0, 0, 0, 0, 0] PM=[0, 1, 0, 0, 0, 0, 0] PP=[0, 0, 1, 0, 0, 0] BA1=0 BS=[0, 0, 0, 0, 0] BP=[0, 0, 0, 0, 0, 0, 0, 0]	2	Uncertain Significance
12	103260383	102703	T	C	NM_000277.2(PAH):c.500A>G (p.Asn167Ser)	102703	CA229585	NM_000277.2:c.500A>G, NC_000012.12:g.102866605T>C, CM000674.2:g.102866605T>C, NC_000012.11:g.103260383T>C, CM000674.1:g.103260383T>C, NC_000012.10:g.101784513T>C, NG_008690.1:g.55998A>G, NG_008690.2:g.96806A>G, NM_000277.1:c.500A>G, XM_011538422.1:c.500A>G, NM_001354304.1:c.500A>G, XM_017019370.2:c.500A>G, NM_000277.3:c.500A>G, ENST00000307000.7:c.485A>G, ENST00000549111.5:n.596A>G, ENST000005519…	PAH	phenylketonuria	MONDO:0009861	Autosomal recessive inheritance	Uncertain Significance	BS1 [MET], PP4 [MET], PP3 [Unmet]	PAH-specific ACMG/AMP criteria applied: PP4: N167S was observed in 1 case (genotype N167S/-) with benign persistent hyperphenylalaninemia (200-600 uM). (PMID:11385716); BS1: gnomAD MAF: 0.01461. In summary this variant meets criteria to be classified as uncertain significance for phenylketonuria in an autosomal recessive manner based on the ACMG/AMP criteria applied as specified by the PAH Expert…	11385716	PAH VCEP	https://www.clinicalgenome.org/working-groups/clinical-domain/inborn-errors-of-metabolism-clinical-domain-working-group/pah-variant-curation-expert-panel/	2018-08-13	2018-12-10	false	https://erepo.genome.network/evrepo/ui/classification/CA229585/MONDO:0009861/006	0.1	VUS	Uncertain significance	InterVar: Uncertain significance PVS1=0 PS=[0, 0, 0, 0, 0] PM=[1, 0, 0, 0, 0, 0, 0] PP=[0, 0, 0, 0, 0, 0] BA1=0 BS=[1, 0, 0, 0, 0] BP=[0, 0, 0, 0, 0, 0, 0, 0]	1	Uncertain Significance
12	103260379	102705	GT	G	NM_000277.2(PAH):c.503delA (p.Tyr168Serfs)	102705	CA229588	NM_000277.2:c.503delA, NC_000012.12:g.102866602del, CM000674.2:g.102866602del, NC_000012.11:g.103260380del, CM000674.1:g.103260380del, NC_000012.10:g.101784510del, NG_008690.1:g.56001del, NG_008690.2:g.96809del, NM_000277.1:c.503del, XM_011538422.1:c.503del, NM_000277.2:c.503del, NM_001354304.1:c.503del, XM_017019370.2:c.503del, NM_000277.3:c.503del, ENST00000307000.7:c.488del, ENST00000549111.5:…	PAH	phenylketonuria	MONDO:0009861	Autosomal recessive inheritance	Pathogenic	PM2 [MET], PVS1 [MET], PP4 [MET]	PAH-specific ACMG/AMP criteria applied: PVS1: Frameshift variant; PM2: Extremely low frequency. ExAC MAF: 0.00001.; PP4: Detected in PKU patient in international phase II clinical trial for sapropterin. (PMID:23430918). In summary this variant meets criteria to be classified as pathogenic for phenylketonuria in an autosomal recessive manner based on the ACMG/AMP criteria applied as specified by t…	23430918	PAH VCEP	https://www.clinicalgenome.org/working-groups/clinical-domain/inborn-errors-of-metabolism-clinical-domain-working-group/pah-variant-curation-expert-panel/	2018-08-10	2018-12-10	false	https://erepo.genome.network/evrepo/ui/classification/CA229588/MONDO:0009861/006	0.9971	Pathogenic	Pathogenic	InterVar: Pathogenic PVS1=1 PS=[0, 0, 0, 0, 0] PM=[0, 1, 0, 0, 0, 0, 0] PP=[0, 0, 1, 0, 1, 0] BA1=0 BS=[0, 0, 0, 0, 0] BP=[0, 0, 0, 0, 0, 0, 0, 0]	2	Uncertain Significance
12	103260377	102706	C	T	NM_000277.2(PAH):c.506G>A (p.Arg169His)	102706	CA286505	NM_000277.2:c.506G>A, NC_000012.12:g.102866599C>T, CM000674.2:g.102866599C>T, NC_000012.11:g.103260377C>T, CM000674.1:g.103260377C>T, NC_000012.10:g.101784507C>T, NG_008690.1:g.56004G>A, NG_008690.2:g.96812G>A, NM_000277.1:c.506G>A, XM_011538422.1:c.506G>A, NM_001354304.1:c.506G>A, XM_017019370.2:c.506G>A, NM_000277.3:c.506G>A, ENST00000307000.7:c.491G>A, ENST00000549111.5:n.602G>A, ENST000005519…	PAH	phenylketonuria	MONDO:0009861	Autosomal recessive inheritance	Likely Pathogenic	PM2 [Unmet], PP4-Moderate [MET], PP3 [Unmet], PM3-Strong [MET]	PAH-specific ACMG/AMP criteria applied: PP4_Moderate: This variant has been reported in multiple mild hyperphenylalaninaemia (MHP) patients, with BH4 defects excluded. Upgraded per ClinGen Metabolic workgroup. (PMID:10234516); PM3_Strong: Detected with P281L and A403V, both pathogenic variants (PMID:10234516). In summary this variant meets criteria to be classified as likely pathogenic for phenyl…	10234516, 10234516	PAH VCEP	https://www.clinicalgenome.org/working-groups/clinical-domain/inborn-errors-of-metabolism-clinical-domain-working-group/pah-variant-curation-expert-panel/	2018-08-10	2018-12-10	false	https://erepo.genome.network/evrepo/ui/classification/CA286505/MONDO:0009861/006	0.3246	Likely Pathogenic	Uncertain significance	InterVar: Uncertain significance PVS1=0 PS=[0, 0, 0, 0, 0] PM=[1, 0, 0, 0, 0, 0, 0] PP=[0, 0, 1, 0, 1, 0] BA1=0 BS=[1, 0, 0, 0, 0] BP=[0, 0, 0, 0, 0, 0, 0, 0]	2	Uncertain Significance
12	103249109	102716	C	T	NM_000277.2(PAH):c.511G>A (p.Gly171Arg)	102716	CA229598	NM_000277.2:c.511G>A, NC_000012.12:g.102855331C>T, CM000674.2:g.102855331C>T, NC_000012.11:g.103249109C>T, CM000674.1:g.103249109C>T, NC_000012.10:g.101773239C>T, NG_008690.1:g.67272G>A, NG_008690.2:g.108080G>A, NM_000277.1:c.511G>A, XM_011538422.1:c.511G>A, NM_001354304.1:c.511G>A, XM_017019370.2:c.511G>A, NM_000277.3:c.511G>A, ENST00000307000.7:c.496G>A, ENST00000549111.5:n.607G>A, ENST00000551…	PAH	phenylketonuria	MONDO:0009861	Autosomal recessive inheritance	Likely Pathogenic	PM2 [MET], PP4-Moderate [MET], PP3 [MET], PM3-Strong [MET]	PAH-specific ACMG/AMP criteria applied: PM2: Absent from ExAC, gnomAD, 1000G, ESP; PP3: Deleterious effect predicted in SIFT, Polyphen-2, MutationTaster. REVEL=0.966; PP4_Moderate: Detected in PKU patients. BH4 deficiency assessed. Upgraded per ClinGen PAH EP. (PMID:26600521; PMID:23430918); PM3_Strong: Detected with c.611A>G (P/LP) and R408W (P). Upgraded per ClinGen SVI workgroup. (PMID:2343091…	23430918, 26600521, 23430918, 26600521	PAH VCEP	https://www.clinicalgenome.org/working-groups/clinical-domain/inborn-errors-of-metabolism-clinical-domain-working-group/pah-variant-curation-expert-panel/	2018-08-10	2018-12-10	false	https://erepo.genome.network/evrepo/ui/classification/CA229598/MONDO:0009861/006	0.8121	VUS	Uncertain significance	InterVar: Uncertain significance PVS1=0 PS=[0, 0, 0, 0, 0] PM=[1, 1, 0, 0, 0, 0, 0] PP=[0, 0, 1, 0, 0, 0] BA1=0 BS=[0, 0, 0, 0, 0] BP=[0, 0, 0, 0, 0, 0, 0, 0]	2	Uncertain Significance
12	103249100	102720	T	C	NM_000277.1(PAH):c.520A>G (p.Ile174Val)	102720	CA229603	NM_000277.1:c.520A>G, XM_011538422.1:c.520A>G, NM_000277.2:c.520A>G, NM_001354304.1:c.520A>G, XM_017019370.2:c.520A>G, NM_000277.3:c.520A>G, ENST00000307000.7:c.505A>G, ENST00000549111.5:n.616A>G, ENST00000551988.5:n.541A>G, ENST00000553106.5:c.520A>G, NC_000012.12:g.102855322T>C, CM000674.2:g.102855322T>C, NC_000012.11:g.103249100T>C, CM000674.1:g.103249100T>C, NC_000012.10:g.101773230T>C, NG_00…	PAH	phenylketonuria	MONDO:0009861	Autosomal recessive inheritance	Likely Pathogenic	PM2 [MET], PM5 [Unmet], PM3 [MET], PP3 [MET], PP4 [MET]	PAH-specific ACMG/AMP criteria applied: PM2: Not found in any population databases; PP3: All predictors agree--damaging; PM3: Single patient IVS4+5G>T (null) / I174V (Bercovich 2008 PMID 18299955) (PMID:18299955); PP4: Two independent patients (one in Zschocke (PMID 10394930) and one in Bercovich (PMID 18299955) with "PKU". While no specific levels are mentioned, they are followed in clinic and w…	18299955	PAH VCEP	https://www.clinicalgenome.org/working-groups/clinical-domain/inborn-errors-of-metabolism-clinical-domain-working-group/pah-variant-curation-expert-panel/	2018-08-10	2018-12-10	false	https://erepo.genome.network/evrepo/ui/classification/CA229603/MONDO:0009861/006	0.8121	VUS	Uncertain significance	InterVar: Uncertain significance PVS1=0 PS=[0, 0, 0, 0, 0] PM=[1, 1, 0, 0, 0, 0, 0] PP=[0, 0, 1, 0, 0, 0] BA1=0 BS=[0, 0, 0, 0, 0] BP=[0, 0, 0, 0, 0, 0, 0, 0]	3	Uncertain Significance
12	103249099	102721	A	G	NM_000277.2(PAH):c.521T>C (p.Ile174Thr)	102721	CA229604	NM_000277.2:c.521T>C, NM_000277.1:c.521T>C, XM_011538422.1:c.521T>C, NM_001354304.1:c.521T>C, XM_017019370.2:c.521T>C, NM_000277.3:c.521T>C, ENST00000307000.7:c.506T>C, ENST00000549111.5:n.617T>C, ENST00000551988.5:n.542T>C, ENST00000553106.5:c.521T>C, NC_000012.12:g.102855321A>G, CM000674.2:g.102855321A>G, NC_000012.11:g.103249099A>G, CM000674.1:g.103249099A>G, NC_000012.10:g.101773229A>G, NG_00…	PAH	phenylketonuria	MONDO:0009861	Autosomal recessive inheritance	Pathogenic	PM2 [MET], PP4-Moderate [MET], PM3 [MET], PP3 [MET], PS3 [MET]	The c.521T>C (p.Ile174Thr) variant in PAH has been reported in 2 individuals with PKU (BH4 deficiency excluded). (PP4_Moderate; PMID: 9634518). This variant is absent from ExAC/gnomAD, 1000 Genomes, ESP (PM2). This variant has 1-15% enzyme activity (PS3; PMID: 11161839). This variant was detected in with p.F299C (P/LP, 6 submitters) (PM3; PMID: 23842451). Computational prediction tools and conser…	9634518, 23842451, 11161839	PAH VCEP	https://www.clinicalgenome.org/working-groups/clinical-domain/inborn-errors-of-metabolism-clinical-domain-working-group/pah-variant-curation-expert-panel/			false	https://erepo.genome.network/evrepo/ui/classification/CA229604/MONDO:0009861/006	0.8121	VUS	Uncertain significance	InterVar: Uncertain significance PVS1=0 PS=[0, 0, 0, 0, 0] PM=[1, 1, 0, 0, 0, 0, 0] PP=[0, 0, 1, 0, 0, 0] BA1=0 BS=[0, 0, 0, 0, 0] BP=[0, 0, 0, 0, 0, 0, 0, 0]	2	Uncertain Significance
12	103249094	102723	G	A	NM_000277.2(PAH):c.526C>T (p.Arg176Ter)	102723	CA275338	NM_000277.2:c.526C>T, NC_000012.12:g.102855316G>A, CM000674.2:g.102855316G>A, NC_000012.11:g.103249094G>A, CM000674.1:g.103249094G>A, NC_000012.10:g.101773224G>A, NG_008690.1:g.67287C>T, NG_008690.2:g.108095C>T, NM_000277.1:c.526C>T, XM_011538422.1:c.526C>T, NM_001354304.1:c.526C>T, XM_017019370.2:c.526C>T, NM_000277.3:c.526C>T, ENST00000307000.7:c.511C>T, ENST00000549111.5:n.622C>T, ENST00000551…	PAH	phenylketonuria	MONDO:0009861	Autosomal recessive inheritance	Pathogenic	PVS1 [MET], PM2 [MET], PP4-Moderate [MET], PM3-Strong [MET]	PAH-specific ACMG/AMP criteria applied: PVS1: Nonsense variant; PM2: ExAC MAF: 0.00010; PP4_Moderate: BH4 defect excluded in all patients in Liu 2015. Identified in 6 patients in this study (PMID:10394930; PMID:26600521); PM3_Strong: Identified in 6 patients, in trans with R243Q and R241C (both pathogenic) (PMID:26600521). In summary this variant meets criteria to be classified as pathogenic for …	26600521, 10394930, 26600521	PAH VCEP	https://www.clinicalgenome.org/working-groups/clinical-domain/inborn-errors-of-metabolism-clinical-domain-working-group/pah-variant-curation-expert-panel/	2018-08-13	2018-12-10	false	https://erepo.genome.network/evrepo/ui/classification/CA275338/MONDO:0009861/006	0.9941	Pathogenic	Pathogenic	InterVar: Pathogenic PVS1=1 PS=[0, 0, 0, 0, 0] PM=[0, 1, 0, 0, 0, 0, 0] PP=[0, 0, 1, 0, 1, 0] BA1=0 BS=[0, 0, 0, 0, 0] BP=[0, 0, 0, 0, 0, 0, 0, 0]	2	Uncertain Significance
12	103249091	102726	C	T	NM_000277.2(PAH):c.529G>A (p.Val177Met)	102726	CA229609	NM_000277.2:c.529G>A, NC_000012.12:g.102855313C>T, CM000674.2:g.102855313C>T, NC_000012.11:g.103249091C>T, CM000674.1:g.103249091C>T, NC_000012.10:g.101773221C>T, NG_008690.1:g.67290G>A, NG_008690.2:g.108098G>A, NM_000277.1:c.529G>A, XM_011538422.1:c.529G>A, NM_001354304.1:c.529G>A, XM_017019370.2:c.529G>A, NM_000277.3:c.529G>A, ENST00000307000.7:c.514G>A, ENST00000549111.5:n.625G>A, ENST00000551…	PAH	phenylketonuria	MONDO:0009861	Autosomal recessive inheritance	Pathogenic	PM2 [MET], PP4-Moderate [MET], PM5 [MET], PP3 [MET], PM3-Strong [MET]	The c.529G>A (p.Val177Met) variant in PAH was detected in a patient with Mild hyperphenylalaninemia (BH4 deficiency ruled out). PMID: 12501224 It has been detected with known pathogenic variants R408W (PMID: 12501224), and IVS12+1G>A (PMID: 23764561). It is absent from 1000G, ESP, and gnomAD; and at extremely low frequency in ExAC (MAF=0.00003). A deleterious effect is predicted in SIFT, Polyphen…	12501224, 23764561, 12501224	PAH VCEP	https://www.clinicalgenome.org/working-groups/clinical-domain/inborn-errors-of-metabolism-clinical-domain-working-group/pah-variant-curation-expert-panel/	2018-12-10	2018-12-10	false	https://erepo.genome.network/evrepo/ui/classification/CA229609/MONDO:0009861/006	0.8999	Likely Pathogenic	Uncertain significance	InterVar: Uncertain significance PVS1=0 PS=[0, 0, 0, 0, 0] PM=[1, 1, 0, 0, 0, 0, 0] PP=[0, 0, 1, 0, 0, 0] BA1=0 BS=[0, 0, 0, 0, 0] BP=[0, 0, 0, 0, 0, 0, 0, 0]	3	Uncertain Significance
12	103249085	102729	A	T	NM_000277.2(PAH):c.535T>A (p.Tyr179Asn)	102729	CA229613	NM_000277.2:c.535T>A, NC_000012.12:g.102855307A>T, CM000674.2:g.102855307A>T, NC_000012.11:g.103249085A>T, CM000674.1:g.103249085A>T, NC_000012.10:g.101773215A>T, NG_008690.1:g.67296T>A, NG_008690.2:g.108104T>A, NM_000277.1:c.535T>A, XM_011538422.1:c.535T>A, NM_001354304.1:c.535T>A, XM_017019370.2:c.535T>A, NM_000277.3:c.535T>A, ENST00000307000.7:c.520T>A, ENST00000549111.5:n.631T>A, ENST00000551…	PAH	phenylketonuria	MONDO:0009861	Autosomal recessive inheritance	Likely Pathogenic	PM2 [MET], PP4-Moderate [MET], PM3 [MET], PP3 [MET]	PAH-specific ACMG/AMP criteria applied: PM2: Absent from ExAC, gnomAD, 1000G, ESP; PP3: Deleterious effect predicted in SIFT, Polyphen-2, MutationTaster. REVEL=0.929; PP4_Moderate: Detected in 1 PKU patient, primary BH4 deficiency excluded. Upgraded per ClinGen PAH EP. (PMID:23430918); PM3: Detected with c.1066-11G>A (P) (PMID:23430918). In summary this variant meets criteria to be classified as …	23430918, 23430918	PAH VCEP	https://www.clinicalgenome.org/working-groups/clinical-domain/inborn-errors-of-metabolism-clinical-domain-working-group/pah-variant-curation-expert-panel/	2018-08-10	2018-12-10	false	https://erepo.genome.network/evrepo/ui/classification/CA229613/MONDO:0009861/006	0.8121	VUS	Uncertain significance	InterVar: Uncertain significance PVS1=0 PS=[0, 0, 0, 0, 0] PM=[1, 1, 0, 0, 0, 0, 0] PP=[0, 0, 1, 0, 0, 0] BA1=0 BS=[0, 0, 0, 0, 0] BP=[0, 0, 0, 0, 0, 0, 0, 0]	2	Uncertain Significance
12	103249061	102735	A	G	NM_000277.2(PAH):c.559T>C (p.Trp187Arg)	102735	CA229622	NM_000277.2:c.559T>C, NM_000277.1:c.559T>C, XM_011538422.1:c.559T>C, NM_001354304.1:c.559T>C, XM_017019370.2:c.559T>C, NM_000277.3:c.559T>C, ENST00000307000.7:c.544T>C, ENST00000549111.5:n.655T>C, ENST00000551988.5:n.580T>C, ENST00000553106.5:c.559T>C, NC_000012.12:g.102855283A>G, CM000674.2:g.102855283A>G, NC_000012.11:g.103249061A>G, CM000674.1:g.103249061A>G, NC_000012.10:g.101773191A>G, NG_00…	PAH	phenylketonuria	MONDO:0009861	Autosomal recessive inheritance	Likely Pathogenic	PM2 [MET], PP4-Moderate [MET], BS1 [Unmet], PP3 [MET], BP4 [Unmet], BA1 [Unmet], PM3-Strong [MET]	The PAH: c.559T>C (p.Trp187Arg) variant was found in two cases in trans with other P/LP alleles: one case with classic PKU (assessed via plasma Phe measurement in trans with the p.R158Q allele (PMID: 18956252) and one case whose PKU sub-phenotype was not mentioned in trans with the p.R261Q allele (PMID: 23074961) (PM3_Strong). It has also been found in trans with the p.Gln419Arg allele, classifie…	18956252, 28982351, 18956252, 28982351, 23074961	PAH VCEP	https://www.clinicalgenome.org/working-groups/clinical-domain/inborn-errors-of-metabolism-clinical-domain-working-group/pah-variant-curation-expert-panel/			false	https://erepo.genome.network/evrepo/ui/classification/CA229622/MONDO:0009861/006	0.8999	Likely Pathogenic	Likely pathogenic	InterVar: Likely pathogenic PVS1=0 PS=[0, 0, 0, 0, 0] PM=[1, 1, 0, 0, 0, 0, 0] PP=[0, 0, 1, 0, 1, 0] BA1=0 BS=[0, 0, 0, 0, 0] BP=[0, 0, 0, 0, 0, 0, 0, 0]	2	Uncertain Significance
12	103249059	102736	C	T	NM_000277.2(PAH):c.561G>A (p.Trp187Ter)	102736	CA229624	NM_000277.2:c.561G>A, NC_000012.12:g.102855281C>T, CM000674.2:g.102855281C>T, NC_000012.11:g.103249059C>T, CM000674.1:g.103249059C>T, NC_000012.10:g.101773189C>T, NG_008690.1:g.67322G>A, NG_008690.2:g.108130G>A, NM_000277.1:c.561G>A, XM_011538422.1:c.561G>A, NM_001354304.1:c.561G>A, XM_017019370.2:c.561G>A, NM_000277.3:c.561G>A, ENST00000307000.7:c.546G>A, ENST00000549111.5:n.657G>A, ENST00000551…	PAH	phenylketonuria	MONDO:0009861	Autosomal recessive inheritance	Pathogenic	PVS1 [MET], PM2 [MET], PP4-Moderate [MET]	PAH-specific ACMG/AMP criteria applied: PVS1: Nonsense variant; PM2: Extremely low frequency in gnomAD. MAF=0.00002.; PP4_Moderate: Detected in 3 chromosomes of patients with PAH deficiency. BH4 deficiency ruled out. (PMID:8268925). In summary this variant meets criteria to be classified as pathogenic for phenylketonuria in an autosomal recessive manner based on the ACMG/AMP criteria applied as s…	8268925	PAH VCEP	https://www.clinicalgenome.org/working-groups/clinical-domain/inborn-errors-of-metabolism-clinical-domain-working-group/pah-variant-curation-expert-panel/	2018-08-10	2018-12-10	false	https://erepo.genome.network/evrepo/ui/classification/CA229624/MONDO:0009861/006	0.9986	Pathogenic	Pathogenic	InterVar: Pathogenic PVS1=1 PS=[0, 0, 0, 0, 0] PM=[0, 1, 0, 0, 0, 0, 0] PP=[0, 0, 1, 0, 1, 0] BA1=0 BS=[0, 0, 0, 0, 0] BP=[0, 0, 0, 0, 0, 0, 0, 0]	2	Uncertain Significance
12	103249039	102742	A	G	NM_000277.2(PAH):c.581T>C (p.Leu194Pro)	102742	CA229633	NM_000277.2:c.581T>C, NM_000277.1:c.581T>C, XM_011538422.1:c.581T>C, NM_001354304.1:c.581T>C, XM_017019370.2:c.581T>C, NM_000277.3:c.581T>C, ENST00000307000.7:c.566T>C, ENST00000549111.5:n.677T>C, ENST00000553106.5:c.581T>C, NC_000012.12:g.102855261A>G, CM000674.2:g.102855261A>G, NC_000012.11:g.103249039A>G, CM000674.1:g.103249039A>G, NC_000012.10:g.101773169A>G, NG_008690.1:g.67342T>C, NG_008690…	PAH	phenylketonuria	MONDO:0009861	Autosomal recessive inheritance	Likely Pathogenic	PM2 [MET], PP4-Moderate [MET], PP3 [MET], PM3-Strong [MET]	PAH-specific ACMG/AMP criteria applied: PM2: Absent from 1000G, ESP. gnomAD MAF:0.00004.; PP3: Predicted deleterious in SIFT, Polyphen-2, MutationTaster. REVEL=0.899; PM3_Strong: Detected in trans with V245A and R261X, both pathogenic (PMID:7981714; PMID:16601866); PP4_Moderate: Detected in 3 patients (1 HPA, 1 PKU). BH4 deficiency excluded in 2 patients. (PMID:8533759; PMID:7981714; PMID:9012412…	16601866, 9012412, 8533759, 7981714, 16601866, 7981714	PAH VCEP	https://www.clinicalgenome.org/working-groups/clinical-domain/inborn-errors-of-metabolism-clinical-domain-working-group/pah-variant-curation-expert-panel/	2018-08-13	2018-12-10	false	https://erepo.genome.network/evrepo/ui/classification/CA229633/MONDO:0009861/006	0.8999	Likely Pathogenic	Likely pathogenic	InterVar: Likely pathogenic PVS1=0 PS=[0, 0, 0, 0, 0] PM=[1, 1, 0, 0, 0, 0, 0] PP=[0, 0, 1, 0, 1, 0] BA1=0 BS=[0, 0, 0, 0, 0] BP=[0, 0, 0, 0, 0, 0, 0, 0]	2	Uncertain Significance
12	103310851	102744	G	A	NM_000277.2(PAH):c.58C>T (p.Gln20Ter)	102744	CA229635	NM_000277.2:c.58C>T, NM_000277.1:c.58C>T, XM_011538422.1:c.58C>T, NM_001354304.1:c.58C>T, XM_017019370.2:c.58C>T, NM_000277.3:c.58C>T, ENST00000307000.7:c.-90C>T, ENST00000546844.1:c.58C>T, ENST00000547319.1:n.369C>T, ENST00000549111.5:n.154C>T, ENST00000550978.6:n.42C>T, ENST00000551337.5:c.58C>T, ENST00000551988.5:n.147C>T, ENST00000553106.5:c.58C>T, ENST00000635500.1:n.29-4175C>T, NC_000012.12…	PAH	phenylketonuria	MONDO:0009861	Autosomal recessive inheritance	Pathogenic	PM2 [MET], PVS1 [MET], PP4 [MET]	Pathogenic: The c.58C>T (p.Gln20Ter) is a null variant reported in one patient with classic PKU phenotype (PVS1, PP4, PMID: 9391881). This variant is absent from population databases, including gnomAD, 1000 Genomes, and ESP (PM2). In summary, this variant meets criteria to be classified as likely pathogenic for PAH. PAH-specific ACMG/AMP criteria applied: PVS1, PM2, PP4.	9391881	PAH VCEP	https://www.clinicalgenome.org/working-groups/clinical-domain/inborn-errors-of-metabolism-clinical-domain-working-group/pah-variant-curation-expert-panel/			false	https://erepo.genome.network/evrepo/ui/classification/CA229635/MONDO:0009861/006	0.9971	Pathogenic	Uncertain significance	InterVar: Uncertain significance PVS1=0 PS=[0, 0, 0, 0, 0] PM=[0, 1, 0, 0, 0, 0, 0] PP=[0, 0, 1, 0, 1, 0] BA1=0 BS=[0, 0, 0, 0, 0] BP=[0, 0, 0, 0, 0, 0, 0, 0]	2	Uncertain Significance
12	103310850	102749	T	A	NM_000277.2(PAH):c.59A>T (p.Gln20Leu)	102749	CA229641	NM_000277.2:c.59A>T, NC_000012.12:g.102917072T>A, CM000674.2:g.102917072T>A, NC_000012.11:g.103310850T>A, CM000674.1:g.103310850T>A, NC_000012.10:g.101834980T>A, NG_008690.1:g.5531A>T, NG_008690.2:g.46339A>T, NM_000277.1:c.59A>T, XM_011538422.1:c.59A>T, NM_001354304.1:c.59A>T, XM_017019370.2:c.59A>T, NM_000277.3:c.59A>T, ENST00000307000.7:c.-89A>T, ENST00000546844.1:c.59A>T, ENST00000547319.1:n.3…	PAH	phenylketonuria	MONDO:0009861	Autosomal recessive inheritance	Uncertain Significance	PM2 [MET], PP3 [Unmet], PP4 [MET], PM3-Supporting [MET]	VUS:The c.59A>T (p.Q20L) variant was detected in trans with a known pathogenic variant (c.1315+1G>A) in a patient with hyperphenylalaninemia (parental testing not reported) (PP4, PM3-supporting; PMID: 10679941). This variant is absent from population databases including, gnomAD, ESP, and 1000 Genomes (PM2). Computation predictors on protein structure and function indicate conflicting results (SIF…	10679941, 10679941	PAH VCEP	https://www.clinicalgenome.org/working-groups/clinical-domain/inborn-errors-of-metabolism-clinical-domain-working-group/pah-variant-curation-expert-panel/			false	https://erepo.genome.network/evrepo/ui/classification/CA229641/MONDO:0009861/006	0.4999	VUS	Uncertain significance	InterVar: Uncertain significance PVS1=0 PS=[0, 0, 0, 0, 0] PM=[0, 1, 0, 0, 0, 0, 0] PP=[0, 0, 1, 0, 0, 0] BA1=0 BS=[0, 0, 0, 0, 0] BP=[0, 0, 0, 0, 0, 0, 0, 0]	2	Uncertain Significance
12	103310849	102757	C	G	NM_000277.2(PAH):c.60G>C (p.Gln20His)	102757	CA229651	NM_000277.2:c.60G>C, NM_000277.1:c.60G>C, XM_011538422.1:c.60G>C, NM_001354304.1:c.60G>C, XM_017019370.2:c.60G>C, NM_000277.3:c.60G>C, ENST00000307000.7:c.-88G>C, ENST00000546844.1:c.60G>C, ENST00000547319.1:n.371G>C, ENST00000549111.5:n.156G>C, ENST00000550978.6:n.44G>C, ENST00000551337.5:c.60G>C, ENST00000551988.5:n.149G>C, ENST00000553106.5:c.60G>C, ENST00000635500.1:n.29-4173G>C, NC_000012.12…	PAH	phenylketonuria	MONDO:0009861	Autosomal recessive inheritance	Uncertain Significance	PM2 [MET], PM3 [Unmet], PP3 [MET], PP4 [MET]	The c.60G>C (p.Q20H) variant has been reported in 1 patient with PKU (not excluding BH4 deficiency), who carried 2 pathogenic variants (p.R158Q, p.R408W) in PAH (PMID: 18321666, PMID: 23430918). This variant is absent from population databases, including 1000 Genomes, ESP, and gnomAD. A deleterious effect is predicted in SIFT, Polyphen-2, MutationTaster, and REVEL=0.571. In summary, this variant …	23430918, 18321666, 18321666	PAH VCEP	https://www.clinicalgenome.org/working-groups/clinical-domain/inborn-errors-of-metabolism-clinical-domain-working-group/pah-variant-curation-expert-panel/			false	https://erepo.genome.network/evrepo/ui/classification/CA229651/MONDO:0009861/006	0.4999	VUS	Uncertain significance	InterVar: Uncertain significance PVS1=0 PS=[0, 0, 0, 0, 0] PM=[0, 1, 0, 0, 0, 0, 0] PP=[0, 0, 1, 0, 0, 0] BA1=0 BS=[0, 0, 0, 0, 0] BP=[0, 0, 0, 0, 0, 0, 0, 0]	1	Uncertain Significance
12	103248987	102767	TG	T	NM_000277.2(PAH):c.632delC (p.Pro211Hisfs)	102767	CA229667	NM_000277.2:c.632delC, NC_000012.12:g.102855211del, CM000674.2:g.102855211del, NC_000012.11:g.103248989del, CM000674.1:g.103248989del, NC_000012.10:g.101773119del, NG_008690.1:g.67393del, NG_008690.2:g.108201del, NM_000277.1:c.632del, XM_011538422.1:c.632del, NM_000277.2:c.632del, NM_001354304.1:c.632del, XM_017019370.2:c.632del, NM_000277.3:c.632del, ENST00000307000.7:c.617del, ENST00000549111.5…	PAH	phenylketonuria	MONDO:0009861	Autosomal recessive inheritance	Pathogenic	PM2 [MET], PVS1 [MET], PM3 [MET], PP4 [MET]	The c.632delC (p.Pro211Hisfs) variant in PAH leads to a frameshift at amino acid 211/432. It is identified with low frequency in population databases (1.648e-5). It has been identified in two individuals with Phenylketonuria as a homozygous variant and in trans with c.1066-11G>A (PMID: 26413448; 26666653). It has been described in multiple patients with PKU, although a defect in BH4 metabolism ha…	26413448, 26666653, 26413448, 26666653	PAH VCEP	https://www.clinicalgenome.org/working-groups/clinical-domain/inborn-errors-of-metabolism-clinical-domain-working-group/pah-variant-curation-expert-panel/	2018-12-09	2018-12-10	false	https://erepo.genome.network/evrepo/ui/classification/CA229667/MONDO:0009861/006	0.9971	Pathogenic	Pathogenic	InterVar: Pathogenic PVS1=1 PS=[0, 0, 0, 0, 0] PM=[0, 1, 0, 0, 0, 0, 0] PP=[0, 0, 0, 0, 1, 0] BA1=0 BS=[0, 0, 0, 0, 0] BP=[0, 0, 0, 0, 0, 0, 0, 0]	2	Uncertain Significance
12	103248970	102772	C	T	NM_000277.2(PAH):c.650G>A (p.Cys217Tyr)	102772	CA229674	NM_000277.2:c.650G>A, NC_000012.12:g.102855192C>T, CM000674.2:g.102855192C>T, NC_000012.11:g.103248970C>T, CM000674.1:g.103248970C>T, NC_000012.10:g.101773100C>T, NG_008690.1:g.67411G>A, NG_008690.2:g.108219G>A, NM_000277.1:c.650G>A, XM_011538422.1:c.650G>A, NM_001354304.1:c.650G>A, XM_017019370.2:c.650G>A, NM_000277.3:c.650G>A, ENST00000307000.7:c.635G>A, ENST00000549111.5:n.746G>A, ENST00000553…	PAH	phenylketonuria	MONDO:0009861	Autosomal recessive inheritance	Uncertain Significance	PM2 [MET], PP4-Moderate [MET], PM5 [Unmet], PP3 [MET]	The c.650G>A (p.Cys217Tyr) variant in PAH was reported in 1 Japanese PKU patient. DHPR activity, biopterin and/or pteridine analysis was performed to rule out other causes of hyperphenylalaninemia. (PMID: 21307867). This variant is absent from ExAC, gnomAD, 1000G, and ESP. A deleterious effect is predicted in SIFT, Polyphen2, MutationTaster, and REVEL=0.982. In summary, this variant meets criteri…	21307867	PAH VCEP	https://www.clinicalgenome.org/working-groups/clinical-domain/inborn-errors-of-metabolism-clinical-domain-working-group/pah-variant-curation-expert-panel/	2018-12-10	2018-12-10	false	https://erepo.genome.network/evrepo/ui/classification/CA229674/MONDO:0009861/006	0.8121	VUS	Uncertain significance	InterVar: Uncertain significance PVS1=0 PS=[0, 0, 0, 0, 0] PM=[1, 1, 0, 0, 0, 0, 0] PP=[0, 0, 1, 0, 0, 0] BA1=0 BS=[0, 0, 0, 0, 0] BP=[0, 0, 0, 0, 0, 0, 0, 0]	2	Uncertain Significance
12	103248932	102784	C	T	NM_000277.1(PAH):c.688G>A (p.Val230Ile)	102784	CA286506	NM_000277.1:c.688G>A, NC_000012.12:g.102855154C>T, CM000674.2:g.102855154C>T, NC_000012.11:g.103248932C>T, CM000674.1:g.103248932C>T, NC_000012.10:g.101773062C>T, NG_008690.1:g.67449G>A, NG_008690.2:g.108257G>A, XM_011538422.1:c.688G>A, NM_000277.2:c.688G>A, NM_001354304.1:c.688G>A, XM_017019370.2:c.688G>A, NM_000277.3:c.688G>A, ENST00000307000.7:c.673G>A, ENST00000549111.5:n.784G>A, ENST00000553…	PAH	phenylketonuria	MONDO:0009861	Autosomal recessive inheritance	Likely Pathogenic	PM2 [Unmet], PP4-Moderate [MET], PM5 [Unmet], PM3-Very Strong [MET], PP3 [Unmet], PS3 [Unmet]	PAH-specific ACMG/AMP criteria applied: PP4_Moderate: V2301 seen in 1 patient with PAH deficiency. BH4 deficiency ruled out. Upgraded per ClinGen Metabolism WG. (PMID:8268925); PM3_VeryStrong: Detected in trans with IVS 10-11G>A, L48S, R408W, E390G). Upgraded per ClinGen SVI Workgroup. (PMID:15943553; PMID:21147011). In summary this variant meets criteria to be classified as likely pathogenic for…	8268925, 21147011, 15943553, 11161839, 17924342	PAH VCEP	https://www.clinicalgenome.org/working-groups/clinical-domain/inborn-errors-of-metabolism-clinical-domain-working-group/pah-variant-curation-expert-panel/	2018-08-12	2018-12-10	false	https://erepo.genome.network/evrepo/ui/classification/CA286506/MONDO:0009861/006	0.8999	Likely Pathogenic	Likely pathogenic	InterVar: Likely pathogenic PVS1=0 PS=[0, 0, 0, 0, 0] PM=[1, 1, 0, 0, 0, 0, 0] PP=[0, 0, 1, 0, 1, 0] BA1=0 BS=[0, 0, 0, 0, 0] BP=[0, 0, 0, 0, 0, 0, 0, 0]	1	Uncertain Significance
12	103248897	102792	C	A	NM_000277.2(PAH):c.706+17G>T	102792	CA229702	NM_000277.2:c.706+17G>T, NC_000012.12:g.102855119C>A, CM000674.2:g.102855119C>A, NC_000012.11:g.103248897C>A, CM000674.1:g.103248897C>A, NC_000012.10:g.101773027C>A, NG_008690.1:g.67484G>T, NG_008690.2:g.108292G>T, NM_000277.1:c.706+17G>T, XM_011538422.1:c.706+17G>T, NM_001354304.1:c.706+17G>T, XM_017019370.2:c.706+17G>T, NM_000277.3:c.706+17G>T, ENST00000307000.7:c.691+17G>T, ENST00000549111.5:n…	PAH	phenylketonuria	MONDO:0009861	Autosomal recessive inheritance	Likely Benign	BS1 [MET], PP4 [Unmet], BP4 [MET]	The c.706+17G>T variant in PAH has been reported in the mother of a patient with PKU (not found in the patient). PMID: 11139255. The MAF for this variant is 0.00269, greater than expected. Multiple splicing predictors suggest no impact (HSF: No significant splicing motif alteration detected. This mutation has probably no impact on splicing. MaxEnt: +15.3 % variation). In summary, this variant mee…	11139255	PAH VCEP	https://www.clinicalgenome.org/working-groups/clinical-domain/inborn-errors-of-metabolism-clinical-domain-working-group/pah-variant-curation-expert-panel/	2018-12-10	2018-12-10	false	https://erepo.genome.network/evrepo/ui/classification/CA229702/MONDO:0009861/006	0.3246	VUS	Uncertain significance	InterVar: Uncertain significance PVS1=0 PS=[0, 0, 0, 0, 0] PM=[0, 1, 0, 0, 0, 0, 0] PP=[0, 0, 0, 0, 0, 0] BA1=0 BS=[0, 0, 0, 0, 0] BP=[0, 0, 0, 0, 0, 0, 0, 0]	2	Uncertain Significance
12	103246735	102795	T	A	NM_000277.2(PAH):c.707-7A>T	102795	CA180267	NM_000277.2:c.707-7A>T, NM_000277.1:c.707-7A>T, XM_011538422.1:c.707-7A>T, NM_001354304.1:c.707-7A>T, NM_000277.3:c.707-7A>T, ENST00000307000.7:c.692-7A>T, ENST00000549247.6:n.459A>T, ENST00000553106.5:c.707-7A>T, NC_000012.12:g.102852957T>A, CM000674.2:g.102852957T>A, NC_000012.11:g.103246735T>A, CM000674.1:g.103246735T>A, NC_000012.10:g.101770865T>A, NG_008690.1:g.69646A>T, NG_008690.2:g.110454…	PAH	phenylketonuria	MONDO:0009861	Autosomal recessive inheritance	Benign	BP4 [MET], BA1 [MET]	PAH-specific ACMG/AMP criteria applied: BA1: Highest MAF=0.10514 in 1000G. 35 homozygotes in ExAC; BP4: HSF: No significant splicing motif alteration detected. This mutation has probably no impact on splicing. CADD=1.163344. In summary this variant meets criteria to be classified as benign for phenylketonuria in an autosomal recessive manner based on the ACMG/AMP criteria applied as specified by …		PAH VCEP	https://www.clinicalgenome.org/working-groups/clinical-domain/inborn-errors-of-metabolism-clinical-domain-working-group/pah-variant-curation-expert-panel/	2018-08-10	2018-12-10	false	https://erepo.genome.network/evrepo/ui/classification/CA180267/MONDO:0009861/006	0.0059	VUS	Likely benign	InterVar: Likely benign PVS1=0 PS=[0, 0, 0, 0, 0] PM=[0, 0, 0, 0, 0, 0, 0] PP=[0, 0, 0, 0, 0, 0] BA1=0 BS=[1, 0, 0, 0, 0] BP=[0, 0, 0, 0, 0, 1, 0, 0]	2	Uncertain Significance
12	103246714	102803	G	A	NM_000277.1(PAH):c.721C>T (p.Arg241Cys)	102803	CA273357	NM_000277.1:c.721C>T, NC_000012.12:g.102852936G>A, CM000674.2:g.102852936G>A, NC_000012.11:g.103246714G>A, CM000674.1:g.103246714G>A, NC_000012.10:g.101770844G>A, NG_008690.1:g.69667C>T, NG_008690.2:g.110475C>T, XM_011538422.1:c.721C>T, NM_000277.2:c.721C>T, NM_001354304.1:c.721C>T, NM_000277.3:c.721C>T, ENST00000307000.7:c.706C>T, ENST00000549247.6:n.480C>T, ENST00000553106.5:c.721C>T, NM_000277…	PAH	phenylketonuria	MONDO:0009861	Autosomal recessive inheritance	Pathogenic	PM2 [MET], PP4-Moderate [MET], PM5 [Unmet], PP3 [MET], PS3 [MET], PM3-Strong [MET]	PAH-specific ACMG/AMP criteria applied: PM2: Extremely low frequency in ExAC (0.00014) and gnomAD (0.0001301); PP3: Deleterious effect predicted in SIFT, PolyPhen2, MutationTaster; PP4_Moderate: Seen in multiple PKU patients. BH4 deficiency excluded in 2 patients. Upgraded per ClinGen Metabolic Workgroup. (PMID:8222245; PMID:11142755); PM3_Strong: R241C seen once in trans with R413P, and once wit…	11142755, 8222245, 7915167, 15319459, 11142755	PAH VCEP	https://www.clinicalgenome.org/working-groups/clinical-domain/inborn-errors-of-metabolism-clinical-domain-working-group/pah-variant-curation-expert-panel/	2018-08-10	2018-12-10	false	https://erepo.genome.network/evrepo/ui/classification/CA273357/MONDO:0009861/006	0.8999	Likely Pathogenic	Likely pathogenic	InterVar: Likely pathogenic PVS1=0 PS=[0, 0, 0, 0, 0] PM=[1, 1, 0, 0, 0, 0, 0] PP=[0, 0, 1, 0, 1, 0] BA1=0 BS=[0, 0, 0, 0, 0] BP=[0, 0, 0, 0, 0, 0, 0, 0]	2	Uncertain Significance
12	103246713	102804	C	T	NM_000277.1(PAH):c.722G>A (p.Arg241His)	102804	CA286507	NM_000277.1:c.722G>A, NC_000012.12:g.102852935C>T, CM000674.2:g.102852935C>T, NC_000012.11:g.103246713C>T, CM000674.1:g.103246713C>T, NC_000012.10:g.101770843C>T, NG_008690.1:g.69668G>A, NG_008690.2:g.110476G>A, XM_011538422.1:c.722G>A, NM_000277.2:c.722G>A, NM_001354304.1:c.722G>A, NM_000277.3:c.722G>A, ENST00000307000.7:c.707G>A, ENST00000549247.6:n.481G>A, ENST00000553106.5:c.722G>A, NM_000277…	PAH	phenylketonuria	MONDO:0009861	Autosomal recessive inheritance	Pathogenic	PM2 [MET], PP4-Moderate [MET], PM5 [MET], PP3 [MET], PM3-Strong [MET]	PAH-specific ACMG/AMP criteria applied: PM2: Extremely low frequency in ExAC, gnomAD, 1000G, ESP (0.000077- 0.0001518); PP3: Predicted deleterious in SIFT, PolyPhen2, MutationTaster; PM5: R241C (VarID 102803) is Pathogenic in ClinVar based on 3 submitters; PP4_Moderate: R241H seen in 1 PKU patient. BH4 deficiency ruled out. Upgraded per ClinGen Metabolism WG. (PMID:8268925); PM3_Strong: R241H det…	8268925, 9429153	PAH VCEP	https://www.clinicalgenome.org/working-groups/clinical-domain/inborn-errors-of-metabolism-clinical-domain-working-group/pah-variant-curation-expert-panel/	2018-08-10	2018-12-10	false	https://erepo.genome.network/evrepo/ui/classification/CA286507/MONDO:0009861/006	0.8999	Likely Pathogenic	Likely pathogenic	InterVar: Likely pathogenic PVS1=0 PS=[0, 0, 0, 0, 0] PM=[1, 1, 0, 0, 0, 0, 0] PP=[0, 0, 1, 0, 1, 0] BA1=0 BS=[0, 0, 0, 0, 0] BP=[0, 0, 0, 0, 0, 0, 0, 0]	3	Uncertain Significance
12	103246696	102815	C	T	NM_000277.2(PAH):c.739G>A (p.Gly247Ser)	102815	CA229730	NM_000277.2:c.739G>A, NM_000277.1:c.739G>A, XM_011538422.1:c.739G>A, NM_001354304.1:c.739G>A, NM_000277.3:c.739G>A, ENST00000307000.7:c.724G>A, ENST00000549247.6:n.498G>A, ENST00000553106.5:c.739G>A, NC_000012.12:g.102852918C>T, CM000674.2:g.102852918C>T, NC_000012.11:g.103246696C>T, CM000674.1:g.103246696C>T, NC_000012.10:g.101770826C>T, NG_008690.1:g.69685G>A, NG_008690.2:g.110493G>A, NM_000277…	PAH	phenylketonuria	MONDO:0009861	Autosomal recessive inheritance	Likely Pathogenic	PM2 [MET], PP4-Moderate [MET], PM5 [Unmet], PM3 [MET], PP3 [MET]	The c.739G>A (p.Gly247Ser) variant in PAH was reported in 1 patient with classical PKU, BH4 deficiency excluded. (PMID: 16256386, 25456745) It was detected with T200Nfs, (pathogenic per PAH VCEP). This variant is absent from ExAC, 1000G, gnomAD, and ESP. It is predicted deleterious in SIFT, Polyphen2, MutationTaster, and REVEL=0.981. In summary, this variant meets criteria to be classified as lik…	25456745, 16256386, 25456745	PAH VCEP	https://www.clinicalgenome.org/working-groups/clinical-domain/inborn-errors-of-metabolism-clinical-domain-working-group/pah-variant-curation-expert-panel/	2018-12-10	2018-12-10	false	https://erepo.genome.network/evrepo/ui/classification/CA229730/MONDO:0009861/006	0.8121	VUS	Uncertain significance	InterVar: Uncertain significance PVS1=0 PS=[0, 0, 0, 0, 0] PM=[1, 1, 0, 0, 0, 0, 0] PP=[0, 0, 1, 0, 0, 0] BA1=0 BS=[0, 0, 0, 0, 0] BP=[0, 0, 0, 0, 0, 0, 0, 0]	2	Uncertain Significance
12	103246696	102816	C	G	NM_000277.2(PAH):c.739G>C (p.Gly247Arg)	102816	CA229732	NM_000277.2:c.739G>C, NC_000012.12:g.102852918C>G, CM000674.2:g.102852918C>G, NC_000012.11:g.103246696C>G, CM000674.1:g.103246696C>G, NC_000012.10:g.101770826C>G, NG_008690.1:g.69685G>C, NG_008690.2:g.110493G>C, NM_000277.1:c.739G>C, XM_011538422.1:c.739G>C, NM_001354304.1:c.739G>C, NM_000277.3:c.739G>C, ENST00000307000.7:c.724G>C, ENST00000549247.6:n.498G>C, ENST00000553106.5:c.739G>C, NM_000277…	PAH	phenylketonuria	MONDO:0009861	Autosomal recessive inheritance	Likely Pathogenic	PM2 [MET], PP4-Moderate [MET], PM5 [Unmet], PP3 [MET], PM3-Strong [MET]	The c.739G>C (p.Gly247Arg) variant in PAH has been reported in 3 patients with PAH deficiency, with BH4 deficiency assessed in 2 patients. PMID: 21307867, 18985011, 16256386. It was detected with known pathogenic variants R413P (PMID: 16256386) and V388M (PMID: 18985011). It was absent from ExAC, gnomAD, 1000G, and ESP. This variant is predicted deleterious in SIFT, Polyphen2, MutationTaster, and…	21307867, 18985011, 16256386, 18985011, 16256386	PAH VCEP	https://www.clinicalgenome.org/working-groups/clinical-domain/inborn-errors-of-metabolism-clinical-domain-working-group/pah-variant-curation-expert-panel/	2018-12-10	2018-12-10	false	https://erepo.genome.network/evrepo/ui/classification/CA229732/MONDO:0009861/006	0.8121	VUS	Uncertain significance	InterVar: Uncertain significance PVS1=0 PS=[0, 0, 0, 0, 0] PM=[1, 1, 0, 0, 0, 0, 0] PP=[0, 0, 1, 0, 0, 0] BA1=0 BS=[0, 0, 0, 0, 0] BP=[0, 0, 0, 0, 0, 0, 0, 0]	2	Uncertain Significance
12	103246695	102817	C	T	NM_000277.2(PAH):c.740G>A (p.Gly247Asp)	102817	CA229734	NM_000277.2:c.740G>A, NM_000277.1:c.740G>A, XM_011538422.1:c.740G>A, NM_001354304.1:c.740G>A, NM_000277.3:c.740G>A, ENST00000307000.7:c.725G>A, ENST00000549247.6:n.499G>A, ENST00000553106.5:c.740G>A, NC_000012.12:g.102852917C>T, CM000674.2:g.102852917C>T, NC_000012.11:g.103246695C>T, CM000674.1:g.103246695C>T, NC_000012.10:g.101770825C>T, NG_008690.1:g.69686G>A, NG_008690.2:g.110494G>A, NM_000277…	PAH	phenylketonuria	MONDO:0009861	Autosomal recessive inheritance	Uncertain Significance	PM2 [MET], PM5 [Unmet], PP3 [MET], PP4 [MET]	The c.740G>A (p.Gly247Asp) variant in PAH was reported in 2 patients with classic PKU. PMID: 20920871. This varant is predicted deleterious in SIFT, Polyphen2, MutationTaster, and REVEL=0.975. It has an extremely low frequency in ExAC/gnomAD (MAF 0.00003). In summary, this variant meets criteria to be classified as uncertain significance for PAH. PAH-specific ACMG/AMP criteria applied: PM2, PP4, …	20920871	PAH VCEP	https://www.clinicalgenome.org/working-groups/clinical-domain/inborn-errors-of-metabolism-clinical-domain-working-group/pah-variant-curation-expert-panel/	2018-12-10	2018-12-10	false	https://erepo.genome.network/evrepo/ui/classification/CA229734/MONDO:0009861/006	0.8121	VUS	Uncertain significance	InterVar: Uncertain significance PVS1=0 PS=[0, 0, 0, 0, 0] PM=[1, 1, 0, 0, 0, 0, 0] PP=[0, 0, 1, 0, 0, 0] BA1=0 BS=[0, 0, 0, 0, 0] BP=[0, 0, 0, 0, 0, 0, 0, 0]	3	Uncertain Significance
12	103246690	102821	G	A	NM_000277.2(PAH):c.745C>T (p.Leu249Phe)	102821	CA273356	NM_000277.2:c.745C>T, NC_000012.12:g.102852912G>A, CM000674.2:g.102852912G>A, NC_000012.11:g.103246690G>A, CM000674.1:g.103246690G>A, NC_000012.10:g.101770820G>A, NG_008690.1:g.69691C>T, NG_008690.2:g.110499C>T, NM_000277.1:c.745C>T, XM_011538422.1:c.745C>T, NM_001354304.1:c.745C>T, NM_000277.3:c.745C>T, ENST00000307000.7:c.730C>T, ENST00000549247.6:n.504C>T, ENST00000553106.5:c.745C>T, NM_000277…	PAH	phenylketonuria	MONDO:0009861	Autosomal recessive inheritance	Pathogenic	PM2 [MET], PP4-Moderate [MET], PM5 [Unmet], PM3-Very Strong [MET], PP3 [MET], PS3 [Unmet]	PAH-specific ACMG/AMP criteria applied: PM2: Absent from 1000G, ESP. Extremely low frequency in ExAC and gnomAD (0.00004065); PP3: Deleterious effect predicted in SIFT, Polyphen2, MutationTaster. REVEL=0.981; PP4_Moderate: L249F was seen 3 times in HPA patients associated with 2 different haplotypes. DHPR defeciency was excluded. Upgraded per ClinGen Metabolic workgroup. (PMID:8533759); PM3_VeryS…	8533759, 24765287, 21871829	PAH VCEP	https://www.clinicalgenome.org/working-groups/clinical-domain/inborn-errors-of-metabolism-clinical-domain-working-group/pah-variant-curation-expert-panel/	2018-08-12	2018-12-10	false	https://erepo.genome.network/evrepo/ui/classification/CA273356/MONDO:0009861/006	0.8999	Likely Pathogenic	Likely pathogenic	InterVar: Likely pathogenic PVS1=0 PS=[0, 0, 0, 0, 0] PM=[1, 1, 0, 0, 0, 0, 0] PP=[0, 0, 1, 0, 1, 0] BA1=0 BS=[0, 0, 0, 0, 0] BP=[0, 0, 0, 0, 0, 0, 0, 0]	2	Uncertain Significance
12	103246681	102823	G	C	NM_000277.1(PAH):c.754C>G (p.Arg252Gly)	102823	CA229742	NM_000277.1:c.754C>G, XM_011538422.1:c.754C>G, NM_000277.2:c.754C>G, NM_001354304.1:c.754C>G, NM_000277.3:c.754C>G, ENST00000307000.7:c.739C>G, ENST00000549247.6:n.513C>G, ENST00000553106.5:c.754C>G, NC_000012.12:g.102852903G>C, CM000674.2:g.102852903G>C, NC_000012.11:g.103246681G>C, CM000674.1:g.103246681G>C, NC_000012.10:g.101770811G>C, NG_008690.1:g.69700C>G, NG_008690.2:g.110508C>G, NM_000277…	PAH	phenylketonuria	MONDO:0009861	Autosomal recessive inheritance	Pathogenic	PM2 [MET], PP4-Moderate [MET], PM5 [MET], PP3 [MET], PS3 [MET]	The c.754C>G (p.Arg252Gly) variant in PAH has been reported in multiple individuals with Classic PKU (BH4 deficiency excluded). (PP4_Moderate; PMID: 1363786, 9634518). This variant is absent in population databases (PM2). This variant has 3% enzyme activity (PS3; PMID: 9799096). Computational prediction tools and conservation analysis suggest this variant may impact the protein (PP3). This missen…	1363786, 9634518, 9799096	PAH VCEP	https://www.clinicalgenome.org/working-groups/clinical-domain/inborn-errors-of-metabolism-clinical-domain-working-group/pah-variant-curation-expert-panel/	2018-12-08	2018-12-10	false	https://erepo.genome.network/evrepo/ui/classification/CA229742/MONDO:0009861/006	0.8121	VUS	Uncertain significance	InterVar: Uncertain significance PVS1=0 PS=[0, 0, 0, 0, 0] PM=[1, 1, 0, 0, 0, 0, 0] PP=[0, 0, 1, 0, 0, 0] BA1=0 BS=[0, 0, 0, 0, 0] BP=[0, 0, 0, 0, 0, 0, 0, 0]	2	Uncertain Significance
12	103246680	102824	C	T	NM_000277.1(PAH):c.755G>A (p.Arg252Gln)	102824	CA229743	NM_000277.1:c.755G>A, NC_000012.12:g.102852902C>T, CM000674.2:g.102852902C>T, NC_000012.11:g.103246680C>T, CM000674.1:g.103246680C>T, NC_000012.10:g.101770810C>T, NG_008690.1:g.69701G>A, NG_008690.2:g.110509G>A, XM_011538422.1:c.755G>A, NM_000277.2:c.755G>A, NM_001354304.1:c.755G>A, NM_000277.3:c.755G>A, ENST00000307000.7:c.740G>A, ENST00000549247.6:n.514G>A, ENST00000553106.5:c.755G>A, NM_000277…	PAH	phenylketonuria	MONDO:0009861	Autosomal recessive inheritance	Pathogenic	PM2 [MET], PP4-Moderate [MET], PM3 [MET], PP3 [MET], PS3 [MET]	PAH-specific ACMG/AMP criteria applied: PM2: ; PP3: tools predict damaging; PS3: BioPKU 3% enzyme activity; 3.8% residual activity (PMID:24401910); PM3: Detected in trans with p.Pro407fs (PMID:7833954); PP4_Moderate: Detected in 2 patients with classic PKU (Phe>1.5mM). BH4 deficiency excluded (PMID:7833954; PMID:9634518). In summary this variant meets criteria to be classified as pathogenic for p…	9634518, 7833954, 7833954, 24401910	PAH VCEP	https://www.clinicalgenome.org/working-groups/clinical-domain/inborn-errors-of-metabolism-clinical-domain-working-group/pah-variant-curation-expert-panel/	2018-08-10	2018-12-10	false	https://erepo.genome.network/evrepo/ui/classification/CA229743/MONDO:0009861/006	0.8999	Likely Pathogenic	Likely pathogenic	InterVar: Likely pathogenic PVS1=0 PS=[0, 0, 0, 0, 0] PM=[1, 1, 0, 0, 0, 0, 0] PP=[0, 0, 1, 0, 1, 0] BA1=0 BS=[0, 0, 0, 0, 0] BP=[0, 0, 0, 0, 0, 0, 0, 0]	2	Uncertain Significance
12	103246653	102832	C	G	NM_000277.1(PAH):c.782G>C (p.Arg261Pro)	102832	CA229759	NM_000277.1:c.782G>C, NC_000012.12:g.102852875C>G, CM000674.2:g.102852875C>G, NC_000012.11:g.103246653C>G, CM000674.1:g.103246653C>G, NC_000012.10:g.101770783C>G, NG_008690.1:g.69728G>C, NG_008690.2:g.110536G>C, XM_011538422.1:c.782G>C, NM_000277.2:c.782G>C, NM_001354304.1:c.782G>C, NM_000277.3:c.782G>C, ENST00000307000.7:c.767G>C, ENST00000549247.6:n.541G>C, ENST00000553106.5:c.782G>C, NM_000277…	PAH	phenylketonuria	MONDO:0009861	Autosomal recessive inheritance	Pathogenic	PM2 [MET], PM5 [MET], PP4 [MET], PP3 [MET], PM3-Strong [MET]	The PAH c.782G>C (p.Arg261Pro) variant has been reported in multiple affected individuals (PMID: 26666653, Bh4 deficiency not ruled out, PP4). It has been detected with 5 known pathogenic variants (PM3_S). It is absent from ExAC/gnomAD. Computational evidence supports a deleterious effect. Also, p.R261Q is interpreted as pathogenic. In summary, this variant meets criteria to be classified as path…	26666653, 26666653	PAH VCEP	https://www.clinicalgenome.org/working-groups/clinical-domain/inborn-errors-of-metabolism-clinical-domain-working-group/pah-variant-curation-expert-panel/			false	https://erepo.genome.network/evrepo/ui/classification/CA229759/MONDO:0009861/006	0.8999	Likely Pathogenic	Likely pathogenic	InterVar: Likely pathogenic PVS1=0 PS=[0, 0, 0, 0, 0] PM=[1, 1, 0, 0, 0, 0, 0] PP=[0, 0, 1, 0, 1, 0] BA1=0 BS=[0, 0, 0, 0, 0] BP=[0, 0, 0, 0, 0, 0, 0, 0]	2	Uncertain Significance
12	103246646	102833	G	C	NM_000277.2(PAH):c.789C>G (p.Phe263Leu)	102833	CA229760	NM_000277.2:c.789C>G, NM_000277.1:c.789C>G, XM_011538422.1:c.789C>G, NM_001354304.1:c.789C>G, NM_000277.3:c.789C>G, ENST00000307000.7:c.774C>G, ENST00000549247.6:n.548C>G, ENST00000553106.5:c.789C>G, NC_000012.12:g.102852868G>C, CM000674.2:g.102852868G>C, NC_000012.11:g.103246646G>C, CM000674.1:g.103246646G>C, NC_000012.10:g.101770776G>C, NG_008690.1:g.69735C>G, NG_008690.2:g.110543C>G, NM_000277…	PAH	phenylketonuria	MONDO:0009861	Autosomal recessive inheritance	Uncertain Significance	PM2 [MET], PP4-Moderate [MET], PM5 [Unmet], PM3 [Unmet], PP3 [MET]	The c.789C>G (p.Phe263Leu) variant in PAH is reported in 1 patient with classical PKU, and 1 Chinese PKU patient. (BH4 deficiency excluded. PMID: 8222245, 26600521) This variant is absent from 1000G and ESP with extremely low frequency in ExAC/gnomAD (MAF=0.00003). It is predicted deleterious in SIFT, Polyphen2, MutationTaster, and REVEL=0.929. In summary, this variant meets criteria to be classi…	26600521, 8222245, 26600521	PAH VCEP	https://www.clinicalgenome.org/working-groups/clinical-domain/inborn-errors-of-metabolism-clinical-domain-working-group/pah-variant-curation-expert-panel/	2018-12-10	2018-12-10	false	https://erepo.genome.network/evrepo/ui/classification/CA229760/MONDO:0009861/006	0.8121	VUS	Uncertain significance	InterVar: Uncertain significance PVS1=0 PS=[0, 0, 0, 0, 0] PM=[1, 1, 0, 0, 0, 0, 0] PP=[0, 0, 1, 0, 0, 0] BA1=0 BS=[0, 0, 0, 0, 0] BP=[0, 0, 0, 0, 0, 0, 0, 0]	3	Uncertain Significance
12	103246636	102839	G	C	NM_000277.2(PAH):c.799C>G (p.Gln267Glu)	102839	CA229769	NM_000277.2:c.799C>G, NC_000012.12:g.102852858G>C, CM000674.2:g.102852858G>C, NC_000012.11:g.103246636G>C, CM000674.1:g.103246636G>C, NC_000012.10:g.101770766G>C, NG_008690.1:g.69745C>G, NG_008690.2:g.110553C>G, NM_000277.1:c.799C>G, XM_011538422.1:c.799C>G, NM_001354304.1:c.799C>G, NM_000277.3:c.799C>G, ENST00000307000.7:c.784C>G, ENST00000549247.6:n.558C>G, ENST00000553106.5:c.799C>G, NM_000277…	PAH	phenylketonuria	MONDO:0009861	Autosomal recessive inheritance	Pathogenic	PM2 [MET], PM5 [Unmet], PM3 [MET], PP3 [MET], PP4 [MET], PS3 [MET]	The c.799C>G (p.Gln267Glu) variant in PAH was reported in 2 Chinese PKU patients. BH4 deficiencies not completely ruled out. (PMID: 26600521) This variant was detected with known pathogenic variants p.R111X (PMID: 16256386), and D101N (not in ClinVar, PMID: 26600521). It is absent from ExAC, gnomAD, 1000G, and ESP. This variant is predicted deleterious in SIFT, Polyphen2, MutationTaster, and REVE…	26600521, 16256386, 26600521, 16256386, 9450897, 7914195	PAH VCEP	https://www.clinicalgenome.org/working-groups/clinical-domain/inborn-errors-of-metabolism-clinical-domain-working-group/pah-variant-curation-expert-panel/	2018-12-10	2018-12-10	false	https://erepo.genome.network/evrepo/ui/classification/CA229769/MONDO:0009861/006	0.8121	VUS	Uncertain significance	InterVar: Uncertain significance PVS1=0 PS=[0, 0, 0, 0, 0] PM=[1, 1, 0, 0, 0, 0, 0] PP=[0, 0, 1, 0, 0, 0] BA1=0 BS=[0, 0, 0, 0, 0] BP=[0, 0, 0, 0, 0, 0, 0, 0]	2	Uncertain Significance
12	103246634	102840	C	G	NM_000277.2(PAH):c.801G>C (p.Gln267His)	102840	CA229771	NM_000277.2:c.801G>C, NM_000277.1:c.801G>C, XM_011538422.1:c.801G>C, NM_001354304.1:c.801G>C, NM_000277.3:c.801G>C, ENST00000307000.7:c.786G>C, ENST00000549247.6:n.560G>C, ENST00000553106.5:c.801G>C, NC_000012.12:g.102852856C>G, CM000674.2:g.102852856C>G, NC_000012.11:g.103246634C>G, CM000674.1:g.103246634C>G, NC_000012.10:g.101770764C>G, NG_008690.1:g.69747G>C, NG_008690.2:g.110555G>C, NM_000277…	PAH	phenylketonuria	MONDO:0009861	Autosomal recessive inheritance	Likely Pathogenic	PM2 [MET], PM5 [Unmet], PM3 [MET], PP3 [MET], PP4 [MET]	The c.801G>C (p.Gln267His) variant in PAH has been reported in 1 Chinese patient with classical PKU. BH4 deficiencies were not assessed. PMID: 16256386, 19915519. It was detected with a known pathogenic variant p.R252Q. PMID: 16256386. It is absent from population databases. It is predicted deleterious in SIFT, Polyphen2, MutationTaster, and REVEL=0.952. In summary, this variant meets criteria to…	16256386, 19915519, 16256386	PAH VCEP	https://www.clinicalgenome.org/working-groups/clinical-domain/inborn-errors-of-metabolism-clinical-domain-working-group/pah-variant-curation-expert-panel/	2018-12-10	2018-12-10	false	https://erepo.genome.network/evrepo/ui/classification/CA229771/MONDO:0009861/006	0.8121	VUS	Uncertain significance	InterVar: Uncertain significance PVS1=0 PS=[0, 0, 0, 0, 0] PM=[1, 1, 0, 0, 0, 0, 0] PP=[0, 0, 1, 0, 0, 0] BA1=0 BS=[0, 0, 0, 0, 0] BP=[0, 0, 0, 0, 0, 0, 0, 0]	2	Uncertain Significance
12	103246633	102841	A	G	NM_000277.2(PAH):c.802T>C (p.Tyr268His)	102841	CA229773	NM_000277.2:c.802T>C, NC_000012.12:g.102852855A>G, CM000674.2:g.102852855A>G, NC_000012.11:g.103246633A>G, CM000674.1:g.103246633A>G, NC_000012.10:g.101770763A>G, NG_008690.1:g.69748T>C, NG_008690.2:g.110556T>C, NM_000277.1:c.802T>C, XM_011538422.1:c.802T>C, NM_001354304.1:c.802T>C, NM_000277.3:c.802T>C, ENST00000307000.7:c.787T>C, ENST00000549247.6:n.561T>C, ENST00000553106.5:c.802T>C, NM_000277…	PAH	phenylketonuria	MONDO:0009861	Autosomal recessive inheritance	Uncertain Significance	PM2 [MET], PM5 [Unmet], PP3 [MET]	The c.802T>C (p.Tyr268His) variant in PAH has not been reported in the literature to our knowledge. The reference in BioPKU/PAHdb (Eisensmith, 1996) does not include this variant. It is absent from ExAC, 1000G, and ESP, with Extremely low frequency in gnomAD (0.000004063). A deleterious effect is predicted in SIFT, Polyphen2, MutationTaster, and REVEL=0.977. . In summary, this variant meets crite…		PAH VCEP	https://www.clinicalgenome.org/working-groups/clinical-domain/inborn-errors-of-metabolism-clinical-domain-working-group/pah-variant-curation-expert-panel/	2018-12-10	2018-12-10	false	https://erepo.genome.network/evrepo/ui/classification/CA229773/MONDO:0009861/006	0.8121	VUS	Uncertain significance	InterVar: Uncertain significance PVS1=0 PS=[0, 0, 0, 0, 0] PM=[1, 1, 0, 0, 0, 0, 0] PP=[0, 0, 1, 0, 0, 0] BA1=0 BS=[0, 0, 0, 0, 0] BP=[0, 0, 0, 0, 0, 0, 0, 0]	2	Uncertain Significance
12	103246630	102842	T	G	NM_000277.1(PAH):c.805A>C (p.Ile269Leu)	102842	CA229775	NM_000277.1:c.805A>C, NC_000012.12:g.102852852T>G, CM000674.2:g.102852852T>G, NC_000012.11:g.103246630T>G, CM000674.1:g.103246630T>G, NC_000012.10:g.101770760T>G, NG_008690.1:g.69751A>C, NG_008690.2:g.110559A>C, XM_011538422.1:c.805A>C, NM_000277.2:c.805A>C, NM_001354304.1:c.805A>C, NM_000277.3:c.805A>C, ENST00000307000.7:c.790A>C, ENST00000549247.6:n.564A>C, ENST00000553106.5:c.805A>C, NM_000277…	PAH	phenylketonuria	MONDO:0009861	Autosomal recessive inheritance	Pathogenic	PM2 [MET], PP4-Moderate [MET], PM3-Very Strong [MET], PP3 [MET]	The c.805A>C (p.Ile269Leu) variant in PAH has been reported in multiple individuals with PAH deficiency, including non-PKU HPA (BH4 deficiency excluded). (PP4_Moderate; PMID10767174, PMID 2350059). This variant has an extremely low allele frequency in ExAC and gnomAD (PM2; ENF=0.00013). This variant was detected in trans with multiple known pathogenic variants: PMID 9521426: c.842+3G>C; PMID 1076…	10767174, 9521426, 14726806, 10767174, 9521426, 21871829	PAH VCEP	https://www.clinicalgenome.org/working-groups/clinical-domain/inborn-errors-of-metabolism-clinical-domain-working-group/pah-variant-curation-expert-panel/	2018-12-10	2018-12-10	false	https://erepo.genome.network/evrepo/ui/classification/CA229775/MONDO:0009861/006	0.8999	Likely Pathogenic	Likely pathogenic	InterVar: Likely pathogenic PVS1=0 PS=[0, 0, 0, 0, 0] PM=[1, 1, 0, 0, 0, 0, 0] PP=[0, 0, 1, 0, 1, 0] BA1=0 BS=[0, 0, 0, 0, 0] BP=[0, 0, 0, 0, 0, 0, 0, 0]	2	Uncertain Significance
12	103246628	102844	GA	G	NM_000277.2(PAH):c.806delT (p.Ile269Thrfs)	102844	CA229778	NM_000277.2:c.806delT, NM_000277.1:c.806del, XM_011538422.1:c.806del, NM_000277.2:c.806del, NM_001354304.1:c.806del, NM_000277.3:c.806del, ENST00000307000.7:c.791del, ENST00000549247.6:n.565del, ENST00000553106.5:c.806del, NC_000012.12:g.102852851del, CM000674.2:g.102852851del, NC_000012.11:g.103246629del, CM000674.1:g.103246629del, NC_000012.10:g.101770759del, NG_008690.1:g.69752del, NG_008690.2…	PAH	phenylketonuria	MONDO:0009861	Autosomal recessive inheritance	Pathogenic	PM2 [MET], PVS1 [MET], PP4 [MET]	PAH-specific ACMG/AMP criteria applied: PVS1: Frameshift variant; PM2: Extremely low frequency. gnomAD MAF=0.00007.; PP4: Detected in a PKU patient. BH4 deficiency not assessed. (PMID:9012412). In summary this variant meets criteria to be classified as pathogenic for phenylketonuria in an autosomal recessive manner based on the ACMG/AMP criteria applied as specified by the PAH Expert Panel: (PVS1…	9012412	PAH VCEP	https://www.clinicalgenome.org/working-groups/clinical-domain/inborn-errors-of-metabolism-clinical-domain-working-group/pah-variant-curation-expert-panel/	2018-08-10	2018-12-10	false	https://erepo.genome.network/evrepo/ui/classification/CA229778/MONDO:0009861/006	0.9971	Pathogenic	Likely pathogenic	InterVar: Likely pathogenic PVS1=1 PS=[0, 0, 0, 0, 0] PM=[0, 1, 0, 0, 0, 0, 0] PP=[0, 0, 0, 0, 0, 0] BA1=0 BS=[0, 0, 0, 0, 0] BP=[0, 0, 0, 0, 0, 0, 0, 0]	2	Uncertain Significance
12	103246624	102849	G	A	NM_000277.2(PAH):c.811C>T (p.His271Tyr)	102849	CA229784	NM_000277.2:c.811C>T, NC_000012.12:g.102852846G>A, CM000674.2:g.102852846G>A, NC_000012.11:g.103246624G>A, CM000674.1:g.103246624G>A, NC_000012.10:g.101770754G>A, NG_008690.1:g.69757C>T, NG_008690.2:g.110565C>T, NM_000277.1:c.811C>T, XM_011538422.1:c.811C>T, NM_001354304.1:c.811C>T, NM_000277.3:c.811C>T, ENST00000307000.7:c.796C>T, ENST00000549247.6:n.570C>T, ENST00000553106.5:c.811C>T, NM_000277…	PAH	phenylketonuria	MONDO:0009861	Autosomal recessive inheritance	Uncertain Significance	PM2 [MET], PM5 [Unmet], PP3 [MET], PP4 [MET]	The c.811C>T (p.His271Tyr) variant in PAH has been reported in 2 unrelated PKU patients. BH4 deficiencies not assessed. (PMID: 9012412) A deleterious effect is predicted in SIFT, Polyphen2, MutationTaster, and REVEL=0.978. This variant has an extremely low frequency in ExAC, 1000G, ESP, and gnomAD (MAF=0.00001). . In summary, this variant meets criteria to be classified as uncertain significance …	9012412	PAH VCEP	https://www.clinicalgenome.org/working-groups/clinical-domain/inborn-errors-of-metabolism-clinical-domain-working-group/pah-variant-curation-expert-panel/	2018-12-10	2018-12-10	false	https://erepo.genome.network/evrepo/ui/classification/CA229784/MONDO:0009861/006	0.8121	VUS	Uncertain significance	InterVar: Uncertain significance PVS1=0 PS=[0, 0, 0, 0, 0] PM=[1, 1, 0, 0, 0, 0, 0] PP=[0, 0, 1, 0, 0, 0] BA1=0 BS=[0, 0, 0, 0, 0] BP=[0, 0, 0, 0, 0, 0, 0, 0]	3	Uncertain Significance
12	103246623	102850	T	C	NM_000277.2(PAH):c.812A>G (p.His271Arg)	102850	CA286508	NM_000277.2:c.812A>G, NM_000277.1:c.812A>G, XM_011538422.1:c.812A>G, NM_001354304.1:c.812A>G, NM_000277.3:c.812A>G, ENST00000307000.7:c.797A>G, ENST00000549247.6:n.571A>G, ENST00000553106.5:c.812A>G, NC_000012.12:g.102852845T>C, CM000674.2:g.102852845T>C, NC_000012.11:g.103246623T>C, CM000674.1:g.103246623T>C, NC_000012.10:g.101770753T>C, NG_008690.1:g.69758A>G, NG_008690.2:g.110566A>G, NM_000277…	PAH	phenylketonuria	MONDO:0009861	Autosomal recessive inheritance	Likely Pathogenic	PM2 [MET], PP4-Moderate [MET], PM5 [Unmet], PM3 [MET], PP3 [MET]	The c.812A>G (p.His271Arg) variant in the PAH gene has been reported in PKU patients in Henan, and France. Dihydropteridine reductase activity, urinary biopterin and neopterin ratio, and tetrahydrobiopterin loading were collected for the Chinese patient. (PMID: 21462123, 26666653, 26503515). This variant was detected with R408W (PMID: 26666653). A deleterious effect is predicted in SIFT, Polyphen…	26503515, 26666653, 21462123, 26666653	PAH VCEP	https://www.clinicalgenome.org/working-groups/clinical-domain/inborn-errors-of-metabolism-clinical-domain-working-group/pah-variant-curation-expert-panel/	2018-12-10	2018-12-10	false	https://erepo.genome.network/evrepo/ui/classification/CA286508/MONDO:0009861/006	0.8999	Likely Pathogenic	Likely pathogenic	InterVar: Likely pathogenic PVS1=0 PS=[0, 0, 0, 0, 0] PM=[1, 1, 0, 0, 0, 0, 0] PP=[0, 0, 1, 0, 1, 0] BA1=0 BS=[0, 0, 0, 0, 0] BP=[0, 0, 0, 0, 0, 0, 0, 0]	2	Uncertain Significance
12	103246615	102851	T	C	NM_000277.2(PAH):c.820A>G (p.Lys274Glu)	102851	CA229786	NM_000277.2:c.820A>G, NM_000277.1:c.820A>G, XM_011538422.1:c.820A>G, NM_001354304.1:c.820A>G, NM_000277.3:c.820A>G, ENST00000307000.7:c.805A>G, ENST00000549247.6:n.579A>G, ENST00000553106.5:c.820A>G, NC_000012.12:g.102852837T>C, CM000674.2:g.102852837T>C, NC_000012.11:g.103246615T>C, CM000674.1:g.103246615T>C, NC_000012.10:g.101770745T>C, NG_008690.1:g.69766A>G, NG_008690.2:g.110574A>G, NM_000277…	PAH	phenylketonuria	MONDO:0009861	Autosomal recessive inheritance	Likely Benign	BS1 [MET], PM5 [Unmet], PP3 [Unmet], BS3-Supporting [MET]	PAH-specific ACMG/AMP criteria applied: BS1: MAF= 0.01815 in 1000G. 2 homozygotes in ExAC, 1 homozygote in 1000G.; BS3_Supporting: Enzyme activity of K274E is indistinguishable from that of the wild-type protein. Detailed kinetic analyses of PAH expressed in E. coli showed that the K274E mutant protein has kinetic properties similar to that of the wild-type protein. (PMID:11461196). In summary th…	11461196	PAH VCEP	https://www.clinicalgenome.org/working-groups/clinical-domain/inborn-errors-of-metabolism-clinical-domain-working-group/pah-variant-curation-expert-panel/	2018-08-10	2018-12-10	false	https://erepo.genome.network/evrepo/ui/classification/CA229786/MONDO:0009861/006	0.1	Likely Benign	Likely benign	InterVar: Likely benign PVS1=0 PS=[0, 0, 0, 0, 0] PM=[1, 0, 0, 0, 0, 0, 0] PP=[0, 0, 1, 0, 0, 0] BA1=0 BS=[1, 0, 0, 0, 0] BP=[0, 0, 0, 0, 0, 1, 0, 0]	1	Uncertain Significance
12	103246612	102853	G	A	NM_000277.2(PAH):c.823C>T (p.Pro275Ser)	102853	CA229789	NM_000277.2:c.823C>T, NC_000012.12:g.102852834G>A, CM000674.2:g.102852834G>A, NC_000012.11:g.103246612G>A, CM000674.1:g.103246612G>A, NC_000012.10:g.101770742G>A, NG_008690.1:g.69769C>T, NG_008690.2:g.110577C>T, NM_000277.1:c.823C>T, XM_011538422.1:c.823C>T, NM_001354304.1:c.823C>T, NM_000277.3:c.823C>T, ENST00000307000.7:c.808C>T, ENST00000549247.6:n.582C>T, ENST00000553106.5:c.823C>T, NM_000277…	PAH	phenylketonuria	MONDO:0009861	Autosomal recessive inheritance	Pathogenic	PM2 [MET], PP4-Moderate [MET], PM5 [MET], PP3 [MET], PM3-Strong [MET]	The c.823C>T (p.Pro275Ser) variant in PAH is absent from all population databases, and is in the same codon as two other likely pathogenic variants. In silico algorithms agree on a damaging effect. It has been identified in trans with two independent pathogenic variants (R408W and c.669delC; PMID: 20123475, 24705691), and a defect in BH4 metabolism was excluded as a cause of elevated phenylalanin…	20123475, 24705691, 20123475, 24705691	PAH VCEP	https://www.clinicalgenome.org/working-groups/clinical-domain/inborn-errors-of-metabolism-clinical-domain-working-group/pah-variant-curation-expert-panel/	2018-12-09	2018-12-10	false	https://erepo.genome.network/evrepo/ui/classification/CA229789/MONDO:0009861/006	0.8121	VUS	Uncertain significance	InterVar: Uncertain significance PVS1=0 PS=[0, 0, 0, 0, 0] PM=[1, 1, 0, 0, 0, 0, 0] PP=[0, 0, 1, 0, 0, 0] BA1=0 BS=[0, 0, 0, 0, 0] BP=[0, 0, 0, 0, 0, 0, 0, 0]	2	Uncertain Significance
12	103246611	102854	G	C	NM_000277.2(PAH):c.824C>G (p.Pro275Arg)	102854	CA229791	NM_000277.2:c.824C>G, NM_000277.1:c.824C>G, XM_011538422.1:c.824C>G, NM_001354304.1:c.824C>G, NM_000277.3:c.824C>G, ENST00000307000.7:c.809C>G, ENST00000549247.6:n.583C>G, ENST00000553106.5:c.824C>G, NC_000012.12:g.102852833G>C, CM000674.2:g.102852833G>C, NC_000012.11:g.103246611G>C, CM000674.1:g.103246611G>C, NC_000012.10:g.101770741G>C, NG_008690.1:g.69770C>G, NG_008690.2:g.110578C>G, NM_000277…	PAH	phenylketonuria	MONDO:0009861	Autosomal recessive inheritance	Likely Pathogenic	PM2 [MET], PP4-Moderate [MET], PM3 [MET], PM5 [MET], PP3 [MET]	The c.824C>G (p.Pro275Arg) variant in PAH is absent from population databases and predicted deleterious by multiple in silico algorithms. It is in the same codon as two previously reported likely pathogenic variants (p.Pro275Ser and p.Pro275Leu). It has been identified in trans with a pathogenic variant (PMID: 23514811), and a defect in BH4 metabolism was excluded as a cause of elevated phenylala…	23514811, 23514811	PAH VCEP	https://www.clinicalgenome.org/working-groups/clinical-domain/inborn-errors-of-metabolism-clinical-domain-working-group/pah-variant-curation-expert-panel/	2018-12-09	2018-12-10	false	https://erepo.genome.network/evrepo/ui/classification/CA229791/MONDO:0009861/006	0.8121	VUS	Uncertain significance	InterVar: Uncertain significance PVS1=0 PS=[0, 0, 0, 0, 0] PM=[1, 1, 0, 0, 0, 0, 0] PP=[0, 0, 1, 0, 0, 0] BA1=0 BS=[0, 0, 0, 0, 0] BP=[0, 0, 0, 0, 0, 0, 0, 0]	2	Uncertain Significance
[truncated: 275 more rows]
