# Supplementary material for: TAPES: A tool for assessment and prioritisation in exome studies
Source: PLoS Comput Biol. 2019 Oct 15;15(10):e1007453. doi: 10.1371/journal.pcbi.1007453 (PMC6814239; doi:10.1371/journal.pcbi.1007453)
Supplement: S1 File — Generated using the data from: Zhang, J., et al. Germline Mutations in Predisposition Genes in Pediatric Cancer. N Engl J Med 2015;373(24):2336–2346. Using the command: python tapes.py sort -i ./input.csv -o ./Report/ --tab --by_gene --by_sample --enrichr --disease "autosomal dominant" --kegg "Pathways in cancer". This file gives examples for the main report, the by-gene report, the by-sample report, the enrichr report, the disease report and the kegg report. (XLSX) [file pcbi.1007453.s004.xlsx]

## Sheet: Legend
S1 File. Example reports from TAPES sort option. Generated using the data from: Zhang, J., et al. Germline Mutations in Predisposition Genes in Pediatric Cancer. N Engl J Med 2015;373(24):2336-2346. Using the command: python tapes.py sort -i ./input.csv -o ./Report/ --tab --by_gene --by_sample --enrichr --disease "autosomal dominant" --kegg "Pathways in cancer" .This file gives examples for the m…

## Sheet: Main Report
Chr	Start	End	Ref	Alt	Func.refGene	Gene.refGene	GeneDetail.refGene	ExonicFunc.refGene	AAChange.refGene	pLi.refGene	pRec.refGene	pNull.refGene	Gene_full_name.refGene	Function_description.refGene	Disease_description.refGene	Tissue_specificity(Uniprot).refGene	Expression(egenetics).refGene	Expression(GNF/Atlas).refGene	P(HI).refGene	P(rec).refGene	RVIS.refGene	RVIS_percentile.refGene	GDI.refGene	GDI-Phred.refGene	avsnp150	CLNALLELEID	CLNDN	CLNDISDB	CLNREVSTAT	CLNSIG	SIFT_score	SIFT_converted_rankscore	SIFT_pred	LRT_score	LRT_converted_rankscore	LRT_pred	MutationTaster_score	MutationTaster_converted_rankscore	MutationTaster_pred	MutationAssessor_score	MutationAssessor_score_rankscore	MutationAssessor_pred	FATHMM_score	FATHMM_converted_rankscore	FATHMM_pred	PROVEAN_score	PROVEAN_converted_rankscore	PROVEAN_pred	MetaSVM_score
2	47703538	47703538	C	T	exonic	MSH2	.	stopgain	MSH2:NM_000251:exon13:c.C2038T:p.R680X,MSH2:NM_001258281:exon14:c.C1840T:p.R614X	0.867726	0.132274	1.31e-07	mutS homolog 2	FUNCTION: Component of the post-replicative DNA mismatch repair system (MMR). Forms two different heterodimers: MutS alpha (MSH2- MSH6 heterodimer) and MutS beta (MSH2-MSH3 heterodimer) which binds to DNA mismatches thereby initiating DNA repair. When bound, heterodimers bend the DNA helix and shields approximately 20 base pairs. MutS alpha recognizes single base mismatches and dinucleotide inser…	DISEASE: Hereditary non-polyposis colorectal cancer 1 (HNPCC1) [MIM:120435]: An autosomal dominant disease associated with marked increase in cancer susceptibility. It is characterized by a familial predisposition to early-onset colorectal carcinoma (CRC) and extra-colonic tumors of the gastrointestinal, urological and female reproductive tracts. HNPCC is reported to be the most common form of in…	TISSUE SPECIFICITY: Ubiquitously expressed. {ECO:0000269|PubMed:10856833}.;	lymphoreticular;ovary;salivary gland;intestine;colon;parathyroid;skin;retina;bone marrow;prostate;whole body;frontal lobe;endometrium;larynx;bone;thyroid;testis;germinal center;brain;pineal gland;bladder;tonsil;unclassifiable (Anatomical System);trophoblast;lymph node;cartilage;heart;islets of Langerhans;hypothalamus;muscle;adrenal cortex;pharynx;blood;skeletal muscle;breast;lung;adrenal gland;na…	superior cervical ganglion;trigeminal ganglion;	0.99705	0.69313	-2.03391	1.68082	376.885	4.09255	rs63749932	45234	Hereditary_nonpolyposis_colon_cancer|Hereditary_cancer-predisposing_syndrome|Lynch_syndrome|Lynch_syndrome_I|not_provided	MedGen:C0009405\x2cOrphanet:ORPHA443090|MedGen:C0027672\x2cSNOMED_CT:699346009|MedGen:C1333990\x2cOrphanet:ORPHA144\x2cSNOMED_CT:315058005|MedGen:C2936783\x2cOMIM:120435|MedGen:CN517202	reviewed_by_expert_panel	Pathogenic	.	.	.	0	0.843	D	1	0.81	A	.	.	.	.	.	.	.	.	.	.
13	32968863	32968863	C	G	exonic	BRCA2	.	stopgain	BRCA2:NM_000059:exon25:c.C9294G:p.Y3098X	2.21e-15	0.999975	2.47e-05	breast cancer 2	FUNCTION: Involved in double-strand break repair and/or homologous recombination. Binds RAD51 and potentiates recombinational DNA repair by promoting assembly of RAD51 onto single-stranded DNA (ssDNA). Acts by targeting RAD51 to ssDNA over double-stranded DNA, enabling RAD51 to displace replication protein-A (RPA) from ssDNA and stabilizing RAD51-ssDNA filaments by blocking ATP hydrolysis. Part o…	DISEASE: Breast cancer (BC) [MIM:114480]: A common malignancy originating from breast epithelial tissue. Breast neoplasms can be distinguished by their histologic pattern. Invasive ductal carcinoma is by far the most common type. Breast cancer is etiologically and genetically heterogeneous. Important genetic factors have been indicated by familial occurrence and bilateral involvement. Mutations a…	TISSUE SPECIFICITY: Highest levels of expression in breast and thymus, with slightly lower levels in lung, ovary and spleen.;	.	.	0.97144	0.70346	3.73188	99.5872	775.598	5.51436	rs80359200	46785	Hereditary_cancer-predisposing_syndrome|Familial_cancer_of_breast|Hereditary_breast_and_ovarian_cancer_syndrome|Breast-ovarian_cancer\x2c_familial_2|Breast-ovarian_cancer\x2c_familial_1|not_provided	MedGen:C0027672\x2cSNOMED_CT:699346009|MedGen:C0346153\x2cOMIM:114480\x2cOrphanet:ORPHA227535\x2cSNOMED_CT:254843006|MedGen:C0677776\x2cOrphanet:ORPHA145|MedGen:C2675520\x2cOMIM:612555|MedGen:C2676676\x2cOMIM:604370|MedGen:CN517202	reviewed_by_expert_panel	Pathogenic	.	.	.	0.051	0.23	N	1	0.81	A	.	.	.	.	.	.	.	.	.	.
13	32953932	32953932	T	A	exonic	BRCA2	.	stopgain	BRCA2:NM_000059:exon23:c.T8999A:p.L3000X	2.21e-15	0.999975	2.47e-05	breast cancer 2	FUNCTION: Involved in double-strand break repair and/or homologous recombination. Binds RAD51 and potentiates recombinational DNA repair by promoting assembly of RAD51 onto single-stranded DNA (ssDNA). Acts by targeting RAD51 to ssDNA over double-stranded DNA, enabling RAD51 to displace replication protein-A (RPA) from ssDNA and stabilizing RAD51-ssDNA filaments by blocking ATP hydrolysis. Part o…	DISEASE: Breast cancer (BC) [MIM:114480]: A common malignancy originating from breast epithelial tissue. Breast neoplasms can be distinguished by their histologic pattern. Invasive ductal carcinoma is by far the most common type. Breast cancer is etiologically and genetically heterogeneous. Important genetic factors have been indicated by familial occurrence and bilateral involvement. Mutations a…	TISSUE SPECIFICITY: Highest levels of expression in breast and thymus, with slightly lower levels in lung, ovary and spleen.;	.	.	0.97144	0.70346	3.73188	99.5872	775.598	5.51436	rs80359151	67392	Breast-ovarian_cancer\x2c_familial_2	MedGen:C2675520\x2cOMIM:612555	reviewed_by_expert_panel	Pathogenic	.	.	.	0	0.843	D	1	0.81	A	.	.	.	.	.	.	.	.	.	.
11	108202604	108202604	A	C	splicing	ATM	NM_000051:exon52:c.7630-2A>C	.	.	2.71e-30	0.999996	3.97e-06	ATM serine/threonine kinase	FUNCTION: Serine/threonine protein kinase which activates checkpoint signaling upon double strand breaks (DSBs), apoptosis and genotoxic stresses such as ionizing ultraviolet A light (UVA), thereby acting as a DNA damage sensor. Recognizes the substrate consensus sequence [ST]-Q. Phosphorylates 'Ser-139' of histone variant H2AX/H2AFX at double strand breaks (DSBs), thereby regulating DNA damage r…	DISEASE: Ataxia telangiectasia (AT) [MIM:208900]: A rare recessive disorder characterized by progressive cerebellar ataxia, dilation of the blood vessels in the conjunctiva and eyeballs, immunodeficiency, growth retardation and sexual immaturity. Patients have a strong predisposition to cancer; about 30% of patients develop tumors, particularly lymphomas and leukemias. Cells from affected individ…	TISSUE SPECIFICITY: Found in pancreas, kidney, skeletal muscle, liver, lung, placenta, brain, heart, spleen, thymus, testis, ovary, small intestine, colon and leukocytes.;	smooth muscle;colon;skin;retina;uterus;prostate;thyroid;iris;testis;dura mater;germinal center;brain;unclassifiable (Anatomical System);meninges;lymph node;heart;cartilage;lacrimal gland;islets of Langerhans;blood;skeletal muscle;breast;pia mater;lung;adrenal gland;nasopharynx;placenta;visual apparatus;kidney;mammary gland;stomach;	dorsal root ganglion;superior cervical ganglion;ciliary ganglion;atrioventricular node;trigeminal ganglion;	0.17033	0.15782	1.5269	95.506	5697.2	15.6216	rs587779866	132904	Ataxia-telangiectasia_syndrome|Hereditary_cancer-predisposing_syndrome|Familial_cancer_of_breast|not_provided	MedGen:C0004135\x2cOMIM:208900\x2cOrphanet:ORPHA100\x2cSNOMED_CT:68504005|MedGen:C0027672\x2cSNOMED_CT:699346009|MedGen:C0346153\x2cOMIM:114480\x2cOrphanet:ORPHA227535\x2cSNOMED_CT:254843006|MedGen:CN517202	criteria_provided\x2c_multiple_submitters\x2c_no_conflicts	Pathogenic	.	.	.	.	.	.	1	0.81	D	.	.	.	.	.	.	.	.	.	.
5	224547	224547	C	T	exonic	SDHA	.	stopgain	SDHA:NM_001294332:exon3:c.C223T:p.R75X,SDHA:NM_001330758:exon3:c.C223T:p.R75X,SDHA:NM_004168:exon3:c.C223T:p.R75X	9.39e-06	0.996636	0.0033543	succinate dehydrogenase complex flavoprotein subunit A	FUNCTION: Flavoprotein (FP) subunit of succinate dehydrogenase (SDH) that is involved in complex II of the mitochondrial electron transport chain and is responsible for transferring electrons from succinate to ubiquinone (coenzyme Q) (PubMed:24781757). Can act as a tumor suppressor (PubMed:20484225). {ECO:0000269|PubMed:20484225, ECO:0000305|PubMed:24781757}.;	DISEASE: Mitochondrial complex II deficiency (MT-C2D) [MIM:252011]: A disorder of the mitochondrial respiratory chain with heterogeneous clinical manifestations. Clinical features include psychomotor regression in infants, poor growth with lack of speech development, severe spastic quadriplegia, dystonia, progressive leukoencephalopathy, muscle weakness, exercise intolerance, cardiomyopathy. Some…	.	myocardium;ovary;skin;bone marrow;retina;prostate;optic nerve;frontal lobe;endometrium;thyroid;iris;germinal center;bladder;brain;gall bladder;tonsil;heart;cartilage;tongue;adrenal cortex;pharynx;blood;skeletal muscle;breast;visual apparatus;liver;alveolus;spleen;cervix;mammary gland;peripheral nerve;salivary gland;intestine;colon;choroid;vein;uterus;whole body;larynx;bone;testis;unclassifiable (…	.	0.2964	.	-0.857931	10.9519	1260.39	6.69421	rs781764920	205718	Hereditary_cancer-predisposing_syndrome|Paragangliomas_5|not_provided	MedGen:C0027672\x2cSNOMED_CT:699346009|MedGen:C3279992\x2cOMIM:614165|MedGen:CN517202	criteria_provided\x2c_multiple_submitters\x2c_no_conflicts	Pathogenic	.	.	.	0	0.629	U	1	0.81	A	.	.	.	.	.	.	.	.	.	.
3	10115047	10115047	G	A	splicing	FANCD2	NM_033084:exon28:c.2715+1G>A;NM_001018115:exon28:c.2715+1G>A;NM_001319984:exon28:c.2715+1G>A	.	.	2.48e-14	0.999907	9.28e-05	Fanconi anemia complementation group D2	FUNCTION: Required for maintenance of chromosomal stability. Promotes accurate and efficient pairing of homologs during meiosis. Involved in the repair of DNA double-strand breaks, both by homologous recombination and single-strand annealing. May participate in S phase and G2 phase checkpoint activation upon DNA damage. Plays a role in preventing breakage and loss of missegregating chromatin at t…	DISEASE: Fanconi anemia complementation group D2 (FANCD2) [MIM:227646]: A disorder affecting all bone marrow elements and resulting in anemia, leukopenia and thrombopenia. It is associated with cardiac, renal and limb malformations, dermal pigmentary changes, and a predisposition to the development of malignancies. At the cellular level it is associated with hypersensitivity to DNA-damaging agent…	TISSUE SPECIFICITY: Highly expressed in germinal center cells of the spleen, tonsil, and reactive lymph nodes, and in the proliferating basal layer of squamous epithelium of tonsil, esophagus, oropharynx, larynx and cervix. Expressed in cytotrophoblastic cells of the placenta and exocrine cells of the pancreas (at protein level). Highly expressed in testis, where expression is restricted to matur…	unclassifiable (Anatomical System);pancreas;lymph node;lung;ovary;bone;liver;testis;colon;spleen;blood;brain;stomach;bone marrow;	dorsal root ganglion;atrioventricular node;trigeminal ganglion;	0.25008	.	-0.920454	9.79004	710.412	5.29622	rs201811817	.	.	.	.	.	.	.	.	.	.	.	1	0.81	D	.	.	.	.	.	.	.	.	.	.
17	59793412	59793412	G	A	exonic	BRIP1	.	stopgain	BRIP1:NM_032043:exon17:c.C2392T:p.R798X	5.38e-13	0.932068	0.0679317	BRCA1 interacting protein C-terminal helicase 1	FUNCTION: DNA-dependent ATPase and 5' to 3' DNA helicase required for the maintenance of chromosomal stability. Acts late in the Fanconi anemia pathway, after FANCD2 ubiquitination. Involved in the repair of DNA double-strand breaks by homologous recombination in a manner that depends on its association with BRCA1. {ECO:0000269|PubMed:11301010, ECO:0000269|PubMed:14983014, ECO:0000269|PubMed:1611…	DISEASE: Breast cancer (BC) [MIM:114480]: A common malignancy originating from breast epithelial tissue. Breast neoplasms can be distinguished by their histologic pattern. Invasive ductal carcinoma is by far the most common type. Breast cancer is etiologically and genetically heterogeneous. Important genetic factors have been indicated by familial occurrence and bilateral involvement. Mutations a…	TISSUE SPECIFICITY: Ubiquitously expressed, with highest levels in testis. {ECO:0000269|PubMed:11301010}.;	unclassifiable (Anatomical System);breast;medulla oblongata;prostate;lung;testis;colon;blood;germinal center;skin;skeletal muscle;	dorsal root ganglion;	0.20765	0.27124	-0.637453	16.7374	155.978	2.72998	rs137852986	19777	Neoplasm_of_ovary|Neoplasm_of_the_breast|Fanconi_anemia|Hereditary_cancer-predisposing_syndrome|Familial_cancer_of_breast|Fanconi_anemia\x2c_complementation_group_J|Tracheoesophageal_fistula|Breast_cancer\x2c_early-onset|not_provided	Gene:6765\x2cHuman_Phenotype_Ontology:HP:0100615\x2cMedGen:C0919267\x2cOMIM:167000\x2cSNOMED_CT:123843001|Human_Phenotype_Ontology:HP:0100013\x2cMeSH:D001943\x2cMedGen:C1458155\x2cOrphanet:ORPHA180250\x2cSNOMED_CT:126926005|MedGen:C0015625\x2cOrphanet:ORPHA84\x2cSNOMED_CT:30575002|MedGen:C0027672\x2cSNOMED_CT:699346009|MedGen:C0346153\x2cOMIM:114480\x2cOrphanet:ORPHA227535\x2cSNOMED_CT:254843006|…	criteria_provided\x2c_conflicting_interpretations	Conflicting_interpretations_of_pathogenicity	.	.	.	0	0.629	D	1	0.81	A	.	.	.	.	.	.	.	.	.	.
15	89824480	89824480	T	A	exonic	FANCI	.	stopgain	FANCI:NM_001113378:exon15:c.T1461A:p.Y487X,FANCI:NM_018193:exon15:c.T1461A:p.Y487X	5.17e-19	0.679809	0.320191	Fanconi anemia complementation group I	FUNCTION: Plays an essential role in the repair of DNA double- strand breaks by homologous recombination and in the repair of interstrand DNA cross-links (ICLs) by promoting FANCD2 monoubiquitination by FANCL and participating in recruitment to DNA repair sites. Required for maintenance of chromosomal stability. Specifically binds branched DNA: binds both single- stranded DNA (ssDNA) and double-s…	DISEASE: Fanconi anemia complementation group I (FANCI) [MIM:609053]: A disorder affecting all bone marrow elements and resulting in anemia, leukopenia and thrombopenia. It is associated with cardiac, renal and limb malformations, dermal pigmentary changes, and a predisposition to the development of malignancies. At the cellular level it is associated with hypersensitivity to DNA-damaging agents,…	.	lymphoreticular;ovary;salivary gland;intestine;colon;parathyroid;fovea centralis;choroid;vein;skin;retina;bone marrow;uterus;prostate;optic nerve;whole body;endometrium;larynx;bone;testis;germinal center;brain;bladder;unclassifiable (Anatomical System);lymph node;cartilage;heart;adrenal cortex;pharynx;blood;lens;skeletal muscle;bile duct;breast;pancreas;lung;placenta;macula lutea;visual apparatus…	testis - interstitial;superior cervical ganglion;testis - seminiferous tubule;testis;tumor;	0.35148	0.20284	-0.117652	44.5447	6752.05	17.4478	rs769248873	400516	Fanconi_anemia|Fanconi_anemia\x2c_complementation_group_I	MedGen:C0015625\x2cOrphanet:ORPHA84\x2cSNOMED_CT:30575002|MedGen:C1836861\x2cOMIM:609053	criteria_provided\x2c_multiple_submitters\x2c_no_conflicts	Pathogenic	.	.	.	0.001	0.39	N	1	0.81	A	.	.	.	.	.	.	.	.	.	.
7	6026469	6026469	G	A	exonic	PMS2	.	stopgain	PMS2:NM_001322008:exon9:c.C1609T:p.Q537X,PMS2:NM_001322010:exon9:c.C1366T:p.Q456X,PMS2:NM_001322004:exon10:c.C1522T:p.Q508X,PMS2:NM_001322006:exon10:c.C1771T:p.Q591X,PMS2:NM_001322007:exon10:c.C1609T:p.Q537X,PMS2:NM_001322013:exon10:c.C1354T:p.Q452X,PMS2:NM_000535:exon11:c.C1927T:p.Q643X,PMS2:NM_001322003:exon11:c.C1522T:p.Q508X,PMS2:NM_001322005:exon11:c.C1522T:p.Q508X,PMS2:NM_001322009:exon11:c…	1.14e-13	0.266962	0.733038	PMS1 homolog 2, mismatch repair system component	FUNCTION: Component of the post-replicative DNA mismatch repair system (MMR). Heterodimerizes with MLH1 to form MutL alpha. DNA repair is initiated by MutS alpha (MSH2-MSH6) or MutS beta (MSH2- MSH6) binding to a dsDNA mismatch, then MutL alpha is recruited to the heteroduplex. Assembly of the MutL-MutS-heteroduplex ternary complex in presence of RFC and PCNA is sufficient to activate endonucleas…	DISEASE: Hereditary non-polyposis colorectal cancer 4 (HNPCC4) [MIM:614337]: An autosomal dominant disease associated with marked increase in cancer susceptibility. It is characterized by a familial predisposition to early-onset colorectal carcinoma (CRC) and extra-colonic tumors of the gastrointestinal, urological and female reproductive tracts. HNPCC is reported to be the most common form of in…	.	ovary;colon;parathyroid;skin;bone marrow;uterus;whole body;frontal lobe;endometrium;bone;thyroid;testis;brain;pineal gland;unclassifiable (Anatomical System);lymph node;heart;islets of Langerhans;blood;skeletal muscle;breast;pancreas;lung;mesenchyma;nasopharynx;placenta;visual apparatus;hippocampus;liver;head and neck;cervix;kidney;;ovary;colon;parathyroid;skin;bone marrow;uterus;whole body;front…	.	0.7782	.	1.47708	95.2878	788.037	5.54211	rs63751422	96795	Hereditary_nonpolyposis_colon_cancer|Hereditary_cancer-predisposing_syndrome|Turcot_syndrome|Lynch_syndrome|not_provided	MedGen:C0009405\x2cOrphanet:ORPHA443090|MedGen:C0027672\x2cSNOMED_CT:699346009|MedGen:C0265325\x2cOMIM:276300\x2cOrphanet:ORPHA252202\x2cSNOMED_CT:61665008|MedGen:C1333990\x2cOrphanet:ORPHA144\x2cSNOMED_CT:315058005|MedGen:CN517202	reviewed_by_expert_panel	Pathogenic	.	.	.	0.003	0.364	N	1	0.81	A	.	.	.	.	.	.	.	.	.	.
7	6026469	6026469	G	A	exonic	PMS2	.	stopgain	PMS2:NM_001322008:exon9:c.C1609T:p.Q537X,PMS2:NM_001322010:exon9:c.C1366T:p.Q456X,PMS2:NM_001322004:exon10:c.C1522T:p.Q508X,PMS2:NM_001322006:exon10:c.C1771T:p.Q591X,PMS2:NM_001322007:exon10:c.C1609T:p.Q537X,PMS2:NM_001322013:exon10:c.C1354T:p.Q452X,PMS2:NM_000535:exon11:c.C1927T:p.Q643X,PMS2:NM_001322003:exon11:c.C1522T:p.Q508X,PMS2:NM_001322005:exon11:c.C1522T:p.Q508X,PMS2:NM_001322009:exon11:c…	1.14e-13	0.266962	0.733038	PMS1 homolog 2, mismatch repair system component	FUNCTION: Component of the post-replicative DNA mismatch repair system (MMR). Heterodimerizes with MLH1 to form MutL alpha. DNA repair is initiated by MutS alpha (MSH2-MSH6) or MutS beta (MSH2- MSH6) binding to a dsDNA mismatch, then MutL alpha is recruited to the heteroduplex. Assembly of the MutL-MutS-heteroduplex ternary complex in presence of RFC and PCNA is sufficient to activate endonucleas…	DISEASE: Hereditary non-polyposis colorectal cancer 4 (HNPCC4) [MIM:614337]: An autosomal dominant disease associated with marked increase in cancer susceptibility. It is characterized by a familial predisposition to early-onset colorectal carcinoma (CRC) and extra-colonic tumors of the gastrointestinal, urological and female reproductive tracts. HNPCC is reported to be the most common form of in…	.	ovary;colon;parathyroid;skin;bone marrow;uterus;whole body;frontal lobe;endometrium;bone;thyroid;testis;brain;pineal gland;unclassifiable (Anatomical System);lymph node;heart;islets of Langerhans;blood;skeletal muscle;breast;pancreas;lung;mesenchyma;nasopharynx;placenta;visual apparatus;hippocampus;liver;head and neck;cervix;kidney;;ovary;colon;parathyroid;skin;bone marrow;uterus;whole body;front…	.	0.7782	.	1.47708	95.2878	788.037	5.54211	rs63751422	96795	Hereditary_nonpolyposis_colon_cancer|Hereditary_cancer-predisposing_syndrome|Turcot_syndrome|Lynch_syndrome|not_provided	MedGen:C0009405\x2cOrphanet:ORPHA443090|MedGen:C0027672\x2cSNOMED_CT:699346009|MedGen:C0265325\x2cOMIM:276300\x2cOrphanet:ORPHA252202\x2cSNOMED_CT:61665008|MedGen:C1333990\x2cOrphanet:ORPHA144\x2cSNOMED_CT:315058005|MedGen:CN517202	reviewed_by_expert_panel	Pathogenic	.	.	.	0.003	0.364	N	1	0.81	A	.	.	.	.	.	.	.	.	.	.
17	29528489	29528489	C	T	exonic	NF1	.	stopgain	NF1:NM_000267:exon11:c.C1246T:p.R416X,NF1:NM_001042492:exon11:c.C1246T:p.R416X,NF1:NM_001128147:exon11:c.C1246T:p.R416X	1	1.54e-07	1.06e-27	neurofibromin 1	FUNCTION: Stimulates the GTPase activity of Ras. NF1 shows greater affinity for Ras GAP, but lower specific activity. May be a regulator of Ras activity. {ECO:0000269|PubMed:2121371, ECO:0000269|PubMed:8417346}.;	DISEASE: Neurofibromatosis 1 (NF1) [MIM:162200]: A disease characterized by patches of skin pigmentation (cafe-au-lait spots), Lisch nodules of the iris, tumors in the peripheral nervous system and fibromatous skin tumors. Individuals with the disorder have increased susceptibility to the development of benign and malignant tumors. {ECO:0000269|PubMed:10220149, ECO:0000269|PubMed:10336779, ECO:00…	TISSUE SPECIFICITY: Detected in brain, peripheral nerve, lung, colon and muscle. {ECO:0000269|PubMed:8417346}.;	medulla oblongata;ovary;salivary gland;intestine;colon;skin;prostate;frontal lobe;endometrium;larynx;thyroid;testis;germinal center;brain;pineal gland;bladder;unclassifiable (Anatomical System);heart;tongue;islets of Langerhans;spinal cord;pharynx;blood;skeletal muscle;breast;bile duct;pancreas;lung;placenta;visual apparatus;amnion;hypopharynx;alveolus;liver;head and neck;cervix;kidney;stomach;	dorsal root ganglion;superior cervical ganglion;occipital lobe;testis - interstitial;medulla oblongata;cerebellum peduncles;pons;atrioventricular node;skeletal muscle;subthalamic nucleus;testis - seminiferous tubule;prefrontal cortex;testis;globus pallidus;ciliary ganglion;trigeminal ganglion;cingulate cortex;parietal lobe;	0.6001	0.90845	-3.09115	0.471809	198.446	3.04463	rs764079291	402141	Neurofibromatosis\x2c_type_1|not_provided	MedGen:C0027831\x2cOMIM:162200\x2cOrphanet:ORPHA636\x2cSNOMED_CT:92824003|MedGen:CN517202	criteria_provided\x2c_multiple_submitters\x2c_no_conflicts	Pathogenic	.	.	.	0	0.843	D	1	0.81	A	.	.	.	.	.	.	.	.	.	.
17	7578263	7578263	G	A	exonic	TP53	.	stopgain	TP53:NM_001126115:exon2:c.C190T:p.R64X,TP53:NM_001126116:exon2:c.C190T:p.R64X,TP53:NM_001126117:exon2:c.C190T:p.R64X,TP53:NM_001276697:exon2:c.C109T:p.R37X,TP53:NM_001276698:exon2:c.C109T:p.R37X,TP53:NM_001276699:exon2:c.C109T:p.R37X,TP53:NM_001126118:exon5:c.C469T:p.R157X,TP53:NM_000546:exon6:c.C586T:p.R196X,TP53:NM_001126112:exon6:c.C586T:p.R196X,TP53:NM_001126113:exon6:c.C586T:p.R196X,TP53:NM_…	0.912223	0.0877503	2.67e-05	tumor protein p53	FUNCTION: Acts as a tumor suppressor in many tumor types; induces growth arrest or apoptosis depending on the physiological circumstances and cell type. Involved in cell cycle regulation as a trans-activator that acts to negatively regulate cell division by controlling a set of genes required for this process. One of the activated genes is an inhibitor of cyclin-dependent kinases. Apoptosis induc…	DISEASE: Note=TP53 is found in increased amounts in a wide variety of transformed cells. TP53 is frequently mutated or inactivated in about 60% of cancers. TP53 defects are found in Barrett metaplasia a condition in which the normally stratified squamous epithelium of the lower esophagus is replaced by a metaplastic columnar epithelium. The condition develops as a complication in approximately 10…	TISSUE SPECIFICITY: Ubiquitous. Isoforms are expressed in a wide range of normal tissues but in a tissue-dependent manner. Isoform 2 is expressed in most normal tissues but is not detected in brain, lung, prostate, muscle, fetal brain, spinal cord and fetal liver. Isoform 3 is expressed in most normal tissues but is not detected in lung, spleen, testis, fetal brain, spinal cord and fetal liver. I…	lymphoreticular;ovary;colon;vein;skin;bone marrow;uterus;prostate;frontal lobe;endometrium;larynx;bone;thyroid;testis;amniotic fluid;germinal center;brain;bladder;unclassifiable (Anatomical System);lymph node;cartilage;tongue;islets of Langerhans;blood;skeletal muscle;breast;bile duct;pancreas;lung;mesenchyma;epididymis;placenta;hypopharynx;liver;cervix;spleen;head and neck;kidney;mammary gland;s…	superior cervical ganglion;placenta;white blood cells;atrioventricular node;skeletal muscle;	0.99999	0.9998	-0.247889	35.9873	15.3263	0.55115	rs397516435	52758	Hereditary_cancer-predisposing_syndrome|Li-Fraumeni_syndrome|not_specified|not_provided	MedGen:C0027672\x2cSNOMED_CT:699346009|MedGen:C0085390\x2cOrphanet:ORPHA524\x2cSNOMED_CT:428850001|MedGen:CN169374|MedGen:CN517202	criteria_provided\x2c_multiple_submitters\x2c_no_conflicts	Pathogenic	.	.	.	0	0.843	D	1	0.81	A	.	.	.	.	.	.	.	.	.	.
17	7578263	7578263	G	A	exonic	TP53	.	stopgain	TP53:NM_001126115:exon2:c.C190T:p.R64X,TP53:NM_001126116:exon2:c.C190T:p.R64X,TP53:NM_001126117:exon2:c.C190T:p.R64X,TP53:NM_001276697:exon2:c.C109T:p.R37X,TP53:NM_001276698:exon2:c.C109T:p.R37X,TP53:NM_001276699:exon2:c.C109T:p.R37X,TP53:NM_001126118:exon5:c.C469T:p.R157X,TP53:NM_000546:exon6:c.C586T:p.R196X,TP53:NM_001126112:exon6:c.C586T:p.R196X,TP53:NM_001126113:exon6:c.C586T:p.R196X,TP53:NM_…	0.912223	0.0877503	2.67e-05	tumor protein p53	FUNCTION: Acts as a tumor suppressor in many tumor types; induces growth arrest or apoptosis depending on the physiological circumstances and cell type. Involved in cell cycle regulation as a trans-activator that acts to negatively regulate cell division by controlling a set of genes required for this process. One of the activated genes is an inhibitor of cyclin-dependent kinases. Apoptosis induc…	DISEASE: Note=TP53 is found in increased amounts in a wide variety of transformed cells. TP53 is frequently mutated or inactivated in about 60% of cancers. TP53 defects are found in Barrett metaplasia a condition in which the normally stratified squamous epithelium of the lower esophagus is replaced by a metaplastic columnar epithelium. The condition develops as a complication in approximately 10…	TISSUE SPECIFICITY: Ubiquitous. Isoforms are expressed in a wide range of normal tissues but in a tissue-dependent manner. Isoform 2 is expressed in most normal tissues but is not detected in brain, lung, prostate, muscle, fetal brain, spinal cord and fetal liver. Isoform 3 is expressed in most normal tissues but is not detected in lung, spleen, testis, fetal brain, spinal cord and fetal liver. I…	lymphoreticular;ovary;colon;vein;skin;bone marrow;uterus;prostate;frontal lobe;endometrium;larynx;bone;thyroid;testis;amniotic fluid;germinal center;brain;bladder;unclassifiable (Anatomical System);lymph node;cartilage;tongue;islets of Langerhans;blood;skeletal muscle;breast;bile duct;pancreas;lung;mesenchyma;epididymis;placenta;hypopharynx;liver;cervix;spleen;head and neck;kidney;mammary gland;s…	superior cervical ganglion;placenta;white blood cells;atrioventricular node;skeletal muscle;	0.99999	0.9998	-0.247889	35.9873	15.3263	0.55115	rs397516435	52758	Hereditary_cancer-predisposing_syndrome|Li-Fraumeni_syndrome|not_specified|not_provided	MedGen:C0027672\x2cSNOMED_CT:699346009|MedGen:C0085390\x2cOrphanet:ORPHA524\x2cSNOMED_CT:428850001|MedGen:CN169374|MedGen:CN517202	criteria_provided\x2c_multiple_submitters\x2c_no_conflicts	Pathogenic	.	.	.	0	0.843	D	1	0.81	A	.	.	.	.	.	.	.	.	.	.
17	7573010	7573010	T	C	splicing	TP53	NM_001276761:exon11:c.984-2A>G;NM_001276760:exon11:c.984-2A>G;NM_001276697:exon7:c.624-2A>G;NM_001276696:exon12:c.1117-2A>G;NM_001276696:exon12:UTR3;NM_001276695:exon12:c.1044-2A>G;NM_001276695:exon12:UTR3;NM_000546:exon11:c.1101-2A>G;NM_001276698:exon8:c.757-2A>G;NM_001276698:exon8:UTR3;NM_001126112:exon11:c.1101-2A>G;NM_001126113:exon12:c.1161-2A>G;NM_001126113:exon12:UTR3;NM_001126115:exon7:c.…	.	.	0.912223	0.0877503	2.67e-05	tumor protein p53	FUNCTION: Acts as a tumor suppressor in many tumor types; induces growth arrest or apoptosis depending on the physiological circumstances and cell type. Involved in cell cycle regulation as a trans-activator that acts to negatively regulate cell division by controlling a set of genes required for this process. One of the activated genes is an inhibitor of cyclin-dependent kinases. Apoptosis induc…	DISEASE: Note=TP53 is found in increased amounts in a wide variety of transformed cells. TP53 is frequently mutated or inactivated in about 60% of cancers. TP53 defects are found in Barrett metaplasia a condition in which the normally stratified squamous epithelium of the lower esophagus is replaced by a metaplastic columnar epithelium. The condition develops as a complication in approximately 10…	TISSUE SPECIFICITY: Ubiquitous. Isoforms are expressed in a wide range of normal tissues but in a tissue-dependent manner. Isoform 2 is expressed in most normal tissues but is not detected in brain, lung, prostate, muscle, fetal brain, spinal cord and fetal liver. Isoform 3 is expressed in most normal tissues but is not detected in lung, spleen, testis, fetal brain, spinal cord and fetal liver. I…	lymphoreticular;ovary;colon;vein;skin;bone marrow;uterus;prostate;frontal lobe;endometrium;larynx;bone;thyroid;testis;amniotic fluid;germinal center;brain;bladder;unclassifiable (Anatomical System);lymph node;cartilage;tongue;islets of Langerhans;blood;skeletal muscle;breast;bile duct;pancreas;lung;mesenchyma;epididymis;placenta;hypopharynx;liver;cervix;spleen;head and neck;kidney;mammary gland;s…	superior cervical ganglion;placenta;white blood cells;atrioventricular node;skeletal muscle;	0.99999	0.9998	-0.247889	35.9873	15.3263	0.55115	rs587781664	151046	Hereditary_cancer-predisposing_syndrome|Li-Fraumeni_syndrome|not_provided	MedGen:C0027672\x2cSNOMED_CT:699346009|MedGen:C0085390\x2cOrphanet:ORPHA524\x2cSNOMED_CT:428850001|MedGen:CN517202	criteria_provided\x2c_multiple_submitters\x2c_no_conflicts	Pathogenic	.	.	.	.	.	.	1	0.81	D	.	.	.	.	.	.	.	.	.	.
13	32945092	32945092	G	A	splicing	BRCA2	NM_000059:exon20:c.8488-1G>A	.	.	2.21e-15	0.999975	2.47e-05	breast cancer 2	FUNCTION: Involved in double-strand break repair and/or homologous recombination. Binds RAD51 and potentiates recombinational DNA repair by promoting assembly of RAD51 onto single-stranded DNA (ssDNA). Acts by targeting RAD51 to ssDNA over double-stranded DNA, enabling RAD51 to displace replication protein-A (RPA) from ssDNA and stabilizing RAD51-ssDNA filaments by blocking ATP hydrolysis. Part o…	DISEASE: Breast cancer (BC) [MIM:114480]: A common malignancy originating from breast epithelial tissue. Breast neoplasms can be distinguished by their histologic pattern. Invasive ductal carcinoma is by far the most common type. Breast cancer is etiologically and genetically heterogeneous. Important genetic factors have been indicated by familial occurrence and bilateral involvement. Mutations a…	TISSUE SPECIFICITY: Highest levels of expression in breast and thymus, with slightly lower levels in lung, ovary and spleen.;	.	.	0.97144	0.70346	3.73188	99.5872	775.598	5.51436	rs397507404	46720	Hereditary_cancer-predisposing_syndrome|Hereditary_breast_and_ovarian_cancer_syndrome|Fanconi_anemia\x2c_complementation_group_D1|Breast-ovarian_cancer\x2c_familial_2|not_provided	MedGen:C0027672\x2cSNOMED_CT:699346009|MedGen:C0677776\x2cOrphanet:ORPHA145|MedGen:C1838457\x2cOMIM:605724\x2cOrphanet:ORPHA319462|MedGen:C2675520\x2cOMIM:612555|MedGen:CN517202	criteria_provided\x2c_multiple_submitters\x2c_no_conflicts	Pathogenic/Likely_pathogenic	.	.	.	.	.	.	1	0.81	D	.	.	.	.	.	.	.	.	.	.
13	32945092	32945092	G	A	splicing	BRCA2	NM_000059:exon20:c.8488-1G>A	.	.	2.21e-15	0.999975	2.47e-05	breast cancer 2	FUNCTION: Involved in double-strand break repair and/or homologous recombination. Binds RAD51 and potentiates recombinational DNA repair by promoting assembly of RAD51 onto single-stranded DNA (ssDNA). Acts by targeting RAD51 to ssDNA over double-stranded DNA, enabling RAD51 to displace replication protein-A (RPA) from ssDNA and stabilizing RAD51-ssDNA filaments by blocking ATP hydrolysis. Part o…	DISEASE: Breast cancer (BC) [MIM:114480]: A common malignancy originating from breast epithelial tissue. Breast neoplasms can be distinguished by their histologic pattern. Invasive ductal carcinoma is by far the most common type. Breast cancer is etiologically and genetically heterogeneous. Important genetic factors have been indicated by familial occurrence and bilateral involvement. Mutations a…	TISSUE SPECIFICITY: Highest levels of expression in breast and thymus, with slightly lower levels in lung, ovary and spleen.;	.	.	0.97144	0.70346	3.73188	99.5872	775.598	5.51436	rs397507404	46720	Hereditary_cancer-predisposing_syndrome|Hereditary_breast_and_ovarian_cancer_syndrome|Fanconi_anemia\x2c_complementation_group_D1|Breast-ovarian_cancer\x2c_familial_2|not_provided	MedGen:C0027672\x2cSNOMED_CT:699346009|MedGen:C0677776\x2cOrphanet:ORPHA145|MedGen:C1838457\x2cOMIM:605724\x2cOrphanet:ORPHA319462|MedGen:C2675520\x2cOMIM:612555|MedGen:CN517202	criteria_provided\x2c_multiple_submitters\x2c_no_conflicts	Pathogenic/Likely_pathogenic	.	.	.	.	.	.	1	0.81	D	.	.	.	.	.	.	.	.	.	.
16	89818545	89818545	C	A	splicing	FANCA	NM_001286167:exon31:c.3066+1G>T;NM_000135:exon31:c.3066+1G>T	.	.	2.08e-34	0.000122619	0.999877	Fanconi anemia complementation group A	FUNCTION: DNA repair protein that may operate in a postreplication repair or a cell cycle checkpoint function. May be involved in interstrand DNA cross-link repair and in the maintenance of normal chromosome stability.;	DISEASE: Fanconi anemia, complementation group A (FANCA) [MIM:227650]: A disorder affecting all bone marrow elements and resulting in anemia, leukopenia and thrombopenia. It is associated with cardiac, renal and limb malformations, dermal pigmentary changes, and a predisposition to the development of malignancies. At the cellular level it is associated with hypersensitivity to DNA-damaging agents…	.	ovary;colon;parathyroid;fovea centralis;choroid;skin;retina;bone marrow;uterus;prostate;optic nerve;frontal lobe;endometrium;bone;thyroid;testis;germinal center;brain;bladder;tonsil;unclassifiable (Anatomical System);amygdala;heart;islets of Langerhans;urinary;blood;lens;skeletal muscle;bile duct;breast;pancreas;lung;epididymis;placenta;macula lutea;visual apparatus;liver;spleen;cervix;kidney;mam…	superior cervical ganglion;testis - interstitial;testis - seminiferous tubule;temporal lobe;tumor;testis;trigeminal ganglion;parietal lobe;	0.23385	0.24341	-0.101295	45.6653	1788.01	7.80511	rs587783028	166180	Fanconi_anemia\x2c_complementation_group_A	MedGen:C3469521\x2cOMIM:227650	no_assertion_criteria_provided	Pathogenic	.	.	.	.	.	.	1	0.81	D	.	.	.	.	.	.	.	.	.	.
17	29664899	29664899	G	A	splicing	NF1	NM_000267:exon43:c.6641+1G>A;NM_001042492:exon44:c.6704+1G>A	.	.	1	1.54e-07	1.06e-27	neurofibromin 1	FUNCTION: Stimulates the GTPase activity of Ras. NF1 shows greater affinity for Ras GAP, but lower specific activity. May be a regulator of Ras activity. {ECO:0000269|PubMed:2121371, ECO:0000269|PubMed:8417346}.;	DISEASE: Neurofibromatosis 1 (NF1) [MIM:162200]: A disease characterized by patches of skin pigmentation (cafe-au-lait spots), Lisch nodules of the iris, tumors in the peripheral nervous system and fibromatous skin tumors. Individuals with the disorder have increased susceptibility to the development of benign and malignant tumors. {ECO:0000269|PubMed:10220149, ECO:0000269|PubMed:10336779, ECO:00…	TISSUE SPECIFICITY: Detected in brain, peripheral nerve, lung, colon and muscle. {ECO:0000269|PubMed:8417346}.;	medulla oblongata;ovary;salivary gland;intestine;colon;skin;prostate;frontal lobe;endometrium;larynx;thyroid;testis;germinal center;brain;pineal gland;bladder;unclassifiable (Anatomical System);heart;tongue;islets of Langerhans;spinal cord;pharynx;blood;skeletal muscle;breast;bile duct;pancreas;lung;placenta;visual apparatus;amnion;hypopharynx;alveolus;liver;head and neck;cervix;kidney;stomach;	dorsal root ganglion;superior cervical ganglion;occipital lobe;testis - interstitial;medulla oblongata;cerebellum peduncles;pons;atrioventricular node;skeletal muscle;subthalamic nucleus;testis - seminiferous tubule;prefrontal cortex;testis;globus pallidus;ciliary ganglion;trigeminal ganglion;cingulate cortex;parietal lobe;	0.6001	0.90845	-3.09115	0.471809	198.446	3.04463	rs1060500376	402353	Hereditary_cancer-predisposing_syndrome|Neurofibromatosis\x2c_type_1	MedGen:C0027672\x2cSNOMED_CT:699346009|MedGen:C0027831\x2cOMIM:162200\x2cOrphanet:ORPHA636\x2cSNOMED_CT:92824003	criteria_provided\x2c_multiple_submitters\x2c_no_conflicts	Pathogenic	.	.	.	.	.	.	1	0.81	D	.	.	.	.	.	.	.	.	.	.
2	128044348	128044348	G	A	exonic	ERCC3	.	stopgain	ERCC3:NM_000122:exon8:c.C1273T:p.R425X,ERCC3:NM_001303416:exon8:c.C1081T:p.R361X,ERCC3:NM_001303418:exon8:c.C1081T:p.R361X	2.06e-05	0.999757	0.000222025	excision repair cross-complementation group 3	FUNCTION: ATP-dependent 3'-5' DNA helicase, component of the core- TFIIH basal transcription factor, involved in nucleotide excision repair (NER) of DNA and, when complexed to CAK, in RNA transcription by RNA polymerase II. Acts by opening DNA either around the RNA transcription start site or the DNA damage. {ECO:0000269|PubMed:10024882, ECO:0000269|PubMed:8157004}.;	DISEASE: Xeroderma pigmentosum complementation group B (XP-B) [MIM:610651]: An autosomal recessive pigmentary skin disorder characterized by solar hypersensitivity of the skin, high predisposition for developing cancers on areas exposed to sunlight and, in some cases, neurological abnormalities. The skin develops marked freckling and other pigmentation abnormalities. Some XP-B patients present fe…	.	medulla oblongata;smooth muscle;ovary;salivary gland;intestine;colon;skin;bone marrow;uterus;prostate;whole body;endometrium;oesophagus;synovium;bone;thyroid;pituitary gland;testis;germinal center;brain;bladder;tonsil;unclassifiable (Anatomical System);cartilage;heart;islets of Langerhans;hypothalamus;pharynx;blood;skeletal muscle;breast;pancreas;lung;placenta;visual apparatus;hippocampus;duodenu…	dorsal root ganglion;superior cervical ganglion;testis - interstitial;testis;ciliary ganglion;atrioventricular node;cingulate cortex;	0.72446	0.2684	-1.28412	5.11323	87.8576	2.00291	rs121913047	31624	Xeroderma_pigmentosum\x2c_complementation_group_b	MedGen:C1970808\x2cOMIM:610651	no_assertion_criteria_provided	Pathogenic	.	.	.	0	0.843	D	1	0.81	A	.	.	.	.	.	.	.	.	.	.
2	128050332	128050332	G	A	exonic	ERCC3	.	stopgain	ERCC3:NM_000122:exon3:c.C325T:p.R109X,ERCC3:NM_001303416:exon3:c.C133T:p.R45X,ERCC3:NM_001303418:exon3:c.C133T:p.R45X	2.06e-05	0.999757	0.000222025	excision repair cross-complementation group 3	FUNCTION: ATP-dependent 3'-5' DNA helicase, component of the core- TFIIH basal transcription factor, involved in nucleotide excision repair (NER) of DNA and, when complexed to CAK, in RNA transcription by RNA polymerase II. Acts by opening DNA either around the RNA transcription start site or the DNA damage. {ECO:0000269|PubMed:10024882, ECO:0000269|PubMed:8157004}.;	DISEASE: Xeroderma pigmentosum complementation group B (XP-B) [MIM:610651]: An autosomal recessive pigmentary skin disorder characterized by solar hypersensitivity of the skin, high predisposition for developing cancers on areas exposed to sunlight and, in some cases, neurological abnormalities. The skin develops marked freckling and other pigmentation abnormalities. Some XP-B patients present fe…	.	medulla oblongata;smooth muscle;ovary;salivary gland;intestine;colon;skin;bone marrow;uterus;prostate;whole body;endometrium;oesophagus;synovium;bone;thyroid;pituitary gland;testis;germinal center;brain;bladder;tonsil;unclassifiable (Anatomical System);cartilage;heart;islets of Langerhans;hypothalamus;pharynx;blood;skeletal muscle;breast;pancreas;lung;placenta;visual apparatus;hippocampus;duodenu…	dorsal root ganglion;superior cervical ganglion;testis - interstitial;testis;ciliary ganglion;atrioventricular node;cingulate cortex;	0.72446	0.2684	-1.28412	5.11323	87.8576	2.00291	rs34295337	259693	not_provided	MedGen:CN517202	criteria_provided\x2c_single_submitter	Likely_pathogenic	.	.	.	0	0.843	D	1	0.81	A	.	.	.	.	.	.	.	.	.	.
13	48941629	48941629	G	A	splicing	RB1	NM_000321:exon10:c.940-1G>A	.	.	1	1.67e-07	1.34e-18	retinoblastoma 1	FUNCTION: Key regulator of entry into cell division that acts as a tumor suppressor. Promotes G0-G1 transition when phosphorylated by CDK3/cyclin-C. Acts as a transcription repressor of E2F1 target genes. The underphosphorylated, active form of RB1 interacts with E2F1 and represses its transcription activity, leading to cell cycle arrest. Directly involved in heterochromatin formation by maintain…	DISEASE: Childhood cancer retinoblastoma (RB) [MIM:180200]: Congenital malignant tumor that arises from the nuclear layers of the retina. It occurs in about 1:20'000 live births and represents about 2% of childhood malignancies. It is bilateral in about 30% of cases. Although most RB appear sporadically, about 20% are transmitted as an autosomal dominant trait with incomplete penetrance. The diag…	TISSUE SPECIFICITY: Expressed in the retina.;	ovary;colon;parathyroid;fovea centralis;choroid;skin;retina;bone marrow;uterus;prostate;optic nerve;whole body;endometrium;larynx;bone;thyroid;testis;germinal center;spinal ganglion;brain;unclassifiable (Anatomical System);lymph node;heart;islets of Langerhans;hypothalamus;urinary;adrenal cortex;pharynx;blood;lens;skeletal muscle;breast;lung;adrenal gland;placenta;macula lutea;hippocampus;liver;s…	amygdala;subthalamic nucleus;prefrontal cortex;	0.99984	0.96982	-0.690637	15.1215	183.739	2.94113	.	420535	Hereditary_cancer-predisposing_syndrome	MedGen:C0027672\x2cSNOMED_CT:699346009	criteria_provided\x2c_single_submitter	Pathogenic	.	.	.	.	.	.	1	0.81	D	.	.	.	.	.	.	.	.	.	.
17	7578212	7578212	G	A	exonic	TP53	.	stopgain	TP53:NM_001126115:exon2:c.C241T:p.R81X,TP53:NM_001126116:exon2:c.C241T:p.R81X,TP53:NM_001126117:exon2:c.C241T:p.R81X,TP53:NM_001276697:exon2:c.C160T:p.R54X,TP53:NM_001276698:exon2:c.C160T:p.R54X,TP53:NM_001276699:exon2:c.C160T:p.R54X,TP53:NM_001126118:exon5:c.C520T:p.R174X,TP53:NM_000546:exon6:c.C637T:p.R213X,TP53:NM_001126112:exon6:c.C637T:p.R213X,TP53:NM_001126113:exon6:c.C637T:p.R213X,TP53:NM_…	0.912223	0.0877503	2.67e-05	tumor protein p53	FUNCTION: Acts as a tumor suppressor in many tumor types; induces growth arrest or apoptosis depending on the physiological circumstances and cell type. Involved in cell cycle regulation as a trans-activator that acts to negatively regulate cell division by controlling a set of genes required for this process. One of the activated genes is an inhibitor of cyclin-dependent kinases. Apoptosis induc…	DISEASE: Note=TP53 is found in increased amounts in a wide variety of transformed cells. TP53 is frequently mutated or inactivated in about 60% of cancers. TP53 defects are found in Barrett metaplasia a condition in which the normally stratified squamous epithelium of the lower esophagus is replaced by a metaplastic columnar epithelium. The condition develops as a complication in approximately 10…	TISSUE SPECIFICITY: Ubiquitous. Isoforms are expressed in a wide range of normal tissues but in a tissue-dependent manner. Isoform 2 is expressed in most normal tissues but is not detected in brain, lung, prostate, muscle, fetal brain, spinal cord and fetal liver. Isoform 3 is expressed in most normal tissues but is not detected in lung, spleen, testis, fetal brain, spinal cord and fetal liver. I…	lymphoreticular;ovary;colon;vein;skin;bone marrow;uterus;prostate;frontal lobe;endometrium;larynx;bone;thyroid;testis;amniotic fluid;germinal center;brain;bladder;unclassifiable (Anatomical System);lymph node;cartilage;tongue;islets of Langerhans;blood;skeletal muscle;breast;bile duct;pancreas;lung;mesenchyma;epididymis;placenta;hypopharynx;liver;cervix;spleen;head and neck;kidney;mammary gland;s…	superior cervical ganglion;placenta;white blood cells;atrioventricular node;skeletal muscle;	0.99999	0.9998	-0.247889	35.9873	15.3263	0.55115	rs397516436	52759	Li-Fraumeni_syndrome_1|Hereditary_cancer-predisposing_syndrome|Li-Fraumeni_syndrome|not_provided	Gene:553989\x2cMedGen:C1835398\x2cOMIM:151623|MedGen:C0027672\x2cSNOMED_CT:699346009|MedGen:C0085390\x2cOrphanet:ORPHA524\x2cSNOMED_CT:428850001|MedGen:CN517202	criteria_provided\x2c_multiple_submitters\x2c_no_conflicts	Pathogenic	.	.	.	0	0.629	D	1	0.81	A	.	.	.	.	.	.	.	.	.	.
17	59938807	59938807	C	G	splicing	BRIP1	NM_032043:exon2:c.93+1G>C	.	.	5.38e-13	0.932068	0.0679317	BRCA1 interacting protein C-terminal helicase 1	FUNCTION: DNA-dependent ATPase and 5' to 3' DNA helicase required for the maintenance of chromosomal stability. Acts late in the Fanconi anemia pathway, after FANCD2 ubiquitination. Involved in the repair of DNA double-strand breaks by homologous recombination in a manner that depends on its association with BRCA1. {ECO:0000269|PubMed:11301010, ECO:0000269|PubMed:14983014, ECO:0000269|PubMed:1611…	DISEASE: Breast cancer (BC) [MIM:114480]: A common malignancy originating from breast epithelial tissue. Breast neoplasms can be distinguished by their histologic pattern. Invasive ductal carcinoma is by far the most common type. Breast cancer is etiologically and genetically heterogeneous. Important genetic factors have been indicated by familial occurrence and bilateral involvement. Mutations a…	TISSUE SPECIFICITY: Ubiquitously expressed, with highest levels in testis. {ECO:0000269|PubMed:11301010}.;	unclassifiable (Anatomical System);breast;medulla oblongata;prostate;lung;testis;colon;blood;germinal center;skin;skeletal muscle;	dorsal root ganglion;	0.20765	0.27124	-0.637453	16.7374	155.978	2.72998	.	.	.	.	.	.	.	.	.	.	.	.	1	0.81	D	.	.	.	.	.	.	.	.	.	.
17	7579311	7579311	C	T	splicing	TP53	NM_001276761:exon4:c.258+1G>A;NM_001276760:exon4:c.258+1G>A;NM_001276696:exon4:c.258+1G>A;NM_001276695:exon4:c.258+1G>A;NM_000546:exon4:c.375+1G>A;NM_001126112:exon4:c.375+1G>A;NM_001126113:exon4:c.375+1G>A;NM_001126114:exon4:c.375+1G>A;NM_001126118:exon3:c.258+1G>A	.	.	0.912223	0.0877503	2.67e-05	tumor protein p53	FUNCTION: Acts as a tumor suppressor in many tumor types; induces growth arrest or apoptosis depending on the physiological circumstances and cell type. Involved in cell cycle regulation as a trans-activator that acts to negatively regulate cell division by controlling a set of genes required for this process. One of the activated genes is an inhibitor of cyclin-dependent kinases. Apoptosis induc…	DISEASE: Note=TP53 is found in increased amounts in a wide variety of transformed cells. TP53 is frequently mutated or inactivated in about 60% of cancers. TP53 defects are found in Barrett metaplasia a condition in which the normally stratified squamous epithelium of the lower esophagus is replaced by a metaplastic columnar epithelium. The condition develops as a complication in approximately 10…	TISSUE SPECIFICITY: Ubiquitous. Isoforms are expressed in a wide range of normal tissues but in a tissue-dependent manner. Isoform 2 is expressed in most normal tissues but is not detected in brain, lung, prostate, muscle, fetal brain, spinal cord and fetal liver. Isoform 3 is expressed in most normal tissues but is not detected in lung, spleen, testis, fetal brain, spinal cord and fetal liver. I…	lymphoreticular;ovary;colon;vein;skin;bone marrow;uterus;prostate;frontal lobe;endometrium;larynx;bone;thyroid;testis;amniotic fluid;germinal center;brain;bladder;unclassifiable (Anatomical System);lymph node;cartilage;tongue;islets of Langerhans;blood;skeletal muscle;breast;bile duct;pancreas;lung;mesenchyma;epididymis;placenta;hypopharynx;liver;cervix;spleen;head and neck;kidney;mammary gland;s…	superior cervical ganglion;placenta;white blood cells;atrioventricular node;skeletal muscle;	0.99999	0.9998	-0.247889	35.9873	15.3263	0.55115	.	.	.	.	.	.	.	.	.	.	.	.	1	0.81	D	.	.	.	.	.	.	.	.	.	.
14	45606305	45606305	G	A	exonic	FANCM	.	stopgain	FANCM:NM_001308133:exon2:c.G542A:p.W181X,FANCM:NM_001308134:exon2:c.G542A:p.W181X,FANCM:NM_020937:exon2:c.G542A:p.W181X	6.24e-12	0.99998	1.98e-05	Fanconi anemia complementation group M	FUNCTION: ATPase required for FANCD2 ubiquitination, a key reaction in DNA repair. Binds to ssDNA but not to dsDNA. Recruited to forks stalled by DNA interstrand cross-links, and required for cellular resistance to such lesions. {ECO:0000269|PubMed:16116422, ECO:0000269|PubMed:16116434, ECO:0000269|Ref.8, ECO:0000269|Ref.9}.;	.	.	unclassifiable (Anatomical System);heart;ovary;colon;skin;uterus;breast;prostate;lung;endometrium;testis;germinal center;kidney;brain;	dorsal root ganglion;medulla oblongata;superior cervical ganglion;testis - interstitial;globus pallidus;testis;ciliary ganglion;pons;atrioventricular node;trigeminal ganglion;parietal lobe;skeletal muscle;	0.06764	0.16264	1.11512	92.0795	6367.9	16.6807	.	.	.	.	.	.	.	.	.	0	0.843	D	1	0.81	A	.	.	.	.	.	.	.	.	.	.
22	30038275	30038275	G	A	splicing	NF2	NM_016418:exon4:c.447+1G>A;NM_181833:exon4:c.447+1G>A;NM_181832:exon4:c.447+1G>A;NM_181831:exon2:c.198+1G>A;NM_181830:exon2:c.198+1G>A;NM_181829:exon3:c.324+1G>A;NM_181828:exon3:c.321+1G>A;NM_181825:exon4:c.447+1G>A;NM_000268:exon4:c.447+1G>A	.	.	0.999923	7.67e-05	2.03e-11	neurofibromin 2 (merlin)	FUNCTION: Probable regulator of the Hippo/SWH (Sav/Wts/Hpo) signaling pathway, a signaling pathway that plays a pivotal role in tumor suppression by restricting proliferation and promoting apoptosis. Along with WWC1 can synergistically induce the phosphorylation of LATS1 and LATS2 and can probably function in the regulation of the Hippo/SWH (Sav/Wts/Hpo) signaling pathway. May act as a membrane s…	DISEASE: Neurofibromatosis 2 (NF2) [MIM:101000]: Genetic disorder characterized by bilateral vestibular schwannomas (formerly called acoustic neuromas), schwannomas of other cranial and peripheral nerves, meningiomas, and ependymomas. It is inherited in an autosomal dominant fashion with full penetrance. Affected individuals generally develop symptoms of eighth-nerve dysfunction in early adulthoo…	TISSUE SPECIFICITY: Widely expressed. Isoform 1 and isoform 3 are predominant. Isoform 4, isoform 5 and isoform 6 are expressed moderately. Isoform 8 is found at low frequency. Isoform 7, isoform 9 and isoform 10 are not expressed in adult tissues, with the exception of adult retina expressing isoform 10. Isoform 9 is faintly expressed in fetal brain, heart, lung, skeletal muscle and spleen. Feta…	lymphoreticular;medulla oblongata;ovary;colon;skin;retina;uterus;prostate;optic nerve;whole body;endometrium;thyroid;bone;testis;germinal center;spinal ganglion;brain;unclassifiable (Anatomical System);heart;tongue;skeletal muscle;pancreas;lung;epididymis;placenta;visual apparatus;hippocampus;liver;spleen;head and neck;kidney;mammary gland;stomach;aorta;cerebellum;	dorsal root ganglion;testis - interstitial;medulla oblongata;superior cervical ganglion;prefrontal cortex;testis;ciliary ganglion;pons;atrioventricular node;trigeminal ganglion;skeletal muscle;	0.97456	0.35707	-0.868835	10.6511	30.2186	0.96366	.	.	.	.	.	.	.	.	.	.	.	.	1	0.81	D	.	.	.	.	.	.	.	.	.	.
8	30938648	30938648	C	T	exonic	WRN	.	stopgain	WRN:NM_000553:exon9:c.C1105T:p.R369X	1.96e-16	0.996075	0.00392489	Werner syndrome RecQ like helicase	FUNCTION: Multifunctional enzyme that has both magnesium and ATP- dependent DNA-helicase activity and 3'->5' exonuclease activity towards double-stranded DNA with a 5'-overhang. Has no nuclease activity towards single-stranded DNA or blunt-ended double- stranded DNA. Binds preferentially to DNA substrates containing alternate secondary structures, such as replication forks and Holliday junctions.…	DISEASE: Werner syndrome (WRN) [MIM:277700]: A rare autosomal recessive progeroid syndrome characterized by the premature onset of multiple age-related disorders, including atherosclerosis, cancer, non-insulin-dependent diabetes mellitus, ocular cataracts and osteoporosis. The major cause of death, at a median age of 47, is myocardial infarction. {ECO:0000269|PubMed:16673358}. Note=The disease is…	.	unclassifiable (Anatomical System);heart;lacrimal gland;islets of Langerhans;colon;blood;skin;breast;uterus;lung;cochlea;larynx;bone;thyroid;placenta;visual apparatus;liver;testis;head and neck;spleen;germinal center;kidney;brain;stomach;gall bladder;	skeletal muscle;	0.91208	0.52258	0.683343	84.9493	1994.01	8.22829	rs17847577	20488	Werner_syndrome	MedGen:C0043119\x2cOMIM:277700\x2cOrphanet:ORPHA902\x2cSNOMED_CT:51626007	criteria_provided\x2c_single_submitter	Pathogenic	.	.	.	0.381	0.044	N	1	0.81	A	.	.	.	.	.	.	.	.	.	.
2	29443592	29443592	G	A	exonic	ALK	.	stopgain	ALK:NM_004304:exon23:c.C3625T:p.R1209X	0.522363	0.477637	4.24e-10	anaplastic lymphoma receptor tyrosine kinase	FUNCTION: Neuronal orphan receptor tyrosine kinase that is essentially and transiently expressed in specific regions of the central and peripheral nervous systems and plays an important role in the genesis and differentiation of the nervous system. Transduces signals from ligands at the cell surface, through specific activation of the mitogen-activated protein kinase (MAPK) pathway. Phosphorylate…	DISEASE: Note=A chromosomal aberration involving ALK is found in a form of non-Hodgkin lymphoma. Translocation t(2;5)(p23;q35) with NPM1. The resulting chimeric NPM1-ALK protein homodimerize and the kinase becomes constitutively activated. The constitutively active fusion proteins are responsible for 5-10% of non-Hodgkin lymphomas.; DISEASE: Note=A chromosomal aberration involving ALK is associat…	TISSUE SPECIFICITY: Expressed in brain and CNS. Also expressed in the small intestine and testis, but not in normal lymphoid cells. {ECO:0000269|PubMed:9174053}.;	.	.	0.21536	0.41881	-2.24197	1.30337	3502.63	11.4087	rs769449619	.	.	.	.	.	.	.	.	0.001	0.431	U	1	0.81	A	.	.	.	.	.	.	.	.	.	.
5	112174096	112174096	C	A	exonic	APC	.	stopgain	APC:NM_001127511:exon14:c.C2751A:p.Y917X,APC:NM_000038:exon16:c.C2805A:p.Y935X,APC:NM_001127510:exon17:c.C2805A:p.Y935X	1	7.23e-08	1.2e-23	adenomatous polyposis coli	FUNCTION: Tumor suppressor. Promotes rapid degradation of CTNNB1 and participates in Wnt signaling as a negative regulator. APC activity is correlated with its phosphorylation state. Activates the GEF activity of SPATA13 and ARHGEF4. Plays a role in hepatocyte growth factor (HGF)-induced cell migration. Required for MMP9 up-regulation via the JNK signaling pathway in colorectal tumor cells. Acts …	DISEASE: Familial adenomatous polyposis (FAP) [MIM:175100]: A cancer predisposition syndrome characterized by adenomatous polyps of the colon and rectum, but also of upper gastrointestinal tract (ampullary, duodenal and gastric adenomas). This is a viciously premalignant disease with one or more polyps progressing through dysplasia to malignancy in untreated gene carriers with a median age at dia…	TISSUE SPECIFICITY: Expressed in a variety of tissues.;	myocardium;smooth muscle;ovary;sympathetic chain;colon;parathyroid;fovea centralis;choroid;skin;retina;uterus;prostate;optic nerve;whole body;frontal lobe;cochlea;endometrium;larynx;bone;thyroid;pituitary gland;testis;germinal center;brain;pineal gland;artery;bladder;unclassifiable (Anatomical System);lymph node;cartilage;heart;small intestine;islets of Langerhans;hypothalamus;blood;lens;skeletal…	amygdala;medulla oblongata;superior cervical ganglion;occipital lobe;thalamus;temporal lobe;atrioventricular node;skeletal muscle;subthalamic nucleus;fetal brain;prefrontal cortex;globus pallidus;ciliary ganglion;trigeminal ganglion;parietal lobe;cingulate cortex;	0.53216	0.57092	-2.52354	0.902335	395.171	4.17713	rs137854575	15849	Hereditary_cancer-predisposing_syndrome|Colorectal_cancer\x2c_susceptibility_to|Familial_adenomatous_polyposis_1|Familial_adenomatous_polyposis|not_provided	MedGen:C0027672\x2cSNOMED_CT:699346009|MedGen:C1858438|MedGen:C2713442\x2cOMIM:175100|MedGen:CN240755|MedGen:CN517202	criteria_provided\x2c_multiple_submitters\x2c_no_conflicts	Pathogenic	.	.	.	0.003	0.356	N	1	0.81	D	.	.	.	.	.	.	.	.	.	.
9	97912338	97912338	G	A	exonic	FANCC	.	stopgain	FANCC:NM_000136:exon7:c.C553T:p.R185X,FANCC:NM_001243743:exon7:c.C553T:p.R185X,FANCC:NM_001243744:exon7:c.C553T:p.R185X	5.88e-10	0.616774	0.383226	Fanconi anemia complementation group C	FUNCTION: DNA repair protein that may operate in a postreplication repair or a cell cycle checkpoint function. May be implicated in interstrand DNA cross-link repair and in the maintenance of normal chromosome stability. Upon IFNG induction, may facilitate STAT1 activation by recruiting STAT1 to IFNGR1. {ECO:0000269|PubMed:11520787}.;	DISEASE: Fanconi anemia complementation group C (FANCC) [MIM:227645]: A disorder affecting all bone marrow elements and resulting in anemia, leukopenia and thrombopenia. It is associated with cardiac, renal and limb malformations, dermal pigmentary changes, and a predisposition to the development of malignancies. At the cellular level it is associated with hypersensitivity to DNA-damaging agents,…	TISSUE SPECIFICITY: Ubiquitous.;	smooth muscle;colon;fovea centralis;choroid;skin;retina;prostate;optic nerve;frontal lobe;endometrium;larynx;testis;germinal center;brain;unclassifiable (Anatomical System);cartilage;lens;skeletal muscle;pancreas;lung;placenta;macula lutea;visual apparatus;liver;spleen;head and neck;kidney;mammary gland;stomach;	dorsal root ganglion;superior cervical ganglion;liver;ciliary ganglion;atrioventricular node;pons;trigeminal ganglion;skeletal muscle;cerebellum;	0.07462	0.51811	0.354633	74.5813	244.222	3.37227	rs121917783	27083	Fanconi_anemia|Hereditary_cancer-predisposing_syndrome|Fanconi_anemia\x2c_complementation_group_C|not_provided	MedGen:C0015625\x2cOrphanet:ORPHA84\x2cSNOMED_CT:30575002|MedGen:C0027672\x2cSNOMED_CT:699346009|MedGen:C3468041\x2cOMIM:227645|MedGen:CN517202	criteria_provided\x2c_multiple_submitters\x2c_no_conflicts	Pathogenic	.	.	.	0.729	0.064	N	1	0.81	A	.	.	.	.	.	.	.	.	.	.
19	45856059	45856059	C	G	exonic	ERCC2	.	nonsynonymous SNV	ERCC2:NM_000400:exon20:c.G1847C:p.R616P	3.14e-13	0.253791	0.746209	excision repair cross-complementation group 2	FUNCTION: ATP-dependent 5'-3' DNA helicase, component of the core- TFIIH basal transcription factor. Involved in nucleotide excision repair (NER) of DNA by opening DNA around the damage, and in RNA transcription by RNA polymerase II by anchoring the CDK-activating kinase (CAK) complex, composed of CDK7, cyclin H and MAT1, to the core-TFIIH complex. Involved in the regulation of vitamin-D receptor…	DISEASE: Xeroderma pigmentosum complementation group D (XP-D) [MIM:278730]: An autosomal recessive pigmentary skin disorder characterized by solar hypersensitivity of the skin, high predisposition for developing cancers on areas exposed to sunlight and, in some cases, neurological abnormalities. The skin develops marked freckling and other pigmentation abnormalities. Some XP-D patients present fe…	.	lymphoreticular;myocardium;ovary;colon;parathyroid;choroid;skin;endometrium;bone;pituitary gland;testis;brain;unclassifiable (Anatomical System);lymph node;cartilage;islets of Langerhans;muscle;skeletal muscle;breast;pancreas;lung;placenta;liver;cervix;spleen;stomach;	.	0.40797	0.77072	-1.94568	1.88724	3745.39	11.9685	rs376556895	349077	Xeroderma_pigmentosum|Cerebrooculofacioskeletal_syndrome_2|Trichothiodystrophy_1\x2c_photosensitive|not_provided	MedGen:C0043346\x2cOrphanet:ORPHA910\x2cSNOMED_CT:44600005|MedGen:C1853102\x2cOMIM:610756|MedGen:C1866504\x2cOMIM:601675|MedGen:CN517202	criteria_provided\x2c_multiple_submitters\x2c_no_conflicts	Pathogenic/Likely_pathogenic	0	0.912	D	0	0.843	D	1	0.81	D	4.635	0.994	H	-3.35	0.94	D	-6.53	0.917	D	1.089
2	29443645	29443645	G	T	exonic	ALK	.	nonsynonymous SNV	ALK:NM_004304:exon23:c.C3572A:p.P1191H	0.522363	0.477637	4.24e-10	anaplastic lymphoma receptor tyrosine kinase	FUNCTION: Neuronal orphan receptor tyrosine kinase that is essentially and transiently expressed in specific regions of the central and peripheral nervous systems and plays an important role in the genesis and differentiation of the nervous system. Transduces signals from ligands at the cell surface, through specific activation of the mitogen-activated protein kinase (MAPK) pathway. Phosphorylate…	DISEASE: Note=A chromosomal aberration involving ALK is found in a form of non-Hodgkin lymphoma. Translocation t(2;5)(p23;q35) with NPM1. The resulting chimeric NPM1-ALK protein homodimerize and the kinase becomes constitutively activated. The constitutively active fusion proteins are responsible for 5-10% of non-Hodgkin lymphomas.; DISEASE: Note=A chromosomal aberration involving ALK is associat…	TISSUE SPECIFICITY: Expressed in brain and CNS. Also expressed in the small intestine and testis, but not in normal lymphoid cells. {ECO:0000269|PubMed:9174053}.;	.	.	0.21536	0.41881	-2.24197	1.30337	3502.63	11.4087	rs1060500210	392551	Neuroblastoma_3	MedGen:C2751681\x2cOMIM:613014	criteria_provided\x2c_single_submitter	Uncertain_significance	0.001	0.784	D	0	0.477	D	1	0.81	D	1.16	0.298	L	-1.81	0.84	D	-8.89	0.979	D	0.547
19	45867532	45867532	C	T	exonic	ERCC2	.	nonsynonymous SNV	ERCC2:NM_001130867:exon8:c.G704A:p.C235Y,ERCC2:NM_000400:exon9:c.G776A:p.C259Y	3.14e-13	0.253791	0.746209	excision repair cross-complementation group 2	FUNCTION: ATP-dependent 5'-3' DNA helicase, component of the core- TFIIH basal transcription factor. Involved in nucleotide excision repair (NER) of DNA by opening DNA around the damage, and in RNA transcription by RNA polymerase II by anchoring the CDK-activating kinase (CAK) complex, composed of CDK7, cyclin H and MAT1, to the core-TFIIH complex. Involved in the regulation of vitamin-D receptor…	DISEASE: Xeroderma pigmentosum complementation group D (XP-D) [MIM:278730]: An autosomal recessive pigmentary skin disorder characterized by solar hypersensitivity of the skin, high predisposition for developing cancers on areas exposed to sunlight and, in some cases, neurological abnormalities. The skin develops marked freckling and other pigmentation abnormalities. Some XP-D patients present fe…	.	lymphoreticular;myocardium;ovary;colon;parathyroid;choroid;skin;endometrium;bone;pituitary gland;testis;brain;unclassifiable (Anatomical System);lymph node;cartilage;islets of Langerhans;muscle;skeletal muscle;breast;pancreas;lung;placenta;liver;cervix;spleen;stomach;	.	0.40797	0.77072	-1.94568	1.88724	3745.39	11.9685	rs370454709	349081	ERCC2-Related_Disorders|not_provided	MedGen:CN239291|MedGen:CN517202	criteria_provided\x2c_conflicting_interpretations	Conflicting_interpretations_of_pathogenicity	0	0.912	D	0	0.843	D	1	0.81	D	3.065	0.873	M	-1.46	0.83	T	-3.69	0.707	D	0.589
3	10191605	10191605	C	T	exonic	VHL	.	nonsynonymous SNV	VHL:NM_198156:exon2:c.C475T:p.R159W,VHL:NM_000551:exon3:c.C598T:p.R200W	0.0337352	0.822793	0.143471	von Hippel-Lindau tumor suppressor	FUNCTION: Involved in the ubiquitination and subsequent proteasomal degradation via the von Hippel-Lindau ubiquitination complex. Seems to act as a target recruitment subunit in the E3 ubiquitin ligase complex and recruits hydroxylated hypoxia- inducible factor (HIF) under normoxic conditions. Involved in transcriptional repression through interaction with HIF1A, HIF1AN and histone deacetylases. …	DISEASE: Pheochromocytoma (PCC) [MIM:171300]: A catecholamine- producing tumor of chromaffin tissue of the adrenal medulla or sympathetic paraganglia. The cardinal symptom, reflecting the increased secretion of epinephrine and norepinephrine, is hypertension, which may be persistent or intermittent. {ECO:0000269|PubMed:12000816, ECO:0000269|PubMed:14500403, ECO:0000269|PubMed:9663592}. Note=Disea…	TISSUE SPECIFICITY: Expressed in the adult and fetal brain and kidney.;	unclassifiable (Anatomical System);heart;tongue;islets of Langerhans;colon;blood;vein;skin;bone marrow;breast;uterus;prostate;whole body;lung;larynx;bone;thyroid;placenta;visual apparatus;liver;hypopharynx;testis;head and neck;spleen;brain;stomach;	superior cervical ganglion;appendix;globus pallidus;pons;trigeminal ganglion;	0.11429	.	0.0589375	58.2626	13.428	0.48882	rs28940298	17271	Erythrocytosis\x2c_familial\x2c_2|Von_Hippel-Lindau_syndrome|Hereditary_cancer-predisposing_syndrome|not_specified|not_provided	Gene:8056\x2cMedGen:C1837915\x2cOMIM:263400\x2cOrphanet:ORPHA238557|MedGen:C0019562\x2cOMIM:193300\x2cOrphanet:ORPHA892\x2cSNOMED_CT:46659004|MedGen:C0027672\x2cSNOMED_CT:699346009|MedGen:CN169374|MedGen:CN517202	criteria_provided\x2c_conflicting_interpretations	Conflicting_interpretations_of_pathogenicity	0	0.912	D	0	0.629	D	0.999	0.468	A	2.215	0.627	M	-7.05	0.998	D	-4.73	0.812	D	0.958
13	48953730	48953730	C	T	exonic	RB1	.	stopgain	RB1:NM_000321:exon14:c.C1333T:p.R445X	1	1.67e-07	1.34e-18	retinoblastoma 1	FUNCTION: Key regulator of entry into cell division that acts as a tumor suppressor. Promotes G0-G1 transition when phosphorylated by CDK3/cyclin-C. Acts as a transcription repressor of E2F1 target genes. The underphosphorylated, active form of RB1 interacts with E2F1 and represses its transcription activity, leading to cell cycle arrest. Directly involved in heterochromatin formation by maintain…	DISEASE: Childhood cancer retinoblastoma (RB) [MIM:180200]: Congenital malignant tumor that arises from the nuclear layers of the retina. It occurs in about 1:20'000 live births and represents about 2% of childhood malignancies. It is bilateral in about 30% of cases. Although most RB appear sporadically, about 20% are transmitted as an autosomal dominant trait with incomplete penetrance. The diag…	TISSUE SPECIFICITY: Expressed in the retina.;	ovary;colon;parathyroid;fovea centralis;choroid;skin;retina;bone marrow;uterus;prostate;optic nerve;whole body;endometrium;larynx;bone;thyroid;testis;germinal center;spinal ganglion;brain;unclassifiable (Anatomical System);lymph node;heart;islets of Langerhans;hypothalamus;urinary;adrenal cortex;pharynx;blood;lens;skeletal muscle;breast;lung;adrenal gland;placenta;macula lutea;hippocampus;liver;s…	amygdala;subthalamic nucleus;prefrontal cortex;	0.99984	0.96982	-0.690637	15.1215	183.739	2.94113	rs3092891	28110	Retinoblastoma|Hereditary_cancer-predisposing_syndrome	Human_Phenotype_Ontology:HP:0009919\x2cMeSH:D012175\x2cMedGen:C0035335\x2cOMIM:180200\x2cOrphanet:ORPHA790|MedGen:C0027672\x2cSNOMED_CT:699346009	criteria_provided\x2c_multiple_submitters\x2c_no_conflicts	Pathogenic	.	.	.	0	0.843	D	1	0.81	A	.	.	.	.	.	.	.	.	.	.
2	29420453	29420453	G	A	exonic	ALK	.	nonsynonymous SNV	ALK:NM_004304:exon27:c.C4028T:p.T1343I	0.522363	0.477637	4.24e-10	anaplastic lymphoma receptor tyrosine kinase	FUNCTION: Neuronal orphan receptor tyrosine kinase that is essentially and transiently expressed in specific regions of the central and peripheral nervous systems and plays an important role in the genesis and differentiation of the nervous system. Transduces signals from ligands at the cell surface, through specific activation of the mitogen-activated protein kinase (MAPK) pathway. Phosphorylate…	DISEASE: Note=A chromosomal aberration involving ALK is found in a form of non-Hodgkin lymphoma. Translocation t(2;5)(p23;q35) with NPM1. The resulting chimeric NPM1-ALK protein homodimerize and the kinase becomes constitutively activated. The constitutively active fusion proteins are responsible for 5-10% of non-Hodgkin lymphomas.; DISEASE: Note=A chromosomal aberration involving ALK is associat…	TISSUE SPECIFICITY: Expressed in brain and CNS. Also expressed in the small intestine and testis, but not in normal lymphoid cells. {ECO:0000269|PubMed:9174053}.;	.	.	0.21536	0.41881	-2.24197	1.30337	3502.63	11.4087	rs753763148	.	.	.	.	.	0.047	0.403	D	0	0.481	U	1	0.81	D	0.415	0.125	N	-1.65	0.826	D	-5.66	0.87	D	-0.145
13	48953730	48953730	C	T	exonic	RB1	.	stopgain	RB1:NM_000321:exon14:c.C1333T:p.R445X	1	1.67e-07	1.34e-18	retinoblastoma 1	FUNCTION: Key regulator of entry into cell division that acts as a tumor suppressor. Promotes G0-G1 transition when phosphorylated by CDK3/cyclin-C. Acts as a transcription repressor of E2F1 target genes. The underphosphorylated, active form of RB1 interacts with E2F1 and represses its transcription activity, leading to cell cycle arrest. Directly involved in heterochromatin formation by maintain…	DISEASE: Childhood cancer retinoblastoma (RB) [MIM:180200]: Congenital malignant tumor that arises from the nuclear layers of the retina. It occurs in about 1:20'000 live births and represents about 2% of childhood malignancies. It is bilateral in about 30% of cases. Although most RB appear sporadically, about 20% are transmitted as an autosomal dominant trait with incomplete penetrance. The diag…	TISSUE SPECIFICITY: Expressed in the retina.;	ovary;colon;parathyroid;fovea centralis;choroid;skin;retina;bone marrow;uterus;prostate;optic nerve;whole body;endometrium;larynx;bone;thyroid;testis;germinal center;spinal ganglion;brain;unclassifiable (Anatomical System);lymph node;heart;islets of Langerhans;hypothalamus;urinary;adrenal cortex;pharynx;blood;lens;skeletal muscle;breast;lung;adrenal gland;placenta;macula lutea;hippocampus;liver;s…	amygdala;subthalamic nucleus;prefrontal cortex;	0.99984	0.96982	-0.690637	15.1215	183.739	2.94113	rs3092891	28110	Retinoblastoma|Hereditary_cancer-predisposing_syndrome	Human_Phenotype_Ontology:HP:0009919\x2cMeSH:D012175\x2cMedGen:C0035335\x2cOMIM:180200\x2cOrphanet:ORPHA790|MedGen:C0027672\x2cSNOMED_CT:699346009	criteria_provided\x2c_multiple_submitters\x2c_no_conflicts	Pathogenic	.	.	.	0	0.843	D	1	0.81	A	.	.	.	.	.	.	.	.	.	.
16	68863674	68863674	G	A	exonic	CDH1	.	nonsynonymous SNV	CDH1:NM_001317184:exon14:c.G2230A:p.D744N,CDH1:NM_001317186:exon14:c.G448A:p.D150N,CDH1:NM_001317185:exon15:c.G865A:p.D289N,CDH1:NM_004360:exon15:c.G2413A:p.D805N	0.338548	0.661427	2.55e-05	cadherin 1	FUNCTION: Cadherins are calcium-dependent cell adhesion proteins. They preferentially interact with themselves in a homophilic manner in connecting cells; cadherins may thus contribute to the sorting of heterogeneous cell types. CDH1 is involved in mechanisms regulating cell-cell adhesions, mobility and proliferation of epithelial cells. Has a potent invasive suppressor role. It is a ligand for i…	DISEASE: Hereditary diffuse gastric cancer (HDGC) [MIM:137215]: A cancer predisposition syndrome with increased susceptibility to diffuse gastric cancer. Diffuse gastric cancer is a malignant disease characterized by poorly differentiated infiltrating lesions resulting in thickening of the stomach. Malignant tumors start in the stomach, can spread to the esophagus or the small intestine, and can …	TISSUE SPECIFICITY: Non-neural epithelial tissues.;	ovary;rectum;colon;parathyroid;fovea centralis;choroid;skin;retina;uterus;prostate;optic nerve;cochlea;endometrium;larynx;thyroid;brain;pineal gland;bladder;gall bladder;unclassifiable (Anatomical System);lymph node;heart;tongue;islets of Langerhans;adrenal cortex;blood;lens;skeletal muscle;breast;pancreas;lung;adrenal gland;epididymis;placenta;macula lutea;hypopharynx;liver;spleen;head and neck;…	dorsal root ganglion;olfactory bulb;salivary gland;beta cell islets;fetal thyroid;skin;prostate;pancreas;fetal liver;lung;trachea;thyroid;placenta;fetal lung;kidney;	0.8252	0.93422	-1.06181	7.51946	122.672	2.41215	rs200894246	133382	Hereditary_cancer-predisposing_syndrome|Hereditary_diffuse_gastric_cancer|not_specified	MedGen:C0027672\x2cSNOMED_CT:699346009|MedGen:C1708349\x2cOMIM:137215\x2cOrphanet:ORPHA26106|MedGen:CN169374	criteria_provided\x2c_conflicting_interpretations	Conflicting_interpretations_of_pathogenicity	0.049	0.398	D	0	0.523	D	1	0.81	D	1.73	0.448	L	-1.04	0.766	T	-2.63	0.566	D	-0.236
16	68863590	68863590	G	A	exonic	CDH1	.	nonsynonymous SNV	CDH1:NM_001317184:exon14:c.G2146A:p.D716N,CDH1:NM_001317186:exon14:c.G364A:p.D122N,CDH1:NM_001317185:exon15:c.G781A:p.D261N,CDH1:NM_004360:exon15:c.G2329A:p.D777N	0.338548	0.661427	2.55e-05	cadherin 1	FUNCTION: Cadherins are calcium-dependent cell adhesion proteins. They preferentially interact with themselves in a homophilic manner in connecting cells; cadherins may thus contribute to the sorting of heterogeneous cell types. CDH1 is involved in mechanisms regulating cell-cell adhesions, mobility and proliferation of epithelial cells. Has a potent invasive suppressor role. It is a ligand for i…	DISEASE: Hereditary diffuse gastric cancer (HDGC) [MIM:137215]: A cancer predisposition syndrome with increased susceptibility to diffuse gastric cancer. Diffuse gastric cancer is a malignant disease characterized by poorly differentiated infiltrating lesions resulting in thickening of the stomach. Malignant tumors start in the stomach, can spread to the esophagus or the small intestine, and can …	TISSUE SPECIFICITY: Non-neural epithelial tissues.;	ovary;rectum;colon;parathyroid;fovea centralis;choroid;skin;retina;uterus;prostate;optic nerve;cochlea;endometrium;larynx;thyroid;brain;pineal gland;bladder;gall bladder;unclassifiable (Anatomical System);lymph node;heart;tongue;islets of Langerhans;adrenal cortex;blood;lens;skeletal muscle;breast;pancreas;lung;adrenal gland;epididymis;placenta;macula lutea;hypopharynx;liver;spleen;head and neck;…	dorsal root ganglion;olfactory bulb;salivary gland;beta cell islets;fetal thyroid;skin;prostate;pancreas;fetal liver;lung;trachea;thyroid;placenta;fetal lung;kidney;	0.8252	0.93422	-1.06181	7.51946	122.672	2.41215	rs372989292	133379	Hereditary_cancer-predisposing_syndrome|Hereditary_diffuse_gastric_cancer|not_specified|not_provided	MedGen:C0027672\x2cSNOMED_CT:699346009|MedGen:C1708349\x2cOMIM:137215\x2cOrphanet:ORPHA26106|MedGen:CN169374|MedGen:CN517202	criteria_provided\x2c_conflicting_interpretations	Conflicting_interpretations_of_pathogenicity	0.1	0.335	T	0	0.523	D	1	0.81	D	2.535	0.741	M	-1.06	0.768	T	-2.92	0.611	D	-0.01
15	91337541	91337541	G	C	exonic	BLM	.	nonsynonymous SNV	BLM:NM_000057:exon16:c.G3164C:p.C1055S,BLM:NM_001287247:exon16:c.G3164C:p.C1055S,BLM:NM_001287248:exon16:c.G2039C:p.C680S,BLM:NM_001287246:exon17:c.G3164C:p.C1055S	4.14e-11	0.981783	0.0182172	Bloom syndrome RecQ like helicase	FUNCTION: Participates in DNA replication and repair. Exhibits a magnesium-dependent ATP-dependent DNA-helicase activity that unwinds single- and double-stranded DNA in a 3'-5' direction. Involved in 5'-end resection of DNA during double-strand break (DSB) repair: unwinds DNA and recruits DNA2 which mediates the cleavage of 5'-ssDNA. Negatively regulates sister chromatid exchange (SCE). {ECO:0000…	DISEASE: Bloom syndrome (BLM) [MIM:210900]: An autosomal recessive disorder. It is characterized by proportionate pre- and postnatal growth deficiency, sun-sensitive telangiectatic hypo- and hyperpigmented skin, predisposition to malignancy, and chromosomal instability. {ECO:0000269|PubMed:10862105, ECO:0000269|PubMed:7585968, ECO:0000269|PubMed:9285778}. Note=The disease is caused by mutations a…	.	ovary;salivary gland;intestine;colon;skin;uterus;larynx;testis;germinal center;brain;unclassifiable (Anatomical System);lymph node;heart;hypothalamus;pharynx;blood;skeletal muscle;lung;cornea;nasopharynx;placenta;visual apparatus;liver;spleen;head and neck;cervix;kidney;mammary gland;	dorsal root ganglion;superior cervical ganglion;globus pallidus;ciliary ganglion;atrioventricular node;trigeminal ganglion;skeletal muscle;	0.75964	0.61682	-0.141517	42.3626	934.186	5.92615	rs367543029	51244	Bloom_syndrome|Hereditary_cancer-predisposing_syndrome	MedGen:C0005859\x2cOMIM:210900\x2cOrphanet:ORPHA125\x2cSNOMED_CT:4434006|MedGen:C0027672\x2cSNOMED_CT:699346009	criteria_provided\x2c_multiple_submitters\x2c_no_conflicts	Pathogenic/Likely_pathogenic	0.003	0.784	D	0	0.843	D	1	0.81	D	3.48	0.927	M	-0.98	0.758	T	-9.54	0.985	D	0.561
3	37035090	37035090	C	T	exonic	MLH1	.	nonsynonymous SNV	MLH1:NM_000249:exon1:c.C52T:p.R18C,MLH1:NM_001258271:exon1:c.C52T:p.R18C	0.739578	0.260421	8.57e-07	mutL homolog 1	FUNCTION: Heterodimerizes with PMS2 to form MutL alpha, a component of the post-replicative DNA mismatch repair system (MMR). DNA repair is initiated by MutS alpha (MSH2-MSH6) or MutS beta (MSH2-MSH6) binding to a dsDNA mismatch, then MutL alpha is recruited to the heteroduplex. Assembly of the MutL-MutS- heteroduplex ternary complex in presence of RFC and PCNA is sufficient to activate endonucle…	DISEASE: Mismatch repair cancer syndrome (MMRCS) [MIM:276300]: An autosomal recessive, rare, childhood cancer predisposition syndrome encompassing a broad tumor spectrum. This includes hematological malignancies, central nervous system tumors, Lynch syndrome-associated malignancies such as colorectal tumors as well as multiple intestinal polyps, embryonic tumors and rhabdomyosarcoma. Multiple caf…	TISSUE SPECIFICITY: Colon, lymphocytes, breast, lung, spleen, testis, prostate, thyroid, gall bladder and heart.;	ovary;salivary gland;intestine;colon;parathyroid;fovea centralis;skin;retina;bone marrow;uterus;prostate;optic nerve;whole body;frontal lobe;bone;thyroid;iris;pituitary gland;testis;brain;bladder;tonsil;gall bladder;unclassifiable (Anatomical System);lymph node;cartilage;heart;islets of Langerhans;pharynx;blood;lens;skeletal muscle;breast;pancreas;lung;mesenchyma;placenta;macula lutea;visual appa…	dorsal root ganglion;testis - interstitial;superior cervical ganglion;testis - seminiferous tubule;testis;ciliary ganglion;skeletal muscle;	0.71276	0.88182	0.512596	80.2961	1715.17	7.63437	rs367654552	138395	Hereditary_nonpolyposis_colon_cancer|Hereditary_cancer-predisposing_syndrome|Lynch_syndrome_II|not_specified	MedGen:C0009405\x2cOrphanet:ORPHA443090|MedGen:C0027672\x2cSNOMED_CT:699346009|MedGen:C1333991\x2cOMIM:609310|MedGen:CN169374	criteria_provided\x2c_conflicting_interpretations	Conflicting_interpretations_of_pathogenicity	0	0.912	D	0	0.843	D	1	0.81	D	3.565	0.936	H	-2.73	0.907	D	-5.74	0.877	D	0.879
15	91292689	91292689	A	T	exonic	BLM	.	nonsynonymous SNV	BLM:NM_000057:exon3:c.A191T:p.D64V,BLM:NM_001287247:exon3:c.A191T:p.D64V,BLM:NM_001287246:exon4:c.A191T:p.D64V	4.14e-11	0.981783	0.0182172	Bloom syndrome RecQ like helicase	FUNCTION: Participates in DNA replication and repair. Exhibits a magnesium-dependent ATP-dependent DNA-helicase activity that unwinds single- and double-stranded DNA in a 3'-5' direction. Involved in 5'-end resection of DNA during double-strand break (DSB) repair: unwinds DNA and recruits DNA2 which mediates the cleavage of 5'-ssDNA. Negatively regulates sister chromatid exchange (SCE). {ECO:0000…	DISEASE: Bloom syndrome (BLM) [MIM:210900]: An autosomal recessive disorder. It is characterized by proportionate pre- and postnatal growth deficiency, sun-sensitive telangiectatic hypo- and hyperpigmented skin, predisposition to malignancy, and chromosomal instability. {ECO:0000269|PubMed:10862105, ECO:0000269|PubMed:7585968, ECO:0000269|PubMed:9285778}. Note=The disease is caused by mutations a…	.	ovary;salivary gland;intestine;colon;skin;uterus;larynx;testis;germinal center;brain;unclassifiable (Anatomical System);lymph node;heart;hypothalamus;pharynx;blood;skeletal muscle;lung;cornea;nasopharynx;placenta;visual apparatus;liver;spleen;head and neck;cervix;kidney;mammary gland;;ovary;salivary gland;intestine;colon;skin;uterus;larynx;testis;germinal center;brain;unclassifiable (Anatomical S…	dorsal root ganglion;superior cervical ganglion;globus pallidus;ciliary ganglion;atrioventricular node;trigeminal ganglion;skeletal muscle;	0.75964	0.61682	-0.141517	42.3626	934.186	5.92615	rs140382474	132936	Bloom_syndrome|Hereditary_cancer-predisposing_syndrome|not_specified	MedGen:C0005859\x2cOMIM:210900\x2cOrphanet:ORPHA125\x2cSNOMED_CT:4434006|MedGen:C0027672\x2cSNOMED_CT:699346009|MedGen:CN169374	criteria_provided\x2c_conflicting_interpretations	Conflicting_interpretations_of_pathogenicity	0.001	0.912	D	0.001	0.406	N	1	0.516	D	2.425	0.705	M	0.42	0.586	T	-2.77	0.608	D	-0.669
13	32944584	32944584	G	A	exonic	BRCA2	.	nonsynonymous SNV	BRCA2:NM_000059:exon19:c.G8377A:p.G2793R	2.21e-15	0.999975	2.47e-05	breast cancer 2	FUNCTION: Involved in double-strand break repair and/or homologous recombination. Binds RAD51 and potentiates recombinational DNA repair by promoting assembly of RAD51 onto single-stranded DNA (ssDNA). Acts by targeting RAD51 to ssDNA over double-stranded DNA, enabling RAD51 to displace replication protein-A (RPA) from ssDNA and stabilizing RAD51-ssDNA filaments by blocking ATP hydrolysis. Part o…	DISEASE: Breast cancer (BC) [MIM:114480]: A common malignancy originating from breast epithelial tissue. Breast neoplasms can be distinguished by their histologic pattern. Invasive ductal carcinoma is by far the most common type. Breast cancer is etiologically and genetically heterogeneous. Important genetic factors have been indicated by familial occurrence and bilateral involvement. Mutations a…	TISSUE SPECIFICITY: Highest levels of expression in breast and thymus, with slightly lower levels in lung, ovary and spleen.;	.	.	0.97144	0.70346	3.73188	99.5872	775.598	5.51436	rs80359082	67237	Hereditary_cancer-predisposing_syndrome|Hereditary_breast_and_ovarian_cancer_syndrome|Breast-ovarian_cancer\x2c_familial_2|not_specified|not_provided	MedGen:C0027672\x2cSNOMED_CT:699346009|MedGen:C0677776\x2cOrphanet:ORPHA145|MedGen:C2675520\x2cOMIM:612555|MedGen:CN169374|MedGen:CN517202	criteria_provided\x2c_conflicting_interpretations	Conflicting_interpretations_of_pathogenicity	0	0.912	D	0	0.843	D	1	0.81	D	3.895	0.962	H	-4.28	0.971	D	-2.38	0.524	N	1.101
13	32953617	32953617	G	A	exonic	BRCA2	.	nonsynonymous SNV	BRCA2:NM_000059:exon22:c.G8918A:p.R2973H	2.21e-15	0.999975	2.47e-05	breast cancer 2	FUNCTION: Involved in double-strand break repair and/or homologous recombination. Binds RAD51 and potentiates recombinational DNA repair by promoting assembly of RAD51 onto single-stranded DNA (ssDNA). Acts by targeting RAD51 to ssDNA over double-stranded DNA, enabling RAD51 to displace replication protein-A (RPA) from ssDNA and stabilizing RAD51-ssDNA filaments by blocking ATP hydrolysis. Part o…	DISEASE: Breast cancer (BC) [MIM:114480]: A common malignancy originating from breast epithelial tissue. Breast neoplasms can be distinguished by their histologic pattern. Invasive ductal carcinoma is by far the most common type. Breast cancer is etiologically and genetically heterogeneous. Important genetic factors have been indicated by familial occurrence and bilateral involvement. Mutations a…	TISSUE SPECIFICITY: Highest levels of expression in breast and thymus, with slightly lower levels in lung, ovary and spleen.;	.	.	0.97144	0.70346	3.73188	99.5872	775.598	5.51436	rs80359143	46750	Hereditary_cancer-predisposing_syndrome|Hereditary_breast_and_ovarian_cancer_syndrome|Breast-ovarian_cancer\x2c_familial_2|not_specified|not_provided	MedGen:C0027672\x2cSNOMED_CT:699346009|MedGen:C0677776\x2cOrphanet:ORPHA145|MedGen:C2675520\x2cOMIM:612555|MedGen:CN169374|MedGen:CN517202	criteria_provided\x2c_conflicting_interpretations	Conflicting_interpretations_of_pathogenicity	0.005	0.632	D	0.001	0.407	D	0.719	0.299	N	2.8	0.819	M	-0.86	0.745	T	-1.49	0.364	N	0.103
11	47256423	47256423	G	A	exonic	DDB2	.	nonsynonymous SNV	DDB2:NM_000107:exon6:c.G818A:p.R273H	0.00511791	0.989233	0.00564868	damage specific DNA binding protein 2	FUNCTION: Required for DNA repair. Binds to DDB1 to form the UV- damaged DNA-binding protein complex (the UV-DDB complex). The UV- DDB complex may recognize UV-induced DNA damage and recruit proteins of the nucleotide excision repair pathway (the NER pathway) to initiate DNA repair. The UV-DDB complex preferentially binds to cyclobutane pyrimidine dimers (CPD), 6-4 photoproducts (6-4 PP), apurini…	DISEASE: Xeroderma pigmentosum complementation group E (XP-E) [MIM:278740]: An autosomal recessive pigmentary skin disorder characterized by solar hypersensitivity of the skin, high predisposition for developing cancers on areas exposed to sunlight and, in some cases, neurological abnormalities. The skin develops marked freckling and other pigmentation abnormalities. XP-E patients show a mild phe…	TISSUE SPECIFICITY: Ubiquitously expressed; with highest levels in corneal endothelium and lowest levels in brain. Isoform D1 is highly expressed in brain and heart. Isoform D2, isoform D3 and isoform D4 are weakly expressed. {ECO:0000269|PubMed:14751237}.;	smooth muscle;ovary;colon;parathyroid;fovea centralis;choroid;skin;retina;bone marrow;uterus;prostate;optic nerve;larynx;bone;testis;germinal center;brain;tonsil;unclassifiable (Anatomical System);lymph node;cartilage;heart;lacrimal gland;blood;lens;skeletal muscle;bile duct;pancreas;lung;nasopharynx;placenta;macula lutea;visual apparatus;alveolus;liver;spleen;cervix;kidney;stomach;	atrioventricular node;	0.16639	0.39887	-0.0274281	51.6572	34.5504	1.05471	rs121434640	23827	Xeroderma_pigmentosum\x2c_group_E	MedGen:C1848411\x2cOMIM:278740\x2cSNOMED_CT:56048001	no_assertion_criteria_provided	Pathogenic	0	0.912	D	0	0.843	D	1	0.81	A	2.71	0.795	M	-0.44	0.698	T	-4.43	0.775	D	0.109
1	45797760	45797760	T	C	splicing	MUTYH	NM_001293195:exon12:c.850-2A>G;NM_001293190:exon11:c.895-2A>G;NM_001293191:exon11:c.883-2A>G;NM_012222:exon11:c.925-2A>G;NM_001293196:exon11:c.574-2A>G;NM_001293192:exon11:c.574-2A>G;NM_001128425:exon11:c.934-2A>G;NM_001048172:exon11:c.853-2A>G;NM_001048171:exon11:c.892-2A>G;NM_001048174:exon11:c.850-2A>G;NM_001048173:exon11:c.850-2A>G;NM_001350650:exon10:c.505-2A>G;NM_001350651:exon10:c.505-2A>G	.	.	8.57e-11	0.44467	0.55533	mutY DNA glycosylase	FUNCTION: Involved in oxidative DNA damage repair. Initiates repair of A*oxoG to C*G by removing the inappropriately paired adenine base from the DNA backbone. Possesses both adenine and 2- OH-A DNA glycosylase activities. {ECO:0000269|PubMed:10684930}.;	DISEASE: Familial adenomatous polyposis 2 (FAP2) [MIM:608456]: A condition characterized by the development of multiple colorectal adenomatous polyps, benign neoplasms derived from glandular epithelium. Some affected individuals may develop colorectal carcinoma. {ECO:0000269|PubMed:11818965, ECO:0000269|PubMed:12606733, ECO:0000269|PubMed:12853198, ECO:0000269|PubMed:15366000, ECO:0000269|PubMed:…	.	unclassifiable (Anatomical System);lymph node;sympathetic chain;colon;skeletal muscle;skin;pancreas;prostate;lung;hippocampus;testis;spleen;brain;stomach;cerebellum;;unclassifiable (Anatomical System);lymph node;sympathetic chain;colon;skeletal muscle;skin;pancreas;prostate;lung;hippocampus;testis;spleen;brain;stomach;cerebellum;	subthalamic nucleus;superior cervical ganglion;cerebellum peduncles;globus pallidus;atrioventricular node;pons;trigeminal ganglion;skeletal muscle;	0.13463	0.29137	0.112126	62.096	1736.89	7.69141	rs77542170	50205	Hereditary_cancer-predisposing_syndrome|MYH-associated_polyposis|not_specified|not_provided	MedGen:C0027672\x2cSNOMED_CT:699346009|MedGen:C1837991\x2cOMIM:608456\x2cOrphanet:ORPHA247798|MedGen:CN169374|MedGen:CN517202	criteria_provided\x2c_conflicting_interpretations	Conflicting_interpretations_of_pathogenicity	.	.	.	.	.	.	1	0.81	D	.	.	.	.	.	.	.	.	.	.
2	128050332	128050332	G	A	exonic	ERCC3	.	stopgain	ERCC3:NM_000122:exon3:c.C325T:p.R109X,ERCC3:NM_001303416:exon3:c.C133T:p.R45X,ERCC3:NM_001303418:exon3:c.C133T:p.R45X	2.06e-05	0.999757	0.000222025	excision repair cross-complementation group 3	FUNCTION: ATP-dependent 3'-5' DNA helicase, component of the core- TFIIH basal transcription factor, involved in nucleotide excision repair (NER) of DNA and, when complexed to CAK, in RNA transcription by RNA polymerase II. Acts by opening DNA either around the RNA transcription start site or the DNA damage. {ECO:0000269|PubMed:10024882, ECO:0000269|PubMed:8157004}.;	DISEASE: Xeroderma pigmentosum complementation group B (XP-B) [MIM:610651]: An autosomal recessive pigmentary skin disorder characterized by solar hypersensitivity of the skin, high predisposition for developing cancers on areas exposed to sunlight and, in some cases, neurological abnormalities. The skin develops marked freckling and other pigmentation abnormalities. Some XP-B patients present fe…	.	medulla oblongata;smooth muscle;ovary;salivary gland;intestine;colon;skin;bone marrow;uterus;prostate;whole body;endometrium;oesophagus;synovium;bone;thyroid;pituitary gland;testis;germinal center;brain;bladder;tonsil;unclassifiable (Anatomical System);cartilage;heart;islets of Langerhans;hypothalamus;pharynx;blood;skeletal muscle;breast;pancreas;lung;placenta;visual apparatus;hippocampus;duodenu…	dorsal root ganglion;superior cervical ganglion;testis - interstitial;testis;ciliary ganglion;atrioventricular node;cingulate cortex;	0.72446	0.2684	-1.28412	5.11323	87.8576	2.00291	rs34295337	259693	not_provided	MedGen:CN517202	criteria_provided\x2c_single_submitter	Likely_pathogenic	.	.	.	0	0.843	D	1	0.81	A	.	.	.	.	.	.	.	.	.	.
1	45797760	45797760	T	C	splicing	MUTYH	NM_001293195:exon12:c.850-2A>G;NM_001293190:exon11:c.895-2A>G;NM_001293191:exon11:c.883-2A>G;NM_012222:exon11:c.925-2A>G;NM_001293196:exon11:c.574-2A>G;NM_001293192:exon11:c.574-2A>G;NM_001128425:exon11:c.934-2A>G;NM_001048172:exon11:c.853-2A>G;NM_001048171:exon11:c.892-2A>G;NM_001048174:exon11:c.850-2A>G;NM_001048173:exon11:c.850-2A>G;NM_001350650:exon10:c.505-2A>G;NM_001350651:exon10:c.505-2A>G	.	.	8.57e-11	0.44467	0.55533	mutY DNA glycosylase	FUNCTION: Involved in oxidative DNA damage repair. Initiates repair of A*oxoG to C*G by removing the inappropriately paired adenine base from the DNA backbone. Possesses both adenine and 2- OH-A DNA glycosylase activities. {ECO:0000269|PubMed:10684930}.;	DISEASE: Familial adenomatous polyposis 2 (FAP2) [MIM:608456]: A condition characterized by the development of multiple colorectal adenomatous polyps, benign neoplasms derived from glandular epithelium. Some affected individuals may develop colorectal carcinoma. {ECO:0000269|PubMed:11818965, ECO:0000269|PubMed:12606733, ECO:0000269|PubMed:12853198, ECO:0000269|PubMed:15366000, ECO:0000269|PubMed:…	.	unclassifiable (Anatomical System);lymph node;sympathetic chain;colon;skeletal muscle;skin;pancreas;prostate;lung;hippocampus;testis;spleen;brain;stomach;cerebellum;;unclassifiable (Anatomical System);lymph node;sympathetic chain;colon;skeletal muscle;skin;pancreas;prostate;lung;hippocampus;testis;spleen;brain;stomach;cerebellum;	subthalamic nucleus;superior cervical ganglion;cerebellum peduncles;globus pallidus;atrioventricular node;pons;trigeminal ganglion;skeletal muscle;	0.13463	0.29137	0.112126	62.096	1736.89	7.69141	rs77542170	50205	Hereditary_cancer-predisposing_syndrome|MYH-associated_polyposis|not_specified|not_provided	MedGen:C0027672\x2cSNOMED_CT:699346009|MedGen:C1837991\x2cOMIM:608456\x2cOrphanet:ORPHA247798|MedGen:CN169374|MedGen:CN517202	criteria_provided\x2c_conflicting_interpretations	Conflicting_interpretations_of_pathogenicity	.	.	.	.	.	.	1	0.81	D	.	.	.	.	.	.	.	.	.	.
11	108196911	108196911	.	T	exonic	ATM	.	frameshift insertion	ATM:NM_000051:exon47:c.6935dupT:p.K2313Qfs*59	2.71e-30	0.999996	3.97e-06	ATM serine/threonine kinase	FUNCTION: Serine/threonine protein kinase which activates checkpoint signaling upon double strand breaks (DSBs), apoptosis and genotoxic stresses such as ionizing ultraviolet A light (UVA), thereby acting as a DNA damage sensor. Recognizes the substrate consensus sequence [ST]-Q. Phosphorylates 'Ser-139' of histone variant H2AX/H2AFX at double strand breaks (DSBs), thereby regulating DNA damage r…	DISEASE: Ataxia telangiectasia (AT) [MIM:208900]: A rare recessive disorder characterized by progressive cerebellar ataxia, dilation of the blood vessels in the conjunctiva and eyeballs, immunodeficiency, growth retardation and sexual immaturity. Patients have a strong predisposition to cancer; about 30% of patients develop tumors, particularly lymphomas and leukemias. Cells from affected individ…	TISSUE SPECIFICITY: Found in pancreas, kidney, skeletal muscle, liver, lung, placenta, brain, heart, spleen, thymus, testis, ovary, small intestine, colon and leukocytes.;	smooth muscle;colon;skin;retina;uterus;prostate;thyroid;iris;testis;dura mater;germinal center;brain;unclassifiable (Anatomical System);meninges;lymph node;heart;cartilage;lacrimal gland;islets of Langerhans;blood;skeletal muscle;breast;pia mater;lung;adrenal gland;nasopharynx;placenta;visual apparatus;kidney;mammary gland;stomach;	dorsal root ganglion;superior cervical ganglion;ciliary ganglion;atrioventricular node;trigeminal ganglion;	0.17033	0.15782	1.5269	95.506	5697.2	15.6216	.	.	.	.	.	.	.	.	.	.	.	.	.	.	.	.	.	.	.	.	.	.	.	.	.
17	29559721	29559721	C	G	exonic	NF1	.	stopgain	NF1:NM_000267:exon26:c.C3318G:p.Y1106X,NF1:NM_001042492:exon26:c.C3318G:p.Y1106X	1	1.54e-07	1.06e-27	neurofibromin 1	FUNCTION: Stimulates the GTPase activity of Ras. NF1 shows greater affinity for Ras GAP, but lower specific activity. May be a regulator of Ras activity. {ECO:0000269|PubMed:2121371, ECO:0000269|PubMed:8417346}.;	DISEASE: Neurofibromatosis 1 (NF1) [MIM:162200]: A disease characterized by patches of skin pigmentation (cafe-au-lait spots), Lisch nodules of the iris, tumors in the peripheral nervous system and fibromatous skin tumors. Individuals with the disorder have increased susceptibility to the development of benign and malignant tumors. {ECO:0000269|PubMed:10220149, ECO:0000269|PubMed:10336779, ECO:00…	TISSUE SPECIFICITY: Detected in brain, peripheral nerve, lung, colon and muscle. {ECO:0000269|PubMed:8417346}.;	medulla oblongata;ovary;salivary gland;intestine;colon;skin;prostate;frontal lobe;endometrium;larynx;thyroid;testis;germinal center;brain;pineal gland;bladder;unclassifiable (Anatomical System);heart;tongue;islets of Langerhans;spinal cord;pharynx;blood;skeletal muscle;breast;bile duct;pancreas;lung;placenta;visual apparatus;amnion;hypopharynx;alveolus;liver;head and neck;cervix;kidney;stomach;	dorsal root ganglion;superior cervical ganglion;occipital lobe;testis - interstitial;medulla oblongata;cerebellum peduncles;pons;atrioventricular node;skeletal muscle;subthalamic nucleus;testis - seminiferous tubule;prefrontal cortex;testis;globus pallidus;ciliary ganglion;trigeminal ganglion;cingulate cortex;parietal lobe;	0.6001	0.90845	-3.09115	0.471809	198.446	3.04463	.	.	.	.	.	.	.	.	.	0	0.843	D	1	0.81	A	.	.	.	.	.	.	.	.	.	.
2	48026759	48026760	GA	.	exonic	MSH6	.	frameshift deletion	MSH6:NM_001281492:exon2:c.1247_1248del:p.E416Gfs*15,MSH6:NM_001281493:exon3:c.731_732del:p.E244Gfs*15,MSH6:NM_000179:exon4:c.1637_1638del:p.E546Gfs*15,MSH6:NM_001281494:exon4:c.731_732del:p.E244Gfs*15	.	.	.	mutS homolog 6	FUNCTION: Component of the post-replicative DNA mismatch repair system (MMR). Heterodimerizes with MSH2 to form MutS alpha, which binds to DNA mismatches thereby initiating DNA repair. When bound, MutS alpha bends the DNA helix and shields approximately 20 base pairs, and recognizes single base mismatches and dinucleotide insertion-deletion loops (IDL) in the DNA. After mismatch binding, forms a …	DISEASE: Hereditary non-polyposis colorectal cancer 5 (HNPCC5) [MIM:614350]: An autosomal dominant disease associated with marked increase in cancer susceptibility. It is characterized by a familial predisposition to early-onset colorectal carcinoma (CRC) and extra-colonic tumors of the gastrointestinal, urological and female reproductive tracts. HNPCC is reported to be the most common form of in…	.	medulla oblongata;ovary;colon;parathyroid;fovea centralis;skin;retina;bone marrow;uterus;prostate;whole body;frontal lobe;endometrium;larynx;bone;thyroid;testis;germinal center;brain;unclassifiable (Anatomical System);lymph node;cartilage;heart;islets of Langerhans;muscle;blood;skeletal muscle;bile duct;breast;pancreas;lung;placenta;macula lutea;visual apparatus;duodenum;liver;head and neck;cervi…	fetal liver;testis - interstitial;testis - seminiferous tubule;tumor;testis;pons;	0.97386	0.77704	-2.25089	1.27978	1431.23	7.06202	.	.	.	.	.	.	.	.	.	.	.	.	.	.	.	.	.	.	.	.	.	.	.	.	.
13	32929213	32929213	C	.	exonic	BRCA2	.	frameshift deletion	BRCA2:NM_000059:exon14:c.7223delC:p.P2408Hfs*58	2.21e-15	0.999975	2.47e-05	breast cancer 2	FUNCTION: Involved in double-strand break repair and/or homologous recombination. Binds RAD51 and potentiates recombinational DNA repair by promoting assembly of RAD51 onto single-stranded DNA (ssDNA). Acts by targeting RAD51 to ssDNA over double-stranded DNA, enabling RAD51 to displace replication protein-A (RPA) from ssDNA and stabilizing RAD51-ssDNA filaments by blocking ATP hydrolysis. Part o…	DISEASE: Breast cancer (BC) [MIM:114480]: A common malignancy originating from breast epithelial tissue. Breast neoplasms can be distinguished by their histologic pattern. Invasive ductal carcinoma is by far the most common type. Breast cancer is etiologically and genetically heterogeneous. Important genetic factors have been indicated by familial occurrence and bilateral involvement. Mutations a…	TISSUE SPECIFICITY: Highest levels of expression in breast and thymus, with slightly lower levels in lung, ovary and spleen.;	.	.	0.97144	0.70346	3.73188	99.5872	775.598	5.51436	.	.	.	.	.	.	.	.	.	.	.	.	.	.	.	.	.	.	.	.	.	.	.	.	.
2	58449155	58449156	TT	.	exonic	FANCL	.	frameshift deletion	FANCL:NM_001114636:exon5:c.295_296del:p.Q99Rfs*16,FANCL:NM_018062:exon5:c.295_296del:p.Q99Rfs*16	2.1e-08	0.432456	0.567544	Fanconi anemia complementation group L	FUNCTION: Ubiquitin ligase protein that mediates monoubiquitination of FANCD2, a key step in the DNA damage pathway. Also mediates monoubiquitination of FANCI. May stimulate the ubiquitin release from UBE2W. May be required for proper primordial germ cell proliferation in the embryonic stage, whereas it is probably not needed for spermatogonial proliferation after birth. {ECO:0000269|PubMed:12973…	DISEASE: Fanconi anemia complementation group L (FANCL) [MIM:614083]: A disorder affecting all bone marrow elements and resulting in anemia, leukopenia and thrombopenia. It is associated with cardiac, renal and limb malformations, dermal pigmentary changes, and a predisposition to the development of malignancies. At the cellular level it is associated with hypersensitivity to DNA-damaging agents,…	.	myocardium;ovary;salivary gland;colon;parathyroid;fovea centralis;skin;bone marrow;uterus;prostate;whole body;frontal lobe;cochlea;endometrium;bone;thyroid;testis;germinal center;brain;bladder;tonsil;unclassifiable (Anatomical System);lymph node;cartilage;heart;tongue;islets of Langerhans;adrenal cortex;pharynx;blood;skeletal muscle;breast;bile duct;pancreas;lung;adrenal gland;nasopharynx;placent…	amygdala;trigeminal ganglion;	0.32406	0.28376	-0.291981	33.2036	143.502	2.61211	.	.	.	.	.	.	.	.	.	.	.	.	.	.	.	.	.	.	.	.	.	.	.	.	.
13	32911681	32911684	AGTC	.	exonic	BRCA2	.	frameshift deletion	BRCA2:NM_000059:exon11:c.3189_3192del:p.S1064Lfs*11	2.21e-15	0.999975	2.47e-05	breast cancer 2	FUNCTION: Involved in double-strand break repair and/or homologous recombination. Binds RAD51 and potentiates recombinational DNA repair by promoting assembly of RAD51 onto single-stranded DNA (ssDNA). Acts by targeting RAD51 to ssDNA over double-stranded DNA, enabling RAD51 to displace replication protein-A (RPA) from ssDNA and stabilizing RAD51-ssDNA filaments by blocking ATP hydrolysis. Part o…	DISEASE: Breast cancer (BC) [MIM:114480]: A common malignancy originating from breast epithelial tissue. Breast neoplasms can be distinguished by their histologic pattern. Invasive ductal carcinoma is by far the most common type. Breast cancer is etiologically and genetically heterogeneous. Important genetic factors have been indicated by familial occurrence and bilateral involvement. Mutations a…	TISSUE SPECIFICITY: Highest levels of expression in breast and thymus, with slightly lower levels in lung, ovary and spleen.;	.	.	0.97144	0.70346	3.73188	99.5872	775.598	5.51436	.	.	.	.	.	.	.	.	.	.	.	.	.	.	.	.	.	.	.	.	.	.	.	.	.
2	128046258	128046258	C	.	exonic	ERCC3	.	frameshift deletion	ERCC3:NM_000122:exon7:c.1005delG:p.V337Sfs*14,ERCC3:NM_001303416:exon7:c.813delG:p.V273Sfs*14,ERCC3:NM_001303418:exon7:c.813delG:p.V273Sfs*14	2.06e-05	0.999757	0.000222025	excision repair cross-complementation group 3	FUNCTION: ATP-dependent 3'-5' DNA helicase, component of the core- TFIIH basal transcription factor, involved in nucleotide excision repair (NER) of DNA and, when complexed to CAK, in RNA transcription by RNA polymerase II. Acts by opening DNA either around the RNA transcription start site or the DNA damage. {ECO:0000269|PubMed:10024882, ECO:0000269|PubMed:8157004}.;	DISEASE: Xeroderma pigmentosum complementation group B (XP-B) [MIM:610651]: An autosomal recessive pigmentary skin disorder characterized by solar hypersensitivity of the skin, high predisposition for developing cancers on areas exposed to sunlight and, in some cases, neurological abnormalities. The skin develops marked freckling and other pigmentation abnormalities. Some XP-B patients present fe…	.	medulla oblongata;smooth muscle;ovary;salivary gland;intestine;colon;skin;bone marrow;uterus;prostate;whole body;endometrium;oesophagus;synovium;bone;thyroid;pituitary gland;testis;germinal center;brain;bladder;tonsil;unclassifiable (Anatomical System);cartilage;heart;islets of Langerhans;hypothalamus;pharynx;blood;skeletal muscle;breast;pancreas;lung;placenta;visual apparatus;hippocampus;duodenu…	dorsal root ganglion;superior cervical ganglion;testis - interstitial;testis;ciliary ganglion;atrioventricular node;cingulate cortex;	0.72446	0.2684	-1.28412	5.11323	87.8576	2.00291	.	.	.	.	.	.	.	.	.	.	.	.	.	.	.	.	.	.	.	.	.	.	.	.	.
17	7576916	7576916	.	T	exonic	TP53	.	frameshift insertion	TP53:NM_001126115:exon5:c.533dupA:p.N178Kfs*26,TP53:NM_001126116:exon5:c.533dupA:p.N178Kfs*36,TP53:NM_001126117:exon5:c.533dupA:p.N178Kfs*25,TP53:NM_001276697:exon5:c.452dupA:p.N151Kfs*26,TP53:NM_001276698:exon5:c.452dupA:p.N151Kfs*36,TP53:NM_001276699:exon5:c.452dupA:p.N151Kfs*25,TP53:NM_001126118:exon8:c.812dupA:p.N271Kfs*26,TP53:NM_000546:exon9:c.929dupA:p.N310Kfs*26,TP53:NM_001126112:exon9:c.…	0.912223	0.0877503	2.67e-05	tumor protein p53	FUNCTION: Acts as a tumor suppressor in many tumor types; induces growth arrest or apoptosis depending on the physiological circumstances and cell type. Involved in cell cycle regulation as a trans-activator that acts to negatively regulate cell division by controlling a set of genes required for this process. One of the activated genes is an inhibitor of cyclin-dependent kinases. Apoptosis induc…	DISEASE: Note=TP53 is found in increased amounts in a wide variety of transformed cells. TP53 is frequently mutated or inactivated in about 60% of cancers. TP53 defects are found in Barrett metaplasia a condition in which the normally stratified squamous epithelium of the lower esophagus is replaced by a metaplastic columnar epithelium. The condition develops as a complication in approximately 10…	TISSUE SPECIFICITY: Ubiquitous. Isoforms are expressed in a wide range of normal tissues but in a tissue-dependent manner. Isoform 2 is expressed in most normal tissues but is not detected in brain, lung, prostate, muscle, fetal brain, spinal cord and fetal liver. Isoform 3 is expressed in most normal tissues but is not detected in lung, spleen, testis, fetal brain, spinal cord and fetal liver. I…	lymphoreticular;ovary;colon;vein;skin;bone marrow;uterus;prostate;frontal lobe;endometrium;larynx;bone;thyroid;testis;amniotic fluid;germinal center;brain;bladder;unclassifiable (Anatomical System);lymph node;cartilage;tongue;islets of Langerhans;blood;skeletal muscle;breast;bile duct;pancreas;lung;mesenchyma;epididymis;placenta;hypopharynx;liver;cervix;spleen;head and neck;kidney;mammary gland;s…	superior cervical ganglion;placenta;white blood cells;atrioventricular node;skeletal muscle;	0.99999	0.9998	-0.247889	35.9873	15.3263	0.55115	.	.	.	.	.	.	.	.	.	.	.	.	.	.	.	.	.	.	.	.	.	.	.	.	.
15	91304153	91304153	.	A	exonic	BLM	.	frameshift insertion	BLM:NM_000057:exon7:c.1550_1551insA:p.S517Rfs*18,BLM:NM_001287247:exon7:c.1550_1551insA:p.S517Rfs*18,BLM:NM_001287248:exon7:c.425_426insA:p.S142Rfs*18,BLM:NM_001287246:exon8:c.1550_1551insA:p.S517Rfs*18	4.14e-11	0.981783	0.0182172	Bloom syndrome RecQ like helicase	FUNCTION: Participates in DNA replication and repair. Exhibits a magnesium-dependent ATP-dependent DNA-helicase activity that unwinds single- and double-stranded DNA in a 3'-5' direction. Involved in 5'-end resection of DNA during double-strand break (DSB) repair: unwinds DNA and recruits DNA2 which mediates the cleavage of 5'-ssDNA. Negatively regulates sister chromatid exchange (SCE). {ECO:0000…	DISEASE: Bloom syndrome (BLM) [MIM:210900]: An autosomal recessive disorder. It is characterized by proportionate pre- and postnatal growth deficiency, sun-sensitive telangiectatic hypo- and hyperpigmented skin, predisposition to malignancy, and chromosomal instability. {ECO:0000269|PubMed:10862105, ECO:0000269|PubMed:7585968, ECO:0000269|PubMed:9285778}. Note=The disease is caused by mutations a…	.	ovary;salivary gland;intestine;colon;skin;uterus;larynx;testis;germinal center;brain;unclassifiable (Anatomical System);lymph node;heart;hypothalamus;pharynx;blood;skeletal muscle;lung;cornea;nasopharynx;placenta;visual apparatus;liver;spleen;head and neck;cervix;kidney;mammary gland;	dorsal root ganglion;superior cervical ganglion;globus pallidus;ciliary ganglion;atrioventricular node;trigeminal ganglion;skeletal muscle;	0.75964	0.61682	-0.141517	42.3626	934.186	5.92615	.	.	.	.	.	.	.	.	.	.	.	.	.	.	.	.	.	.	.	.	.	.	.	.	.
12	111885832	111885853	GATTCAGAGTCCCTTCCTCACT	.	exonic	SH2B3	.	frameshift deletion	SH2B3:NM_001291424:exon7:c.848_869del:p.D283Gfs*54,SH2B3:NM_005475:exon8:c.1454_1475del:p.D485Gfs*54	0.00592219	0.972368	0.0217094	SH2B adaptor protein 3	FUNCTION: Links T-cell receptor activation signal to phospholipase C-gamma-1, GRB2 and phosphatidylinositol 3-kinase. {ECO:0000250}.;	DISEASE: Celiac disease 13 (CELIAC13) [MIM:612011]: A multifactorial, chronic disorder of the small intestine caused by intolerance to gluten. It is characterized by immune-mediated enteropathy associated with failed intestinal absorption, and malnutrition. In predisposed individuals, the ingestion of gluten- containing food such as wheat and rye induces a flat jejunal mucosa with infiltration of…	TISSUE SPECIFICITY: Preferentially expressed by lymphoid cell lines.;	lymphoreticular;smooth muscle;ovary;colon;parathyroid;fovea centralis;skin;retina;bone marrow;uterus;optic nerve;whole body;frontal lobe;bone;testis;germinal center;brain;unclassifiable (Anatomical System);lymph node;cartilage;heart;islets of Langerhans;muscle;urinary;blood;skeletal muscle;breast;pancreas;lung;nasopharynx;trabecular meshwork;placenta;macula lutea;visual apparatus;liver;spleen;cer…	superior cervical ganglion;atrioventricular node;	0.78211	0.35815	.	.	1095.65	6.33313	.	.	.	.	.	.	.	.	.	.	.	.	.	.	.	.	.	.	.	.	.	.	.	.	.
17	41245202	41245203	TA	.	exonic	BRCA1	.	frameshift deletion	BRCA1:NM_007297:exon9:c.2204_2205del:p.S735Nfs*6,BRCA1:NM_007294:exon10:c.2345_2346del:p.S782Nfs*6,BRCA1:NM_007300:exon10:c.2345_2346del:p.S782Nfs*6	3.29e-20	0.106035	0.893965	breast cancer 1	FUNCTION: E3 ubiquitin-protein ligase that specifically mediates the formation of 'Lys-6'-linked polyubiquitin chains and plays a central role in DNA repair by facilitating cellular responses to DNA damage. It is unclear whether it also mediates the formation of other types of polyubiquitin chains. The E3 ubiquitin-protein ligase activity is required for its tumor suppressor function. The BRCA1-B…	DISEASE: Breast cancer (BC) [MIM:114480]: A common malignancy originating from breast epithelial tissue. Breast neoplasms can be distinguished by their histologic pattern. Invasive ductal carcinoma is by far the most common type. Breast cancer is etiologically and genetically heterogeneous. Important genetic factors have been indicated by familial occurrence and bilateral involvement. Mutations a…	TISSUE SPECIFICITY: Isoform 1 and isoform 3 are widely expressed. Isoform 3 is reduced or absent in several breast and ovarian cancer cell lines.;	unclassifiable (Anatomical System);lymph node;ovary;islets of Langerhans;colon;skin;skeletal muscle;breast;bile duct;prostate;lung;endometrium;bone;placenta;visual apparatus;liver;testis;cervix;spleen;germinal center;kidney;brain;mammary gland;stomach;	dorsal root ganglion;superior cervical ganglion;testis;appendix;tumor;ciliary ganglion;atrioventricular node;pons;skeletal muscle;	0.99897	0.94795	0.464695	78.5975	3823.01	12.1541	.	.	.	.	.	.	.	.	.	.	.	.	.	.	.	.	.	.	.	.	.	.	.	.	.
9	98218616	98218616	.	C	exonic	PTCH1	.	frameshift insertion	PTCH1:NM_000264:exon19:c.3247dupG:p.V1083Gfs*61,PTCH1:NM_001083602:exon19:c.3049dupG:p.V1017Gfs*61,PTCH1:NM_001083603:exon19:c.3244dupG:p.V1082Gfs*61,PTCH1:NM_001083604:exon19:c.2794dupG:p.V932Gfs*61,PTCH1:NM_001083605:exon19:c.2794dupG:p.V932Gfs*61,PTCH1:NM_001083606:exon19:c.2794dupG:p.V932Gfs*61,PTCH1:NM_001083607:exon19:c.2794dupG:p.V932Gfs*61	0.999999	1.14e-06	1.46e-16	patched 1	FUNCTION: Acts as a receptor for sonic hedgehog (SHH), indian hedgehog (IHH) and desert hedgehog (DHH). Associates with the smoothened protein (SMO) to transduce the hedgehog's proteins signal. Seems to have a tumor suppressor function, as inactivation of this protein is probably a necessary, if not sufficient step for tumorigenesis. {ECO:0000269|PubMed:21537345}.;	DISEASE: Basal cell nevus syndrome (BCNS) [MIM:109400]: An autosomal dominant disease characterized by nevoid basal cell carcinomas and developmental abnormalities such as rib and craniofacial alterations, polydactyly, syndactyly, and spina bifida. In addition, the patients suffer from a multitude of tumors like basal cell carcinomas, fibromas of the ovaries and heart, cysts of the skin, jaws and…	TISSUE SPECIFICITY: In the adult, expressed in brain, lung, liver, heart, placenta, skeletal muscle, pancreas and kidney. Expressed in tumor cells but not in normal skin.;	ovary;colon;skin;uterus;prostate;whole body;endometrium;cochlea;testis;spinal ganglion;brain;unclassifiable (Anatomical System);amygdala;lymph node;heart;cartilage;tongue;islets of Langerhans;pharynx;lens;skeletal muscle;lung;placenta;hippocampus;duodenum;kidney;	dorsal root ganglion;superior cervical ganglion;testis;atrioventricular node;trigeminal ganglion;skeletal muscle;cerebellum;	0.5402	0.78677	-2.73096	0.707714	6145.46	16.3811	.	.	.	.	.	.	.	.	.	.	.	.	.	.	.	.	.	.	.	.	.	.	.	.	.
9	98209652	98209652	C	A	exonic	PTCH1	.	stopgain	PTCH1:NM_000264:exon23:c.G3886T:p.G1296X,PTCH1:NM_001083602:exon23:c.G3688T:p.G1230X,PTCH1:NM_001083603:exon23:c.G3883T:p.G1295X,PTCH1:NM_001083604:exon23:c.G3433T:p.G1145X,PTCH1:NM_001083605:exon23:c.G3433T:p.G1145X,PTCH1:NM_001083606:exon23:c.G3433T:p.G1145X,PTCH1:NM_001083607:exon23:c.G3433T:p.G1145X	0.999999	1.14e-06	1.46e-16	patched 1	FUNCTION: Acts as a receptor for sonic hedgehog (SHH), indian hedgehog (IHH) and desert hedgehog (DHH). Associates with the smoothened protein (SMO) to transduce the hedgehog's proteins signal. Seems to have a tumor suppressor function, as inactivation of this protein is probably a necessary, if not sufficient step for tumorigenesis. {ECO:0000269|PubMed:21537345}.;	DISEASE: Basal cell nevus syndrome (BCNS) [MIM:109400]: An autosomal dominant disease characterized by nevoid basal cell carcinomas and developmental abnormalities such as rib and craniofacial alterations, polydactyly, syndactyly, and spina bifida. In addition, the patients suffer from a multitude of tumors like basal cell carcinomas, fibromas of the ovaries and heart, cysts of the skin, jaws and…	TISSUE SPECIFICITY: In the adult, expressed in brain, lung, liver, heart, placenta, skeletal muscle, pancreas and kidney. Expressed in tumor cells but not in normal skin.;	ovary;colon;skin;uterus;prostate;whole body;endometrium;cochlea;testis;spinal ganglion;brain;unclassifiable (Anatomical System);amygdala;lymph node;heart;cartilage;tongue;islets of Langerhans;pharynx;lens;skeletal muscle;lung;placenta;hippocampus;duodenum;kidney;	dorsal root ganglion;superior cervical ganglion;testis;atrioventricular node;trigeminal ganglion;skeletal muscle;cerebellum;	0.5402	0.78677	-2.73096	0.707714	6145.46	16.3811	.	.	.	.	.	.	.	.	.	0.01	0.303	N	1	0.81	A	.	.	.	.	.	.	.	.	.	.
17	7579542	7579543	TC	.	exonic	TP53	.	frameshift deletion	TP53:NM_001126118:exon3:c.27_28del:p.D9Efs*2,TP53:NM_000546:exon4:c.144_145del:p.D48Efs*2,TP53:NM_001126112:exon4:c.144_145del:p.D48Efs*2,TP53:NM_001126113:exon4:c.144_145del:p.D48Efs*2,TP53:NM_001126114:exon4:c.144_145del:p.D48Efs*2,TP53:NM_001276695:exon4:c.27_28del:p.D9Efs*2,TP53:NM_001276696:exon4:c.27_28del:p.D9Efs*2,TP53:NM_001276760:exon4:c.27_28del:p.D9Efs*2,TP53:NM_001276761:exon4:c.27_2…	0.912223	0.0877503	2.67e-05	tumor protein p53	FUNCTION: Acts as a tumor suppressor in many tumor types; induces growth arrest or apoptosis depending on the physiological circumstances and cell type. Involved in cell cycle regulation as a trans-activator that acts to negatively regulate cell division by controlling a set of genes required for this process. One of the activated genes is an inhibitor of cyclin-dependent kinases. Apoptosis induc…	DISEASE: Note=TP53 is found in increased amounts in a wide variety of transformed cells. TP53 is frequently mutated or inactivated in about 60% of cancers. TP53 defects are found in Barrett metaplasia a condition in which the normally stratified squamous epithelium of the lower esophagus is replaced by a metaplastic columnar epithelium. The condition develops as a complication in approximately 10…	TISSUE SPECIFICITY: Ubiquitous. Isoforms are expressed in a wide range of normal tissues but in a tissue-dependent manner. Isoform 2 is expressed in most normal tissues but is not detected in brain, lung, prostate, muscle, fetal brain, spinal cord and fetal liver. Isoform 3 is expressed in most normal tissues but is not detected in lung, spleen, testis, fetal brain, spinal cord and fetal liver. I…	lymphoreticular;ovary;colon;vein;skin;bone marrow;uterus;prostate;frontal lobe;endometrium;larynx;bone;thyroid;testis;amniotic fluid;germinal center;brain;bladder;unclassifiable (Anatomical System);lymph node;cartilage;tongue;islets of Langerhans;blood;skeletal muscle;breast;bile duct;pancreas;lung;mesenchyma;epididymis;placenta;hypopharynx;liver;cervix;spleen;head and neck;kidney;mammary gland;s…	superior cervical ganglion;placenta;white blood cells;atrioventricular node;skeletal muscle;	0.99999	0.9998	-0.247889	35.9873	15.3263	0.55115	.	.	.	.	.	.	.	.	.	.	.	.	.	.	.	.	.	.	.	.	.	.	.	.	.
11	47256404	47256405	AG	.	exonic	DDB2	.	frameshift deletion	DDB2:NM_000107:exon6:c.799_800del:p.V267Efs*8	0.00511791	0.989233	0.00564868	damage specific DNA binding protein 2	FUNCTION: Required for DNA repair. Binds to DDB1 to form the UV- damaged DNA-binding protein complex (the UV-DDB complex). The UV- DDB complex may recognize UV-induced DNA damage and recruit proteins of the nucleotide excision repair pathway (the NER pathway) to initiate DNA repair. The UV-DDB complex preferentially binds to cyclobutane pyrimidine dimers (CPD), 6-4 photoproducts (6-4 PP), apurini…	DISEASE: Xeroderma pigmentosum complementation group E (XP-E) [MIM:278740]: An autosomal recessive pigmentary skin disorder characterized by solar hypersensitivity of the skin, high predisposition for developing cancers on areas exposed to sunlight and, in some cases, neurological abnormalities. The skin develops marked freckling and other pigmentation abnormalities. XP-E patients show a mild phe…	TISSUE SPECIFICITY: Ubiquitously expressed; with highest levels in corneal endothelium and lowest levels in brain. Isoform D1 is highly expressed in brain and heart. Isoform D2, isoform D3 and isoform D4 are weakly expressed. {ECO:0000269|PubMed:14751237}.;	smooth muscle;ovary;colon;parathyroid;fovea centralis;choroid;skin;retina;bone marrow;uterus;prostate;optic nerve;larynx;bone;testis;germinal center;brain;tonsil;unclassifiable (Anatomical System);lymph node;cartilage;heart;lacrimal gland;blood;lens;skeletal muscle;bile duct;pancreas;lung;nasopharynx;placenta;macula lutea;visual apparatus;alveolus;liver;spleen;cervix;kidney;stomach;	atrioventricular node;	0.16639	0.39887	-0.0274281	51.6572	34.5504	1.05471	.	.	.	.	.	.	.	.	.	.	.	.	.	.	.	.	.	.	.	.	.	.	.	.	.
17	7579360	7579364	GGAAA	.	exonic	TP53	.	frameshift deletion	TP53:NM_001126118:exon3:c.206_210del:p.G69Afs*38,TP53:NM_000546:exon4:c.323_327del:p.G108Afs*38,TP53:NM_001126112:exon4:c.323_327del:p.G108Afs*38,TP53:NM_001126113:exon4:c.323_327del:p.G108Afs*38,TP53:NM_001126114:exon4:c.323_327del:p.G108Afs*38,TP53:NM_001276695:exon4:c.206_210del:p.G69Afs*38,TP53:NM_001276696:exon4:c.206_210del:p.G69Afs*38,TP53:NM_001276760:exon4:c.206_210del:p.G69Afs*38,TP53:N…	0.912223	0.0877503	2.67e-05	tumor protein p53	FUNCTION: Acts as a tumor suppressor in many tumor types; induces growth arrest or apoptosis depending on the physiological circumstances and cell type. Involved in cell cycle regulation as a trans-activator that acts to negatively regulate cell division by controlling a set of genes required for this process. One of the activated genes is an inhibitor of cyclin-dependent kinases. Apoptosis induc…	DISEASE: Note=TP53 is found in increased amounts in a wide variety of transformed cells. TP53 is frequently mutated or inactivated in about 60% of cancers. TP53 defects are found in Barrett metaplasia a condition in which the normally stratified squamous epithelium of the lower esophagus is replaced by a metaplastic columnar epithelium. The condition develops as a complication in approximately 10…	TISSUE SPECIFICITY: Ubiquitous. Isoforms are expressed in a wide range of normal tissues but in a tissue-dependent manner. Isoform 2 is expressed in most normal tissues but is not detected in brain, lung, prostate, muscle, fetal brain, spinal cord and fetal liver. Isoform 3 is expressed in most normal tissues but is not detected in lung, spleen, testis, fetal brain, spinal cord and fetal liver. I…	lymphoreticular;ovary;colon;vein;skin;bone marrow;uterus;prostate;frontal lobe;endometrium;larynx;bone;thyroid;testis;amniotic fluid;germinal center;brain;bladder;unclassifiable (Anatomical System);lymph node;cartilage;tongue;islets of Langerhans;blood;skeletal muscle;breast;bile duct;pancreas;lung;mesenchyma;epididymis;placenta;hypopharynx;liver;cervix;spleen;head and neck;kidney;mammary gland;s…	superior cervical ganglion;placenta;white blood cells;atrioventricular node;skeletal muscle;	0.99999	0.9998	-0.247889	35.9873	15.3263	0.55115	.	.	.	.	.	.	.	.	.	.	.	.	.	.	.	.	.	.	.	.	.	.	.	.	.
17	7579358	7579361	ACGG	.	exonic	TP53	.	frameshift deletion	TP53:NM_001126118:exon3:c.209_212del:p.R71Wfs*11,TP53:NM_000546:exon4:c.326_329del:p.R110Wfs*11,TP53:NM_001126112:exon4:c.326_329del:p.R110Wfs*11,TP53:NM_001126113:exon4:c.326_329del:p.R110Wfs*11,TP53:NM_001126114:exon4:c.326_329del:p.R110Wfs*11,TP53:NM_001276695:exon4:c.209_212del:p.R71Wfs*11,TP53:NM_001276696:exon4:c.209_212del:p.R71Wfs*11,TP53:NM_001276760:exon4:c.209_212del:p.R71Wfs*11,TP53:N…	0.912223	0.0877503	2.67e-05	tumor protein p53	FUNCTION: Acts as a tumor suppressor in many tumor types; induces growth arrest or apoptosis depending on the physiological circumstances and cell type. Involved in cell cycle regulation as a trans-activator that acts to negatively regulate cell division by controlling a set of genes required for this process. One of the activated genes is an inhibitor of cyclin-dependent kinases. Apoptosis induc…	DISEASE: Note=TP53 is found in increased amounts in a wide variety of transformed cells. TP53 is frequently mutated or inactivated in about 60% of cancers. TP53 defects are found in Barrett metaplasia a condition in which the normally stratified squamous epithelium of the lower esophagus is replaced by a metaplastic columnar epithelium. The condition develops as a complication in approximately 10…	TISSUE SPECIFICITY: Ubiquitous. Isoforms are expressed in a wide range of normal tissues but in a tissue-dependent manner. Isoform 2 is expressed in most normal tissues but is not detected in brain, lung, prostate, muscle, fetal brain, spinal cord and fetal liver. Isoform 3 is expressed in most normal tissues but is not detected in lung, spleen, testis, fetal brain, spinal cord and fetal liver. I…	lymphoreticular;ovary;colon;vein;skin;bone marrow;uterus;prostate;frontal lobe;endometrium;larynx;bone;thyroid;testis;amniotic fluid;germinal center;brain;bladder;unclassifiable (Anatomical System);lymph node;cartilage;tongue;islets of Langerhans;blood;skeletal muscle;breast;bile duct;pancreas;lung;mesenchyma;epididymis;placenta;hypopharynx;liver;cervix;spleen;head and neck;kidney;mammary gland;s…	superior cervical ganglion;placenta;white blood cells;atrioventricular node;skeletal muscle;	0.99999	0.9998	-0.247889	35.9873	15.3263	0.55115	.	.	.	.	.	.	.	.	.	.	.	.	.	.	.	.	.	.	.	.	.	.	.	.	.
12	111884940	111884947	ACAGAAGC	.	exonic	SH2B3	.	frameshift deletion	SH2B3:NM_001291424:exon4:c.332_339del:p.T111Rfs*10,SH2B3:NM_005475:exon5:c.938_945del:p.T313Rfs*10	0.00592219	0.972368	0.0217094	SH2B adaptor protein 3	FUNCTION: Links T-cell receptor activation signal to phospholipase C-gamma-1, GRB2 and phosphatidylinositol 3-kinase. {ECO:0000250}.;	DISEASE: Celiac disease 13 (CELIAC13) [MIM:612011]: A multifactorial, chronic disorder of the small intestine caused by intolerance to gluten. It is characterized by immune-mediated enteropathy associated with failed intestinal absorption, and malnutrition. In predisposed individuals, the ingestion of gluten- containing food such as wheat and rye induces a flat jejunal mucosa with infiltration of…	TISSUE SPECIFICITY: Preferentially expressed by lymphoid cell lines.;	lymphoreticular;smooth muscle;ovary;colon;parathyroid;fovea centralis;skin;retina;bone marrow;uterus;optic nerve;whole body;frontal lobe;bone;testis;germinal center;brain;unclassifiable (Anatomical System);lymph node;cartilage;heart;islets of Langerhans;muscle;urinary;blood;skeletal muscle;breast;pancreas;lung;nasopharynx;trabecular meshwork;placenta;macula lutea;visual apparatus;liver;spleen;cer…	superior cervical ganglion;atrioventricular node;	0.78211	0.35815	.	.	1095.65	6.33313	.	.	.	.	.	.	.	.	.	.	.	.	.	.	.	.	.	.	.	.	.	.	.	.	.
9	35074171	35074180	GACGGATCCA	.	exonic	FANCG	.	frameshift deletion	FANCG:NM_004629:exon14:c.1794_1803del:p.W599Pfs*48	9.75e-09	0.740775	0.259225	Fanconi anemia complementation group G	FUNCTION: DNA repair protein that may operate in a postreplication repair or a cell cycle checkpoint function. May be implicated in interstrand DNA cross-link repair and in the maintenance of normal chromosome stability. Candidate tumor suppressor gene.;	.	TISSUE SPECIFICITY: Highly expressed in testis and thymus. Found in lymphoblasts.;	.	.	.	0.40608	0.775339	87.1373	737.813	5.39122	.	.	.	.	.	.	.	.	.	.	.	.	.	.	.	.	.	.	.	.	.	.	.	.	.
8	145740368	145740368	A	.	exonic	RECQL4	.	frameshift deletion	RECQL4:NM_004260:exon9:c.1572delC:p.C525Afs*32	.	.	.	RecQ like helicase 4	FUNCTION: DNA-dependent ATPase. May modulate chromosome segregation. {ECO:0000269|PubMed:15317757}.;	DISEASE: Rothmund-Thomson syndrome (RTS) [MIM:268400]: Characterized by dermatological features such as atrophy, pigmentation, and telangiectasia and frequently accompanied by juvenile cataract, saddle nose, congenital bone defects, disturbances of hair growth, and hypogonadism. {ECO:0000269|PubMed:10552928}. Note=The disease is caused by mutations affecting the gene represented in this entry.; D…	TISSUE SPECIFICITY: Ubiquitously expressed, with highest levels in thymus and testis. {ECO:0000269|PubMed:9878247}.;	unclassifiable (Anatomical System);ovary;muscle;colon;skin;uterus;lung;endometrium;visual apparatus;testis;spleen;germinal center;brain;stomach;	skeletal muscle;	0.06646	0.17226	.	.	7865.47	19.1658	.	.	.	.	.	.	.	.	.	.	.	.	.	.	.	.	.	.	.	.	.	.	.	.	.
8	145738976	145738976	.	GACCCAGG	exonic	RECQL4	.	frameshift insertion	RECQL4:NM_004260:exon13:c.2178_2179insCCTGGGTC:p.A727Pfs*118	.	.	.	RecQ like helicase 4	FUNCTION: DNA-dependent ATPase. May modulate chromosome segregation. {ECO:0000269|PubMed:15317757}.;	DISEASE: Rothmund-Thomson syndrome (RTS) [MIM:268400]: Characterized by dermatological features such as atrophy, pigmentation, and telangiectasia and frequently accompanied by juvenile cataract, saddle nose, congenital bone defects, disturbances of hair growth, and hypogonadism. {ECO:0000269|PubMed:10552928}. Note=The disease is caused by mutations affecting the gene represented in this entry.; D…	TISSUE SPECIFICITY: Ubiquitously expressed, with highest levels in thymus and testis. {ECO:0000269|PubMed:9878247}.;	unclassifiable (Anatomical System);ovary;muscle;colon;skin;uterus;lung;endometrium;visual apparatus;testis;spleen;germinal center;brain;stomach;	skeletal muscle;	0.06646	0.17226	.	.	7865.47	19.1658	.	.	.	.	.	.	.	.	.	.	.	.	.	.	.	.	.	.	.	.	.	.	.	.	.
7	6027157	6027157	.	T	exonic	PMS2	.	frameshift insertion	PMS2:NM_001322008:exon9:c.920dupA:p.D308Rfs*43,PMS2:NM_001322010:exon9:c.677dupA:p.D227Rfs*43,PMS2:NM_001322004:exon10:c.833dupA:p.D279Rfs*43,PMS2:NM_001322006:exon10:c.1082dupA:p.D362Rfs*43,PMS2:NM_001322007:exon10:c.920dupA:p.D308Rfs*43,PMS2:NM_001322013:exon10:c.665dupA:p.D223Rfs*43,PMS2:NM_000535:exon11:c.1238dupA:p.D414Rfs*43,PMS2:NM_001322003:exon11:c.833dupA:p.D279Rfs*43,PMS2:NM_001322005:…	1.14e-13	0.266962	0.733038	PMS1 homolog 2, mismatch repair system component	FUNCTION: Component of the post-replicative DNA mismatch repair system (MMR). Heterodimerizes with MLH1 to form MutL alpha. DNA repair is initiated by MutS alpha (MSH2-MSH6) or MutS beta (MSH2- MSH6) binding to a dsDNA mismatch, then MutL alpha is recruited to the heteroduplex. Assembly of the MutL-MutS-heteroduplex ternary complex in presence of RFC and PCNA is sufficient to activate endonucleas…	DISEASE: Hereditary non-polyposis colorectal cancer 4 (HNPCC4) [MIM:614337]: An autosomal dominant disease associated with marked increase in cancer susceptibility. It is characterized by a familial predisposition to early-onset colorectal carcinoma (CRC) and extra-colonic tumors of the gastrointestinal, urological and female reproductive tracts. HNPCC is reported to be the most common form of in…	.	ovary;colon;parathyroid;skin;bone marrow;uterus;whole body;frontal lobe;endometrium;bone;thyroid;testis;brain;pineal gland;unclassifiable (Anatomical System);lymph node;heart;islets of Langerhans;blood;skeletal muscle;breast;pancreas;lung;mesenchyma;nasopharynx;placenta;visual apparatus;hippocampus;liver;head and neck;cervix;kidney;	.	0.7782	.	1.47708	95.2878	788.037	5.54211	.	.	.	.	.	.	.	.	.	.	.	.	.	.	.	.	.	.	.	.	.	.	.	.	.
17	7578445	7578445	G	.	exonic	TP53	.	frameshift deletion	TP53:NM_001126115:exon1:c.89delT:p.I30Tfs*7,TP53:NM_001126116:exon1:c.89delT:p.I30Tfs*7,TP53:NM_001126117:exon1:c.89delT:p.I30Tfs*7,TP53:NM_001276697:exon1:c.8delT:p.I3Tfs*7,TP53:NM_001276698:exon1:c.8delT:p.I3Tfs*7,TP53:NM_001276699:exon1:c.8delT:p.I3Tfs*7,TP53:NM_001126118:exon4:c.368delT:p.I123Tfs*7,TP53:NM_000546:exon5:c.485delT:p.I162Tfs*7,TP53:NM_001126112:exon5:c.485delT:p.I162Tfs*7,TP53:N…	0.912223	0.0877503	2.67e-05	tumor protein p53	FUNCTION: Acts as a tumor suppressor in many tumor types; induces growth arrest or apoptosis depending on the physiological circumstances and cell type. Involved in cell cycle regulation as a trans-activator that acts to negatively regulate cell division by controlling a set of genes required for this process. One of the activated genes is an inhibitor of cyclin-dependent kinases. Apoptosis induc…	DISEASE: Note=TP53 is found in increased amounts in a wide variety of transformed cells. TP53 is frequently mutated or inactivated in about 60% of cancers. TP53 defects are found in Barrett metaplasia a condition in which the normally stratified squamous epithelium of the lower esophagus is replaced by a metaplastic columnar epithelium. The condition develops as a complication in approximately 10…	TISSUE SPECIFICITY: Ubiquitous. Isoforms are expressed in a wide range of normal tissues but in a tissue-dependent manner. Isoform 2 is expressed in most normal tissues but is not detected in brain, lung, prostate, muscle, fetal brain, spinal cord and fetal liver. Isoform 3 is expressed in most normal tissues but is not detected in lung, spleen, testis, fetal brain, spinal cord and fetal liver. I…	lymphoreticular;ovary;colon;vein;skin;bone marrow;uterus;prostate;frontal lobe;endometrium;larynx;bone;thyroid;testis;amniotic fluid;germinal center;brain;bladder;unclassifiable (Anatomical System);lymph node;cartilage;tongue;islets of Langerhans;blood;skeletal muscle;breast;bile duct;pancreas;lung;mesenchyma;epididymis;placenta;hypopharynx;liver;cervix;spleen;head and neck;kidney;mammary gland;s…	superior cervical ganglion;placenta;white blood cells;atrioventricular node;skeletal muscle;	0.99999	0.9998	-0.247889	35.9873	15.3263	0.55115	.	.	.	.	.	.	.	.	.	.	.	.	.	.	.	.	.	.	.	.	.	.	.	.	.
8	30924569	30924569	G	.	exonic	WRN	.	stopgain	WRN:NM_000553:exon6:c.525delG:p.W175fs*0	1.96e-16	0.996075	0.00392489	Werner syndrome RecQ like helicase	FUNCTION: Multifunctional enzyme that has both magnesium and ATP- dependent DNA-helicase activity and 3'->5' exonuclease activity towards double-stranded DNA with a 5'-overhang. Has no nuclease activity towards single-stranded DNA or blunt-ended double- stranded DNA. Binds preferentially to DNA substrates containing alternate secondary structures, such as replication forks and Holliday junctions.…	DISEASE: Werner syndrome (WRN) [MIM:277700]: A rare autosomal recessive progeroid syndrome characterized by the premature onset of multiple age-related disorders, including atherosclerosis, cancer, non-insulin-dependent diabetes mellitus, ocular cataracts and osteoporosis. The major cause of death, at a median age of 47, is myocardial infarction. {ECO:0000269|PubMed:16673358}. Note=The disease is…	.	unclassifiable (Anatomical System);heart;lacrimal gland;islets of Langerhans;colon;blood;skin;breast;uterus;lung;cochlea;larynx;bone;thyroid;placenta;visual apparatus;liver;testis;head and neck;spleen;germinal center;kidney;brain;stomach;gall bladder;	skeletal muscle;	0.91208	0.52258	0.683343	84.9493	1994.01	8.22829	.	.	.	.	.	.	.	.	.	.	.	.	.	.	.	.	.	.	.	.	.	.	.	.	.
8	30924598	30924598	T	A	exonic	WRN	.	stopgain	WRN:NM_000553:exon6:c.T554A:p.L185X	1.96e-16	0.996075	0.00392489	Werner syndrome RecQ like helicase	FUNCTION: Multifunctional enzyme that has both magnesium and ATP- dependent DNA-helicase activity and 3'->5' exonuclease activity towards double-stranded DNA with a 5'-overhang. Has no nuclease activity towards single-stranded DNA or blunt-ended double- stranded DNA. Binds preferentially to DNA substrates containing alternate secondary structures, such as replication forks and Holliday junctions.…	DISEASE: Werner syndrome (WRN) [MIM:277700]: A rare autosomal recessive progeroid syndrome characterized by the premature onset of multiple age-related disorders, including atherosclerosis, cancer, non-insulin-dependent diabetes mellitus, ocular cataracts and osteoporosis. The major cause of death, at a median age of 47, is myocardial infarction. {ECO:0000269|PubMed:16673358}. Note=The disease is…	.	unclassifiable (Anatomical System);heart;lacrimal gland;islets of Langerhans;colon;blood;skin;breast;uterus;lung;cochlea;larynx;bone;thyroid;placenta;visual apparatus;liver;testis;head and neck;spleen;germinal center;kidney;brain;stomach;gall bladder;	skeletal muscle;	0.91208	0.52258	0.683343	84.9493	1994.01	8.22829	.	.	.	.	.	.	.	.	.	0.093	0.202	N	1	0.81	A	.	.	.	.	.	.	.	.	.	.
8	30938659	30938659	A	.	exonic	WRN	.	frameshift deletion	WRN:NM_000553:exon9:c.1116delT:p.D372Efs*6	1.96e-16	0.996075	0.00392489	Werner syndrome RecQ like helicase	FUNCTION: Multifunctional enzyme that has both magnesium and ATP- dependent DNA-helicase activity and 3'->5' exonuclease activity towards double-stranded DNA with a 5'-overhang. Has no nuclease activity towards single-stranded DNA or blunt-ended double- stranded DNA. Binds preferentially to DNA substrates containing alternate secondary structures, such as replication forks and Holliday junctions.…	DISEASE: Werner syndrome (WRN) [MIM:277700]: A rare autosomal recessive progeroid syndrome characterized by the premature onset of multiple age-related disorders, including atherosclerosis, cancer, non-insulin-dependent diabetes mellitus, ocular cataracts and osteoporosis. The major cause of death, at a median age of 47, is myocardial infarction. {ECO:0000269|PubMed:16673358}. Note=The disease is…	.	unclassifiable (Anatomical System);heart;lacrimal gland;islets of Langerhans;colon;blood;skin;breast;uterus;lung;cochlea;larynx;bone;thyroid;placenta;visual apparatus;liver;testis;head and neck;spleen;germinal center;kidney;brain;stomach;gall bladder;	skeletal muscle;	0.91208	0.52258	0.683343	84.9493	1994.01	8.22829	.	.	.	.	.	.	.	.	.	.	.	.	.	.	.	.	.	.	.	.	.	.	.	.	.
11	22646270	22646270	G	A	exonic	FANCF	.	stopgain	FANCF:NM_022725:exon1:c.C1087T:p.Q363X	0.00381453	0.638391	0.357795	Fanconi anemia complementation group F	FUNCTION: DNA repair protein that may operate in a postreplication repair or a cell cycle checkpoint function. May be implicated in interstrand DNA cross-link repair and in the maintenance of normal chromosome stability (By similarity). {ECO:0000250}.;	DISEASE: Fanconi anemia complementation group F (FANCF) [MIM:603467]: A disorder affecting all bone marrow elements and resulting in anemia, leukopenia and thrombopenia. It is associated with cardiac, renal and limb malformations, dermal pigmentary changes, and a predisposition to the development of malignancies. At the cellular level it is associated with hypersensitivity to DNA-damaging agents,…	.	lymphoreticular;ovary;salivary gland;intestine;colon;skin;prostate;testis;germinal center;bladder;brain;unclassifiable (Anatomical System);heart;islets of Langerhans;pharynx;blood;skeletal muscle;breast;lung;visual apparatus;liver;spleen;cervix;kidney;stomach;	trigeminal ganglion;	0.08224	0.29179	-0.0237892	52.0937	112.882	2.31118	rs201285915	408323	not_specified	MedGen:CN169374	criteria_provided\x2c_single_submitter	Uncertain_significance	.	.	.	0.216	0.162	U	1	0.206	N	.	.	.	.	.	.	.	.	.	.
2	58387285	58387286	TC	.	exonic	FANCL	.	frameshift deletion	FANCL:NM_001114636:exon13:c.1064_1065del:p.S356Ffs*1,FANCL:NM_018062:exon13:c.1049_1050del:p.S351Ffs*1	2.1e-08	0.432456	0.567544	Fanconi anemia complementation group L	FUNCTION: Ubiquitin ligase protein that mediates monoubiquitination of FANCD2, a key step in the DNA damage pathway. Also mediates monoubiquitination of FANCI. May stimulate the ubiquitin release from UBE2W. May be required for proper primordial germ cell proliferation in the embryonic stage, whereas it is probably not needed for spermatogonial proliferation after birth. {ECO:0000269|PubMed:12973…	DISEASE: Fanconi anemia complementation group L (FANCL) [MIM:614083]: A disorder affecting all bone marrow elements and resulting in anemia, leukopenia and thrombopenia. It is associated with cardiac, renal and limb malformations, dermal pigmentary changes, and a predisposition to the development of malignancies. At the cellular level it is associated with hypersensitivity to DNA-damaging agents,…	.	myocardium;ovary;salivary gland;colon;parathyroid;fovea centralis;skin;bone marrow;uterus;prostate;whole body;frontal lobe;cochlea;endometrium;bone;thyroid;testis;germinal center;brain;bladder;tonsil;unclassifiable (Anatomical System);lymph node;cartilage;heart;tongue;islets of Langerhans;adrenal cortex;pharynx;blood;skeletal muscle;breast;bile duct;pancreas;lung;adrenal gland;nasopharynx;placent…	amygdala;trigeminal ganglion;	0.32406	0.28376	-0.291981	33.2036	143.502	2.61211	.	.	.	.	.	.	.	.	.	.	.	.	.	.	.	.	.	.	.	.	.	.	.	.	.
8	90967651	90967654	TATT	.	exonic	NBN	.	frameshift deletion	NBN:NM_002485:exon10:c.1254_1257del:p.N419Lfs*3,NBN:NM_001024688:exon11:c.1008_1011del:p.N337Lfs*3	1.74e-10	0.594331	0.405669	nibrin	FUNCTION: Component of the MRE11-RAD50-NBN (MRN complex) which plays a critical role in the cellular response to DNA damage and the maintenance of chromosome integrity. The complex is involved in double-strand break (DSB) repair, DNA recombination, maintenance of telomere integrity, cell cycle checkpoint control and meiosis. The complex possesses single-strand endonuclease activity and double-str…	DISEASE: Nijmegen breakage syndrome (NBS) [MIM:251260]: A disorder characterized by chromosomal instability, radiation sensitivity, microcephaly, growth retardation, immunodeficiency and predisposition to cancer, particularly to lymphoid malignancies. {ECO:0000269|PubMed:9590180}. Note=The disease is caused by mutations affecting the gene represented in this entry.; DISEASE: Breast cancer (BC) [M…	TISSUE SPECIFICITY: Ubiquitous. Expressed at high levels in testis.;	ovary;umbilical cord;colon;parathyroid;fovea centralis;choroid;skin;retina;bone marrow;uterus;prostate;optic nerve;endometrium;larynx;bone;thyroid;pituitary gland;testis;germinal center;brain;bladder;unclassifiable (Anatomical System);cartilage;heart;islets of Langerhans;blood;lens;skeletal muscle;breast;lung;placenta;macula lutea;liver;hypopharynx;head and neck;kidney;mammary gland;stomach;	amygdala;dorsal root ganglion;medulla oblongata;superior cervical ganglion;testis - interstitial;subthalamic nucleus;ciliary ganglion;atrioventricular node;pons;trigeminal ganglion;parietal lobe;skeletal muscle;	0.84431	0.65315	1.64435	96.1665	2534.24	9.39528	.	.	.	.	.	.	.	.	.	.	.	.	.	.	.	.	.	.	.	.	.	.	.	.	.
13	103518037	103518037	A	.	exonic	BIVM-ERCC5;ERCC5	.	frameshift deletion	ERCC5:NM_000123:exon9:c.1975delA:p.S659Vfs*1,BIVM-ERCC5:NM_001204425:exon17:c.3337delA:p.S1113Vfs*1	.	.	.	.	.	.	.	.	.	.	.	.	.	.	.	.	.	.	.	.	.	.	.	.	.	.	.	.	.	.	.	.	.	.	.	.	.	.	.	.
19	45855806	45855806	T	.	exonic	ERCC2	.	frameshift deletion	ERCC2:NM_000400:exon21:c.2004delC:p.R669Gfs*39	3.14e-13	0.253791	0.746209	excision repair cross-complementation group 2	FUNCTION: ATP-dependent 5'-3' DNA helicase, component of the core- TFIIH basal transcription factor. Involved in nucleotide excision repair (NER) of DNA by opening DNA around the damage, and in RNA transcription by RNA polymerase II by anchoring the CDK-activating kinase (CAK) complex, composed of CDK7, cyclin H and MAT1, to the core-TFIIH complex. Involved in the regulation of vitamin-D receptor…	DISEASE: Xeroderma pigmentosum complementation group D (XP-D) [MIM:278730]: An autosomal recessive pigmentary skin disorder characterized by solar hypersensitivity of the skin, high predisposition for developing cancers on areas exposed to sunlight and, in some cases, neurological abnormalities. The skin develops marked freckling and other pigmentation abnormalities. Some XP-D patients present fe…	.	lymphoreticular;myocardium;ovary;colon;parathyroid;choroid;skin;endometrium;bone;pituitary gland;testis;brain;unclassifiable (Anatomical System);lymph node;cartilage;islets of Langerhans;muscle;skeletal muscle;breast;pancreas;lung;placenta;liver;cervix;spleen;stomach;	.	0.40797	0.77072	-1.94568	1.88724	3745.39	11.9685	.	.	.	.	.	.	.	.	.	.	.	.	.	.	.	.	.	.	.	.	.	.	.	.	.
11	108155009	108155009	G	.	exonic	ATM	.	stopgain	ATM:NM_000051:exon26:c.3802delG:p.V1268fs*0	2.71e-30	0.999996	3.97e-06	ATM serine/threonine kinase	FUNCTION: Serine/threonine protein kinase which activates checkpoint signaling upon double strand breaks (DSBs), apoptosis and genotoxic stresses such as ionizing ultraviolet A light (UVA), thereby acting as a DNA damage sensor. Recognizes the substrate consensus sequence [ST]-Q. Phosphorylates 'Ser-139' of histone variant H2AX/H2AFX at double strand breaks (DSBs), thereby regulating DNA damage r…	DISEASE: Ataxia telangiectasia (AT) [MIM:208900]: A rare recessive disorder characterized by progressive cerebellar ataxia, dilation of the blood vessels in the conjunctiva and eyeballs, immunodeficiency, growth retardation and sexual immaturity. Patients have a strong predisposition to cancer; about 30% of patients develop tumors, particularly lymphomas and leukemias. Cells from affected individ…	TISSUE SPECIFICITY: Found in pancreas, kidney, skeletal muscle, liver, lung, placenta, brain, heart, spleen, thymus, testis, ovary, small intestine, colon and leukocytes.;	smooth muscle;colon;skin;retina;uterus;prostate;thyroid;iris;testis;dura mater;germinal center;brain;unclassifiable (Anatomical System);meninges;lymph node;heart;cartilage;lacrimal gland;islets of Langerhans;blood;skeletal muscle;breast;pia mater;lung;adrenal gland;nasopharynx;placenta;visual apparatus;kidney;mammary gland;stomach;	dorsal root ganglion;superior cervical ganglion;ciliary ganglion;atrioventricular node;trigeminal ganglion;	0.17033	0.15782	1.5269	95.506	5697.2	15.6216	.	.	.	.	.	.	.	.	.	.	.	.	.	.	.	.	.	.	.	.	.	.	.	.	.
11	108119737	108119737	.	ACAG	exonic	ATM	.	frameshift insertion	ATM:NM_000051:exon9:c.1143_1144insACAG:p.V382Tfs*25	2.71e-30	0.999996	3.97e-06	ATM serine/threonine kinase	FUNCTION: Serine/threonine protein kinase which activates checkpoint signaling upon double strand breaks (DSBs), apoptosis and genotoxic stresses such as ionizing ultraviolet A light (UVA), thereby acting as a DNA damage sensor. Recognizes the substrate consensus sequence [ST]-Q. Phosphorylates 'Ser-139' of histone variant H2AX/H2AFX at double strand breaks (DSBs), thereby regulating DNA damage r…	DISEASE: Ataxia telangiectasia (AT) [MIM:208900]: A rare recessive disorder characterized by progressive cerebellar ataxia, dilation of the blood vessels in the conjunctiva and eyeballs, immunodeficiency, growth retardation and sexual immaturity. Patients have a strong predisposition to cancer; about 30% of patients develop tumors, particularly lymphomas and leukemias. Cells from affected individ…	TISSUE SPECIFICITY: Found in pancreas, kidney, skeletal muscle, liver, lung, placenta, brain, heart, spleen, thymus, testis, ovary, small intestine, colon and leukocytes.;	smooth muscle;colon;skin;retina;uterus;prostate;thyroid;iris;testis;dura mater;germinal center;brain;unclassifiable (Anatomical System);meninges;lymph node;heart;cartilage;lacrimal gland;islets of Langerhans;blood;skeletal muscle;breast;pia mater;lung;adrenal gland;nasopharynx;placenta;visual apparatus;kidney;mammary gland;stomach;	dorsal root ganglion;superior cervical ganglion;ciliary ganglion;atrioventricular node;trigeminal ganglion;	0.17033	0.15782	1.5269	95.506	5697.2	15.6216	.	.	.	.	.	.	.	.	.	.	.	.	.	.	.	.	.	.	.	.	.	.	.	.	.
15	34634230	34634239	TCGGTGTCGA	.	exonic	NOP10	.	stopgain	NOP10:NM_018648:exon2:c.125_134del:p.S42fs*0	0.802014	0.192655	0.0053313	NOP10 ribonucleoprotein	FUNCTION: Required for ribosome biogenesis and telomere maintenance. Part of the H/ACA small nucleolar ribonucleoprotein (H/ACA snoRNP) complex, which catalyzes pseudouridylation of rRNA. This involves the isomerization of uridine such that the ribose is subsequently attached to C5, instead of the normal N1. Each rRNA can contain up to 100 pseudouridine (psi) residues, which may serve to stabiliz…	DISEASE: Dyskeratosis congenita, autosomal recessive, 1 (DKCB1) [MIM:224230]: A rare multisystem disorder caused by defective telomere maintenance. It is characterized by progressive bone marrow failure, and the clinical triad of reticulated skin hyperpigmentation, nail dystrophy, and mucosal leukoplakia. Common but variable features include premature graying, aplastic anemia, low platelets, oste…	.	myocardium;lymphoreticular;ovary;umbilical cord;skin;retina;bone marrow;prostate;optic nerve;germinal center;bladder;brain;tonsil;heart;adrenal cortex;pharynx;blood;skeletal muscle;breast;trabecular meshwork;visual apparatus;liver;spleen;mammary gland;salivary gland;developmental;intestine;colon;parathyroid;vein;uterus;whole body;larynx;bone;testis;pineal gland;unclassifiable (Anatomical System);…	uterus corpus;lung;heart;kidney;whole blood;	0.42565	.	0.30145	71.8094	18.5428	0.64158	.	.	.	.	.	.	.	.	.	.	.	.	.	.	.	.	.	.	.	.	.	.	.	.	.
13	32972747	32972747	.	ATTATATCTA	exonic	BRCA2	.	frameshift insertion	BRCA2:NM_000059:exon27:c.10097_10098insATTATATCTA:p.S3366Rfs*4	2.21e-15	0.999975	2.47e-05	breast cancer 2	FUNCTION: Involved in double-strand break repair and/or homologous recombination. Binds RAD51 and potentiates recombinational DNA repair by promoting assembly of RAD51 onto single-stranded DNA (ssDNA). Acts by targeting RAD51 to ssDNA over double-stranded DNA, enabling RAD51 to displace replication protein-A (RPA) from ssDNA and stabilizing RAD51-ssDNA filaments by blocking ATP hydrolysis. Part o…	DISEASE: Breast cancer (BC) [MIM:114480]: A common malignancy originating from breast epithelial tissue. Breast neoplasms can be distinguished by their histologic pattern. Invasive ductal carcinoma is by far the most common type. Breast cancer is etiologically and genetically heterogeneous. Important genetic factors have been indicated by familial occurrence and bilateral involvement. Mutations a…	TISSUE SPECIFICITY: Highest levels of expression in breast and thymus, with slightly lower levels in lung, ovary and spleen.;	.	.	0.97144	0.70346	3.73188	99.5872	775.598	5.51436	.	.	.	.	.	.	.	.	.	.	.	.	.	.	.	.	.	.	.	.	.	.	.	.	.
1	45797374	45797374	G	.	exonic	MUTYH	.	frameshift deletion	MUTYH:NM_001350650:exon11:c.716delC:p.A242Pfs*22,MUTYH:NM_001350651:exon11:c.716delC:p.A242Pfs*22,MUTYH:NM_001048171:exon12:c.1103delC:p.A371Pfs*22,MUTYH:NM_001048172:exon12:c.1064delC:p.A358Pfs*22,MUTYH:NM_001048173:exon12:c.1061delC:p.A357Pfs*22,MUTYH:NM_001048174:exon12:c.1061delC:p.A357Pfs*22,MUTYH:NM_001128425:exon12:c.1145delC:p.A385Pfs*22,MUTYH:NM_001293190:exon12:c.1106delC:p.A372Pfs*22,M…	8.57e-11	0.44467	0.55533	mutY DNA glycosylase	FUNCTION: Involved in oxidative DNA damage repair. Initiates repair of A*oxoG to C*G by removing the inappropriately paired adenine base from the DNA backbone. Possesses both adenine and 2- OH-A DNA glycosylase activities. {ECO:0000269|PubMed:10684930}.;	DISEASE: Familial adenomatous polyposis 2 (FAP2) [MIM:608456]: A condition characterized by the development of multiple colorectal adenomatous polyps, benign neoplasms derived from glandular epithelium. Some affected individuals may develop colorectal carcinoma. {ECO:0000269|PubMed:11818965, ECO:0000269|PubMed:12606733, ECO:0000269|PubMed:12853198, ECO:0000269|PubMed:15366000, ECO:0000269|PubMed:…	.	unclassifiable (Anatomical System);lymph node;sympathetic chain;colon;skeletal muscle;skin;pancreas;prostate;lung;hippocampus;testis;spleen;brain;stomach;cerebellum;	subthalamic nucleus;superior cervical ganglion;cerebellum peduncles;globus pallidus;atrioventricular node;pons;trigeminal ganglion;skeletal muscle;	0.13463	0.29137	0.112126	62.096	1736.89	7.69141	.	.	.	.	.	.	.	.	.	.	.	.	.	.	.	.	.	.	.	.	.	.	.	.	.
21	36259336	36259336	A	T	exonic	RUNX1	.	nonsynonymous SNV	RUNX1:NM_001001890:exon1:c.T74A:p.M25K,RUNX1:NM_001122607:exon1:c.T74A:p.M25K,RUNX1:NM_001754:exon4:c.T155A:p.M52K	0.449324	0.549373	0.0013029	runt related transcription factor 1	FUNCTION: CBF binds to the core site, 5'-PYGPYGGT-3', of a number of enhancers and promoters, including murine leukemia virus, polyomavirus enhancer, T-cell receptor enhancers, LCK, IL-3 and GM-CSF promoters. The alpha subunit binds DNA and appears to have a role in the development of normal hematopoiesis. Isoform AML-1L interferes with the transactivation activity of RUNX1. Acts synergistically …	DISEASE: Note=A chromosomal aberration involving RUNX1/AML1 is a cause of M2 type acute myeloid leukemia (AML-M2). Translocation t(8;21)(q22;q22) with RUNX1T1.; DISEASE: Note=A chromosomal aberration involving RUNX1/AML1 is a cause of therapy-related myelodysplastic syndrome (T-MDS). Translocation t(3;21)(q26;q22) with EAP or MECOM.; DISEASE: Note=A chromosomal aberration involving RUNX1/AML1 is …	TISSUE SPECIFICITY: Expressed in all tissues examined except brain and heart. Highest levels in thymus, bone marrow and peripheral blood.;	myocardium;smooth muscle;ovary;colon;parathyroid;skin;bone marrow;uterus;prostate;optic nerve;whole body;endometrium;bone;iris;testis;germinal center;brain;bladder;unclassifiable (Anatomical System);cartilage;heart;tongue;islets of Langerhans;pharynx;blood;skeletal muscle;breast;pancreas;lung;epididymis;nasopharynx;placenta;alveolus;liver;head and neck;kidney;mammary gland;stomach;thymus;;myocard…	dorsal root ganglion;superior cervical ganglion;medulla oblongata;cerebellum peduncles;atrioventricular node;pons;caudate nucleus;skeletal muscle;bone marrow;fetal liver;testis - seminiferous tubule;globus pallidus;ciliary ganglion;trigeminal ganglion;cingulate cortex;	0.71814	0.72461	-0.227663	37.1137	85.6769	1.97553	rs200431130	243618	Familial_platelet_disorder_with_associated_myeloid_malignancy|not_specified	MedGen:C1832388\x2cOMIM:601399\x2cOrphanet:ORPHA71290|MedGen:CN169374	criteria_provided\x2c_multiple_submitters\x2c_no_conflicts	Uncertain_significance	0.001	0.784	D	0	0.843	D	1	0.588	D	2.405	0.698	M	-4.31	0.994	D	-3.9	0.788	D	1.087
13	103518708	103518708	G	A	exonic	BIVM-ERCC5;ERCC5	.	nonsynonymous SNV	ERCC5:NM_000123:exon10:c.G2296A:p.G766R,BIVM-ERCC5:NM_001204425:exon18:c.G3658A:p.G1220R	.	.	.	.	.	.	.	.	.	.	.	.	.	.	.	rs201581850	.	.	.	.	.	0.023	0.481	D	0	0.629	D	1	0.81	D	2.515	0.735	M	0.87	0.464	T	-4.61	0.79	D	-0.983
1	241676979	241676979	C	T	exonic	FH	.	nonsynonymous SNV	FH:NM_000143:exon3:c.G302A:p.R101Q	0.148694	0.847596	0.00370934	fumarate hydratase	FUNCTION: Also acts as a tumor suppressor.;	DISEASE: Hereditary leiomyomatosis and renal cell cancer (HLRCC) [MIM:150800]: A disorder characterized by predisposition to cutaneous and uterine leiomyomas, and papillary type 2 renal cancer which occurs in about 20% of patients. {ECO:0000269|PubMed:11865300}. Note=The disease is caused by mutations affecting the gene represented in this entry.;	TISSUE SPECIFICITY: Expressed in red blood cells; underexpressed in red blood cells (cytoplasm) of patients with hereditary non- spherocytic hemolytic anemia of unknown etiology. {ECO:0000269|PubMed:22509282}.;	.	.	0.16989	0.62965	-0.470172	23.2543	46.0102	1.30676	rs75086406	391111	Fumarase_deficiency	MedGen:C0342770\x2cOMIM:606812\x2cOrphanet:ORPHA24\x2cSNOMED_CT:237983002	criteria_provided\x2c_single_submitter	Uncertain_significance	0.174	0.225	T	0	0.523	D	1	0.479	D	0.715	0.187	N	-5.84	0.994	D	-1.17	0.299	N	0.888
16	14041672	14041672	G	A	exonic	ERCC4	.	nonsynonymous SNV	ERCC4:NM_005236:exon11:c.G2219A:p.R740H	3.33e-10	0.733032	0.266968	excision repair cross-complementation group 4	FUNCTION: Catalytic component of a structure-specific DNA repair endonuclease responsible for the 5-prime incision during DNA repair. Involved in homologous recombination that assists in removing interstrand cross-link. {ECO:0000269|PubMed:19596235}.;	DISEASE: Xeroderma pigmentosum complementation group F (XP-F) [MIM:278760]: An autosomal recessive pigmentary skin disorder characterized by solar hypersensitivity of the skin, high predisposition for developing cancers on areas exposed to sunlight and, in some cases, neurological abnormalities. The skin develops marked freckling and other pigmentation abnormalities. XP-F patients show a mild phe…	.	unclassifiable (Anatomical System);heart;ovary;adrenal cortex;colon;parathyroid;lens;skin;skeletal muscle;breast;uterus;prostate;optic nerve;whole body;adrenal gland;bone;thyroid;placenta;liver;testis;spleen;germinal center;kidney;brain;pineal gland;	superior cervical ganglion;	0.8426	0.47836	-0.367439	28.2909	549.805	4.76877	rs758565772	.	.	.	.	.	0	0.912	D	0	0.843	D	1	0.81	D	3.935	0.964	H	0.5	0.556	T	-4.72	0.8	D	0.286
19	45867139	45867139	T	C	exonic	ERCC2	.	nonsynonymous SNV	ERCC2:NM_001130867:exon10:c.A908G:p.E303G,ERCC2:NM_000400:exon11:c.A980G:p.E327G	3.14e-13	0.253791	0.746209	excision repair cross-complementation group 2	FUNCTION: ATP-dependent 5'-3' DNA helicase, component of the core- TFIIH basal transcription factor. Involved in nucleotide excision repair (NER) of DNA by opening DNA around the damage, and in RNA transcription by RNA polymerase II by anchoring the CDK-activating kinase (CAK) complex, composed of CDK7, cyclin H and MAT1, to the core-TFIIH complex. Involved in the regulation of vitamin-D receptor…	DISEASE: Xeroderma pigmentosum complementation group D (XP-D) [MIM:278730]: An autosomal recessive pigmentary skin disorder characterized by solar hypersensitivity of the skin, high predisposition for developing cancers on areas exposed to sunlight and, in some cases, neurological abnormalities. The skin develops marked freckling and other pigmentation abnormalities. Some XP-D patients present fe…	.	lymphoreticular;myocardium;ovary;colon;parathyroid;choroid;skin;endometrium;bone;pituitary gland;testis;brain;unclassifiable (Anatomical System);lymph node;cartilage;islets of Langerhans;muscle;skeletal muscle;breast;pancreas;lung;placenta;liver;cervix;spleen;stomach;	.	0.40797	0.77072	-1.94568	1.88724	3745.39	11.9685	rs779381865	.	.	.	.	.	0.004	0.784	D	0	0.629	D	1	0.81	D	2.985	0.859	M	-0.29	0.677	T	-5.18	0.84	D	0.194
2	29420409	29420409	C	T	exonic	ALK	.	nonsynonymous SNV	ALK:NM_004304:exon27:c.G4072A:p.V1358I	0.522363	0.477637	4.24e-10	anaplastic lymphoma receptor tyrosine kinase	FUNCTION: Neuronal orphan receptor tyrosine kinase that is essentially and transiently expressed in specific regions of the central and peripheral nervous systems and plays an important role in the genesis and differentiation of the nervous system. Transduces signals from ligands at the cell surface, through specific activation of the mitogen-activated protein kinase (MAPK) pathway. Phosphorylate…	DISEASE: Note=A chromosomal aberration involving ALK is found in a form of non-Hodgkin lymphoma. Translocation t(2;5)(p23;q35) with NPM1. The resulting chimeric NPM1-ALK protein homodimerize and the kinase becomes constitutively activated. The constitutively active fusion proteins are responsible for 5-10% of non-Hodgkin lymphomas.; DISEASE: Note=A chromosomal aberration involving ALK is associat…	TISSUE SPECIFICITY: Expressed in brain and CNS. Also expressed in the small intestine and testis, but not in normal lymphoid cells. {ECO:0000269|PubMed:9174053}.;	.	.	0.21536	0.41881	-2.24197	1.30337	3502.63	11.4087	rs774271469	450817	Neuroblastoma_3	MedGen:C2751681\x2cOMIM:613014	criteria_provided\x2c_single_submitter	Uncertain_significance	0.355	0.121	T	0.001	0.421	U	1	0.81	D	0.69	0.17	N	-1.61	0.823	D	-0.99	0.262	N	-0.09
2	29436908	29436908	C	T	exonic	ALK	.	nonsynonymous SNV	ALK:NM_004304:exon24:c.G3685A:p.V1229M	0.522363	0.477637	4.24e-10	anaplastic lymphoma receptor tyrosine kinase	FUNCTION: Neuronal orphan receptor tyrosine kinase that is essentially and transiently expressed in specific regions of the central and peripheral nervous systems and plays an important role in the genesis and differentiation of the nervous system. Transduces signals from ligands at the cell surface, through specific activation of the mitogen-activated protein kinase (MAPK) pathway. Phosphorylate…	DISEASE: Note=A chromosomal aberration involving ALK is found in a form of non-Hodgkin lymphoma. Translocation t(2;5)(p23;q35) with NPM1. The resulting chimeric NPM1-ALK protein homodimerize and the kinase becomes constitutively activated. The constitutively active fusion proteins are responsible for 5-10% of non-Hodgkin lymphomas.; DISEASE: Note=A chromosomal aberration involving ALK is associat…	TISSUE SPECIFICITY: Expressed in brain and CNS. Also expressed in the small intestine and testis, but not in normal lymphoid cells. {ECO:0000269|PubMed:9174053}.;	.	.	0.21536	0.41881	-2.24197	1.30337	3502.63	11.4087	rs776228721	214511	Neuroblastoma_3	MedGen:C2751681\x2cOMIM:613014	criteria_provided\x2c_single_submitter	Uncertain_significance	0.297	0.146	T	0.001	0.431	D	1	0.81	D	0.375	0.121	N	-2.52	0.894	D	-1.57	0.379	N	-0.042
13	103518032	103518032	T	C	exonic	BIVM-ERCC5;ERCC5	.	nonsynonymous SNV	ERCC5:NM_000123:exon9:c.T1970C:p.V657A,BIVM-ERCC5:NM_001204425:exon17:c.T3332C:p.V1111A	.	.	.	.	.	.	.	.	.	.	.	.	.	.	.	.	.	.	.	.	.	0.009	0.574	D	0	0.457	D	1	0.81	D	2.515	0.735	M	3.34	0.061	T	-2.53	0.548	D	-1.11
12	111885286	111885286	C	T	exonic	SH2B3	.	nonsynonymous SNV	SH2B3:NM_001291424:exon5:c.C568T:p.R190W,SH2B3:NM_005475:exon6:c.C1174T:p.R392W	0.00592219	0.972368	0.0217094	SH2B adaptor protein 3	FUNCTION: Links T-cell receptor activation signal to phospholipase C-gamma-1, GRB2 and phosphatidylinositol 3-kinase. {ECO:0000250}.;	DISEASE: Celiac disease 13 (CELIAC13) [MIM:612011]: A multifactorial, chronic disorder of the small intestine caused by intolerance to gluten. It is characterized by immune-mediated enteropathy associated with failed intestinal absorption, and malnutrition. In predisposed individuals, the ingestion of gluten- containing food such as wheat and rye induces a flat jejunal mucosa with infiltration of…	TISSUE SPECIFICITY: Preferentially expressed by lymphoid cell lines.;	lymphoreticular;smooth muscle;ovary;colon;parathyroid;fovea centralis;skin;retina;bone marrow;uterus;optic nerve;whole body;frontal lobe;bone;testis;germinal center;brain;unclassifiable (Anatomical System);lymph node;cartilage;heart;islets of Langerhans;muscle;urinary;blood;skeletal muscle;breast;pancreas;lung;nasopharynx;trabecular meshwork;placenta;macula lutea;visual apparatus;liver;spleen;cer…	superior cervical ganglion;atrioventricular node;	0.78211	0.35815	.	.	1095.65	6.33313	rs770836648	.	.	.	.	.	0	0.912	D	0	0.843	D	1	0.81	D	4.555	0.992	H	-5.7	0.993	D	-7.97	0.964	D	0.991
19	45867550	45867550	C	T	exonic	ERCC2	.	nonsynonymous SNV	ERCC2:NM_001130867:exon8:c.G686A:p.R229H,ERCC2:NM_000400:exon9:c.G758A:p.R253H	3.14e-13	0.253791	0.746209	excision repair cross-complementation group 2	FUNCTION: ATP-dependent 5'-3' DNA helicase, component of the core- TFIIH basal transcription factor. Involved in nucleotide excision repair (NER) of DNA by opening DNA around the damage, and in RNA transcription by RNA polymerase II by anchoring the CDK-activating kinase (CAK) complex, composed of CDK7, cyclin H and MAT1, to the core-TFIIH complex. Involved in the regulation of vitamin-D receptor…	DISEASE: Xeroderma pigmentosum complementation group D (XP-D) [MIM:278730]: An autosomal recessive pigmentary skin disorder characterized by solar hypersensitivity of the skin, high predisposition for developing cancers on areas exposed to sunlight and, in some cases, neurological abnormalities. The skin develops marked freckling and other pigmentation abnormalities. Some XP-D patients present fe…	.	lymphoreticular;myocardium;ovary;colon;parathyroid;choroid;skin;endometrium;bone;pituitary gland;testis;brain;unclassifiable (Anatomical System);lymph node;cartilage;islets of Langerhans;muscle;skeletal muscle;breast;pancreas;lung;placenta;liver;cervix;spleen;stomach;	.	0.40797	0.77072	-1.94568	1.88724	3745.39	11.9685	.	.	.	.	.	.	0.003	0.682	D	0	0.843	D	1	0.81	D	2.68	0.787	M	-0.58	0.714	T	-3.24	0.655	D	0.227
11	32450117	32450117	G	A	exonic	WT1	.	nonsynonymous SNV	WT1:NM_000378:exon2:c.C695T:p.P232L,WT1:NM_001198551:exon2:c.C59T:p.P20L,WT1:NM_001198552:exon2:c.C59T:p.P20L,WT1:NM_024424:exon2:c.C695T:p.P232L,WT1:NM_024426:exon2:c.C695T:p.P232L	.	.	.	Wilms tumor 1	FUNCTION: Transcription factor that plays an important role in cellular development and cell survival. Regulates the expression of numerous target genes, including EPO. Plays an essential role for development of the urogenital system. Recognizes and binds to the DNA sequence 5'-CGCCCCCGC-3'. It has a tumor suppressor as well as an oncogenic role in tumor formation. Function may be isoform-specifi…	DISEASE: Frasier syndrome (FS) [MIM:136680]: Characterized by a slowly progressing nephropathy leading to renal failure in adolescence or early adulthood, male pseudohermaphroditism, and no Wilms tumor. As for histological findings of the kidneys, focal glomerular sclerosis is often observed. There is phenotypic overlap with Denys-Drash syndrome. Inheritance is autosomal dominant. {ECO:0000269|Pu…	TISSUE SPECIFICITY: Expressed in the kidney and a subset of hematopoietic cells.;	unclassifiable (Anatomical System);uterus;prostate;pancreas;lung;ovary;heart;endometrium;bone;testis;kidney;skin;	uterus;superior cervical ganglion;testis - interstitial;uterus corpus;ovary;testis - seminiferous tubule;placenta;testis;kidney;trigeminal ganglion;skeletal muscle;	0.99894	0.87462	-0.449947	24.0033	29.5105	0.94292	rs760776653	.	.	.	.	.	0	0.912	D	0	0.486	U	1	0.81	D	2.42	0.702	M	-2.17	0.866	D	-4.53	0.796	D	0.298
13	103525619	103525619	C	T	exonic	BIVM-ERCC5;ERCC5	.	nonsynonymous SNV	ERCC5:NM_000123:exon14:c.C2890T:p.R964W,BIVM-ERCC5:NM_001204425:exon22:c.C4252T:p.R1418W	.	.	.	.	.	.	.	.	.	.	.	.	.	.	.	rs574826021	137904	Xeroderma_pigmentosum|not_specified	MedGen:C0043346\x2cOrphanet:ORPHA910\x2cSNOMED_CT:44600005|MedGen:CN169374	criteria_provided\x2c_single_submitter	Uncertain_significance	0.004	0.654	D	0.001	0.412	D	0.963	0.383	D	2.19	0.618	M	-1.06	0.768	T	-4.21	0.785	D	0.04
12	112915523	112915523	A	G	exonic	PTPN11	.	nonsynonymous SNV	PTPN11:NM_001330437:exon8:c.A922G:p.N308D,PTPN11:NM_002834:exon8:c.A922G:p.N308D,PTPN11:NM_080601:exon8:c.A922G:p.N308D	0.999877	0.000122769	6.39e-11	protein tyrosine phosphatase, non-receptor type 11	FUNCTION: Acts downstream of various receptor and cytoplasmic protein tyrosine kinases to participate in the signal transduction from the cell surface to the nucleus. Dephosphorylates ROCK2 at Tyr-722 resulting in stimulatation of its RhoA binding activity. {ECO:0000269|PubMed:10655584, ECO:0000269|PubMed:18559669, ECO:0000269|PubMed:18829466}.;	DISEASE: LEOPARD syndrome 1 (LPRD1) [MIM:151100]: A disorder characterized by lentigines, electrocardiographic conduction abnormalities, ocular hypertelorism, pulmonic stenosis, abnormalities of genitalia, retardation of growth, and sensorineural deafness. {ECO:0000269|PubMed:12058348, ECO:0000269|PubMed:14961557, ECO:0000269|PubMed:15121796, ECO:0000269|PubMed:15389709, ECO:0000269|PubMed:155203…	TISSUE SPECIFICITY: Widely expressed, with highest levels in heart, brain, and skeletal muscle. {ECO:0000269|PubMed:1280823, ECO:0000269|PubMed:7681589, ECO:0000269|PubMed:8216283}.;	ovary;salivary gland;intestine;colon;parathyroid;skin;retina;bone marrow;uterus;prostate;frontal lobe;endometrium;oesophagus;larynx;bone;thyroid;testis;germinal center;brain;pineal gland;unclassifiable (Anatomical System);lymph node;cartilage;heart;islets of Langerhans;pineal body;urinary;adrenal cortex;pharynx;blood;skeletal muscle;breast;lung;cornea;adrenal gland;placenta;visual apparatus;hippo…	amygdala;testis - interstitial;thalamus;medulla oblongata;superior cervical ganglion;occipital lobe;hypothalamus;spinal cord;caudate nucleus;pons;skeletal muscle;subthalamic nucleus;prefrontal cortex;ciliary ganglion;trigeminal ganglion;parietal lobe;	0.26245	0.7289	-0.4279	25.1474	19.4464	0.66817	rs28933386	28365	Juvenile_myelomonocytic_leukemia|Noonan_syndrome|Inborn_genetic_diseases|Noonan_syndrome_1|Metachondromatosis|LEOPARD_syndrome_1|Rasopathy|not_specified|Cardiovascular_phenotype|not_provided	Human_Phenotype_Ontology:HP:0012209\x2cMedGen:C0349639\x2cOMIM:607785\x2cOrphanet:ORPHA86834|MeSH:D009634\x2cMedGen:C0028326\x2cOrphanet:ORPHA648\x2cSNOMED_CT:205824006|MeSH:D030342\x2cMedGen:C0950123|MedGen:C0041409\x2cOMIM:163950|MedGen:C0410530\x2cOMIM:156250\x2cOrphanet:ORPHA2499\x2cSNOMED_CT:205481009|MedGen:CN074218\x2cOMIM:151100|MedGen:CN166718\x2cOrphanet:ORPHA98733|MedGen:CN169374|MedGe…	reviewed_by_expert_panel	Pathogenic	0.016	0.531	D	0	0.843	D	1	0.81	A	3.85	0.959	H	-5.98	0.995	D	-4.38	0.778	D	1.167
17	7574017	7574017	C	T	exonic	TP53	.	nonsynonymous SNV	TP53:NM_001126115:exon6:c.G614A:p.R205H,TP53:NM_001276697:exon6:c.G533A:p.R178H,TP53:NM_001126118:exon9:c.G893A:p.R298H,TP53:NM_000546:exon10:c.G1010A:p.R337H,TP53:NM_001126112:exon10:c.G1010A:p.R337H,TP53:NM_001276760:exon10:c.G893A:p.R298H,TP53:NM_001276761:exon10:c.G893A:p.R298H	0.912223	0.0877503	2.67e-05	tumor protein p53	FUNCTION: Acts as a tumor suppressor in many tumor types; induces growth arrest or apoptosis depending on the physiological circumstances and cell type. Involved in cell cycle regulation as a trans-activator that acts to negatively regulate cell division by controlling a set of genes required for this process. One of the activated genes is an inhibitor of cyclin-dependent kinases. Apoptosis induc…	DISEASE: Note=TP53 is found in increased amounts in a wide variety of transformed cells. TP53 is frequently mutated or inactivated in about 60% of cancers. TP53 defects are found in Barrett metaplasia a condition in which the normally stratified squamous epithelium of the lower esophagus is replaced by a metaplastic columnar epithelium. The condition develops as a complication in approximately 10…	TISSUE SPECIFICITY: Ubiquitous. Isoforms are expressed in a wide range of normal tissues but in a tissue-dependent manner. Isoform 2 is expressed in most normal tissues but is not detected in brain, lung, prostate, muscle, fetal brain, spinal cord and fetal liver. Isoform 3 is expressed in most normal tissues but is not detected in lung, spleen, testis, fetal brain, spinal cord and fetal liver. I…	lymphoreticular;ovary;colon;vein;skin;bone marrow;uterus;prostate;frontal lobe;endometrium;larynx;bone;thyroid;testis;amniotic fluid;germinal center;brain;bladder;unclassifiable (Anatomical System);lymph node;cartilage;tongue;islets of Langerhans;blood;skeletal muscle;breast;bile duct;pancreas;lung;mesenchyma;epididymis;placenta;hypopharynx;liver;cervix;spleen;head and neck;kidney;mammary gland;s…	superior cervical ganglion;placenta;white blood cells;atrioventricular node;skeletal muscle;	0.99999	0.9998	-0.247889	35.9873	15.3263	0.55115	rs121912664	27418	Li-Fraumeni_syndrome_1|Neoplasm_of_the_breast|Hereditary_cancer-predisposing_syndrome|Li-Fraumeni_syndrome|Adrenocortical_carcinoma\x2c_pediatric|not_provided	Gene:553989\x2cMedGen:C1835398\x2cOMIM:151623|Human_Phenotype_Ontology:HP:0100013\x2cMeSH:D001943\x2cMedGen:C1458155\x2cOrphanet:ORPHA180250\x2cSNOMED_CT:126926005|MedGen:C0027672\x2cSNOMED_CT:699346009|MedGen:C0085390\x2cOrphanet:ORPHA524\x2cSNOMED_CT:428850001|MedGen:C1859973|MedGen:CN517202	criteria_provided\x2c_multiple_submitters\x2c_no_conflicts	Pathogenic	0.038	0.427	D	0	0.843	D	0.979	0.81	A	2.4	0.697	M	-3.63	0.951	D	-2.1	0.478	N	0.735
12	25368380	25368380	T	G	exonic	KRAS	.	nonsynonymous SNV	KRAS:NM_033360:exon5:c.A565C:p.M189L	0.00106119	0.603148	0.395791	Kirsten rat sarcoma viral oncogene homolog	FUNCTION: Ras proteins bind GDP/GTP and possess intrinsic GTPase activity. Plays an important role in the regulation of cell proliferation (PubMed:23698361, PubMed:22711838). {ECO:0000269|PubMed:22711838, ECO:0000269|PubMed:23698361, ECO:0000305}.;	DISEASE: Leukemia, acute myelogenous (AML) [MIM:601626]: A subtype of acute leukemia, a cancer of the white blood cells. AML is a malignant disease of bone marrow characterized by maturational arrest of hematopoietic precursors at an early stage of development. Clonal expansion of myeloid blasts occurs in bone marrow, blood, and other tissue. Myelogenous leukemias develop from changes in cells th…	.	ovary;salivary gland;intestine;colon;parathyroid;skin;retina;bone marrow;uterus;prostate;optic nerve;whole body;frontal lobe;cochlea;endometrium;bone;thyroid;testis;germinal center;spinal ganglion;brain;bladder;unclassifiable (Anatomical System);lymph node;cartilage;heart;tongue;islets of Langerhans;spinal cord;pharynx;blood;skeletal muscle;breast;bile duct;pancreas;lung;cornea;placenta;visual ap…	dorsal root ganglion;whole brain;amygdala;occipital lobe;superior cervical ganglion;atrioventricular node;pons;subthalamic nucleus;prefrontal cortex;globus pallidus;ciliary ganglion;trigeminal ganglion;cingulate cortex;cerebellum;	0.99997	0.53296	-0.141299	42.8757	3.46519	0.12617	rs201170656	55707	not_specified|not_provided	MedGen:CN169374|MedGen:CN517202	criteria_provided\x2c_conflicting_interpretations	Conflicting_interpretations_of_pathogenicity	0.867	0.026	T	0	0.843	D	1	0.81	D	-0.445	0.028	N	-0.26	0.672	T	-0.16	0.095	N	-0.92
17	7574017	7574017	C	T	exonic	TP53	.	nonsynonymous SNV	TP53:NM_001126115:exon6:c.G614A:p.R205H,TP53:NM_001276697:exon6:c.G533A:p.R178H,TP53:NM_001126118:exon9:c.G893A:p.R298H,TP53:NM_000546:exon10:c.G1010A:p.R337H,TP53:NM_001126112:exon10:c.G1010A:p.R337H,TP53:NM_001276760:exon10:c.G893A:p.R298H,TP53:NM_001276761:exon10:c.G893A:p.R298H	0.912223	0.0877503	2.67e-05	tumor protein p53	FUNCTION: Acts as a tumor suppressor in many tumor types; induces growth arrest or apoptosis depending on the physiological circumstances and cell type. Involved in cell cycle regulation as a trans-activator that acts to negatively regulate cell division by controlling a set of genes required for this process. One of the activated genes is an inhibitor of cyclin-dependent kinases. Apoptosis induc…	DISEASE: Note=TP53 is found in increased amounts in a wide variety of transformed cells. TP53 is frequently mutated or inactivated in about 60% of cancers. TP53 defects are found in Barrett metaplasia a condition in which the normally stratified squamous epithelium of the lower esophagus is replaced by a metaplastic columnar epithelium. The condition develops as a complication in approximately 10…	TISSUE SPECIFICITY: Ubiquitous. Isoforms are expressed in a wide range of normal tissues but in a tissue-dependent manner. Isoform 2 is expressed in most normal tissues but is not detected in brain, lung, prostate, muscle, fetal brain, spinal cord and fetal liver. Isoform 3 is expressed in most normal tissues but is not detected in lung, spleen, testis, fetal brain, spinal cord and fetal liver. I…	lymphoreticular;ovary;colon;vein;skin;bone marrow;uterus;prostate;frontal lobe;endometrium;larynx;bone;thyroid;testis;amniotic fluid;germinal center;brain;bladder;unclassifiable (Anatomical System);lymph node;cartilage;tongue;islets of Langerhans;blood;skeletal muscle;breast;bile duct;pancreas;lung;mesenchyma;epididymis;placenta;hypopharynx;liver;cervix;spleen;head and neck;kidney;mammary gland;s…	superior cervical ganglion;placenta;white blood cells;atrioventricular node;skeletal muscle;	0.99999	0.9998	-0.247889	35.9873	15.3263	0.55115	rs121912664	27418	Li-Fraumeni_syndrome_1|Neoplasm_of_the_breast|Hereditary_cancer-predisposing_syndrome|Li-Fraumeni_syndrome|Adrenocortical_carcinoma\x2c_pediatric|not_provided	Gene:553989\x2cMedGen:C1835398\x2cOMIM:151623|Human_Phenotype_Ontology:HP:0100013\x2cMeSH:D001943\x2cMedGen:C1458155\x2cOrphanet:ORPHA180250\x2cSNOMED_CT:126926005|MedGen:C0027672\x2cSNOMED_CT:699346009|MedGen:C0085390\x2cOrphanet:ORPHA524\x2cSNOMED_CT:428850001|MedGen:C1859973|MedGen:CN517202	criteria_provided\x2c_multiple_submitters\x2c_no_conflicts	Pathogenic	0.038	0.427	D	0	0.843	D	0.979	0.81	A	2.4	0.697	M	-3.63	0.951	D	-2.1	0.478	N	0.735
17	7574017	7574017	C	T	exonic	TP53	.	nonsynonymous SNV	TP53:NM_001126115:exon6:c.G614A:p.R205H,TP53:NM_001276697:exon6:c.G533A:p.R178H,TP53:NM_001126118:exon9:c.G893A:p.R298H,TP53:NM_000546:exon10:c.G1010A:p.R337H,TP53:NM_001126112:exon10:c.G1010A:p.R337H,TP53:NM_001276760:exon10:c.G893A:p.R298H,TP53:NM_001276761:exon10:c.G893A:p.R298H	0.912223	0.0877503	2.67e-05	tumor protein p53	FUNCTION: Acts as a tumor suppressor in many tumor types; induces growth arrest or apoptosis depending on the physiological circumstances and cell type. Involved in cell cycle regulation as a trans-activator that acts to negatively regulate cell division by controlling a set of genes required for this process. One of the activated genes is an inhibitor of cyclin-dependent kinases. Apoptosis induc…	DISEASE: Note=TP53 is found in increased amounts in a wide variety of transformed cells. TP53 is frequently mutated or inactivated in about 60% of cancers. TP53 defects are found in Barrett metaplasia a condition in which the normally stratified squamous epithelium of the lower esophagus is replaced by a metaplastic columnar epithelium. The condition develops as a complication in approximately 10…	TISSUE SPECIFICITY: Ubiquitous. Isoforms are expressed in a wide range of normal tissues but in a tissue-dependent manner. Isoform 2 is expressed in most normal tissues but is not detected in brain, lung, prostate, muscle, fetal brain, spinal cord and fetal liver. Isoform 3 is expressed in most normal tissues but is not detected in lung, spleen, testis, fetal brain, spinal cord and fetal liver. I…	lymphoreticular;ovary;colon;vein;skin;bone marrow;uterus;prostate;frontal lobe;endometrium;larynx;bone;thyroid;testis;amniotic fluid;germinal center;brain;bladder;unclassifiable (Anatomical System);lymph node;cartilage;tongue;islets of Langerhans;blood;skeletal muscle;breast;bile duct;pancreas;lung;mesenchyma;epididymis;placenta;hypopharynx;liver;cervix;spleen;head and neck;kidney;mammary gland;s…	superior cervical ganglion;placenta;white blood cells;atrioventricular node;skeletal muscle;	0.99999	0.9998	-0.247889	35.9873	15.3263	0.55115	rs121912664	27418	Li-Fraumeni_syndrome_1|Neoplasm_of_the_breast|Hereditary_cancer-predisposing_syndrome|Li-Fraumeni_syndrome|Adrenocortical_carcinoma\x2c_pediatric|not_provided	Gene:553989\x2cMedGen:C1835398\x2cOMIM:151623|Human_Phenotype_Ontology:HP:0100013\x2cMeSH:D001943\x2cMedGen:C1458155\x2cOrphanet:ORPHA180250\x2cSNOMED_CT:126926005|MedGen:C0027672\x2cSNOMED_CT:699346009|MedGen:C0085390\x2cOrphanet:ORPHA524\x2cSNOMED_CT:428850001|MedGen:C1859973|MedGen:CN517202	criteria_provided\x2c_multiple_submitters\x2c_no_conflicts	Pathogenic	0.038	0.427	D	0	0.843	D	0.979	0.81	A	2.4	0.697	M	-3.63	0.951	D	-2.1	0.478	N	0.735
17	7574017	7574017	C	T	exonic	TP53	.	nonsynonymous SNV	TP53:NM_001126115:exon6:c.G614A:p.R205H,TP53:NM_001276697:exon6:c.G533A:p.R178H,TP53:NM_001126118:exon9:c.G893A:p.R298H,TP53:NM_000546:exon10:c.G1010A:p.R337H,TP53:NM_001126112:exon10:c.G1010A:p.R337H,TP53:NM_001276760:exon10:c.G893A:p.R298H,TP53:NM_001276761:exon10:c.G893A:p.R298H	0.912223	0.0877503	2.67e-05	tumor protein p53	FUNCTION: Acts as a tumor suppressor in many tumor types; induces growth arrest or apoptosis depending on the physiological circumstances and cell type. Involved in cell cycle regulation as a trans-activator that acts to negatively regulate cell division by controlling a set of genes required for this process. One of the activated genes is an inhibitor of cyclin-dependent kinases. Apoptosis induc…	DISEASE: Note=TP53 is found in increased amounts in a wide variety of transformed cells. TP53 is frequently mutated or inactivated in about 60% of cancers. TP53 defects are found in Barrett metaplasia a condition in which the normally stratified squamous epithelium of the lower esophagus is replaced by a metaplastic columnar epithelium. The condition develops as a complication in approximately 10…	TISSUE SPECIFICITY: Ubiquitous. Isoforms are expressed in a wide range of normal tissues but in a tissue-dependent manner. Isoform 2 is expressed in most normal tissues but is not detected in brain, lung, prostate, muscle, fetal brain, spinal cord and fetal liver. Isoform 3 is expressed in most normal tissues but is not detected in lung, spleen, testis, fetal brain, spinal cord and fetal liver. I…	lymphoreticular;ovary;colon;vein;skin;bone marrow;uterus;prostate;frontal lobe;endometrium;larynx;bone;thyroid;testis;amniotic fluid;germinal center;brain;bladder;unclassifiable (Anatomical System);lymph node;cartilage;tongue;islets of Langerhans;blood;skeletal muscle;breast;bile duct;pancreas;lung;mesenchyma;epididymis;placenta;hypopharynx;liver;cervix;spleen;head and neck;kidney;mammary gland;s…	superior cervical ganglion;placenta;white blood cells;atrioventricular node;skeletal muscle;	0.99999	0.9998	-0.247889	35.9873	15.3263	0.55115	rs121912664	27418	Li-Fraumeni_syndrome_1|Neoplasm_of_the_breast|Hereditary_cancer-predisposing_syndrome|Li-Fraumeni_syndrome|Adrenocortical_carcinoma\x2c_pediatric|not_provided	Gene:553989\x2cMedGen:C1835398\x2cOMIM:151623|Human_Phenotype_Ontology:HP:0100013\x2cMeSH:D001943\x2cMedGen:C1458155\x2cOrphanet:ORPHA180250\x2cSNOMED_CT:126926005|MedGen:C0027672\x2cSNOMED_CT:699346009|MedGen:C0085390\x2cOrphanet:ORPHA524\x2cSNOMED_CT:428850001|MedGen:C1859973|MedGen:CN517202	criteria_provided\x2c_multiple_submitters\x2c_no_conflicts	Pathogenic	0.038	0.427	D	0	0.843	D	0.979	0.81	A	2.4	0.697	M	-3.63	0.951	D	-2.1	0.478	N	0.735
8	90983439	90983439	A	G	exonic	NBN	.	nonsynonymous SNV	NBN:NM_002485:exon6:c.T664C:p.F222L,NBN:NM_001024688:exon7:c.T418C:p.F140L	1.74e-10	0.594331	0.405669	nibrin	FUNCTION: Component of the MRE11-RAD50-NBN (MRN complex) which plays a critical role in the cellular response to DNA damage and the maintenance of chromosome integrity. The complex is involved in double-strand break (DSB) repair, DNA recombination, maintenance of telomere integrity, cell cycle checkpoint control and meiosis. The complex possesses single-strand endonuclease activity and double-str…	DISEASE: Nijmegen breakage syndrome (NBS) [MIM:251260]: A disorder characterized by chromosomal instability, radiation sensitivity, microcephaly, growth retardation, immunodeficiency and predisposition to cancer, particularly to lymphoid malignancies. {ECO:0000269|PubMed:9590180}. Note=The disease is caused by mutations affecting the gene represented in this entry.; DISEASE: Breast cancer (BC) [M…	TISSUE SPECIFICITY: Ubiquitous. Expressed at high levels in testis.;	ovary;umbilical cord;colon;parathyroid;fovea centralis;choroid;skin;retina;bone marrow;uterus;prostate;optic nerve;endometrium;larynx;bone;thyroid;pituitary gland;testis;germinal center;brain;bladder;unclassifiable (Anatomical System);cartilage;heart;islets of Langerhans;blood;lens;skeletal muscle;breast;lung;placenta;macula lutea;liver;hypopharynx;head and neck;kidney;mammary gland;stomach;	amygdala;dorsal root ganglion;medulla oblongata;superior cervical ganglion;testis - interstitial;subthalamic nucleus;ciliary ganglion;atrioventricular node;pons;trigeminal ganglion;parietal lobe;skeletal muscle;	0.84431	0.65315	1.64435	96.1665	2534.24	9.39528	rs541992192	139758	Hereditary_cancer-predisposing_syndrome|Microcephaly\x2c_normal_intelligence_and_immunodeficiency|not_specified	MedGen:C0027672\x2cSNOMED_CT:699346009|MedGen:C0398791\x2cOMIM:251260\x2cOrphanet:ORPHA647\x2cSNOMED_CT:234638009|MedGen:CN169374	criteria_provided\x2c_multiple_submitters\x2c_no_conflicts	Uncertain_significance	0	0.912	D	0	0.843	D	1	0.81	D	3.04	0.868	M	-1.22	0.842	T	-5.2	0.881	D	0.754
8	30982438	30982438	A	C	exonic	WRN	.	nonsynonymous SNV	WRN:NM_000553:exon23:c.A2747C:p.H916P	1.96e-16	0.996075	0.00392489	Werner syndrome RecQ like helicase	FUNCTION: Multifunctional enzyme that has both magnesium and ATP- dependent DNA-helicase activity and 3'->5' exonuclease activity towards double-stranded DNA with a 5'-overhang. Has no nuclease activity towards single-stranded DNA or blunt-ended double- stranded DNA. Binds preferentially to DNA substrates containing alternate secondary structures, such as replication forks and Holliday junctions.…	DISEASE: Werner syndrome (WRN) [MIM:277700]: A rare autosomal recessive progeroid syndrome characterized by the premature onset of multiple age-related disorders, including atherosclerosis, cancer, non-insulin-dependent diabetes mellitus, ocular cataracts and osteoporosis. The major cause of death, at a median age of 47, is myocardial infarction. {ECO:0000269|PubMed:16673358}. Note=The disease is…	.	unclassifiable (Anatomical System);heart;lacrimal gland;islets of Langerhans;colon;blood;skin;breast;uterus;lung;cochlea;larynx;bone;thyroid;placenta;visual apparatus;liver;testis;head and neck;spleen;germinal center;kidney;brain;stomach;gall bladder;	skeletal muscle;	0.91208	0.52258	0.683343	84.9493	1994.01	8.22829	rs754985773	396608	Werner_syndrome	MedGen:C0043119\x2cOMIM:277700\x2cOrphanet:ORPHA902\x2cSNOMED_CT:51626007	criteria_provided\x2c_single_submitter	Uncertain_significance	0.003	0.682	D	0	0.843	D	1	0.548	D	3.305	0.907	M	0.76	0.499	T	-7.66	0.955	D	-0.216
11	119170384	119170384	C	A	exonic	CBL	.	nonsynonymous SNV	CBL:NM_005188:exon16:c.C2614A:p.Q872K	0.00678736	0.993206	6.38e-06	Cbl proto-oncogene, E3 ubiquitin protein ligase	FUNCTION: Adapter protein that functions as a negative regulator of many signaling pathways that are triggered by activation of cell surface receptors. Acts as an E3 ubiquitin-protein ligase, which accepts ubiquitin from specific E2 ubiquitin-conjugating enzymes, and then transfers it to substrates promoting their degradation by the proteasome. Recognizes activated receptor tyrosine kinases, incl…	DISEASE: Noonan syndrome-like disorder with or without juvenile myelomonocytic leukemia (NSLL) [MIM:613563]: A syndrome characterized by a phenotype reminiscent of Noonan syndrome. Clinical features are highly variable, including facial dysmorphism, short neck, developmental delay, hyperextensible joints and thorax abnormalities with widely spaced nipples. The facial features consist of triangula…	.	unclassifiable (Anatomical System);breast;lung;testis;colon;blood;skeletal muscle;bone marrow;	testis - interstitial;superior cervical ganglion;testis;skeletal muscle;	0.9967	0.47784	-1.04158	7.77306	223.453	3.23169	rs746795014	494967	not_specified	MedGen:CN169374	criteria_provided\x2c_single_submitter	Uncertain_significance	0.004	0.654	D	0	0.629	D	1	0.81	D	1.845	0.488	L	1.97	0.221	T	-0.98	0.26	N	-1.147
17	7574017	7574017	C	T	exonic	TP53	.	nonsynonymous SNV	TP53:NM_001126115:exon6:c.G614A:p.R205H,TP53:NM_001276697:exon6:c.G533A:p.R178H,TP53:NM_001126118:exon9:c.G893A:p.R298H,TP53:NM_000546:exon10:c.G1010A:p.R337H,TP53:NM_001126112:exon10:c.G1010A:p.R337H,TP53:NM_001276760:exon10:c.G893A:p.R298H,TP53:NM_001276761:exon10:c.G893A:p.R298H	0.912223	0.0877503	2.67e-05	tumor protein p53	FUNCTION: Acts as a tumor suppressor in many tumor types; induces growth arrest or apoptosis depending on the physiological circumstances and cell type. Involved in cell cycle regulation as a trans-activator that acts to negatively regulate cell division by controlling a set of genes required for this process. One of the activated genes is an inhibitor of cyclin-dependent kinases. Apoptosis induc…	DISEASE: Note=TP53 is found in increased amounts in a wide variety of transformed cells. TP53 is frequently mutated or inactivated in about 60% of cancers. TP53 defects are found in Barrett metaplasia a condition in which the normally stratified squamous epithelium of the lower esophagus is replaced by a metaplastic columnar epithelium. The condition develops as a complication in approximately 10…	TISSUE SPECIFICITY: Ubiquitous. Isoforms are expressed in a wide range of normal tissues but in a tissue-dependent manner. Isoform 2 is expressed in most normal tissues but is not detected in brain, lung, prostate, muscle, fetal brain, spinal cord and fetal liver. Isoform 3 is expressed in most normal tissues but is not detected in lung, spleen, testis, fetal brain, spinal cord and fetal liver. I…	lymphoreticular;ovary;colon;vein;skin;bone marrow;uterus;prostate;frontal lobe;endometrium;larynx;bone;thyroid;testis;amniotic fluid;germinal center;brain;bladder;unclassifiable (Anatomical System);lymph node;cartilage;tongue;islets of Langerhans;blood;skeletal muscle;breast;bile duct;pancreas;lung;mesenchyma;epididymis;placenta;hypopharynx;liver;cervix;spleen;head and neck;kidney;mammary gland;s…	superior cervical ganglion;placenta;white blood cells;atrioventricular node;skeletal muscle;	0.99999	0.9998	-0.247889	35.9873	15.3263	0.55115	rs121912664	27418	Li-Fraumeni_syndrome_1|Neoplasm_of_the_breast|Hereditary_cancer-predisposing_syndrome|Li-Fraumeni_syndrome|Adrenocortical_carcinoma\x2c_pediatric|not_provided	Gene:553989\x2cMedGen:C1835398\x2cOMIM:151623|Human_Phenotype_Ontology:HP:0100013\x2cMeSH:D001943\x2cMedGen:C1458155\x2cOrphanet:ORPHA180250\x2cSNOMED_CT:126926005|MedGen:C0027672\x2cSNOMED_CT:699346009|MedGen:C0085390\x2cOrphanet:ORPHA524\x2cSNOMED_CT:428850001|MedGen:C1859973|MedGen:CN517202	criteria_provided\x2c_multiple_submitters\x2c_no_conflicts	Pathogenic	0.038	0.427	D	0	0.843	D	0.979	0.81	A	2.4	0.697	M	-3.63	0.951	D	-2.1	0.478	N	0.735
17	7578211	7578211	C	T	exonic	TP53	.	nonsynonymous SNV	TP53:NM_001126115:exon2:c.G242A:p.R81Q,TP53:NM_001126116:exon2:c.G242A:p.R81Q,TP53:NM_001126117:exon2:c.G242A:p.R81Q,TP53:NM_001276697:exon2:c.G161A:p.R54Q,TP53:NM_001276698:exon2:c.G161A:p.R54Q,TP53:NM_001276699:exon2:c.G161A:p.R54Q,TP53:NM_001126118:exon5:c.G521A:p.R174Q,TP53:NM_000546:exon6:c.G638A:p.R213Q,TP53:NM_001126112:exon6:c.G638A:p.R213Q,TP53:NM_001126113:exon6:c.G638A:p.R213Q,TP53:NM_…	0.912223	0.0877503	2.67e-05	tumor protein p53	FUNCTION: Acts as a tumor suppressor in many tumor types; induces growth arrest or apoptosis depending on the physiological circumstances and cell type. Involved in cell cycle regulation as a trans-activator that acts to negatively regulate cell division by controlling a set of genes required for this process. One of the activated genes is an inhibitor of cyclin-dependent kinases. Apoptosis induc…	DISEASE: Note=TP53 is found in increased amounts in a wide variety of transformed cells. TP53 is frequently mutated or inactivated in about 60% of cancers. TP53 defects are found in Barrett metaplasia a condition in which the normally stratified squamous epithelium of the lower esophagus is replaced by a metaplastic columnar epithelium. The condition develops as a complication in approximately 10…	TISSUE SPECIFICITY: Ubiquitous. Isoforms are expressed in a wide range of normal tissues but in a tissue-dependent manner. Isoform 2 is expressed in most normal tissues but is not detected in brain, lung, prostate, muscle, fetal brain, spinal cord and fetal liver. Isoform 3 is expressed in most normal tissues but is not detected in lung, spleen, testis, fetal brain, spinal cord and fetal liver. I…	lymphoreticular;ovary;colon;vein;skin;bone marrow;uterus;prostate;frontal lobe;endometrium;larynx;bone;thyroid;testis;amniotic fluid;germinal center;brain;bladder;unclassifiable (Anatomical System);lymph node;cartilage;tongue;islets of Langerhans;blood;skeletal muscle;breast;bile duct;pancreas;lung;mesenchyma;epididymis;placenta;hypopharynx;liver;cervix;spleen;head and neck;kidney;mammary gland;s…	superior cervical ganglion;placenta;white blood cells;atrioventricular node;skeletal muscle;	0.99999	0.9998	-0.247889	35.9873	15.3263	0.55115	rs587778720	139098	Li-Fraumeni_syndrome_1|Renal_cell_carcinoma\x2c_papillary\x2c_1|Pancreatic_adenocarcinoma|Squamous_cell_carcinoma_of_the_skin|Transitional_cell_carcinoma_of_the_bladder|Adrenocortical_carcinoma|Carcinoma_of_esophagus|Lung_adenocarcinoma|Squamous_cell_lung_carcinoma|Neoplasm_of_brain|Neoplasm_of_the_breast|Glioblastoma|Squamous_cell_carcinoma_of_the_head_and_neck|Malignant_melanoma_of_skin|Adenoid…	Gene:553989\x2cMedGen:C1835398\x2cOMIM:151623|Human_Phenotype_Ontology:HP:0005584\x2cMeSH:D002292\x2cMedGen:C0007134\x2cOMIM:605074\x2cOrphanet:ORPHA217071\x2cSNOMED_CT:41607009|Human_Phenotype_Ontology:HP:0006725\x2cMedGen:C0281361|Human_Phenotype_Ontology:HP:0006739\x2cMedGen:C0553723|Human_Phenotype_Ontology:HP:0006740\x2cMedGen:C0279680|Human_Phenotype_Ontology:HP:0006744\x2cMeSH:D018268\x2cM…	criteria_provided\x2c_multiple_submitters\x2c_no_conflicts	Pathogenic	0.003	0.682	D	0	0.629	N	1	0.498	D	3.265	0.902	M	-7.28	0.999	D	-3.76	0.712	D	0.949
17	7574017	7574017	C	T	exonic	TP53	.	nonsynonymous SNV	TP53:NM_001126115:exon6:c.G614A:p.R205H,TP53:NM_001276697:exon6:c.G533A:p.R178H,TP53:NM_001126118:exon9:c.G893A:p.R298H,TP53:NM_000546:exon10:c.G1010A:p.R337H,TP53:NM_001126112:exon10:c.G1010A:p.R337H,TP53:NM_001276760:exon10:c.G893A:p.R298H,TP53:NM_001276761:exon10:c.G893A:p.R298H	0.912223	0.0877503	2.67e-05	tumor protein p53	FUNCTION: Acts as a tumor suppressor in many tumor types; induces growth arrest or apoptosis depending on the physiological circumstances and cell type. Involved in cell cycle regulation as a trans-activator that acts to negatively regulate cell division by controlling a set of genes required for this process. One of the activated genes is an inhibitor of cyclin-dependent kinases. Apoptosis induc…	DISEASE: Note=TP53 is found in increased amounts in a wide variety of transformed cells. TP53 is frequently mutated or inactivated in about 60% of cancers. TP53 defects are found in Barrett metaplasia a condition in which the normally stratified squamous epithelium of the lower esophagus is replaced by a metaplastic columnar epithelium. The condition develops as a complication in approximately 10…	TISSUE SPECIFICITY: Ubiquitous. Isoforms are expressed in a wide range of normal tissues but in a tissue-dependent manner. Isoform 2 is expressed in most normal tissues but is not detected in brain, lung, prostate, muscle, fetal brain, spinal cord and fetal liver. Isoform 3 is expressed in most normal tissues but is not detected in lung, spleen, testis, fetal brain, spinal cord and fetal liver. I…	lymphoreticular;ovary;colon;vein;skin;bone marrow;uterus;prostate;frontal lobe;endometrium;larynx;bone;thyroid;testis;amniotic fluid;germinal center;brain;bladder;unclassifiable (Anatomical System);lymph node;cartilage;tongue;islets of Langerhans;blood;skeletal muscle;breast;bile duct;pancreas;lung;mesenchyma;epididymis;placenta;hypopharynx;liver;cervix;spleen;head and neck;kidney;mammary gland;s…	superior cervical ganglion;placenta;white blood cells;atrioventricular node;skeletal muscle;	0.99999	0.9998	-0.247889	35.9873	15.3263	0.55115	rs121912664	27418	Li-Fraumeni_syndrome_1|Neoplasm_of_the_breast|Hereditary_cancer-predisposing_syndrome|Li-Fraumeni_syndrome|Adrenocortical_carcinoma\x2c_pediatric|not_provided	Gene:553989\x2cMedGen:C1835398\x2cOMIM:151623|Human_Phenotype_Ontology:HP:0100013\x2cMeSH:D001943\x2cMedGen:C1458155\x2cOrphanet:ORPHA180250\x2cSNOMED_CT:126926005|MedGen:C0027672\x2cSNOMED_CT:699346009|MedGen:C0085390\x2cOrphanet:ORPHA524\x2cSNOMED_CT:428850001|MedGen:C1859973|MedGen:CN517202	criteria_provided\x2c_multiple_submitters\x2c_no_conflicts	Pathogenic	0.038	0.427	D	0	0.843	D	0.979	0.81	A	2.4	0.697	M	-3.63	0.951	D	-2.1	0.478	N	0.735
17	7574017	7574017	C	T	exonic	TP53	.	nonsynonymous SNV	TP53:NM_001126115:exon6:c.G614A:p.R205H,TP53:NM_001276697:exon6:c.G533A:p.R178H,TP53:NM_001126118:exon9:c.G893A:p.R298H,TP53:NM_000546:exon10:c.G1010A:p.R337H,TP53:NM_001126112:exon10:c.G1010A:p.R337H,TP53:NM_001276760:exon10:c.G893A:p.R298H,TP53:NM_001276761:exon10:c.G893A:p.R298H	0.912223	0.0877503	2.67e-05	tumor protein p53	FUNCTION: Acts as a tumor suppressor in many tumor types; induces growth arrest or apoptosis depending on the physiological circumstances and cell type. Involved in cell cycle regulation as a trans-activator that acts to negatively regulate cell division by controlling a set of genes required for this process. One of the activated genes is an inhibitor of cyclin-dependent kinases. Apoptosis induc…	DISEASE: Note=TP53 is found in increased amounts in a wide variety of transformed cells. TP53 is frequently mutated or inactivated in about 60% of cancers. TP53 defects are found in Barrett metaplasia a condition in which the normally stratified squamous epithelium of the lower esophagus is replaced by a metaplastic columnar epithelium. The condition develops as a complication in approximately 10…	TISSUE SPECIFICITY: Ubiquitous. Isoforms are expressed in a wide range of normal tissues but in a tissue-dependent manner. Isoform 2 is expressed in most normal tissues but is not detected in brain, lung, prostate, muscle, fetal brain, spinal cord and fetal liver. Isoform 3 is expressed in most normal tissues but is not detected in lung, spleen, testis, fetal brain, spinal cord and fetal liver. I…	lymphoreticular;ovary;colon;vein;skin;bone marrow;uterus;prostate;frontal lobe;endometrium;larynx;bone;thyroid;testis;amniotic fluid;germinal center;brain;bladder;unclassifiable (Anatomical System);lymph node;cartilage;tongue;islets of Langerhans;blood;skeletal muscle;breast;bile duct;pancreas;lung;mesenchyma;epididymis;placenta;hypopharynx;liver;cervix;spleen;head and neck;kidney;mammary gland;s…	superior cervical ganglion;placenta;white blood cells;atrioventricular node;skeletal muscle;	0.99999	0.9998	-0.247889	35.9873	15.3263	0.55115	rs121912664	27418	Li-Fraumeni_syndrome_1|Neoplasm_of_the_breast|Hereditary_cancer-predisposing_syndrome|Li-Fraumeni_syndrome|Adrenocortical_carcinoma\x2c_pediatric|not_provided	Gene:553989\x2cMedGen:C1835398\x2cOMIM:151623|Human_Phenotype_Ontology:HP:0100013\x2cMeSH:D001943\x2cMedGen:C1458155\x2cOrphanet:ORPHA180250\x2cSNOMED_CT:126926005|MedGen:C0027672\x2cSNOMED_CT:699346009|MedGen:C0085390\x2cOrphanet:ORPHA524\x2cSNOMED_CT:428850001|MedGen:C1859973|MedGen:CN517202	criteria_provided\x2c_multiple_submitters\x2c_no_conflicts	Pathogenic	0.038	0.427	D	0	0.843	D	0.979	0.81	A	2.4	0.697	M	-3.63	0.951	D	-2.1	0.478	N	0.735
10	43613906	43613906	G	C	exonic	RET	.	nonsynonymous SNV	RET:NM_020630:exon13:c.G2370C:p.L790F,RET:NM_020975:exon13:c.G2370C:p.L790F	0.999889	0.000110956	2.04e-12	ret proto-oncogene	FUNCTION: Receptor tyrosine-protein kinase involved in numerous cellular mechanisms including cell proliferation, neuronal navigation, cell migration, and cell differentiation upon binding with glial cell derived neurotrophic factor family ligands. Phosphorylates PTK2/FAK1. Regulates both cell death/survival balance and positional information. Required for the molecular mechanisms orchestration d…	DISEASE: Colorectal cancer (CRC) [MIM:114500]: A complex disease characterized by malignant lesions arising from the inner wall of the large intestine (the colon) and the rectum. Genetic alterations are often associated with progression from premalignant lesion (adenoma) to invasive adenocarcinoma. Risk factors for cancer of the colon and rectum include colon polyps, long-standing ulcerative coli…	.	unclassifiable (Anatomical System);breast;pancreas;sympathetic chain;macula lutea;liver;blood;fovea centralis;kidney;brain;	dorsal root ganglion;superior cervical ganglion;medulla oblongata;uterus corpus;appendix;ciliary ganglion;pons;atrioventricular node;trigeminal ganglion;parietal lobe;	0.90316	0.68126	-1.60946	3.00189	1155.1	6.47477	rs75030001	28974	MEN2A_and_FMTC|Multiple_endocrine_neoplasia\x2c_type_2a|Familial_medullary_thyroid_carcinoma|not_provided	.|MeSH:D018813\x2cMedGen:C0025268\x2cOMIM:171400\x2cOrphanet:ORPHA247698\x2cSNOMED_CT:61808009|MedGen:C1833921\x2cOMIM:155240\x2cOrphanet:ORPHA99361|MedGen:CN517202	criteria_provided\x2c_single_submitter	Pathogenic	0.002	0.721	D	0	0.629	D	1	0.548	A	1.1	0.281	L	-2.87	0.915	D	-3.66	0.7	D	0.248
11	108201008	108201008	C	G	exonic	ATM	.	nonsynonymous SNV	ATM:NM_000051:exon50:c.C7375G:p.R2459G	2.71e-30	0.999996	3.97e-06	ATM serine/threonine kinase	FUNCTION: Serine/threonine protein kinase which activates checkpoint signaling upon double strand breaks (DSBs), apoptosis and genotoxic stresses such as ionizing ultraviolet A light (UVA), thereby acting as a DNA damage sensor. Recognizes the substrate consensus sequence [ST]-Q. Phosphorylates 'Ser-139' of histone variant H2AX/H2AFX at double strand breaks (DSBs), thereby regulating DNA damage r…	DISEASE: Ataxia telangiectasia (AT) [MIM:208900]: A rare recessive disorder characterized by progressive cerebellar ataxia, dilation of the blood vessels in the conjunctiva and eyeballs, immunodeficiency, growth retardation and sexual immaturity. Patients have a strong predisposition to cancer; about 30% of patients develop tumors, particularly lymphomas and leukemias. Cells from affected individ…	TISSUE SPECIFICITY: Found in pancreas, kidney, skeletal muscle, liver, lung, placenta, brain, heart, spleen, thymus, testis, ovary, small intestine, colon and leukocytes.;	smooth muscle;colon;skin;retina;uterus;prostate;thyroid;iris;testis;dura mater;germinal center;brain;unclassifiable (Anatomical System);meninges;lymph node;heart;cartilage;lacrimal gland;islets of Langerhans;blood;skeletal muscle;breast;pia mater;lung;adrenal gland;nasopharynx;placenta;visual apparatus;kidney;mammary gland;stomach;	dorsal root ganglion;superior cervical ganglion;ciliary ganglion;atrioventricular node;trigeminal ganglion;	0.17033	0.15782	1.5269	95.506	5697.2	15.6216	rs730881383	180503	Ataxia-telangiectasia_syndrome|Hereditary_cancer-predisposing_syndrome|not_specified	MedGen:C0004135\x2cOMIM:208900\x2cOrphanet:ORPHA100\x2cSNOMED_CT:68504005|MedGen:C0027672\x2cSNOMED_CT:699346009|MedGen:CN169374	criteria_provided\x2c_multiple_submitters\x2c_no_conflicts	Uncertain_significance	0.002	0.721	D	0	0.843	D	1	0.81	D	2.615	0.767	M	-1.7	0.831	D	-5.44	0.854	D	0.407
11	108216611	108216611	C	T	exonic	ATM	.	nonsynonymous SNV	ATM:NM_000051:exon58:c.C8560T:p.R2854C	2.71e-30	0.999996	3.97e-06	ATM serine/threonine kinase	FUNCTION: Serine/threonine protein kinase which activates checkpoint signaling upon double strand breaks (DSBs), apoptosis and genotoxic stresses such as ionizing ultraviolet A light (UVA), thereby acting as a DNA damage sensor. Recognizes the substrate consensus sequence [ST]-Q. Phosphorylates 'Ser-139' of histone variant H2AX/H2AFX at double strand breaks (DSBs), thereby regulating DNA damage r…	DISEASE: Ataxia telangiectasia (AT) [MIM:208900]: A rare recessive disorder characterized by progressive cerebellar ataxia, dilation of the blood vessels in the conjunctiva and eyeballs, immunodeficiency, growth retardation and sexual immaturity. Patients have a strong predisposition to cancer; about 30% of patients develop tumors, particularly lymphomas and leukemias. Cells from affected individ…	TISSUE SPECIFICITY: Found in pancreas, kidney, skeletal muscle, liver, lung, placenta, brain, heart, spleen, thymus, testis, ovary, small intestine, colon and leukocytes.;	smooth muscle;colon;skin;retina;uterus;prostate;thyroid;iris;testis;dura mater;germinal center;brain;unclassifiable (Anatomical System);meninges;lymph node;heart;cartilage;lacrimal gland;islets of Langerhans;blood;skeletal muscle;breast;pia mater;lung;adrenal gland;nasopharynx;placenta;visual apparatus;kidney;mammary gland;stomach;	dorsal root ganglion;superior cervical ganglion;ciliary ganglion;atrioventricular node;trigeminal ganglion;	0.17033	0.15782	1.5269	95.506	5697.2	15.6216	rs201958469	151861	Ataxia-telangiectasia_syndrome|Hereditary_cancer-predisposing_syndrome|Familial_cancer_of_breast|not_specified	MedGen:C0004135\x2cOMIM:208900\x2cOrphanet:ORPHA100\x2cSNOMED_CT:68504005|MedGen:C0027672\x2cSNOMED_CT:699346009|MedGen:C0346153\x2cOMIM:114480\x2cOrphanet:ORPHA227535\x2cSNOMED_CT:254843006|MedGen:CN169374	criteria_provided\x2c_multiple_submitters\x2c_no_conflicts	Uncertain_significance	0	0.912	D	0	0.843	D	1	0.81	D	3.4	0.918	M	-1.17	0.782	T	-6.39	0.911	D	0.573
17	7577120	7577120	C	T	exonic	TP53	.	nonsynonymous SNV	TP53:NM_001126115:exon4:c.G422A:p.R141H,TP53:NM_001126116:exon4:c.G422A:p.R141H,TP53:NM_001126117:exon4:c.G422A:p.R141H,TP53:NM_001276697:exon4:c.G341A:p.R114H,TP53:NM_001276698:exon4:c.G341A:p.R114H,TP53:NM_001276699:exon4:c.G341A:p.R114H,TP53:NM_001126118:exon7:c.G701A:p.R234H,TP53:NM_000546:exon8:c.G818A:p.R273H,TP53:NM_001126112:exon8:c.G818A:p.R273H,TP53:NM_001126113:exon8:c.G818A:p.R273H,TP…	0.912223	0.0877503	2.67e-05	tumor protein p53	FUNCTION: Acts as a tumor suppressor in many tumor types; induces growth arrest or apoptosis depending on the physiological circumstances and cell type. Involved in cell cycle regulation as a trans-activator that acts to negatively regulate cell division by controlling a set of genes required for this process. One of the activated genes is an inhibitor of cyclin-dependent kinases. Apoptosis induc…	DISEASE: Note=TP53 is found in increased amounts in a wide variety of transformed cells. TP53 is frequently mutated or inactivated in about 60% of cancers. TP53 defects are found in Barrett metaplasia a condition in which the normally stratified squamous epithelium of the lower esophagus is replaced by a metaplastic columnar epithelium. The condition develops as a complication in approximately 10…	TISSUE SPECIFICITY: Ubiquitous. Isoforms are expressed in a wide range of normal tissues but in a tissue-dependent manner. Isoform 2 is expressed in most normal tissues but is not detected in brain, lung, prostate, muscle, fetal brain, spinal cord and fetal liver. Isoform 3 is expressed in most normal tissues but is not detected in lung, spleen, testis, fetal brain, spinal cord and fetal liver. I…	lymphoreticular;ovary;colon;vein;skin;bone marrow;uterus;prostate;frontal lobe;endometrium;larynx;bone;thyroid;testis;amniotic fluid;germinal center;brain;bladder;unclassifiable (Anatomical System);lymph node;cartilage;tongue;islets of Langerhans;blood;skeletal muscle;breast;bile duct;pancreas;lung;mesenchyma;epididymis;placenta;hypopharynx;liver;cervix;spleen;head and neck;kidney;mammary gland;s…	superior cervical ganglion;placenta;white blood cells;atrioventricular node;skeletal muscle;	0.99999	0.9998	-0.247889	35.9873	15.3263	0.55115	rs28934576	27405	Nasopharyngeal_carcinoma|Li-Fraumeni_syndrome_1|Small_cell_lung_cancer|Osteosarcoma|Medulloblastoma|Acute_myeloid_leukemia|Chronic_lymphocytic_leukemia|Pancreatic_adenocarcinoma|Transitional_cell_carcinoma_of_the_bladder|Adrenocortical_carcinoma|Multiple_myeloma|Brainstem_glioma|Carcinoma_of_esophagus|Anaplastic_thyroid_carcinoma|Lung_adenocarcinoma|Squamous_cell_lung_carcinoma|Neoplasm_of_brain|…	Gene:257641\x2cMedGen:C2931822\x2cOMIM:607107|Gene:553989\x2cMedGen:C1835398\x2cOMIM:151623|Gene:7864\x2cHuman_Phenotype_Ontology:HP:0030357\x2cMeSH:D055752\x2cMedGen:C0149925\x2cOMIM:182280\x2cOrphanet:ORPHA70573|Human_Phenotype_Ontology:HP:0002669\x2cMeSH:D012516\x2cMedGen:C0029463\x2cOMIM:259500\x2cOrphanet:ORPHA668\x2cSNOMED_CT:21708004|Human_Phenotype_Ontology:HP:0002885\x2cMeSH:D008527\x2cM…	criteria_provided\x2c_multiple_submitters\x2c_no_conflicts	Pathogenic/Likely_pathogenic	0.007	0.599	D	0	0.843	D	1	0.81	A	2.08	0.576	M	-7.32	0.999	D	-4.61	0.805	D	0.939
17	7577577	7577577	T	C	exonic	TP53	.	nonsynonymous SNV	TP53:NM_001126115:exon3:c.A308G:p.N103S,TP53:NM_001126116:exon3:c.A308G:p.N103S,TP53:NM_001126117:exon3:c.A308G:p.N103S,TP53:NM_001276697:exon3:c.A227G:p.N76S,TP53:NM_001276698:exon3:c.A227G:p.N76S,TP53:NM_001276699:exon3:c.A227G:p.N76S,TP53:NM_001126118:exon6:c.A587G:p.N196S,TP53:NM_000546:exon7:c.A704G:p.N235S,TP53:NM_001126112:exon7:c.A704G:p.N235S,TP53:NM_001126113:exon7:c.A704G:p.N235S,TP53:…	0.912223	0.0877503	2.67e-05	tumor protein p53	FUNCTION: Acts as a tumor suppressor in many tumor types; induces growth arrest or apoptosis depending on the physiological circumstances and cell type. Involved in cell cycle regulation as a trans-activator that acts to negatively regulate cell division by controlling a set of genes required for this process. One of the activated genes is an inhibitor of cyclin-dependent kinases. Apoptosis induc…	DISEASE: Note=TP53 is found in increased amounts in a wide variety of transformed cells. TP53 is frequently mutated or inactivated in about 60% of cancers. TP53 defects are found in Barrett metaplasia a condition in which the normally stratified squamous epithelium of the lower esophagus is replaced by a metaplastic columnar epithelium. The condition develops as a complication in approximately 10…	TISSUE SPECIFICITY: Ubiquitous. Isoforms are expressed in a wide range of normal tissues but in a tissue-dependent manner. Isoform 2 is expressed in most normal tissues but is not detected in brain, lung, prostate, muscle, fetal brain, spinal cord and fetal liver. Isoform 3 is expressed in most normal tissues but is not detected in lung, spleen, testis, fetal brain, spinal cord and fetal liver. I…	lymphoreticular;ovary;colon;vein;skin;bone marrow;uterus;prostate;frontal lobe;endometrium;larynx;bone;thyroid;testis;amniotic fluid;germinal center;brain;bladder;unclassifiable (Anatomical System);lymph node;cartilage;tongue;islets of Langerhans;blood;skeletal muscle;breast;bile duct;pancreas;lung;mesenchyma;epididymis;placenta;hypopharynx;liver;cervix;spleen;head and neck;kidney;mammary gland;s…	superior cervical ganglion;placenta;white blood cells;atrioventricular node;skeletal muscle;	0.99999	0.9998	-0.247889	35.9873	15.3263	0.55115	rs144340710	133278	Rhabdomyosarcoma|Hereditary_cancer-predisposing_syndrome|Li-Fraumeni_syndrome|not_specified|not_provided	Human_Phenotype_Ontology:HP:0002859\x2cMeSH:D012208\x2cMedGen:C0035412\x2cOrphanet:ORPHA780|MedGen:C0027672\x2cSNOMED_CT:699346009|MedGen:C0085390\x2cOrphanet:ORPHA524\x2cSNOMED_CT:428850001|MedGen:CN169374|MedGen:CN517202	criteria_provided\x2c_conflicting_interpretations	Conflicting_interpretations_of_pathogenicity	0.187	0.255	T	0	0.843	D	0.996	0.432	D	1.115	0.288	L	-6.7	0.998	D	-2.71	0.6	D	1.042
16	68863581	68863581	A	G	exonic	CDH1	.	nonsynonymous SNV	CDH1:NM_001317184:exon14:c.A2137G:p.R713G,CDH1:NM_001317186:exon14:c.A355G:p.R119G,CDH1:NM_001317185:exon15:c.A772G:p.R258G,CDH1:NM_004360:exon15:c.A2320G:p.R774G	0.338548	0.661427	2.55e-05	cadherin 1	FUNCTION: Cadherins are calcium-dependent cell adhesion proteins. They preferentially interact with themselves in a homophilic manner in connecting cells; cadherins may thus contribute to the sorting of heterogeneous cell types. CDH1 is involved in mechanisms regulating cell-cell adhesions, mobility and proliferation of epithelial cells. Has a potent invasive suppressor role. It is a ligand for i…	DISEASE: Hereditary diffuse gastric cancer (HDGC) [MIM:137215]: A cancer predisposition syndrome with increased susceptibility to diffuse gastric cancer. Diffuse gastric cancer is a malignant disease characterized by poorly differentiated infiltrating lesions resulting in thickening of the stomach. Malignant tumors start in the stomach, can spread to the esophagus or the small intestine, and can …	TISSUE SPECIFICITY: Non-neural epithelial tissues.;	ovary;rectum;colon;parathyroid;fovea centralis;choroid;skin;retina;uterus;prostate;optic nerve;cochlea;endometrium;larynx;thyroid;brain;pineal gland;bladder;gall bladder;unclassifiable (Anatomical System);lymph node;heart;tongue;islets of Langerhans;adrenal cortex;blood;lens;skeletal muscle;breast;pancreas;lung;adrenal gland;epididymis;placenta;macula lutea;hypopharynx;liver;spleen;head and neck;…	dorsal root ganglion;olfactory bulb;salivary gland;beta cell islets;fetal thyroid;skin;prostate;pancreas;fetal liver;lung;trachea;thyroid;placenta;fetal lung;kidney;	0.8252	0.93422	-1.06181	7.51946	122.672	2.41215	rs753540183	409711	Hereditary_cancer-predisposing_syndrome|Hereditary_diffuse_gastric_cancer|not_specified	MedGen:C0027672\x2cSNOMED_CT:699346009|MedGen:C1708349\x2cOMIM:137215\x2cOrphanet:ORPHA26106|MedGen:CN169374	criteria_provided\x2c_multiple_submitters\x2c_no_conflicts	Uncertain_significance	0.002	0.721	D	0	0.559	D	1	0.588	D	1.785	0.466	L	-1.04	0.766	T	-5.32	0.845	D	0.123
11	119146750	119146750	A	G	exonic	CBL	.	nonsynonymous SNV	CBL:NM_005188:exon6:c.A913G:p.I305V	0.00678736	0.993206	6.38e-06	Cbl proto-oncogene, E3 ubiquitin protein ligase	FUNCTION: Adapter protein that functions as a negative regulator of many signaling pathways that are triggered by activation of cell surface receptors. Acts as an E3 ubiquitin-protein ligase, which accepts ubiquitin from specific E2 ubiquitin-conjugating enzymes, and then transfers it to substrates promoting their degradation by the proteasome. Recognizes activated receptor tyrosine kinases, incl…	DISEASE: Noonan syndrome-like disorder with or without juvenile myelomonocytic leukemia (NSLL) [MIM:613563]: A syndrome characterized by a phenotype reminiscent of Noonan syndrome. Clinical features are highly variable, including facial dysmorphism, short neck, developmental delay, hyperextensible joints and thorax abnormalities with widely spaced nipples. The facial features consist of triangula…	.	unclassifiable (Anatomical System);breast;lung;testis;colon;blood;skeletal muscle;bone marrow;	testis - interstitial;superior cervical ganglion;testis;skeletal muscle;	0.9967	0.47784	-1.04158	7.77306	223.453	3.23169	rs775764308	.	.	.	.	.	0.045	0.408	D	0	0.843	D	1	0.81	D	1.615	0.415	L	-1.37	0.802	T	-0.78	0.216	N	-0.087
17	7577548	7577548	C	T	exonic	TP53	.	nonsynonymous SNV	TP53:NM_001126115:exon3:c.G337A:p.G113S,TP53:NM_001126116:exon3:c.G337A:p.G113S,TP53:NM_001126117:exon3:c.G337A:p.G113S,TP53:NM_001276697:exon3:c.G256A:p.G86S,TP53:NM_001276698:exon3:c.G256A:p.G86S,TP53:NM_001276699:exon3:c.G256A:p.G86S,TP53:NM_001126118:exon6:c.G616A:p.G206S,TP53:NM_000546:exon7:c.G733A:p.G245S,TP53:NM_001126112:exon7:c.G733A:p.G245S,TP53:NM_001126113:exon7:c.G733A:p.G245S,TP53:…	0.912223	0.0877503	2.67e-05	tumor protein p53	FUNCTION: Acts as a tumor suppressor in many tumor types; induces growth arrest or apoptosis depending on the physiological circumstances and cell type. Involved in cell cycle regulation as a trans-activator that acts to negatively regulate cell division by controlling a set of genes required for this process. One of the activated genes is an inhibitor of cyclin-dependent kinases. Apoptosis induc…	DISEASE: Note=TP53 is found in increased amounts in a wide variety of transformed cells. TP53 is frequently mutated or inactivated in about 60% of cancers. TP53 defects are found in Barrett metaplasia a condition in which the normally stratified squamous epithelium of the lower esophagus is replaced by a metaplastic columnar epithelium. The condition develops as a complication in approximately 10…	TISSUE SPECIFICITY: Ubiquitous. Isoforms are expressed in a wide range of normal tissues but in a tissue-dependent manner. Isoform 2 is expressed in most normal tissues but is not detected in brain, lung, prostate, muscle, fetal brain, spinal cord and fetal liver. Isoform 3 is expressed in most normal tissues but is not detected in lung, spleen, testis, fetal brain, spinal cord and fetal liver. I…	lymphoreticular;ovary;colon;vein;skin;bone marrow;uterus;prostate;frontal lobe;endometrium;larynx;bone;thyroid;testis;amniotic fluid;germinal center;brain;bladder;unclassifiable (Anatomical System);lymph node;cartilage;tongue;islets of Langerhans;blood;skeletal muscle;breast;bile duct;pancreas;lung;mesenchyma;epididymis;placenta;hypopharynx;liver;cervix;spleen;head and neck;kidney;mammary gland;s…	superior cervical ganglion;placenta;white blood cells;atrioventricular node;skeletal muscle;	0.99999	0.9998	-0.247889	35.9873	15.3263	0.55115	rs28934575	27404	Li-Fraumeni_syndrome_1|Pancreatic_adenocarcinoma|Transitional_cell_carcinoma_of_the_bladder|Brainstem_glioma|Carcinoma_of_esophagus|Lung_adenocarcinoma|Squamous_cell_lung_carcinoma|Neoplasm_of_brain|Neoplasm_of_the_breast|Glioblastoma|Squamous_cell_carcinoma_of_the_head_and_neck|Neoplasm|Colorectal_Neoplasms|Adenocarcinoma|Adenocarcinoma_of_prostate|Hereditary_cancer-predisposing_syndrome|Li-Frau…	Gene:553989\x2cMedGen:C1835398\x2cOMIM:151623|Human_Phenotype_Ontology:HP:0006725\x2cMedGen:C0281361|Human_Phenotype_Ontology:HP:0006740\x2cMedGen:C0279680|Human_Phenotype_Ontology:HP:0010796\x2cMedGen:C0677865|Human_Phenotype_Ontology:HP:0011459\x2cMedGen:C0152018\x2cOrphanet:ORPHA70482|Human_Phenotype_Ontology:HP:0030078\x2cMeSH:C538231\x2cMedGen:C0152013|Human_Phenotype_Ontology:HP:0030359\x2c…	criteria_provided\x2c_multiple_submitters\x2c_no_conflicts	Pathogenic	0.004	0.682	D	0	0.843	D	1	0.81	D	2.62	0.769	M	-7.58	0.999	D	-5.63	0.887	D	0.902
8	30948435	30948435	G	C	exonic	WRN	.	nonsynonymous SNV	WRN:NM_000553:exon15:c.G1806C:p.M602I	1.96e-16	0.996075	0.00392489	Werner syndrome RecQ like helicase	FUNCTION: Multifunctional enzyme that has both magnesium and ATP- dependent DNA-helicase activity and 3'->5' exonuclease activity towards double-stranded DNA with a 5'-overhang. Has no nuclease activity towards single-stranded DNA or blunt-ended double- stranded DNA. Binds preferentially to DNA substrates containing alternate secondary structures, such as replication forks and Holliday junctions.…	DISEASE: Werner syndrome (WRN) [MIM:277700]: A rare autosomal recessive progeroid syndrome characterized by the premature onset of multiple age-related disorders, including atherosclerosis, cancer, non-insulin-dependent diabetes mellitus, ocular cataracts and osteoporosis. The major cause of death, at a median age of 47, is myocardial infarction. {ECO:0000269|PubMed:16673358}. Note=The disease is…	.	unclassifiable (Anatomical System);heart;lacrimal gland;islets of Langerhans;colon;blood;skin;breast;uterus;lung;cochlea;larynx;bone;thyroid;placenta;visual apparatus;liver;testis;head and neck;spleen;germinal center;kidney;brain;stomach;gall bladder;	skeletal muscle;	0.91208	0.52258	0.683343	84.9493	1994.01	8.22829	rs201586173	458768	Werner_syndrome	MedGen:C0043119\x2cOMIM:277700\x2cOrphanet:ORPHA902\x2cSNOMED_CT:51626007	criteria_provided\x2c_single_submitter	Uncertain_significance	0	0.912	D	0	0.843	D	1	0.81	D	1.71	0.444	L	2.55	0.138	T	-3.8	0.717	D	-1.099
13	32944573	32944573	A	G	exonic	BRCA2	.	nonsynonymous SNV	BRCA2:NM_000059:exon19:c.A8366G:p.Y2789C	2.21e-15	0.999975	2.47e-05	breast cancer 2	FUNCTION: Involved in double-strand break repair and/or homologous recombination. Binds RAD51 and potentiates recombinational DNA repair by promoting assembly of RAD51 onto single-stranded DNA (ssDNA). Acts by targeting RAD51 to ssDNA over double-stranded DNA, enabling RAD51 to displace replication protein-A (RPA) from ssDNA and stabilizing RAD51-ssDNA filaments by blocking ATP hydrolysis. Part o…	DISEASE: Breast cancer (BC) [MIM:114480]: A common malignancy originating from breast epithelial tissue. Breast neoplasms can be distinguished by their histologic pattern. Invasive ductal carcinoma is by far the most common type. Breast cancer is etiologically and genetically heterogeneous. Important genetic factors have been indicated by familial occurrence and bilateral involvement. Mutations a…	TISSUE SPECIFICITY: Highest levels of expression in breast and thymus, with slightly lower levels in lung, ovary and spleen.;	.	.	0.97144	0.70346	3.73188	99.5872	775.598	5.51436	rs398122603	96985	Hereditary_cancer-predisposing_syndrome|Hereditary_breast_and_ovarian_cancer_syndrome|Breast-ovarian_cancer\x2c_familial_2	MedGen:C0027672\x2cSNOMED_CT:699346009|MedGen:C0677776\x2cOrphanet:ORPHA145|MedGen:C2675520\x2cOMIM:612555	criteria_provided\x2c_multiple_submitters\x2c_no_conflicts	Uncertain_significance	0.003	0.682	D	0.002	0.375	N	0.926	0.368	D	2.405	0.698	M	-1.37	0.802	T	-2.38	0.524	N	0.397
2	58449163	58449163	C	A	exonic	FANCL	.	nonsynonymous SNV	FANCL:NM_001114636:exon5:c.G288T:p.K96N,FANCL:NM_018062:exon5:c.G288T:p.K96N	2.1e-08	0.432456	0.567544	Fanconi anemia complementation group L	FUNCTION: Ubiquitin ligase protein that mediates monoubiquitination of FANCD2, a key step in the DNA damage pathway. Also mediates monoubiquitination of FANCI. May stimulate the ubiquitin release from UBE2W. May be required for proper primordial germ cell proliferation in the embryonic stage, whereas it is probably not needed for spermatogonial proliferation after birth. {ECO:0000269|PubMed:12973…	DISEASE: Fanconi anemia complementation group L (FANCL) [MIM:614083]: A disorder affecting all bone marrow elements and resulting in anemia, leukopenia and thrombopenia. It is associated with cardiac, renal and limb malformations, dermal pigmentary changes, and a predisposition to the development of malignancies. At the cellular level it is associated with hypersensitivity to DNA-damaging agents,…	.	myocardium;ovary;salivary gland;colon;parathyroid;fovea centralis;skin;bone marrow;uterus;prostate;whole body;frontal lobe;cochlea;endometrium;bone;thyroid;testis;germinal center;brain;bladder;tonsil;unclassifiable (Anatomical System);lymph node;cartilage;heart;tongue;islets of Langerhans;adrenal cortex;pharynx;blood;skeletal muscle;breast;bile duct;pancreas;lung;adrenal gland;nasopharynx;placent…	amygdala;trigeminal ganglion;	0.32406	0.28376	-0.291981	33.2036	143.502	2.61211	rs770368316	393059	Fanconi_anemia	MedGen:C0015625\x2cOrphanet:ORPHA84\x2cSNOMED_CT:30575002	criteria_provided\x2c_single_submitter	Uncertain_significance	0.006	0.682	D	0	0.843	D	1	0.81	D	2.965	0.855	M	0.67	0.522	T	-2.09	0.476	N	-0.436
8	30921922	30921922	T	G	exonic	WRN	.	nonsynonymous SNV	WRN:NM_000553:exon4:c.T327G:p.C109W	1.96e-16	0.996075	0.00392489	Werner syndrome RecQ like helicase	FUNCTION: Multifunctional enzyme that has both magnesium and ATP- dependent DNA-helicase activity and 3'->5' exonuclease activity towards double-stranded DNA with a 5'-overhang. Has no nuclease activity towards single-stranded DNA or blunt-ended double- stranded DNA. Binds preferentially to DNA substrates containing alternate secondary structures, such as replication forks and Holliday junctions.…	DISEASE: Werner syndrome (WRN) [MIM:277700]: A rare autosomal recessive progeroid syndrome characterized by the premature onset of multiple age-related disorders, including atherosclerosis, cancer, non-insulin-dependent diabetes mellitus, ocular cataracts and osteoporosis. The major cause of death, at a median age of 47, is myocardial infarction. {ECO:0000269|PubMed:16673358}. Note=The disease is…	.	unclassifiable (Anatomical System);heart;lacrimal gland;islets of Langerhans;colon;blood;skin;breast;uterus;lung;cochlea;larynx;bone;thyroid;placenta;visual apparatus;liver;testis;head and neck;spleen;germinal center;kidney;brain;stomach;gall bladder;	skeletal muscle;	0.91208	0.52258	0.683343	84.9493	1994.01	8.22829	rs371538747	.	.	.	.	.	0	0.912	D	0	0.843	D	1	0.588	D	3.99	0.968	H	-0.27	0.674	T	-6.39	0.911	D	0.102
13	32937450	32937450	C	T	exonic	BRCA2	.	nonsynonymous SNV	BRCA2:NM_000059:exon18:c.C8111T:p.S2704F	2.21e-15	0.999975	2.47e-05	breast cancer 2	FUNCTION: Involved in double-strand break repair and/or homologous recombination. Binds RAD51 and potentiates recombinational DNA repair by promoting assembly of RAD51 onto single-stranded DNA (ssDNA). Acts by targeting RAD51 to ssDNA over double-stranded DNA, enabling RAD51 to displace replication protein-A (RPA) from ssDNA and stabilizing RAD51-ssDNA filaments by blocking ATP hydrolysis. Part o…	DISEASE: Breast cancer (BC) [MIM:114480]: A common malignancy originating from breast epithelial tissue. Breast neoplasms can be distinguished by their histologic pattern. Invasive ductal carcinoma is by far the most common type. Breast cancer is etiologically and genetically heterogeneous. Important genetic factors have been indicated by familial occurrence and bilateral involvement. Mutations a…	TISSUE SPECIFICITY: Highest levels of expression in breast and thymus, with slightly lower levels in lung, ovary and spleen.;	.	.	0.97144	0.70346	3.73188	99.5872	775.598	5.51436	rs80359054	67175	Neoplasm_of_the_breast|Hereditary_cancer-predisposing_syndrome|Hereditary_breast_and_ovarian_cancer_syndrome|Breast-ovarian_cancer\x2c_familial_2|not_specified	Human_Phenotype_Ontology:HP:0100013\x2cMeSH:D001943\x2cMedGen:C1458155\x2cOrphanet:ORPHA180250\x2cSNOMED_CT:126926005|MedGen:C0027672\x2cSNOMED_CT:699346009|MedGen:C0677776\x2cOrphanet:ORPHA145|MedGen:C2675520\x2cOMIM:612555|MedGen:CN169374	criteria_provided\x2c_conflicting_interpretations	Conflicting_interpretations_of_pathogenicity	0.001	0.784	D	0.248	0.156	N	1	0.09	N	3.1	0.878	M	-1.44	0.808	T	-1.66	0.397	N	-0.248
13	32937450	32937450	C	T	exonic	BRCA2	.	nonsynonymous SNV	BRCA2:NM_000059:exon18:c.C8111T:p.S2704F	2.21e-15	0.999975	2.47e-05	breast cancer 2	FUNCTION: Involved in double-strand break repair and/or homologous recombination. Binds RAD51 and potentiates recombinational DNA repair by promoting assembly of RAD51 onto single-stranded DNA (ssDNA). Acts by targeting RAD51 to ssDNA over double-stranded DNA, enabling RAD51 to displace replication protein-A (RPA) from ssDNA and stabilizing RAD51-ssDNA filaments by blocking ATP hydrolysis. Part o…	DISEASE: Breast cancer (BC) [MIM:114480]: A common malignancy originating from breast epithelial tissue. Breast neoplasms can be distinguished by their histologic pattern. Invasive ductal carcinoma is by far the most common type. Breast cancer is etiologically and genetically heterogeneous. Important genetic factors have been indicated by familial occurrence and bilateral involvement. Mutations a…	TISSUE SPECIFICITY: Highest levels of expression in breast and thymus, with slightly lower levels in lung, ovary and spleen.;	.	.	0.97144	0.70346	3.73188	99.5872	775.598	5.51436	rs80359054	67175	Neoplasm_of_the_breast|Hereditary_cancer-predisposing_syndrome|Hereditary_breast_and_ovarian_cancer_syndrome|Breast-ovarian_cancer\x2c_familial_2|not_specified	Human_Phenotype_Ontology:HP:0100013\x2cMeSH:D001943\x2cMedGen:C1458155\x2cOrphanet:ORPHA180250\x2cSNOMED_CT:126926005|MedGen:C0027672\x2cSNOMED_CT:699346009|MedGen:C0677776\x2cOrphanet:ORPHA145|MedGen:C2675520\x2cOMIM:612555|MedGen:CN169374	criteria_provided\x2c_conflicting_interpretations	Conflicting_interpretations_of_pathogenicity	0.001	0.784	D	0.248	0.156	N	1	0.09	N	3.1	0.878	M	-1.44	0.808	T	-1.66	0.397	N	-0.248
17	59876593	59876593	C	T	exonic	BRIP1	.	nonsynonymous SNV	BRIP1:NM_032043:exon9:c.G1208A:p.R403Q	5.38e-13	0.932068	0.0679317	BRCA1 interacting protein C-terminal helicase 1	FUNCTION: DNA-dependent ATPase and 5' to 3' DNA helicase required for the maintenance of chromosomal stability. Acts late in the Fanconi anemia pathway, after FANCD2 ubiquitination. Involved in the repair of DNA double-strand breaks by homologous recombination in a manner that depends on its association with BRCA1. {ECO:0000269|PubMed:11301010, ECO:0000269|PubMed:14983014, ECO:0000269|PubMed:1611…	DISEASE: Breast cancer (BC) [MIM:114480]: A common malignancy originating from breast epithelial tissue. Breast neoplasms can be distinguished by their histologic pattern. Invasive ductal carcinoma is by far the most common type. Breast cancer is etiologically and genetically heterogeneous. Important genetic factors have been indicated by familial occurrence and bilateral involvement. Mutations a…	TISSUE SPECIFICITY: Ubiquitously expressed, with highest levels in testis. {ECO:0000269|PubMed:11301010}.;	unclassifiable (Anatomical System);breast;medulla oblongata;prostate;lung;testis;colon;blood;germinal center;skin;skeletal muscle;	dorsal root ganglion;	0.20765	0.27124	-0.637453	16.7374	155.978	2.72998	rs786202780	185277	Hereditary_cancer-predisposing_syndrome|Familial_cancer_of_breast|Fanconi_anemia\x2c_complementation_group_J|not_specified	MedGen:C0027672\x2cSNOMED_CT:699346009|MedGen:C0346153\x2cOMIM:114480\x2cOrphanet:ORPHA227535\x2cSNOMED_CT:254843006|MedGen:C1836860\x2cOMIM:609054|MedGen:CN169374	criteria_provided\x2c_multiple_submitters\x2c_no_conflicts	Uncertain_significance	0	0.912	D	0	0.629	D	1	0.588	D	2.835	0.828	M	-0.57	0.713	T	-3.8	0.717	D	0.095
17	59926584	59926584	A	G	exonic	BRIP1	.	nonsynonymous SNV	BRIP1:NM_032043:exon5:c.T413C:p.L138S	5.38e-13	0.932068	0.0679317	BRCA1 interacting protein C-terminal helicase 1	FUNCTION: DNA-dependent ATPase and 5' to 3' DNA helicase required for the maintenance of chromosomal stability. Acts late in the Fanconi anemia pathway, after FANCD2 ubiquitination. Involved in the repair of DNA double-strand breaks by homologous recombination in a manner that depends on its association with BRCA1. {ECO:0000269|PubMed:11301010, ECO:0000269|PubMed:14983014, ECO:0000269|PubMed:1611…	DISEASE: Breast cancer (BC) [MIM:114480]: A common malignancy originating from breast epithelial tissue. Breast neoplasms can be distinguished by their histologic pattern. Invasive ductal carcinoma is by far the most common type. Breast cancer is etiologically and genetically heterogeneous. Important genetic factors have been indicated by familial occurrence and bilateral involvement. Mutations a…	TISSUE SPECIFICITY: Ubiquitously expressed, with highest levels in testis. {ECO:0000269|PubMed:11301010}.;	unclassifiable (Anatomical System);breast;medulla oblongata;prostate;lung;testis;colon;blood;germinal center;skin;skeletal muscle;	dorsal root ganglion;	0.20765	0.27124	-0.637453	16.7374	155.978	2.72998	rs587780251	133648	Hereditary_cancer-predisposing_syndrome|Familial_cancer_of_breast|Fanconi_anemia\x2c_complementation_group_J|not_specified	MedGen:C0027672\x2cSNOMED_CT:699346009|MedGen:C0346153\x2cOMIM:114480\x2cOrphanet:ORPHA227535\x2cSNOMED_CT:254843006|MedGen:C1836860\x2cOMIM:609054|MedGen:CN169374	criteria_provided\x2c_multiple_submitters\x2c_no_conflicts	Uncertain_significance	0.003	0.682	D	0.001	0.426	D	0.994	0.422	D	2.645	0.776	M	0.52	0.553	T	-1.66	0.397	N	-0.612
19	4097323	4097323	C	T	exonic	MAP2K2	.	nonsynonymous SNV	MAP2K2:NM_030662:exon8:c.G938A:p.R313Q	0.863261	0.136321	0.000417956	mitogen-activated protein kinase kinase 2	FUNCTION: Catalyzes the concomitant phosphorylation of a threonine and a tyrosine residue in a Thr-Glu-Tyr sequence located in MAP kinases. Activates the ERK1 and ERK2 MAP kinases (By similarity). {ECO:0000250}.; ;FUNCTION: Catalyzes the concomitant phosphorylation of a threonine and a tyrosine residue in a Thr-Glu-Tyr sequence located in MAP kinases. Activates the ERK1 and ERK2 MAP kinases (By s…	DISEASE: Cardiofaciocutaneous syndrome 4 (CFC4) [MIM:615280]: A form of cardiofaciocutaneous syndrome, a multiple congenital anomaly disorder characterized by a distinctive facial appearance, heart defects and mental retardation. Heart defects include pulmonic stenosis, atrial septal defects and hypertrophic cardiomyopathy. Some affected individuals present with ectodermal abnormalities such as s…	.	medulla oblongata;smooth muscle;ovary;salivary gland;sympathetic chain;colon;parathyroid;skin;uterus;prostate;whole body;frontal lobe;endometrium;bone;thyroid;testis;germinal center;brain;bladder;unclassifiable (Anatomical System);lymph node;cartilage;heart;islets of Langerhans;muscle;adrenal cortex;blood;lens;skeletal muscle;bile duct;pancreas;lung;adrenal gland;placenta;visual apparatus;hippoca…	amygdala;prefrontal cortex;testis;pons;cingulate cortex;	0.88489	0.51187	-0.800872	12.3319	40.9427	1.19949	rs151133017	49309	not_specified	MedGen:CN169374	criteria_provided\x2c_multiple_submitters\x2c_no_conflicts	Uncertain_significance	0.342	0.135	T	0	0.843	D	1	0.53	D	-0.03	0.05	N	-3.02	0.923	D	-0.69	0.197	N	0.177
17	59820429	59820429	T	C	exonic	BRIP1	.	nonsynonymous SNV	BRIP1:NM_032043:exon16:c.A2324G:p.N775S	5.38e-13	0.932068	0.0679317	BRCA1 interacting protein C-terminal helicase 1	FUNCTION: DNA-dependent ATPase and 5' to 3' DNA helicase required for the maintenance of chromosomal stability. Acts late in the Fanconi anemia pathway, after FANCD2 ubiquitination. Involved in the repair of DNA double-strand breaks by homologous recombination in a manner that depends on its association with BRCA1. {ECO:0000269|PubMed:11301010, ECO:0000269|PubMed:14983014, ECO:0000269|PubMed:1611…	DISEASE: Breast cancer (BC) [MIM:114480]: A common malignancy originating from breast epithelial tissue. Breast neoplasms can be distinguished by their histologic pattern. Invasive ductal carcinoma is by far the most common type. Breast cancer is etiologically and genetically heterogeneous. Important genetic factors have been indicated by familial occurrence and bilateral involvement. Mutations a…	TISSUE SPECIFICITY: Ubiquitously expressed, with highest levels in testis. {ECO:0000269|PubMed:11301010}.;	unclassifiable (Anatomical System);breast;medulla oblongata;prostate;lung;testis;colon;blood;germinal center;skin;skeletal muscle;	dorsal root ganglion;	0.20765	0.27124	-0.637453	16.7374	155.978	2.72998	rs571108955	137492	Hereditary_cancer-predisposing_syndrome|Familial_cancer_of_breast|Fanconi_anemia\x2c_complementation_group_J|not_specified	MedGen:C0027672\x2cSNOMED_CT:699346009|MedGen:C0346153\x2cOMIM:114480\x2cOrphanet:ORPHA227535\x2cSNOMED_CT:254843006|MedGen:C1836860\x2cOMIM:609054|MedGen:CN169374	criteria_provided\x2c_multiple_submitters\x2c_no_conflicts	Uncertain_significance	0.007	0.599	D	0	0.629	D	1	0.524	D	2.205	0.624	M	-0.58	0.714	T	-3.9	0.729	D	-0.131
19	4099312	4099312	G	A	exonic	MAP2K2	.	nonsynonymous SNV	MAP2K2:NM_030662:exon7:c.C806T:p.P269L	0.863261	0.136321	0.000417956	mitogen-activated protein kinase kinase 2	FUNCTION: Catalyzes the concomitant phosphorylation of a threonine and a tyrosine residue in a Thr-Glu-Tyr sequence located in MAP kinases. Activates the ERK1 and ERK2 MAP kinases (By similarity). {ECO:0000250}.;	DISEASE: Cardiofaciocutaneous syndrome 4 (CFC4) [MIM:615280]: A form of cardiofaciocutaneous syndrome, a multiple congenital anomaly disorder characterized by a distinctive facial appearance, heart defects and mental retardation. Heart defects include pulmonic stenosis, atrial septal defects and hypertrophic cardiomyopathy. Some affected individuals present with ectodermal abnormalities such as s…	.	medulla oblongata;smooth muscle;ovary;salivary gland;sympathetic chain;colon;parathyroid;skin;uterus;prostate;whole body;frontal lobe;endometrium;bone;thyroid;testis;germinal center;brain;bladder;unclassifiable (Anatomical System);lymph node;cartilage;heart;islets of Langerhans;muscle;adrenal cortex;blood;lens;skeletal muscle;bile duct;pancreas;lung;adrenal gland;placenta;visual apparatus;hippoca…	amygdala;prefrontal cortex;testis;pons;cingulate cortex;	0.88489	0.51187	-0.800872	12.3319	40.9427	1.19949	rs368064728	179823	not_specified|not_provided	MedGen:CN169374|MedGen:CN517202	criteria_provided\x2c_multiple_submitters\x2c_no_conflicts	Uncertain_significance	0.005	0.632	D	0	0.513	N	1	0.81	D	1.13	0.29	L	-3.04	0.924	D	-5.53	0.86	D	0.619
19	4102411	4102411	C	A	exonic	MAP2K2	.	nonsynonymous SNV	MAP2K2:NM_030662:exon4:c.G491T:p.R164M	0.863261	0.136321	0.000417956	mitogen-activated protein kinase kinase 2	FUNCTION: Catalyzes the concomitant phosphorylation of a threonine and a tyrosine residue in a Thr-Glu-Tyr sequence located in MAP kinases. Activates the ERK1 and ERK2 MAP kinases (By similarity). {ECO:0000250}.;	DISEASE: Cardiofaciocutaneous syndrome 4 (CFC4) [MIM:615280]: A form of cardiofaciocutaneous syndrome, a multiple congenital anomaly disorder characterized by a distinctive facial appearance, heart defects and mental retardation. Heart defects include pulmonic stenosis, atrial septal defects and hypertrophic cardiomyopathy. Some affected individuals present with ectodermal abnormalities such as s…	.	medulla oblongata;smooth muscle;ovary;salivary gland;sympathetic chain;colon;parathyroid;skin;uterus;prostate;whole body;frontal lobe;endometrium;bone;thyroid;testis;germinal center;brain;bladder;unclassifiable (Anatomical System);lymph node;cartilage;heart;islets of Langerhans;muscle;adrenal cortex;blood;lens;skeletal muscle;bile duct;pancreas;lung;adrenal gland;placenta;visual apparatus;hippoca…	amygdala;prefrontal cortex;testis;pons;cingulate cortex;	0.88489	0.51187	-0.800872	12.3319	40.9427	1.19949	rs751317148	.	.	.	.	.	0.005	0.632	D	0	0.629	D	1	0.548	D	2.11	0.588	M	-3.11	0.927	D	-4.73	0.803	D	0.77
2	29917743	29917743	C	T	exonic	ALK	.	nonsynonymous SNV	ALK:NM_004304:exon3:c.G925A:p.A309T	0.522363	0.477637	4.24e-10	anaplastic lymphoma receptor tyrosine kinase	FUNCTION: Neuronal orphan receptor tyrosine kinase that is essentially and transiently expressed in specific regions of the central and peripheral nervous systems and plays an important role in the genesis and differentiation of the nervous system. Transduces signals from ligands at the cell surface, through specific activation of the mitogen-activated protein kinase (MAPK) pathway. Phosphorylate…	DISEASE: Note=A chromosomal aberration involving ALK is found in a form of non-Hodgkin lymphoma. Translocation t(2;5)(p23;q35) with NPM1. The resulting chimeric NPM1-ALK protein homodimerize and the kinase becomes constitutively activated. The constitutively active fusion proteins are responsible for 5-10% of non-Hodgkin lymphomas.; DISEASE: Note=A chromosomal aberration involving ALK is associat…	TISSUE SPECIFICITY: Expressed in brain and CNS. Also expressed in the small intestine and testis, but not in normal lymphoid cells. {ECO:0000269|PubMed:9174053}.;	.	.	0.21536	0.41881	-2.24197	1.30337	3502.63	11.4087	rs145681577	392772	Neuroblastoma_3	MedGen:C2751681\x2cOMIM:613014	criteria_provided\x2c_single_submitter	Uncertain_significance	0.276	0.157	T	.	.	.	1	0.81	D	0	0.065	N	4.43	0.022	T	0.1	0.058	N	-0.769
2	29519814	29519814	G	A	exonic	ALK	.	nonsynonymous SNV	ALK:NM_004304:exon9:c.C1757T:p.A586V	0.522363	0.477637	4.24e-10	anaplastic lymphoma receptor tyrosine kinase	FUNCTION: Neuronal orphan receptor tyrosine kinase that is essentially and transiently expressed in specific regions of the central and peripheral nervous systems and plays an important role in the genesis and differentiation of the nervous system. Transduces signals from ligands at the cell surface, through specific activation of the mitogen-activated protein kinase (MAPK) pathway. Phosphorylate…	DISEASE: Note=A chromosomal aberration involving ALK is found in a form of non-Hodgkin lymphoma. Translocation t(2;5)(p23;q35) with NPM1. The resulting chimeric NPM1-ALK protein homodimerize and the kinase becomes constitutively activated. The constitutively active fusion proteins are responsible for 5-10% of non-Hodgkin lymphomas.; DISEASE: Note=A chromosomal aberration involving ALK is associat…	TISSUE SPECIFICITY: Expressed in brain and CNS. Also expressed in the small intestine and testis, but not in normal lymphoid cells. {ECO:0000269|PubMed:9174053}.;	.	.	0.21536	0.41881	-2.24197	1.30337	3502.63	11.4087	rs1046338903	.	.	.	.	.	0.264	0.163	T	0.059	0.223	U	1	0.28	N	0	0.065	N	4.48	0.021	T	-1.3	0.326	N	-0.93
2	29498088	29498088	C	T	exonic	ALK	.	nonsynonymous SNV	ALK:NM_004304:exon11:c.G1918A:p.G640R	0.522363	0.477637	4.24e-10	anaplastic lymphoma receptor tyrosine kinase	FUNCTION: Neuronal orphan receptor tyrosine kinase that is essentially and transiently expressed in specific regions of the central and peripheral nervous systems and plays an important role in the genesis and differentiation of the nervous system. Transduces signals from ligands at the cell surface, through specific activation of the mitogen-activated protein kinase (MAPK) pathway. Phosphorylate…	DISEASE: Note=A chromosomal aberration involving ALK is found in a form of non-Hodgkin lymphoma. Translocation t(2;5)(p23;q35) with NPM1. The resulting chimeric NPM1-ALK protein homodimerize and the kinase becomes constitutively activated. The constitutively active fusion proteins are responsible for 5-10% of non-Hodgkin lymphomas.; DISEASE: Note=A chromosomal aberration involving ALK is associat…	TISSUE SPECIFICITY: Expressed in brain and CNS. Also expressed in the small intestine and testis, but not in normal lymphoid cells. {ECO:0000269|PubMed:9174053}.;	.	.	0.21536	0.41881	-2.24197	1.30337	3502.63	11.4087	rs144453491	392751	Neuroblastoma_3	MedGen:C2751681\x2cOMIM:613014	criteria_provided\x2c_single_submitter	Uncertain_significance	0.04	0.421	D	0	0.452	U	1	0.81	D	2.175	0.612	M	-1.11	0.775	T	-3.37	0.666	D	-0.358
2	29448384	29448384	C	T	exonic	ALK	.	nonsynonymous SNV	ALK:NM_004304:exon19:c.G3115A:p.V1039M	0.522363	0.477637	4.24e-10	anaplastic lymphoma receptor tyrosine kinase	FUNCTION: Neuronal orphan receptor tyrosine kinase that is essentially and transiently expressed in specific regions of the central and peripheral nervous systems and plays an important role in the genesis and differentiation of the nervous system. Transduces signals from ligands at the cell surface, through specific activation of the mitogen-activated protein kinase (MAPK) pathway. Phosphorylate…	DISEASE: Note=A chromosomal aberration involving ALK is found in a form of non-Hodgkin lymphoma. Translocation t(2;5)(p23;q35) with NPM1. The resulting chimeric NPM1-ALK protein homodimerize and the kinase becomes constitutively activated. The constitutively active fusion proteins are responsible for 5-10% of non-Hodgkin lymphomas.; DISEASE: Note=A chromosomal aberration involving ALK is associat…	TISSUE SPECIFICITY: Expressed in brain and CNS. Also expressed in the small intestine and testis, but not in normal lymphoid cells. {ECO:0000269|PubMed:9174053}.;	.	.	0.21536	0.41881	-2.24197	1.30337	3502.63	11.4087	rs200080181	392722	Neuroblastoma_3	MedGen:C2751681\x2cOMIM:613014	criteria_provided\x2c_single_submitter	Uncertain_significance	0.006	0.614	D	0.001	0.413	U	1	0.81	D	2.295	0.656	M	-1.39	0.804	T	-1.68	0.401	N	0.18
15	89849345	89849345	C	G	exonic	FANCI	.	nonsynonymous SNV	FANCI:NM_018193:exon31:c.C3277G:p.L1093V,FANCI:NM_001113378:exon32:c.C3457G:p.L1153V	5.17e-19	0.679809	0.320191	Fanconi anemia complementation group I	FUNCTION: Plays an essential role in the repair of DNA double- strand breaks by homologous recombination and in the repair of interstrand DNA cross-links (ICLs) by promoting FANCD2 monoubiquitination by FANCL and participating in recruitment to DNA repair sites. Required for maintenance of chromosomal stability. Specifically binds branched DNA: binds both single- stranded DNA (ssDNA) and double-s…	DISEASE: Fanconi anemia complementation group I (FANCI) [MIM:609053]: A disorder affecting all bone marrow elements and resulting in anemia, leukopenia and thrombopenia. It is associated with cardiac, renal and limb malformations, dermal pigmentary changes, and a predisposition to the development of malignancies. At the cellular level it is associated with hypersensitivity to DNA-damaging agents,…	.	lymphoreticular;ovary;salivary gland;intestine;colon;parathyroid;fovea centralis;choroid;vein;skin;retina;bone marrow;uterus;prostate;optic nerve;whole body;endometrium;larynx;bone;testis;germinal center;brain;bladder;unclassifiable (Anatomical System);lymph node;cartilage;heart;adrenal cortex;pharynx;blood;lens;skeletal muscle;bile duct;breast;pancreas;lung;placenta;macula lutea;visual apparatus…	testis - interstitial;superior cervical ganglion;testis - seminiferous tubule;testis;tumor;	0.35148	0.20284	-0.117652	44.5447	6752.05	17.4478	rs368451326	.	.	.	.	.	0.267	0.182	T	0	0.843	D	1	0.588	D	2.645	0.776	M	-2.08	0.86	D	-0.66	0.191	N	0.238
2	48027746	48027746	T	C	exonic	MSH6	.	nonsynonymous SNV	MSH6:NM_001281492:exon2:c.T2234C:p.M745T,MSH6:NM_001281493:exon3:c.T1718C:p.M573T,MSH6:NM_000179:exon4:c.T2624C:p.M875T,MSH6:NM_001281494:exon4:c.T1718C:p.M573T	.	.	.	mutS homolog 6	FUNCTION: Component of the post-replicative DNA mismatch repair system (MMR). Heterodimerizes with MSH2 to form MutS alpha, which binds to DNA mismatches thereby initiating DNA repair. When bound, MutS alpha bends the DNA helix and shields approximately 20 base pairs, and recognizes single base mismatches and dinucleotide insertion-deletion loops (IDL) in the DNA. After mismatch binding, forms a …	DISEASE: Hereditary non-polyposis colorectal cancer 5 (HNPCC5) [MIM:614350]: An autosomal dominant disease associated with marked increase in cancer susceptibility. It is characterized by a familial predisposition to early-onset colorectal carcinoma (CRC) and extra-colonic tumors of the gastrointestinal, urological and female reproductive tracts. HNPCC is reported to be the most common form of in…	.	medulla oblongata;ovary;colon;parathyroid;fovea centralis;skin;retina;bone marrow;uterus;prostate;whole body;frontal lobe;endometrium;larynx;bone;thyroid;testis;germinal center;brain;unclassifiable (Anatomical System);lymph node;cartilage;heart;islets of Langerhans;muscle;blood;skeletal muscle;bile duct;breast;pancreas;lung;placenta;macula lutea;visual apparatus;duodenum;liver;head and neck;cervi…	fetal liver;testis - interstitial;testis - seminiferous tubule;tumor;testis;pons;	0.97386	0.77704	-2.25089	1.27978	1431.23	7.06202	rs774774596	182115	Hereditary_nonpolyposis_colon_cancer|Hereditary_cancer-predisposing_syndrome	MedGen:C0009405\x2cOrphanet:ORPHA443090|MedGen:C0027672\x2cSNOMED_CT:699346009	criteria_provided\x2c_multiple_submitters\x2c_no_conflicts	Uncertain_significance	0.01	0.564	D	0	0.559	D	1	0.81	D	1.5	0.38	L	-2.89	0.916	D	-2.16	0.488	N	0.79
15	89849354	89849354	G	C	exonic	FANCI	.	nonsynonymous SNV	FANCI:NM_018193:exon31:c.G3286C:p.G1096R,FANCI:NM_001113378:exon32:c.G3466C:p.G1156R	5.17e-19	0.679809	0.320191	Fanconi anemia complementation group I	FUNCTION: Plays an essential role in the repair of DNA double- strand breaks by homologous recombination and in the repair of interstrand DNA cross-links (ICLs) by promoting FANCD2 monoubiquitination by FANCL and participating in recruitment to DNA repair sites. Required for maintenance of chromosomal stability. Specifically binds branched DNA: binds both single- stranded DNA (ssDNA) and double-s…	DISEASE: Fanconi anemia complementation group I (FANCI) [MIM:609053]: A disorder affecting all bone marrow elements and resulting in anemia, leukopenia and thrombopenia. It is associated with cardiac, renal and limb malformations, dermal pigmentary changes, and a predisposition to the development of malignancies. At the cellular level it is associated with hypersensitivity to DNA-damaging agents,…	.	lymphoreticular;ovary;salivary gland;intestine;colon;parathyroid;fovea centralis;choroid;vein;skin;retina;bone marrow;uterus;prostate;optic nerve;whole body;endometrium;larynx;bone;testis;germinal center;brain;bladder;unclassifiable (Anatomical System);lymph node;cartilage;heart;adrenal cortex;pharynx;blood;lens;skeletal muscle;bile duct;breast;pancreas;lung;placenta;macula lutea;visual apparatus…	testis - interstitial;superior cervical ganglion;testis - seminiferous tubule;testis;tumor;	0.35148	0.20284	-0.117652	44.5447	6752.05	17.4478	rs200026076	.	.	.	.	.	0.011	0.599	D	0	0.843	D	1	0.81	D	2.74	0.803	M	-2.24	0.872	D	-5.45	0.911	D	0.684
3	14190078	14190078	C	T	exonic	XPC	.	nonsynonymous SNV	XPC:NM_004628:exon13:c.G2404A:p.G802S	1.32e-10	0.769528	0.230472	xeroderma pigmentosum, complementation group C	FUNCTION: Involved in global genome nucleotide excision repair (GG-NER) by acting as damage sensing and DNA-binding factor component of the XPC complex. Has only a low DNA repair activity by itself which is stimulated by RAD23B and RAD23A. Has a preference to bind DNA containing a short single-stranded segment but not to damaged oligonucleotides. This feature is proposed to be related to a dynami…	DISEASE: Xeroderma pigmentosum complementation group C (XP-C) [MIM:278720]: An autosomal recessive pigmentary skin disorder characterized by solar hypersensitivity of the skin, high predisposition for developing cancers on areas exposed to sunlight and, in some cases, neurological abnormalities. The skin develops marked freckling and other pigmentation abnormalities. {ECO:0000269|PubMed:10766188,…	.	smooth muscle;ovary;sympathetic chain;colon;parathyroid;choroid;skin;retina;bone marrow;uterus;prostate;optic nerve;whole body;frontal lobe;endometrium;bone;thyroid;testis;germinal center;brain;artery;unclassifiable (Anatomical System);lymph node;cartilage;heart;islets of Langerhans;hypothalamus;muscle;pharynx;blood;skeletal muscle;breast;pancreas;lung;nasopharynx;trabecular meshwork;placenta;vis…	parietal lobe;	0.28185	0.48408	0.451921	78.0373	310.385	3.74818	rs200148127	139209	not_specified	MedGen:CN169374	no_assertion_provided	not_provided	0.017	0.512	D	0	0.843	D	1	0.81	D	2.76	0.809	M	0.99	0.418	T	-4.52	0.783	D	-0.607
7	6043423	6043423	G	C	exonic	PMS2	.	nonsynonymous SNV	PMS2:NM_000535:exon4:c.C251G:p.T84S,PMS2:NM_001322006:exon4:c.C251G:p.T84S,PMS2:NM_001322014:exon4:c.C251G:p.T84S	1.14e-13	0.266962	0.733038	PMS1 homolog 2, mismatch repair system component	FUNCTION: Component of the post-replicative DNA mismatch repair system (MMR). Heterodimerizes with MLH1 to form MutL alpha. DNA repair is initiated by MutS alpha (MSH2-MSH6) or MutS beta (MSH2- MSH6) binding to a dsDNA mismatch, then MutL alpha is recruited to the heteroduplex. Assembly of the MutL-MutS-heteroduplex ternary complex in presence of RFC and PCNA is sufficient to activate endonucleas…	DISEASE: Hereditary non-polyposis colorectal cancer 4 (HNPCC4) [MIM:614337]: An autosomal dominant disease associated with marked increase in cancer susceptibility. It is characterized by a familial predisposition to early-onset colorectal carcinoma (CRC) and extra-colonic tumors of the gastrointestinal, urological and female reproductive tracts. HNPCC is reported to be the most common form of in…	.	ovary;colon;parathyroid;skin;bone marrow;uterus;whole body;frontal lobe;endometrium;bone;thyroid;testis;brain;pineal gland;unclassifiable (Anatomical System);lymph node;heart;islets of Langerhans;blood;skeletal muscle;breast;pancreas;lung;mesenchyma;nasopharynx;placenta;visual apparatus;hippocampus;liver;head and neck;cervix;kidney;	.	0.7782	.	1.47708	95.2878	788.037	5.54211	rs864622274	221733	Hereditary_cancer-predisposing_syndrome|Lynch_syndrome|Hereditary_nonpolyposis_colorectal_cancer_type_4|not_specified	MedGen:C0027672\x2cSNOMED_CT:699346009|MedGen:C1333990\x2cOrphanet:ORPHA144\x2cSNOMED_CT:315058005|MedGen:C1838333\x2cOMIM:614337|MedGen:CN169374	criteria_provided\x2c_multiple_submitters\x2c_no_conflicts	Uncertain_significance	0.029	0.477	D	0	0.843	D	1	0.81	D	2.325	0.668	M	-0.86	0.745	T	-2.71	0.577	D	-0.444
6	35430666	35430666	C	T	exonic	FANCE	.	nonsynonymous SNV	FANCE:NM_021922:exon9:c.C1484T:p.T495I	0.0031389	0.985567	0.0112945	Fanconi anemia complementation group E	FUNCTION: As part of the Fanconi anemia (FA) complex functions in DNA cross-links repair. Required for the nuclear accumulation of FANCC and provides a critical bridge between the FA complex and FANCD2. {ECO:0000269|PubMed:12093742, ECO:0000269|PubMed:17296736}.;	DISEASE: Fanconi anemia complementation group E (FANCE) [MIM:600901]: A disorder affecting all bone marrow elements and resulting in anemia, leukopenia and thrombopenia. It is associated with cardiac, renal and limb malformations, dermal pigmentary changes, and a predisposition to the development of malignancies. At the cellular level it is associated with hypersensitivity to DNA-damaging agents,…	.	unclassifiable (Anatomical System);colon;fovea centralis;choroid;lens;retina;uterus;prostate;optic nerve;larynx;placenta;macula lutea;visual apparatus;liver;head and neck;cervix;brain;stomach;	subthalamic nucleus;superior cervical ganglion;testis - seminiferous tubule;globus pallidus;ciliary ganglion;atrioventricular node;trigeminal ganglion;skin;skeletal muscle;	0.02889	0.4764	-0.312207	32.0594	1627.9	7.46141	.	.	.	.	.	.	0.002	0.721	D	0	0.445	D	0.896	0.361	D	2.71	0.795	M	0.77	0.496	T	-3.33	0.662	D	-0.687
12	111884785	111884785	G	A	exonic	SH2B3	.	nonsynonymous SNV	SH2B3:NM_001291424:exon3:c.G268A:p.E90K,SH2B3:NM_005475:exon4:c.G874A:p.E292K	0.00592219	0.972368	0.0217094	SH2B adaptor protein 3	FUNCTION: Links T-cell receptor activation signal to phospholipase C-gamma-1, GRB2 and phosphatidylinositol 3-kinase. {ECO:0000250}.;	DISEASE: Celiac disease 13 (CELIAC13) [MIM:612011]: A multifactorial, chronic disorder of the small intestine caused by intolerance to gluten. It is characterized by immune-mediated enteropathy associated with failed intestinal absorption, and malnutrition. In predisposed individuals, the ingestion of gluten- containing food such as wheat and rye induces a flat jejunal mucosa with infiltration of…	TISSUE SPECIFICITY: Preferentially expressed by lymphoid cell lines.;	lymphoreticular;smooth muscle;ovary;colon;parathyroid;fovea centralis;skin;retina;bone marrow;uterus;optic nerve;whole body;frontal lobe;bone;testis;germinal center;brain;unclassifiable (Anatomical System);lymph node;cartilage;heart;islets of Langerhans;muscle;urinary;blood;skeletal muscle;breast;pancreas;lung;nasopharynx;trabecular meshwork;placenta;macula lutea;visual apparatus;liver;spleen;cer…	superior cervical ganglion;atrioventricular node;	0.78211	0.35815	.	.	1095.65	6.33313	rs751330475	.	.	.	.	.	0.034	0.44	D	0	0.843	D	0.984	0.401	D	1.87	0.498	L	1.32	0.352	T	-1.75	0.414	N	-0.763
5	177577935	177577935	A	G	exonic	NHP2	.	nonsynonymous SNV	NHP2:NM_017838:exon3:c.T290C:p.M97T	0.0342617	0.82465	0.141089	NHP2 ribonucleoprotein	FUNCTION: Required for ribosome biogenesis and telomere maintenance. Part of the H/ACA small nucleolar ribonucleoprotein (H/ACA snoRNP) complex, which catalyzes pseudouridylation of rRNA. This involves the isomerization of uridine such that the ribose is subsequently attached to C5, instead of the normal N1. Each rRNA can contain up to 100 pseudouridine (psi) residues, which may serve to stabiliz…	DISEASE: Dyskeratosis congenita, autosomal recessive, 2 (DKCB2) [MIM:613987]: A rare multisystem disorder caused by defective telomere maintenance. It is characterized by progressive bone marrow failure, and the clinical triad of reticulated skin hyperpigmentation, nail dystrophy, and mucosal leukoplakia. Common but variable features include premature graying, aplastic anemia, low platelets, oste…	TISSUE SPECIFICITY: Expressed in brain, colon, heart, kidney, ovary, pancreas, placenta, prostate, skeletal muscle, small intestine, spleen, testis and thymus. Also expressed at lower levels in the liver. {ECO:0000269|PubMed:12020816}.;	lymphoreticular;ovary;salivary gland;intestine;colon;parathyroid;fovea centralis;choroid;skin;retina;uterus;prostate;optic nerve;whole body;frontal lobe;endometrium;bone;iris;pituitary gland;testis;germinal center;brain;bladder;unclassifiable (Anatomical System);trophoblast;heart;islets of Langerhans;hypothalamus;muscle;pharynx;blood;lens;skeletal muscle;breast;pancreas;lung;placenta;macula lutea…	whole brain;cerebellum peduncles;globus pallidus;pons;parietal lobe;	0.60362	0.15588	0.415318	76.8106	26.4142	0.85525	rs147530082	.	.	.	.	.	0.005	0.721	D	0	0.843	D	1	0.81	D	2.05	0.567	M	0.43	0.568	T	-3	0.65	D	-0.75
3	37059000	37059000	G	A	exonic	MLH1	.	nonsynonymous SNV	MLH1:NM_001167619:exon9:c.G71A:p.R24H,MLH1:NM_001258273:exon9:c.G71A:p.R24H,MLH1:NM_000249:exon10:c.G794A:p.R265H,MLH1:NM_001167617:exon10:c.G500A:p.R167H,MLH1:NM_001167618:exon10:c.G71A:p.R24H,MLH1:NM_001258271:exon10:c.G794A:p.R265H,MLH1:NM_001258274:exon11:c.G71A:p.R24H	0.739578	0.260421	8.57e-07	mutL homolog 1	FUNCTION: Heterodimerizes with PMS2 to form MutL alpha, a component of the post-replicative DNA mismatch repair system (MMR). DNA repair is initiated by MutS alpha (MSH2-MSH6) or MutS beta (MSH2-MSH6) binding to a dsDNA mismatch, then MutL alpha is recruited to the heteroduplex. Assembly of the MutL-MutS- heteroduplex ternary complex in presence of RFC and PCNA is sufficient to activate endonucle…	DISEASE: Mismatch repair cancer syndrome (MMRCS) [MIM:276300]: An autosomal recessive, rare, childhood cancer predisposition syndrome encompassing a broad tumor spectrum. This includes hematological malignancies, central nervous system tumors, Lynch syndrome-associated malignancies such as colorectal tumors as well as multiple intestinal polyps, embryonic tumors and rhabdomyosarcoma. Multiple caf…	TISSUE SPECIFICITY: Colon, lymphocytes, breast, lung, spleen, testis, prostate, thyroid, gall bladder and heart.;	ovary;salivary gland;intestine;colon;parathyroid;fovea centralis;skin;retina;bone marrow;uterus;prostate;optic nerve;whole body;frontal lobe;bone;thyroid;iris;pituitary gland;testis;brain;bladder;tonsil;gall bladder;unclassifiable (Anatomical System);lymph node;cartilage;heart;islets of Langerhans;pharynx;blood;lens;skeletal muscle;breast;pancreas;lung;mesenchyma;placenta;macula lutea;visual appa…	dorsal root ganglion;testis - interstitial;superior cervical ganglion;testis - seminiferous tubule;testis;ciliary ganglion;skeletal muscle;	0.71276	0.88182	0.512596	80.2961	1715.17	7.63437	rs63751448	95855	Hereditary_nonpolyposis_colon_cancer|Hereditary_cancer-predisposing_syndrome|Lynch_syndrome|Lynch_syndrome_II|not_specified	MedGen:C0009405\x2cOrphanet:ORPHA443090|MedGen:C0027672\x2cSNOMED_CT:699346009|MedGen:C1333990\x2cOrphanet:ORPHA144\x2cSNOMED_CT:315058005|MedGen:C1333991\x2cOMIM:609310|MedGen:CN169374	reviewed_by_expert_panel	Uncertain_significance	0	0.912	D	0	0.843	D	1	0.81	D	4.46	0.989	H	-5.85	0.994	D	-4.97	0.82	D	0.787
3	14197917	14197917	G	A	exonic	XPC	.	nonsynonymous SNV	XPC:NM_004628:exon10:c.C1951T:p.R651W	1.32e-10	0.769528	0.230472	xeroderma pigmentosum, complementation group C	FUNCTION: Involved in global genome nucleotide excision repair (GG-NER) by acting as damage sensing and DNA-binding factor component of the XPC complex. Has only a low DNA repair activity by itself which is stimulated by RAD23B and RAD23A. Has a preference to bind DNA containing a short single-stranded segment but not to damaged oligonucleotides. This feature is proposed to be related to a dynami…	DISEASE: Xeroderma pigmentosum complementation group C (XP-C) [MIM:278720]: An autosomal recessive pigmentary skin disorder characterized by solar hypersensitivity of the skin, high predisposition for developing cancers on areas exposed to sunlight and, in some cases, neurological abnormalities. The skin develops marked freckling and other pigmentation abnormalities. {ECO:0000269|PubMed:10766188,…	.	smooth muscle;ovary;sympathetic chain;colon;parathyroid;choroid;skin;retina;bone marrow;uterus;prostate;optic nerve;whole body;frontal lobe;endometrium;bone;thyroid;testis;germinal center;brain;artery;unclassifiable (Anatomical System);lymph node;cartilage;heart;islets of Langerhans;hypothalamus;muscle;pharynx;blood;skeletal muscle;breast;pancreas;lung;nasopharynx;trabecular meshwork;placenta;vis…	parietal lobe;	0.28185	0.48408	0.451921	78.0373	310.385	3.74818	.	.	.	.	.	.	0	0.912	D	0	0.843	D	1	0.588	D	3.64	0.942	H	-0.03	0.631	T	-7.34	0.946	D	0.134
5	177577935	177577935	A	G	exonic	NHP2	.	nonsynonymous SNV	NHP2:NM_017838:exon3:c.T290C:p.M97T	0.0342617	0.82465	0.141089	NHP2 ribonucleoprotein	FUNCTION: Required for ribosome biogenesis and telomere maintenance. Part of the H/ACA small nucleolar ribonucleoprotein (H/ACA snoRNP) complex, which catalyzes pseudouridylation of rRNA. This involves the isomerization of uridine such that the ribose is subsequently attached to C5, instead of the normal N1. Each rRNA can contain up to 100 pseudouridine (psi) residues, which may serve to stabiliz…	DISEASE: Dyskeratosis congenita, autosomal recessive, 2 (DKCB2) [MIM:613987]: A rare multisystem disorder caused by defective telomere maintenance. It is characterized by progressive bone marrow failure, and the clinical triad of reticulated skin hyperpigmentation, nail dystrophy, and mucosal leukoplakia. Common but variable features include premature graying, aplastic anemia, low platelets, oste…	TISSUE SPECIFICITY: Expressed in brain, colon, heart, kidney, ovary, pancreas, placenta, prostate, skeletal muscle, small intestine, spleen, testis and thymus. Also expressed at lower levels in the liver. {ECO:0000269|PubMed:12020816}.;	lymphoreticular;ovary;salivary gland;intestine;colon;parathyroid;fovea centralis;choroid;skin;retina;uterus;prostate;optic nerve;whole body;frontal lobe;endometrium;bone;iris;pituitary gland;testis;germinal center;brain;bladder;unclassifiable (Anatomical System);trophoblast;heart;islets of Langerhans;hypothalamus;muscle;pharynx;blood;lens;skeletal muscle;breast;pancreas;lung;placenta;macula lutea…	whole brain;cerebellum peduncles;globus pallidus;pons;parietal lobe;	0.60362	0.15588	0.415318	76.8106	26.4142	0.85525	rs147530082	.	.	.	.	.	0.005	0.721	D	0	0.843	D	1	0.81	D	2.05	0.567	M	0.43	0.568	T	-3	0.65	D	-0.75
17	41258496	41258496	T	A	exonic	BRCA1	.	nonsynonymous SNV	BRCA1:NM_007297:exon3:c.A48T:p.L16F,BRCA1:NM_007298:exon3:c.A189T:p.L63F,BRCA1:NM_007294:exon4:c.A189T:p.L63F,BRCA1:NM_007299:exon4:c.A189T:p.L63F,BRCA1:NM_007300:exon4:c.A189T:p.L63F	3.29e-20	0.106035	0.893965	breast cancer 1	FUNCTION: E3 ubiquitin-protein ligase that specifically mediates the formation of 'Lys-6'-linked polyubiquitin chains and plays a central role in DNA repair by facilitating cellular responses to DNA damage. It is unclear whether it also mediates the formation of other types of polyubiquitin chains. The E3 ubiquitin-protein ligase activity is required for its tumor suppressor function. The BRCA1-B…	DISEASE: Breast cancer (BC) [MIM:114480]: A common malignancy originating from breast epithelial tissue. Breast neoplasms can be distinguished by their histologic pattern. Invasive ductal carcinoma is by far the most common type. Breast cancer is etiologically and genetically heterogeneous. Important genetic factors have been indicated by familial occurrence and bilateral involvement. Mutations a…	TISSUE SPECIFICITY: Isoform 1 and isoform 3 are widely expressed. Isoform 3 is reduced or absent in several breast and ovarian cancer cell lines.;	unclassifiable (Anatomical System);lymph node;ovary;islets of Langerhans;colon;skin;skeletal muscle;breast;bile duct;prostate;lung;endometrium;bone;placenta;visual apparatus;liver;testis;cervix;spleen;germinal center;kidney;brain;mammary gland;stomach;	dorsal root ganglion;superior cervical ganglion;testis;appendix;tumor;ciliary ganglion;atrioventricular node;pons;skeletal muscle;	0.99897	0.94795	0.464695	78.5975	3823.01	12.1541	rs80356956	69056	Hereditary_cancer-predisposing_syndrome|Hereditary_breast_and_ovarian_cancer_syndrome|Breast-ovarian_cancer\x2c_familial_1|not_specified|not_provided	MedGen:C0027672\x2cSNOMED_CT:699346009|MedGen:C0677776\x2cOrphanet:ORPHA145|MedGen:C2676676\x2cOMIM:604370|MedGen:CN169374|MedGen:CN517202	criteria_provided\x2c_multiple_submitters\x2c_no_conflicts	Uncertain_significance	0	0.912	D	0.001	0.4	N	0.997	0.81	D	1.55	0.394	L	-2.32	0.878	D	-0.55	0.678	N	0.469
3	12626428	12626428	T	C	exonic	RAF1	.	nonsynonymous SNV	RAF1:NM_002880:exon16:c.A1721G:p.Y574C	0.999777	0.000223134	5.54e-11	Raf-1 proto-oncogene, serine/threonine kinase	FUNCTION: Serine/threonine-protein kinase that acts as a regulatory link between the membrane-associated Ras GTPases and the MAPK/ERK cascade, and this critical regulatory link functions as a switch determining cell fate decisions including proliferation, differentiation, apoptosis, survival and oncogenic transformation. RAF1 activation initiates a mitogen-activated protein kinase (MAPK) cascade …	DISEASE: Noonan syndrome 5 (NS5) [MIM:611553]: A form of Noonan syndrome, a disease characterized by short stature, facial dysmorphic features such as hypertelorism, a downward eyeslant and low-set posteriorly rotated ears, and a high incidence of congenital heart defects and hypertrophic cardiomyopathy. Other features can include a short neck with webbing or redundancy of skin, deafness, motor d…	TISSUE SPECIFICITY: In skeletal muscle, isoform 1 is more abundant than isoform 2. {ECO:0000269|PubMed:1886707}.;	ovary;umbilical cord;sympathetic chain;skin;retina;bone marrow;prostate;optic nerve;frontal lobe;cochlea;endometrium;germinal center;bladder;brain;heart;cartilage;spinal cord;adrenal cortex;pharynx;blood;lens;skeletal muscle;breast;macula lutea;visual apparatus;liver;alveolus;spleen;cervix;mammary gland;peripheral nerve;salivary gland;intestine;colon;parathyroid;fovea centralis;choroid;uterus;who…	superior cervical ganglion;ciliary ganglion;whole blood;skeletal muscle;	0.99869	0.9306	-0.646544	16.4426	87.825	2.00185	rs370242565	173883	Noonan_syndrome|Noonan_syndrome_with_multiple_lentigines|Primary_familial_hypertrophic_cardiomyopathy|not_specified	MeSH:D009634\x2cMedGen:C0028326\x2cOrphanet:ORPHA648\x2cSNOMED_CT:205824006|MedGen:C0175704\x2cOrphanet:ORPHA500|MedGen:C0949658\x2cOrphanet:ORPHA155\x2cSNOMED_CT:83978005|MedGen:CN169374	criteria_provided\x2c_multiple_submitters\x2c_no_conflicts	Uncertain_significance	0.007	0.632	D	0	0.843	D	1	0.81	D	1.435	0.361	L	-1.62	0.824	D	-3.08	0.636	D	0.229
16	14016026	14016026	G	A	exonic	ERCC4	.	nonsynonymous SNV	ERCC4:NM_005236:exon2:c.G346A:p.V116I	3.33e-10	0.733032	0.266968	excision repair cross-complementation group 4	FUNCTION: Catalytic component of a structure-specific DNA repair endonuclease responsible for the 5-prime incision during DNA repair. Involved in homologous recombination that assists in removing interstrand cross-link. {ECO:0000269|PubMed:19596235}.;	DISEASE: Xeroderma pigmentosum complementation group F (XP-F) [MIM:278760]: An autosomal recessive pigmentary skin disorder characterized by solar hypersensitivity of the skin, high predisposition for developing cancers on areas exposed to sunlight and, in some cases, neurological abnormalities. The skin develops marked freckling and other pigmentation abnormalities. XP-F patients show a mild phe…	.	unclassifiable (Anatomical System);heart;ovary;adrenal cortex;colon;parathyroid;lens;skin;skeletal muscle;breast;uterus;prostate;optic nerve;whole body;adrenal gland;bone;thyroid;placenta;liver;testis;spleen;germinal center;kidney;brain;pineal gland;	superior cervical ganglion;	0.8426	0.47836	-0.367439	28.2909	549.805	4.76877	rs763811136	.	.	.	.	.	0.008	0.586	D	0	0.843	D	1	0.81	D	2.865	0.834	M	-0.68	0.726	T	-0.86	0.234	N	0.146
16	68862106	68862106	C	T	exonic	CDH1	.	nonsynonymous SNV	CDH1:NM_001317184:exon13:c.C2011T:p.R671W,CDH1:NM_001317186:exon13:c.C229T:p.R77W,CDH1:NM_001317185:exon14:c.C646T:p.R216W,CDH1:NM_004360:exon14:c.C2194T:p.R732W	0.338548	0.661427	2.55e-05	cadherin 1	FUNCTION: Cadherins are calcium-dependent cell adhesion proteins. They preferentially interact with themselves in a homophilic manner in connecting cells; cadherins may thus contribute to the sorting of heterogeneous cell types. CDH1 is involved in mechanisms regulating cell-cell adhesions, mobility and proliferation of epithelial cells. Has a potent invasive suppressor role. It is a ligand for i…	DISEASE: Hereditary diffuse gastric cancer (HDGC) [MIM:137215]: A cancer predisposition syndrome with increased susceptibility to diffuse gastric cancer. Diffuse gastric cancer is a malignant disease characterized by poorly differentiated infiltrating lesions resulting in thickening of the stomach. Malignant tumors start in the stomach, can spread to the esophagus or the small intestine, and can …	TISSUE SPECIFICITY: Non-neural epithelial tissues.;	ovary;rectum;colon;parathyroid;fovea centralis;choroid;skin;retina;uterus;prostate;optic nerve;cochlea;endometrium;larynx;thyroid;brain;pineal gland;bladder;gall bladder;unclassifiable (Anatomical System);lymph node;heart;tongue;islets of Langerhans;adrenal cortex;blood;lens;skeletal muscle;breast;pancreas;lung;adrenal gland;epididymis;placenta;macula lutea;hypopharynx;liver;spleen;head and neck;…	dorsal root ganglion;olfactory bulb;salivary gland;beta cell islets;fetal thyroid;skin;prostate;pancreas;fetal liver;lung;trachea;thyroid;placenta;fetal lung;kidney;	0.8252	0.93422	-1.06181	7.51946	122.672	2.41215	rs864622198	222524	Hereditary_cancer-predisposing_syndrome|Hereditary_diffuse_gastric_cancer	MedGen:C0027672\x2cSNOMED_CT:699346009|MedGen:C1708349\x2cOMIM:137215\x2cOrphanet:ORPHA26106	criteria_provided\x2c_multiple_submitters\x2c_no_conflicts	Uncertain_significance	0	0.912	D	0	0.441	D	1	0.81	D	2.655	0.78	M	0.22	0.6	T	-6.63	0.922	D	-0.293
13	103514062	103514062	A	T	exonic	BIVM-ERCC5;ERCC5	.	nonsynonymous SNV	ERCC5:NM_000123:exon7:c.A878T:p.K293I,BIVM-ERCC5:NM_001204425:exon15:c.A2240T:p.K747I	.	.	.	.	.	.	.	.	.	.	.	.	.	.	.	rs573279159	.	.	.	.	.	0.001	0.784	D	0	0.843	D	1	0.81	D	2.42	0.702	M	2	0.215	T	-7.11	0.94	D	-1.031
12	25368405	25368405	A	T	exonic	KRAS	.	stopgain	KRAS:NM_033360:exon5:c.T540A:p.C180X	0.00106119	0.603148	0.395791	Kirsten rat sarcoma viral oncogene homolog	FUNCTION: Ras proteins bind GDP/GTP and possess intrinsic GTPase activity. Plays an important role in the regulation of cell proliferation (PubMed:23698361, PubMed:22711838). {ECO:0000269|PubMed:22711838, ECO:0000269|PubMed:23698361, ECO:0000305}.;	DISEASE: Leukemia, acute myelogenous (AML) [MIM:601626]: A subtype of acute leukemia, a cancer of the white blood cells. AML is a malignant disease of bone marrow characterized by maturational arrest of hematopoietic precursors at an early stage of development. Clonal expansion of myeloid blasts occurs in bone marrow, blood, and other tissue. Myelogenous leukemias develop from changes in cells th…	.	ovary;salivary gland;intestine;colon;parathyroid;skin;retina;bone marrow;uterus;prostate;optic nerve;whole body;frontal lobe;cochlea;endometrium;bone;thyroid;testis;germinal center;spinal ganglion;brain;bladder;unclassifiable (Anatomical System);lymph node;cartilage;heart;tongue;islets of Langerhans;spinal cord;pharynx;blood;skeletal muscle;breast;bile duct;pancreas;lung;cornea;placenta;visual ap…	dorsal root ganglion;whole brain;amygdala;occipital lobe;superior cervical ganglion;atrioventricular node;pons;subthalamic nucleus;prefrontal cortex;globus pallidus;ciliary ganglion;trigeminal ganglion;cingulate cortex;cerebellum;	0.99997	0.53296	-0.141299	42.8757	3.46519	0.12617	rs373169526	55706	not_specified	MedGen:CN169374	criteria_provided\x2c_conflicting_interpretations	Conflicting_interpretations_of_pathogenicity	.	.	.	0.01	0.301	N	1	0.81	D	.	.	.	.	.	.	.	.	.	.
12	58143008	58143008	G	A	exonic	CDK4	.	nonsynonymous SNV	CDK4:NM_000075:exon7:c.C776T:p.S259L	0.932017	0.0679692	1.39e-05	cyclin-dependent kinase 4	FUNCTION: Ser/Thr-kinase component of cyclin D-CDK4 (DC) complexes that phosphorylate and inhibit members of the retinoblastoma (RB) protein family including RB1 and regulate the cell-cycle during G(1)/S transition. Phosphorylation of RB1 allows dissociation of the transcription factor E2F from the RB/E2F complexes and the subsequent transcription of E2F target genes which are responsible for the…	DISEASE: Melanoma, cutaneous malignant 3 (CMM3) [MIM:609048]: A malignant neoplasm of melanocytes, arising de novo or from a pre- existing benign nevus, which occurs most often in the skin but also may involve other sites. {ECO:0000269|PubMed:7652577, ECO:0000269|PubMed:8528263, ECO:0000269|PubMed:9311594, ECO:0000269|PubMed:9425228}. Note=Disease susceptibility is associated with variations affe…	.	ovary;salivary gland;adrenal medulla;intestine;colon;choroid;skin;bone marrow;uterus;prostate;whole body;cochlea;endometrium;larynx;synovium;bone;thyroid;iris;testis;germinal center;spinal ganglion;brain;bladder;unclassifiable (Anatomical System);lymph node;cartilage;heart;islets of Langerhans;muscle;urinary;pharynx;blood;breast;pancreas;lung;adrenal gland;placenta;visual apparatus;duodenum;alveo…	superior cervical ganglion;ciliary ganglion;atrioventricular node;trigeminal ganglion;skin;skeletal muscle;	0.99997	0.77439	-0.295622	32.6197	10.5111	0.3818	rs201617914	132977	Hereditary_cancer-predisposing_syndrome|Hereditary_cutaneous_melanoma|Cutaneous_malignant_melanoma_3|not_specified|not_provided	MedGen:C0027672\x2cSNOMED_CT:699346009|MedGen:C1512419|MedGen:C1836892\x2cOMIM:609048|MedGen:CN169374|MedGen:CN517202	criteria_provided\x2c_conflicting_interpretations	Conflicting_interpretations_of_pathogenicity	0.113	0.424	T	0.017	0.278	N	0.905	0.81	D	0.645	0.161	N	1.03	0.762	T	-2.38	0.543	N	-0.602
16	23625380	23625380	A	G	exonic	PALB2	.	nonsynonymous SNV	PALB2:NM_024675:exon11:c.T3146C:p.M1049T	1.33e-10	0.770851	0.229149	partner and localizer of BRCA2	FUNCTION: Plays a critical role in homologous recombination repair (HRR) through its ability to recruit BRCA2 and RAD51 to DNA breaks. Strongly stimulates the DNA strand-invasion activity of RAD51, stabilizes the nucleoprotein filament against a disruptive BRC3-BRC4 polypeptide and helps RAD51 to overcome the suppressive effect of replication protein A (RPA). Functionally cooperates with RAD51AP1…	DISEASE: Breast cancer (BC) [MIM:114480]: A common malignancy originating from breast epithelial tissue. Breast neoplasms can be distinguished by their histologic pattern. Invasive ductal carcinoma is by far the most common type. Breast cancer is etiologically and genetically heterogeneous. Important genetic factors have been indicated by familial occurrence and bilateral involvement. Mutations a…	.	unclassifiable (Anatomical System);lymphoreticular;lymph node;cartilage;colon;skin;skeletal muscle;pancreas;whole body;lung;bone;thyroid;testis;cervix;germinal center;kidney;brain;stomach;	superior cervical ganglion;testis - seminiferous tubule;prefrontal cortex;pons;	0.16352	0.27931	0.321465	72.8533	296.641	3.67511	rs138273800	151499	Hereditary_cancer-predisposing_syndrome|Familial_cancer_of_breast|not_specified	MedGen:C0027672\x2cSNOMED_CT:699346009|MedGen:C0346153\x2cOMIM:114480\x2cOrphanet:ORPHA227535\x2cSNOMED_CT:254843006|MedGen:CN169374	criteria_provided\x2c_multiple_submitters\x2c_no_conflicts	Uncertain_significance	0.006	0.614	D	0	0.537	D	0.989	0.408	D	1.845	0.488	L	1.64	0.278	T	-4.21	0.757	D	-0.784
13	49050886	49050886	G	A	exonic	RB1	.	nonsynonymous SNV	RB1:NM_000321:exon25:c.G2570A:p.R857H	1	1.67e-07	1.34e-18	retinoblastoma 1	FUNCTION: Key regulator of entry into cell division that acts as a tumor suppressor. Promotes G0-G1 transition when phosphorylated by CDK3/cyclin-C. Acts as a transcription repressor of E2F1 target genes. The underphosphorylated, active form of RB1 interacts with E2F1 and represses its transcription activity, leading to cell cycle arrest. Directly involved in heterochromatin formation by maintain…	DISEASE: Childhood cancer retinoblastoma (RB) [MIM:180200]: Congenital malignant tumor that arises from the nuclear layers of the retina. It occurs in about 1:20'000 live births and represents about 2% of childhood malignancies. It is bilateral in about 30% of cases. Although most RB appear sporadically, about 20% are transmitted as an autosomal dominant trait with incomplete penetrance. The diag…	TISSUE SPECIFICITY: Expressed in the retina.;	ovary;colon;parathyroid;fovea centralis;choroid;skin;retina;bone marrow;uterus;prostate;optic nerve;whole body;endometrium;larynx;bone;thyroid;testis;germinal center;spinal ganglion;brain;unclassifiable (Anatomical System);lymph node;heart;islets of Langerhans;hypothalamus;urinary;adrenal cortex;pharynx;blood;lens;skeletal muscle;breast;lung;adrenal gland;placenta;macula lutea;hippocampus;liver;s…	amygdala;subthalamic nucleus;prefrontal cortex;	0.99984	0.96982	-0.690637	15.1215	183.739	2.94113	rs144668210	463924	Retinoblastoma|Hereditary_cancer-predisposing_syndrome	Human_Phenotype_Ontology:HP:0009919\x2cMeSH:D012175\x2cMedGen:C0035335\x2cOMIM:180200\x2cOrphanet:ORPHA790|MedGen:C0027672\x2cSNOMED_CT:699346009	criteria_provided\x2c_conflicting_interpretations	Conflicting_interpretations_of_pathogenicity	0.048	0.4	D	0	0.629	D	0.999	0.464	D	1.79	0.469	L	-1.67	0.828	D	-1.59	0.383	N	0.191
16	14014085	14014085	G	C	exonic	ERCC4	.	nonsynonymous SNV	ERCC4:NM_005236:exon1:c.G63C:p.Q21H	3.33e-10	0.733032	0.266968	excision repair cross-complementation group 4	FUNCTION: Catalytic component of a structure-specific DNA repair endonuclease responsible for the 5-prime incision during DNA repair. Involved in homologous recombination that assists in removing interstrand cross-link. {ECO:0000269|PubMed:19596235}.;	DISEASE: Xeroderma pigmentosum complementation group F (XP-F) [MIM:278760]: An autosomal recessive pigmentary skin disorder characterized by solar hypersensitivity of the skin, high predisposition for developing cancers on areas exposed to sunlight and, in some cases, neurological abnormalities. The skin develops marked freckling and other pigmentation abnormalities. XP-F patients show a mild phe…	.	unclassifiable (Anatomical System);heart;ovary;adrenal cortex;colon;parathyroid;lens;skin;skeletal muscle;breast;uterus;prostate;optic nerve;whole body;adrenal gland;bone;thyroid;placenta;liver;testis;spleen;germinal center;kidney;brain;pineal gland;	superior cervical ganglion;	0.8426	0.47836	-0.367439	28.2909	549.805	4.76877	rs375896908	.	.	.	.	.	0.001	0.784	D	0	0.843	D	1	0.81	D	1.61	0.413	L	-0.04	0.633	T	-3.22	0.649	D	-0.438
13	49050882	49050882	G	A	exonic	RB1	.	nonsynonymous SNV	RB1:NM_000321:exon25:c.G2566A:p.D856N	1	1.67e-07	1.34e-18	retinoblastoma 1	FUNCTION: Key regulator of entry into cell division that acts as a tumor suppressor. Promotes G0-G1 transition when phosphorylated by CDK3/cyclin-C. Acts as a transcription repressor of E2F1 target genes. The underphosphorylated, active form of RB1 interacts with E2F1 and represses its transcription activity, leading to cell cycle arrest. Directly involved in heterochromatin formation by maintain…	DISEASE: Childhood cancer retinoblastoma (RB) [MIM:180200]: Congenital malignant tumor that arises from the nuclear layers of the retina. It occurs in about 1:20'000 live births and represents about 2% of childhood malignancies. It is bilateral in about 30% of cases. Although most RB appear sporadically, about 20% are transmitted as an autosomal dominant trait with incomplete penetrance. The diag…	TISSUE SPECIFICITY: Expressed in the retina.;	ovary;colon;parathyroid;fovea centralis;choroid;skin;retina;bone marrow;uterus;prostate;optic nerve;whole body;endometrium;larynx;bone;thyroid;testis;germinal center;spinal ganglion;brain;unclassifiable (Anatomical System);lymph node;heart;islets of Langerhans;hypothalamus;urinary;adrenal cortex;pharynx;blood;lens;skeletal muscle;breast;lung;adrenal gland;placenta;macula lutea;hippocampus;liver;s…	amygdala;subthalamic nucleus;prefrontal cortex;	0.99984	0.96982	-0.690637	15.1215	183.739	2.94113	rs149359120	399557	Retinoblastoma|Hereditary_cancer-predisposing_syndrome	Human_Phenotype_Ontology:HP:0009919\x2cMeSH:D012175\x2cMedGen:C0035335\x2cOMIM:180200\x2cOrphanet:ORPHA790|MedGen:C0027672\x2cSNOMED_CT:699346009	criteria_provided\x2c_conflicting_interpretations	Conflicting_interpretations_of_pathogenicity	0.007	0.599	D	0.001	0.403	N	1	0.588	D	1.525	0.387	L	-1.62	0.824	D	-1.01	0.266	N	0.2
16	2126499	2126499	G	A	exonic	TSC2	.	nonsynonymous SNV	TSC2:NM_001318831:exon22:c.G2150A:p.R717Q,TSC2:NM_001318827:exon24:c.G2639A:p.R880Q,TSC2:NM_001318829:exon24:c.G2603A:p.R868Q,TSC2:NM_000548:exon25:c.G2750A:p.R917Q,TSC2:NM_001077183:exon25:c.G2750A:p.R917Q,TSC2:NM_001114382:exon25:c.G2750A:p.R917Q,TSC2:NM_001318832:exon25:c.G2783A:p.R928Q	1	1.66e-08	9.8e-22	tuberous sclerosis 2	FUNCTION: In complex with TSC1, this tumor suppressor inhibits the nutrient-mediated or growth factor-stimulated phosphorylation of S6K1 and EIF4EBP1 by negatively regulating mTORC1 signaling. Acts as a GTPase-activating protein (GAP) for the small GTPase RHEB, a direct activator of the protein kinase activity of mTORC1. May also play a role in microtubule-mediated protein transport. Also stimula…	DISEASE: Tuberous sclerosis 2 (TSC2) [MIM:613254]: An autosomal dominant multi-system disorder that affects especially the brain, kidneys, heart, and skin. It is characterized by hamartomas (benign overgrowths predominantly of a cell or tissue type that occurs normally in the organ) and hamartias (developmental abnormalities of tissue combination). Clinical manifestations include epilepsy, learni…	TISSUE SPECIFICITY: Liver, brain, heart, lymphocytes, fibroblasts, biliary epithelium, pancreas, skeletal muscle, kidney, lung and placenta.;	lymphoreticular;medulla oblongata;ovary;sympathetic chain;skin;bone marrow;retina;prostate;optic nerve;frontal lobe;cochlea;endometrium;thyroid;iris;germinal center;brain;heart;cartilage;tongue;blood;lens;skeletal muscle;breast;epididymis;visual apparatus;macula lutea;liver;cervix;spleen;mammary gland;colon;parathyroid;choroid;fovea centralis;uterus;larynx;bone;testis;unclassifiable (Anatomical S…	thyroid;	0.87806	0.38966	-2.5369	0.872847	455.73	4.43628	rs397515046	75995	Hereditary_cancer-predisposing_syndrome|Tuberous_sclerosis_syndrome|Tuberous_sclerosis_2|not_specified	MedGen:C0027672\x2cSNOMED_CT:699346009|MedGen:C0041341\x2cOrphanet:ORPHA805\x2cSNOMED_CT:7199000|MedGen:C1860707\x2cOMIM:613254|MedGen:CN169374	criteria_provided\x2c_conflicting_interpretations	Conflicting_interpretations_of_pathogenicity	0.396	0.244	T	0	0.843	D	1	0.81	D	1.1	0.281	L	-2.33	0.882	D	-0.86	0.234	N	0.121
12	58145346	58145346	C	T	exonic	CDK4	.	nonsynonymous SNV	CDK4:NM_000075:exon2:c.G155A:p.S52N	0.932017	0.0679692	1.39e-05	cyclin-dependent kinase 4	FUNCTION: Ser/Thr-kinase component of cyclin D-CDK4 (DC) complexes that phosphorylate and inhibit members of the retinoblastoma (RB) protein family including RB1 and regulate the cell-cycle during G(1)/S transition. Phosphorylation of RB1 allows dissociation of the transcription factor E2F from the RB/E2F complexes and the subsequent transcription of E2F target genes which are responsible for the…	DISEASE: Melanoma, cutaneous malignant 3 (CMM3) [MIM:609048]: A malignant neoplasm of melanocytes, arising de novo or from a pre- existing benign nevus, which occurs most often in the skin but also may involve other sites. {ECO:0000269|PubMed:7652577, ECO:0000269|PubMed:8528263, ECO:0000269|PubMed:9311594, ECO:0000269|PubMed:9425228}. Note=Disease susceptibility is associated with variations affe…	.	ovary;salivary gland;adrenal medulla;intestine;colon;choroid;skin;bone marrow;uterus;prostate;whole body;cochlea;endometrium;larynx;synovium;bone;thyroid;iris;testis;germinal center;spinal ganglion;brain;bladder;unclassifiable (Anatomical System);lymph node;cartilage;heart;islets of Langerhans;muscle;urinary;pharynx;blood;breast;pancreas;lung;adrenal gland;placenta;visual apparatus;duodenum;alveo…	superior cervical ganglion;ciliary ganglion;atrioventricular node;trigeminal ganglion;skin;skeletal muscle;	0.99997	0.77439	-0.295622	32.6197	10.5111	0.3818	rs760719270	432737	Hereditary_cancer-predisposing_syndrome|not_specified	MedGen:C0027672\x2cSNOMED_CT:699346009|MedGen:CN169374	criteria_provided\x2c_multiple_submitters\x2c_no_conflicts	Uncertain_significance	0.03	0.453	D	0	0.629	D	1	0.81	D	1.42	0.358	L	-0.18	0.658	T	-1.87	0.47	N	-0.358
13	49050882	49050882	G	A	exonic	RB1	.	nonsynonymous SNV	RB1:NM_000321:exon25:c.G2566A:p.D856N	1	1.67e-07	1.34e-18	retinoblastoma 1	FUNCTION: Key regulator of entry into cell division that acts as a tumor suppressor. Promotes G0-G1 transition when phosphorylated by CDK3/cyclin-C. Acts as a transcription repressor of E2F1 target genes. The underphosphorylated, active form of RB1 interacts with E2F1 and represses its transcription activity, leading to cell cycle arrest. Directly involved in heterochromatin formation by maintain…	DISEASE: Childhood cancer retinoblastoma (RB) [MIM:180200]: Congenital malignant tumor that arises from the nuclear layers of the retina. It occurs in about 1:20'000 live births and represents about 2% of childhood malignancies. It is bilateral in about 30% of cases. Although most RB appear sporadically, about 20% are transmitted as an autosomal dominant trait with incomplete penetrance. The diag…	TISSUE SPECIFICITY: Expressed in the retina.;	ovary;colon;parathyroid;fovea centralis;choroid;skin;retina;bone marrow;uterus;prostate;optic nerve;whole body;endometrium;larynx;bone;thyroid;testis;germinal center;spinal ganglion;brain;unclassifiable (Anatomical System);lymph node;heart;islets of Langerhans;hypothalamus;urinary;adrenal cortex;pharynx;blood;lens;skeletal muscle;breast;lung;adrenal gland;placenta;macula lutea;hippocampus;liver;s…	amygdala;subthalamic nucleus;prefrontal cortex;	0.99984	0.96982	-0.690637	15.1215	183.739	2.94113	rs149359120	399557	Retinoblastoma|Hereditary_cancer-predisposing_syndrome	Human_Phenotype_Ontology:HP:0009919\x2cMeSH:D012175\x2cMedGen:C0035335\x2cOMIM:180200\x2cOrphanet:ORPHA790|MedGen:C0027672\x2cSNOMED_CT:699346009	criteria_provided\x2c_conflicting_interpretations	Conflicting_interpretations_of_pathogenicity	0.007	0.599	D	0.001	0.403	N	1	0.588	D	1.525	0.387	L	-1.62	0.824	D	-1.01	0.266	N	0.2
12	25398281	25398281	C	T	exonic	KRAS	.	nonsynonymous SNV	KRAS:NM_004985:exon2:c.G38A:p.G13D,KRAS:NM_033360:exon2:c.G38A:p.G13D	0.00106119	0.603148	0.395791	Kirsten rat sarcoma viral oncogene homolog	FUNCTION: Ras proteins bind GDP/GTP and possess intrinsic GTPase activity. Plays an important role in the regulation of cell proliferation (PubMed:23698361, PubMed:22711838). {ECO:0000269|PubMed:22711838, ECO:0000269|PubMed:23698361, ECO:0000305}.;	DISEASE: Leukemia, acute myelogenous (AML) [MIM:601626]: A subtype of acute leukemia, a cancer of the white blood cells. AML is a malignant disease of bone marrow characterized by maturational arrest of hematopoietic precursors at an early stage of development. Clonal expansion of myeloid blasts occurs in bone marrow, blood, and other tissue. Myelogenous leukemias develop from changes in cells th…	.	ovary;salivary gland;intestine;colon;parathyroid;skin;retina;bone marrow;uterus;prostate;optic nerve;whole body;frontal lobe;cochlea;endometrium;bone;thyroid;testis;germinal center;spinal ganglion;brain;bladder;unclassifiable (Anatomical System);lymph node;cartilage;heart;tongue;islets of Langerhans;spinal cord;pharynx;blood;skeletal muscle;breast;bile duct;pancreas;lung;cornea;placenta;visual ap…	dorsal root ganglion;whole brain;amygdala;occipital lobe;superior cervical ganglion;atrioventricular node;pons;subthalamic nucleus;prefrontal cortex;globus pallidus;ciliary ganglion;trigeminal ganglion;cingulate cortex;cerebellum;	0.99997	0.53296	-0.141299	42.8757	3.46519	0.12617	rs112445441	27619	Acute_myeloid_leukemia|Juvenile_myelomonocytic_leukemia|Non-small_cell_lung_cancer|Neoplasm_of_the_thyroid_gland|Ovarian_Neoplasms|Colorectal_Neoplasms|Breast_adenocarcinoma|RAS-associated_autoimmune_leukoproliferative_disorder	Human_Phenotype_Ontology:HP:0004808\x2cMeSH:D015470\x2cMedGen:C0023467\x2cOMIM:601626\x2cOrphanet:ORPHA519\x2cSNOMED_CT:17788007|Human_Phenotype_Ontology:HP:0012209\x2cMedGen:C0349639\x2cOMIM:607785\x2cOrphanet:ORPHA86834|Human_Phenotype_Ontology:HP:0030358\x2cMeSH:D002289\x2cMedGen:C0007131\x2cSNOMED_CT:254637007|Human_Phenotype_Ontology:HP:0100031\x2cMeSH:D013964\x2cMedGen:C0040136\x2cOrphanet:…	criteria_provided\x2c_single_submitter	Pathogenic	0.029	0.546	D	0	0.843	D	1	0.81	D	3.025	0.866	M	-1.65	0.826	D	-5.4	0.925	D	0.569
16	14029465	14029465	G	A	exonic	ERCC4	.	nonsynonymous SNV	ERCC4:NM_005236:exon8:c.G1676A:p.G559D	3.33e-10	0.733032	0.266968	excision repair cross-complementation group 4	FUNCTION: Catalytic component of a structure-specific DNA repair endonuclease responsible for the 5-prime incision during DNA repair. Involved in homologous recombination that assists in removing interstrand cross-link. {ECO:0000269|PubMed:19596235}.;	DISEASE: Xeroderma pigmentosum complementation group F (XP-F) [MIM:278760]: An autosomal recessive pigmentary skin disorder characterized by solar hypersensitivity of the skin, high predisposition for developing cancers on areas exposed to sunlight and, in some cases, neurological abnormalities. The skin develops marked freckling and other pigmentation abnormalities. XP-F patients show a mild phe…	.	unclassifiable (Anatomical System);heart;ovary;adrenal cortex;colon;parathyroid;lens;skin;skeletal muscle;breast;uterus;prostate;optic nerve;whole body;adrenal gland;bone;thyroid;placenta;liver;testis;spleen;germinal center;kidney;brain;pineal gland;	superior cervical ganglion;	0.8426	0.47836	-0.367439	28.2909	549.805	4.76877	rs370896187	340492	Xeroderma_pigmentosum	MedGen:C0043346\x2cOrphanet:ORPHA910\x2cSNOMED_CT:44600005	criteria_provided\x2c_single_submitter	Uncertain_significance	0.043	0.413	D	0	0.843	D	1	0.81	D	2.765	0.81	M	-0.15	0.652	T	-2.44	0.534	N	-0.447
11	119156185	119156185	G	T	exonic	CBL	.	nonsynonymous SNV	CBL:NM_005188:exon11:c.G1850T:p.R617L	0.00678736	0.993206	6.38e-06	Cbl proto-oncogene, E3 ubiquitin protein ligase	FUNCTION: Adapter protein that functions as a negative regulator of many signaling pathways that are triggered by activation of cell surface receptors. Acts as an E3 ubiquitin-protein ligase, which accepts ubiquitin from specific E2 ubiquitin-conjugating enzymes, and then transfers it to substrates promoting their degradation by the proteasome. Recognizes activated receptor tyrosine kinases, incl…	DISEASE: Noonan syndrome-like disorder with or without juvenile myelomonocytic leukemia (NSLL) [MIM:613563]: A syndrome characterized by a phenotype reminiscent of Noonan syndrome. Clinical features are highly variable, including facial dysmorphism, short neck, developmental delay, hyperextensible joints and thorax abnormalities with widely spaced nipples. The facial features consist of triangula…	.	unclassifiable (Anatomical System);breast;lung;testis;colon;blood;skeletal muscle;bone marrow;	testis - interstitial;superior cervical ganglion;testis;skeletal muscle;	0.9967	0.47784	-1.04158	7.77306	223.453	3.23169	rs780457588	359986	Rasopathy|not_specified	MedGen:CN166718\x2cOrphanet:ORPHA98733|MedGen:CN169374	criteria_provided\x2c_multiple_submitters\x2c_no_conflicts	Uncertain_significance	0	0.912	D	0	0.629	D	1	0.81	D	2.215	0.627	M	-1.44	0.808	T	-2.27	0.506	N	0.198
16	14029422	14029422	G	A	exonic	ERCC4	.	nonsynonymous SNV	ERCC4:NM_005236:exon8:c.G1633A:p.G545R	3.33e-10	0.733032	0.266968	excision repair cross-complementation group 4	FUNCTION: Catalytic component of a structure-specific DNA repair endonuclease responsible for the 5-prime incision during DNA repair. Involved in homologous recombination that assists in removing interstrand cross-link. {ECO:0000269|PubMed:19596235}.;	DISEASE: Xeroderma pigmentosum complementation group F (XP-F) [MIM:278760]: An autosomal recessive pigmentary skin disorder characterized by solar hypersensitivity of the skin, high predisposition for developing cancers on areas exposed to sunlight and, in some cases, neurological abnormalities. The skin develops marked freckling and other pigmentation abnormalities. XP-F patients show a mild phe…	.	unclassifiable (Anatomical System);heart;ovary;adrenal cortex;colon;parathyroid;lens;skin;skeletal muscle;breast;uterus;prostate;optic nerve;whole body;adrenal gland;bone;thyroid;placenta;liver;testis;spleen;germinal center;kidney;brain;pineal gland;	superior cervical ganglion;	0.8426	0.47836	-0.367439	28.2909	549.805	4.76877	rs773007457	529436	Cockayne_syndrome|Xeroderma_pigmentosum\x2c_group_F|Fanconi_anemia\x2c_complementation_group_Q	MedGen:C0009207\x2cOrphanet:ORPHA191\x2cSNOMED_CT:21086008|MedGen:C0268140\x2cOMIM:278760\x2cOrphanet:ORPHA276264\x2cSNOMED_CT:42530008|MedGen:C3808988\x2cOMIM:615272	criteria_provided\x2c_single_submitter	Uncertain_significance	0.021	0.491	D	0	0.843	D	1	0.81	D	2.6	0.763	M	0.19	0.603	T	-2.43	0.532	N	-0.376
12	58145392	58145392	C	T	exonic	CDK4	.	nonsynonymous SNV	CDK4:NM_000075:exon2:c.G109A:p.V37M	0.932017	0.0679692	1.39e-05	cyclin-dependent kinase 4	FUNCTION: Ser/Thr-kinase component of cyclin D-CDK4 (DC) complexes that phosphorylate and inhibit members of the retinoblastoma (RB) protein family including RB1 and regulate the cell-cycle during G(1)/S transition. Phosphorylation of RB1 allows dissociation of the transcription factor E2F from the RB/E2F complexes and the subsequent transcription of E2F target genes which are responsible for the…	DISEASE: Melanoma, cutaneous malignant 3 (CMM3) [MIM:609048]: A malignant neoplasm of melanocytes, arising de novo or from a pre- existing benign nevus, which occurs most often in the skin but also may involve other sites. {ECO:0000269|PubMed:7652577, ECO:0000269|PubMed:8528263, ECO:0000269|PubMed:9311594, ECO:0000269|PubMed:9425228}. Note=Disease susceptibility is associated with variations affe…	.	ovary;salivary gland;adrenal medulla;intestine;colon;choroid;skin;bone marrow;uterus;prostate;whole body;cochlea;endometrium;larynx;synovium;bone;thyroid;iris;testis;germinal center;spinal ganglion;brain;bladder;unclassifiable (Anatomical System);lymph node;cartilage;heart;islets of Langerhans;muscle;urinary;pharynx;blood;breast;pancreas;lung;adrenal gland;placenta;visual apparatus;duodenum;alveo…	superior cervical ganglion;ciliary ganglion;atrioventricular node;trigeminal ganglion;skin;skeletal muscle;	0.99997	0.77439	-0.295622	32.6197	10.5111	0.3818	rs1060501930	399198	Hereditary_cutaneous_melanoma	MedGen:C1512419	criteria_provided\x2c_single_submitter	Uncertain_significance	0.025	0.473	D	0	0.537	D	1	0.81	D	0.78	0.195	N	-0.32	0.682	T	-1.82	0.495	N	-0.696
11	119149416	119149416	G	T	exonic	CBL	.	nonsynonymous SNV	CBL:NM_005188:exon9:c.G1424T:p.G475V	0.00678736	0.993206	6.38e-06	Cbl proto-oncogene, E3 ubiquitin protein ligase	FUNCTION: Adapter protein that functions as a negative regulator of many signaling pathways that are triggered by activation of cell surface receptors. Acts as an E3 ubiquitin-protein ligase, which accepts ubiquitin from specific E2 ubiquitin-conjugating enzymes, and then transfers it to substrates promoting their degradation by the proteasome. Recognizes activated receptor tyrosine kinases, incl…	DISEASE: Noonan syndrome-like disorder with or without juvenile myelomonocytic leukemia (NSLL) [MIM:613563]: A syndrome characterized by a phenotype reminiscent of Noonan syndrome. Clinical features are highly variable, including facial dysmorphism, short neck, developmental delay, hyperextensible joints and thorax abnormalities with widely spaced nipples. The facial features consist of triangula…	.	unclassifiable (Anatomical System);breast;lung;testis;colon;blood;skeletal muscle;bone marrow;	testis - interstitial;superior cervical ganglion;testis;skeletal muscle;	0.9967	0.47784	-1.04158	7.77306	223.453	3.23169	rs200054267	.	.	.	.	.	0.013	0.538	D	0	0.477	D	1	0.81	D	1.995	0.543	M	-1.15	0.78	T	-1.05	0.275	N	-0.397
11	108183194	108183194	A	C	exonic	ATM	.	nonsynonymous SNV	ATM:NM_000051:exon40:c.A5975C:p.K1992T	2.71e-30	0.999996	3.97e-06	ATM serine/threonine kinase	FUNCTION: Serine/threonine protein kinase which activates checkpoint signaling upon double strand breaks (DSBs), apoptosis and genotoxic stresses such as ionizing ultraviolet A light (UVA), thereby acting as a DNA damage sensor. Recognizes the substrate consensus sequence [ST]-Q. Phosphorylates 'Ser-139' of histone variant H2AX/H2AFX at double strand breaks (DSBs), thereby regulating DNA damage r…	DISEASE: Ataxia telangiectasia (AT) [MIM:208900]: A rare recessive disorder characterized by progressive cerebellar ataxia, dilation of the blood vessels in the conjunctiva and eyeballs, immunodeficiency, growth retardation and sexual immaturity. Patients have a strong predisposition to cancer; about 30% of patients develop tumors, particularly lymphomas and leukemias. Cells from affected individ…	TISSUE SPECIFICITY: Found in pancreas, kidney, skeletal muscle, liver, lung, placenta, brain, heart, spleen, thymus, testis, ovary, small intestine, colon and leukocytes.;	smooth muscle;colon;skin;retina;uterus;prostate;thyroid;iris;testis;dura mater;germinal center;brain;unclassifiable (Anatomical System);meninges;lymph node;heart;cartilage;lacrimal gland;islets of Langerhans;blood;skeletal muscle;breast;pia mater;lung;adrenal gland;nasopharynx;placenta;visual apparatus;kidney;mammary gland;stomach;;smooth muscle;colon;skin;retina;uterus;prostate;thyroid;iris;test…	dorsal root ganglion;superior cervical ganglion;ciliary ganglion;atrioventricular node;trigeminal ganglion;	0.17033	0.15782	1.5269	95.506	5697.2	15.6216	rs150757822	132872	Ataxia-telangiectasia_syndrome|Hereditary_cancer-predisposing_syndrome|Familial_cancer_of_breast|not_specified|not_provided	MedGen:C0004135\x2cOMIM:208900\x2cOrphanet:ORPHA100\x2cSNOMED_CT:68504005|MedGen:C0027672\x2cSNOMED_CT:699346009|MedGen:C0346153\x2cOMIM:114480\x2cOrphanet:ORPHA227535\x2cSNOMED_CT:254843006|MedGen:CN169374|MedGen:CN517202	criteria_provided\x2c_conflicting_interpretations	Conflicting_interpretations_of_pathogenicity	0.054	0.386	T	0	0.843	D	1	0.81	D	2.535	0.741	M	4.78	0.016	T	-2.67	0.571	D	-0.99
5	112154969	112154969	C	T	exonic	APC	.	nonsynonymous SNV	APC:NM_001127511:exon8:c.C1186T:p.R396C,APC:NM_000038:exon10:c.C1240T:p.R414C,APC:NM_001127510:exon11:c.C1240T:p.R414C	1	7.23e-08	1.2e-23	adenomatous polyposis coli	FUNCTION: Tumor suppressor. Promotes rapid degradation of CTNNB1 and participates in Wnt signaling as a negative regulator. APC activity is correlated with its phosphorylation state. Activates the GEF activity of SPATA13 and ARHGEF4. Plays a role in hepatocyte growth factor (HGF)-induced cell migration. Required for MMP9 up-regulation via the JNK signaling pathway in colorectal tumor cells. Acts …	DISEASE: Familial adenomatous polyposis (FAP) [MIM:175100]: A cancer predisposition syndrome characterized by adenomatous polyps of the colon and rectum, but also of upper gastrointestinal tract (ampullary, duodenal and gastric adenomas). This is a viciously premalignant disease with one or more polyps progressing through dysplasia to malignancy in untreated gene carriers with a median age at dia…	TISSUE SPECIFICITY: Expressed in a variety of tissues.;	myocardium;smooth muscle;ovary;sympathetic chain;colon;parathyroid;fovea centralis;choroid;skin;retina;uterus;prostate;optic nerve;whole body;frontal lobe;cochlea;endometrium;larynx;bone;thyroid;pituitary gland;testis;germinal center;brain;pineal gland;artery;bladder;unclassifiable (Anatomical System);lymph node;cartilage;heart;small intestine;islets of Langerhans;hypothalamus;blood;lens;skeletal…	amygdala;medulla oblongata;superior cervical ganglion;occipital lobe;thalamus;temporal lobe;atrioventricular node;skeletal muscle;subthalamic nucleus;fetal brain;prefrontal cortex;globus pallidus;ciliary ganglion;trigeminal ganglion;parietal lobe;cingulate cortex;	0.53216	0.57092	-2.52354	0.902335	395.171	4.17713	rs137854567	15836	Gardner_syndrome|Hereditary_cancer-predisposing_syndrome|Familial_adenomatous_polyposis_1|not_specified|APC-Associated_Polyposis_Disorders|not_provided	MedGen:C0017097\x2cOrphanet:ORPHA79665\x2cSNOMED_CT:60876000|MedGen:C0027672\x2cSNOMED_CT:699346009|MedGen:C2713442\x2cOMIM:175100|MedGen:CN169374|MedGen:CN239210|MedGen:CN517202	criteria_provided\x2c_conflicting_interpretations	Conflicting_interpretations_of_pathogenicity	0	0.912	D	0	0.843	D	1	0.81	A	1.965	0.534	M	-0.09	0.641	T	-7.94	0.963	D	-0.066
11	108183194	108183194	A	C	exonic	ATM	.	nonsynonymous SNV	ATM:NM_000051:exon40:c.A5975C:p.K1992T	2.71e-30	0.999996	3.97e-06	ATM serine/threonine kinase	FUNCTION: Serine/threonine protein kinase which activates checkpoint signaling upon double strand breaks (DSBs), apoptosis and genotoxic stresses such as ionizing ultraviolet A light (UVA), thereby acting as a DNA damage sensor. Recognizes the substrate consensus sequence [ST]-Q. Phosphorylates 'Ser-139' of histone variant H2AX/H2AFX at double strand breaks (DSBs), thereby regulating DNA damage r…	DISEASE: Ataxia telangiectasia (AT) [MIM:208900]: A rare recessive disorder characterized by progressive cerebellar ataxia, dilation of the blood vessels in the conjunctiva and eyeballs, immunodeficiency, growth retardation and sexual immaturity. Patients have a strong predisposition to cancer; about 30% of patients develop tumors, particularly lymphomas and leukemias. Cells from affected individ…	TISSUE SPECIFICITY: Found in pancreas, kidney, skeletal muscle, liver, lung, placenta, brain, heart, spleen, thymus, testis, ovary, small intestine, colon and leukocytes.;	smooth muscle;colon;skin;retina;uterus;prostate;thyroid;iris;testis;dura mater;germinal center;brain;unclassifiable (Anatomical System);meninges;lymph node;heart;cartilage;lacrimal gland;islets of Langerhans;blood;skeletal muscle;breast;pia mater;lung;adrenal gland;nasopharynx;placenta;visual apparatus;kidney;mammary gland;stomach;;smooth muscle;colon;skin;retina;uterus;prostate;thyroid;iris;test…	dorsal root ganglion;superior cervical ganglion;ciliary ganglion;atrioventricular node;trigeminal ganglion;	0.17033	0.15782	1.5269	95.506	5697.2	15.6216	rs150757822	132872	Ataxia-telangiectasia_syndrome|Hereditary_cancer-predisposing_syndrome|Familial_cancer_of_breast|not_specified|not_provided	MedGen:C0004135\x2cOMIM:208900\x2cOrphanet:ORPHA100\x2cSNOMED_CT:68504005|MedGen:C0027672\x2cSNOMED_CT:699346009|MedGen:C0346153\x2cOMIM:114480\x2cOrphanet:ORPHA227535\x2cSNOMED_CT:254843006|MedGen:CN169374|MedGen:CN517202	criteria_provided\x2c_conflicting_interpretations	Conflicting_interpretations_of_pathogenicity	0.054	0.386	T	0	0.843	D	1	0.81	D	2.535	0.741	M	4.78	0.016	T	-2.67	0.571	D	-0.99
3	10191636	10191636	G	A	exonic	VHL	.	nonsynonymous SNV	VHL:NM_198156:exon2:c.G506A:p.R169Q,VHL:NM_000551:exon3:c.G629A:p.R210Q	0.0337352	0.822793	0.143471	von Hippel-Lindau tumor suppressor	FUNCTION: Involved in the ubiquitination and subsequent proteasomal degradation via the von Hippel-Lindau ubiquitination complex. Seems to act as a target recruitment subunit in the E3 ubiquitin ligase complex and recruits hydroxylated hypoxia- inducible factor (HIF) under normoxic conditions. Involved in transcriptional repression through interaction with HIF1A, HIF1AN and histone deacetylases. …	DISEASE: Pheochromocytoma (PCC) [MIM:171300]: A catecholamine- producing tumor of chromaffin tissue of the adrenal medulla or sympathetic paraganglia. The cardinal symptom, reflecting the increased secretion of epinephrine and norepinephrine, is hypertension, which may be persistent or intermittent. {ECO:0000269|PubMed:12000816, ECO:0000269|PubMed:14500403, ECO:0000269|PubMed:9663592}. Note=Disea…	TISSUE SPECIFICITY: Expressed in the adult and fetal brain and kidney.;	unclassifiable (Anatomical System);heart;tongue;islets of Langerhans;colon;blood;vein;skin;bone marrow;breast;uterus;prostate;whole body;lung;larynx;bone;thyroid;placenta;visual apparatus;liver;hypopharynx;testis;head and neck;spleen;brain;stomach;	superior cervical ganglion;appendix;globus pallidus;pons;trigeminal ganglion;	0.11429	.	0.0589375	58.2626	13.428	0.48882	rs138780791	133285	Erythrocytosis\x2c_familial\x2c_2|Von_Hippel-Lindau_syndrome|Hereditary_cancer-predisposing_syndrome|not_specified	Gene:8056\x2cMedGen:C1837915\x2cOMIM:263400\x2cOrphanet:ORPHA238557|MedGen:C0019562\x2cOMIM:193300\x2cOrphanet:ORPHA892\x2cSNOMED_CT:46659004|MedGen:C0027672\x2cSNOMED_CT:699346009|MedGen:CN169374	criteria_provided\x2c_multiple_submitters\x2c_no_conflicts	Uncertain_significance	0.119	0.28	T	0.416	0.129	N	1	0.09	N	0	0.065	N	-6.64	0.998	D	-0.44	0.17	N	0.988
17	56787298	56787298	T	G	exonic	RAD51C	.	nonsynonymous SNV	RAD51C:NM_058216:exon5:c.T784G:p.L262V	4.28e-09	0.195398	0.804602	RAD51 paralog C	FUNCTION: Essential for the homologous recombination (HR) pathway of DNA repair. Involved in the homologous recombination repair (HRR) pathway of double-stranded DNA breaks arising during DNA replication or induced by DNA-damaging agents. Part of the RAD21 paralog protein complexes BCDX2 and CX3 which act at different stages of the BRCA1-BRCA2-dependent HR pathway. Upon DNA damage, BCDX2 seems to…	DISEASE: Fanconi anemia complementation group O (FANCO) [MIM:613390]: A disorder affecting all bone marrow elements and resulting in anemia, leukopenia and thrombopenia. It is associated with cardiac, renal and limb malformations, dermal pigmentary changes, and a predisposition to the development of malignancies. At the cellular level it is associated with hypersensitivity to DNA-damaging agents,…	TISSUE SPECIFICITY: Expressed in a variety of tissues, with highest expression in testis, heart muscle, spleen and prostate.;	medulla oblongata;ovary;salivary gland;intestine;colon;parathyroid;skin;bone marrow;uterus;prostate;endometrium;bone;testis;germinal center;brain;bladder;unclassifiable (Anatomical System);lymph node;cartilage;heart;islets of Langerhans;hypothalamus;pharynx;blood;breast;lung;cornea;nasopharynx;placenta;visual apparatus;liver;spleen;cervix;kidney;mammary gland;stomach;	whole brain;amygdala;subthalamic nucleus;occipital lobe;testis - interstitial;testis - seminiferous tubule;testis;ciliary ganglion;atrioventricular node;cingulate cortex;	0.85079	0.16604	0.106668	61.7304	60.5629	1.58201	rs149331537	133667	Hereditary_cancer-predisposing_syndrome|Fanconi_anemia\x2c_complementation_group_O|Breast-ovarian_cancer\x2c_familial_3|not_specified|not_provided	MedGen:C0027672\x2cSNOMED_CT:699346009|MedGen:C3150653\x2cOMIM:613390|MedGen:C3150659\x2cOMIM:613399|MedGen:CN169374|MedGen:CN517202	criteria_provided\x2c_multiple_submitters\x2c_no_conflicts	Uncertain_significance	0.042	0.416	D	0	0.843	D	1	0.537	D	2.81	0.821	M	0.52	0.553	T	-2.38	0.524	N	-0.858
3	10127596	10127596	G	A	exonic	FANCD2	.	nonsynonymous SNV	FANCD2:NM_001018115:exon33:c.G3325A:p.E1109K,FANCD2:NM_001319984:exon33:c.G3325A:p.E1109K,FANCD2:NM_033084:exon33:c.G3325A:p.E1109K	2.48e-14	0.999907	9.28e-05	Fanconi anemia complementation group D2	FUNCTION: Required for maintenance of chromosomal stability. Promotes accurate and efficient pairing of homologs during meiosis. Involved in the repair of DNA double-strand breaks, both by homologous recombination and single-strand annealing. May participate in S phase and G2 phase checkpoint activation upon DNA damage. Plays a role in preventing breakage and loss of missegregating chromatin at t…	DISEASE: Fanconi anemia complementation group D2 (FANCD2) [MIM:227646]: A disorder affecting all bone marrow elements and resulting in anemia, leukopenia and thrombopenia. It is associated with cardiac, renal and limb malformations, dermal pigmentary changes, and a predisposition to the development of malignancies. At the cellular level it is associated with hypersensitivity to DNA-damaging agent…	TISSUE SPECIFICITY: Highly expressed in germinal center cells of the spleen, tonsil, and reactive lymph nodes, and in the proliferating basal layer of squamous epithelium of tonsil, esophagus, oropharynx, larynx and cervix. Expressed in cytotrophoblastic cells of the placenta and exocrine cells of the pancreas (at protein level). Highly expressed in testis, where expression is restricted to matur…	unclassifiable (Anatomical System);pancreas;lymph node;lung;ovary;bone;liver;testis;colon;spleen;blood;brain;stomach;bone marrow;	dorsal root ganglion;atrioventricular node;trigeminal ganglion;	0.25008	.	-0.920454	9.79004	710.412	5.29622	rs947583281	.	.	.	.	.	0.013	0.538	D	0	0.481	D	0.769	0.294	N	2.535	0.741	M	0.64	0.529	T	-2.54	0.55	D	-0.723
2	128015297	128015297	G	A	exonic	ERCC3	.	nonsynonymous SNV	ERCC3:NM_000122:exon15:c.C2224T:p.R742W,ERCC3:NM_001303416:exon15:c.C2032T:p.R678W,ERCC3:NM_001303418:exon15:c.C2032T:p.R678W	2.06e-05	0.999757	0.000222025	excision repair cross-complementation group 3	FUNCTION: ATP-dependent 3'-5' DNA helicase, component of the core- TFIIH basal transcription factor, involved in nucleotide excision repair (NER) of DNA and, when complexed to CAK, in RNA transcription by RNA polymerase II. Acts by opening DNA either around the RNA transcription start site or the DNA damage. {ECO:0000269|PubMed:10024882, ECO:0000269|PubMed:8157004}.;	DISEASE: Xeroderma pigmentosum complementation group B (XP-B) [MIM:610651]: An autosomal recessive pigmentary skin disorder characterized by solar hypersensitivity of the skin, high predisposition for developing cancers on areas exposed to sunlight and, in some cases, neurological abnormalities. The skin develops marked freckling and other pigmentation abnormalities. Some XP-B patients present fe…	.	medulla oblongata;smooth muscle;ovary;salivary gland;intestine;colon;skin;bone marrow;uterus;prostate;whole body;endometrium;oesophagus;synovium;bone;thyroid;pituitary gland;testis;germinal center;brain;bladder;tonsil;unclassifiable (Anatomical System);cartilage;heart;islets of Langerhans;hypothalamus;pharynx;blood;skeletal muscle;breast;pancreas;lung;placenta;visual apparatus;hippocampus;duodenu…	dorsal root ganglion;superior cervical ganglion;testis - interstitial;testis;ciliary ganglion;atrioventricular node;cingulate cortex;	0.72446	0.2684	-1.28412	5.11323	87.8576	2.00291	rs368664230	.	.	.	.	.	0	0.912	D	0	0.843	D	1	0.81	D	3.26	0.901	M	-0.56	0.712	T	-6.19	0.903	D	0.177
2	58453898	58453898	G	C	exonic	FANCL	.	nonsynonymous SNV	FANCL:NM_001114636:exon4:c.C238G:p.L80V,FANCL:NM_018062:exon4:c.C238G:p.L80V	2.1e-08	0.432456	0.567544	Fanconi anemia complementation group L	FUNCTION: Ubiquitin ligase protein that mediates monoubiquitination of FANCD2, a key step in the DNA damage pathway. Also mediates monoubiquitination of FANCI. May stimulate the ubiquitin release from UBE2W. May be required for proper primordial germ cell proliferation in the embryonic stage, whereas it is probably not needed for spermatogonial proliferation after birth. {ECO:0000269|PubMed:12973…	DISEASE: Fanconi anemia complementation group L (FANCL) [MIM:614083]: A disorder affecting all bone marrow elements and resulting in anemia, leukopenia and thrombopenia. It is associated with cardiac, renal and limb malformations, dermal pigmentary changes, and a predisposition to the development of malignancies. At the cellular level it is associated with hypersensitivity to DNA-damaging agents,…	.	myocardium;ovary;salivary gland;colon;parathyroid;fovea centralis;skin;bone marrow;uterus;prostate;whole body;frontal lobe;cochlea;endometrium;bone;thyroid;testis;germinal center;brain;bladder;tonsil;unclassifiable (Anatomical System);lymph node;cartilage;heart;tongue;islets of Langerhans;adrenal cortex;pharynx;blood;skeletal muscle;breast;bile duct;pancreas;lung;adrenal gland;nasopharynx;placent…	amygdala;trigeminal ganglion;	0.32406	0.28376	-0.291981	33.2036	143.502	2.61211	rs563513081	393060	Fanconi_anemia	MedGen:C0015625\x2cOrphanet:ORPHA84\x2cSNOMED_CT:30575002	criteria_provided\x2c_single_submitter	Uncertain_significance	0.186	0.23	T	0	0.843	D	1	0.81	D	2.36	0.681	M	0.33	0.583	T	-0.94	0.258	N	-0.673
2	48026989	48026989	C	G	exonic	MSH6	.	nonsynonymous SNV	MSH6:NM_001281492:exon2:c.C1477G:p.P493A,MSH6:NM_001281493:exon3:c.C961G:p.P321A,MSH6:NM_000179:exon4:c.C1867G:p.P623A,MSH6:NM_001281494:exon4:c.C961G:p.P321A	.	.	.	mutS homolog 6	FUNCTION: Component of the post-replicative DNA mismatch repair system (MMR). Heterodimerizes with MSH2 to form MutS alpha, which binds to DNA mismatches thereby initiating DNA repair. When bound, MutS alpha bends the DNA helix and shields approximately 20 base pairs, and recognizes single base mismatches and dinucleotide insertion-deletion loops (IDL) in the DNA. After mismatch binding, forms a …	DISEASE: Hereditary non-polyposis colorectal cancer 5 (HNPCC5) [MIM:614350]: An autosomal dominant disease associated with marked increase in cancer susceptibility. It is characterized by a familial predisposition to early-onset colorectal carcinoma (CRC) and extra-colonic tumors of the gastrointestinal, urological and female reproductive tracts. HNPCC is reported to be the most common form of in…	.	medulla oblongata;ovary;colon;parathyroid;fovea centralis;skin;retina;bone marrow;uterus;prostate;whole body;frontal lobe;endometrium;larynx;bone;thyroid;testis;germinal center;brain;unclassifiable (Anatomical System);lymph node;cartilage;heart;islets of Langerhans;muscle;blood;skeletal muscle;bile duct;breast;pancreas;lung;placenta;macula lutea;visual apparatus;duodenum;liver;head and neck;cervi…	fetal liver;testis - interstitial;testis - seminiferous tubule;tumor;testis;pons;	0.97386	0.77704	-2.25089	1.27978	1431.23	7.06202	rs3136334	50029	Hereditary_nonpolyposis_colon_cancer|Hereditary_cancer-predisposing_syndrome|Lynch_syndrome|not_specified|not_provided	MedGen:C0009405\x2cOrphanet:ORPHA443090|MedGen:C0027672\x2cSNOMED_CT:699346009|MedGen:C1333990\x2cOrphanet:ORPHA144\x2cSNOMED_CT:315058005|MedGen:CN169374|MedGen:CN517202	reviewed_by_expert_panel	Uncertain_significance	0.352	0.157	T	0.005	0.328	N	0.972	0.389	D	0.42	0.125	N	-2.16	0.866	D	-1.28	0.401	N	-0.368
2	47643436	47643436	G	T	exonic	MSH2	.	nonsynonymous SNV	MSH2:NM_000251:exon6:c.G944T:p.G315V,MSH2:NM_001258281:exon7:c.G746T:p.G249V	0.867726	0.132274	1.31e-07	mutS homolog 2	FUNCTION: Component of the post-replicative DNA mismatch repair system (MMR). Forms two different heterodimers: MutS alpha (MSH2- MSH6 heterodimer) and MutS beta (MSH2-MSH3 heterodimer) which binds to DNA mismatches thereby initiating DNA repair. When bound, heterodimers bend the DNA helix and shields approximately 20 base pairs. MutS alpha recognizes single base mismatches and dinucleotide inser…	DISEASE: Hereditary non-polyposis colorectal cancer 1 (HNPCC1) [MIM:120435]: An autosomal dominant disease associated with marked increase in cancer susceptibility. It is characterized by a familial predisposition to early-onset colorectal carcinoma (CRC) and extra-colonic tumors of the gastrointestinal, urological and female reproductive tracts. HNPCC is reported to be the most common form of in…	TISSUE SPECIFICITY: Ubiquitously expressed. {ECO:0000269|PubMed:10856833}.;	lymphoreticular;ovary;salivary gland;intestine;colon;parathyroid;skin;retina;bone marrow;prostate;whole body;frontal lobe;endometrium;larynx;bone;thyroid;testis;germinal center;brain;pineal gland;bladder;tonsil;unclassifiable (Anatomical System);trophoblast;lymph node;cartilage;heart;islets of Langerhans;hypothalamus;muscle;adrenal cortex;pharynx;blood;skeletal muscle;breast;lung;adrenal gland;na…	superior cervical ganglion;trigeminal ganglion;	0.99705	0.69313	-2.03391	1.68082	376.885	4.09255	rs202026056	50091	Hereditary_nonpolyposis_colon_cancer|Hereditary_cancer-predisposing_syndrome|not_specified|not_provided	MedGen:C0009405\x2cOrphanet:ORPHA443090|MedGen:C0027672\x2cSNOMED_CT:699346009|MedGen:CN169374|MedGen:CN517202	criteria_provided\x2c_conflicting_interpretations	Conflicting_interpretations_of_pathogenicity	0.001	0.784	D	0	0.843	D	1	0.81	D	1.99	0.54	M	-2.98	0.921	D	-4.3	0.8	D	0.371
18	48586278	48586278	A	G	exonic	SMAD4	.	nonsynonymous SNV	SMAD4:NM_005359:exon8:c.A947G:p.N316S	0.967433	0.0325653	2.2e-06	SMAD family member 4	FUNCTION: In muscle physiology, plays a central role in the balance between atrophy and hypertrophy. When recruited by MSTN, promotes atrophy response via phosphorylated SMAD2/4. MSTN decrease causes SMAD4 release and subsequent recruitment by the BMP pathway to promote hypertrophy via phosphorylated SMAD1/5/8. Acts synergistically with SMAD1 and YY1 in bone morphogenetic protein (BMP)-mediated c…	DISEASE: Pancreatic cancer (PNCA) [MIM:260350]: A malignant neoplasm of the pancreas. Tumors can arise from both the exocrine and endocrine portions of the pancreas, but 95% of them develop from the exocrine portion, including the ductal epithelium, acinar cells, connective tissue, and lymphatic tissue. {ECO:0000269|PubMed:8553070}. Note=The gene represented in this entry may be involved in disea…	.	ovary;colon;parathyroid;fovea centralis;choroid;skin;retina;bone marrow;uterus;prostate;optic nerve;whole body;cochlea;endometrium;bone;thyroid;pituitary gland;testis;germinal center;brain;bladder;tonsil;gall bladder;unclassifiable (Anatomical System);cartilage;heart;tongue;islets of Langerhans;muscle;adrenal cortex;blood;lens;skeletal muscle;breast;bile duct;pancreas;lung;nasopharynx;trabecular …	dorsal root ganglion;superior cervical ganglion;appendix;ciliary ganglion;atrioventricular node;trigeminal ganglion;skeletal muscle;	0.99992	0.79641	-0.315848	31.6879	15.1003	0.54284	rs377119288	138984	Hereditary_cancer-predisposing_syndrome|Juvenile_polyposis_syndrome|not_specified	MedGen:C0027672\x2cSNOMED_CT:699346009|MedGen:C0345893\x2cOMIM:174900\x2cOrphanet:ORPHA329971\x2cSNOMED_CT:9273005|MedGen:CN169374	criteria_provided\x2c_multiple_submitters\x2c_no_conflicts	Uncertain_significance	0.872	0.026	T	0	0.843	D	0.998	0.81	D	1.475	0.372	L	-4.23	0.97	D	-0.83	0.227	N	0.352
19	45860760	45860760	C	T	exonic	ERCC2	.	nonsynonymous SNV	ERCC2:NM_000400:exon14:c.G1349A:p.R450H	3.14e-13	0.253791	0.746209	excision repair cross-complementation group 2	FUNCTION: ATP-dependent 5'-3' DNA helicase, component of the core- TFIIH basal transcription factor. Involved in nucleotide excision repair (NER) of DNA by opening DNA around the damage, and in RNA transcription by RNA polymerase II by anchoring the CDK-activating kinase (CAK) complex, composed of CDK7, cyclin H and MAT1, to the core-TFIIH complex. Involved in the regulation of vitamin-D receptor…	DISEASE: Xeroderma pigmentosum complementation group D (XP-D) [MIM:278730]: An autosomal recessive pigmentary skin disorder characterized by solar hypersensitivity of the skin, high predisposition for developing cancers on areas exposed to sunlight and, in some cases, neurological abnormalities. The skin develops marked freckling and other pigmentation abnormalities. Some XP-D patients present fe…	.	lymphoreticular;myocardium;ovary;colon;parathyroid;choroid;skin;endometrium;bone;pituitary gland;testis;brain;unclassifiable (Anatomical System);lymph node;cartilage;islets of Langerhans;muscle;skeletal muscle;breast;pancreas;lung;placenta;liver;cervix;spleen;stomach;;lymphoreticular;myocardium;ovary;colon;parathyroid;choroid;skin;endometrium;bone;pituitary gland;testis;brain;unclassifiable (Anat…	.	0.40797	0.77072	-1.94568	1.88724	3745.39	11.9685	rs146632315	.	.	.	.	.	0.014	0.538	D	0	0.466	D	1	0.588	D	2.825	0.825	M	-0.58	0.714	T	-3.78	0.715	D	0.274
19	45860760	45860760	C	T	exonic	ERCC2	.	nonsynonymous SNV	ERCC2:NM_000400:exon14:c.G1349A:p.R450H	3.14e-13	0.253791	0.746209	excision repair cross-complementation group 2	FUNCTION: ATP-dependent 5'-3' DNA helicase, component of the core- TFIIH basal transcription factor. Involved in nucleotide excision repair (NER) of DNA by opening DNA around the damage, and in RNA transcription by RNA polymerase II by anchoring the CDK-activating kinase (CAK) complex, composed of CDK7, cyclin H and MAT1, to the core-TFIIH complex. Involved in the regulation of vitamin-D receptor…	DISEASE: Xeroderma pigmentosum complementation group D (XP-D) [MIM:278730]: An autosomal recessive pigmentary skin disorder characterized by solar hypersensitivity of the skin, high predisposition for developing cancers on areas exposed to sunlight and, in some cases, neurological abnormalities. The skin develops marked freckling and other pigmentation abnormalities. Some XP-D patients present fe…	.	lymphoreticular;myocardium;ovary;colon;parathyroid;choroid;skin;endometrium;bone;pituitary gland;testis;brain;unclassifiable (Anatomical System);lymph node;cartilage;islets of Langerhans;muscle;skeletal muscle;breast;pancreas;lung;placenta;liver;cervix;spleen;stomach;;lymphoreticular;myocardium;ovary;colon;parathyroid;choroid;skin;endometrium;bone;pituitary gland;testis;brain;unclassifiable (Anat…	.	0.40797	0.77072	-1.94568	1.88724	3745.39	11.9685	rs146632315	.	.	.	.	.	0.014	0.538	D	0	0.466	D	1	0.588	D	2.825	0.825	M	-0.58	0.714	T	-3.78	0.715	D	0.274
2	29446385	29446385	C	T	exonic	ALK	.	nonsynonymous SNV	ALK:NM_004304:exon20:c.G3182A:p.R1061Q	0.522363	0.477637	4.24e-10	anaplastic lymphoma receptor tyrosine kinase	FUNCTION: Neuronal orphan receptor tyrosine kinase that is essentially and transiently expressed in specific regions of the central and peripheral nervous systems and plays an important role in the genesis and differentiation of the nervous system. Transduces signals from ligands at the cell surface, through specific activation of the mitogen-activated protein kinase (MAPK) pathway. Phosphorylate…	DISEASE: Note=A chromosomal aberration involving ALK is found in a form of non-Hodgkin lymphoma. Translocation t(2;5)(p23;q35) with NPM1. The resulting chimeric NPM1-ALK protein homodimerize and the kinase becomes constitutively activated. The constitutively active fusion proteins are responsible for 5-10% of non-Hodgkin lymphomas.; DISEASE: Note=A chromosomal aberration involving ALK is associat…	TISSUE SPECIFICITY: Expressed in brain and CNS. Also expressed in the small intestine and testis, but not in normal lymphoid cells. {ECO:0000269|PubMed:9174053}.;	.	.	0.21536	0.41881	-2.24197	1.30337	3502.63	11.4087	rs72852032	137209	Neuroblastoma_3|not_specified	MedGen:C2751681\x2cOMIM:613014|MedGen:CN169374	criteria_provided\x2c_single_submitter	Uncertain_significance	0.053	0.388	T	0.013	0.289	N	1	0.81	D	1.07	0.272	L	-1.37	0.802	T	-2.7	0.576	D	-0.694
2	29446237	29446237	C	G	exonic	ALK	.	nonsynonymous SNV	ALK:NM_004304:exon20:c.G3330C:p.E1110D	0.522363	0.477637	4.24e-10	anaplastic lymphoma receptor tyrosine kinase	FUNCTION: Neuronal orphan receptor tyrosine kinase that is essentially and transiently expressed in specific regions of the central and peripheral nervous systems and plays an important role in the genesis and differentiation of the nervous system. Transduces signals from ligands at the cell surface, through specific activation of the mitogen-activated protein kinase (MAPK) pathway. Phosphorylate…	DISEASE: Note=A chromosomal aberration involving ALK is found in a form of non-Hodgkin lymphoma. Translocation t(2;5)(p23;q35) with NPM1. The resulting chimeric NPM1-ALK protein homodimerize and the kinase becomes constitutively activated. The constitutively active fusion proteins are responsible for 5-10% of non-Hodgkin lymphomas.; DISEASE: Note=A chromosomal aberration involving ALK is associat…	TISSUE SPECIFICITY: Expressed in brain and CNS. Also expressed in the small intestine and testis, but not in normal lymphoid cells. {ECO:0000269|PubMed:9174053}.;	.	.	0.21536	0.41881	-2.24197	1.30337	3502.63	11.4087	rs140606509	451044	Hereditary_cancer-predisposing_syndrome|Neuroblastoma_3	MedGen:C0027672\x2cSNOMED_CT:699346009|MedGen:C2751681\x2cOMIM:613014	criteria_provided\x2c_multiple_submitters\x2c_no_conflicts	Uncertain_significance	0.083	0.518	T	0.005	0.334	N	1	0.81	D	1.995	0.543	M	-2.56	0.896	D	-2.66	0.587	D	-0.559
21	36206844	36206844	T	C	exonic	RUNX1	.	nonsynonymous SNV	RUNX1:NM_001001890:exon4:c.A587G:p.E196G,RUNX1:NM_001122607:exon4:c.A587G:p.E196G,RUNX1:NM_001754:exon7:c.A668G:p.E223G	0.449324	0.549373	0.0013029	runt related transcription factor 1	FUNCTION: CBF binds to the core site, 5'-PYGPYGGT-3', of a number of enhancers and promoters, including murine leukemia virus, polyomavirus enhancer, T-cell receptor enhancers, LCK, IL-3 and GM-CSF promoters. The alpha subunit binds DNA and appears to have a role in the development of normal hematopoiesis. Isoform AML-1L interferes with the transactivation activity of RUNX1. Acts synergistically …	DISEASE: Note=A chromosomal aberration involving RUNX1/AML1 is a cause of M2 type acute myeloid leukemia (AML-M2). Translocation t(8;21)(q22;q22) with RUNX1T1.; DISEASE: Note=A chromosomal aberration involving RUNX1/AML1 is a cause of therapy-related myelodysplastic syndrome (T-MDS). Translocation t(3;21)(q26;q22) with EAP or MECOM.; DISEASE: Note=A chromosomal aberration involving RUNX1/AML1 is …	TISSUE SPECIFICITY: Expressed in all tissues examined except brain and heart. Highest levels in thymus, bone marrow and peripheral blood.;	myocardium;smooth muscle;ovary;colon;parathyroid;skin;bone marrow;uterus;prostate;optic nerve;whole body;endometrium;bone;iris;testis;germinal center;brain;bladder;unclassifiable (Anatomical System);cartilage;heart;tongue;islets of Langerhans;pharynx;blood;skeletal muscle;breast;pancreas;lung;epididymis;nasopharynx;placenta;alveolus;liver;head and neck;kidney;mammary gland;stomach;thymus;	dorsal root ganglion;superior cervical ganglion;medulla oblongata;cerebellum peduncles;atrioventricular node;pons;caudate nucleus;skeletal muscle;bone marrow;fetal liver;testis - seminiferous tubule;globus pallidus;ciliary ganglion;trigeminal ganglion;cingulate cortex;	0.71814	0.72461	-0.227663	37.1137	85.6769	1.97553	rs780999703	534413	Familial_platelet_disorder_with_associated_myeloid_malignancy	MedGen:C1832388\x2cOMIM:601399\x2cOrphanet:ORPHA71290	criteria_provided\x2c_single_submitter	Uncertain_significance	0.002	0.721	D	0	0.559	D	0.519	0.81	D	2.165	0.608	M	-4.28	0.994	D	-3.08	0.648	D	1.085
1	45797482	45797482	G	C	exonic	MUTYH	.	nonsynonymous SNV	MUTYH:NM_001350650:exon11:c.C608G:p.S203W,MUTYH:NM_001350651:exon11:c.C608G:p.S203W,MUTYH:NM_001048171:exon12:c.C995G:p.S332W,MUTYH:NM_001048172:exon12:c.C956G:p.S319W,MUTYH:NM_001048173:exon12:c.C953G:p.S318W,MUTYH:NM_001048174:exon12:c.C953G:p.S318W,MUTYH:NM_001128425:exon12:c.C1037G:p.S346W,MUTYH:NM_001293190:exon12:c.C998G:p.S333W,MUTYH:NM_001293191:exon12:c.C986G:p.S329W,MUTYH:NM_001293192:e…	8.57e-11	0.44467	0.55533	mutY DNA glycosylase	FUNCTION: Involved in oxidative DNA damage repair. Initiates repair of A*oxoG to C*G by removing the inappropriately paired adenine base from the DNA backbone. Possesses both adenine and 2- OH-A DNA glycosylase activities. {ECO:0000269|PubMed:10684930}.;	DISEASE: Familial adenomatous polyposis 2 (FAP2) [MIM:608456]: A condition characterized by the development of multiple colorectal adenomatous polyps, benign neoplasms derived from glandular epithelium. Some affected individuals may develop colorectal carcinoma. {ECO:0000269|PubMed:11818965, ECO:0000269|PubMed:12606733, ECO:0000269|PubMed:12853198, ECO:0000269|PubMed:15366000, ECO:0000269|PubMed:…	.	unclassifiable (Anatomical System);lymph node;sympathetic chain;colon;skeletal muscle;skin;pancreas;prostate;lung;hippocampus;testis;spleen;brain;stomach;cerebellum;	subthalamic nucleus;superior cervical ganglion;cerebellum peduncles;globus pallidus;atrioventricular node;pons;trigeminal ganglion;skeletal muscle;	0.13463	0.29137	0.112126	62.096	1736.89	7.69141	rs587778538	181676	Hereditary_cancer-predisposing_syndrome|MYH-associated_polyposis	MedGen:C0027672\x2cSNOMED_CT:699346009|MedGen:C1837991\x2cOMIM:608456\x2cOrphanet:ORPHA247798	criteria_provided\x2c_multiple_submitters\x2c_no_conflicts	Uncertain_significance	0.002	0.721	D	0.036	0.246	N	1	0.81	D	2.6	0.763	M	3.15	0.245	T	-3.08	0.699	D	-0.922
17	41246724	41246724	C	T	exonic	BRCA1	.	nonsynonymous SNV	BRCA1:NM_007297:exon9:c.G683A:p.G228D,BRCA1:NM_007294:exon10:c.G824A:p.G275D,BRCA1:NM_007300:exon10:c.G824A:p.G275D	3.29e-20	0.106035	0.893965	breast cancer 1	FUNCTION: E3 ubiquitin-protein ligase that specifically mediates the formation of 'Lys-6'-linked polyubiquitin chains and plays a central role in DNA repair by facilitating cellular responses to DNA damage. It is unclear whether it also mediates the formation of other types of polyubiquitin chains. The E3 ubiquitin-protein ligase activity is required for its tumor suppressor function. The BRCA1-B…	DISEASE: Breast cancer (BC) [MIM:114480]: A common malignancy originating from breast epithelial tissue. Breast neoplasms can be distinguished by their histologic pattern. Invasive ductal carcinoma is by far the most common type. Breast cancer is etiologically and genetically heterogeneous. Important genetic factors have been indicated by familial occurrence and bilateral involvement. Mutations a…	TISSUE SPECIFICITY: Isoform 1 and isoform 3 are widely expressed. Isoform 3 is reduced or absent in several breast and ovarian cancer cell lines.;	unclassifiable (Anatomical System);lymph node;ovary;islets of Langerhans;colon;skin;skeletal muscle;breast;bile duct;prostate;lung;endometrium;bone;placenta;visual apparatus;liver;testis;cervix;spleen;germinal center;kidney;brain;mammary gland;stomach;	dorsal root ganglion;superior cervical ganglion;testis;appendix;tumor;ciliary ganglion;atrioventricular node;pons;skeletal muscle;	0.99897	0.94795	0.464695	78.5975	3823.01	12.1541	rs397509327	70393	Neoplasm_of_the_breast|Hereditary_cancer-predisposing_syndrome|Hereditary_breast_and_ovarian_cancer_syndrome|Breast-ovarian_cancer\x2c_familial_1|not_specified|not_provided	Human_Phenotype_Ontology:HP:0100013\x2cMeSH:D001943\x2cMedGen:C1458155\x2cOrphanet:ORPHA180250\x2cSNOMED_CT:126926005|MedGen:C0027672\x2cSNOMED_CT:699346009|MedGen:C0677776\x2cOrphanet:ORPHA145|MedGen:C2676676\x2cOMIM:604370|MedGen:CN169374|MedGen:CN517202	criteria_provided\x2c_conflicting_interpretations	Conflicting_interpretations_of_pathogenicity	0.002	0.784	D	0.021	0.268	N	1	0.81	D	3.72	0.949	H	-2.38	0.898	D	-5.75	0.885	D	0.637
13	103524732	103524732	C	A	exonic	BIVM-ERCC5;ERCC5	.	nonsynonymous SNV	ERCC5:NM_000123:exon13:c.C2863A:p.L955I,BIVM-ERCC5:NM_001204425:exon21:c.C4225A:p.L1409I	.	.	.	.	.	.	.	.	.	.	.	.	.	.	.	rs142856022	.	.	.	.	.	0.086	0.473	T	0.161	0.176	N	1	0.09	N	2.215	0.627	M	-1.24	0.79	T	-0.44	0.146	N	-0.578
11	108160416	108160416	T	C	exonic	ATM	.	nonsynonymous SNV	ATM:NM_000051:exon29:c.T4324C:p.Y1442H	2.71e-30	0.999996	3.97e-06	ATM serine/threonine kinase	FUNCTION: Serine/threonine protein kinase which activates checkpoint signaling upon double strand breaks (DSBs), apoptosis and genotoxic stresses such as ionizing ultraviolet A light (UVA), thereby acting as a DNA damage sensor. Recognizes the substrate consensus sequence [ST]-Q. Phosphorylates 'Ser-139' of histone variant H2AX/H2AFX at double strand breaks (DSBs), thereby regulating DNA damage r…	DISEASE: Ataxia telangiectasia (AT) [MIM:208900]: A rare recessive disorder characterized by progressive cerebellar ataxia, dilation of the blood vessels in the conjunctiva and eyeballs, immunodeficiency, growth retardation and sexual immaturity. Patients have a strong predisposition to cancer; about 30% of patients develop tumors, particularly lymphomas and leukemias. Cells from affected individ…	TISSUE SPECIFICITY: Found in pancreas, kidney, skeletal muscle, liver, lung, placenta, brain, heart, spleen, thymus, testis, ovary, small intestine, colon and leukocytes.;	smooth muscle;colon;skin;retina;uterus;prostate;thyroid;iris;testis;dura mater;germinal center;brain;unclassifiable (Anatomical System);meninges;lymph node;heart;cartilage;lacrimal gland;islets of Langerhans;blood;skeletal muscle;breast;pia mater;lung;adrenal gland;nasopharynx;placenta;visual apparatus;kidney;mammary gland;stomach;	dorsal root ganglion;superior cervical ganglion;ciliary ganglion;atrioventricular node;trigeminal ganglion;	0.17033	0.15782	1.5269	95.506	5697.2	15.6216	rs201666889	132842	Ataxia-telangiectasia_syndrome|Hereditary_cancer-predisposing_syndrome|Familial_cancer_of_breast|not_specified|not_provided	MedGen:C0004135\x2cOMIM:208900\x2cOrphanet:ORPHA100\x2cSNOMED_CT:68504005|MedGen:C0027672\x2cSNOMED_CT:699346009|MedGen:C0346153\x2cOMIM:114480\x2cOrphanet:ORPHA227535\x2cSNOMED_CT:254843006|MedGen:CN169374|MedGen:CN517202	criteria_provided\x2c_conflicting_interpretations	Conflicting_interpretations_of_pathogenicity	0	0.912	D	0	0.843	D	1	0.588	D	2.85	0.831	M	-0.73	0.731	T	-4.12	0.75	D	0.03
11	108114793	108114793	G	A	exonic	ATM	.	nonsynonymous SNV	ATM:NM_000051:exon6:c.G610A:p.G204R	2.71e-30	0.999996	3.97e-06	ATM serine/threonine kinase	FUNCTION: Serine/threonine protein kinase which activates checkpoint signaling upon double strand breaks (DSBs), apoptosis and genotoxic stresses such as ionizing ultraviolet A light (UVA), thereby acting as a DNA damage sensor. Recognizes the substrate consensus sequence [ST]-Q. Phosphorylates 'Ser-139' of histone variant H2AX/H2AFX at double strand breaks (DSBs), thereby regulating DNA damage r…	DISEASE: Ataxia telangiectasia (AT) [MIM:208900]: A rare recessive disorder characterized by progressive cerebellar ataxia, dilation of the blood vessels in the conjunctiva and eyeballs, immunodeficiency, growth retardation and sexual immaturity. Patients have a strong predisposition to cancer; about 30% of patients develop tumors, particularly lymphomas and leukemias. Cells from affected individ…	TISSUE SPECIFICITY: Found in pancreas, kidney, skeletal muscle, liver, lung, placenta, brain, heart, spleen, thymus, testis, ovary, small intestine, colon and leukocytes.;	smooth muscle;colon;skin;retina;uterus;prostate;thyroid;iris;testis;dura mater;germinal center;brain;unclassifiable (Anatomical System);meninges;lymph node;heart;cartilage;lacrimal gland;islets of Langerhans;blood;skeletal muscle;breast;pia mater;lung;adrenal gland;nasopharynx;placenta;visual apparatus;kidney;mammary gland;stomach;	dorsal root ganglion;superior cervical ganglion;ciliary ganglion;atrioventricular node;trigeminal ganglion;	0.17033	0.15782	1.5269	95.506	5697.2	15.6216	rs147915571	132876	Ataxia-telangiectasia_syndrome|Hereditary_cancer-predisposing_syndrome|not_specified	MedGen:C0004135\x2cOMIM:208900\x2cOrphanet:ORPHA100\x2cSNOMED_CT:68504005|MedGen:C0027672\x2cSNOMED_CT:699346009|MedGen:CN169374	criteria_provided\x2c_multiple_submitters\x2c_no_conflicts	Uncertain_significance	0.456	0.721	T	0.048	0.233	N	0.928	0.369	D	2.36	0.681	M	4.53	0.273	T	-3.18	0.781	D	-1.024
9	100447307	100447307	G	C	exonic	XPA	.	nonsynonymous SNV	XPA:NM_000380:exon5:c.C571G:p.L191V	6.12e-05	0.7082	0.291739	xeroderma pigmentosum, complementation group A	FUNCTION: Involved in DNA excision repair. Initiates repair by binding to damaged sites with various affinities, depending on the photoproduct and the transcriptional state of the region. Required for UV-induced CHEK1 phosphorylation and the recruitment of CEP164 to cyclobutane pyrimidine dimmers (CPD), sites of DNA damage after UV irradiation. {ECO:0000269|PubMed:19197159}.;	DISEASE: Xeroderma pigmentosum complementation group A (XP-A) [MIM:278700]: An autosomal recessive pigmentary skin disorder characterized by solar hypersensitivity of the skin, high predisposition for developing cancers on areas exposed to sunlight and, in some cases, neurological abnormalities. The skin develops marked freckling and other pigmentation abnormalities. XP-A patients show the most s…	TISSUE SPECIFICITY: Expressed in various cell lines and in skin fibroblasts. {ECO:0000269|PubMed:1918083, ECO:0000269|PubMed:8543191}.;	.	.	0.29248	0.55257	0.681699	84.9316	136.714	2.54137	rs562768588	139197	not_specified	MedGen:CN169374	no_assertion_provided	not_provided	0.008	0.586	D	0.005	0.329	N	1	0.588	D	2.92	0.846	M	0.07	0.617	T	-2.05	0.47	N	-0.752
11	108100002	108100002	C	A	exonic	ATM	.	nonsynonymous SNV	ATM:NM_000051:exon4:c.C283A:p.Q95K	2.71e-30	0.999996	3.97e-06	ATM serine/threonine kinase	FUNCTION: Serine/threonine protein kinase which activates checkpoint signaling upon double strand breaks (DSBs), apoptosis and genotoxic stresses such as ionizing ultraviolet A light (UVA), thereby acting as a DNA damage sensor. Recognizes the substrate consensus sequence [ST]-Q. Phosphorylates 'Ser-139' of histone variant H2AX/H2AFX at double strand breaks (DSBs), thereby regulating DNA damage r…	DISEASE: Ataxia telangiectasia (AT) [MIM:208900]: A rare recessive disorder characterized by progressive cerebellar ataxia, dilation of the blood vessels in the conjunctiva and eyeballs, immunodeficiency, growth retardation and sexual immaturity. Patients have a strong predisposition to cancer; about 30% of patients develop tumors, particularly lymphomas and leukemias. Cells from affected individ…	TISSUE SPECIFICITY: Found in pancreas, kidney, skeletal muscle, liver, lung, placenta, brain, heart, spleen, thymus, testis, ovary, small intestine, colon and leukocytes.;	smooth muscle;colon;skin;retina;uterus;prostate;thyroid;iris;testis;dura mater;germinal center;brain;unclassifiable (Anatomical System);meninges;lymph node;heart;cartilage;lacrimal gland;islets of Langerhans;blood;skeletal muscle;breast;pia mater;lung;adrenal gland;nasopharynx;placenta;visual apparatus;kidney;mammary gland;stomach;	dorsal root ganglion;superior cervical ganglion;ciliary ganglion;atrioventricular node;trigeminal ganglion;	0.17033	0.15782	1.5269	95.506	5697.2	15.6216	rs587781545	180382	Ataxia-telangiectasia_syndrome|Hereditary_cancer-predisposing_syndrome|not_specified	MedGen:C0004135\x2cOMIM:208900\x2cOrphanet:ORPHA100\x2cSNOMED_CT:68504005|MedGen:C0027672\x2cSNOMED_CT:699346009|MedGen:CN169374	criteria_provided\x2c_multiple_submitters\x2c_no_conflicts	Uncertain_significance	0.079	0.346	T	0	0.537	D	0.992	0.414	D	2.34	0.674	M	0.28	0.591	T	-1.59	0.516	N	-0.509
10	43614996	43614996	G	A	exonic	RET	.	nonsynonymous SNV	RET:NM_020630:exon14:c.G2410A:p.V804M,RET:NM_020975:exon14:c.G2410A:p.V804M	0.999889	0.000110956	2.04e-12	ret proto-oncogene	FUNCTION: Receptor tyrosine-protein kinase involved in numerous cellular mechanisms including cell proliferation, neuronal navigation, cell migration, and cell differentiation upon binding with glial cell derived neurotrophic factor family ligands. Phosphorylates PTK2/FAK1. Regulates both cell death/survival balance and positional information. Required for the molecular mechanisms orchestration d…	DISEASE: Colorectal cancer (CRC) [MIM:114500]: A complex disease characterized by malignant lesions arising from the inner wall of the large intestine (the colon) and the rectum. Genetic alterations are often associated with progression from premalignant lesion (adenoma) to invasive adenocarcinoma. Risk factors for cancer of the colon and rectum include colon polyps, long-standing ulcerative coli…	.	unclassifiable (Anatomical System);breast;pancreas;sympathetic chain;macula lutea;liver;blood;fovea centralis;kidney;brain;	dorsal root ganglion;superior cervical ganglion;medulla oblongata;uterus corpus;appendix;ciliary ganglion;pons;atrioventricular node;trigeminal ganglion;parietal lobe;	0.90316	0.68126	-1.60946	3.00189	1155.1	6.47477	rs79658334	.	.	.	.	.	0.021	0.491	D	0	0.843	D	1	0.81	D	-0.91	0.013	N	-2.2	0.869	D	-2.23	0.5	N	0.475
10	43620373	43620373	A	C	exonic	RET	.	nonsynonymous SNV	RET:NM_020630:exon18:c.A2982C:p.K994N,RET:NM_020975:exon18:c.A2982C:p.K994N	0.999889	0.000110956	2.04e-12	ret proto-oncogene	FUNCTION: Receptor tyrosine-protein kinase involved in numerous cellular mechanisms including cell proliferation, neuronal navigation, cell migration, and cell differentiation upon binding with glial cell derived neurotrophic factor family ligands. Phosphorylates PTK2/FAK1. Regulates both cell death/survival balance and positional information. Required for the molecular mechanisms orchestration d…	DISEASE: Colorectal cancer (CRC) [MIM:114500]: A complex disease characterized by malignant lesions arising from the inner wall of the large intestine (the colon) and the rectum. Genetic alterations are often associated with progression from premalignant lesion (adenoma) to invasive adenocarcinoma. Risk factors for cancer of the colon and rectum include colon polyps, long-standing ulcerative coli…	.	unclassifiable (Anatomical System);breast;pancreas;sympathetic chain;macula lutea;liver;blood;fovea centralis;kidney;brain;	dorsal root ganglion;superior cervical ganglion;medulla oblongata;uterus corpus;appendix;ciliary ganglion;pons;atrioventricular node;trigeminal ganglion;parietal lobe;	0.90316	0.68126	-1.60946	3.00189	1155.1	6.47477	rs199718928	50282	Multiple_endocrine_neoplasia\x2c_type_2a|Multiple_endocrine_neoplasia\x2c_type_2b|Hereditary_cancer-predisposing_syndrome|Multiple_endocrine_neoplasia\x2c_type_2|not_provided	MeSH:D018813\x2cMedGen:C0025268\x2cOMIM:171400\x2cOrphanet:ORPHA247698\x2cSNOMED_CT:61808009|MeSH:D018814\x2cMedGen:C0025269\x2cOMIM:162300\x2cOrphanet:ORPHA247709\x2cSNOMED_CT:6153000\x2cSNOMED_CT:61530001|MedGen:C0027672\x2cSNOMED_CT:699346009|MedGen:CN073359\x2cOrphanet:ORPHA653\x2cSNOMED_CT:61808009|MedGen:CN517202	criteria_provided\x2c_multiple_submitters\x2c_no_conflicts	Uncertain_significance	0.077	0.341	T	0	0.843	D	1	0.81	D	0.015	0.08	N	-1.69	0.83	D	-2.52	0.547	D	-0.105
11	61205528	61205528	T	A	exonic	SDHAF2	.	nonsynonymous SNV	SDHAF2:NM_017841:exon3:c.T313A:p.Y105N	6.98e-05	0.29595	0.70398	succinate dehydrogenase complex assembly factor 2	FUNCTION: Plays an essential role in the assembly of succinate dehydrogenase (SDH), an enzyme complex (also referred to as respiratory complex II) that is a component of both the tricarboxylic acid (TCA) cycle and the mitochondrial electron transport chain, and which couples the oxidation of succinate to fumarate with the reduction of ubiquinone (coenzyme Q) to ubiquinol. Required for flavinylati…	DISEASE: Paragangliomas 2 (PGL2) [MIM:601650]: A neural crest tumor usually derived from the chromoreceptor tissue of a paraganglion. Paragangliomas can develop at various body sites, including the head, neck, thorax and abdomen. Most commonly, they are located in the head and neck region, specifically at the carotid bifurcation, the jugular foramen, the vagal nerve, and in the middle ear. {ECO:0…	.	myocardium;smooth muscle;ovary;skin;retina;bone marrow;prostate;optic nerve;frontal lobe;cochlea;endometrium;gum;thyroid;iris;amniotic fluid;germinal center;bladder;brain;gall bladder;heart;cartilage;tongue;urinary;pharynx;blood;lens;skeletal muscle;breast;trabecular meshwork;macula lutea;visual apparatus;alveolus;liver;spleen;cervix;mammary gland;salivary gland;intestine;colon;parathyroid;fovea …	dorsal root ganglion;uterus;superior cervical ganglion;uterus corpus;smooth muscle;adipose tissue;placenta;ciliary ganglion;skeletal muscle;	0.12498	0.10652	0.0148449	54.9481	3.62655	0.13326	.	461734	Hereditary_Paraganglioma-Pheochromocytoma_Syndromes	MedGen:C1708353\x2cOrphanet:ORPHA29072	criteria_provided\x2c_single_submitter	Uncertain_significance	0	0.912	D	0	0.843	D	1	0.81	D	3.99	0.968	H	-1.45	0.809	T	-9	0.981	D	0.689
11	47256195	47256195	T	C	exonic	DDB2	.	nonsynonymous SNV	DDB2:NM_000107:exon5:c.T674C:p.V225A	0.00511791	0.989233	0.00564868	damage specific DNA binding protein 2	FUNCTION: Required for DNA repair. Binds to DDB1 to form the UV- damaged DNA-binding protein complex (the UV-DDB complex). The UV- DDB complex may recognize UV-induced DNA damage and recruit proteins of the nucleotide excision repair pathway (the NER pathway) to initiate DNA repair. The UV-DDB complex preferentially binds to cyclobutane pyrimidine dimers (CPD), 6-4 photoproducts (6-4 PP), apurini…	DISEASE: Xeroderma pigmentosum complementation group E (XP-E) [MIM:278740]: An autosomal recessive pigmentary skin disorder characterized by solar hypersensitivity of the skin, high predisposition for developing cancers on areas exposed to sunlight and, in some cases, neurological abnormalities. The skin develops marked freckling and other pigmentation abnormalities. XP-E patients show a mild phe…	TISSUE SPECIFICITY: Ubiquitously expressed; with highest levels in corneal endothelium and lowest levels in brain. Isoform D1 is highly expressed in brain and heart. Isoform D2, isoform D3 and isoform D4 are weakly expressed. {ECO:0000269|PubMed:14751237}.;	smooth muscle;ovary;colon;parathyroid;fovea centralis;choroid;skin;retina;bone marrow;uterus;prostate;optic nerve;larynx;bone;testis;germinal center;brain;tonsil;unclassifiable (Anatomical System);lymph node;cartilage;heart;lacrimal gland;blood;lens;skeletal muscle;bile duct;pancreas;lung;nasopharynx;placenta;macula lutea;visual apparatus;alveolus;liver;spleen;cervix;kidney;stomach;	atrioventricular node;	0.16639	0.39887	-0.0274281	51.6572	34.5504	1.05471	rs202083037	.	.	.	.	.	0.111	0.398	T	0	0.629	D	1	0.81	D	2.17	0.609	M	-0.6	0.717	T	-2.4	0.531	N	-0.608
17	7578461	7578461	C	A	exonic	TP53	.	nonsynonymous SNV	TP53:NM_001126115:exon1:c.G73T:p.V25F,TP53:NM_001126116:exon1:c.G73T:p.V25F,TP53:NM_001126117:exon1:c.G73T:p.V25F,TP53:NM_001126118:exon4:c.G352T:p.V118F,TP53:NM_000546:exon5:c.G469T:p.V157F,TP53:NM_001126112:exon5:c.G469T:p.V157F,TP53:NM_001126113:exon5:c.G469T:p.V157F,TP53:NM_001126114:exon5:c.G469T:p.V157F,TP53:NM_001276695:exon5:c.G352T:p.V118F,TP53:NM_001276696:exon5:c.G352T:p.V118F,TP53:NM_…	0.912223	0.0877503	2.67e-05	tumor protein p53	FUNCTION: Acts as a tumor suppressor in many tumor types; induces growth arrest or apoptosis depending on the physiological circumstances and cell type. Involved in cell cycle regulation as a trans-activator that acts to negatively regulate cell division by controlling a set of genes required for this process. One of the activated genes is an inhibitor of cyclin-dependent kinases. Apoptosis induc…	DISEASE: Note=TP53 is found in increased amounts in a wide variety of transformed cells. TP53 is frequently mutated or inactivated in about 60% of cancers. TP53 defects are found in Barrett metaplasia a condition in which the normally stratified squamous epithelium of the lower esophagus is replaced by a metaplastic columnar epithelium. The condition develops as a complication in approximately 10…	TISSUE SPECIFICITY: Ubiquitous. Isoforms are expressed in a wide range of normal tissues but in a tissue-dependent manner. Isoform 2 is expressed in most normal tissues but is not detected in brain, lung, prostate, muscle, fetal brain, spinal cord and fetal liver. Isoform 3 is expressed in most normal tissues but is not detected in lung, spleen, testis, fetal brain, spinal cord and fetal liver. I…	lymphoreticular;ovary;colon;vein;skin;bone marrow;uterus;prostate;frontal lobe;endometrium;larynx;bone;thyroid;testis;amniotic fluid;germinal center;brain;bladder;unclassifiable (Anatomical System);lymph node;cartilage;tongue;islets of Langerhans;blood;skeletal muscle;breast;bile duct;pancreas;lung;mesenchyma;epididymis;placenta;hypopharynx;liver;cervix;spleen;head and neck;kidney;mammary gland;s…	superior cervical ganglion;placenta;white blood cells;atrioventricular node;skeletal muscle;	0.99999	0.9998	-0.247889	35.9873	15.3263	0.55115	rs121912654	27392	Hereditary_cancer-predisposing_syndrome|Hepatocellular_carcinoma	MedGen:C0027672\x2cSNOMED_CT:699346009|MedGen:C2239176\x2cOMIM:114550\x2cOrphanet:ORPHA88673\x2cSNOMED_CT:187769009\x2cSNOMED_CT:25370001	criteria_provided\x2c_single_submitter	Likely_pathogenic	0.007	0.614	D	0.001	0.39	N	0.603	0.325	D	2.85	0.831	M	-6.94	0.998	D	-2.83	0.626	D	1.036
17	59858274	59858274	G	A	exonic	BRIP1	.	nonsynonymous SNV	BRIP1:NM_032043:exon12:c.C1721T:p.P574L	5.38e-13	0.932068	0.0679317	BRCA1 interacting protein C-terminal helicase 1	FUNCTION: DNA-dependent ATPase and 5' to 3' DNA helicase required for the maintenance of chromosomal stability. Acts late in the Fanconi anemia pathway, after FANCD2 ubiquitination. Involved in the repair of DNA double-strand breaks by homologous recombination in a manner that depends on its association with BRCA1. {ECO:0000269|PubMed:11301010, ECO:0000269|PubMed:14983014, ECO:0000269|PubMed:1611…	DISEASE: Breast cancer (BC) [MIM:114480]: A common malignancy originating from breast epithelial tissue. Breast neoplasms can be distinguished by their histologic pattern. Invasive ductal carcinoma is by far the most common type. Breast cancer is etiologically and genetically heterogeneous. Important genetic factors have been indicated by familial occurrence and bilateral involvement. Mutations a…	TISSUE SPECIFICITY: Ubiquitously expressed, with highest levels in testis. {ECO:0000269|PubMed:11301010}.;	unclassifiable (Anatomical System);breast;medulla oblongata;prostate;lung;testis;colon;blood;germinal center;skin;skeletal muscle;	dorsal root ganglion;	0.20765	0.27124	-0.637453	16.7374	155.978	2.72998	rs377302300	242869	Hereditary_cancer-predisposing_syndrome|Familial_cancer_of_breast|Fanconi_anemia\x2c_complementation_group_J|not_specified	MedGen:C0027672\x2cSNOMED_CT:699346009|MedGen:C0346153\x2cOMIM:114480\x2cOrphanet:ORPHA227535\x2cSNOMED_CT:254843006|MedGen:C1836860\x2cOMIM:609054|MedGen:CN169374	criteria_provided\x2c_multiple_submitters\x2c_no_conflicts	Uncertain_significance	0.027	0.465	D	0.002	0.383	N	1	0.588	D	2.72	0.798	M	-0.88	0.751	T	-3.58	0.691	D	-0.622
16	89805351	89805351	C	T	exonic	FANCA	.	nonsynonymous SNV	FANCA:NM_000135:exon42:c.G4199A:p.R1400H	2.08e-34	0.000122619	0.999877	Fanconi anemia complementation group A	FUNCTION: DNA repair protein that may operate in a postreplication repair or a cell cycle checkpoint function. May be involved in interstrand DNA cross-link repair and in the maintenance of normal chromosome stability.;	DISEASE: Fanconi anemia, complementation group A (FANCA) [MIM:227650]: A disorder affecting all bone marrow elements and resulting in anemia, leukopenia and thrombopenia. It is associated with cardiac, renal and limb malformations, dermal pigmentary changes, and a predisposition to the development of malignancies. At the cellular level it is associated with hypersensitivity to DNA-damaging agents…	.	ovary;colon;parathyroid;fovea centralis;choroid;skin;retina;bone marrow;uterus;prostate;optic nerve;frontal lobe;endometrium;bone;thyroid;testis;germinal center;brain;bladder;tonsil;unclassifiable (Anatomical System);amygdala;heart;islets of Langerhans;urinary;blood;lens;skeletal muscle;bile duct;breast;pancreas;lung;epididymis;placenta;macula lutea;visual apparatus;liver;spleen;cervix;kidney;mam…	superior cervical ganglion;testis - interstitial;testis - seminiferous tubule;temporal lobe;tumor;testis;trigeminal ganglion;parietal lobe;	0.23385	0.24341	-0.101295	45.6653	1788.01	7.80511	rs149851163	401372	Fanconi_anemia	MedGen:C0015625\x2cOrphanet:ORPHA84\x2cSNOMED_CT:30575002	criteria_provided\x2c_single_submitter	Uncertain_significance	0.002	0.721	D	0	0.843	D	1	0.81	D	2.7	0.793	M	-2.17	0.866	D	-2.97	0.618	D	0.646
16	89831372	89831372	C	G	exonic	FANCA	.	nonsynonymous SNV	FANCA:NM_000135:exon28:c.G2704C:p.D902H,FANCA:NM_001286167:exon28:c.G2704C:p.D902H	2.08e-34	0.000122619	0.999877	Fanconi anemia complementation group A	FUNCTION: DNA repair protein that may operate in a postreplication repair or a cell cycle checkpoint function. May be involved in interstrand DNA cross-link repair and in the maintenance of normal chromosome stability.;	DISEASE: Fanconi anemia, complementation group A (FANCA) [MIM:227650]: A disorder affecting all bone marrow elements and resulting in anemia, leukopenia and thrombopenia. It is associated with cardiac, renal and limb malformations, dermal pigmentary changes, and a predisposition to the development of malignancies. At the cellular level it is associated with hypersensitivity to DNA-damaging agents…	.	ovary;colon;parathyroid;fovea centralis;choroid;skin;retina;bone marrow;uterus;prostate;optic nerve;frontal lobe;endometrium;bone;thyroid;testis;germinal center;brain;bladder;tonsil;unclassifiable (Anatomical System);amygdala;heart;islets of Langerhans;urinary;blood;lens;skeletal muscle;bile duct;breast;pancreas;lung;epididymis;placenta;macula lutea;visual apparatus;liver;spleen;cervix;kidney;mam…	superior cervical ganglion;testis - interstitial;testis - seminiferous tubule;temporal lobe;tumor;testis;trigeminal ganglion;parietal lobe;	0.23385	0.24341	-0.101295	45.6653	1788.01	7.80511	rs1009521389	.	.	.	.	.	0.016	0.531	D	0.047	0.234	N	0.986	0.246	N	2.05	0.567	M	-2.09	0.862	D	-3.56	0.688	D	0.364
19	4099354	4099354	A	G	exonic	MAP2K2	.	nonsynonymous SNV	MAP2K2:NM_030662:exon7:c.T764C:p.L255P	0.863261	0.136321	0.000417956	mitogen-activated protein kinase kinase 2	FUNCTION: Catalyzes the concomitant phosphorylation of a threonine and a tyrosine residue in a Thr-Glu-Tyr sequence located in MAP kinases. Activates the ERK1 and ERK2 MAP kinases (By similarity). {ECO:0000250}.;	DISEASE: Cardiofaciocutaneous syndrome 4 (CFC4) [MIM:615280]: A form of cardiofaciocutaneous syndrome, a multiple congenital anomaly disorder characterized by a distinctive facial appearance, heart defects and mental retardation. Heart defects include pulmonic stenosis, atrial septal defects and hypertrophic cardiomyopathy. Some affected individuals present with ectodermal abnormalities such as s…	.	medulla oblongata;smooth muscle;ovary;salivary gland;sympathetic chain;colon;parathyroid;skin;uterus;prostate;whole body;frontal lobe;endometrium;bone;thyroid;testis;germinal center;brain;bladder;unclassifiable (Anatomical System);lymph node;cartilage;heart;islets of Langerhans;muscle;adrenal cortex;blood;lens;skeletal muscle;bile duct;pancreas;lung;adrenal gland;placenta;visual apparatus;hippoca…	amygdala;prefrontal cortex;testis;pons;cingulate cortex;	0.88489	0.51187	-0.800872	12.3319	40.9427	1.19949	.	.	.	.	.	.	0	0.912	D	0	0.629	D	1	0.81	D	3.28	0.904	M	-3.11	0.927	D	-6.15	0.908	D	0.964
16	14028147	14028147	C	T	exonic	ERCC4	.	nonsynonymous SNV	ERCC4:NM_005236:exon7:c.C1201T:p.L401F	3.33e-10	0.733032	0.266968	excision repair cross-complementation group 4	FUNCTION: Catalytic component of a structure-specific DNA repair endonuclease responsible for the 5-prime incision during DNA repair. Involved in homologous recombination that assists in removing interstrand cross-link. {ECO:0000269|PubMed:19596235}.;	DISEASE: Xeroderma pigmentosum complementation group F (XP-F) [MIM:278760]: An autosomal recessive pigmentary skin disorder characterized by solar hypersensitivity of the skin, high predisposition for developing cancers on areas exposed to sunlight and, in some cases, neurological abnormalities. The skin develops marked freckling and other pigmentation abnormalities. XP-F patients show a mild phe…	.	unclassifiable (Anatomical System);heart;ovary;adrenal cortex;colon;parathyroid;lens;skin;skeletal muscle;breast;uterus;prostate;optic nerve;whole body;adrenal gland;bone;thyroid;placenta;liver;testis;spleen;germinal center;kidney;brain;pineal gland;	superior cervical ganglion;	0.8426	0.47836	-0.367439	28.2909	549.805	4.76877	rs147458778	.	.	.	.	.	0.279	0.155	T	0	0.491	D	1	0.588	D	2.075	0.572	M	0.11	0.612	T	-0.99	0.262	N	-0.833
17	66526468	66526468	C	T	exonic	PRKAR1A	.	nonsynonymous SNV	PRKAR1A:NM_001278433:exon11:c.C1024T:p.R342C,PRKAR1A:NM_002734:exon11:c.C1024T:p.R342C,PRKAR1A:NM_212471:exon11:c.C1024T:p.R342C,PRKAR1A:NM_212472:exon11:c.C1024T:p.R342C,PRKAR1A:NM_001276289:exon12:c.C1024T:p.R342C	0.999223	0.000776725	5.72e-09	protein kinase cAMP-dependent type I regulatory subunit alpha	FUNCTION: Regulatory subunit of the cAMP-dependent protein kinases involved in cAMP signaling in cells. {ECO:0000269|PubMed:16491121, ECO:0000269|PubMed:20215566}.;	DISEASE: Carney complex 1 (CNC1) [MIM:160980]: CNC is a multiple neoplasia syndrome characterized by spotty skin pigmentation, cardiac and other myxomas, endocrine tumors, and psammomatous melanotic schwannomas. {ECO:0000269|PubMed:15371594, ECO:0000269|PubMed:18241045, ECO:0000269|PubMed:22785148, ECO:0000269|PubMed:23323113}. Note=The disease is caused by mutations affecting the gene represente…	TISSUE SPECIFICITY: Four types of regulatory chains are found: I- alpha, I-beta, II-alpha, and II-beta. Their expression varies among tissues and is in some cases constitutive and in others inducible.;	myocardium;medulla oblongata;ovary;skin;retina;bone marrow;prostate;optic nerve;frontal lobe;endometrium;thyroid;germinal center;brain;heart;tongue;pharynx;blood;lens;skeletal muscle;breast;macula lutea;visual apparatus;liver;alveolus;spleen;mammary gland;colon;parathyroid;fovea centralis;choroid;uterus;whole body;atrium;oesophagus;larynx;bone;pituitary gland;testis;dura mater;spinal ganglion;unc…	amygdala;whole brain;testis - interstitial;thalamus;occipital lobe;caudate nucleus;subthalamic nucleus;testis - seminiferous tubule;thyroid;prefrontal cortex;globus pallidus;testis;cingulate cortex;parietal lobe;	0.93386	0.7266	-0.339715	30.0661	5.79493	0.21858	rs146383819	402969	Carney_complex\x2c_type_1	MedGen:C2607929\x2cOMIM:160980	criteria_provided\x2c_single_submitter	Uncertain_significance	0.016	0.518	D	0	0.843	D	1	0.81	D	1.36	0.342	L	-3.12	0.928	D	-4.18	0.755	D	0.154
17	7574017	7574017	C	A	exonic	TP53	.	nonsynonymous SNV	TP53:NM_001126115:exon6:c.G614T:p.R205L,TP53:NM_001276697:exon6:c.G533T:p.R178L,TP53:NM_001126118:exon9:c.G893T:p.R298L,TP53:NM_000546:exon10:c.G1010T:p.R337L,TP53:NM_001126112:exon10:c.G1010T:p.R337L,TP53:NM_001276760:exon10:c.G893T:p.R298L,TP53:NM_001276761:exon10:c.G893T:p.R298L	0.912223	0.0877503	2.67e-05	tumor protein p53	FUNCTION: Acts as a tumor suppressor in many tumor types; induces growth arrest or apoptosis depending on the physiological circumstances and cell type. Involved in cell cycle regulation as a trans-activator that acts to negatively regulate cell division by controlling a set of genes required for this process. One of the activated genes is an inhibitor of cyclin-dependent kinases. Apoptosis induc…	DISEASE: Note=TP53 is found in increased amounts in a wide variety of transformed cells. TP53 is frequently mutated or inactivated in about 60% of cancers. TP53 defects are found in Barrett metaplasia a condition in which the normally stratified squamous epithelium of the lower esophagus is replaced by a metaplastic columnar epithelium. The condition develops as a complication in approximately 10…	TISSUE SPECIFICITY: Ubiquitous. Isoforms are expressed in a wide range of normal tissues but in a tissue-dependent manner. Isoform 2 is expressed in most normal tissues but is not detected in brain, lung, prostate, muscle, fetal brain, spinal cord and fetal liver. Isoform 3 is expressed in most normal tissues but is not detected in lung, spleen, testis, fetal brain, spinal cord and fetal liver. I…	lymphoreticular;ovary;colon;vein;skin;bone marrow;uterus;prostate;frontal lobe;endometrium;larynx;bone;thyroid;testis;amniotic fluid;germinal center;brain;bladder;unclassifiable (Anatomical System);lymph node;cartilage;tongue;islets of Langerhans;blood;skeletal muscle;breast;bile duct;pancreas;lung;mesenchyma;epididymis;placenta;hypopharynx;liver;cervix;spleen;head and neck;kidney;mammary gland;s…	superior cervical ganglion;placenta;white blood cells;atrioventricular node;skeletal muscle;	0.99999	0.9998	-0.247889	35.9873	15.3263	0.55115	rs121912664	152542	Hereditary_cancer-predisposing_syndrome	MedGen:C0027672\x2cSNOMED_CT:699346009	criteria_provided\x2c_single_submitter	Likely_pathogenic	0.018	0.506	D	0	0.843	D	0.992	0.81	D	2.95	0.852	M	-3.62	0.951	D	-4.12	0.75	D	0.888
17	59853887	59853887	G	A	exonic	BRIP1	.	nonsynonymous SNV	BRIP1:NM_032043:exon14:c.C1972T:p.R658W	5.38e-13	0.932068	0.0679317	BRCA1 interacting protein C-terminal helicase 1	FUNCTION: DNA-dependent ATPase and 5' to 3' DNA helicase required for the maintenance of chromosomal stability. Acts late in the Fanconi anemia pathway, after FANCD2 ubiquitination. Involved in the repair of DNA double-strand breaks by homologous recombination in a manner that depends on its association with BRCA1. {ECO:0000269|PubMed:11301010, ECO:0000269|PubMed:14983014, ECO:0000269|PubMed:1611…	DISEASE: Breast cancer (BC) [MIM:114480]: A common malignancy originating from breast epithelial tissue. Breast neoplasms can be distinguished by their histologic pattern. Invasive ductal carcinoma is by far the most common type. Breast cancer is etiologically and genetically heterogeneous. Important genetic factors have been indicated by familial occurrence and bilateral involvement. Mutations a…	TISSUE SPECIFICITY: Ubiquitously expressed, with highest levels in testis. {ECO:0000269|PubMed:11301010}.;	unclassifiable (Anatomical System);breast;medulla oblongata;prostate;lung;testis;colon;blood;germinal center;skin;skeletal muscle;	dorsal root ganglion;	0.20765	0.27124	-0.637453	16.7374	155.978	2.72998	rs786203170	185254	Neoplasm_of_ovary|Hereditary_cancer-predisposing_syndrome|Familial_cancer_of_breast|Fanconi_anemia\x2c_complementation_group_J	Gene:6765\x2cHuman_Phenotype_Ontology:HP:0100615\x2cMedGen:C0919267\x2cOMIM:167000\x2cSNOMED_CT:123843001|MedGen:C0027672\x2cSNOMED_CT:699346009|MedGen:C0346153\x2cOMIM:114480\x2cOrphanet:ORPHA227535\x2cSNOMED_CT:254843006|MedGen:C1836860\x2cOMIM:609054	criteria_provided\x2c_multiple_submitters\x2c_no_conflicts	Uncertain_significance	0.051	0.393	T	0	0.559	D	0.999	0.468	D	2.295	0.656	M	-0.62	0.719	T	-3.47	0.678	D	-0.005
17	7579313	7579313	G	C	exonic	TP53	.	nonsynonymous SNV	TP53:NM_001126118:exon3:c.C257G:p.T86R,TP53:NM_000546:exon4:c.C374G:p.T125R,TP53:NM_001126112:exon4:c.C374G:p.T125R,TP53:NM_001126113:exon4:c.C374G:p.T125R,TP53:NM_001126114:exon4:c.C374G:p.T125R,TP53:NM_001276695:exon4:c.C257G:p.T86R,TP53:NM_001276696:exon4:c.C257G:p.T86R,TP53:NM_001276760:exon4:c.C257G:p.T86R,TP53:NM_001276761:exon4:c.C257G:p.T86R	0.912223	0.0877503	2.67e-05	tumor protein p53	FUNCTION: Acts as a tumor suppressor in many tumor types; induces growth arrest or apoptosis depending on the physiological circumstances and cell type. Involved in cell cycle regulation as a trans-activator that acts to negatively regulate cell division by controlling a set of genes required for this process. One of the activated genes is an inhibitor of cyclin-dependent kinases. Apoptosis induc…	DISEASE: Note=TP53 is found in increased amounts in a wide variety of transformed cells. TP53 is frequently mutated or inactivated in about 60% of cancers. TP53 defects are found in Barrett metaplasia a condition in which the normally stratified squamous epithelium of the lower esophagus is replaced by a metaplastic columnar epithelium. The condition develops as a complication in approximately 10…	TISSUE SPECIFICITY: Ubiquitous. Isoforms are expressed in a wide range of normal tissues but in a tissue-dependent manner. Isoform 2 is expressed in most normal tissues but is not detected in brain, lung, prostate, muscle, fetal brain, spinal cord and fetal liver. Isoform 3 is expressed in most normal tissues but is not detected in lung, spleen, testis, fetal brain, spinal cord and fetal liver. I…	lymphoreticular;ovary;colon;vein;skin;bone marrow;uterus;prostate;frontal lobe;endometrium;larynx;bone;thyroid;testis;amniotic fluid;germinal center;brain;bladder;unclassifiable (Anatomical System);lymph node;cartilage;tongue;islets of Langerhans;blood;skeletal muscle;breast;bile duct;pancreas;lung;mesenchyma;epididymis;placenta;hypopharynx;liver;cervix;spleen;head and neck;kidney;mammary gland;s…	superior cervical ganglion;placenta;white blood cells;atrioventricular node;skeletal muscle;	0.99999	0.9998	-0.247889	35.9873	15.3263	0.55115	rs786201057	363546	Small_cell_lung_cancer|Acute_myeloid_leukemia|Renal_cell_carcinoma\x2c_papillary\x2c_1|Pancreatic_adenocarcinoma|Squamous_cell_carcinoma_of_the_skin|Transitional_cell_carcinoma_of_the_bladder|Adrenocortical_carcinoma|Brainstem_glioma|Carcinoma_of_esophagus|Lung_adenocarcinoma|Squamous_cell_lung_carcinoma|Neoplasm_of_brain|Neoplasm_of_the_breast|Glioblastoma|Squamous_cell_carcinoma_of_the_head_and…	Gene:7864\x2cHuman_Phenotype_Ontology:HP:0030357\x2cMeSH:D055752\x2cMedGen:C0149925\x2cOMIM:182280\x2cOrphanet:ORPHA70573|Human_Phenotype_Ontology:HP:0004808\x2cMeSH:D015470\x2cMedGen:C0023467\x2cOMIM:601626\x2cOrphanet:ORPHA519\x2cSNOMED_CT:17788007|Human_Phenotype_Ontology:HP:0005584\x2cMeSH:D002292\x2cMedGen:C0007134\x2cOMIM:605074\x2cOrphanet:ORPHA217071\x2cSNOMED_CT:41607009|Human_Phenotype_…	criteria_provided\x2c_conflicting_interpretations	Conflicting_interpretations_of_pathogenicity	0	0.912	D	0	0.843	D	1	0.81	D	3.26	0.901	M	-7.14	0.998	D	-5	0.869	D	0.954
17	7574017	7574017	C	A	exonic	TP53	.	nonsynonymous SNV	TP53:NM_001126115:exon6:c.G614T:p.R205L,TP53:NM_001276697:exon6:c.G533T:p.R178L,TP53:NM_001126118:exon9:c.G893T:p.R298L,TP53:NM_000546:exon10:c.G1010T:p.R337L,TP53:NM_001126112:exon10:c.G1010T:p.R337L,TP53:NM_001276760:exon10:c.G893T:p.R298L,TP53:NM_001276761:exon10:c.G893T:p.R298L	0.912223	0.0877503	2.67e-05	tumor protein p53	FUNCTION: Acts as a tumor suppressor in many tumor types; induces growth arrest or apoptosis depending on the physiological circumstances and cell type. Involved in cell cycle regulation as a trans-activator that acts to negatively regulate cell division by controlling a set of genes required for this process. One of the activated genes is an inhibitor of cyclin-dependent kinases. Apoptosis induc…	DISEASE: Note=TP53 is found in increased amounts in a wide variety of transformed cells. TP53 is frequently mutated or inactivated in about 60% of cancers. TP53 defects are found in Barrett metaplasia a condition in which the normally stratified squamous epithelium of the lower esophagus is replaced by a metaplastic columnar epithelium. The condition develops as a complication in approximately 10…	TISSUE SPECIFICITY: Ubiquitous. Isoforms are expressed in a wide range of normal tissues but in a tissue-dependent manner. Isoform 2 is expressed in most normal tissues but is not detected in brain, lung, prostate, muscle, fetal brain, spinal cord and fetal liver. Isoform 3 is expressed in most normal tissues but is not detected in lung, spleen, testis, fetal brain, spinal cord and fetal liver. I…	lymphoreticular;ovary;colon;vein;skin;bone marrow;uterus;prostate;frontal lobe;endometrium;larynx;bone;thyroid;testis;amniotic fluid;germinal center;brain;bladder;unclassifiable (Anatomical System);lymph node;cartilage;tongue;islets of Langerhans;blood;skeletal muscle;breast;bile duct;pancreas;lung;mesenchyma;epididymis;placenta;hypopharynx;liver;cervix;spleen;head and neck;kidney;mammary gland;s…	superior cervical ganglion;placenta;white blood cells;atrioventricular node;skeletal muscle;	0.99999	0.9998	-0.247889	35.9873	15.3263	0.55115	rs121912664	152542	Hereditary_cancer-predisposing_syndrome	MedGen:C0027672\x2cSNOMED_CT:699346009	criteria_provided\x2c_single_submitter	Likely_pathogenic	0.018	0.506	D	0	0.843	D	0.992	0.81	D	2.95	0.852	M	-3.62	0.951	D	-4.12	0.75	D	0.888
15	89820093	89820093	G	A	exonic	FANCI	.	nonsynonymous SNV	FANCI:NM_001113378:exon13:c.G1264A:p.G422R,FANCI:NM_018193:exon13:c.G1264A:p.G422R	5.17e-19	0.679809	0.320191	Fanconi anemia complementation group I	FUNCTION: Plays an essential role in the repair of DNA double- strand breaks by homologous recombination and in the repair of interstrand DNA cross-links (ICLs) by promoting FANCD2 monoubiquitination by FANCL and participating in recruitment to DNA repair sites. Required for maintenance of chromosomal stability. Specifically binds branched DNA: binds both single- stranded DNA (ssDNA) and double-s…	DISEASE: Fanconi anemia complementation group I (FANCI) [MIM:609053]: A disorder affecting all bone marrow elements and resulting in anemia, leukopenia and thrombopenia. It is associated with cardiac, renal and limb malformations, dermal pigmentary changes, and a predisposition to the development of malignancies. At the cellular level it is associated with hypersensitivity to DNA-damaging agents,…	.	lymphoreticular;ovary;salivary gland;intestine;colon;parathyroid;fovea centralis;choroid;vein;skin;retina;bone marrow;uterus;prostate;optic nerve;whole body;endometrium;larynx;bone;testis;germinal center;brain;bladder;unclassifiable (Anatomical System);lymph node;cartilage;heart;adrenal cortex;pharynx;blood;lens;skeletal muscle;bile duct;breast;pancreas;lung;placenta;macula lutea;visual apparatus…	testis - interstitial;superior cervical ganglion;testis - seminiferous tubule;testis;tumor;	0.35148	0.20284	-0.117652	44.5447	6752.05	17.4478	rs146040966	401220	Fanconi_anemia	MedGen:C0015625\x2cOrphanet:ORPHA84\x2cSNOMED_CT:30575002	criteria_provided\x2c_single_submitter	Uncertain_significance	0.001	0.784	D	0	0.843	D	1	0.81	D	3.075	0.874	M	-2.05	0.858	D	-6.23	0.914	D	0.647
15	89837141	89837141	G	A	exonic	FANCI	.	nonsynonymous SNV	FANCI:NM_001113378:exon23:c.G2369A:p.G790D,FANCI:NM_018193:exon23:c.G2369A:p.G790D	5.17e-19	0.679809	0.320191	Fanconi anemia complementation group I	FUNCTION: Plays an essential role in the repair of DNA double- strand breaks by homologous recombination and in the repair of interstrand DNA cross-links (ICLs) by promoting FANCD2 monoubiquitination by FANCL and participating in recruitment to DNA repair sites. Required for maintenance of chromosomal stability. Specifically binds branched DNA: binds both single- stranded DNA (ssDNA) and double-s…	DISEASE: Fanconi anemia complementation group I (FANCI) [MIM:609053]: A disorder affecting all bone marrow elements and resulting in anemia, leukopenia and thrombopenia. It is associated with cardiac, renal and limb malformations, dermal pigmentary changes, and a predisposition to the development of malignancies. At the cellular level it is associated with hypersensitivity to DNA-damaging agents,…	.	lymphoreticular;ovary;salivary gland;intestine;colon;parathyroid;fovea centralis;choroid;vein;skin;retina;bone marrow;uterus;prostate;optic nerve;whole body;endometrium;larynx;bone;testis;germinal center;brain;bladder;unclassifiable (Anatomical System);lymph node;cartilage;heart;adrenal cortex;pharynx;blood;lens;skeletal muscle;bile duct;breast;pancreas;lung;placenta;macula lutea;visual apparatus…	testis - interstitial;superior cervical ganglion;testis - seminiferous tubule;testis;tumor;	0.35148	0.20284	-0.117652	44.5447	6752.05	17.4478	rs1052403172	.	.	.	.	.	0.007	0.682	D	0	0.843	D	1	0.537	D	2.39	0.691	M	-0.53	0.708	T	-2.41	0.534	N	-0.145
17	7577084	7577084	T	A	exonic	TP53	.	nonsynonymous SNV	TP53:NM_001126115:exon4:c.A458T:p.E153V,TP53:NM_001126116:exon4:c.A458T:p.E153V,TP53:NM_001126117:exon4:c.A458T:p.E153V,TP53:NM_001276697:exon4:c.A377T:p.E126V,TP53:NM_001276698:exon4:c.A377T:p.E126V,TP53:NM_001276699:exon4:c.A377T:p.E126V,TP53:NM_001126118:exon7:c.A737T:p.E246V,TP53:NM_000546:exon8:c.A854T:p.E285V,TP53:NM_001126112:exon8:c.A854T:p.E285V,TP53:NM_001126113:exon8:c.A854T:p.E285V,TP…	0.912223	0.0877503	2.67e-05	tumor protein p53	FUNCTION: Acts as a tumor suppressor in many tumor types; induces growth arrest or apoptosis depending on the physiological circumstances and cell type. Involved in cell cycle regulation as a trans-activator that acts to negatively regulate cell division by controlling a set of genes required for this process. One of the activated genes is an inhibitor of cyclin-dependent kinases. Apoptosis induc…	DISEASE: Note=TP53 is found in increased amounts in a wide variety of transformed cells. TP53 is frequently mutated or inactivated in about 60% of cancers. TP53 defects are found in Barrett metaplasia a condition in which the normally stratified squamous epithelium of the lower esophagus is replaced by a metaplastic columnar epithelium. The condition develops as a complication in approximately 10…	TISSUE SPECIFICITY: Ubiquitous. Isoforms are expressed in a wide range of normal tissues but in a tissue-dependent manner. Isoform 2 is expressed in most normal tissues but is not detected in brain, lung, prostate, muscle, fetal brain, spinal cord and fetal liver. Isoform 3 is expressed in most normal tissues but is not detected in lung, spleen, testis, fetal brain, spinal cord and fetal liver. I…	lymphoreticular;ovary;colon;vein;skin;bone marrow;uterus;prostate;frontal lobe;endometrium;larynx;bone;thyroid;testis;amniotic fluid;germinal center;brain;bladder;unclassifiable (Anatomical System);lymph node;cartilage;tongue;islets of Langerhans;blood;skeletal muscle;breast;bile duct;pancreas;lung;mesenchyma;epididymis;placenta;hypopharynx;liver;cervix;spleen;head and neck;kidney;mammary gland;s…	superior cervical ganglion;placenta;white blood cells;atrioventricular node;skeletal muscle;	0.99999	0.9998	-0.247889	35.9873	15.3263	0.55115	rs121912667	27423	Choroid_plexus_carcinoma|Adrenocortical_carcinoma\x2c_pediatric	Human_Phenotype_Ontology:HP:0030392\x2cMedGen:C0431109\x2cOrphanet:ORPHA251899|MedGen:C1859973	no_assertion_criteria_provided	Pathogenic	0	0.912	D	0	0.843	D	1	0.81	A	2.7	0.793	M	-6.97	0.998	D	-5.74	0.895	D	0.965
16	2106729	2106729	C	T	exonic	TSC2	.	nonsynonymous SNV	TSC2:NM_001318831:exon5:c.C133T:p.R45C,TSC2:NM_001318827:exon7:c.C622T:p.R208C,TSC2:NM_001318829:exon7:c.C586T:p.R196C,TSC2:NM_000548:exon8:c.C733T:p.R245C,TSC2:NM_001077183:exon8:c.C733T:p.R245C,TSC2:NM_001114382:exon8:c.C733T:p.R245C,TSC2:NM_001318832:exon8:c.C766T:p.R256C	1	1.66e-08	9.8e-22	tuberous sclerosis 2	FUNCTION: In complex with TSC1, this tumor suppressor inhibits the nutrient-mediated or growth factor-stimulated phosphorylation of S6K1 and EIF4EBP1 by negatively regulating mTORC1 signaling. Acts as a GTPase-activating protein (GAP) for the small GTPase RHEB, a direct activator of the protein kinase activity of mTORC1. May also play a role in microtubule-mediated protein transport. Also stimula…	DISEASE: Tuberous sclerosis 2 (TSC2) [MIM:613254]: An autosomal dominant multi-system disorder that affects especially the brain, kidneys, heart, and skin. It is characterized by hamartomas (benign overgrowths predominantly of a cell or tissue type that occurs normally in the organ) and hamartias (developmental abnormalities of tissue combination). Clinical manifestations include epilepsy, learni…	TISSUE SPECIFICITY: Liver, brain, heart, lymphocytes, fibroblasts, biliary epithelium, pancreas, skeletal muscle, kidney, lung and placenta.;	lymphoreticular;medulla oblongata;ovary;sympathetic chain;skin;bone marrow;retina;prostate;optic nerve;frontal lobe;cochlea;endometrium;thyroid;iris;germinal center;brain;heart;cartilage;tongue;blood;lens;skeletal muscle;breast;epididymis;visual apparatus;macula lutea;liver;cervix;spleen;mammary gland;colon;parathyroid;choroid;fovea centralis;uterus;larynx;bone;testis;unclassifiable (Anatomical S…	thyroid;	0.87806	0.38966	-2.5369	0.872847	455.73	4.43628	rs375574283	400650	Hereditary_cancer-predisposing_syndrome|Tuberous_sclerosis_2	MedGen:C0027672\x2cSNOMED_CT:699346009|MedGen:C1860707\x2cOMIM:613254	criteria_provided\x2c_multiple_submitters\x2c_no_conflicts	Uncertain_significance	0.001	0.784	D	0	0.843	D	1	0.81	D	2.495	0.729	M	-1.88	0.845	D	-6.07	0.9	D	0.56
17	7577141	7577141	C	T	exonic	TP53	.	nonsynonymous SNV	TP53:NM_001126115:exon4:c.G401A:p.G134E,TP53:NM_001126116:exon4:c.G401A:p.G134E,TP53:NM_001126117:exon4:c.G401A:p.G134E,TP53:NM_001276697:exon4:c.G320A:p.G107E,TP53:NM_001276698:exon4:c.G320A:p.G107E,TP53:NM_001276699:exon4:c.G320A:p.G107E,TP53:NM_001126118:exon7:c.G680A:p.G227E,TP53:NM_000546:exon8:c.G797A:p.G266E,TP53:NM_001126112:exon8:c.G797A:p.G266E,TP53:NM_001126113:exon8:c.G797A:p.G266E,TP…	0.912223	0.0877503	2.67e-05	tumor protein p53	FUNCTION: Acts as a tumor suppressor in many tumor types; induces growth arrest or apoptosis depending on the physiological circumstances and cell type. Involved in cell cycle regulation as a trans-activator that acts to negatively regulate cell division by controlling a set of genes required for this process. One of the activated genes is an inhibitor of cyclin-dependent kinases. Apoptosis induc…	DISEASE: Note=TP53 is found in increased amounts in a wide variety of transformed cells. TP53 is frequently mutated or inactivated in about 60% of cancers. TP53 defects are found in Barrett metaplasia a condition in which the normally stratified squamous epithelium of the lower esophagus is replaced by a metaplastic columnar epithelium. The condition develops as a complication in approximately 10…	TISSUE SPECIFICITY: Ubiquitous. Isoforms are expressed in a wide range of normal tissues but in a tissue-dependent manner. Isoform 2 is expressed in most normal tissues but is not detected in brain, lung, prostate, muscle, fetal brain, spinal cord and fetal liver. Isoform 3 is expressed in most normal tissues but is not detected in lung, spleen, testis, fetal brain, spinal cord and fetal liver. I…	lymphoreticular;ovary;colon;vein;skin;bone marrow;uterus;prostate;frontal lobe;endometrium;larynx;bone;thyroid;testis;amniotic fluid;germinal center;brain;bladder;unclassifiable (Anatomical System);lymph node;cartilage;tongue;islets of Langerhans;blood;skeletal muscle;breast;bile duct;pancreas;lung;mesenchyma;epididymis;placenta;hypopharynx;liver;cervix;spleen;head and neck;kidney;mammary gland;s…	superior cervical ganglion;placenta;white blood cells;atrioventricular node;skeletal muscle;	0.99999	0.9998	-0.247889	35.9873	15.3263	0.55115	rs193920774	171614	Small_cell_lung_cancer|Chronic_lymphocytic_leukemia|Pancreatic_adenocarcinoma|Squamous_cell_carcinoma_of_the_skin|Transitional_cell_carcinoma_of_the_bladder|Carcinoma_of_esophagus|Malignant_tumor_of_prostate|Lung_adenocarcinoma|Squamous_cell_lung_carcinoma|Neoplasm_of_brain|Neoplasm_of_the_breast|Glioblastoma|Squamous_cell_carcinoma_of_the_head_and_neck|Malignant_melanoma_of_skin|Colorectal_Neopl…	Gene:7864\x2cHuman_Phenotype_Ontology:HP:0030357\x2cMeSH:D055752\x2cMedGen:C0149925\x2cOMIM:182280\x2cOrphanet:ORPHA70573|Human_Phenotype_Ontology:HP:0005550\x2cMeSH:D015451\x2cMedGen:C0023434\x2cOMIM:151400\x2cSNOMED_CT:277473004\x2cSNOMED_CT:51092000|Human_Phenotype_Ontology:HP:0006725\x2cMedGen:C0281361|Human_Phenotype_Ontology:HP:0006739\x2cMedGen:C0553723|Human_Phenotype_Ontology:HP:0006740\…	criteria_provided\x2c_conflicting_interpretations	Conflicting_interpretations_of_pathogenicity	0	0.912	D	0	0.843	D	1	0.81	D	3.28	0.904	M	-7.61	0.999	D	-7.32	0.953	D	0.914
17	7577548	7577548	C	A	exonic	TP53	.	nonsynonymous SNV	TP53:NM_001126115:exon3:c.G337T:p.G113C,TP53:NM_001126116:exon3:c.G337T:p.G113C,TP53:NM_001126117:exon3:c.G337T:p.G113C,TP53:NM_001276697:exon3:c.G256T:p.G86C,TP53:NM_001276698:exon3:c.G256T:p.G86C,TP53:NM_001276699:exon3:c.G256T:p.G86C,TP53:NM_001126118:exon6:c.G616T:p.G206C,TP53:NM_000546:exon7:c.G733T:p.G245C,TP53:NM_001126112:exon7:c.G733T:p.G245C,TP53:NM_001126113:exon7:c.G733T:p.G245C,TP53:…	0.912223	0.0877503	2.67e-05	tumor protein p53	FUNCTION: Acts as a tumor suppressor in many tumor types; induces growth arrest or apoptosis depending on the physiological circumstances and cell type. Involved in cell cycle regulation as a trans-activator that acts to negatively regulate cell division by controlling a set of genes required for this process. One of the activated genes is an inhibitor of cyclin-dependent kinases. Apoptosis induc…	DISEASE: Note=TP53 is found in increased amounts in a wide variety of transformed cells. TP53 is frequently mutated or inactivated in about 60% of cancers. TP53 defects are found in Barrett metaplasia a condition in which the normally stratified squamous epithelium of the lower esophagus is replaced by a metaplastic columnar epithelium. The condition develops as a complication in approximately 10…	TISSUE SPECIFICITY: Ubiquitous. Isoforms are expressed in a wide range of normal tissues but in a tissue-dependent manner. Isoform 2 is expressed in most normal tissues but is not detected in brain, lung, prostate, muscle, fetal brain, spinal cord and fetal liver. Isoform 3 is expressed in most normal tissues but is not detected in lung, spleen, testis, fetal brain, spinal cord and fetal liver. I…	lymphoreticular;ovary;colon;vein;skin;bone marrow;uterus;prostate;frontal lobe;endometrium;larynx;bone;thyroid;testis;amniotic fluid;germinal center;brain;bladder;unclassifiable (Anatomical System);lymph node;cartilage;tongue;islets of Langerhans;blood;skeletal muscle;breast;bile duct;pancreas;lung;mesenchyma;epididymis;placenta;hypopharynx;liver;cervix;spleen;head and neck;kidney;mammary gland;s…	superior cervical ganglion;placenta;white blood cells;atrioventricular node;skeletal muscle;	0.99999	0.9998	-0.247889	35.9873	15.3263	0.55115	rs28934575	27388	Li-Fraumeni_syndrome_1|Pancreatic_adenocarcinoma|Transitional_cell_carcinoma_of_the_bladder|Brainstem_glioma|Carcinoma_of_esophagus|Lung_adenocarcinoma|Squamous_cell_lung_carcinoma|Neoplasm_of_brain|Neoplasm_of_the_breast|Glioblastoma|Squamous_cell_carcinoma_of_the_head_and_neck|Colorectal_Neoplasms|Adenocarcinoma_of_prostate|Hereditary_cancer-predisposing_syndrome|Li-Fraumeni_syndrome|Adenocarci…	Gene:553989\x2cMedGen:C1835398\x2cOMIM:151623|Human_Phenotype_Ontology:HP:0006725\x2cMedGen:C0281361|Human_Phenotype_Ontology:HP:0006740\x2cMedGen:C0279680|Human_Phenotype_Ontology:HP:0010796\x2cMedGen:C0677865|Human_Phenotype_Ontology:HP:0011459\x2cMedGen:C0152018\x2cOrphanet:ORPHA70482|Human_Phenotype_Ontology:HP:0030078\x2cMeSH:C538231\x2cMedGen:C0152013|Human_Phenotype_Ontology:HP:0030359\x2c…	criteria_provided\x2c_multiple_submitters\x2c_no_conflicts	Pathogenic	0	0.912	D	0	0.843	D	1	0.81	D	3.31	0.908	M	-7.65	0.999	D	-8.44	0.978	D	0.903
17	7578197	7578197	C	T	exonic	TP53	.	nonsynonymous SNV	TP53:NM_001126115:exon2:c.G256A:p.V86M,TP53:NM_001126116:exon2:c.G256A:p.V86M,TP53:NM_001126117:exon2:c.G256A:p.V86M,TP53:NM_001276697:exon2:c.G175A:p.V59M,TP53:NM_001276698:exon2:c.G175A:p.V59M,TP53:NM_001276699:exon2:c.G175A:p.V59M,TP53:NM_001126118:exon5:c.G535A:p.V179M,TP53:NM_000546:exon6:c.G652A:p.V218M,TP53:NM_001126112:exon6:c.G652A:p.V218M,TP53:NM_001126113:exon6:c.G652A:p.V218M,TP53:NM_…	0.912223	0.0877503	2.67e-05	tumor protein p53	FUNCTION: Acts as a tumor suppressor in many tumor types; induces growth arrest or apoptosis depending on the physiological circumstances and cell type. Involved in cell cycle regulation as a trans-activator that acts to negatively regulate cell division by controlling a set of genes required for this process. One of the activated genes is an inhibitor of cyclin-dependent kinases. Apoptosis induc…	DISEASE: Note=TP53 is found in increased amounts in a wide variety of transformed cells. TP53 is frequently mutated or inactivated in about 60% of cancers. TP53 defects are found in Barrett metaplasia a condition in which the normally stratified squamous epithelium of the lower esophagus is replaced by a metaplastic columnar epithelium. The condition develops as a complication in approximately 10…	TISSUE SPECIFICITY: Ubiquitous. Isoforms are expressed in a wide range of normal tissues but in a tissue-dependent manner. Isoform 2 is expressed in most normal tissues but is not detected in brain, lung, prostate, muscle, fetal brain, spinal cord and fetal liver. Isoform 3 is expressed in most normal tissues but is not detected in lung, spleen, testis, fetal brain, spinal cord and fetal liver. I…	lymphoreticular;ovary;colon;vein;skin;bone marrow;uterus;prostate;frontal lobe;endometrium;larynx;bone;thyroid;testis;amniotic fluid;germinal center;brain;bladder;unclassifiable (Anatomical System);lymph node;cartilage;tongue;islets of Langerhans;blood;skeletal muscle;breast;bile duct;pancreas;lung;mesenchyma;epididymis;placenta;hypopharynx;liver;cervix;spleen;head and neck;kidney;mammary gland;s…	superior cervical ganglion;placenta;white blood cells;atrioventricular node;skeletal muscle;	0.99999	0.9998	-0.247889	35.9873	15.3263	0.55115	rs878854072	242983	Li-Fraumeni_syndrome	MedGen:C0085390\x2cOrphanet:ORPHA524\x2cSNOMED_CT:428850001	criteria_provided\x2c_single_submitter	Pathogenic	0	0.912	D	0	0.843	D	1	0.588	D	3.155	0.887	M	-7.47	0.999	D	-2.55	0.555	D	0.911
16	2110765	2110765	C	T	exonic	TSC2	.	nonsynonymous SNV	TSC2:NM_001318831:exon8:c.C470T:p.A157V,TSC2:NM_001318827:exon10:c.C959T:p.A320V,TSC2:NM_001318829:exon10:c.C923T:p.A308V,TSC2:NM_000548:exon11:c.C1070T:p.A357V,TSC2:NM_001077183:exon11:c.C1070T:p.A357V,TSC2:NM_001114382:exon11:c.C1070T:p.A357V,TSC2:NM_001318832:exon11:c.C1103T:p.A368V	1	1.66e-08	9.8e-22	tuberous sclerosis 2	FUNCTION: In complex with TSC1, this tumor suppressor inhibits the nutrient-mediated or growth factor-stimulated phosphorylation of S6K1 and EIF4EBP1 by negatively regulating mTORC1 signaling. Acts as a GTPase-activating protein (GAP) for the small GTPase RHEB, a direct activator of the protein kinase activity of mTORC1. May also play a role in microtubule-mediated protein transport. Also stimula…	DISEASE: Tuberous sclerosis 2 (TSC2) [MIM:613254]: An autosomal dominant multi-system disorder that affects especially the brain, kidneys, heart, and skin. It is characterized by hamartomas (benign overgrowths predominantly of a cell or tissue type that occurs normally in the organ) and hamartias (developmental abnormalities of tissue combination). Clinical manifestations include epilepsy, learni…	TISSUE SPECIFICITY: Liver, brain, heart, lymphocytes, fibroblasts, biliary epithelium, pancreas, skeletal muscle, kidney, lung and placenta.;	lymphoreticular;medulla oblongata;ovary;sympathetic chain;skin;bone marrow;retina;prostate;optic nerve;frontal lobe;cochlea;endometrium;thyroid;iris;germinal center;brain;heart;cartilage;tongue;blood;lens;skeletal muscle;breast;epididymis;visual apparatus;macula lutea;liver;cervix;spleen;mammary gland;colon;parathyroid;choroid;fovea centralis;uterus;larynx;bone;testis;unclassifiable (Anatomical S…	thyroid;	0.87806	0.38966	-2.5369	0.872847	455.73	4.43628	rs150195368	50163	Hereditary_cancer-predisposing_syndrome|Tuberous_sclerosis_syndrome|Tuberous_sclerosis_2|not_specified|not_provided	MedGen:C0027672\x2cSNOMED_CT:699346009|MedGen:C0041341\x2cOrphanet:ORPHA805\x2cSNOMED_CT:7199000|MedGen:C1860707\x2cOMIM:613254|MedGen:CN169374|MedGen:CN517202	criteria_provided\x2c_conflicting_interpretations	Conflicting_interpretations_of_pathogenicity	0.004	0.654	D	0	0.559	D	0.991	0.241	N	0.805	0.203	L	-1.34	0.8	T	-0.25	0.134	N	-0.638
1	17371320	17371320	G	C	exonic	SDHB	.	nonsynonymous SNV	SDHB:NM_003000:exon2:c.C136G:p.R46G	0.0501028	0.94523	0.00466718	succinate dehydrogenase complex iron sulfur subunit B	FUNCTION: Iron-sulfur protein (IP) subunit of succinate dehydrogenase (SDH) that is involved in complex II of the mitochondrial electron transport chain and is responsible for transferring electrons from succinate to ubiquinone (coenzyme Q).;	DISEASE: Pheochromocytoma (PCC) [MIM:171300]: A catecholamine- producing tumor of chromaffin tissue of the adrenal medulla or sympathetic paraganglia. The cardinal symptom, reflecting the increased secretion of epinephrine and norepinephrine, is hypertension, which may be persistent or intermittent. {ECO:0000269|PubMed:11404820, ECO:0000269|PubMed:12000816, ECO:0000269|PubMed:12618761, ECO:000026…	.	.	.	0.40522	0.63579	0.527369	80.7325	150.236	2.67455	rs74315370	27824	Pheochromocytoma|Hereditary_cancer-predisposing_syndrome	Human_Phenotype_Ontology:HP:0002666\x2cMedGen:C0031511\x2cOMIM:171300|MedGen:C0027672\x2cSNOMED_CT:699346009	criteria_provided\x2c_single_submitter	Pathogenic	0	0.912	D	0	0.629	D	1	0.81	A	4.58	0.992	H	-6.27	0.996	D	-5.78	0.88	D	0.956
10	43604539	43604539	T	A	exonic	RET	.	nonsynonymous SNV	RET:NM_020630:exon6:c.T1124A:p.L375Q,RET:NM_020975:exon6:c.T1124A:p.L375Q	0.999889	0.000110956	2.04e-12	ret proto-oncogene	FUNCTION: Receptor tyrosine-protein kinase involved in numerous cellular mechanisms including cell proliferation, neuronal navigation, cell migration, and cell differentiation upon binding with glial cell derived neurotrophic factor family ligands. Phosphorylates PTK2/FAK1. Regulates both cell death/survival balance and positional information. Required for the molecular mechanisms orchestration d…	DISEASE: Colorectal cancer (CRC) [MIM:114500]: A complex disease characterized by malignant lesions arising from the inner wall of the large intestine (the colon) and the rectum. Genetic alterations are often associated with progression from premalignant lesion (adenoma) to invasive adenocarcinoma. Risk factors for cancer of the colon and rectum include colon polyps, long-standing ulcerative coli…	.	unclassifiable (Anatomical System);breast;pancreas;sympathetic chain;macula lutea;liver;blood;fovea centralis;kidney;brain;;unclassifiable (Anatomical System);breast;pancreas;sympathetic chain;macula lutea;liver;blood;fovea centralis;kidney;brain;	dorsal root ganglion;superior cervical ganglion;medulla oblongata;uterus corpus;appendix;ciliary ganglion;pons;atrioventricular node;trigeminal ganglion;parietal lobe;	0.90316	0.68126	-1.60946	3.00189	1155.1	6.47477	rs142338976	221955	Hereditary_cancer-predisposing_syndrome|Multiple_endocrine_neoplasia\x2c_type_2|not_specified	MedGen:C0027672\x2cSNOMED_CT:699346009|MedGen:CN073359\x2cOrphanet:ORPHA653\x2cSNOMED_CT:61808009|MedGen:CN169374	criteria_provided\x2c_conflicting_interpretations	Conflicting_interpretations_of_pathogenicity	0.154	0.244	T	0	0.559	D	1	0.588	D	2.645	0.776	M	-1.25	0.802	T	-0.6	0.178	N	0.11
2	48026183	48026183	G	T	exonic	MSH6	.	nonsynonymous SNV	MSH6:NM_001281492:exon2:c.G671T:p.G224V,MSH6:NM_001281493:exon3:c.G155T:p.G52V,MSH6:NM_000179:exon4:c.G1061T:p.G354V,MSH6:NM_001281494:exon4:c.G155T:p.G52V	.	.	.	mutS homolog 6	FUNCTION: Component of the post-replicative DNA mismatch repair system (MMR). Heterodimerizes with MSH2 to form MutS alpha, which binds to DNA mismatches thereby initiating DNA repair. When bound, MutS alpha bends the DNA helix and shields approximately 20 base pairs, and recognizes single base mismatches and dinucleotide insertion-deletion loops (IDL) in the DNA. After mismatch binding, forms a …	DISEASE: Hereditary non-polyposis colorectal cancer 5 (HNPCC5) [MIM:614350]: An autosomal dominant disease associated with marked increase in cancer susceptibility. It is characterized by a familial predisposition to early-onset colorectal carcinoma (CRC) and extra-colonic tumors of the gastrointestinal, urological and female reproductive tracts. HNPCC is reported to be the most common form of in…	.	medulla oblongata;ovary;colon;parathyroid;fovea centralis;skin;retina;bone marrow;uterus;prostate;whole body;frontal lobe;endometrium;larynx;bone;thyroid;testis;germinal center;brain;unclassifiable (Anatomical System);lymph node;cartilage;heart;islets of Langerhans;muscle;blood;skeletal muscle;bile duct;breast;pancreas;lung;placenta;macula lutea;visual apparatus;duodenum;liver;head and neck;cervi…	fetal liver;testis - interstitial;testis - seminiferous tubule;tumor;testis;pons;	0.97386	0.77704	-2.25089	1.27978	1431.23	7.06202	rs730881788	180054	Hereditary_nonpolyposis_colon_cancer|Hereditary_cancer-predisposing_syndrome|not_specified	MedGen:C0009405\x2cOrphanet:ORPHA443090|MedGen:C0027672\x2cSNOMED_CT:699346009|MedGen:CN169374	criteria_provided\x2c_multiple_submitters\x2c_no_conflicts	Uncertain_significance	0.014	0.531	D	0.011	0.296	N	1	0.81	D	2.25	0.64	M	-1.88	0.87	D	-2.01	0.522	N	-0.386
11	108115522	108115522	A	G	exonic	ATM	.	nonsynonymous SNV	ATM:NM_000051:exon7:c.A670G:p.K224E	2.71e-30	0.999996	3.97e-06	ATM serine/threonine kinase	FUNCTION: Serine/threonine protein kinase which activates checkpoint signaling upon double strand breaks (DSBs), apoptosis and genotoxic stresses such as ionizing ultraviolet A light (UVA), thereby acting as a DNA damage sensor. Recognizes the substrate consensus sequence [ST]-Q. Phosphorylates 'Ser-139' of histone variant H2AX/H2AFX at double strand breaks (DSBs), thereby regulating DNA damage r…	DISEASE: Ataxia telangiectasia (AT) [MIM:208900]: A rare recessive disorder characterized by progressive cerebellar ataxia, dilation of the blood vessels in the conjunctiva and eyeballs, immunodeficiency, growth retardation and sexual immaturity. Patients have a strong predisposition to cancer; about 30% of patients develop tumors, particularly lymphomas and leukemias. Cells from affected individ…	TISSUE SPECIFICITY: Found in pancreas, kidney, skeletal muscle, liver, lung, placenta, brain, heart, spleen, thymus, testis, ovary, small intestine, colon and leukocytes.;	smooth muscle;colon;skin;retina;uterus;prostate;thyroid;iris;testis;dura mater;germinal center;brain;unclassifiable (Anatomical System);meninges;lymph node;heart;cartilage;lacrimal gland;islets of Langerhans;blood;skeletal muscle;breast;pia mater;lung;adrenal gland;nasopharynx;placenta;visual apparatus;kidney;mammary gland;stomach;	dorsal root ganglion;superior cervical ganglion;ciliary ganglion;atrioventricular node;trigeminal ganglion;	0.17033	0.15782	1.5269	95.506	5697.2	15.6216	rs145053092	152236	Ataxia-telangiectasia_syndrome|Hereditary_cancer-predisposing_syndrome|not_specified|not_provided	MedGen:C0004135\x2cOMIM:208900\x2cOrphanet:ORPHA100\x2cSNOMED_CT:68504005|MedGen:C0027672\x2cSNOMED_CT:699346009|MedGen:CN169374|MedGen:CN517202	criteria_provided\x2c_multiple_submitters\x2c_no_conflicts	Uncertain_significance	0.007	0.599	D	0	0.629	D	0.998	0.44	D	2.36	0.681	M	4.44	0.022	T	-2.22	0.498	N	-1.06
10	104375086	104375086	C	T	exonic	SUFU	.	nonsynonymous SNV	SUFU:NM_001178133:exon9:c.C1084T:p.R362C,SUFU:NM_016169:exon9:c.C1084T:p.R362C	0.999161	0.000838509	6.89e-09	SUFU negative regulator of hedgehog signaling	FUNCTION: Negative regulator in the hedgehog signaling pathway. Down-regulates GLI1-mediated transactivation of target genes (PubMed:15367681, PubMed:24311597, PubMed:24217340). Down- regulates GLI2-mediated transactivation of target genes (PubMed:24311597, PubMed:24217340). Part of a corepressor complex that acts on DNA-bound GLI1. May also act by linking GLI1 to BTRC and thereby targeting GLI1 …	.	TISSUE SPECIFICITY: Ubiquitous in adult tissues. Detected in osteoblasts of the perichondrium in the developing limb of 12-week old embryos. Isoform 1 is detected in fetal brain, lung, kidney and testis. Isoform 2 is detected in fetal testis, and at much lower levels in fetal brain, lung and kidney. {ECO:0000269|PubMed:10559945, ECO:0000269|PubMed:10564661}.;	.	.	0.76693	0.19444	-0.580404	18.5893	42.6384	1.23712	rs36049457	139023	Medulloblastoma|Gorlin_syndrome|Hereditary_cancer-predisposing_syndrome|not_specified	Human_Phenotype_Ontology:HP:0002885\x2cMeSH:D008527\x2cMedGen:C0025149\x2cOMIM:155255\x2cOrphanet:ORPHA616|MedGen:C0004779\x2cOMIM:109400\x2cOrphanet:ORPHA377\x2cSNOMED_CT:69408002|MedGen:C0027672\x2cSNOMED_CT:699346009|MedGen:CN169374	criteria_provided\x2c_conflicting_interpretations	Conflicting_interpretations_of_pathogenicity	0.004	0.784	D	0	0.843	D	1	0.81	D	1.67	0.43	L	0.54	0.549	T	-2.9	0.664	D	-0.794
10	104375086	104375086	C	T	exonic	SUFU	.	nonsynonymous SNV	SUFU:NM_001178133:exon9:c.C1084T:p.R362C,SUFU:NM_016169:exon9:c.C1084T:p.R362C	0.999161	0.000838509	6.89e-09	SUFU negative regulator of hedgehog signaling	FUNCTION: Negative regulator in the hedgehog signaling pathway. Down-regulates GLI1-mediated transactivation of target genes (PubMed:15367681, PubMed:24311597, PubMed:24217340). Down- regulates GLI2-mediated transactivation of target genes (PubMed:24311597, PubMed:24217340). Part of a corepressor complex that acts on DNA-bound GLI1. May also act by linking GLI1 to BTRC and thereby targeting GLI1 …	.	TISSUE SPECIFICITY: Ubiquitous in adult tissues. Detected in osteoblasts of the perichondrium in the developing limb of 12-week old embryos. Isoform 1 is detected in fetal brain, lung, kidney and testis. Isoform 2 is detected in fetal testis, and at much lower levels in fetal brain, lung and kidney. {ECO:0000269|PubMed:10559945, ECO:0000269|PubMed:10564661}.;	.	.	0.76693	0.19444	-0.580404	18.5893	42.6384	1.23712	rs36049457	139023	Medulloblastoma|Gorlin_syndrome|Hereditary_cancer-predisposing_syndrome|not_specified	Human_Phenotype_Ontology:HP:0002885\x2cMeSH:D008527\x2cMedGen:C0025149\x2cOMIM:155255\x2cOrphanet:ORPHA616|MedGen:C0004779\x2cOMIM:109400\x2cOrphanet:ORPHA377\x2cSNOMED_CT:69408002|MedGen:C0027672\x2cSNOMED_CT:699346009|MedGen:CN169374	criteria_provided\x2c_conflicting_interpretations	Conflicting_interpretations_of_pathogenicity	0.004	0.784	D	0	0.843	D	1	0.81	D	1.67	0.43	L	0.54	0.549	T	-2.9	0.664	D	-0.794
10	89720731	89720731	T	G	exonic	PTEN	.	nonsynonymous SNV	PTEN:NM_000314:exon8:c.T882G:p.S294R,PTEN:NM_001304718:exon8:c.T291G:p.S97R,PTEN:NM_001304717:exon9:c.T1401G:p.S467R	0.975507	0.0244878	5.35e-06	phosphatase and tensin homolog	FUNCTION: Tumor suppressor. Acts as a dual-specificity protein phosphatase, dephosphorylating tyrosine-, serine- and threonine- phosphorylated proteins. Also acts as a lipid phosphatase, removing the phosphate in the D3 position of the inositol ring from phosphatidylinositol 3,4,5-trisphosphate, phosphatidylinositol 3,4-diphosphate, phosphatidylinositol 3- phosphate and inositol 1,3,4,5-tetrakisp…	DISEASE: Cowden syndrome 1 (CWS1) [MIM:158350]: An autosomal dominant hamartomatous polyposis syndrome with age-related penetrance. Cowden syndrome is characterized by hamartomatous lesions affecting derivatives of ectodermal, mesodermal and endodermal layers, macrocephaly, facial trichilemmomas (benign tumors of the hair follicle infundibulum), acral keratoses, papillomatous papules, and elevate…	TISSUE SPECIFICITY: Expressed at a relatively high level in all adult tissues, including heart, brain, placenta, lung, liver, muscle, kidney and pancreas. {ECO:0000269|PubMed:9090379}.;	.	.	0.21037	0.94603	-0.229484	36.8601	3.61036	0.13188	rs143335584	133150	Cutaneous_malignant_melanoma_1|Follicular_thyroid_carcinoma|Endometrial_carcinoma|Malignant_tumor_of_prostate|Squamous_cell_carcinoma_of_the_head_and_neck|Hereditary_cancer-predisposing_syndrome|Bannayan-Riley-Ruvalcaba_syndrome|Meningioma\x2c_familial|VACTERL_association_with_hydrocephalus|Macrocephaly/autism_syndrome|PTEN_hamartoma_tumor_syndrome|Glioma_susceptibility_2|Cowden_syndrome_1|not_sp…	Gene:1243\x2cMedGen:C1835047\x2cOMIM:155600|Human_Phenotype_Ontology:HP:0006731\x2cMedGen:C0206682\x2cOMIM:188470|Human_Phenotype_Ontology:HP:0012114\x2cMedGen:C0476089\x2cOMIM:608089\x2cSNOMED_CT:254878006|Human_Phenotype_Ontology:HP:0012125\x2cMedGen:C0376358\x2cOMIM:176807\x2cSNOMED_CT:399068003|MeSH:C535575\x2cMedGen:C1168401\x2cOMIM:275355\x2cOrphanet:ORPHA67037|MedGen:C0027672\x2cSNOMED_CT:…	criteria_provided\x2c_multiple_submitters\x2c_no_conflicts	Uncertain_significance	0.054	0.386	T	0.001	0.39	N	0.985	0.403	D	1.74	0.453	L	-3.51	0.947	D	-1.45	0.356	N	0.183
10	43608351	43608351	G	A	exonic	RET	.	nonsynonymous SNV	RET:NM_020630:exon9:c.G1699A:p.D567N,RET:NM_020975:exon9:c.G1699A:p.D567N	0.999889	0.000110956	2.04e-12	ret proto-oncogene	FUNCTION: Receptor tyrosine-protein kinase involved in numerous cellular mechanisms including cell proliferation, neuronal navigation, cell migration, and cell differentiation upon binding with glial cell derived neurotrophic factor family ligands. Phosphorylates PTK2/FAK1. Regulates both cell death/survival balance and positional information. Required for the molecular mechanisms orchestration d…	DISEASE: Colorectal cancer (CRC) [MIM:114500]: A complex disease characterized by malignant lesions arising from the inner wall of the large intestine (the colon) and the rectum. Genetic alterations are often associated with progression from premalignant lesion (adenoma) to invasive adenocarcinoma. Risk factors for cancer of the colon and rectum include colon polyps, long-standing ulcerative coli…	.	unclassifiable (Anatomical System);breast;pancreas;sympathetic chain;macula lutea;liver;blood;fovea centralis;kidney;brain;	dorsal root ganglion;superior cervical ganglion;medulla oblongata;uterus corpus;appendix;ciliary ganglion;pons;atrioventricular node;trigeminal ganglion;parietal lobe;	0.90316	0.68126	-1.60946	3.00189	1155.1	6.47477	rs147219360	139815	Hereditary_cancer-predisposing_syndrome|Multiple_endocrine_neoplasia\x2c_type_2|not_specified	MedGen:C0027672\x2cSNOMED_CT:699346009|MedGen:CN073359\x2cOrphanet:ORPHA653\x2cSNOMED_CT:61808009|MedGen:CN169374	criteria_provided\x2c_conflicting_interpretations	Conflicting_interpretations_of_pathogenicity	0.016	0.518	D	0	0.843	D	1	0.81	D	2.35	0.677	M	-2.54	0.993	D	-3.71	0.753	D	1.077
10	43604539	43604539	T	A	exonic	RET	.	nonsynonymous SNV	RET:NM_020630:exon6:c.T1124A:p.L375Q,RET:NM_020975:exon6:c.T1124A:p.L375Q	0.999889	0.000110956	2.04e-12	ret proto-oncogene	FUNCTION: Receptor tyrosine-protein kinase involved in numerous cellular mechanisms including cell proliferation, neuronal navigation, cell migration, and cell differentiation upon binding with glial cell derived neurotrophic factor family ligands. Phosphorylates PTK2/FAK1. Regulates both cell death/survival balance and positional information. Required for the molecular mechanisms orchestration d…	DISEASE: Colorectal cancer (CRC) [MIM:114500]: A complex disease characterized by malignant lesions arising from the inner wall of the large intestine (the colon) and the rectum. Genetic alterations are often associated with progression from premalignant lesion (adenoma) to invasive adenocarcinoma. Risk factors for cancer of the colon and rectum include colon polyps, long-standing ulcerative coli…	.	unclassifiable (Anatomical System);breast;pancreas;sympathetic chain;macula lutea;liver;blood;fovea centralis;kidney;brain;;unclassifiable (Anatomical System);breast;pancreas;sympathetic chain;macula lutea;liver;blood;fovea centralis;kidney;brain;	dorsal root ganglion;superior cervical ganglion;medulla oblongata;uterus corpus;appendix;ciliary ganglion;pons;atrioventricular node;trigeminal ganglion;parietal lobe;	0.90316	0.68126	-1.60946	3.00189	1155.1	6.47477	rs142338976	221955	Hereditary_cancer-predisposing_syndrome|Multiple_endocrine_neoplasia\x2c_type_2|not_specified	MedGen:C0027672\x2cSNOMED_CT:699346009|MedGen:CN073359\x2cOrphanet:ORPHA653\x2cSNOMED_CT:61808009|MedGen:CN169374	criteria_provided\x2c_conflicting_interpretations	Conflicting_interpretations_of_pathogenicity	0.154	0.244	T	0	0.559	D	1	0.588	D	2.645	0.776	M	-1.25	0.802	T	-0.6	0.178	N	0.11
[truncated: 664 more rows]
[truncated: 133 more columns]

## Sheet: By_gene report
BRCA2	360.793	FLAGS GENE
Chr	Start	End	Ref	Alt	Func.refGene	Gene.refGene	Probability_Path	Prediction_ACMG_tapes	Samples
13	32968863	32968863	C	G	exonic	BRCA2	1	Pathogenic	Sample_2, Sample_8, Sample_10, Sample_18, Sample_21, Sample_22, Sample_23, Sample_25, Sample_43
13	32953932	32953932	T	A	exonic	BRCA2	0.9999	Pathogenic	Sample_19, Sample_28, Sample_31
13	32945092	32945092	G	A	splicing	BRCA2	0.9986	Pathogenic	Sample_1, Sample_2, Sample_3, Sample_4, Sample_6, Sample_7, Sample_8, Sample_9, Sample_10, Sample_11, Sample_12, Sample_13, Sample_14, Sample_15, Sample_16, Sample_17, Sample_18, Sample_19, Sample_20, Sample_21, Sample_22, Sample_24, Sample_25, Sample_26, Sample_27, Sample_28, Sample_32, Sample_34, Sample_35, Sample_36, Sample_37, Sample_38, Sample_39, Sample_40, Sample_41, Sample_42, Sample_43, …
[truncated: 471 more rows]

## Sheet: By_sample report
Sample_1
[truncated: 335 more rows]
[truncated: 133 more columns]

## Sheet: GO_Biological_Process_2018
Name	P-value	Z-score	Combined score	Genes	Adjusted p-value
[truncated: 11 more rows]

## Sheet: Autosomal Dominant Report -d
Chr	Start	End	Ref	Alt	Func.refGene	Gene.refGene	GeneDetail.refGene	ExonicFunc.refGene	AAChange.refGene	pLi.refGene	pRec.refGene	pNull.refGene	Gene_full_name.refGene	Function_description.refGene	Disease_description.refGene	Tissue_specificity(Uniprot).refGene	Expression(egenetics).refGene	Expression(GNF/Atlas).refGene	P(HI).refGene	P(rec).refGene	RVIS.refGene	RVIS_percentile.refGene	GDI.refGene	GDI-Phred.refGene	avsnp150	CLNALLELEID	CLNDN	CLNDISDB	CLNREVSTAT	CLNSIG	SIFT_score	SIFT_converted_rankscore	SIFT_pred	LRT_score	LRT_converted_rankscore	LRT_pred	MutationTaster_score	MutationTaster_converted_rankscore	MutationTaster_pred	MutationAssessor_score	MutationAssessor_score_rankscore	MutationAssessor_pred	FATHMM_score	FATHMM_converted_rankscore	FATHMM_pred	PROVEAN_score	PROVEAN_converted_rankscore	PROVEAN_pred	MetaSVM_score
[truncated: 210 more rows]
[truncated: 133 more columns]

[truncated: 1 more sheets: Pathways in Cancer --kegg]
