# Supplementary material for: TAPES: A tool for assessment and prioritisation in exome studies
Source: PLoS Comput Biol. 2019 Oct 15;15(10):e1007453. doi: 10.1371/journal.pcbi.1007453 (PMC6814239; doi:10.1371/journal.pcbi.1007453)
Supplement: S2 File — The Initial Benchmark folder contains all files used for the original benchmark, CharGer_and_Panel_Benchmark.xlsx: CharGer pathogenicity prediction and expert panel decision from from: Zhang, J., et al. 2015, extracted from CharGer original publication, Synthetic_VCF_for_Benchmark.vcf.vcf: Synthetic VCF file created from the CharGer_and_Panel_Benchmark.xlsx variants information, InterVar_Benchmark.txt: InterVar predictions of pathogenicity after analysis of the synthetic VCF, TAPES_Benchmark.xlsx: TAPES prediction of pathogenicity after analysis of the synthetic VCF. The results of all 3 software are compiled in S2 Table. The Validation folder contains all filed used for the validation of the pathogenicity thresholds and comparison with other software. TAPES_validation_synthetic.vcf: Synthetic VCF created with data extracted from the ClinGen evidence repository (https://erepo.clinicalgenome.org/evrepo/), TAPES_validation.charger.txt: the CharGer predictions of pathogenicity after analysis of the Synthetic VCF, TAPES_Validation.intervar.txt: InterVar prediction of pathogenicity after analysis of the synthetic VCF, TAPES_Validation.tapes.txt: TAPES prediction of pathogenicity after analysis of the Synthetic VCF. The results of all 3 software are compiled in S3 Table. (ZIP) [file pcbi.1007453.s005.zip]

Archive with 10 entries (8 files):
- Initial Benchmark/
- Initial Benchmark/CharGer_and_Panel_Benchmark.xlsx
- Initial Benchmark/InterVar_Benchmark.txt
- Initial Benchmark/Synthetic_VCF_for_Benchmark.vcf.vcf
- Initial Benchmark/TAPES_Benchmark.xlsx
- Validation/
- Validation/TAPES_validation.charger.txt
- Validation/TAPES_Validation.intervar.txt
- Validation/TAPES_Validation.tapes.txt
- Validation/TAPES_validation_synthetic.vcf
