# Supplementary material for: TAPES: A tool for assessment and prioritisation in exome studies
Source: PLoS Comput Biol. 2019 Oct 15;15(10):e1007453. doi: 10.1371/journal.pcbi.1007453 (PMC6814239; doi:10.1371/journal.pcbi.1007453)
Supplement: S2 File — The Initial Benchmark folder contains all files used for the original benchmark, CharGer_and_Panel_Benchmark.xlsx: CharGer pathogenicity prediction and expert panel decision from from: Zhang, J., et al. 2015, extracted from CharGer original publication, Synthetic_VCF_for_Benchmark.vcf.vcf: Synthetic VCF file created from the CharGer_and_Panel_Benchmark.xlsx variants information, InterVar_Benchmark.txt: InterVar predictions of pathogenicity after analysis of the synthetic VCF, TAPES_Benchmark.xlsx: TAPES prediction of pathogenicity after analysis of the synthetic VCF. The results of all 3 software are compiled in S2 Table. The Validation folder contains all filed used for the validation of the pathogenicity thresholds and comparison with other software. TAPES_validation_synthetic.vcf: Synthetic VCF created with data extracted from the ClinGen evidence repository (https://erepo.clinicalgenome.org/evrepo/), TAPES_validation.charger.txt: the CharGer predictions of pathogenicity after analysis of the Synthetic VCF, TAPES_Validation.intervar.txt: InterVar prediction of pathogenicity after analysis of the synthetic VCF, TAPES_Validation.tapes.txt: TAPES prediction of pathogenicity after analysis of the Synthetic VCF. The results of all 3 software are compiled in S3 Table. (ZIP) [file pcbi.1007453.s005.zip › Initial Benchmark/CharGer_and_Panel_Benchmark.xlsx]

## Sheet: SupplTable2
Supplementary Table 2
CharGer Annotations of 1,120 cases from the Pediatric Cancer Germline Project (PCGP)																																			CharGer Annotations
Panel Decision	Gene	Case	Subtype	Class	AAChange	dbSNP	Additional Somatic or Germline Lesions	2NHLBI Frequency	COSMIC	3PCGP Somatic Mutation	SIFT	Polyphen2	Mutation Assessor	4GSB Class	PubMed References	Chr	Position	Reference Allele	Mutant Allele	Flanking	Protein GI	mRNA accession	Reads in Tumor	Missing1	Reads in Normal	Missing2	Read in Tumor	Missing3	Reads in Normal	Missing4	Read in Tumor	Missing5	Reads in Normal	Missing6	HUGO_Symbol	Chromosome	Start	Stop	Reference	Alternate	Variant_Classification	HGVSg	HGVSc	HGVSp	Allele_Frequency	VEP_Most_Severe_Consequence	Positive_Evidence	Negative_Evidence	Positive_CharGer_Score
PB	APC	SJTALL078	T-cell ALL	missense	S2497L	rs141010008		0.000461396				Benign	Neutral	Bronze		5	112178781	C	T	TATGTCTCTATCCACACATT[C/T]GTCTGTTCAGGCTGGTGGAT	53759122	NM_000038	.	.	.	.	63	123	57	102	Sanger	Sanger	Sanger	Sanger	APC	5	112178781	112178781	C	T	missense_variant	5:g.112178781C>T	ENST00000457016:c.7870C>T	ENSP00000413133:p.S2497L	0	missense_variant	PM2	BMC1,BP4,BSC1	2
PB	BRCA1	*SJHYPO045	Hypodiploid ALL	missense	R1028H	rs80357459		NA			Tolerated	Benign	Neutral	Silver		17	41244465	C	T	CATTTTCTCTAATGTTATTA[C/T]GGCTAATTGTGCTCACTGTA	237681119	NM_007300	.	.	.	.	3	206	124	239	328	9348	3310	6538	BRCA1	17	41244465	41244465	C	T	missense_variant	17:g.41244465C>T	ENST00000471181:c.3315C>T	ENSP00000418960:p.R1028H	0	missense_variant	PM2	BMC1,BP4,BSC1	2
PB	EPCAM	SJCBF150	Core binding factor AML	missense	R153T	rs189732445					Tolerated	Benign	Low	Bronze		2	47602405	G	C	TGAACTAAAACACAAAGCAA[G/C]AGAAAAACCTTATGATAGTA	218505670	NM_002354	.	.	.	.	20	60	31	66	2316	4738	2100	4273	EPCAM	2	47602405	47602405	G	C	missense_variant	2:g.47602405G>C	ENST00000263735:c.816G>C	ENSP00000263735:p.R153T	0	missense_variant	PM2	BMC1,BP4,BSC1	2
B	MLH1	SJAMLM7006	Acute megakaryoblastic leukemia	missense	A441T	rs63750365		0.000615101			Tolerated	Benign	Neutral	Silver	9326924	3	37067410	G	A	TCCCAGCCCCTGCTGAAGTG[G/A]CTGCCAAAAATCAGAGCTTG	4557757	NM_000249	12	21	15	30	55	121	76	117	2343	4801	1440	2222	MLH1	3	37067410	37067410	G	A	missense_variant	3:g.37067410G>A	ENST00000231790:c.1537G>A	ENSP00000231790:p.A441T	0	missense_variant	PM2	BMC1,BP4,BSC1	2
B	MLH1	SJNBL134	Neuroblastoma	missense	A441T	rs63750365		0.000615101			Tolerated	Benign	Neutral	Silver	9326924	3	37067410	G	A	TCCCAGCCCCTGCTGAAGTG[G/A]CTGCCAAAAATCAGAGCTTG	4557757	NM_000249	.	.	.	.	61	120	62	127	2526	5241	2319	4605	MLH1	3	37067410	37067410	G	A	missense_variant	3:g.37067410G>A	ENST00000231790:c.1537G>A	ENSP00000231790:p.A441T	0	missense_variant	PM2	BMC1,BP4,BSC1	2
B	BRCA1	SJHGG074	High Grade Glioma	missense	R866C	rs41286300		NA			Deleterious	Damaging	Medium	Silver	12505256	17	41244952	G	A	AAACGGAGCAAATGACTGGC[G/A]CTTTGAAACCTTGAATGTAT	237681119	NM_007300	.	.	.	.	37	88	24	53	5251	9052	7019	11740	BRCA1	17	41244952	41244952	G	A	missense_variant	17:g.41244952G>A	ENST00000471181:c.2828G>A	ENSP00000418960:p.R866C	0	missense_variant	PM2	BMC1,BSC1	2
U	ATM	SJHGG105	High Grade Glioma	missense	Y1442H	rs201666889		0.000307834			Tolerated	Damaging	Medium	Silver	19781682	11	108160416	T	C	AGCACAGAATTCTTAAAATA[T/C]ATCACCTGTTTGTTAGTTTA	71902540	NM_000051	.	.	.	.	5	17	19	39	.	.	.	.	ATM	11	108160416	108160416	T	C	missense_variant	11:g.108160416T>C	ENST00000278616:c.4709T>C	ENSP00000278616:p.Y1442H	0	missense_variant	PM2	BMC1,BSC1	2
PB	APC	SJEPD001529	Ependymoma	missense	D1083E	rs201629780		0.000461396			Tolerated	Benign	Neutral	Silver		5	112174540	T	G	GTTTATACTGAGAGCACTGA[T/G]GATAAACACCTCAAGTTCCA	53759122	NM_000038	.	.	.	.	20	65	34	60	393	783	1914	3993	APC	5	112174540	112174540	T	G	missense_variant	5:g.112174540T>G	ENST00000457016:c.3629T>G	ENSP00000413133:p.D1083E	0	missense_variant	PM2	BP4,BSC1	2
U	APC	SJBALL020828	ALL with alterations of ERG	missense	V1125A	rs377278397		NA			Tolerated	Benign	Neutral	Silver	18199528	5	112174665	T	C	TCATGGAATTAATCAAAATG[T/C]AAGCCAGTCTTTGTGTCAAG	53759122	NM_000038	16	42	12	28	.	.	.	.	4659	9186	6655	13255	APC	5	112174665	112174665	T	C	missense_variant	5:g.112174665T>C	ENST00000457016:c.3754T>C	ENSP00000413133:p.V1125A	0	missense_variant	PM2	BP4,BSC1	2
PB	BRCA1	SJMB002	Medulloblastoma	missense	T1349M	rs80357345		0.000153775			Deleterious	Probably damaging	Low	Silver		17	41243502	G	A	GATTATTTTCTTCCAAGCCC[G/A]TTCCTCTTTCTTCATCATCT	237681119	NM_007300	19	34	14	25	.	.	.	.	3193	6017	1923	3661	BRCA1	17	41243502	41243502	G	A	missense_variant	17:g.41243502G>A	ENST00000471181:c.4278G>A	ENSP00000418960:p.T1349M	0	missense_variant	PM2	BP4,BSC1	2
PB	BRCA1	SJHGG107	High Grade Glioma	missense	I1275V	rs80357280		0.000153775			Tolerated	Benign	Low	Silver		17	41243725	T	C	CTGAGATGCCTTTGCCAATA[T/C]TACCTGGTTACTGCAGTCAT	237681119	NM_007300	.	.	.	.	38	71	52	106	4227	8636	3989	8572	BRCA1	17	41243725	41243725	T	C	missense_variant	17:g.41243725T>C	ENST00000471181:c.4055T>C	ENSP00000418960:p.I1275V	0	missense_variant	PM2	BP4,BSC1	2
PB	BRCA1	SJTALL071	T-cell ALL	missense	V1247I	rs80357191		0.000153775			Tolerated	Benign	Neutral	Silver		17	41243809	C	T	AGACAGACACTCGGTAGCAA[C/T]GGTGCTATGCCTAGTAGACT	237681119	NM_007300	.	.	.	.	44	96	74	141	5383	9553	4901	9669	BRCA1	17	41243809	41243809	C	T	missense_variant	17:g.41243809C>T	ENST00000471181:c.3971C>T	ENSP00000418960:p.V1247I	0	missense_variant	PM2	BP4,BSC1	2
U	BRCA1	SJE2A011	B-Lineage ALL E2A-PBX1 Subtype	missense	D1152N	rs80357175		NA			Tolerated	Benign	Medium	Silver		17	41244094	C	T	TTCACCATCATCTAACAGGT[C/T]ATCAGGTGTCTCAGAACAAA	237681119	NM_007300	32	66	12	29	.	.	.	.	3671	7274	3090	6312	BRCA1	17	41244094	41244094	C	T	missense_variant	17:g.41244094C>T	ENST00000471181:c.3686C>T	ENSP00000418960:p.D1152N	0	missense_variant	PM2	BP4,BSC1	2
PB	BRCA1	SJHYPO124	Hypodiploid ALL	missense	M1008I	rs1800704		0.000922651			Tolerated	Benign	Neutral	Silver		17	41244524	C	T	CCCATTTCTCTTTCAGGTGA[C/T]ATTGAATGTTCCTCAAAGTT	237681119	NM_007300	.	.	.	.	50	52	22	47	7901	8352	3717	6473	BRCA1	17	41244524	41244524	C	T	missense_variant	17:g.41244524C>T	ENST00000471181:c.3256C>T	ENSP00000418960:p.M1008I	0	missense_variant	PM2	BP4,BSC1	2
PB	BRCA1	SJAMLM7069	Acute megakaryoblastic leukemia	missense	L668F	rs80357250		NA			Tolerated	Probably damaging	Medium	Silver		17	41245546	G	A	AGGTTCTTTACCTTCCATGA[G/A]TTGTAGGTTTCTGCTGTGCC	237681119	NM_007300	.	.	.	.	37	77	27	61	2732	5564	2383	4927	BRCA1	17	41245546	41245546	G	A	missense_variant	17:g.41245546G>A	ENST00000471181:c.2234G>A	ENSP00000418960:p.L668F	0	missense_variant	PM2	BP4,BSC1	2
PB	BRCA1	SJEPD001528	Ependymoma	missense	D411E	rs80357024		0.00030755			Tolerated	Benign	Neutral	Silver		17	41246315	A	C	TCATTTAGAACGTCCAATAC[A/C]TCAGCTACTTTGGCATTTGA	237681119	NM_007300	.	.	.	.	52	115	52	101	1841	3937	2301	4617	BRCA1	17	41246315	41246315	A	C	missense_variant	17:g.41246315A>C	ENST00000471181:c.1465A>C	ENSP00000418960:p.D411E	0	missense_variant	PM2	BP4,BSC1	2
U	BRCA2	SJERG006	ALL with alterations of ERG	missense	K169R	rs80358730		NA			Deleterious	Benign	Medium	Silver		13	32900409	A	G	GAGTTTGTTTCATACACCAA[A/G]GTTTGTGAAGGTAAATATTC	119395734	NM_000059	40	70	18	38	.	.	.	.	1025	1965	920	1697	BRCA2	13	32900409	32900409	A	G	missense_variant	13:g.32900409A>G	ENST00000544455:c.733A>G	ENSP00000439902:p.K169R	0	missense_variant	PM2	BP4,BSC1	2
U	BRCA2	SJCBF003	Core binding factor AML	missense	D596H	rs56328701		0.000769231			Deleterious	Damaging	Medium	Silver	17513806	13	32907401	G	C	AGTTTATTTATGCTATACAT[G/C]ATGAAACATCTTATAAAGGA	119395734	NM_000059	18	38	16	33	.	.	.	.	1975	3664	1132	2124	BRCA2	13	32907401	32907401	G	C	missense_variant	13:g.32907401G>C	ENST00000544455:c.2013G>C	ENSP00000439902:p.D596H	0	missense_variant	PM2,PP3	BMC1,BSC1	3
U	BRCA2	SJPHALL020041	BCR-ABL1 ALL	missense	D596H	rs56328701		0.000769231			Deleterious	Damaging	Medium	Silver	17513806	13	32907401	G	C	AGTTTATTTATGCTATACAT[G/C]ATGAAACATCTTATAAAGGA	119395734	NM_000059	22	49	20	36	.	.	.	.	1737	3366	1835	3487	BRCA2	13	32907401	32907401	G	C	missense_variant	13:g.32907401G>C	ENST00000544455:c.2013G>C	ENSP00000439902:p.D596H	0	missense_variant	PM2,PP3	BMC1,BSC1	3
B	BRCA2	SJNBL184	Neuroblastoma	missense	L1019V	rs55638633		0.000307787			Tolerated	Benign	Neutral	Silver	12845657	13	32911547	C	G	CTTCAAATAAGGAAATCAAG[C/G]TCTCTGAACATAACATTAAG	119395734	NM_000059	.	.	.	.	78	145	101	194	3861	7454	3890	7738	BRCA2	13	32911547	32911547	C	G	missense_variant	13:g.32911547C>G	ENST00000544455:c.3282C>G	ENSP00000439902:p.L1019V	0	missense_variant	PM2	BP4,BSC1	2
U	BRCA2	SJPHALL018	BCR-ABL1 ALL	missense	M1149V	rs80358589		0.000615101			Tolerated	Benign	Low	Silver	22126563	13	32911937	A	G	TTGAAGTGCCTGAAAACCAG[A/G]TGACTATCTTAAAGACCACT	119395734	NM_000059	30	52	24	52	.	.	.	.	1488	3379	1088	2134	BRCA2	13	32911937	32911937	A	G	missense_variant	13:g.32911937A>G	ENST00000544455:c.3672A>G	ENSP00000439902:p.M1149V	0	missense_variant	PM2	BP4,BSC1	2
PB	BRCA2	SJOS001117	Osteosarcoma	missense	C1960Y	rs56157628		0.000922793			Tolerated	Benign	Neutral	Silver		13	32914371	G	A	AACTTCAGATATATGTAAAT[G/A]TAGTATAGGGAAGCTTCATA	119395734	NM_000059	8	41	20	41	.	.	.	.	118	2383	1234	3171	BRCA2	13	32914371	32914371	G	A	missense_variant	13:g.32914371G>A	ENST00000544455:c.6106G>A	ENSP00000439902:p.C1960Y	0	missense_variant	PM2	BP4,BSC1	2
PB	BRCA2	SJETV047	ETV6-RUNX1 ALL	missense	L2106P	rs56172926		0.000307645			Tolerated	Benign	Neutral	Silver		13	32914809	T	C	ACAAAATGTATCAAAAATAC[T/C]TCCTCGTGTTGATAAGAGAA	119395734	NM_000059	20	44	11	31	.	.	.	.	3833	7362	2747	5532	BRCA2	13	32914809	32914809	T	C	missense_variant	13:g.32914809T>C	ENST00000544455:c.6544T>C	ENSP00000439902:p.L2106P	0	missense_variant	PM2	BP4,BSC1	2
B	BRCA2	SJNBL015	Neuroblastoma	missense	Y3098H	rs41293521		NA			Tolerated	Benign	Neutral	Silver	9150172	13	32968861	T	C	TCTATTTGTCAGACGAATGT[T/C]ACAATTTACTGGCAATAAAG	119395734	NM_000059	23	52	28	59	.	.	.	.	4885	9562	4243	8553	BRCA2	13	32968861	32968861	T	C	missense_variant	13:g.32968861T>C	ENST00000544455:c.9519T>C	ENSP00000439902:p.Y3098H	0	missense_variant	PM2,PM5	BMC1,BP4,BSC1	4
PB	MLH1	SJBALL020570	iAmp21 ALL	missense	Q689R	rs63750702		0.000461326			Tolerated	Benign	Medium	Silver	11726306	3	37090471	A	G	GTTCTATTCCATCCGGAAGC[A/G]GTACATATCTGAGGAGTCGA	4557757	NM_000249	19	54	13	27	.	.	.	.	4536	8653	3203	7391	MLH1	3	37090471	37090471	A	G	missense_variant	3:g.37090471A>G	ENST00000231790:c.2282A>G	ENSP00000231790:p.Q689R	0	missense_variant	PM2	BP4,BSC1	2
B	MSH2	SJACT065	Adrenocortical Carcinoma	missense	T8M	rs17217716		0.00030888			Tolerated	Probably damaging	Low	Silver	10777691	2	47630353	C	T	GGCGGTGCAGCCGAAGGAGA[C/T]GCTGCAGTTGGAGAGCGCGG	4557761	NM_000251	18	41	4	4	.	.	.	.	2008	3726	1260	2521	MSH2	2	47630353	47630353	C	T	missense_variant	2:g.47630353C>T	ENST00000233146:c.246C>T	ENSP00000233146:p.T8M	0	missense_variant	PM2	BP4,BSC1	2
B	MSH2	SJCBF116	Core binding factor AML	missense	T8M	rs17217716		0.00030888			Tolerated	Probably damaging	Low	Silver	10777691	2	47630353	C	T	GGCGGTGCAGCCGAAGGAGA[C/T]GCTGCAGTTGGAGAGCGCGG	4557761	NM_000251	.	.	.	.	16	42	14	26	2045	3779	2352	4161	MSH2	2	47630353	47630353	C	T	missense_variant	2:g.47630353C>T	ENST00000233146:c.246C>T	ENSP00000233146:p.T8M	0	missense_variant	PM2	BP4,BSC1	2
B	MSH2	SJCBF137	Core binding factor AML	missense	T8M	rs17217716		0.00030888			Tolerated	Probably damaging	Low	Silver	10777691	2	47630353	C	T	GGCGGTGCAGCCGAAGGAGA[C/T]GCTGCAGTTGGAGAGCGCGG	4557761	NM_000251	.	.	.	.	9	16	11	22	1760	3313	952	1879	MSH2	2	47630353	47630353	C	T	missense_variant	2:g.47630353C>T	ENST00000233146:c.246C>T	ENSP00000233146:p.T8M	0	missense_variant	PM2	BP4,BSC1	2
B	MSH2	SJINF014	Infant ALL	missense	T8M	rs17217716		0.00030888			Tolerated	Probably damaging	Low	Silver	10777691	2	47630353	C	T	GGCGGTGCAGCCGAAGGAGA[C/T]GCTGCAGTTGGAGAGCGCGG	4557761	NM_000251	5	9	5	8	.	.	.	.	3476	6613	3222	6340	MSH2	2	47630353	47630353	C	T	missense_variant	2:g.47630353C>T	ENST00000233146:c.246C>T	ENSP00000233146:p.T8M	0	missense_variant	PM2	BP4,BSC1	2
B	MSH2	SJNBL002	Neuroblastoma	missense	T8M	rs17217716		0.00030888			Tolerated	Probably damaging	Low	Silver	10777691	2	47630353	C	T	GGCGGTGCAGCCGAAGGAGA[C/T]GCTGCAGTTGGAGAGCGCGG	4557761	NM_000251	4	8	4	9	.	.	.	.	3304	6727	3273	6514	MSH2	2	47630353	47630353	C	T	missense_variant	2:g.47630353C>T	ENST00000233146:c.246C>T	ENSP00000233146:p.T8M	0	missense_variant	PM2	BP4,BSC1	2
PB	MSH2	SJNBL137	Neuroblastoma	missense	Q629R	rs61756468		NA			Tolerated	Benign	Low	Silver	12132870	2	47702290	A	G	AGCCATTTTGGAGAAAGGAC[A/G]AGGAAGAATTATATTAAAAG	4557761	NM_000251	.	.	.	.	57	117	46	100	2878	7659	5518	12052	MSH2	2	47702290	47702290	A	G	missense_variant	2:g.47702290A>G	ENST00000233146:c.2109A>G	ENSP00000233146:p.Q629R	0	missense_variant	PM2	BP4,BSC1	2
U	APC	SJEPD001508	Ependymoma	missense	M949I	rs147394539		0.000768994			Tolerated	Benign	Neutral	Silver	18199528	5	112174138	G	T	TCAAATAGGACATGTTCTAT[G/T]CCTTATGCCAAATTAGAATA	53759122	NM_000038	.	.	.	.	28	57	34	73	4975	9901	4675	9347	APC	5	112174138	112174138	G	T	missense_variant	5:g.112174138G>T	ENST00000457016:c.3227G>T	ENSP00000413133:p.M949I	0	missense_variant	PM2	BSC1	2
U	BRCA1	SJHGG048	High Grade Glioma	missense	K862E	rs80356927		NA			Deleterious	Damaging	Medium	Silver		17	41244964	T	C	TGACTGGCGCTTTGAAACCT[T/C]GAATGTATTCTGCAAATACT	237681119	NM_007300	.	.	.	.	25	56	46	85	2557	5818	2873	5647	BRCA1	17	41244964	41244964	T	C	missense_variant	17:g.41244964T>C	ENST00000471181:c.2816T>C	ENSP00000418960:p.K862E	0	missense_variant	PM2	BSC1	2
PB	BRCA2	SJNBL154	Neuroblastoma	missense	N319T	rs55939572		NA			Tolerated	Probably damaging	Low	Silver		13	32906571	A	C	TTCTAAATGTAGAACAAAAA[A/C]TCTACAAAAAGTAAGAACTA	119395734	NM_000059	.	.	.	.	28	68	36	75	1968	3517	1820	3354	BRCA2	13	32906571	32906571	A	C	missense_variant	13:g.32906571A>C	ENST00000544455:c.1183A>C	ENSP00000439902:p.N319T	0	missense_variant	PM2,PM5	BMC1,BSC1	4
U	BRCA2	SJCBF092	Core binding factor AML	missense	F1524V	rs56386506		0.000153775			Deleterious	Damaging	Medium	Silver		13	32913062	T	G	AAGAACCTACTCTATTGGGT[T/G]TTCATACAGCTAGCGGGAAA	119395734	NM_000059	.	.	.	.	87	183	69	151	2567	5185	2122	4539	BRCA2	13	32913062	32913062	T	G	missense_variant	13:g.32913062T>G	ENST00000544455:c.4797T>G	ENSP00000439902:p.F1524V	0	missense_variant	PM2	BSC1	2
U	BRCA2	SJHYPER113	Hyperdiploid ALL	missense	G1529R	rs28897728		0.000922651			Deleterious	Damaging	Medium	Silver	11873550	13	32913077	G	A	TGGGTTTTCATACAGCTAGC[G/A]GGAAAAAAGTTAAAATTGCA	119395734	NM_000059	23	45	18	35	.	.	.	.	1932	3902	1924	3833	BRCA2	13	32913077	32913077	G	A	missense_variant	13:g.32913077G>A	ENST00000544455:c.4812G>A	ENSP00000439902:p.G1529R	0	missense_variant	PM2	BSC1	2
U	BRCA2	SJBALL021324	ALL with alterations of ERG	missense	G2274V	rs55712212		NA			Tolerated	Damaging	Medium	Silver		13	32915313	G	T	AAGAATTGGAAAAAGAAGAG[G/T]AGAGCCCCTTATCTTAGTGG	119395734	NM_000059	.	.	.	.	40	67	19	37	2991	5315	2573	4497	BRCA2	13	32915313	32915313	G	T	missense_variant	13:g.32915313G>T	ENST00000544455:c.7048G>T	ENSP00000439902:p.G2274V	0	missense_variant	PM2	BSC1	2
PB	BRCA2	SJERG020299	ALL with alterations of ERG	missense	L2396F			NA			Tolerated	Probably damaging	Low	Silver		13	32929178	G	T	AATGAAAAAATGAGACACTT[G/T]ATTACTACAGGCAGACCAAC	119395734	NM_000059	26	56	14	36	.	.	.	.	559	1220	1403	2804	BRCA2	13	32929178	32929178	G	T	missense_variant	13:g.32929178G>T	ENST00000544455:c.7415G>T	ENSP00000439902:p.L2396F	0	missense_variant	PM2	BSC1	2
PB	MLH1	SJAMLM7010475	Acute megakaryoblastic leukemia	missense	V384D	rs63750447		0.000153775	Yes		Deleterious	Damaging	Medium	Silver		3	37067240	T	A	GGTCTATGCCCACCAGATGG[T/A]TCGTACAGATTCCCGGGAAC	4557757	NM_000249	.	.	.	.	47	98	27	57	N/A	N/A	1564	3044	MLH1	3	37067240	37067240	T	A	missense_variant	3:g.37067240T>A	ENST00000231790:c.1367T>A	ENSP00000231790:p.V384D	0	missense_variant	PM2	BSC1	2
PB	MLH1	SJMB032	Medulloblastoma	missense	V384D	rs63750447		0.000153775	Yes		Deleterious	Damaging	Medium	Silver		3	37067240	T	A	GGTCTATGCCCACCAGATGG[T/A]TCGTACAGATTCCCGGGAAC	4557757	NM_000249	16	27	2	7	.	.	.	.	1627	3023	2276	4509	MLH1	3	37067240	37067240	T	A	missense_variant	3:g.37067240T>A	ENST00000231790:c.1367T>A	ENSP00000231790:p.V384D	0	missense_variant	PM2	BSC1	2
B	MSH2	SJPHALL018	BCR-ABL1 ALL	missense	L390F	rs17224367		0.000153775			Deleterious	Benign	Medium	Silver	9774676	2	47656972	C	T	GATTCCCAGATCTTAACCGA[C/T]TTGCCAAGAAGTTTCAAAGA	4557761	NM_000251	37	67	28	47	.	.	.	.	999	2090	845	2029	MSH2	2	47656972	47656972	C	T	missense_variant	2:g.47656972C>T	ENST00000233146:c.1391C>T	ENSP00000233146:p.L390F	0	missense_variant	PM2	BSC1	2
PB	TSC2	SJACT066	Adrenocortical Carcinoma	missense	A357V	rs150195368		0.000615574			Tolerated	Benign	Neutral	Silver		16	2110765	C	T	GAAGGAGCTCCAGGTGGTGG[C/T]GTGGGACATTCTGCTGAACA	116256350	NM_001077183	7	14	15	21	.	.	.	.	2400	7292	752	1662	TSC2	16	2110765	2110765	C	T	missense_variant	16:g.2110765C>T	ENST00000219476:c.1700C>T	ENSP00000219476:p.A357V	0	missense_variant	PM2	BSC1	2
B	ATM	SJHYPO120	Hypodiploid ALL	missense	R189K	rs79075295			Yes		Tolerated	Damaging	Medium	Silver		11	108114749	G	A	TCATAGAGTTTTAGTGGCTA[G/A]AATAATTCATGCTGTTACCA	71902540	NM_000051	11	52	12	27	.	.	.	.	.	.	.	.	ATM	11	108114749	108114749	G	A	missense_variant	11:g.108114749G>A	ENST00000278616:c.951G>A	ENSP00000278616:p.R189K	0	missense_variant	PM2	BSC1	2
PB	APC	SJACT012	Adrenocortical Carcinoma	missense	Q203E	rs141576417		0.000615195			Deleterious	Probably damaging	Neutral	Silver	18433509	5	112116562	C	G	TCAGAGTTGCGATGGAAGAA[C/G]AACTAGGTACCTGCCAGGAT	189011566	NM_000038	.	.	.	.	31	65	47	98	741	2127	2795	5798	APC	5	112116562	112116562	C	G	missense_variant	5:g.112116562C>G	ENST00000457016:c.987C>G	ENSP00000413133:p.Q203E	0	missense_variant	PM2,PP3	BSC1	3
PB	APC	SJEPD021	Ependymoma	missense	Q203E	rs141576417		0.000615195			Deleterious	Probably damaging	Neutral	Silver	18433509	5	112116562	C	G	TCAGAGTTGCGATGGAAGAA[C/G]AACTAGGTACCTGCCAGGAT	189011566	NM_000038	25	45	11	34	.	.	.	.	1334	2675	2588	5402	APC	5	112116562	112116562	C	G	missense_variant	5:g.112116562C>G	ENST00000457016:c.987C>G	ENSP00000413133:p.Q203E	0	missense_variant	PM2,PP3	BSC1	3
U	BRCA1	SJINF014	Infant ALL	missense	Q1200H	rs56214134		NA			Deleterious	Benign	Medium	Silver		17	41243948	C	A	TTGGCCCCTCTTCGGTAACC[C/A]TGAGCCAAATGTGTATGGGT	237681119	NM_007300	15	32	22	44	.	.	.	.	3467	6787	2047	4120	BRCA1	17	41243948	41243948	C	A	missense_variant	17:g.41243948C>A	ENST00000471181:c.3832C>A	ENSP00000418960:p.Q1200H	0	missense_variant	PM2,PM5,PP3	BMC1,BSC1	5
PB	BRCA1	SJPHALL018	BCR-ABL1 ALL	missense	Y856H	rs80356892		0.000153775			Deleterious	Probably damaging	Medium	Silver	9510469	17	41244982	A	G	CTTGAATGTATTCTGCAAAT[A/G]CTGAGCATCAAGTTCACTTT	237681119	NM_007300	27	52	16	38	.	.	.	.	1872	5263	1399	3270	BRCA1	17	41244982	41244982	A	G	missense_variant	17:g.41244982A>G	ENST00000471181:c.2798A>G	ENSP00000418960:p.Y856H	0	missense_variant	PM2,PM5,PP3	BMC1,BSC1	5
U	BRCA1	SJINF020	Infant ALL	missense	E597K	rs55650082		0.00061529			Tolerated	Damaging	Medium	Silver		17	41245759	C	T	TGAATTGTGGATATTTAATT[C/T]GAGTTCCATATTGCTTATAC	237681119	NM_007300	23	40	21	47	.	.	.	.	5400	11203	3585	6949	BRCA1	17	41245759	41245759	C	T	missense_variant	17:g.41245759C>T	ENST00000471181:c.2021C>T	ENSP00000418960:p.E597K	0	missense_variant	PM2,PM5	BP4,BSC1	4
U	BRCA2	SJNBL016	Neuroblastoma	missense	T2097M	rs80358866		0.000307692			Tolerated	Probably damaging	Medium	Silver		13	32914782	C	T	TAGTCTTCACTATTCACCTA[C/T]GTCTAGACAAAATGTATCAA	119395734	NM_000059	13	30	28	47	.	.	.	.	4642	8992	7037	12875	BRCA2	13	32914782	32914782	C	T	missense_variant	13:g.32914782C>T	ENST00000544455:c.6517C>T	ENSP00000439902:p.T2097M	0	missense_variant	PM2,PP3	BSC1	3
U	BRCA2	SJMB032	Medulloblastoma	missense	T3371A	rs80358393		NA			Tolerated	Benign	Medium	Silver		13	32972761	A	G	CTGTCAGTGAATCCACTAGG[A/G]CTGCTCCCACCAGTTCAGAA	119395734	NM_000059	17	25	15	25	.	.	.	.	1875	3862	1619	3188	BRCA2	13	32972761	32972761	A	G	missense_variant	13:g.32972761A>G	ENST00000544455:c.10338A>G	ENSP00000439902:p.T3371A	0	missense_variant	PM2,PP3	BSC1	3
U	CDH1	SJNBL001	Neuroblastoma	missense	D805N	rs200894246		0.000615574			Tolerated	Damaging	Low	Silver	23197654	16	68863674	G	A	TTCCCCGCCCTGCCAATCCC[G/A]ATGAAATTGGAAATTTTATT	4757960	NM_004360	16	35	6	26	.	.	.	.	1710	3503	1349	2773	CDH1	16	68863674	68863674	G	A	missense_variant	16:g.68863674G>A	ENST00000261769:c.2604G>A	ENSP00000261769:p.D805N	0	missense_variant	PM2,PP3	BSC1	3
PB	BRCA1	SJBALL021372	ALL with alterations of ERG	missense	T826K	rs28897683		0.000461326			Deleterious	Probably damaging	Medium	Silver	7837387	17	41245071	G	T	ATGGATACTTAAAGCCTTCT[G/T]TGTCATTTCTATTATCTTTG	237681119	NM_007300	.	.	.	.	29	69	52	116	1623	3743	1720	3446	BRCA1	17	41245071	41245071	G	T	missense_variant	17:g.41245071G>T	ENST00000471181:c.2709G>T	ENSP00000418960:p.T826K	0	missense_variant	PM2,PM5,PP3	BP4,BSC1	5
PB	BRCA1	SJHGG062	High Grade Glioma	missense	V772A	rs80357467		0.00030755			Deleterious	Probably damaging	Medium	Silver	7894491	17	41245233	A	G	TGCCATAATCAGTACCAGGT[A/G]CCAATGAAATACTGCTACTC	237681119	NM_007300	.	.	.	.	32	68	20	36	3405	7816	5904	12067	BRCA1	17	41245233	41245233	A	G	missense_variant	17:g.41245233A>G	ENST00000471181:c.2547A>G	ENSP00000418960:p.V772A	0	missense_variant	PM2,PM5,PP3	BSC1	5
PB	BRCA1	SJMB011	Medulloblastoma	missense	V772A	rs80357467		0.00030755			Deleterious	Probably damaging	Medium	Silver	7894491	17	41245233	A	G	TGCCATAATCAGTACCAGGT[A/G]CCAATGAAATACTGCTACTC	237681119	NM_007300	20	60	19	36	.	.	.	.	1897	10147	5243	11023	BRCA1	17	41245233	41245233	A	G	missense_variant	17:g.41245233A>G	ENST00000471181:c.2547A>G	ENSP00000418960:p.V772A	0	missense_variant	PM2,PM5,PP3	BSC1	5
P	TP53	SJBALL264	BALL	missense	N235S	rs144340710	none	0.00030755	Yes		Tolerated	Benign	Low	Gold	7706467	17	7577577	T	C	AGGAACTGTTACACATGTAG[T/C]TGTAGTGGATGGTGGTACAG	120407068	NM_000546	29	45	18	27	.	.	.	.	2155	4110	2783	5327	TP53	17	7577577	7577577	T	C	missense_variant	17:g.7577577T>C	ENST00000269305:c.894T>C	ENSP00000269305:p.N235S	0	missense_variant	PM2	BP4	2
PP	TP53	SJEPD008	Ependymoma	missense	Y107H	rs368771578	LOH	0.000153775			Tolerated	Benign	Low	Gold		17	7579368	A	G	GAAGCCCAGACGGAAACCGT[A/G]GCTGCCCTGGTAGGTTTTCT	120407068	NM_000546	18	25	7	16	.	.	.	.	5572	8169	2586	4966	TP53	17	7579368	7579368	A	G	missense_variant	17:g.7579368A>G	ENST00000269305:c.509A>G	ENSP00000269305:p.Y107H	0	missense_variant	PM2	BP4	2
PB	ALK	SJEPD016	Ependymoma	missense	D732N			NA				Benign	Neutral	Bronze		2	29473981	C	T	CCATACGCACCTGTAGGTGT[C/T]GGTGGCTGGCACCTTCCAGA	29029632	NM_004304	19	29	11	20	.	.	.	.	199	434	696	1712	ALK	2	29473981	29473981	C	T	missense_variant	2:g.29473981C>T	ENST00000389048:c.3101C>T	ENSP00000373700:p.D732N	0	missense_variant	PM2	BP4	2
PB	ALK	SJNBL004	Neuroblastoma	missense	S711R			NA				Benign	Low	Bronze		2	29474044	T	G	CTCGCTCCCCACCTCCACGC[T/G]CAGGTTGGAGTTCTGGTAGG	29029632	NM_004304	20	35	6	19	.	.	.	.	2494	5326	4128	8380	ALK	2	29474044	29474044	T	G	missense_variant	2:g.29474044T>G	ENST00000389048:c.3038T>G	ENSP00000373700:p.S711R	0	missense_variant	PM2	BP4	2
PB	ALK	SJACT067	Adrenocortical Carcinoma	missense	G667R			NA				Benign	Neutral	Bronze		2	29498007	C	T	CTGTCTTGGTGAATTTTCCC[C/T]GGGTTTCAGCTCCTTGTTTG	29029632	NM_004304	14	37	18	33	.	.	.	.	Sanger	Sanger	Sanger	Sanger	ALK	2	29498007	29498007	C	T	missense_variant	2:g.29498007C>T	ENST00000389048:c.2906C>T	ENSP00000373700:p.G667R	0	missense_variant	PM2	BP4	2
PB	ALK	SJE2A026	B-Lineage ALL E2A-PBX1 Subtype	missense	A586V			NA				Benign	Neutral	Bronze		2	29519814	G	A	ACAGGCTCAAGCCTTCATAG[G/A]CGGCGACATGCCAGACCATC	29029632	NM_004304	15	26	14	23	.	.	.	.	1105	2159	3017	5818	ALK	2	29519814	29519814	G	A	missense_variant	2:g.29519814G>A	ENST00000389048:c.2664G>A	ENSP00000373700:p.A586V	0	missense_variant	PM2	BP4	2
PB	ALK	SJEWS010367	Ewing's sarcoma	missense	A371T	rs149968229		NA				Benign	Neutral	Bronze		2	29754824	C	T	CAGGAGGATCTCTCTTGCAG[C/T]CTCGTTGTGGGGCAGCAGCT	29029632	NM_004304	14	27	13	27	.	.	.	.	N/A	N/A	N/A	N/A	ALK	2	29754824	29754824	C	T	missense_variant	2:g.29754824C>T	ENST00000389048:c.2018C>T	ENSP00000373700:p.A371T	0	missense_variant	PM2	BP4	2
PB	ALK	SJNBL044	Neuroblastoma	missense	A309T	rs145681577		0.000461326				Benign	Neutral	Bronze		2	29917743	C	T	CATCTCCTTAGAACGCTCTG[C/T]CCCAGGCCCATCCAGCAAGT	29029632	NM_004304	25	36	13	23	.	.	.	.	5168	7491	2285	4645	ALK	2	29917743	29917743	C	T	missense_variant	2:g.29917743C>T	ENST00000389048:c.1832C>T	ENSP00000373700:p.A309T	0	missense_variant	PM2	BP4	2
PB	APC	SJNBL175	Neuroblastoma	missense	S130G	rs150973053		0.000307598				Benign	Neutral	Silver		5	112103053	A	G	TTGTAAATGGAAGCAGAGAA[A/G]GTACTGGATATTTAGAAGAA	53759122	NM_000038	.	.	.	.	23	43	40	66	1132	2320	2804	5712	APC	5	112103053	112103053	A	G	missense_variant	5:g.112103053A>G	ENST00000457016:c.768A>G	ENSP00000413133:p.S130G	0	missense_variant	PM2	BP4	2
PB	APC	SJINF021	Infant ALL	missense	Q394H			NA			Tolerated	Benign	Low	Silver		5	112154911	G	T	CACAACATCATTCACTCACA[G/T]CCTGATGACAAGAGAGGCAG	306922386	NM_000038	9	31	7	20	.	.	.	.	1362	2539	1741	4118	APC	5	112154911	112154911	G	T	missense_variant	5:g.112154911G>T	ENST00000457016:c.1562G>T	ENSP00000413133:p.Q394H	0	missense_variant	PM2	BP4	2
PB	APC	SJETV032	ETV6-RUNX1 ALL	missense	A415T			NA			Tolerated	Benign	Neutral	Silver		5	112154972	G	A	ATCTTTTGGAACAGATACGC[G/A]CTTACTGTGAAACCTGTTGG	53759122	NM_000038	18	41	16	32	.	.	.	.	2226	4215	2885	5014	APC	5	112154972	112154972	G	A	missense_variant	5:g.112154972G>A	ENST00000457016:c.1623G>A	ENSP00000413133:p.A415T	0	missense_variant	PM2	BP4	2
PB	APC	SJOS006	Osteosarcoma	missense	A697V			NA			Tolerated	Probably damaging	Neutral	Silver		5	112173381	C	T	AAATCCTAAAGACCAGGAAG[C/T]ATTATGGGACATGGGGGCAG	306922386	NM_000038	37	58	18	34	.	.	.	.	1168	2445	3787	7473	APC	5	112173381	112173381	C	T	missense_variant	5:g.112173381C>T	ENST00000457016:c.2470C>T	ENSP00000413133:p.A697V	0	missense_variant	PM2	BP4	2
U	APC	SJE2A065	B-Lineage ALL E2A-PBX1 Subtype	missense	L826V	rs145245264		0.000768994			Tolerated	Benign	Medium	Silver		5	112173767	T	G	TGACTGTCCTTTCACCATAT[T/G]TGAATACTACAGTGTTACCC	53759122	NM_000038	.	.	.	.	16	32	22	43	349	649	3125	6252	APC	5	112173767	112173767	T	G	missense_variant	5:g.112173767T>G	ENST00000457016:c.2856T>G	ENSP00000413133:p.L826V	0	missense_variant	PM2	BP4	2
U	APC	SJMB026	Medulloblastoma	missense	S1126R	rs149353082		NA			Tolerated	Benign	Neutral	Silver	19768578	5	112174669	C	G	GGAATTAATCAAAATGTAAG[C/G]CAGTCTTTGTGTCAAGAAGA	189011566	NM_000038	15	31	13	27	.	.	.	.	8605	17763	8063	16483	APC	5	112174669	112174669	C	G	missense_variant	5:g.112174669C>G	ENST00000457016:c.3758C>G	ENSP00000413133:p.S1126R	0	missense_variant	PM2	BP4	2
PB	APC	SJEPD012	Ependymoma	missense	S1327L			NA				Benign	Neutral	Silver		5	112175271	C	T	GAGCGAAGTTCCAGCAGTGT[C/T]ACAGCACCCTAGAACCAAAT	53759122	NM_000038	25	42	18	35	.	.	.	.	4104	7923	1301	2611	APC	5	112175271	112175271	C	T	missense_variant	5:g.112175271C>T	ENST00000457016:c.4360C>T	ENSP00000413133:p.S1327L	0	missense_variant	PM2	BP4	2
PB	APC	SJHYPO026	Hypodiploid ALL	missense	A1446T	rs146572883		0.000768994				Benign	Neutral	Silver	18199528	5	112175627	G	A	CTCCACCACCTCCTCAAACA[G/A]CTCAAACCAAGCGAGAAGTA	306922386	NM_000038	36	78	18	38	.	.	.	.	4108	7846	5869	10193	APC	5	112175627	112175627	G	A	missense_variant	5:g.112175627G>A	ENST00000457016:c.4716G>A	ENSP00000413133:p.A1446T	0	missense_variant	PM2	BP4	2
PB	APC	SJNBL014	Neuroblastoma	missense	A1446T	rs146572883		0.000768994				Benign	Neutral	Silver	18199528	5	112175627	G	A	CTCCACCACCTCCTCAAACA[G/A]CTCAAACCAAGCGAGAAGTA	306922386	NM_000038	15	28	27	38	.	.	.	.	8944	14376	6963	13544	APC	5	112175627	112175627	G	A	missense_variant	5:g.112175627G>A	ENST00000457016:c.4716G>A	ENSP00000413133:p.A1446T	0	missense_variant	PM2	BP4	2
PB	APC	SJTALL011	T-cell ALL	missense	P1542R			NA				Benign	Neutral	Bronze		5	112175916	C	G	TGAAACAGAATCAGAGCAGC[C/G]TAAAGAATCAAATGAAAACC	189011568	NM_000038	22	34	16	29	.	.	.	.	183	334	3006	9645	APC	5	112175916	112175916	C	G	missense_variant	5:g.112175916C>G	ENST00000457016:c.5005C>G	ENSP00000413133:p.P1542R	0	missense_variant	PM2	BP4	2
U	APC	SJHGG058	High Grade Glioma	missense	T1655A			NA				Damaging	Low	Silver		5	112176254	A	G	CTATAAACTTTTCCACAGCT[A/G]CATCTCTAAGTGATCTAACA	53759122	NM_000038	.	.	.	.	30	59	57	101	289	512	1690	3167	APC	5	112176254	112176254	A	G	missense_variant	5:g.112176254A>G	ENST00000457016:c.5343A>G	ENSP00000413133:p.T1655A	0	missense_variant	PM2	BP4	2
PB	APC	*SJHYPO016	Hypodiploid ALL	missense	A1670V	rs202228932		0.000153799				Benign	Low	Silver		5	112176300	C	T	ATCCCCTCCAAATGAGTTAG[C/T]TGCTGGAGAAGGAGTTAGAG	53759122	NM_000038	.	.	.	.	4	85	45	106	205	1895	1915	3799	APC	5	112176300	112176300	C	T	missense_variant	5:g.112176300C>T	ENST00000457016:c.5389C>T	ENSP00000413133:p.A1670V	0	missense_variant	PM2	BP4	2
PB	APC	SJHYPER019	Hyperdiploid ALL	missense	A1879S			NA				Benign	Low	Bronze		5	112176926	G	T	TTGACCTTTCCAGGGAAAAG[G/T]CTGAATTAAGAAAGGCAAAA	53759122	NM_000038	.	.	.	.	21	58	33	62	Sanger	Sanger	Sanger	Sanger	APC	5	112176926	112176926	G	T	missense_variant	5:g.112176926G>T	ENST00000457016:c.6015G>T	ENSP00000413133:p.A1879S	0	missense_variant	PM2	BP4	2
PB	APC	SJOS001126	Osteosarcoma	missense	P1986L			NA				Benign	Low	Silver		5	112177248	C	T	CAACAATAAAGAAAATGAAC[C/T]TATCAAAGAGACTGAGCCCC	53759122	NM_000038	28	39	14	32	.	.	.	.	2507	3479	2414	4948	APC	5	112177248	112177248	C	T	missense_variant	5:g.112177248C>T	ENST00000457016:c.6337C>T	ENSP00000413133:p.P1986L	0	missense_variant	PM2	BP4	2
U	APC	SJCBF008	Core binding factor AML	missense	A2008T			NA				Damaging	Low	Silver		5	112177313	G	A	AACCTCAAGCATCAGGCTAT[G/A]CTCCTAAATCATTTCATGTT	189011568	NM_000038	20	38	20	44	.	.	.	.	2788	5175	2563	4372	APC	5	112177313	112177313	G	A	missense_variant	5:g.112177313G>A	ENST00000457016:c.6402G>A	ENSP00000413133:p.A2008T	0	missense_variant	PM2	BP4	2
PB	APC	SJCBF142	Core binding factor AML	missense	A2286V	rs200587641		0.000153799				Benign	Neutral	Bronze		5	112178148	C	T	ATCAGAATTAAGCCCTGTTG[C/T]CAGGCAGACATCCCAAATAG	53759122	NM_000038	.	.	.	.	45	116	41	99	531	1232	2154	4077	APC	5	112178148	112178148	C	T	missense_variant	5:g.112178148C>T	ENST00000457016:c.7237C>T	ENSP00000413133:p.A2286V	0	missense_variant	PM2	BP4	2
PB	APC	SJE2A038	B-Lineage ALL E2A-PBX1 Subtype	missense	N2542S	rs151163793		0.000153799				Benign	Low	Bronze		5	112178916	A	G	TCCTTCTAGACTTCCAATCA[A/G]TAGGTCAGGAACCTGGAAAC	53759122	NM_000038	23	41	18	33	.	.	.	.	746	1484	2173	4355	APC	5	112178916	112178916	A	G	missense_variant	5:g.112178916A>G	ENST00000457016:c.8005A>G	ENSP00000413133:p.N2542S	0	missense_variant	PM2	BP4	2
PB	BAP1	SJOS001108	Osteosarcoma	missense	E315A	rs149974450		0.000461326			Deleterious	Benign	Low	Bronze		3	52439298	T	G	GTGCGCATGAACCAGCCGCC[T/G]CCTCTGCACCATCTGAGACA	4757836	NM_004656	2	18	14	34	.	.	.	.	321	2765	869	1942	BAP1	3	52439298	52439298	T	G	missense_variant	3:g.52439298T>G	ENST00000460680:c.1416T>G	ENSP00000417132:p.E315A	0	missense_variant	PM2	BP4	2
PB	BMPR1A	SJNBL027	Neuroblastoma	missense	T33S	rs142454490		0.000153775			Tolerated	Benign	Neutral	Bronze		10	88649849	C	G	GGATAGTATGCTTCATGGCA[C/G]TGGGATGAAATCAGACTCCG	41349437	NM_004329	16	37	12	29	.	.	.	.	1278	2479	1434	2910	BMPR1A	10	88649849	88649849	C	G	missense_variant	10:g.88649849C>G	ENST00000372037:c.635C>G	ENSP00000361107:p.T33S	0	missense_variant	PM2	BP4	2
PB	BMPR1A	SJNBL175	Neuroblastoma	missense	R238Q	rs191742018					Tolerated	Benign	Neutral	Bronze		10	88676928	G	A	CAAACAGATTCAGATGGTCC[G/A]GCAAGTTGGTAAAGGCCGAT	41349437	NM_004329	.	.	.	.	65	126	79	155	1005	1907	1044	1969	BMPR1A	10	88676928	88676928	G	A	missense_variant	10:g.88676928G>A	ENST00000372037:c.1250G>A	ENSP00000361107:p.R238Q	0	missense_variant	PM2	BP4	2
PB	BRAF	SJE2A028	B-Lineage ALL E2A-PBX1 Subtype	missense	R384G						Tolerated	Benign	Low	Bronze		7	140487375	T	C	ACCACGAAATCCTTGGTCTC[T/C]AATCAAGTCCTACAAATAAA	33188459	NM_004333	.	.	.	.	26	55	21	36	2123	4044	1465	2929	BRAF	7	140487375	140487375	T	C	missense_variant	7:g.140487375T>C	ENST00000288602:c.1211T>C	ENSP00000288602:p.R384G	0	missense_variant	PM2	BP4	2
PB	BRCA1	SJE2A016	B-Lineage ALL E2A-PBX1 Subtype	missense	L1585P	rs56119278		0.000922651			Tolerated	Probably damaging	Neutral	Silver	10480351	17	41223240	A	G	AGAGGCTGATTCCAGATTCC[A/G]GGTAAGGGGTTCCCTCTGAA	237681119	NM_007300	26	52	9	27	.	.	.	.	1910	3843	1579	3259	BRCA1	17	41223240	41223240	A	G	missense_variant	17:g.41223240A>G	ENST00000471181:c.4986A>G	ENSP00000418960:p.L1585P	0	missense_variant	PM2	BP4	2
PB	BRCA1	SJOS001127	Osteosarcoma	missense	L1585P	rs56119278		0.000922651			Tolerated	Probably damaging	Neutral	Silver	10480351	17	41223240	A	G	AGAGGCTGATTCCAGATTCC[A/G]GGTAAGGGGTTCCCTCTGAA	237681119	NM_007300	18	51	11	32	.	.	.	.	956	3295	1018	2163	BRCA1	17	41223240	41223240	A	G	missense_variant	17:g.41223240A>G	ENST00000471181:c.4986A>G	ENSP00000418960:p.L1585P	0	missense_variant	PM2	BP4	2
PB	BRCA1	SJHYPER022	Hyperdiploid ALL	missense	T1571I	rs80357076		NA			Deleterious	Benign	Neutral	Silver		17	41226374	G	A	CTTGCCTTGGCAAGTAAGAT[G/A]TTTCCGTCAAATCGTGTGGC	237681119	NM_007300	52	86	26	44	38	70	38	82	5093	7878	3569	6773	BRCA1	17	41226374	41226374	G	A	missense_variant	17:g.41226374G>A	ENST00000471181:c.4944G>A	ENSP00000418960:p.T1571I	0	missense_variant	PM2	BP4	2
PB	BRCA1	SJCBF026	Core binding factor AML	missense	D1567N	rs28897691		0.00030755			Tolerated	Probably damaging	Neutral	Silver		17	41226387	C	T	GTAAGATGTTTCCGTCAAAT[C/T]GTGTGGCCCAGACTCTTCCA	237681119	NM_007300	17	47	6	23	.	.	.	.	3772	7416	3329	6533	BRCA1	17	41226387	41226387	C	T	missense_variant	17:g.41226387C>T	ENST00000471181:c.4931C>T	ENSP00000418960:p.D1567N	0	missense_variant	PM2	BP4	2
PB	BRCA1	SJHYPER121	Hyperdiploid ALL	missense	V1181I	rs56336919		NA			Tolerated	Benign	Low	Silver		17	41244007	C	T	GCTAAGCTCTCCTTTCTGGA[C/T]GCTTTTGCTAAAAACAGCAG	237681119	NM_007300	24	51	17	32	.	.	.	.	2725	7520	3278	6231	BRCA1	17	41244007	41244007	C	T	missense_variant	17:g.41244007C>T	ENST00000471181:c.3773C>T	ENSP00000418960:p.V1181I	0	missense_variant	PM2	BP4	2
PB	BRCA1	SJETV093	ETV6-RUNX1 ALL	missense	A1082S			NA			Tolerated	Probably damaging	Low	Bronze		17	41244304	C	A	AACCCCTAATCTAAGCATAG[C/A]ATTCAATTTTGGCCCTCTGT	237681119	NM_007300	34	57	13	25	.	.	.	.	6892	13877	6935	13205	BRCA1	17	41244304	41244304	C	A	missense_variant	17:g.41244304C>A	ENST00000471181:c.3476C>A	ENSP00000418960:p.A1082S	0	missense_variant	PM2	BP4	2
PB	BRCA1	SJRB016	Retinoblastoma	missense	E902D			NA			Tolerated	Probably damaging	Low	Bronze		17	41244842	T	G	TTTTCTTCCTTTTGTTCACA[T/G]TCAAAAGTGACTTTTGGACT	237681119	NM_007300	39	68	12	22	.	.	.	.	1763	3532	5238	10826	BRCA1	17	41244842	41244842	T	G	missense_variant	17:g.41244842T>G	ENST00000471181:c.2938T>G	ENSP00000418960:p.E902D	0	missense_variant	PM2	BP4	2
U	BRCA1	SJEPD027	Ependymoma	missense	P698L			NA			Deleterious	Damaging	Medium	Silver		17	41245455	G	A	CATTTGTTAACTTCAGCTCT[G/A]GGAAAGTATCGCTGTCATGT	237681119	NM_007300	38	59	20	38	.	.	.	.	4553	6736	3343	6702	BRCA1	17	41245455	41245455	G	A	missense_variant	17:g.41245455G>A	ENST00000471181:c.2325G>A	ENSP00000418960:p.P698L	0	missense_variant	PM2	BP4	2
U	BRCA1	SJLGG010	Low Grade Glioma	missense	L246V	rs28897675		0.000461326			Tolerated	Damaging	Low	Silver	15300854, 15307796	17	41246812	A	C	ACGCTTCTCAGTGGTGTTCA[A/C]ATCATTATTACTGGGTTGAT	237681119	NM_007300	20	43	15	34	.	.	.	.	1880	3045	1220	2026	BRCA1	17	41246812	41246812	A	C	missense_variant	17:g.41246812A>C	ENST00000471181:c.968A>C	ENSP00000418960:p.L246V	0	missense_variant	PM2	BP4	2
U	BRCA1	SJNBL046	Neuroblastoma	missense	L246V	rs28897675		0.000461326			Tolerated	Damaging	Low	Silver	15300854, 15307796	17	41246812	A	C	ACGCTTCTCAGTGGTGTTCA[A/C]ATCATTATTACTGGGTTGAT	237681119	NM_007300	16	54	14	23	.	.	.	.	1381	3253	1662	3072	BRCA1	17	41246812	41246812	A	C	missense_variant	17:g.41246812A>C	ENST00000471181:c.968A>C	ENSP00000418960:p.L246V	0	missense_variant	PM2	BP4	2
PB	BRCA2	SJLGG020	Low Grade Glioma	missense	N108H	rs80358567		0.000922651			Deleterious	Benign	Low	Silver		13	32899218	A	C	ATTGTACTGTTTCAGGAAGG[A/C]ATGTTCCCAATAGTAGACAT	119395734	NM_000059	19	40	8	20	.	.	.	.	3198	6827	2561	5260	BRCA2	13	32899218	32899218	A	C	missense_variant	13:g.32899218A>C	ENST00000544455:c.549A>C	ENSP00000439902:p.N108H	0	missense_variant	PM2	BP4	2
PB	BRCA2	SJETV083	ETV6-RUNX1 ALL	missense	Y296C	rs45457795		NA			Tolerated	Benign	Neutral	Silver		13	32906502	A	G	TGTCCTAGAAGATGAAGTAT[A/G]TGAAACAGTTGTAGATACCT	119395734	NM_000059	18	43	28	59	.	.	.	.	2159	4390	1286	2511	BRCA2	13	32906502	32906502	A	G	missense_variant	13:g.32906502A>G	ENST00000544455:c.1114A>G	ENSP00000439902:p.Y296C	0	missense_variant	PM2	BP4	2
U	BRCA2	SJHYPO120	Hypodiploid ALL	missense	T665A	rs144192844		0.000153799			Tolerated	Probably damaging	Medium	Silver		13	32910485	A	G	CCTTAACTAGCTCTTTTGGG[A/G]CAATTCTGAGGAAATGTTCT	119395734	NM_000059	26	61	26	44	.	.	.	.	1245	2482	1594	3261	BRCA2	13	32910485	32910485	A	G	missense_variant	13:g.32910485A>G	ENST00000544455:c.2220A>G	ENSP00000439902:p.T665A	0	missense_variant	PM2	BP4	2
PB	BRCA2	SJTALL071	T-cell ALL	missense	Q754E			NA			Tolerated	Benign	Low	Silver		13	32910752	C	G	AATACAGTGATACTGACTTT[C/G]AATCCCAGAAAAGTCTTTTA	119395734	NM_000059	.	.	.	.	26	68	38	96	2740	5557	2719	5507	BRCA2	13	32910752	32910752	C	G	missense_variant	13:g.32910752C>G	ENST00000544455:c.2487C>G	ENSP00000439902:p.Q754E	0	missense_variant	PM2	BP4	2
PB	BRCA2	SJETV045	ETV6-RUNX1 ALL	missense	N900D	rs55736268		NA			Tolerated	Probably damaging	Neutral	Silver		13	32911190	A	G	AAGTAGCTAATGAAAGGAAT[A/G]ATCTTGCTTTAGGAAATACT	119395734	NM_000059	31	72	13	33	.	.	.	.	3284	6727	2811	5622	BRCA2	13	32911190	32911190	A	G	missense_variant	13:g.32911190A>G	ENST00000544455:c.2925A>G	ENSP00000439902:p.N900D	0	missense_variant	PM2	BP4	2
PB	BRCA2	SJACT026	Adrenocortical Carcinoma	missense	S976T	rs144862123		NA			Tolerated	Benign	Neutral	Silver		13	32911418	T	A	AAGATTTAAAATCGGACATC[T/A]CCTTGAATATAGATAAAATA	119395734	NM_000059	.	.	.	.	20	39	16	48	196	388	421	814	BRCA2	13	32911418	32911418	T	A	missense_variant	13:g.32911418T>A	ENST00000544455:c.3153T>A	ENSP00000439902:p.S976T	0	missense_variant	PM2	BP4	2
PB	BRCA2	SJLGG025	Low Grade Glioma	missense	S976T	rs144862123		NA			Tolerated	Benign	Neutral	Silver		13	32911418	T	A	AAGATTTAAAATCGGACATC[T/A]CCTTGAATATAGATAAAATA	119395734	NM_000059	24	64	22	47	.	.	.	.	364	878	2188	4594	BRCA2	13	32911418	32911418	T	A	missense_variant	13:g.32911418T>A	ENST00000544455:c.3153T>A	ENSP00000439902:p.S976T	0	missense_variant	PM2	BP4	2
PB	BRCA2	SJMB031	Medulloblastoma	missense	S976T	rs144862123		NA			Tolerated	Benign	Neutral	Silver		13	32911418	T	A	AAGATTTAAAATCGGACATC[T/A]CCTTGAATATAGATAAAATA	119395734	NM_000059	33	57	13	36	.	.	.	.	1562	2649	1956	4121	BRCA2	13	32911418	32911418	T	A	missense_variant	13:g.32911418T>A	ENST00000544455:c.3153T>A	ENSP00000439902:p.S976T	0	missense_variant	PM2	BP4	2
PB	BRCA2	SJMLL010	Mixed Lineage Leukemia	missense	S976T	rs144862123		NA			Tolerated	Benign	Neutral	Silver		13	32911418	T	A	AAGATTTAAAATCGGACATC[T/A]CCTTGAATATAGATAAAATA	119395734	NM_000059	.	.	.	.	83	174	79	160	730	1711	956	2004	BRCA2	13	32911418	32911418	T	A	missense_variant	13:g.32911418T>A	ENST00000544455:c.3153T>A	ENSP00000439902:p.S976T	0	missense_variant	PM2	BP4	2
PB	BRCA2	SJTALL003	T-cell ALL	missense	S976T	rs144862123		NA			Tolerated	Benign	Neutral	Silver		13	32911418	T	A	AAGATTTAAAATCGGACATC[T/A]CCTTGAATATAGATAAAATA	119395734	NM_000059	26	50	17	32	.	.	.	.	2080	4389	1037	2126	BRCA2	13	32911418	32911418	T	A	missense_variant	13:g.32911418T>A	ENST00000544455:c.3153T>A	ENSP00000439902:p.S976T	0	missense_variant	PM2	BP4	2
PB	BRCA2	SJTALL067	T-cell ALL	missense	S976T	rs144862123		NA			Tolerated	Benign	Neutral	Silver		13	32911418	T	A	AAGATTTAAAATCGGACATC[T/A]CCTTGAATATAGATAAAATA	119395734	NM_000059	.	.	.	.	33	75	44	104	1554	3435	1924	3760	BRCA2	13	32911418	32911418	T	A	missense_variant	13:g.32911418T>A	ENST00000544455:c.3153T>A	ENSP00000439902:p.S976T	0	missense_variant	PM2	BP4	2
PB	BRCA2	SJRHB002	Rhabdosarcoma	missense	T1155A			NA			Tolerated	Benign	Low	Bronze		13	32911955	A	G	AGATGACTATCTTAAAGACC[A/G]CTTCTGAGGAATGCAGAGAT	119395734	NM_000059	20	38	11	23	.	.	.	.	3590	7636	2779	5982	BRCA2	13	32911955	32911955	A	G	missense_variant	13:g.32911955A>G	ENST00000544455:c.3690A>G	ENSP00000439902:p.T1155A	0	missense_variant	PM2	BP4	2
PB	BRCA2	SJMB004	Medulloblastoma	missense	H1223Y			NA			Tolerated	Probably damaging	Neutral	Bronze		13	32912159	C	T	TTAGGGGCTTTTATTCTGCT[C/T]ATGGCACAAAACTGAATGTT	119395734	NM_000059	33	47	8	23	.	.	.	.	180	533	1817	3808	BRCA2	13	32912159	32912159	C	T	missense_variant	13:g.32912159C>T	ENST00000544455:c.3894C>T	ENSP00000439902:p.H1223Y	0	missense_variant	PM2	BP4	2
PB	BRCA2	SJMB016	Medulloblastoma	missense	D1699N	rs80358731		NA			Tolerated	Benign	Low	Silver		13	32913587	G	A	GGCTTAGAGAAGGAATATTT[G/A]ATGGTCAACCAGAAAGAATA	119395734	NM_000059	21	52	12	39	.	.	.	.	2455	7396	2164	4306	BRCA2	13	32913587	32913587	G	A	missense_variant	13:g.32913587G>A	ENST00000544455:c.5322G>A	ENSP00000439902:p.D1699N	0	missense_variant	PM2	BP4	2
PB	BRCA2	SJPHALL020047	BCR-ABL1 ALL	missense	D1699N	rs80358731		NA			Tolerated	Benign	Low	Silver		13	32913587	G	A	GGCTTAGAGAAGGAATATTT[G/A]ATGGTCAACCAGAAAGAATA	119395734	NM_000059	27	61	17	30	34	64	23	54	2895	6676	3408	6056	BRCA2	13	32913587	32913587	G	A	missense_variant	13:g.32913587G>A	ENST00000544455:c.5322G>A	ENSP00000439902:p.D1699N	0	missense_variant	PM2	BP4	2
PB	BRCA2	SJEWS010367	Ewing's sarcoma	missense	V2739I	rs80359069		NA			Tolerated	Benign	Neutral	Silver		13	32937554	G	A	TAGATCCTCCCCTCTTAGCT[G/A]TCTTAAAGAATGGCAGACTG	119395734	NM_000059	12	29	16	23	.	.	.	.	N/A	N/A	N/A	N/A	BRCA2	13	32937554	32937554	G	A	missense_variant	13:g.32937554G>A	ENST00000544455:c.8442G>A	ENSP00000439902:p.V2739I	0	missense_variant	PM2	BP4	2
PB	BRCA2	SJMB016	Medulloblastoma	missense	V2739I	rs80359069		NA			Tolerated	Benign	Neutral	Silver		13	32937554	G	A	TAGATCCTCCCCTCTTAGCT[G/A]TCTTAAAGAATGGCAGACTG	119395734	NM_000059	30	43	11	21	.	.	.	.	3348	4800	2086	4149	BRCA2	13	32937554	32937554	G	A	missense_variant	13:g.32937554G>A	ENST00000544455:c.8442G>A	ENSP00000439902:p.V2739I	0	missense_variant	PM2	BP4	2
PB	BRCA2	SJHYPER121	Hyperdiploid ALL	missense	G3153A	rs80359220		NA			Tolerated	Benign	Neutral	Silver		13	32969027	G	C	TTCTGCTAGTCCAAAAGAGG[G/C]CCACTTTCAAGAGACATTCA	119395734	NM_000059	17	40	15	36	.	.	.	.	1841	4035	1931	4180	BRCA2	13	32969027	32969027	G	C	missense_variant	13:g.32969027G>C	ENST00000544455:c.9685G>C	ENSP00000439902:p.G3153A	0	missense_variant	PM2	BP4	2
PB	BRCA2	SJERG007	ALL with alterations of ERG	missense	T3211K			NA	Yes		Tolerated	Benign	Neutral	Bronze		13	32971165	C	A	TGCTCAAATCATTCCTGGTA[C/A]AGGAAACAAGCTTCTGGTAA	119395734	NM_000059	.	.	.	.	13	33	36	60	3833	7842	3431	7459	BRCA2	13	32971165	32971165	C	A	missense_variant	13:g.32971165C>A	ENST00000544455:c.9859C>A	ENSP00000439902:p.T3211K	0	missense_variant	PM2	BP4	2
PB	BRCA2	SJCBF110	Core binding factor AML	missense	K3257R	rs55847618		0.000461326			Tolerated	Benign	Neutral	Silver		13	32972420	A	G	AAAGTCTTGTAAAGGGGAGA[A/G]AGAGATTGATGACCAAAAGA	119395734	NM_000059	.	.	.	.	25	53	42	88	Sanger	Sanger	1618	3384	BRCA2	13	32972420	32972420	A	G	missense_variant	13:g.32972420A>G	ENST00000544455:c.9997A>G	ENSP00000439902:p.K3257R	0	missense_variant	PM2	BP4	2
PB	CDH1	SJMB016	Medulloblastoma	missense	A102T	rs368492235					Tolerated	Benign	Low	Bronze		16	68835713	G	A	AGATCCATTTCTTGGTCTAC[G/A]CCTGGGACTCCACCTACAGA	4757960	NM_004360	10	22	9	21	.	.	.	.	2036	3737	1691	3480	CDH1	16	68835713	68835713	G	A	missense_variant	16:g.68835713G>A	ENST00000261769:c.495G>A	ENSP00000261769:p.A102T	0	missense_variant	PM2	BP4	2
PB	CDH1	SJACT015	Adrenocortical Carcinoma	missense	H123Q						Tolerated	Benign	Neutral	Bronze		16	68835778	C	G	AATACAGTGGGGCACCACCA[C/G]CGCCCCCCGCCCCATCAGGT	4757960	NM_004360	.	.	.	.	54	56	31	53	4935	5423	6176	9953	CDH1	16	68835778	68835778	C	G	missense_variant	16:g.68835778C>G	ENST00000261769:c.560C>G	ENSP00000261769:p.H123Q	0	missense_variant	PM2	BP4	2
PB	CDH1	SJE2A028	B-Lineage ALL E2A-PBX1 Subtype	missense	T368I						Tolerated	Benign	Neutral	Bronze		16	68846132	C	T	TGTGATCACAGTCACTGACA[C/T]CAACGATAATCCTCCGATCT	4757960	NM_004360	.	.	.	.	35	86	33	60	4185	8524	3140	6485	CDH1	16	68846132	68846132	C	T	missense_variant	16:g.68846132C>T	ENST00000261769:c.1294C>T	ENSP00000261769:p.T368I	0	missense_variant	PM2	BP4	2
U	CDH1	SJERG006	ALL with alterations of ERG	missense	T562A						Tolerated	Benign	Medium	Silver		16	68853301	A	G	ACGTGAAGAACAGCACGTAC[A/G]CAGCCCTAATCATAGCTACA	4757960	NM_004360	20	46	16	38	.	.	.	.	2460	5170	2141	4468	CDH1	16	68853301	68853301	A	G	missense_variant	16:g.68853301A>G	ENST00000261769:c.1875A>G	ENSP00000261769:p.T562A	0	missense_variant	PM2	BP4	2
PB	CDH1	SJETV074	ETV6-RUNX1 ALL	missense	G693S						Tolerated	Benign	Neutral	Bronze		16	68857442	G	A	GTGACTGTGAAGGGGCCGCT[G/A]GCGTCTGTAGGAAGGCACAG	4757960	NM_004360	21	44	20	33	.	.	.	.	2347	4794	2091	4377	CDH1	16	68857442	68857442	G	A	missense_variant	16:g.68857442G>A	ENST00000261769:c.2268G>A	ENSP00000261769:p.G693S	0	missense_variant	PM2	BP4	2
PB	CDH1	SJBALL020	BALL	missense	N867S						Tolerated	Benign	Neutral	Bronze		16	68867353	A	G	CTACTTGAACGAATGGGGCA[A/G]TCGCTTCAAGAAGCTGGCTG	4757960	NM_004360	.	.	.	.	0	174	65	129	23	10017	4849	9968	CDH1	16	68867353	68867353	A	G	missense_variant	16:g.68867353A>G	ENST00000261769:c.2791A>G	ENSP00000261769:p.N867S	0	missense_variant	PM2	BP4	2
PB	CDK4	SJINF014	Infant ALL	missense	S259L	rs201617914		0.000153799			Tolerated	Benign	Low	Bronze		12	58143008	G	A	CCTCCATCTCAGGTACCACC[G/A]ACTGCACTGGGCGGGGCCCT	4502735	NM_000075	16	34	18	32	.	.	.	.	1580	3175	1648	3245	CDK4	12	58143008	58143008	G	A	missense_variant	12:g.58143008G>A	ENST00000257904:c.1142G>A	ENSP00000257904:p.S259L	0	missense_variant	PM2	BP4	2
PB	CDK4	SJEPD009	Ependymoma	missense	I230T						Deleterious	Probably damaging	Low	Bronze		12	58143095	A	G	CATCCTCTGGAGGCAGCCCA[A/G]TCAGGCTGTGGGGGACAGGA	4502735	NM_000075	12	28	17	41	.	.	.	.	1529	3208	1132	2401	CDK4	12	58143095	58143095	A	G	missense_variant	12:g.58143095A>G	ENST00000257904:c.1055A>G	ENSP00000257904:p.I230T	0	missense_variant	PM2	BP4	2
PB	CDK4	SJEWS001302	Ewing's sarcoma	missense	R209C	rs140644696		0.000922651			Deleterious	Benign	Neutral	Bronze		12	58144446	G	A	GTGGGTCCCATACTTTCGAC[G/A]AAACATCTCTGCAAAGATAC	4502735	NM_000075	35	66	14	35	.	.	.	.	2298	4263	3072	5961	CDK4	12	58144446	58144446	G	A	missense_variant	12:g.58144446G>A	ENST00000257904:c.991G>A	ENSP00000257904:p.R209C	0	missense_variant	PM2	BP4	2
PB	CEBPA	SJEWS010369	Ewing's sarcoma	missense	A170T						Tolerated	Benign	Low	Bronze		19	33792813	C	T	GGCCAGCGCCAGCTGCTTGG[C/T]TTCATCCTCCTCGCGGGGCT	28872794	NM_004364	9	18	7	10	.	.	.	.	.	.	.	.	CEBPA	19	33792813	33792813	C	T	missense_variant	19:g.33792813C>T	ENST00000498907:c.658C>T	ENSP00000427514:p.A170T	0	missense_variant	PM2	BP4	2
PB	CEBPA	SJERG020300	ALL with alterations of ERG	missense	S21N						Tolerated	Benign	Low	Bronze		19	33793259	C	T	TGCTGGGCGCGTGCGGGGGG[C/T]TCTGCAGGTGGCTGCTCATC	28872794	NM_004364	6	10	1	4	.	.	.	.	266	587	153	351	CEBPA	19	33793259	33793259	C	T	missense_variant	19:g.33793259C>T	ENST00000498907:c.212C>T	ENSP00000427514:p.S21N	0	missense_variant	PM2	BP4	2
PB	DICER1	SJE2A008	B-Lineage ALL E2A-PBX1 Subtype	missense	A1624P	rs372967646		0.000461326			Tolerated	Benign	Low	Bronze		14	95562387	C	G	GCGTGAACTGGCCACAGAAG[C/G]AGCAGCACAGCTCACTGAAA	29294651	NM_177438	20	45	12	24	.	.	.	.	2707	5498	2776	5813	DICER1	14	95562387	95562387	C	G	missense_variant	14:g.95562387C>G	ENST00000526495:c.5162C>G	ENSP00000437256:p.A1624P	0	missense_variant	PM2	BP4	2
PB	DICER1	SJEPD011	Ependymoma	missense	R1599G						Tolerated	Benign	Neutral	Bronze		14	95562462	G	C	AGGGCACAGGGCCTTTTCCC[G/C]ATCAGTCCTTTTAATTACCG	29294651	NM_177438	25	37	6	23	.	.	.	.	4177	8482	2642	5186	DICER1	14	95562462	95562462	G	C	missense_variant	14:g.95562462G>C	ENST00000526495:c.5087G>C	ENSP00000437256:p.R1599G	0	missense_variant	PM2	BP4	2
PB	DICER1	SJHYPO047	Hypodiploid ALL	missense	G1284A						Tolerated	Benign	Neutral	Bronze		14	95569882	C	G	CAAGAGTCCTTGAGGAGTAC[C/G]CAATAGAAGGGCTCTGCTCA	29294651	NM_177438	.	.	.	.	63	128	52	100	3511	7266	2283	4847	DICER1	14	95569882	95569882	C	G	missense_variant	14:g.95569882C>G	ENST00000526495:c.4143C>G	ENSP00000437256:p.G1284A	0	missense_variant	PM2	BP4	2
PB	DICER1	SJNBL187	Neuroblastoma	missense	L1271F						Tolerated	Benign	Neutral	Bronze		14	95569922	G	A	AGAATCCATCCTGCCCTTGA[G/A]CACTTGAATAGTGTCTGTCG	29294651	NM_177438	29	70	17	31	.	.	.	.	4766	7078	2689	5583	DICER1	14	95569922	95569922	G	A	missense_variant	14:g.95569922G>A	ENST00000526495:c.4103G>A	ENSP00000437256:p.L1271F	0	missense_variant	PM2	BP4	2
PB	DICER1	SJNBL151	Neuroblastoma	missense	E1226K						Tolerated	Benign	Low	Bronze		14	95570057	C	T	GCTGGGCTGGGGCTGGTTCT[C/T]GTAACTGTATAAATTCTGAA	29294651	NM_177438	.	.	.	.	71	165	42	92	1509	3923	1781	3640	DICER1	14	95570057	95570057	C	T	missense_variant	14:g.95570057C>T	ENST00000526495:c.3968C>T	ENSP00000437256:p.E1226K	0	missense_variant	PM2	BP4	2
PB	DICER1	SJHYPER023	Hyperdiploid ALL	missense	T1173I						Tolerated	Benign	Neutral	Bronze		14	95570215	G	A	AAGAAAGACCATTAATTGCT[G/A]TAAGATCTGCTGAAACTTCA	29294651	NM_177438	58	111	12	21	47	89	34	61	3222	6811	2312	4704	DICER1	14	95570215	95570215	G	A	missense_variant	14:g.95570215G>A	ENST00000526495:c.3810G>A	ENSP00000437256:p.T1173I	0	missense_variant	PM2	BP4	2
PB	DICER1	SJPHALL010	BCR-ABL1 ALL	missense	I907T	rs200408568					Tolerated	Benign	Neutral	Bronze		14	95574029	A	G	ACTTTGTACTGGGAATGCCT[A/G]TGCGAGCTTCAGACTTCTCA	29294651	NM_177438	35	70	24	41	.	.	.	.	.	.	.	.	DICER1	14	95574029	95574029	A	G	missense_variant	14:g.95574029A>G	ENST00000526495:c.3012A>G	ENSP00000437256:p.I907T	0	missense_variant	PM2	BP4	2
PB	DICER1	SJRHB041	Rhabdosarcoma	missense	V62I						Tolerated	Benign	Low	Bronze		14	95598975	C	T	TGAGCCAGTGTTTAAACAGA[C/T]GATGGTATTATGATCCAGAG	29294651	NM_177438	.	.	.	.	82	120	49	81	3136	4702	1820	3647	DICER1	14	95598975	95598975	C	T	missense_variant	14:g.95598975C>T	ENST00000526495:c.476C>T	ENSP00000437256:p.V62I	0	missense_variant	PM2	BP4	2
PB	EPCAM	SJERG016	ALL with alterations of ERG	missense	V36I						Tolerated	Benign	Low	Bronze		2	47600631	G	A	GTGAAAACTACAAGCTGGCC[G/A]TAAACTGCTTTGTGAATAAT	218505670	NM_002354	37	73	24	38	11	23	6	14	2019	3809	1901	3554	EPCAM	2	47600631	47600631	G	A	missense_variant	2:g.47600631G>A	ENST00000263735:c.464G>A	ENSP00000263735:p.V36I	0	missense_variant	PM2	BP4	2
PB	EPCAM	SJACT066	Adrenocortical Carcinoma	missense	L88V						Tolerated	Benign	Neutral	Bronze		2	47601024	C	G	GAGCAAAACCTGAAGGGGCC[C/G]TCCAGAACAATGATGGGCTT	218505670	NM_002354	3	13	8	22	.	.	.	.	3208	8239	2117	4333	EPCAM	2	47601024	47601024	C	G	missense_variant	2:g.47601024C>G	ENST00000263735:c.620C>G	ENSP00000263735:p.L88V	0	missense_variant	PM2	BP4	2
PB	FH	SJACT070	Adrenocortical Carcinoma	missense	E499K						Tolerated	Benign	Low	Bronze		1	241661166	C	T	GTCCTTAGGTTTTACCCATT[C/T]GTCAAACTGCTCTGCTGTGA	19743875	NM_000143	35	74	19	37	.	.	.	.	2521	4736	1801	3566	FH	1	241661166	241661166	C	T	missense_variant	1:g.241661166C>T	ENST00000366560:c.1534C>T	ENSP00000355518:p.E499K	0	missense_variant	PM2	BP4	2
PB	FH	SJLGG006	Low Grade Glioma	missense	L492V						Tolerated	Benign	Low	Bronze		1	241661187	G	C	GTCAAACTGCTCTGCTGTGA[G/C]ATAGCCAAGTTCGATAGCAG	19743875	NM_000143	28	50	20	32	.	.	.	.	1194	2569	1058	2152	FH	1	241661187	241661187	G	C	missense_variant	1:g.241661187G>C	ENST00000366560:c.1513G>C	ENSP00000355518:p.L492V	0	missense_variant	PM2	BP4	2
U	FH	SJEWS001320	Ewing's sarcoma	missense	R101Q	rs75086406					Tolerated	Probably damaging	Neutral	Silver	15663510	1	241676979	C	T	GGTTTACTTCAGCGGCCGCT[C/T]GCTTCAAGATGCCAAAAGCT	19743875	NM_000143	28	54	21	35	.	.	.	.	1015	2052	953	2013	FH	1	241676979	241676979	C	T	missense_variant	1:g.241676979C>T	ENST00000366560:c.341C>T	ENSP00000355518:p.R101Q	0	missense_variant	PM2	BP4	2
PB	GATA2	SJINF011	Infant ALL	missense	S425L	rs146554939		0.00030755			Tolerated	Benign	Low	Bronze		3	128200031	G	A	CAGCTGCACTGAAGGGGGAT[G/A]ACTTCTCCTGCATGCACTTT	20070352	NM_032638	9	20	6	10	.	.	.	.	2219	4323	1825	4235	GATA2	3	128200031	128200031	G	A	missense_variant	3:g.128200031G>A	ENST00000341105:c.1606G>A	ENSP00000345681:p.S425L	0	missense_variant	PM2	BP4	2
PB	GATA2	SJACT070	Adrenocortical Carcinoma	missense	G149R						Tolerated	Benign	Neutral	Bronze		3	128204996	C	T	TGAGCTCCCGCTGCCTCCCC[C/T]GCTCCCACCCCCAGCCCCTG	20070352	NM_032638	4	22	8	11	.	.	.	.	773	1950	1493	2204	GATA2	3	128204996	128204996	C	T	missense_variant	3:g.128204996C>T	ENST00000341105:c.777C>T	ENSP00000345681:p.G149R	0	missense_variant	PM2	BP4	2
PB	GATA2	SJERG020053	ALL with alterations of ERG	missense	G149R						Tolerated	Benign	Neutral	Bronze		3	128204996	C	T	TGAGCTCCCGCTGCCTCCCC[C/T]GCTCCCACCCCCAGCCCCTG	20070352	NM_032638	.	.	.	.	14	17	13	21	395	585	631	923	GATA2	3	128204996	128204996	C	T	missense_variant	3:g.128204996C>T	ENST00000341105:c.777C>T	ENSP00000345681:p.G149R	0	missense_variant	PM2	BP4	2
U	HRAS	SJEPD001510	Ependymoma	missense	N86T	rs138272051		0.000461326			Tolerated	Benign	Medium	Silver		11	533799	T	G	TGTCCTCAAAAGACTTGGTG[T/G]TGTTGATGGCAAACACACAC	34222246	NM_176795	.	.	.	.	53	108	67	136	3528	6512	368	691	HRAS	11	533799	533799	T	G	missense_variant	11:g.533799T>G	ENST00000451590:c.445T>G	ENSP00000407586:p.N86T	0	missense_variant	PM2	BP4	2
U	MAP2K2	SJINF020031	Infant ALL	missense	R313Q	rs151133017		0.00030755			Tolerated	Damaging	Neutral	Silver		19	4097323	C	T	CAAAGATGGCCATGGCAGGC[C/T]GGCTATCCATCCCGTGACCT	13489054	NM_030662	30	46	20	37	.	.	.	.	2762	5544	4799	9095	MAP2K2	19	4097323	4097323	C	T	missense_variant	19:g.4097323C>T	ENST00000262948:c.1192C>T	ENSP00000262948:p.R313Q	0	missense_variant	PM2	BP4	2
U	MAP2K2	SJINF020032	Infant ALL	missense	R313Q	rs151133017		0.00030755			Tolerated	Damaging	Neutral	Silver		19	4097323	C	T	CAAAGATGGCCATGGCAGGC[C/T]GGCTATCCATCCCGTGACCT	13489054	NM_030662	11	28	8	17	.	.	.	.	2725	5983	4352	8012	MAP2K2	19	4097323	4097323	C	T	missense_variant	19:g.4097323C>T	ENST00000262948:c.1192C>T	ENSP00000262948:p.R313Q	0	missense_variant	PM2	BP4	2
PB	MAP2K2	SJAMLM7066	Acute megakaryoblastic leukemia	missense	P298L	rs200371894					Tolerated	Benign	Low	Bronze		19	4099225	G	A	CGGGGCGCCCGGGGGGCCTC[G/A]GCCGAGGCGAGATGCTGTGA	13489054	NM_030662	.	.	.	.	8	9	3	6	.	.	.	.	MAP2K2	19	4099225	4099225	G	A	missense_variant	19:g.4099225G>A	ENST00000262948:c.1147G>A	ENSP00000262948:p.P298L	0	missense_variant	PM2	BP4	2
PB	MEN1	SJE2A002	B-Lineage ALL E2A-PBX1 Subtype	missense	G503D	rs375804228		NA			Tolerated	Benign	Neutral	Bronze		11	64572131	C	T	CACCCTGGCCGGTGCCCAGG[C/T]CCTTGTCCAGTGCTGGCTTC	18860847	NM_130799	5	12	2	2	.	.	.	.	233	492	672	1112	MEN1	11	64572131	64572131	C	T	missense_variant	11:g.64572131C>T	ENST00000337652:c.2027C>T	ENSP00000337088:p.G508D	0	missense_variant	PM2	BP4	2
PB	MEN1	SJE2A028	B-Lineage ALL E2A-PBX1 Subtype	missense	G503D	rs375804228		NA			Tolerated	Benign	Neutral	Bronze		11	64572131	C	T	CACCCTGGCCGGTGCCCAGG[C/T]CCTTGTCCAGTGCTGGCTTC	18860847	NM_130799	.	.	.	.	8	18	4	11	1797	3484	2071	4297	MEN1	11	64572131	64572131	C	T	missense_variant	11:g.64572131C>T	ENST00000337652:c.2027C>T	ENSP00000337088:p.G508D	0	missense_variant	PM2	BP4	2
PB	MEN1	SJTALL065	T-cell ALL	missense	N189S			NA			Tolerated	Probably damaging	Neutral	Bronze		11	64575451	T	C	CCTCAGCTGTCTGCTCCCCA[T/C]TGGGCCCAAACACTACCCAG	18860847	NM_130799	.	.	.	.	28	45	39	70	3918	8156	1689	3219	MEN1	11	64575451	64575451	T	C	missense_variant	11:g.64575451T>C	ENST00000337652:c.1085T>C	ENSP00000337088:p.N194S	0	missense_variant	PM2	BP4	2
PB	MLH1	SJE2A010	B-Lineage ALL E2A-PBX1 Subtype	missense	Q327E			NA			Tolerated	Damaging	Low	Silver	19731080	3	37061895	C	G	AGAGCATCCTGGAGCGGGTG[C/G]AGCAGCACATCGAGAGCAAG	4557757	NM_000249	20	33	10	26	.	.	.	.	590	945	750	1490	MLH1	3	37061895	37061895	C	G	missense_variant	3:g.37061895C>G	ENST00000231790:c.1195C>G	ENSP00000231790:p.Q327E	0	missense_variant	PM2	BP4	2
B	MLH1	SJHYPO147	Hypodiploid ALL	missense	G373R			NA			Tolerated	Benign	Low	Bronze		3	37067206	G	A	TGACCTCGTCTTCTACTTCT[G/A]GAAGTAGTGATAAGGTCTAT	4557757	NM_000249	7	14	9	20	.	.	.	.	13	83	106	1167	MLH1	3	37067206	37067206	G	A	missense_variant	3:g.37067206G>A	ENST00000231790:c.1333G>A	ENSP00000231790:p.G373R	0	missense_variant	PM2	BP4	2
PB	MLH1	SJETV032	ETV6-RUNX1 ALL	missense	Y721C			NA			Deleterious	Benign	Low	Silver	10713887	3	37092035	A	G	GACTGTGGAACACATTGTCT[A/G]TAAAGCCTTGCGCTCACACA	4557757	NM_000249	34	59	14	30	.	.	.	.	2802	5618	2994	5820	MLH1	3	37092035	37092035	A	G	missense_variant	3:g.37092035A>G	ENST00000231790:c.2378A>G	ENSP00000231790:p.Y721C	0	missense_variant	PM2	BP4	2
PB	MSH2	SJEPD001510	Ependymoma	missense	Y118C			NA			Tolerated	Probably damaging	Neutral	Silver		2	47635681	A	G	ATCCAAGGAGAATGATTGGT[A/G]TTTGGCATATAAGGTAATTA	4557761	NM_000251	.	.	.	.	12	15	14	29	2960	5745	1717	3404	MSH2	2	47635681	47635681	A	G	missense_variant	2:g.47635681A>G	ENST00000233146:c.576A>G	ENSP00000233146:p.Y118C	0	missense_variant	PM2	BP4	2
B	MSH2	SJNBL195	Neuroblastoma	missense	I145M	rs63750124		0.000768876			Tolerated	Benign	Neutral	Silver	15855432	2	47637301	T	G	AATGATATGTCAGCTTCCAT[T/G]GGTGTTGTGGGTGTTAAAAT	4557761	NM_000251	65	92	15	33	.	.	.	.	3358	4849	2013	4365	MSH2	2	47637301	47637301	T	G	missense_variant	2:g.47637301T>G	ENST00000233146:c.658T>G	ENSP00000233146:p.I145M	0	missense_variant	PM2	BP4	2
B	MSH2	SJPHALL015	BCR-ABL1 ALL	missense	I145M	rs63750124		0.000768876			Tolerated	Benign	Neutral	Silver	15855432	2	47637301	T	G	AATGATATGTCAGCTTCCAT[T/G]GGTGTTGTGGGTGTTAAAAT	4557761	NM_000251	26	55	15	37	.	.	.	.	Sanger	Sanger	Sanger	Sanger	MSH2	2	47637301	47637301	T	G	missense_variant	2:g.47637301T>G	ENST00000233146:c.658T>G	ENSP00000233146:p.I145M	0	missense_variant	PM2	BP4	2
PB	MSH2	SJBALL020882	PH-LIKE	missense	K449N			NA			Tolerated	Probably damaging	Medium	Silver	11208710	2	47672757	G	C	CTTCGTTCTGACTTCTCCAA[G/C]TTTCAGGAAATGATAGAAAC	4557761	NM_000251	31	71	13	25	.	.	.	.	329	691	1123	2276	MSH2	2	47672757	47672757	G	C	missense_variant	2:g.47672757G>C	ENST00000233146:c.1570G>C	ENSP00000233146:p.K449N	0	missense_variant	PM2	BP4	2
PB	MSH2	SJBALL021434	ALL with alterations of ERG	missense	N596S	rs41295288		0.000461326			Tolerated	Benign	Neutral	Silver	10573010	2	47702191	A	G	AGAACCAATGCAGACACTCA[A/G]TGATGTGTTAGCTCAGCTAG	4557761	NM_000251	.	.	.	.	26	51	52	99	2979	5970	3953	7884	MSH2	2	47702191	47702191	A	G	missense_variant	2:g.47702191A>G	ENST00000233146:c.2010A>G	ENSP00000233146:p.N596S	0	missense_variant	PM2	BP4	2
PB	MSH2	SJHYPO019	Hypodiploid ALL	missense	D597A			NA			Tolerated	Benign	Low	Silver		2	47702194	A	C	ACCAATGCAGACACTCAATG[A/C]TGTGTTAGCTCAGCTAGATG	4557761	NM_000251	.	.	.	.	52	60	24	53	1905	2107	2140	4596	MSH2	2	47702194	47702194	A	C	missense_variant	2:g.47702194A>C	ENST00000233146:c.2013A>C	ENSP00000233146:p.D597A	0	missense_variant	PM2	BP4	2
PB	MSH2	SJEWS001318	Ewing's sarcoma	missense	Q793E			NA			Tolerated	Benign	Neutral	Silver		2	47705577	C	G	AACTTACTGCCTTGGCCAAT[C/G]AGATACCAACTGTTAATAAT	4557761	NM_000251	31	62	14	40	.	.	.	.	3113	5718	3637	7006	MSH2	2	47705577	47705577	C	G	missense_variant	2:g.47705577C>G	ENST00000233146:c.2600C>G	ENSP00000233146:p.Q793E	0	missense_variant	PM2	BP4	2
B	MSH6	SJHYPER017	Hyperdiploid ALL	missense	N112D			NA			Tolerated	Probably damaging	Neutral	Bronze		2	48018139	A	G	GGTGGCCTTGTCTGGTTTAC[A/G]ACCACCCCTTTGATGGAACA	4504191	NM_000179	.	.	.	.	22	43	19	34	Sanger	Sanger	Sanger	Sanger	MSH6	2	48018139	48018139	A	G	missense_variant	2:g.48018139A>G	ENST00000234420:c.486A>G	ENSP00000234420:p.N112D	0	missense_variant	PM2	BP4	2
B	MSH6	SJEWS010369	Ewing's sarcoma	missense	A182V			NA			Tolerated	Benign	Low	Bronze		2	48023120	C	T	AATGCAACGTGCAGATGAAG[C/T]CTTAAATAAAGACAAGATTA	4504191	NM_000179	19	29	12	19	.	.	.	.	N/A	N/A	N/A	N/A	MSH6	2	48023120	48023120	C	T	missense_variant	2:g.48023120C>T	ENST00000234420:c.697C>T	ENSP00000234420:p.A182V	0	missense_variant	PM2	BP4	2
B	MSH6	SJINF012	Infant ALL	missense	G289D	rs368318845		0.00030755			Tolerated	Benign	Neutral	Bronze		2	48025988	G	A	GGGGGATAGTGAGAGTGAAG[G/A]CCTGAACAGCCCTGTCAAAG	4504191	NM_000179	26	51	11	19	.	.	.	.	1752	3467	1815	3527	MSH6	2	48025988	48025988	G	A	missense_variant	2:g.48025988G>A	ENST00000234420:c.1018G>A	ENSP00000234420:p.G289D	0	missense_variant	PM2	BP4	2
B	MSH6	SJTALL012	T-cell ALL	missense	R298Q			NA			Tolerated	Benign	Low	Bronze		2	48026015	G	A	CAGCCCTGTCAAAGTTGCTC[G/A]AAAGCGGAAGAGAATGGTGA	4504191	NM_000179	10	30	12	21	.	.	.	.	202	486	1180	2406	MSH6	2	48026015	48026015	G	A	missense_variant	2:g.48026015G>A	ENST00000234420:c.1045G>A	ENSP00000234420:p.R298Q	0	missense_variant	PM2	BP4	2
B	MSH6	SJE2A009	B-Lineage ALL E2A-PBX1 Subtype	missense	S314R	rs150440246		0.000615101			Tolerated	Benign	Low	Bronze		2	48026064	C	G	GGCTCTCTTAAAAGGAAAAG[C/G]TCTAGGAAGGAAACGCCCTC	4504191	NM_000179	23	45	16	31	.	.	.	.	1514	2950	2834	5610	MSH6	2	48026064	48026064	C	G	missense_variant	2:g.48026064C>G	ENST00000234420:c.1094C>G	ENSP00000234420:p.S314R	0	missense_variant	PM2	BP4	2
B	MSH6	SJCBF152	Core binding factor AML	missense	T553I			NA			Tolerated	Benign	Low	Bronze		2	48026780	C	T	GGAAGATTCTTCTGGCCATA[C/T]TCGTGCATATGGTGTGTGCT	4504191	NM_000179	.	.	.	.	37	89	41	103	5722	11036	2962	5517	MSH6	2	48026780	48026780	C	T	missense_variant	2:g.48026780C>T	ENST00000234420:c.1810C>T	ENSP00000234420:p.T553I	0	missense_variant	PM2	BP4	2
U	MSH6	SJNBL027	Neuroblastoma	missense	P623A	rs3136334		0.000615195			Tolerated	Benign	Low	Silver		2	48026989	C	G	CTCTTCAGGAAGGTCTGATA[C/G]CCGGCTCCCAGTTTTGGGAT	4504191	NM_000179	20	39	14	28	.	.	.	.	3424	6733	2775	5734	MSH6	2	48026989	48026989	C	G	missense_variant	2:g.48026989C>G	ENST00000234420:c.2019C>G	ENSP00000234420:p.P623A	0	missense_variant	PM2	BP4	2
U	MSH6	SJPHALL009	BCR-ABL1 ALL	missense	P623A	rs3136334		0.000615195			Tolerated	Benign	Low	Silver		2	48026989	C	G	CTCTTCAGGAAGGTCTGATA[C/G]CCGGCTCCCAGTTTTGGGAT	4504191	NM_000179	29	49	23	52	.	.	.	.	3514	6960	2118	4279	MSH6	2	48026989	48026989	C	G	missense_variant	2:g.48026989C>G	ENST00000234420:c.2019C>G	ENSP00000234420:p.P623A	0	missense_variant	PM2	BP4	2
B	MSH6	SJCBF103	Core binding factor AML	missense	M1326R			NA			Tolerated	Benign	Neutral	Bronze		2	48033766	T	G	AGCAAGAGAATTTGAGAAGA[T/G]GAATCAGTCACTACGATTAT	4504191	NM_000179	.	.	.	.	45	90	31	65	2907	5734	2490	4783	MSH6	2	48033766	48033766	T	G	missense_variant	2:g.48033766T>G	ENST00000234420:c.4129T>G	ENSP00000234420:p.M1326R	0	missense_variant	PM2	BP4	2
PB	NF1	SJOS001112	Osteosarcoma	missense	A308G			NA			Tolerated	Benign	Neutral	Bronze		17	29527474	C	G	CAGTCTACGAAAAGCTCTTG[C/G]TGGCCATGGAGGAAGTAGGC	4557793	NM_000267	32	34	15	23	.	.	.	.	4123	4644	1066	2201	NF1	17	29527474	29527474	C	G	missense_variant	17:g.29527474C>G	ENST00000358273:c.1306C>G	ENSP00000351015:p.A308G	0	missense_variant	PM2	BP4	2
PB	NF1	SJE2A005	B-Lineage ALL E2A-PBX1 Subtype	missense	S1124N	rs374472758		0.000153775			Tolerated	Benign	Neutral	Bronze		17	29559774	G	A	CAGTGAAGTTGAAGATGAAA[G/A]TGCGCAAACAGGTGGCAGGA	4557793	NM_000267	28	48	11	27	.	.	.	.	2012	4004	1869	3915	NF1	17	29559774	29559774	G	A	missense_variant	17:g.29559774G>A	ENST00000358273:c.3754G>A	ENSP00000351015:p.S1124N	0	missense_variant	PM2	BP4	2
PB	NF1	SJOS012	Osteosarcoma	missense	P1466S			NA			Tolerated	Benign	Neutral	Bronze		17	29587415	C	T	TTGATATAGCATCTGATTGT[C/T]CTACAAGTGATGCAGTAAAT	4557793	NM_000267	39	58	24	35	.	.	.	.	2073	3095	3285	6097	NF1	17	29587415	29587415	C	T	missense_variant	17:g.29587415C>T	ENST00000358273:c.4842C>T	ENSP00000351015:p.P1487S	0	missense_variant	PM2	BP4	2
PB	NF1	SJE2A023	B-Lineage ALL E2A-PBX1 Subtype	missense	Q1948L	rs143502927		0.000615101			Tolerated	Benign	Low	Bronze		17	29661949	A	T	TAATGATGATGCCAAACGAC[A/T]AAGAGTTACTGCTATTCTTG	4557793	NM_000267	22	51	18	36	25	68	12	29	405	833	1388	3004	NF1	17	29661949	29661949	A	T	missense_variant	17:g.29661949A>T	ENST00000358273:c.6289A>T	ENSP00000351015:p.Q1969L	0	missense_variant	PM2	BP4	2
PB	NF1	SJBALL247	PH-LIKE	missense	A2315S			NA			Tolerated	Probably damaging	Low	Bronze		17	29667607	G	T	ACTTGTATTCAGCAGGTACC[G/T]CACTTCTTGAACAAAACCTG	4557793	NM_000267	28	52	11	23	.	.	.	.	2756	4801	1406	2585	NF1	17	29667607	29667607	G	T	missense_variant	17:g.29667607G>T	ENST00000358273:c.7389G>T	ENSP00000351015:p.A2336S	0	missense_variant	PM2	BP4	2
PB	NF1	SJHGG035	High Grade Glioma	missense	H2459R	rs371151718		0.000153775			Tolerated	Benign	Neutral	Bronze		17	29677318	A	G	GGATACATATCCCATTCATC[A/G]TGGTGACCCTTCCTATAGGT	4557793	NM_000267	.	.	.	.	6	22	21	47	1557	4876	1907	3595	NF1	17	29677318	29677318	A	G	missense_variant	17:g.29677318A>G	ENST00000358273:c.7822A>G	ENSP00000351015:p.H2480R	0	missense_variant	PM2	BP4	2
PB	NF1	SJBALL021894	BALL	missense	I2660V	rs146315101		0.00030755			Tolerated	Benign	Neutral	Bronze		17	29685568	A	G	ATCCAAATTTGTTAAATCCA[A/G]TCCATGGAATTGTGCAGAGT	4557793	NM_000267	40	84	16	34	.	.	.	.	2974	6348	2510	5309	NF1	17	29685568	29685568	A	G	missense_variant	17:g.29685568A>G	ENST00000358273:c.8424A>G	ENSP00000351015:p.I2681V	0	missense_variant	PM2	BP4	2
PB	NF1	SJRHB013	Rhabdosarcoma	missense	N2812H			NA				Benign	Neutral	Bronze		17	29701150	A	C	GCGCTGGCAGTTTCAAACGT[A/C]ATAGCATTAAGAAGATCGTG	109826564	NM_000267	12	35	10	24	.	.	.	.	2319	4855	1175	2224	NF1	17	29701150	29701150	A	C	missense_variant	17:g.29701150A>C	ENST00000358273:c.8880A>C	ENSP00000351015:p.N2833H	0	missense_variant	PM2	BP4	2
U	NF2	SJHYPER010	Hyperdiploid ALL	missense	E547K	rs199669486		0.000461326				Probably damaging	Medium	Silver		22	30077492	G	A	ATGAACTCAAGACAGAAATC[G/A]AGGCCTTGAAACTGAAAGAG	4557795	NM_000268	27	42	12	29	.	.	.	.	1159	2375	1385	3103	NF2	22	30077492	30077492	G	A	missense_variant	22:g.30077492G>A	ENST00000338641:c.2080G>A	ENSP00000344666:p.E547K	0	missense_variant	PM2	BP4	2
PB	NRAS	SJNBL025	Neuroblastoma	missense	I84V			0.000153775			Tolerated	Benign	Neutral	Bronze		1	115256461	T	C	AAATGACTTGCTATTATTGA[T/C]GGCAAATACACAGAGGAAGC	4505451	NM_002524	27	37	19	30	.	.	.	.	894	1369	1503	2998	NRAS	1	115256461	115256461	T	C	missense_variant	1:g.115256461T>C	ENST00000369535:c.504T>C	ENSP00000358548:p.I84V	0	missense_variant	PM2	BP4	2
PB	PALB2	SJNBL010	Neuroblastoma	missense	S629F						Tolerated	Benign	Low	Bronze		16	23641589	G	A	CCACTGGTTTTTCTGAGCAG[G/A]ACTTCACTTTTTCAAGCTTA	27436910	NM_024675	17	29	14	25	.	.	.	.	2928	5752	2162	4374	PALB2	16	23641589	23641589	G	A	missense_variant	16:g.23641589G>A	ENST00000261584:c.2039G>A	ENSP00000261584:p.S629F	0	missense_variant	PM2	BP4	2
PB	PALB2	SJETV002	ETV6-RUNX1 ALL	missense	T361S						Tolerated	Benign	Low	Bronze		16	23646785	G	C	TTTCATTCCTGCCATCAAGA[G/C]TGTCACTGGGAGATTTTAAA	27436910	NM_024675	30	59	18	34	.	.	.	.	3129	6078	2669	5568	PALB2	16	23646785	23646785	G	C	missense_variant	16:g.23646785G>C	ENST00000261584:c.1235G>C	ENSP00000261584:p.T361S	0	missense_variant	PM2	BP4	2
PB	PALB2	SJETV002	ETV6-RUNX1 ALL	missense	S354C						Deleterious	Benign	Low	Bronze		16	23646806	G	C	TGTCACTGGGAGATTTTAAA[G/C]ATTTCTCTGTTTGATTTTGT	27436910	NM_024675	35	70	19	33	.	.	.	.	2802	5015	4088	7694	PALB2	16	23646806	23646806	G	C	missense_variant	16:g.23646806G>C	ENST00000261584:c.1214G>C	ENSP00000261584:p.S354C	0	missense_variant	PM2	BP4	2
PB	PALB2	SJEWS010375	Ewing's sarcoma	missense	V248L						Tolerated	Benign	Neutral	Bronze		16	23647125	C	G	TGATAGAGTCTGTAAAGGAA[C/G]TGTAGTCGCCCTGGTGAAAT	27436910	NM_024675	32	53	8	15	.	.	.	.	.	.	.	.	PALB2	16	23647125	23647125	C	G	missense_variant	16:g.23647125C>G	ENST00000261584:c.895C>G	ENSP00000261584:p.V248L	0	missense_variant	PM2	BP4	2
PB	PALB2	SJE2A057	B-Lineage ALL E2A-PBX1 Subtype	missense	P129S						Tolerated	Benign	Low	Bronze		16	23647482	G	A	AGGGTCACTGACCCTGTGGG[G/A]AAAATGTTCTTGGGTGTCAT	27436910	NM_024675	16	40	19	39	.	.	.	.	1983	4843	1635	3354	PALB2	16	23647482	23647482	G	A	missense_variant	16:g.23647482G>A	ENST00000261584:c.538G>A	ENSP00000261584:p.P129S	0	missense_variant	PM2	BP4	2
U	PAX5	SJRHB048	Rhabdosarcoma	missense	P321T						Tolerated	Damaging	Low	Silver		9	36882052	G	T	GTAGCTGCCCTGTCCAGCGG[G/T]GGGGACGTGTGGAGGGTACC	9951920	NM_016734	.	.	.	.	88	134	49	91	139	200	2064	3466	PAX5	9	36882052	36882052	G	T	missense_variant	9:g.36882052G>T	ENST00000358127:c.1036G>T	ENSP00000350844:p.P321T	0	missense_variant	PM2	BP4	2
PB	PAX5	SJMB032	Medulloblastoma	missense	D2E	rs139701864		0.000461326			Tolerated	Benign	Neutral	Bronze		9	37034023	A	T	GTCGGATAATTTTTCTCTAA[A/T]TCCATTTTGATTTTTCAGGA	9951920	NM_016734	20	36	6	17	.	.	.	.	1489	3113	1899	3960	PAX5	9	37034023	37034023	A	T	missense_variant	9:g.37034023A>T	ENST00000358127:c.81A>T	ENSP00000350844:p.D2E	0	missense_variant	PM2	BP4	2
B	PMS2	SJOS001107	Osteosarcoma	missense	A474S	rs373114291		0.000153775			Tolerated	Benign	Neutral	Bronze		7	6026976	C	A	TCCGTGACTGGAACTCACTG[C/A]CTCTTTCTGAGGTCTCAGGA	4505913	NM_000535	9	80	13	22	.	.	.	.	512	4720	2549	5544	PMS2	7	6026976	6026976	C	A	missense_variant	7:g.6026976C>A	ENST00000265849:c.1526C>A	ENSP00000265849:p.A474S	0	missense_variant	PM2	BP4	2
B	PMS2	SJAMLM7010480	Acute megakaryoblastic leukemia	missense	V415M	rs138387687		0.00030755	Yes		Tolerated	Probably damaging	Low	Bronze		7	6027153	C	T	TCGCAGTCTGGAAATGGACA[C/T]GTCTTTTTTTTCTTCTCCAG	4505913	NM_000535	.	.	.	.	15	41	16	27	3023	7757	2463	4579	PMS2	7	6027153	6027153	C	T	missense_variant	7:g.6027153C>T	ENST00000265849:c.1349C>T	ENSP00000265849:p.V415M	0	missense_variant	PM2	BP4	2
B	PMS2	SJHYPO020	Hypodiploid ALL	missense	M312I	rs139194813		0.000768876			Tolerated	Benign	Medium	Silver		7	6031656	C	T	GGATACTGGTGTCGATTATA[C/T]ATGTGGTAGACCTCATTCAC	4505913	NM_000535	4	45	18	24	.	.	.	.	194	2083	3736	7148	PMS2	7	6031656	6031656	C	T	missense_variant	7:g.6031656C>T	ENST00000265849:c.1042C>T	ENSP00000265849:p.M312I	0	missense_variant	PM2	BP4	2
B	PMS2	*SJHYPO024	Hypodiploid ALL	missense	D60E	rs200313585		0.000923503			Tolerated	Benign	Neutral	Bronze		7	6043673	G	C	TCAATAAGATCCACTCCATA[G/C]TCCTTAAGCTTTAGATCTAG	4505913	NM_000535	.	.	.	.	2	95	46	117	329	4773	1666	3337	PMS2	7	6043673	6043673	G	C	missense_variant	7:g.6043673G>C	ENST00000265849:c.286G>C	ENSP00000265849:p.D60E	0	missense_variant	PM2	BP4	2
PB	PRKAR1A	SJERG021	ALL with alterations of ERG	missense	R342C	rs146383819		0.00030755			Deleterious	Benign	Low	Bronze		17	66526468	C	T	GTGCTGCCACAGTTGTTGCT[C/T]GTGGCCCCTTGAAGTGCGTT	47132583	NM_212472	.	.	.	.	18	36	21	43	2126	4056	2049	3724	PRKAR1A	17	66526468	66526468	C	T	missense_variant	17:g.66526468C>T	ENST00000589228:c.1152C>T	ENSP00000464977:p.R342C	0	missense_variant	PM2	BP4	2
PB	PRKAR1A	SJHGG029	High Grade Glioma	missense	R342C	rs146383819		0.00030755			Deleterious	Benign	Low	Bronze		17	66526468	C	T	GTGCTGCCACAGTTGTTGCT[C/T]GTGGCCCCTTGAAGTGCGTT	47132583	NM_212472	.	.	.	.	17	37	35	66	2881	5200	2225	3494	PRKAR1A	17	66526468	66526468	C	T	missense_variant	17:g.66526468C>T	ENST00000589228:c.1152C>T	ENSP00000464977:p.R342C	0	missense_variant	PM2	BP4	2
PB	PTCH1	SJHGG094	High Grade Glioma	missense	V1417I	rs369882883		0.000153775			Tolerated	Benign	Neutral	Bronze		9	98209286	C	T	ATCCCTCCTCTCACACCGGA[C/T]GTGGAAAGGCACGTGGGGGT	134254432	NM_001083603	.	.	.	.	26	53	23	45	1841	3547	1527	2824	PTCH1	9	98209286	98209286	C	T	missense_variant	9:g.98209286C>T	ENST00000331920:c.4552C>T	ENSP00000332353:p.V1418I	0	missense_variant	PM2	BP4	2
PB	PTCH1	SJPHALL020	BCR-ABL1 ALL	missense	P1306S			NA			Tolerated	Benign	Low	Bronze		9	98209619	G	A	TGGCCACAAGCCTTCTCTGG[G/A]GGGGTCCCTGCGGGGCTGCT	134254432	NM_001083603	13	28	6	15	.	.	.	.	376	677	1568	3274	PTCH1	9	98209619	98209619	G	A	missense_variant	9:g.98209619G>A	ENST00000331920:c.4219G>A	ENSP00000332353:p.P1307S	0	missense_variant	PM2	BP4	2
U	PTCH1	SJERG010	ALL with alterations of ERG	missense	G1295R	rs372828014		NA			Tolerated	Damaging	Neutral	Silver		9	98209652	C	T	GGGCTGCTGGCCTTGCCGTC[C/T]GGGAGGCAGGGACCCTGAGT	134254432	NM_001083603	10	17	1	2	.	.	.	.	1810	3237	2115	3950	PTCH1	9	98209652	98209652	C	T	missense_variant	9:g.98209652C>T	ENST00000331920:c.4186C>T	ENSP00000332353:p.G1296R	0	missense_variant	PM2	BP4	2
PB	PTCH1	SJACT025	Adrenocortical Carcinoma	missense	V1230A	rs182045135		0.000153775			Tolerated	Benign	Low	Bronze		9	98211463	A	G	GCTCCTCGCTGAGGCCTGAC[A/G]CTGTCGTCTGGGAACTATAC	134254466	NM_001083603	.	.	.	.	27	59	25	44	1923	3333	1273	2748	PTCH1	9	98211463	98211463	A	G	missense_variant	9:g.98211463A>G	ENST00000331920:c.3992A>G	ENSP00000332353:p.V1231A	0	missense_variant	PM2	BP4	2
U	PTCH1	SJPHALL002	BCR-ABL1 ALL	missense	V1204A			NA			Tolerated	Damaging	Low	Silver		9	98211541	A	G	CGGGCGGCATGGCGAAGCGG[A/G]CCACGCTGGGGGGTGGCTCA	134254432	NM_001083603	19	36	6	12	.	.	.	.	665	1711	517	1446	PTCH1	9	98211541	98211541	A	G	missense_variant	9:g.98211541A>G	ENST00000331920:c.3914A>G	ENSP00000332353:p.V1205A	0	missense_variant	PM2	BP4	2
U	PTCH1	SJACT065	Adrenocortical Carcinoma	missense	R892H	rs138154222		NA			Tolerated	Damaging	Low	Silver		9	98224163	C	T	TGATGTCGATGGGCTTATCG[C/T]GGCTGCCGGTTTGCACCAGG	134254432	NM_001083603	27	40	5	18	.	.	.	.	2696	5974	2739	5502	PTCH1	9	98224163	98224163	C	T	missense_variant	9:g.98224163C>T	ENST00000331920:c.2978C>T	ENSP00000332353:p.R893H	0	missense_variant	PM2	BP4	2
PB	PTCH1	SJHYPER085	Hyperdiploid ALL	missense	R892C			NA			Tolerated	Benign	Neutral	Bronze		9	98224164	G	A	GATGTCGATGGGCTTATCGC[G/A]GCTGCCGGTTTGCACCAGGA	134254432	NM_001083603	10	23	14	27	35	51	39	56	2394	4803	2421	4812	PTCH1	9	98224164	98224164	G	A	missense_variant	9:g.98224164G>A	ENST00000331920:c.2977G>A	ENSP00000332353:p.R893C	0	missense_variant	PM2	BP4	2
PB	PTCH1	SJHGG117	High Grade Glioma	missense	M832V			NA			Tolerated	Benign	Neutral	Bronze		9	98229461	T	C	CTGTTTGTTTTCTTCCAACA[T/C]GACATACTTCACGTTACTGA	134254432	NM_001083603	.	.	.	.	8	20	8	17	951	1766	3038	6129	PTCH1	9	98229461	98229461	T	C	missense_variant	9:g.98229461T>C	ENST00000331920:c.2797T>C	ENSP00000332353:p.M833V	0	missense_variant	PM2	BP4	2
U	PTCH1	SJNBL137	Neuroblastoma	missense	S826G	rs199476092		NA			Tolerated	Benign	Neutral	Silver	11941477	9	98229479	T	C	CATGACATACTTCACGTTAC[T/C]GAAACTCCTGTGTAGGTCGT	134254432	NM_001083603	.	.	.	.	15	33	14	37	3150	8872	4092	8260	PTCH1	9	98229479	98229479	T	C	missense_variant	9:g.98229479T>C	ENST00000331920:c.2779T>C	ENSP00000332353:p.S827G	0	missense_variant	PM2	BP4	2
PB	PTCH1	SJBALL021333	ALL with alterations of ERG	missense	C726R			NA			Tolerated	Benign	Low	Bronze		9	98231104	A	G	TGAGAGTGTCCACTTCGTAC[A/G]GGGGGGCTCGAGGCAGTGGA	134254432	NM_001083603	.	.	.	.	59	120	53	106	284	575	695	1992	PTCH1	9	98231104	98231104	A	G	missense_variant	9:g.98231104A>G	ENST00000331920:c.2479A>G	ENSP00000332353:p.C727R	0	missense_variant	PM2	BP4	2
PB	PTCH1	SJHGG102	High Grade Glioma	missense	E723D			NA			Tolerated	Benign	Neutral	Bronze		9	98231111	C	G	GTCCACTTCGTACAGGGGGG[C/G]TCGAGGCAGTGGAGGCTGGA	134254432	NM_001083603	21	36	14	24	.	.	.	.	533	1197	1661	3549	PTCH1	9	98231111	98231111	C	G	missense_variant	9:g.98231111C>G	ENST00000331920:c.2472C>G	ENSP00000332353:p.E724D	0	missense_variant	PM2	BP4	2
PB	PTCH1	SJOS001105	Osteosarcoma	missense	R637H	rs145766839		0.000768876			Tolerated	Probably damaging	Low	Bronze		9	98231370	C	T	AGGGAGGTGGGGGGCTGTAG[C/T]GGGTATTGTCGTGTGTGTCG	134254432	NM_001083603	17	26	2	10	.	.	.	.	1799	2959	3722	7118	PTCH1	9	98231370	98231370	C	T	missense_variant	9:g.98231370C>T	ENST00000331920:c.2213C>T	ENSP00000332353:p.R638H	0	missense_variant	PM2	BP4	2
PB	PTCH1	SJLGG015	Low Grade Glioma	missense	T636I	rs369090032		0.000153775			Tolerated	Benign	Neutral	Bronze		9	98231373	G	A	GAGGTGGGGGGCTGTAGCGG[G/A]TATTGTCGTGTGTGTCGGTG	134254432	NM_001083603	13	21	12	18	.	.	.	.	1437	2779	3517	6871	PTCH1	9	98231373	98231373	G	A	missense_variant	9:g.98231373G>A	ENST00000331920:c.2210G>A	ENSP00000332353:p.T637I	0	missense_variant	PM2	BP4	2
PB	PTCH1	SJMB035	Medulloblastoma	missense	S553N	rs148367880		0.000153775			Tolerated	Benign	Neutral	Bronze		9	98238383	C	T	TGAAGAAGGCTGTGACATTG[C/T]TGATGGACGTGAGGGCCACG	134254446	NM_001083603	21	42	6	10	.	.	.	.	2380	4442	2389	4782	PTCH1	9	98238383	98238383	C	T	missense_variant	9:g.98238383C>T	ENST00000331920:c.1961C>T	ENSP00000332353:p.S554N	0	missense_variant	PM2	BP4	2
PB	PTCH1	SJMLL020	Mixed Lineage Leukemia	missense	K463R			NA			Tolerated	Benign	Neutral	Bronze		9	98239941	T	C	GCCCCACGGCACCCTGGGAC[T/C]TGGAGCAGTCCCAGCGCAGC	134254432	NM_001083603	.	.	.	.	14	28	20	36	1803	3325	2235	4183	PTCH1	9	98239941	98239941	T	C	missense_variant	9:g.98239941T>C	ENST00000331920:c.1691T>C	ENSP00000332353:p.K464R	0	missense_variant	PM2	BP4	2
PB	PTCH1	SJCBF016	Core binding factor AML	missense	D435N	rs142274954		0.000615101			Tolerated	Benign	Low	Bronze		9	98240378	C	T	CACGCGGATGACACTGACGT[C/T]AGAGAAGGATTTCAGGATGT	134254466	NM_001083603	.	.	.	.	43	83	59	120	1816	3965	1306	2598	PTCH1	9	98240378	98240378	C	T	missense_variant	9:g.98240378C>T	ENST00000331920:c.1606C>T	ENSP00000332353:p.D436N	0	missense_variant	PM2	BP4	2
PB	PTCH1	SJOS001123	Osteosarcoma	missense	D435N	rs142274954		0.000615101			Tolerated	Benign	Low	Bronze		9	98240378	C	T	CACGCGGATGACACTGACGT[C/T]AGAGAAGGATTTCAGGATGT	134254466	NM_001083603	12	38	9	18	.	.	.	.	2530	5606	1476	3297	PTCH1	9	98240378	98240378	C	T	missense_variant	9:g.98240378C>T	ENST00000331920:c.1606C>T	ENSP00000332353:p.D436N	0	missense_variant	PM2	BP4	2
PB	PTCH1	SJERG016	ALL with alterations of ERG	missense	T415S	rs201174718		NA	Yes		Tolerated	Benign	Neutral	Bronze		9	98240437	G	C	TGAAGGAAAGCACCTTTTGA[G/C]TGGAGTTCTGTGCGACACTC	134254432	NM_001083603	17	43	13	30	46	80	32	65	3954	7545	2977	5745	PTCH1	9	98240437	98240437	G	C	missense_variant	9:g.98240437G>C	ENST00000331920:c.1547G>C	ENSP00000332353:p.T416S	0	missense_variant	PM2	BP4	2
U	PTCH1	SJCBF139	Core binding factor AML	missense	A411T			NA			Tolerated	Benign	Neutral	Silver	16508594	9	98240450	C	T	CTTTTGAGTGGAGTTCTGTG[C/T]GACACTCTGATGAACCACCT	134254432	NM_001083603	.	.	.	.	41	85	31	64	636	1516	1368	2582	PTCH1	9	98240450	98240450	C	T	missense_variant	9:g.98240450C>T	ENST00000331920:c.1534C>T	ENSP00000332353:p.A412T	0	missense_variant	PM2	BP4	2
PB	PTCH1	SJCBF035	Core binding factor AML	missense	I394V	rs139498131		0.000615101			Tolerated	Benign	Neutral	Bronze		9	98241314	T	C	CCTCTGCCAGGCCTCCAGGA[T/C]GGCTGCCGCTTTGTCCTCGT	134254432	NM_001083603	.	.	.	.	33	69	35	78	2641	5337	490	936	PTCH1	9	98241314	98241314	T	C	missense_variant	9:g.98241314T>C	ENST00000331920:c.1483T>C	ENSP00000332353:p.I395V	0	missense_variant	PM2	BP4	2
PB	PTCH1	SJACT017	Adrenocortical Carcinoma	missense	S242P	rs372422922		0.00030755			Deleterious	Benign	Low	Bronze		9	98244250	A	G	CAGGAGGTATGCTGTCCCAG[A/G]CTGTAATTTCGCCCCTTCCC	134254466	NM_001083603	.	.	.	.	98	175	60	134	672	1517	2641	5885	PTCH1	9	98244250	98244250	A	G	missense_variant	9:g.98244250A>G	ENST00000331920:c.1027A>G	ENSP00000332353:p.S243P	0	missense_variant	PM2	BP4	2
PB	PTCH1	SJBALL087	ALL with alterations of ERG	missense	S242P	rs372422922		0.00030755			Deleterious	Benign	Low	Bronze		9	98244250	A	G	CAGGAGGTATGCTGTCCCAG[A/G]CTGTAATTTCGCCCCTTCCC	134254466	NM_001083603	.	.	.	.	34	72	27	52	Sanger	Sanger	Sanger	Sanger	PTCH1	9	98244250	98244250	A	G	missense_variant	9:g.98244250A>G	ENST00000331920:c.1027A>G	ENSP00000332353:p.S243P	0	missense_variant	PM2	BP4	2
PB	PTCH1	SJETV041	ETV6-RUNX1 ALL	missense	A166T	rs149547604		0.00030755			Tolerated	Benign	Neutral	Bronze		9	98248052	C	T	TTCTGTGGTCAGGACATTAG[C/T]ACCTTCTTCTTTAGGGGTCT	134254432	NM_001083603	23	39	19	31	.	.	.	.	4459	8632	5492	10355	PTCH1	9	98248052	98248052	C	T	missense_variant	9:g.98248052C>T	ENST00000331920:c.799C>T	ENSP00000332353:p.A167T	0	missense_variant	PM2	BP4	2
U	PTEN	SJTALL002	T-cell ALL	missense	A79T	rs202004587		NA	Yes			Benign	Neutral	Silver	12372056	10	89690828	G	A	CTGAAAGACATTATGACACC[G/A]CCAAATTTAATTGCAGAGGT	73765544	NM_000314	11	31	20	39	.	.	.	.	4789	9133	6147	11036	PTEN	10	89690828	89690828	G	A	missense_variant	10:g.89690828G>A	ENST00000371953:c.1592G>A	ENSP00000361021:p.A79T	0	missense_variant	PM2	BP4	2
PB	PTEN	SJBALL271	BALL	missense	N117S			NA				Benign	Neutral	Bronze		10	89692866	A	G	ATGGCTAAGTGAAGATGACA[A/G]TCATGTTGCAGCAATTCACT	73765544	NM_000314	11	29	13	22	.	.	.	.	148	242	704	1575	PTEN	10	89692866	89692866	A	G	missense_variant	10:g.89692866A>G	ENST00000371953:c.1707A>G	ENSP00000361021:p.N117S	0	missense_variant	PM2	BP4	2
PB	PTEN	SJERG002	ALL with alterations of ERG	missense	E288K			NA				Benign	Neutral	Silver		10	89720711	G	A	CAGGACCAGAGGAAACCTCA[G/A]AAAAAGTAGAAAATGGAAGT	73765544	NM_000314	22	36	12	26	.	.	.	.	231	529	497	958	PTEN	10	89720711	89720711	G	A	missense_variant	10:g.89720711G>A	ENST00000371953:c.2219G>A	ENSP00000361021:p.E288K	0	missense_variant	PM2	BP4	2
PB	PTEN	SJNBL157	Neuroblastoma	missense	S294R	rs143335584		0.00061529				Benign	Low	Bronze		10	89720731	T	G	GAAAAAGTAGAAAATGGAAG[T/G]CTATGTGATCAAGAAATCGA	73765544	NM_000314	.	.	.	.	89	158	104	184	152	327	790	1564	PTEN	10	89720731	89720731	T	G	missense_variant	10:g.89720731T>G	ENST00000371953:c.2239T>G	ENSP00000361021:p.S294R	0	missense_variant	PM2	BP4	2
U	PTPN11	SJETV095	ETV6-RUNX1 ALL	missense	H287P			NA			Deleterious	Probably damaging	High	Silver		12	112915461	A	C	TCTTTTTCTTCTAGTTGATC[A/C]TACCAGGGTTGTCCTACACG	33356177	NM_002834	20	38	28	46	.	.	.	.	2519	5585	2632	5506	PTPN11	12	112915461	112915461	A	C	missense_variant	12:g.112915461A>C	ENST00000351677:c.1058A>C	ENSP00000340944:p.H287P	0	missense_variant	PM2	BP4	2
U	PTPN11	SJEWS010425	Ewing's sarcoma	missense	L560F			NA			Tolerated	Benign	Neutral	Silver	12960218	12	112940026	C	T	CGAGTGGAGATCAGAGCCCT[C/T]TCCCGCCTTGTACTCCAACG	33356177	NM_002834	.	.	.	.	18	35	14	30	N/A	N/A	N/A	N/A	PTPN11	12	112940026	112940026	C	T	missense_variant	12:g.112940026C>T	ENST00000351677:c.1876C>T	ENSP00000340944:p.L560F	0	missense_variant	PM2	BP4	2
U	RAF1	SJERG022	ALL with alterations of ERG	missense	N71S	rs184022679		0.000153775			Tolerated	Benign	Medium	Silver		3	12653557	T	C	AGCTCATTCCATTTCGCACA[T/C]TGACCTACAAACAAAGGACC	4506401	NM_002880	.	.	.	.	39	74	34	72	2154	4335	1605	3500	RAF1	3	12653557	12653557	T	C	missense_variant	3:g.12653557T>C	ENST00000251849:c.652T>C	ENSP00000251849:p.N71S	0	missense_variant	PM2	BP4	2
U	RAF1	SJMB024	Medulloblastoma	missense	N71S	rs184022679		0.000153775			Tolerated	Benign	Medium	Silver		3	12653557	T	C	AGCTCATTCCATTTCGCACA[T/C]TGACCTACAAACAAAGGACC	4506401	NM_002880	11	16	18	34	.	.	.	.	4	1773	1763	3473	RAF1	3	12653557	12653557	T	C	missense_variant	3:g.12653557T>C	ENST00000251849:c.652T>C	ENSP00000251849:p.N71S	0	missense_variant	PM2	BP4	2
PB	RAF1	SJETV003	ETV6-RUNX1 ALL	missense	A42T	rs200856000					Tolerated	Benign	Neutral	Bronze		3	12660097	C	T	GAGTTTGCCATCATCTGATG[C/T]CCGGCGCTGATAGCCAAACT	4506401	NM_002880	26	44	8	24	.	.	.	.	4708	8596	2615	4841	RAF1	3	12660097	12660097	C	T	missense_variant	3:g.12660097C>T	ENST00000251849:c.564C>T	ENSP00000251849:p.A42T	0	missense_variant	PM2	BP4	2
PB	RAF1	SJHYPO014	Hypodiploid ALL	missense	A42T	rs200856000					Tolerated	Benign	Neutral	Bronze		3	12660097	C	T	GAGTTTGCCATCATCTGATG[C/T]CCGGCGCTGATAGCCAAACT	4506401	NM_002880	.	.	.	.	95	155	46	126	3887	4846	1841	3830	RAF1	3	12660097	12660097	C	T	missense_variant	3:g.12660097C>T	ENST00000251849:c.564C>T	ENSP00000251849:p.A42T	0	missense_variant	PM2	BP4	2
PB	RAF1	SJCBF118	Core binding factor AML	missense	R40H	rs192632236					Tolerated	Benign	Neutral	Bronze		3	12660102	C	T	TGCCATCATCTGATGCCCGG[C/T]GCTGATAGCCAAACTGCTGA	4506401	NM_002880	.	.	.	.	45	125	25	88	2716	6608	1328	3683	RAF1	3	12660102	12660102	C	T	missense_variant	3:g.12660102C>T	ENST00000251849:c.559C>T	ENSP00000251849:p.R40H	0	missense_variant	PM2	BP4	2
PB	RAF1	SJMB024	Medulloblastoma	missense	R40H	rs192632236					Tolerated	Benign	Neutral	Bronze		3	12660102	C	T	TGCCATCATCTGATGCCCGG[C/T]GCTGATAGCCAAACTGCTGA	4506401	NM_002880	16	24	7	29	.	.	.	.	5448	8733	1924	6183	RAF1	3	12660102	12660102	C	T	missense_variant	3:g.12660102C>T	ENST00000251849:c.559C>T	ENSP00000251849:p.R40H	0	missense_variant	PM2	BP4	2
PB	RAF1	SJTALL007	T-cell ALL	missense	I32V	rs372738063		0.00030755			Tolerated	Benign	Low	Bronze		3	12660127	T	C	ATAGCCAAACTGCTGAACTA[T/C]TGTAGGAGAGATGCAGCTGG	4506401	NM_002880	13	26	13	27	.	.	.	.	2436	5133	1883	3864	RAF1	3	12660127	12660127	T	C	missense_variant	3:g.12660127T>C	ENST00000251849:c.534T>C	ENSP00000251849:p.I32V	0	missense_variant	PM2	BP4	2
PB	RB1	SJEWS001319	Ewing's sarcoma	missense	K80E			NA			Tolerated	Benign	Low	Silver		13	48881516	A	G	GAGCTTGGTTAACTTGGGAG[A/G]AAGTTTCATCTGTGGATGGA	108773787	NM_000321	27	48	15	25	.	.	.	.	1698	3339	1244	2708	RB1	13	48881516	48881516	A	G	missense_variant	13:g.48881516A>G	ENST00000267163:c.376A>G	ENSP00000267163:p.K80E	0	missense_variant	PM2	BP4	2
U	RET	SJBALL020595	ALL with alterations of ERG	missense	P60T			NA			Tolerated	Benign	Low	Silver		10	43596011	C	A	TCCATGCCCTGCGGGACGCC[C/A]CTGAGGAGGTGCCCAGCTTC	10862703	NM_020975	14	35	7	21	.	.	.	.	139	309	468	949	RET	10	43596011	43596011	C	A	missense_variant	10:g.43596011C>A	ENST00000355710:c.410C>A	ENSP00000347942:p.P60T	0	missense_variant	PM2	BP4	2
U	RET	SJPHALL004	BCR-ABL1 ALL	missense	R114H	rs76397662		NA	Yes		Tolerated	Benign	Neutral	Silver	12086152	10	43597793	G	A	CTGACTTCTCTCTGCAGACC[G/A]CGGCTTTCCCCTGCTCACCG	10862703	NM_020975	11	27	11	23	.	.	.	.	2377	4775	3078	6230	RET	10	43597793	43597793	G	A	missense_variant	10:g.43597793G>A	ENST00000355710:c.573G>A	ENSP00000347942:p.R114H	0	missense_variant	PM2	BP4	2
PB	RET	SJBALL021893	TCF3	missense	V121I			NA			Tolerated	Benign	Neutral	Bronze		10	43597813	G	A	GCGGCTTTCCCCTGCTCACC[G/A]TCTACCTCAAGGTCTTCCTG	10862703	NM_020975	16	28	15	31	.	.	.	.	226	532	1633	3600	RET	10	43597813	43597813	G	A	missense_variant	10:g.43597813G>A	ENST00000355710:c.593G>A	ENSP00000347942:p.V121I	0	missense_variant	PM2	BP4	2
PB	RET	SJAMLM7010480	Acute megakaryoblastic leukemia	missense	V351E			NA			Deleterious	Probably damaging	Low	Bronze		10	43602008	T	A	CAGCTTCGTGCGGGCGACCG[T/A]ACATGACTATAGTAAGAGGG	10862703	NM_020975	.	.	.	.	24	46	123	237	745	1298	2909	5610	RET	10	43602008	43602008	T	A	missense_variant	10:g.43602008T>A	ENST00000355710:c.1284T>A	ENSP00000347942:p.V351E	0	missense_variant	PM2	BP4	2
U	RET	SJCBF137	Core binding factor AML	missense	A510V	rs201745826		NA			Tolerated	Benign	Low	Silver	20103606	10	43607553	C	T	TCTGCCACCTGCAGATGTGG[C/T]CGAGGAGGCGGGCTGCCCCC	10862703	NM_020975	.	.	.	.	19	28	15	32	1702	3469	1344	2627	RET	10	43607553	43607553	C	T	missense_variant	10:g.43607553C>T	ENST00000355710:c.1761C>T	ENSP00000347942:p.A510V	0	missense_variant	PM2	BP4	2
U	RET	SJMB008	Medulloblastoma	missense	K710R			NA			Tolerated	Damaging	Low	Silver		10	43610177	A	G	GGTCTCCGTGGATGCCTTCA[A/G]GATCCTGGTGAGGGTCCCTG	10862703	NM_020975	10	10	7	14	.	.	.	.	516	884	840	1757	RET	10	43610177	43610177	A	G	missense_variant	10:g.43610177A>G	ENST00000355710:c.2361A>G	ENSP00000347942:p.K710R	0	missense_variant	PM2	BP4	2
PB	RUNX1	SJMLL017	Mixed Lineage Leukemia	missense	M240I						Tolerated	Benign	Neutral	Bronze		21	36206711	C	T	TCCATCTGGTACTTACCCTG[C/T]ATCTGACTCTGAGGCTGAGG	49574546	NM_001001890	.	.	.	.	17	36	16	27	1653	3052	823	1663	RUNX1	21	36206711	36206711	C	T	missense_variant	21:g.36206711C>T	ENST00000300305:c.1246C>T	ENSP00000300305:p.M267I	0	missense_variant	PM2	BP4	2
PB	RUNX1	SJRHB037	Rhabdosarcoma	missense	R233H	rs150042294		0.000461326			Tolerated	Damaging	Low	Silver		21	36206814	C	T	GGCTGACCCTCATGGCTGTG[C/T]GCCGCAGCTGCTCCAGTTCA	19923198	NM_001754	.	.	.	.	21	68	23	49	99	389	425	767	RUNX1	21	36206814	36206814	C	T	missense_variant	21:g.36206814C>T	ENST00000300305:c.1143C>T	ENSP00000300305:p.R233H	0	missense_variant	PM2	BP4	2
PB	RUNX1	SJBALL021372	ALL with alterations of ERG	missense	M25K	rs200431130		0.00093794			Deleterious	Damaging	Medium	Silver		21	36259336	A	T	CCAGCGGCAACGCCTCGCTC[A/T]TCTTGCCTGGGCTCAGCGCG	49574546	NM_001001890	.	.	.	.	75	125	71	149	1324	2330	1764	3633	RUNX1	21	36259336	36259336	A	T	missense_variant	21:g.36259336A>T	ENST00000300305:c.600A>T	ENSP00000300305:p.M52K	0	missense_variant	PM2	BP4	2
U	RUNX1	SJHYPO040	Hypodiploid ALL	missense	M25K	rs200431130		0.00093794			Deleterious	Damaging	Medium	Silver		21	36259336	A	T	CCAGCGGCAACGCCTCGCTC[A/T]TCTTGCCTGGGCTCAGCGCG	49574546	NM_001001890	15	29	10	21	.	.	.	.	147	323	1034	2181	RUNX1	21	36259336	36259336	A	T	missense_variant	21:g.36259336A>T	ENST00000300305:c.600A>T	ENSP00000300305:p.M52K	0	missense_variant	PM2	BP4	2
U	SDHAF2	SJE2A012	B-Lineage ALL E2A-PBX1 Subtype	missense	R33C	rs144867876		0.000769112			Tolerated	Benign	Medium	Silver		11	61205157	C	T	TCAGTGTGACATCATTCAGA[C/T]GCTTCTACAGAGGTGACAGC	8923450	NM_017841	25	54	10	26	.	.	.	.	4785	8845	1571	2778	RP11-286N22.8	11	61205157	61205157	C	T	missense_variant	11:g.61205157C>T	ENST00000541135:c.188C>T	ENSP00000443130:p.R33C	0	missense_variant	PM2	BP4	2
PB	SMAD4	SJMB016	Medulloblastoma	missense	N316S	rs377119288					Tolerated	Benign	Low	Bronze		18	48586278	A	G	ATTCCAGCCTCCCATTTCCA[A/G]TCATCCTGGTAAGTGTATTT	4885457	NM_005359	19	52	10	25	.	.	.	.	1246	3510	1168	2168	SMAD4	18	48586278	48586278	A	G	missense_variant	18:g.48586278A>G	ENST00000342988:c.1485A>G	ENSP00000341551:p.N316S	0	missense_variant	PM2	BP4	2
PB	SMARCA4	SJLGG028	Low Grade Glioma	missense	G142V	rs145749221		0.000307598			Tolerated	Benign	Low	Bronze		19	11096934	G	T	AGCCAGTGGCCCGTCTTCGG[G/T]GCCCCAGATGTCTTCCGGGC	21071056	NM_003072	13	28	7	13	.	.	.	.	1503	2931	1120	2244	SMARCA4	19	11096934	11096934	G	T	missense_variant	19:g.11096934G>T	ENST00000429416:c.706G>T	ENSP00000395654:p.G142V	0	missense_variant	PM2	BP4	2
PB	SMARCA4	SJERG020051	ALL with alterations of ERG	missense	R359Q	rs148530368		0.000472069			Tolerated	Benign	Neutral	Bronze		19	11098558	G	A	CACCCCCATCCAGAAGCCGC[G/A]GGGCCTCGACCCTGTGGAGA	21071056	NM_003072	11	26	7	13	8	19	9	15	2371	4608	1271	2474	SMARCA4	19	11098558	11098558	G	A	missense_variant	19:g.11098558G>A	ENST00000429416:c.1357G>A	ENSP00000395654:p.R359Q	0	missense_variant	PM2	BP4	2
PB	SMARCA4	SJINF039	Infant ALL	missense	R359Q	rs148530368		0.000472069			Tolerated	Benign	Neutral	Bronze		19	11098558	G	A	CACCCCCATCCAGAAGCCGC[G/A]GGGCCTCGACCCTGTGGAGA	21071056	NM_003072	.	.	.	.	7	11	7	10	3402	6486	1297	2445	SMARCA4	19	11098558	11098558	G	A	missense_variant	19:g.11098558G>A	ENST00000429416:c.1357G>A	ENSP00000395654:p.R359Q	0	missense_variant	PM2	BP4	2
PB	SMARCA4	SJLGG028	Low Grade Glioma	missense	R359Q	rs148530368		0.000472069			Tolerated	Benign	Neutral	Bronze		19	11098558	G	A	CACCCCCATCCAGAAGCCGC[G/A]GGGCCTCGACCCTGTGGAGA	21071056	NM_003072	10	15	3	7	.	.	.	.	2185	4112	1822	3457	SMARCA4	19	11098558	11098558	G	A	missense_variant	19:g.11098558G>A	ENST00000429416:c.1357G>A	ENSP00000395654:p.R359Q	0	missense_variant	PM2	BP4	2
PB	SMARCA4	SJNBL176	Neuroblastoma	missense	R359Q	rs148530368		0.000472069			Tolerated	Benign	Neutral	Bronze		19	11098558	G	A	CACCCCCATCCAGAAGCCGC[G/A]GGGCCTCGACCCTGTGGAGA	21071056	NM_003072	.	.	.	.	18	48	19	34	1062	2541	1259	2486	SMARCA4	19	11098558	11098558	G	A	missense_variant	19:g.11098558G>A	ENST00000429416:c.1357G>A	ENSP00000395654:p.R359Q	0	missense_variant	PM2	BP4	2
PB	SMARCA4	SJNBL124	Neuroblastoma	missense	T1425S						Tolerated	Benign	Neutral	Bronze		19	11152085	A	T	ACGCCGGCTCCTCCACCCCG[A/T]CCACCAGCACCCGCAGCCGC	21071056	NM_003072	19	40	7	17	.	.	.	.	2911	5768	2668	5142	SMARCA4	19	11152085	11152085	A	T	missense_variant	19:g.11152085A>T	ENST00000429416:c.4554A>T	ENSP00000395654:p.T1425S	0	missense_variant	PM2	BP4	2
PB	SMARCA4	SJCBF097	Core binding factor AML	missense	V1529I						Tolerated	Benign	Neutral	Bronze		19	11169515	G	A	TCAACGACCTAGAGAAGGAC[G/A]TCATGCTCCTGTGCCAGAAC	21071056	NM_003072	.	.	.	.	51	102	20	31	12	9664	1852	3552	SMARCA4	19	11169515	11169515	G	A	missense_variant	19:g.11169515G>A	ENST00000429416:c.4866G>A	ENSP00000395654:p.V1529I	0	missense_variant	PM2	BP4	2
PB	SOS1	SJOS013	Osteosarcoma	missense	S1096T	rs376722127		0.000461326			Tolerated	Benign	Low	Bronze		2	39222324	A	T	GCAAACATCTGTGGTACTGG[A/T]AGCACCAGAAGCAGGCGGAG	15529996	NM_005633	9	29	7	25	.	.	.	.	1474	4216	1318	2642	SOS1	2	39222324	39222324	A	T	missense_variant	2:g.39222324A>T	ENST00000426016:c.3373A>T	ENSP00000387784:p.S1096T	0	missense_variant	PM2	BP4	2
PB	SOS1	SJEPD001506	Ependymoma	missense	R989K	rs202043599		0.000461752			Tolerated	Benign	Neutral	Bronze		2	39224178	C	T	GATTCAAGTTTTCAAAGAAC[C/T]TCTAAAATAAATGCAAAGAA	15529996	NM_005633	.	.	.	.	48	97	40	60	1431	2876	1246	2581	SOS1	2	39224178	39224178	C	T	missense_variant	2:g.39224178C>T	ENST00000426016:c.3053C>T	ENSP00000387784:p.R989K	0	missense_variant	PM2	BP4	2
PB	SOS1	SJHYPER009	Hyperdiploid ALL	missense	N622S	rs145443784		0.000154107			Tolerated	Benign	Low	Bronze		2	39241981	T	C	TAAGAAATGTCCGAACAAAA[T/C]TGGGATCTAAGAAGAAAAAG	15529996	NM_005633	18	29	23	39	26	49	14	31	949	1815	821	1604	SOS1	2	39241981	39241981	T	C	missense_variant	2:g.39241981T>C	ENST00000426016:c.1952T>C	ENSP00000387784:p.N622S	0	missense_variant	PM2	BP4	2
U	SOS1	SJOS001105	Osteosarcoma	missense	I94V	rs144757941		0.000461396			Deleterious	Benign	Medium	Silver		2	39285879	T	C	TCTTCGCTTCCTCTTTTCAA[T/C]AGCTGATTGGGCATCAGCTA	15529996	NM_005633	22	60	12	22	.	.	.	.	1783	3617	1074	1680	SOS1	2	39285879	39285879	T	C	missense_variant	2:g.39285879T>C	ENST00000426016:c.367T>C	ENSP00000387784:p.I94V	0	missense_variant	PM2	BP4	2
PB	SOS1	SJERG020052	ALL with alterations of ERG	missense	N57Y						Tolerated	Probably damaging	Low	Bronze		2	39294813	T	A	CTGAGCTTGGCATAGCATAT[T/A]TAATAATTGCAAAATTAATT	15529996	NM_005633	30	60	20	35	.	.	.	.	2240	5409	2011	3696	SOS1	2	39294813	39294813	T	A	missense_variant	2:g.39294813T>A	ENST00000426016:c.256T>A	ENSP00000387784:p.N57Y	0	missense_variant	PM2	BP4	2
PB	SOS1	SJBALL021324	ALL with alterations of ERG	missense	T37A	rs150565592		0.00030755			Tolerated	Benign	Low	Bronze		2	39294873	T	C	ATCATCATTAGACTCGAGAG[T/C]AGGATGAACTTGCCCCTGGA	15529996	NM_005633	.	.	.	.	30	47	19	27	1905	3731	4513	8655	SOS1	2	39294873	39294873	T	C	missense_variant	2:g.39294873T>C	ENST00000426016:c.196T>C	ENSP00000387784:p.T37A	0	missense_variant	PM2	BP4	2
PB	SOS1	SJHYPER126	Hyperdiploid ALL	missense	T37A	rs150565592		0.00030755			Tolerated	Benign	Low	Bronze		2	39294873	T	C	ATCATCATTAGACTCGAGAG[T/C]AGGATGAACTTGCCCCTGGA	15529996	NM_005633	19	33	15	31	.	.	.	.	1768	3619	911	1837	SOS1	2	39294873	39294873	T	C	missense_variant	2:g.39294873T>C	ENST00000426016:c.196T>C	ENSP00000387784:p.T37A	0	missense_variant	PM2	BP4	2
PB	STK11	SJAMLM7013	Acute megakaryoblastic leukemia	missense	T24M			NA			Tolerated	Probably damaging	Low	Bronze		19	1206983	C	T	GATGTCGGTGGGTATGGACA[C/T]GTTCATCCACCGCATCGACT	4507271	NM_000455	6	13	3	3	.	.	.	.	337	723	1700	3350	STK11	19	1206983	1206983	C	T	missense_variant	19:g.1206983C>T	ENST00000326873:c.1244C>T	ENSP00000324856:p.T24M	0	missense_variant	PM2	BP4	2
PB	STK11	SJLGG032	Low Grade Glioma	missense	F298L	rs199681533		0.000996512	Yes		Tolerated	Benign	Neutral	Bronze		19	1221979	C	A	TACGAACCGGCCAAGAGGTT[C/A]TCCATCCGGCAGATCCGGCA	4507271	NM_000455	5	13	7	9	.	.	.	.	1380	2798	1579	3215	STK11	19	1221979	1221979	C	A	missense_variant	19:g.1221979C>A	ENST00000326873:c.2067C>A	ENSP00000324856:p.F298L	0	missense_variant	PM2	BP4	2
U	STK11	SJMB011	Medulloblastoma	missense	D343N	rs368547224		0.00015625			Tolerated	Benign	Medium	Silver		19	1223090	G	A	CTGTGGTGCCGTACTTGGAG[G/A]ACCTGCACGGCGCGGACGAG	4507271	NM_000455	14	22	7	12	.	.	.	.	43	166	1257	2816	STK11	19	1223090	1223090	G	A	missense_variant	19:g.1223090G>A	ENST00000326873:c.2200G>A	ENSP00000324856:p.D343N	0	missense_variant	PM2	BP4	2
U	SUFU	SJACT067	Adrenocortical Carcinoma	missense	G294S	rs143807689		0.000461326			Tolerated	Damaging	Low	Silver		10	104357020	G	A	ACAGCCGGAGCATCTGCATC[G/A]GCACACAGCCCCGGCGACTC	19923479	NM_016169	14	27	15	24	.	.	.	.	4543	9786	5940	10841	SUFU	10	104357020	104357020	G	A	missense_variant	10:g.104357020G>A	ENST00000369902:c.1046G>A	ENSP00000358918:p.G294S	0	missense_variant	PM2	BP4	2
PB	SUFU	SJBALL021514	ALL with alterations of ERG	missense	S349G			0.00030755			Tolerated	Benign	Low	Bronze		10	104375047	A	G	GCCGCAAAGACAGCCTGGAA[A/G]GTGACAGCTCCACGGCCATC	19923479	NM_016169	.	.	.	.	38	83	47	87	4104	6416	5641	11853	SUFU	10	104375047	104375047	A	G	missense_variant	10:g.104375047A>G	ENST00000369902:c.1211A>G	ENSP00000358918:p.S349G	0	missense_variant	PM2	BP4	2
PB	SUFU	SJEPD001502	Ependymoma	missense	H427R						Tolerated	Benign	Neutral	Bronze		10	104377169	A	G	GGAGCATCCTTACGCGGCTC[A/G]TGGACCCTGGTTACAAGTGA	19923479	NM_016169	.	.	.	.	8	20	9	19	3848	8301	3709	7348	SUFU	10	104377169	104377169	A	G	missense_variant	10:g.104377169A>G	ENST00000369902:c.1446A>G	ENSP00000358918:p.H427R	0	missense_variant	PM2	BP4	2
U	SUFU	SJHGG093	High Grade Glioma	missense	P482L						Tolerated	Damaging	Neutral	Silver		10	104389902	C	T	TGACGTGGTGTTCGACAGTC[C/T]GCTACACTAGCCTGGGCTGG	19923479	NM_016169	.	.	.	.	18	33	12	30	N/A	N/A	N/A	N/A	SUFU	10	104389902	104389902	C	T	missense_variant	10:g.104389902C>T	ENST00000369902:c.1611C>T	ENSP00000358918:p.P482L	0	missense_variant	PM2	BP4	2
U	TP53	SJOS018	Osteosarcoma	missense	G360A	rs35993958		0.000615101			Tolerated	Benign	Medium	Silver		17	7573948	C	G	TGGAGTGAGCCCTGCTCCCC[C/G]CTGGCTCCTTCCCAGCCTGG	120407068	NM_000546	16	31	15	20	.	.	.	.	1958	3544	1052	1944	TP53	17	7573948	7573948	C	G	missense_variant	17:g.7573948C>G	ENST00000269305:c.1269C>G	ENSP00000269305:p.G360A	0	missense_variant	PM2	BP4	2
PB	TSC1	SJHYPO002	Hypodiploid ALL	missense	S1147G			NA			Tolerated	Benign	Low	Bronze		9	135771678	T	C	GATATGTAGCTGTCCAACAC[T/C]GTCCGGGGTCGGGGGAGACG	4507693	NM_000368	2	25	16	33	.	.	.	.	284	4935	1998	3932	TSC1	9	135771678	135771678	T	C	missense_variant	9:g.135771678T>C	ENST00000298552:c.3661T>C	ENSP00000298552:p.S1147G	0	missense_variant	PM2	BP4	2
PB	TSC1	SJRHB031	Rhabdosarcoma	missense	A1129V			NA			Tolerated	Benign	Neutral	Bronze		9	135771731	G	A	CTAGGTTCAGGGGAATCTTG[G/A]CTTCCACACCCAAGTCTTTG	4507693	NM_000368	.	.	.	.	33	70	36	69	3558	6927	1042	1630	TSC1	9	135771731	135771731	G	A	missense_variant	9:g.135771731G>A	ENST00000298552:c.3608G>A	ENSP00000298552:p.A1129V	0	missense_variant	PM2	BP4	2
U	TSC1	SJEWS010367	Ewing's sarcoma	missense	Q654E	rs75820036		NA			Tolerated	Benign	Low	Silver	10570911	9	135781005	G	C	GTGCGCGTCTGCTCCCTGCT[G/C]TATCAGTCTGTCCAGCACTT	4507693	NM_000368	14	29	5	12	.	.	.	.	N/A	N/A	N/A	N/A	TSC1	9	135781005	135781005	G	C	missense_variant	9:g.135781005G>C	ENST00000298552:c.2182G>C	ENSP00000298552:p.Q654E	0	missense_variant	PM2	BP4	2
U	TSC1	SJACT065	Adrenocortical Carcinoma	missense	Q654E	rs75820036		NA			Tolerated	Benign	Low	Silver	10570911	9	135781005	G	C	GTGCGCGTCTGCTCCCTGCT[G/C]TATCAGTCTGTCCAGCACTT	4507693	NM_000368	20	35	9	22	.	.	.	.	7270	14383	6752	13341	TSC1	9	135781005	135781005	G	C	missense_variant	9:g.135781005G>C	ENST00000298552:c.2182G>C	ENSP00000298552:p.Q654E	0	missense_variant	PM2	BP4	2
U	TSC1	SJPHALL020034	BCR-ABL1 ALL	missense	A567V			NA			Tolerated	Benign	Medium	Silver		9	135781265	G	A	TCTGGCATTCCCTGTCTCCC[G/A]CAGGGCTTTCATCAGCACTG	4507693	NM_000368	26	58	13	30	45	102	39	82	2054	4413	1237	2264	TSC1	9	135781265	135781265	G	A	missense_variant	9:g.135781265G>A	ENST00000298552:c.1922G>A	ENSP00000298552:p.A567V	0	missense_variant	PM2	BP4	2
PB	TSC1	SJE2A062	B-Lineage ALL E2A-PBX1 Subtype	missense	S530T	rs368481360		0.00030755			Deleterious	Benign	Low	Bronze		9	135781376	C	G	GTAAAGGCTCAGGGTTCACG[C/G]TGGCGCCCTGAGAACTGGAG	4507693	NM_000368	.	.	.	.	13	27	45	91	336	615	1571	2980	TSC1	9	135781376	135781376	C	G	missense_variant	9:g.135781376C>G	ENST00000298552:c.1811C>G	ENSP00000298552:p.S530T	0	missense_variant	PM2	BP4	2
U	TSC1	SJE2A066	B-Lineage ALL E2A-PBX1 Subtype	missense	S334L	rs118203481		0.000615101			Tolerated	Benign	Low	Silver	9328481	9	135786868	G	A	GTTCAGTTATCAGCCGTGTC[G/A]ATGGGGAACTCAGAGTCTGA	4507693	NM_000368	.	.	.	.	45	100	58	108	2417	4771	3063	5812	TSC1	9	135786868	135786868	G	A	missense_variant	9:g.135786868G>A	ENST00000298552:c.1223G>A	ENSP00000298552:p.S334L	0	missense_variant	PM2	BP4	2
U	TSC2	SJEPD007	Ependymoma	missense	K125R			NA			Tolerated	Damaging	Neutral	Silver		16	2104334	A	G	CCTCAGAGCCCTCTTCTTTA[A/G]GGTCATCAAGGATTACCCTT	116256350	NM_001077183	29	49	7	17	.	.	.	.	452	925	1726	3549	TSC2	16	2104334	2104334	A	G	missense_variant	16:g.2104334A>G	ENST00000219476:c.1004A>G	ENSP00000219476:p.K125R	0	missense_variant	PM2	BP4	2
U	TSC2	SJHGG051	High Grade Glioma	missense	S132C	rs137854391		NA			Tolerated	Damaging	Neutral	Silver		16	2104355	C	G	GGTCATCAAGGATTACCCTT[C/G]CAACGAAGACCTTCACGAAA	116256350	NM_001077183	.	.	.	.	22	44	44	87	404	805	1803	3495	TSC2	16	2104355	2104355	C	G	missense_variant	16:g.2104355C>G	ENST00000219476:c.1025C>G	ENSP00000219476:p.S132C	0	missense_variant	PM2	BP4	2
U	TSC2	SJHGG051	High Grade Glioma	missense	F143L	rs137854406		NA			Tolerated	Damaging	Neutral	Silver		16	2104389	C	G	CACGAAAGGCTGGAGGTTTT[C/G]AAGGCCCTCACAGACAATGG	116256350	NM_001077183	.	.	.	.	21	44	39	75	2578	5107	2233	4261	TSC2	16	2104389	2104389	C	G	missense_variant	16:g.2104389C>G	ENST00000219476:c.1059C>G	ENSP00000219476:p.F143L	0	missense_variant	PM2	BP4	2
U	TSC2	SJHGG101	High Grade Glioma	missense	S174L			NA			Tolerated	Damaging	Low	Silver		16	2105442	C	T	GATGGATGTTGGCTTGTCCT[C/T]GGAATTCCTTCTGGTGCTGG	116256350	NM_001077183	14	35	16	24	.	.	.	.	3153	5916	2857	5526	TSC2	16	2105442	2105442	C	T	missense_variant	16:g.2105442C>T	ENST00000219476:c.1151C>T	ENSP00000219476:p.S174L	0	missense_variant	PM2	BP4	2
U	TSC2	SJMB025	Medulloblastoma	missense	R245C	rs375574283		0.000153894			Deleterious	Damaging	Medium	Silver		16	2106729	C	T	TGTTCATCGTTACCCTCTGT[C/T]GCACCATCAACGTCAAGGAG	116256352	NM_001077183	6	12	6	13	.	.	.	.	3506	6816	4579	8964	TSC2	16	2106729	2106729	C	T	missense_variant	16:g.2106729C>T	ENST00000219476:c.1363C>T	ENSP00000219476:p.R245C	0	missense_variant	PM2	BP4	2
PB	TSC2	SJPHALL020041	BCR-ABL1 ALL	missense	P330L	rs140910086		0.000307787			Tolerated	Probably damaging	Neutral	Bronze		16	2110684	C	T	GTTCCAGGCCATGGCATGTC[C/T]GAACGAGGTGGTGTCCTATG	116256350	NM_001077183	20	47	11	24	21	45	23	44	1842	2972	368	830	TSC2	16	2110684	2110684	C	T	missense_variant	16:g.2110684C>T	ENST00000219476:c.1619C>T	ENSP00000219476:p.P330L	0	missense_variant	PM2	BP4	2
PB	TSC2	SJOS012	Osteosarcoma	missense	G682E			NA			Tolerated	Probably damaging	Low	Bronze		16	2121883	G	A	AGGCCCCGCCGTGCGGCTGG[G/A]GTCCGTGCCCTACTCCCTGC	116256350	NM_001077183	10	19	7	11	.	.	.	.	389	783	1531	3056	TSC2	16	2121883	2121883	G	A	missense_variant	16:g.2121883G>A	ENST00000219476:c.2675G>A	ENSP00000219476:p.G682E	0	missense_variant	PM2	BP4	2
U	TSC2	SJEWS010369	Ewing's sarcoma	missense	R917Q			NA			Tolerated	Damaging	Neutral	Silver		16	2126499	G	A	CTCACTCTGCCAGGGCCTGC[G/A]GTCCAATGTCCTCTTGTCTT	116256350	NM_001077183	7	20	5	12	.	.	.	.	N/A	N/A	N/A	N/A	TSC2	16	2126499	2126499	G	A	missense_variant	16:g.2126499G>A	ENST00000219476:c.3380G>A	ENSP00000219476:p.R917Q	0	missense_variant	PM2	BP4	2
PB	TSC2	SJEPD001506	Ependymoma	missense	S1298L	rs377123510		0.000154012			Tolerated	Probably damaging	Neutral	Bronze		16	2134317	C	T	CATCGAGCGAGTCGTCTCCT[C/T]GGAGGGTGGCCGGCCCTCTG	116256350	NM_001077183	.	.	.	.	19	29	39	57	718	1502	2517	4977	TSC2	16	2134317	2134317	C	T	missense_variant	16:g.2134317C>T	ENST00000219476:c.4724C>T	ENSP00000219476:p.S1365L	0	missense_variant	PM2	BP4	2
PB	TSC2	SJACT064	Adrenocortical Carcinoma	missense	D1339N	rs147719291		0.000154345			Tolerated	Probably damaging	Neutral	Bronze		16	2134439	G	A	GGGACCCTGGGGACAAGGCC[G/A]ACGTGGGCCGGCTGAGCCCT	116256350	NM_001077183	20	39	10	19	.	.	.	.	498	874	2201	4448	TSC2	16	2134439	2134439	G	A	missense_variant	16:g.2134439G>A	ENST00000219476:c.4846G>A	ENSP00000219476:p.D1406N	0	missense_variant	PM2	BP4	2
PB	TSC2	SJEPD001518	Ependymoma	missense	R1567C			NA			Tolerated	Probably damaging	Low	Bronze		16	2136783	C	T	CCAAGGACGTGGACAAGCAC[C/T]GCTGCGACAAGAAGCGCCAC	116256350	NM_001077183	.	.	.	.	18	39	12	31	974	1993	741	1901	TSC2	16	2136783	2136783	C	T	missense_variant	16:g.2136783C>T	ENST00000219476:c.5530C>T	ENSP00000219476:p.R1634C	0	missense_variant	PM2	BP4	2
U	TSC2	SJINF017	Infant ALL	missense	E1689K	rs375075952		0.000153965			Tolerated	Damaging	Low	Silver		16	2138453	G	A	GCCTCTGCCTTCAGATCTGC[G/A]AGGAAGCCGCCTACTCCAAC	116256350	NM_001077183	15	26	9	15	.	.	.	.	54	134	1177	2299	TSC2	16	2138453	2138453	G	A	missense_variant	16:g.2138453G>A	ENST00000219476:c.5896G>A	ENSP00000219476:p.E1756K	0	missense_variant	PM2	BP4	2
U	TSC2	SJHGG019	High Grade Glioma	missense	P1699S			NA			Tolerated	Damaging	Neutral	Silver		16	2138483	C	T	CCTACTCCAACCCCAGCCTA[C/T]CTCTGGTGCACCCTCCGTCC	116256350	NM_001077183	12	34	8	21	.	.	.	.	1050	2830	2161	4510	TSC2	16	2138483	2138483	C	T	missense_variant	16:g.2138483C>T	ENST00000219476:c.5926C>T	ENSP00000219476:p.P1766S	0	missense_variant	PM2	BP4	2
PB	VHL	SJMB037	Medulloblastoma	missense	E10K			NA			Deleterious	Probably damaging	Neutral	Bronze		3	10183559	G	A	GGAGGGCGGAGAACTGGGAC[G/A]AGGCCGAGGTAGGCGCGGAG	4507891	NM_000551	5	13	6	8	.	.	.	.	2171	4132	2637	5049	VHL	3	10183559	10183559	G	A	missense_variant	3:g.10183559G>A	ENST00000256474:c.868G>A	ENSP00000256474:p.E10K	0	missense_variant	PM2	BP4	2
PB	VHL	SJHGG061	High Grade Glioma	missense	A56G			NA			Tolerated	Benign	Low	Bronze		3	10183698	C	G	CGCCGAGGAGGAGATGGAGG[C/G]CGGGCGGCCGCGGCCCGTGC	4507891	NM_000551	.	.	.	.	7	18	1	7	1749	4002	1663	3447	VHL	3	10183698	10183698	C	G	missense_variant	3:g.10183698C>G	ENST00000256474:c.1007C>G	ENSP00000256474:p.A56G	0	missense_variant	PM2	BP4	2
PB	VHL	SJAMLM7012	Acute megakaryoblastic leukemia	missense	N193S			NA			Tolerated	Benign	Neutral	Bronze		3	10191585	A	G	AGATCTGGAAGACCACCCAA[A/G]TGTGCAGAAAGACCTGGAGC	4507891	NM_000551	10	19	12	27	74	165	63	154	4002	8347	3307	7164	VHL	3	10191585	10191585	A	G	missense_variant	3:g.10191585A>G	ENST00000256474:c.1418A>G	ENSP00000256474:p.N193S	0	missense_variant	PM2	BP4	2
PB	VHL	SJLGG012	Low Grade Glioma	missense	R210Q	rs138780791		0.000153775			Tolerated	Benign	Neutral	Bronze		3	10191636	G	A	GGAGCGCATTGCACATCAAC[G/A]GATGGGAGATTGAAGATTTC	4507891	NM_000551	27	60	10	20	.	.	.	.	3189	6358	3206	6296	VHL	3	10191636	10191636	G	A	missense_variant	3:g.10191636G>A	ENST00000256474:c.1469G>A	ENSP00000256474:p.R210Q	0	missense_variant	PM2	BP4	2
PB	WT1	SJBALL021514	ALL with alterations of ERG	missense	F222L			NA			Tolerated	Benign	Neutral	Bronze		11	32450146	G	C	CCGTAGCTGGGCGTCCCGTC[G/C]AAGGTGACCGTGCTGTAACC	65508004	NM_024426	.	.	.	.	61	102	65	110	301	878	845	1717	WT1	11	32450146	32450146	G	C	missense_variant	11:g.32450146G>C	ENST00000332351:c.951G>C	ENSP00000331327:p.F222L	0	missense_variant	PM2	BP4	2
P	TERT	SJEPD011	Ependymoma	missense	T726M	rs149566858		0.000615101	Yes		Tolerated	Benign	Neutral	Gold	16627250	5	1278865	G	A	TGATGCTGGCGATGACCTCC[G/A]TGAGCCTGTCCTGGGGGATG	109633031	NM_198253	8	16	9	18	.	.	.	.	.	.	.	.	TERT	5	1278865	1278865	G	A	missense_variant	5:g.1278865G>A	ENST00000310581:c.2235G>A	ENSP00000309572:p.T726M	0	missense_variant	PM2	BP4	2
U	ATM	SJCBF151	Core binding factor AML	missense	M1210V	rs138212452		0.000154059			Tolerated	Benign	Neutral	Silver	11996792	11	108153488	A	G	ATAGACGTTTAGAAGACTTT[A/G]TGGCATCTCATTTAGATTAT	71902540	NM_000051	.	.	.	.	32	76	50	99	.	.	.	.	ATM	11	108153488	108153488	A	G	missense_variant	11:g.108153488A>G	ENST00000278616:c.4013A>G	ENSP00000278616:p.M1210V	0	missense_variant	PM2	BP4	2
U	ATM	SJMB026	Medulloblastoma	missense	R2034Q	rs3218670					Tolerated	Damaging	Medium	Silver	8659541	11	108186743	G	A	AATCTTTTCTTATAGACTAC[G/A]AACATATGAACACGAAGCAA	71902540	NM_000051	10	24	9	30	.	.	.	.	.	.	.	.	ATM	11	108186743	108186743	G	A	missense_variant	11:g.108186743G>A	ENST00000278616:c.6486G>A	ENSP00000278616:p.R2034Q	0	missense_variant	PM2	BP4	2
U	ATM	SJNBL195	Neuroblastoma	missense	M94V						Tolerated	Probably damaging	Medium	Silver		11	108099999	A	G	AAGCCTCCAGGCAGAAAAAG[A/G]TGCAGGAAATCAGTAGTTTG	71902540	NM_000051	28	57	15	34	.	.	.	.	.	.	.	.	ATM	11	108099999	108099999	A	G	missense_variant	11:g.108099999A>G	ENST00000278616:c.665A>G	ENSP00000278616:p.M94V	0	missense_variant	PM2	BP4	2
U	BLM	SJNBL161	Neuroblastoma	missense	K323R	rs146504061		0.000923645			Tolerated	Damaging	Medium	Silver		15	91298049	A	G	TTTTATTTGCAGTACGTTAA[A/G]GGACCTTGACACCTCTGACA	4557365	NM_000057	.	.	.	.	37	95	23	41	.	.	.	.	BLM	15	91298049	91298049	A	G	missense_variant	15:g.91298049A>G	ENST00000355112:c.1086A>G	ENSP00000347232:p.K323R	0	missense_variant	PM2	BP4	2
U	DDB2	SJHYPER005	Hyperdiploid ALL	missense	V225A	rs202083037		0.00015387			Tolerated	Benign	Medium	Silver		11	47256195	T	C	AGGAGACAACGTGGGGAACG[T/C]GATCCTGCTGAACATGGACG	4557515	NM_000107	10	35	9	27	51	89	44	112	.	.	.	.	DDB2	11	47256195	47256195	T	C	missense_variant	11:g.47256195T>C	ENST00000256996:c.869T>C	ENSP00000256996:p.V225A	0	missense_variant	PM2	BP4	2
U	DDB2	SJHYPER023	Hyperdiploid ALL	missense	P402S						Tolerated	Benign	Medium	Silver		11	47259704	C	T	TGCAGCTTAATGAATTCAAT[C/T]CCATGGGGGACACGCTGGCC	4557515	NM_000107	17	38	12	28	30	75	45	92	.	.	.	.	DDB2	11	47259704	47259704	C	T	missense_variant	11:g.47259704C>T	ENST00000256996:c.1399C>T	ENSP00000256996:p.P402S	0	missense_variant	PM2	BP4	2
U	ERCC4	SJERG023	ALL with alterations of ERG	missense	L401F	rs147458778		0.000153917	Yes		Tolerated	Probably damaging	Low	Silver	16550608	16	14028147	C	T	AAAATAAGGAGAGTGAAGCT[C/T]TTGGTGGTCCAGGTAGGAAA	4885217	NM_005236	.	.	.	.	31	65	43	89	.	.	.	.	ERCC4	16	14028147	14028147	C	T	missense_variant	16:g.14028147C>T	ENST00000311895:c.1210C>T	ENSP00000310520:p.L401F	0	missense_variant	PM2	BP4	2
U	ERCC4	SJHGG065	High Grade Glioma	missense	Y71H	rs145315496		0.000307834			Tolerated	Damaging	Medium	Silver		16	14015891	T	C	AGTTTGATTTGATTTAGGAG[T/C]ATTTTATCAATCAGCTGAAG	4885217	NM_005236	.	.	.	.	29	50	43	81	.	.	.	.	ERCC4	16	14015891	14015891	T	C	missense_variant	16:g.14015891T>C	ENST00000311895:c.220T>C	ENSP00000310520:p.Y71H	0	missense_variant	PM2	BP4	2
U	ERCC4	SJOS012	Osteosarcoma	missense	A565T						Tolerated	Probably damaging	Medium	Silver		16	14029482	G	A	TGGGTTGCAGCGACCCCTAT[G/A]CTCTGACAAGGGTACTACAT	4885217	NM_005236	25	55	14	35	.	.	.	.	.	.	.	.	ERCC4	16	14029482	14029482	G	A	missense_variant	16:g.14029482G>A	ENST00000311895:c.1702G>A	ENSP00000310520:p.A565T	0	missense_variant	PM2	BP4	2
U	ERCC5	SJEPD001	Ependymoma	missense	L955I	rs142856022		0.000153775			Tolerated	Benign	Medium	Silver		13	103524732	C	A	TTCTGTGGGGGAAACCTGAT[C/A]TCGACAAAATTAGAGAATAT	51988900	NM_000123	25	52	17	29	.	.	.	.	.	.	.	.	ERCC5	13	103524732	103524732	C	A	missense_variant	13:g.103524732C>A	ENST00000355739:c.4286C>A	ENSP00000347978:p.L955I	0	missense_variant	PM2	BP4	2
U	ERCC5	SJNBL197	Neuroblastoma	missense	T971A	rs147955525	2ndHit_2Germline	0.000768876	Yes		Tolerated	Benign	Low	Silver	16550608	13	103525640	A	G	GGTATTTCGGCTGGAACAGA[A/G]CGAAGACAGATGAATCTCTG	51988900	NM_000123	30	59	15	30	.	.	.	.	.	.	.	.	ERCC5	13	103525640	103525640	A	G	missense_variant	13:g.103525640A>G	ENST00000355739:c.4334A>G	ENSP00000347978:p.T971A	0	missense_variant	PM2	BP4	2
U	FANCA	SJBALL021372	ALL with alterations of ERG	missense	R1053C	rs376103033		0.000307787			Deleterious	Benign	Medium	Silver		16	89816220	G	A	CAGAGCCTGGAGCCGTCTGC[G/A]GAAAATCTCAAAGAGGAAGT	66880553	NM_000135	.	.	.	.	82	168	103	243	.	.	.	.	FANCA	16	89816220	89816220	G	A	missense_variant	16:g.89816220G>A	ENST00000389301:c.3188G>A	ENSP00000373952:p.R1053C	0	missense_variant	PM2	BP4	2
U	FANCA	SJBALL215	ALL with alterations of ERG	missense	M160I	rs200603300		0.000615574			Tolerated	Probably damaging	Medium	Silver		16	89877157	C	T	CAGAAGGAAAGACGGGAGAA[C/T]ATACTGTGTGCCAATAAATA	66879666	NM_001018112	.	.	.	.	57	127	44	96	.	.	.	.	FANCA	16	89877157	89877157	C	T	missense_variant	16:g.89877157C>T	ENST00000389301:c.511C>T	ENSP00000373952:p.M160I	0	missense_variant	PM2	BP4	2
U	FANCA	SJE2A007	B-Lineage ALL E2A-PBX1 Subtype	missense	S303N						Tolerated	Benign	Medium	Silver		16	89862412	C	T	CACTGCCAAGCGTGTGTCCA[C/T]TGAACACTCCGAACCTGCCA	66880553	NM_000135	.	.	.	.	45	82	37	73	.	.	.	.	FANCA	16	89862412	89862412	C	T	missense_variant	16:g.89862412C>T	ENST00000389301:c.939C>T	ENSP00000373952:p.S303N	0	missense_variant	PM2	BP4	2
U	FANCA	SJE2A028	B-Lineage ALL E2A-PBX1 Subtype	missense	A987T						Tolerated	Benign	Neutral	Silver	21519011	16	89825007	C	T	TTGGTGGAAATCCATCAGTG[C/T]GTTGACAAGAATGGTACACG	66880553	NM_000135	.	.	.	.	10	29	12	19	.	.	.	.	FANCA	16	89825007	89825007	C	T	missense_variant	16:g.89825007C>T	ENST00000389301:c.2990C>T	ENSP00000373952:p.A987T	0	missense_variant	PM2	BP4	2
U	FANCA	SJEPD001546	Ependymoma	missense	M160I	rs200603300		0.000615574			Tolerated	Probably damaging	Medium	Silver		16	89877157	C	T	CAGAAGGAAAGACGGGAGAA[C/T]ATACTGTGTGCCAATAAATA	66879666	NM_001018112	.	.	.	.	39	103	74	152	.	.	.	.	FANCA	16	89877157	89877157	C	T	missense_variant	16:g.89877157C>T	ENST00000389301:c.511C>T	ENSP00000373952:p.M160I	0	missense_variant	PM2	BP4	2
U	FANCA	SJEPD026	Ependymoma	missense	S447L	rs149551759		0.000461681			Deleterious	Benign	Medium	Silver		16	89857830	G	A	CCTTGAACCAGTCTGCATAT[G/A]ACAGGAACGCAGAGGGGCCC	66880553	NM_000135	20	35	13	31	.	.	.	.	.	.	.	.	FANCA	16	89857830	89857830	G	A	missense_variant	16:g.89857830G>A	ENST00000389301:c.1371G>A	ENSP00000373952:p.S447L	0	missense_variant	PM2	BP4	2
U	FANCA	SJERG020306	ALL with alterations of ERG	missense	L112V						Deleterious	Damaging	Medium	Silver		16	89877429	G	C	GGCAACCATCCCGGCTGAGA[G/C]AATACCCACGGGAACCCCCA	66879666	NM_001018112	24	49	19	36	.	.	.	.	.	.	.	.	FANCA	16	89877429	89877429	G	C	missense_variant	16:g.89877429G>C	ENST00000389301:c.365G>C	ENSP00000373952:p.L112V	0	missense_variant	PM2	BP4	2
U	FANCA	SJHGG029	High Grade Glioma	missense	V1369M	rs201225325					Tolerated	Damaging	Medium	Silver		16	89805603	C	T	TGTGCTTGTATCCCCAGCCA[C/T]GAAGAGCTGGACCAGCTTCA	66880553	NM_000135	.	.	.	.	23	46	8	19	.	.	.	.	FANCA	16	89805603	89805603	C	T	missense_variant	16:g.89805603C>T	ENST00000389301:c.4136C>T	ENSP00000373952:p.V1369M	0	missense_variant	PM2	BP4	2
U	FANCA	SJLGG020	Low Grade Glioma	missense	A635V	rs142217479		0.000514139			Tolerated	Benign	Medium	Silver		16	89839789	G	A	CTGCCCTCACTCCCAGGGCT[G/A]CATCTGTGAGAAGAAGGAAG	66880553	NM_000135	21	45	10	21	.	.	.	.	.	.	.	.	FANCA	16	89839789	89839789	G	A	missense_variant	16:g.89839789G>A	ENST00000389301:c.1935G>A	ENSP00000373952:p.A635V	0	missense_variant	PM2	BP4	2
U	FANCA	SJRHB042	Rhabdosarcoma	missense	A635V	rs142217479		0.000514139			Tolerated	Benign	Medium	Silver		16	89839789	G	A	CTGCCCTCACTCCCAGGGCT[G/A]CATCTGTGAGAAGAAGGAAG	66880553	NM_000135	.	.	.	.	12	24	32	56	.	.	.	.	FANCA	16	89839789	89839789	G	A	missense_variant	16:g.89839789G>A	ENST00000389301:c.1935G>A	ENSP00000373952:p.A635V	0	missense_variant	PM2	BP4	2
U	FANCC	SJEPD001530	Ependymoma	missense	P189A						Tolerated	Damaging	Low	Silver		9	97912326	G	C	ATCTGTCAGGGTAATAAGTG[G/C]GACACAAACTCGTGACAGGG	56118236	NM_000136	.	.	.	.	56	83	24	55	.	.	.	.	FANCC	9	97912326	97912326	G	C	missense_variant	9:g.97912326G>C	ENST00000289081:c.820G>C	ENSP00000289081:p.P189A	0	missense_variant	PM2	BP4	2
U	FANCD2	SJHYPER227	Hyperdiploid ALL	missense	H745R						Tolerated	Probably damaging	Medium	Silver		3	10107143	A	G	ACTTTGTGTGGAGAGACAGC[A/G]TAACGGAAACTTGGAGGAGA	21361861	NM_033084	28	55	23	44	.	.	.	.	.	.	.	.	FANCD2	3	10107143	10107143	A	G	missense_variant	3:g.10107143A>G	ENST00000287647:c.2327A>G	ENSP00000287647:p.H745R	0	missense_variant	PM2	BP4	2
U	FANCD2	SJINF008	Infant ALL	missense	V41A	rs139025231					Tolerated	Probably damaging	Medium	Silver		3	10074573	T	C	ATCTCATATTGCTAATGAAG[T/C]TGAAGAAAATGACAGCATCT	21361861	NM_033084	28	47	17	34	.	.	.	.	.	.	.	.	FANCD2	3	10074573	10074573	T	C	missense_variant	3:g.10074573T>C	ENST00000287647:c.215T>C	ENSP00000287647:p.V41A	0	missense_variant	PM2	BP4	2
U	FANCD2	SJLGG034	Low Grade Glioma	missense	P727S						Tolerated	Probably damaging	Medium	Silver		3	10107088	C	T	TCCTTCTCAGATTGGTGTCT[C/T]CGCTGTGCCTGGCTCCGTAT	21361861	NM_033084	23	47	18	31	.	.	.	.	.	.	.	.	FANCD2	3	10107088	10107088	C	T	missense_variant	3:g.10107088C>T	ENST00000287647:c.2272C>T	ENSP00000287647:p.P727S	0	missense_variant	PM2	BP4	2
U	FANCD2	SJNBL144	Neuroblastoma	missense	I559V	rs201408009		0.000153775			Tolerated	Damaging	Medium	Silver		3	10101996	A	G	AGGATGACATGCACTTGGTG[A/G]TAAGAAAGCAGCTCTCTAGC	21361861	NM_033084	.	.	.	.	44	80	57	124	.	.	.	.	FANCD2	3	10101996	10101996	A	G	missense_variant	3:g.10101996A>G	ENST00000287647:c.1768A>G	ENSP00000287647:p.I559V	0	missense_variant	PM2	BP4	2
U	FANCD2	SJTALL014	T-cell ALL	missense	S373L	rs372534421		0.000153846			Tolerated	Benign	Medium	Silver		3	10085532	C	T	GGCAATTGAAAACACTGCCT[C/T]AGTATCTGAACACAAGGTAA	21361861	NM_033084	12	27	10	27	.	.	.	.	.	.	.	.	FANCD2	3	10085532	10085532	C	T	missense_variant	3:g.10085532C>T	ENST00000287647:c.1211C>T	ENSP00000287647:p.S373L	0	missense_variant	PM2	BP4	2
U	FANCI	SJAMLM7010480	Acute megakaryoblastic leukemia	missense	L1153V	rs368451326					Tolerated	Probably damaging	Medium	Silver		15	89849345	C	G	ACGAGCTGGTGCAGACAGCT[C/G]TGCCATCAGGCAGCTGTGTG	164607124	NM_001113378	.	.	.	.	15	42	48	185	.	.	.	.	FANCI	15	89849345	89849345	C	G	missense_variant	15:g.89849345C>G	ENST00000310775:c.3543C>G	ENSP00000310842:p.L1153V	0	missense_variant	PM2	BP4	2
U	FANCI	SJEWS001311	Ewing's sarcoma	splice	A1241_E36splice	rs140357734		0.00030774				Damaging	Medium	Silver		15	89857843	G	A	CTTATGTTCTTTGCCCTTAG[G/A]CCAGAGTTCTTCGGGAAACC	164607124	NM_001113378	28	57	18	32	.	.	.	.	.	.	.	.	FANCI	15	89857843	89857843	G	A	missense_variant	15:g.89857843G>A	ENST00000310775:c.3807G>A	ENSP00000310842:p.A1241T	0	missense_variant	PM2	BP4	2
U	FANCI	SJHGG067	High Grade Glioma	missense	F768Y						Tolerated	Probably damaging	Medium	Silver		15	89837075	T	A	TTTTTACAGTAAGAATAGGT[T/A]TGAGGACATTCTGAGCTTAT	164607124	NM_001113378	.	.	.	.	15	32	18	33	.	.	.	.	FANCI	15	89837075	89837075	T	A	missense_variant	15:g.89837075T>A	ENST00000310775:c.2389T>A	ENSP00000310842:p.F768Y	0	missense_variant	PM2	BP4	2
U	FANCI	SJNBL006	Neuroblastoma	missense	A136T	rs139181400		0.00030774			Tolerated	Damaging	Medium	Silver		15	89804933	G	A	TACTACCTATCATTCTCACT[G/A]CCCTGGCTACGAAAAAGGAA	164607124	NM_001113378	21	40	21	42	.	.	.	.	.	.	.	.	FANCI	15	89804933	89804933	G	A	missense_variant	15:g.89804933G>A	ENST00000310775:c.492G>A	ENSP00000310842:p.A136T	0	missense_variant	PM2	BP4	2
U	FANCL	SJETV069	ETV6-RUNX1 ALL	missense	L48V	rs148516173		0.000153775			Tolerated	Benign	Medium	Silver		2	58459202	G	C	ATATCACCTTGCATTCTTCA[G/C]TTGTAAATCTTCAGGCAACA	49472819	NM_018062	31	61	19	36	.	.	.	.	.	.	.	.	FANCL	2	58459202	58459202	G	C	missense_variant	2:g.58459202G>C	ENST00000402135:c.179G>C	ENSP00000385021:p.L48V	0	missense_variant	PM2	BP4	2
U	FANCM	SJEPD020	Ependymoma	missense	R1456C	rs200360968		0.000307787			Tolerated	Benign	Medium	Silver		14	45650888	C	T	CACTTCATGCTGTCAAAAAG[C/T]GCAGATTTCCTATAAACAGA	74959747	NM_020937	25	47	14	37	.	.	.	.	.	.	.	.	FANCM	14	45650888	45650888	C	T	missense_variant	14:g.45650888C>T	ENST00000267430:c.4451C>T	ENSP00000267430:p.R1456C	0	missense_variant	PM2	BP4	2
U	MUTYH	SJAMLM7010	Acute megakaryoblastic leukemia	missense	R361H	N/A		NA			Deleterious	Damaging	Medium	Silver		1	45797428	C	T	TCTCCTCCCTGGGGGGCTTG[C/T]GGCTGGCCTTTCTGGGGAAG	115298648	NM_012222	.	.	.	.	20	35	7	20	1111	2281	2962	5968	MUTYH	1	45797428	45797428	C	T	missense_variant	1:g.45797428C>T	ENST00000372098:c.1216C>T	ENSP00000361170:p.R361H	0	missense_variant	PM2	BP4	2
U	MUTYH	SJOS017	Osteosarcoma	missense	A416D	N/A		0.000153775			Tolerated	Benign	Medium	Silver		1	45797159	G	T	GCTGTAGTTCCTGCAGCAGG[G/T]CCTTGCGCTGAAGCTGCTCT	6912520	NM_012222	7	17	6	10	.	.	.	.	68	153	1834	3548	MUTYH	1	45797159	45797159	G	T	missense_variant	1:g.45797159G>T	ENST00000372098:c.1381G>T	ENSP00000361170:p.A416D	0	missense_variant	PM2	BP4	2
U	NBN	SJMLL021	Mixed Lineage Leukemia	missense	F222L				Yes		Deleterious	Damaging	Medium		17496786	8	90983439	A	G	TATAAATGTTTTCCCTTTGA[A/G]GATTTGTTTTCTTTCCTGCC	33356172	NM_002485	.	.	.	.	59	104	29	61	.	.	.	.	NBN	8	90983439	90983439	A	G	missense_variant	8:g.90983439A>G	ENST00000265433:c.819A>G	ENSP00000265433:p.F222L	0	missense_variant	PM2	BP4	2
U	SH2B3	SJHGG104	High Grade Glioma	missense	R508W						Tolerated	Damaging	Low	Silver		12	111885900	C	T	TTAGTTCTTCTGGCTGTCCC[C/T]GGGGGCTCAGCCCAGAGGGT	4885455	NM_005475	.	.	.	.	18	51	15	29	.	.	.	.	SH2B3	12	111885900	111885900	C	T	missense_variant	12:g.111885900C>T	ENST00000341259:c.1879C>T	ENSP00000345492:p.R508W	0	missense_variant	PM2	BP4	2
U	SH2B3	SJHYPO006	Hypodiploid ALL	missense	R551W	rs376914049	LOH				Tolerated	Damaging	Low	Silver		12	111886029	C	T	ATGAGCCTGTGAATCGAGCC[C/T]GGGACTCGGACTACGAAATG	4885455	NM_005475	39	40	15	35	.	.	.	.	.	.	.	.	SH2B3	12	111886029	111886029	C	T	missense_variant	12:g.111886029C>T	ENST00000341259:c.2008C>T	ENSP00000345492:p.R551W	0	missense_variant	PM2	BP4	2
U	SH2B3	SJNBL176	Neuroblastoma	missense	R551W	rs376914049					Tolerated	Damaging	Low	Silver		12	111886029	C	T	ATGAGCCTGTGAATCGAGCC[C/T]GGGACTCGGACTACGAAATG	4885455	NM_005475	.	.	.	.	50	135	41	79	.	.	.	.	SH2B3	12	111886029	111886029	C	T	missense_variant	12:g.111886029C>T	ENST00000341259:c.2008C>T	ENSP00000345492:p.R551W	0	missense_variant	PM2	BP4	2
U	TERT	SJNBL187	Neuroblastoma	missense	G260D	rs148798048		0.000619387			Tolerated	Benign	Neutral	Silver	19674077	5	1294222	C	T	CACTCGGTCCACGCGTCCTG[C/T]CCGGGTGGGCCCAGGACCCC	109633031	NM_198253	7	18	4	11	.	.	.	.	.	.	.	.	TERT	5	1294222	1294222	C	T	missense_variant	5:g.1294222C>T	ENST00000310581:c.837C>T	ENSP00000309572:p.G260D	0	missense_variant	PM2	BP4	2
U	WRN	SJEWS010361	Ewing's sarcoma	missense	E375A						Tolerated	Benign	Medium			8	30938667	A	C	ACGAAAAGAAGATGGATTTG[A/C]AGATGGAGTAGAAGACAACA	110735439	NM_000553	20	40	19	42	.	.	.	.	.	.	.	.	WRN	8	30938667	30938667	A	C	missense_variant	8:g.30938667A>C	ENST00000298139:c.1373A>C	ENSP00000298139:p.E375A	0	missense_variant	PM2	BP4	2
U	XPC	SJETV047	ETV6-RUNX1 ALL	missense	P334A	rs200338014			Yes		Tolerated	Benign	Neutral	Silver	8298653	3	14200383	G	C	AGTCAATCTTTCCTTGGAAG[G/C]TTTCTTTCCCTTAAACAGAA	224809295	NM_004628	26	45	13	22	.	.	.	.	.	.	.	.	XPC	3	14200383	14200383	G	C	missense_variant	3:g.14200383G>C	ENST00000285021:c.1215G>C	ENSP00000285021:p.P334A	0	missense_variant	PM2	BP4	2
PP	APC	SJHYPER102	Hyperdiploid ALL	missense	C1270F		none	NA				Damaging	Medium	Gold	10982189	5	112175100	G	T	TGTAGAAGATACTCCAATAT[G/T]TTTTTCAAGATGTAGTTCAT	53759122	NM_000038	22	44	25	43	.	.	.	.	4345	9607	3259	6859	APC	5	112175100	112175100	G	T	missense_variant	5:g.112175100G>T	ENST00000457016:c.4189G>T	ENSP00000413133:p.C1270F	0	missense_variant	PM2	NA	2
PP	APC	SJMB015	Medulloblastoma	missense	R414C	rs137854567	one copy loss	0.000768994			Deleterious	Damaging	Medium	Gold	1651563, 20685668	5	112154969	C	T	TTCATCTTTTGGAACAGATA[C/T]GCGCTTACTGTGAAACCTGT	189011568	NM_000038	5	15	5	17	.	.	.	.	2082	3800	2897	5454	APC	5	112154969	112154969	C	T	missense_variant	5:g.112154969C>T	ENST00000457016:c.1620C>T	ENSP00000413133:p.R414C	0	missense_variant	PM2	NA	2
PP	APC	SJOS001106	Osteosarcoma	missense	R414C	rs137854567	LOH	0.000768994			Deleterious	Damaging	Medium	Gold	1651563, 20685668	5	112154969	C	T	TTCATCTTTTGGAACAGATA[C/T]GCGCTTACTGTGAAACCTGT	189011568	NM_000038	30	33	20	27	.	.	.	.	5603	6241	2839	5113	APC	5	112154969	112154969	C	T	missense_variant	5:g.112154969C>T	ENST00000457016:c.1620C>T	ENSP00000413133:p.R414C	0	missense_variant	PM2	NA	2
PP	CDH1	SJPHALL018	BCR-ABL1 ALL	missense	P373L		none				Deleterious	Damaging	High	Silver		16	68846147	C	T	TGACACCAACGATAATCCTC[C/T]GATCTTCAATCCCACCACGG	4757960	NM_004360	30	58	18	31	.	.	.	.	3582	9258	4369	7372	CDH1	16	68846147	68846147	C	T	missense_variant	16:g.68846147C>T	ENST00000261769:c.1309C>T	ENSP00000261769:p.P373L	0	missense_variant	PM2	NA	2
PP	NF1	SJEPD001502	Ependymoma	missense	R1807W		none	NA			Deleterious	Damaging	Medium	Gold	21362601	17	29654730	C	T	TCCAGTCTATCATTCATATC[C/T]GGACCCGCTGGGAACTGTCA	4557793	NM_000267	.	.	.	.	31	69	46	85	1873	3633	3131	5687	NF1	17	29654730	29654730	C	T	missense_variant	17:g.29654730C>T	ENST00000358273:c.5865C>T	ENSP00000351015:p.R1828W	0	missense_variant	PM2	NA	2
PP	RUNX1	SJINF015	Infant ALL	splice	R178_E4splice		none	NA						Gold		21	36206901	A	G	CTAGTTTCTGCCGATGTCCT[A/G]TTGTGGGGAGCAGGGAGGGG	49574546	NM_001001890	11	18	5	12	.	.	.	.	Sanger	Sanger	Sanger	Sanger	RUNX1	21	36206901	36206901	A	G	splice_region_variant	21:g.36206901A>G	ENST00000300305:c.A>G	ENSP00000300305:p.	0	splice_region_variant	PM2	NA	2
P	RUNX1	SJLGG009	Low Grade Glioma	missense	N159D		none	NA			Deleterious	Damaging	Medium	Silver		21	36252887	T	C	ACCGACAAACCTGAGGTCAT[T/C]AAATCTTGCAACCTGGTTCT	19923198	NM_001754	17	38	14	27	.	.	.	.	Sanger	Sanger	Sanger	Sanger	RUNX1	21	36252887	36252887	T	C	missense_variant	21:g.36252887T>C	ENST00000300305:c.920T>C	ENSP00000300305:p.N159D	0	missense_variant	PM2	NA	2
PP	RUNX1	SJPHALL020044	BCR-ABL1 ALL	missense	R204Q		none	NA	Yes		Deleterious	Damaging	Medium	Silver	19357396	21	36231773	C	T	CCAAGTGGATGCACTTACTT[C/T]GAGGTTCTCGGGGCCCATCC	19923198	NM_001754	33	64	12	29	35	58	22	67	Sanger	Sanger	Sanger	Sanger	RUNX1	21	36231773	36231773	C	T	missense_variant	21:g.36231773C>T	ENST00000300305:c.1056C>T	ENSP00000300305:p.R204Q	0	missense_variant	PM2	NA	2
PP	SDHB	SJNBL034	Neuroblastoma	missense	R46G	rs74315370	LOH	NA			Deleterious	Damaging	High	Gold	12000816	1	17371320	G	C	AGCCTTGTCTGGGTCCCATC[G/C]ATAGATGGCAAATTTCTTGA	115387094	NM_003000	18	22	19	38	.	.	.	.	7542	8836	3993	7463	SDHB	1	17371320	17371320	G	C	missense_variant	1:g.17371320G>C	ENST00000375499:c.287G>C	ENSP00000364649:p.R46G	0	missense_variant	PM2	NA	2
P	TP53	^SJHYPO055	Hypodiploid ALL	missense	T125R		LOH	NA		1	Deleterious	Damaging	Medium	Gold	20127978	17	7579313	G	C	GCCCCTCAGGGCAACTGACC[G/C]TGCAAGTCACAGACTTGGCT	120407068	NM_000546	22	27	4	37	.	.	.	.	4143	4628	487	2383	TP53	17	7579313	7579313	G	C	missense_variant	17:g.7579313G>C	ENST00000269305:c.564G>C	ENSP00000269305:p.T125R	0	missense_variant	PM2	NA	2
P	TP53	SJACT018	Adrenocortical Carcinoma	missense	V218M		LOH	NA			Deleterious	Damaging	Medium	Gold		17	7578197	C	T	CTCAGGCGGCTCATAGGGCA[C/T]CACCACACTATGTCGAAAAG	120407068	NM_000546	.	.	.	.	138	151	45	87	1410	1529	2455	4919	TP53	17	7578197	7578197	C	T	missense_variant	17:g.7578197C>T	ENST00000269305:c.842C>T	ENSP00000269305:p.V218M	0	missense_variant	PM2	NA	2
P	TP53	SJACT007	Adrenocortical Carcinoma	splice	T125T	rs55863639	LOH	NA	Yes	2				Gold	1467311	17	7579312	C	T	AGCCCCTCAGGGCAACTGAC[C/T]GTGCAAGTCACAGACTTGGC	120407068	NM_000546	19	19	15	25	.	.	.	.	Sanger	Sanger	Sanger	Sanger	TP53	17	7579312	7579312	C	T	splice_region_variant	17:g.7579312C>T	ENST00000269305:c.565C>T	ENSP00000269305:p.T125	0	splice_region_variant	PM2	NA	2
P	TP53	SJEWS010370	Ewing's sarcoma	missense	P128L		none	NA			Deleterious	Damaging	Medium	Gold		17	7578547	G	A	AAAACATCTTGTTGAGGGCA[G/A]GGGAGTACTGTAGGAAGAGG	120407068	NM_000546	10	28	10	19	.	.	.	.	N/A	N/A	N/A	N/A	TP53	17	7578547	7578547	G	A	missense_variant	17:g.7578547G>A	ENST00000269305:c.573G>A	ENSP00000269305:p.P128L	0	missense_variant	PM2,PP3	BP4	3
PP	VHL	SJHGG047	High Grade Glioma	missense	R200W	rs28940298	none	0.00030755	Yes		Deleterious	Damaging	Low	Gold	8956040	3	10191605	C	T	ATGTGCAGAAAGACCTGGAG[C/T]GGCTGACACAGGAGCGCATT	4507891	NM_000551	.	.	.	.	91	181	92	148	5747	9948	5027	8879	VHL	3	10191605	10191605	C	T	missense_variant	3:g.10191605C>T	ENST00000256474:c.1438C>T	ENSP00000256474:p.R200W	0	missense_variant	PM2	NA	2
U	ALK	SJINF005	Infant ALL	missense	G1494E	rs368484630		0.000153775			Tolerated	Probably damaging	Medium	Silver		2	29416472	C	T	TGGTGGGCTTGTTTCTGGAT[C/T]CGTGGACCTTGTGCAACTCC	29029632	NM_004304	9	14	11	19	.	.	.	.	2530	5009	3597	7267	ALK	2	29416472	29416472	C	T	missense_variant	2:g.29416472C>T	ENST00000389048:c.5388C>T	ENSP00000373700:p.G1494E	0	missense_variant	PM2	NA	2
PB	ALK	SJPHALL020047	BCR-ABL1 ALL	missense	G1494R	rs199940609		NA			Tolerated	Benign	Low	Bronze		2	29416473	C	T	GGTGGGCTTGTTTCTGGATC[C/T]GTGGACCTTGTGCAACTCCG	29029632	NM_004304	18	41	11	22	.	.	.	.	3197	5936	4799	9308	ALK	2	29416473	29416473	C	T	missense_variant	2:g.29416473C>T	ENST00000389048:c.5387C>T	ENSP00000373700:p.G1494R	0	missense_variant	PM2	NA	2
PB	ALK	SJETV082	ETV6-RUNX1 ALL	missense	E1400D	rs143647372		0.000461467				Benign	Low	Bronze		2	29416753	T	G	TCTTCCACAAGTGGACCATA[T/G]TCTATCGGCAAAGCGGTGTT	29029632	NM_004304	14	34	12	23	.	.	.	.	1806	3756	3657	6974	ALK	2	29416753	29416753	T	G	missense_variant	2:g.29416753T>G	ENST00000389048:c.5107T>G	ENSP00000373700:p.E1400D	0	missense_variant	PM2	NA	2
PB	ALK	SJHYPER146	Hyperdiploid ALL	missense	V1358I			NA				Probably damaging	Neutral	Bronze		2	29420409	C	T	GTTCCTAAAAGAGTCATACA[C/T]AGGCCCAGGGCAGTTCTTGG	29029632	NM_004304	16	36	16	25	.	.	.	.	1019	2037	2384	4369	ALK	2	29420409	29420409	C	T	missense_variant	2:g.29420409C>T	ENST00000389048:c.4979C>T	ENSP00000373700:p.V1358I	0	missense_variant	PM2	NA	2
U	ALK	SJHGG056	High Grade Glioma	missense	T1343I			NA				Damaging	Neutral	Silver		2	29420453	G	A	GGTCCATCCGGCCTCCACTG[G/A]TGACAAACTCCAGAACTTCC	29029632	NM_004304	.	.	.	.	58	104	50	112	472	780	1544	2934	ALK	2	29420453	29420453	G	A	missense_variant	2:g.29420453G>A	ENST00000389048:c.4935G>A	ENSP00000373700:p.T1343I	0	missense_variant	PM2	NA	2
U	ALK	SJE2A003	B-Lineage ALL E2A-PBX1 Subtype	missense	V1229M			NA				Damaging	Neutral	Silver		2	29436908	C	T	ACAGGCAATGTCCCGAGCCA[C/T]GTGCAGAAGGTCCAGCATGG	29029632	NM_004304	24	38	13	21	16	38	13	21	1881	3930	1296	2812	ALK	2	29436908	29436908	C	T	missense_variant	2:g.29436908C>T	ENST00000389048:c.4592C>T	ENSP00000373700:p.V1229M	0	missense_variant	PM2	NA	2
U	ALK	SJNBL138	Neuroblastoma	missense	P1191H			NA				Damaging	Medium	Silver		2	29443645	G	T	GCTCCAGCAGGATGAACCGG[G/T]GCAGGGATTGCAGGCTCACC	29029632	NM_004304	.	.	.	.	47	145	40	91	1016	3083	1675	3050	ALK	2	29443645	29443645	G	T	missense_variant	2:g.29443645G>T	ENST00000389048:c.4479G>T	ENSP00000373700:p.P1191H	0	missense_variant	PM2	NA	2
PB	ALK	SJNBL199	Neuroblastoma	missense	E1110D	rs140606509		0.000153775				Benign	Low	Bronze		2	29446237	C	G	GTGATGTTTTTCCGCGGCAC[C/G]TCCTTCAGGTCACTGATGGA	29029632	NM_004304	15	18	14	31	.	.	.	.	3106	6549	3717	7531	ALK	2	29446237	29446237	C	G	missense_variant	2:g.29446237C>G	ENST00000389048:c.4237C>G	ENSP00000373700:p.E1110D	0	missense_variant	PM2,PP3	BP4	3
PB	ALK	SJETV027	ETV6-RUNX1 ALL	missense	R1061Q	rs72852032		0.000153775				Benign	Neutral	Bronze		2	29446385	C	T	CTTGCAGCTCCTGGTGCTTC[C/T]GGCGGTACACTGCAGGTGGG	29029632	NM_004304	12	31	13	20	.	.	.	.	597	1457	712	1511	ALK	2	29446385	29446385	C	T	missense_variant	2:g.29446385C>T	ENST00000389048:c.4089C>T	ENSP00000373700:p.R1061Q	0	missense_variant	PM2	NA	2
U	ALK	SJRHB031	Rhabdosarcoma	missense	A876V			NA						Silver		2	29451938	G	A	AGCCACCTCCACCACCTGCG[G/A]GAAGAGATAGGGAACCTGCG	29029632	NM_004304	.	.	.	.	42	59	30	62	4073	5960	1193	2564	ALK	2	29451938	29451938	G	A	splice_region_variant	2:g.29451938G>A	ENST00000389048:c.G>A	ENSP00000373700:p.	0	splice_region_variant	PM2	NA	2
U	ALK	SJBALL021516	ALL with alterations of ERG	missense	E717K	rs147858673		0.00030755				Probably damaging	Medium	Silver		2	29474026	C	T	GATGCCTTTCAGGGGGCCCT[C/T]GCTCCCCACCTCCACGCTCA	29029632	NM_004304	20	40	12	22	.	.	.	.	1744	3302	2996	5995	ALK	2	29474026	29474026	C	T	missense_variant	2:g.29474026C>T	ENST00000389048:c.3056C>T	ENSP00000373700:p.E717K	0	missense_variant	PM2	NA	2
PB	ALK	SJHGG099	High Grade Glioma	missense	R672S			NA				Benign	Neutral	Bronze		2	29497990	T	A	GGGTCAAAGATGGGGGTCTG[T/A]CTTGGTGAATTTTCCCCGGG	29029632	NM_004304	.	.	.	.	51	94	30	57	178	368	1545	3231	ALK	2	29497990	29497990	T	A	missense_variant	2:g.29497990T>A	ENST00000389048:c.2923T>A	ENSP00000373700:p.R672S	0	missense_variant	PM2	NA	2
U	ALK	SJBALL021512	ALL with alterations of ERG	missense	G640R	rs144453491		0.00030755				Damaging	Low	Silver		2	29498088	C	T	CTGCAGGATCTTGTCCTCTC[C/T]GCTAACTGCAATAGAGAAGA	29029632	NM_004304	.	.	.	.	68	139	61	125	484	935	1697	2876	ALK	2	29498088	29498088	C	T	missense_variant	2:g.29498088C>T	ENST00000389048:c.2825C>T	ENSP00000373700:p.G640R	0	missense_variant	PM2	NA	2
U	ALK	SJBALL020383	ALL with alterations of ERG	missense	G574R			NA				Damaging	Low	Silver		2	29519851	C	T	CATCCTGCCTTGCTCCTTCC[C/T]GGTTTTGTTCTCCACTAGCA	29029632	NM_004304	.	.	.	.	42	80	37	88	2699	5316	2113	4278	ALK	2	29519851	29519851	C	T	missense_variant	2:g.29519851C>T	ENST00000389048:c.2627C>T	ENSP00000373700:p.G574R	0	missense_variant	PM2	NA	2
PB	ALK	SJRHB059	Rhabdosarcoma	splice	E427_E6splice	rs377214413		0.000153775						Silver		2	29551352	A	G	GAGCCTGGGGATGTTCCTGG[A/G]GAGCACACAGACACACAACC	29029632	NM_004304	.	.	.	.	43	100	36	67	2601	6376	4172	8925	ALK	2	29551352	29551352	A	G	splice_region_variant	2:g.29551352A>G	ENST00000389048:c.A>G	ENSP00000373700:p.	0	splice_region_variant	PM2	NA	2
PB	ALK	SJEWS010425	Ewing's sarcoma	missense	F270L	rs143229596		0.000461326				Probably damaging	Neutral	Bronze		2	29917860	A	G	ATACTCCAGCTCACAGGGGA[A/G]GTCAAAGCTGCACTCCAGAC	29029632	NM_004304	.	.	.	.	10	22	8	14	N/A	N/A	N/A	N/A	ALK	2	29917860	29917860	A	G	missense_variant	2:g.29917860A>G	ENST00000389048:c.1715A>G	ENSP00000373700:p.F270L	0	missense_variant	PM2	NA	2
PB	ALK	SJOS006	Osteosarcoma	missense	P117R	rs201290745		NA				Probably damaging	Neutral	Bronze		2	30143176	G	C	ACAGCGTCCGGGCCTCTGCC[G/C]GGGCTGGTGAACCGGCGGTC	29029632	NM_004304	17	32	9	19	.	.	.	.	1691	3278	1607	3081	ALK	2	30143176	30143176	G	C	missense_variant	2:g.30143176G>C	ENST00000389048:c.1257G>C	ENSP00000373700:p.P117R	0	missense_variant	PM2	NA	2
PB	ALK	SJEPD029	Ependymoma	missense	P36S	rs201490095		0.000930088				Benign	Neutral	Bronze		2	30143420	G	A	CTCCCGGGGCTGCAGCGGCG[G/A]CCCCGCAGCTGGGGAGCCCG	29029632	NM_004304	9	13	5	14	.	.	.	.	1885	3759	1596	3083	ALK	2	30143420	30143420	G	A	missense_variant	2:g.30143420G>A	ENST00000389048:c.1013G>A	ENSP00000373700:p.P36S	0	missense_variant	PM2	NA	2
U	APC	SJRHB043	Rhabdosarcoma	missense	K150R	rs371085910		0.000154036			Deleterious	Probably damaging	Low	Silver	18199528	5	112111352	A	G	GCTTCTTGCTGATCTTGACA[A/G]AGAAGAAAAGGAAAAAGACT	53759122	NM_000038	.	.	.	.	2	11	6	10	1962	4282	1870	3971	APC	5	112111352	112111352	A	G	missense_variant	5:g.112111352A>G	ENST00000457016:c.829A>G	ENSP00000413133:p.K150R	0	missense_variant	PM2	NA	2
PB	APC	SJETV003	ETV6-RUNX1 ALL	missense	E241K			NA			Deleterious	Probably damaging	Low	Bronze		5	112128218	G	A	TTTTACAGTCCCAAGCAACA[G/A]AAGCAGAGGTTAGTAAATTG	189011566	NM_000038	29	58	19	39	.	.	.	.	413	747	324	598	APC	5	112128218	112128218	G	A	missense_variant	5:g.112128218G>A	ENST00000457016:c.1101G>A	ENSP00000413133:p.E241K	0	missense_variant	PM2	NA	2
PB	APC	SJHGG002	High Grade Glioma	missense	E241K			NA			Deleterious	Probably damaging	Low	Bronze		5	112128218	G	A	TTTTACAGTCCCAAGCAACA[G/A]AAGCAGAGGTTAGTAAATTG	189011566	NM_000038	16	31	29	58	.	.	.	.	1245	2913	1127	2300	APC	5	112128218	112128218	G	A	missense_variant	5:g.112128218G>A	ENST00000457016:c.1101G>A	ENSP00000413133:p.E241K	0	missense_variant	PM2	NA	2
PB	APC	SJHGG031	High Grade Glioma	missense	T1160K	rs201004111		0.000461396				Probably damaging	Neutral	Silver	18199528	5	112174770	C	A	TGAAGAAGAAGAGAGACCAA[C/A]AAATTATAGCATAAAATATA	53759122	NM_000038	.	.	.	.	52	89	37	76	5259	10832	4105	10081	APC	5	112174770	112174770	C	A	missense_variant	5:g.112174770C>A	ENST00000457016:c.3859C>A	ENSP00000413133:p.T1160K	0	missense_variant	PM2	NA	2
U	APC	SJCBF006	Core binding factor AML	missense	A1358T	rs139618756		0.000461396				Damaging	Low	Silver		5	112175363	G	A	CTGTTGAATTTTCTTCAGGA[G/A]CGAAATCTCCCTCCAAAAGT	189011568	NM_000038	19	47	13	37	.	.	.	.	1746	3389	1380	2826	APC	5	112175363	112175363	G	A	missense_variant	5:g.112175363G>A	ENST00000457016:c.4452G>A	ENSP00000413133:p.A1358T	0	missense_variant	PM2	NA	2
U	APC	SJHYPO114	Hypodiploid ALL	missense	A1358T	rs139618756		0.000461396				Damaging	Low	Silver		5	112175363	G	A	CTGTTGAATTTTCTTCAGGA[G/A]CGAAATCTCCCTCCAAAAGT	189011568	NM_000038	.	.	.	.	82	187	52	124	2352	4879	1741	3597	APC	5	112175363	112175363	G	A	missense_variant	5:g.112175363G>A	ENST00000457016:c.4452G>A	ENSP00000413133:p.A1358T	0	missense_variant	PM2	NA	2
PB	APC	SJCBF001	Core binding factor AML	missense	I1524R			NA				Probably damaging	Low	Silver		5	112175862	T	G	GAAAGATGTGGAATTAAGAA[T/G]AATGCCTCCAGTTCAGGAAA	189011566	NM_000038	15	36	27	44	.	.	.	.	3205	9198	3242	7684	APC	5	112175862	112175862	T	G	missense_variant	5:g.112175862T>G	ENST00000457016:c.4951T>G	ENSP00000413133:p.I1524R	0	missense_variant	PM2	NA	2
U	APC	SJCBF125	Core binding factor AML	missense	T1633I			NA				Probably damaging	Neutral	Silver		5	112176189	C	T	CCAAAAGCATGTTAGTTTTA[C/T]ACCGGGGGATGATATGCCAC	53759122	NM_000038	.	.	.	.	58	124	67	129	501	1098	865	1862	APC	5	112176189	112176189	C	T	missense_variant	5:g.112176189C>T	ENST00000457016:c.5278C>T	ENSP00000413133:p.T1633I	0	missense_variant	PM2	NA	2
PB	APC	SJHGG033	High Grade Glioma	missense	D1637E			NA				Benign	Low	Silver	19279422	5	112176202	T	G	AGTTTTACACCGGGGGATGA[T/G]ATGCCACGGGTGTATTGTGT	53759122	NM_000038	21	46	11	24	.	.	.	.	2387	4616	2781	5726	APC	5	112176202	112176202	T	G	missense_variant	5:g.112176202T>G	ENST00000457016:c.5291T>G	ENSP00000413133:p.D1637E	0	missense_variant	PM2	NA	2
U	APC	SJMB027	Medulloblastoma	missense	D1714N	rs148275069	subclonal LOH	0.000307598				Benign	Low	Silver	15122587	5	112176431	G	A	CTGTAACCATACCTGAATTG[G/A]ATGACAATAAAGCAGAGGAA	189011566	NM_000038	22	46	24	48	.	.	.	.	2560	6310	2203	4970	APC	5	112176431	112176431	G	A	missense_variant	5:g.112176431G>A	ENST00000457016:c.5520G>A	ENSP00000413133:p.D1714N	0	missense_variant	PM2	NA	2
PB	APC	SJPHALL020044	BCR-ABL1 ALL	missense	A1879P			NA				Benign	Low	Bronze		5	112176926	G	C	TTGACCTTTCCAGGGAAAAG[G/C]CTGAATTAAGAAAGGCAAAA	53759122	NM_000038	37	60	19	34	33	64	32	63	3516	6735	2180	3875	APC	5	112176926	112176926	G	C	missense_variant	5:g.112176926G>C	ENST00000457016:c.6015G>C	ENSP00000413133:p.A1879P	0	missense_variant	PM2	NA	2
PB	APC	SJNBL006	Neuroblastoma	missense	S1902F			NA				Benign	Low	Bronze		5	112176996	C	T	CAGCCACACAGAACTAACCT[C/T]CAACCAACAATCAGCTAATA	189011566	NM_000038	10	25	14	29	.	.	.	.	485	887	1488	2938	APC	5	112176996	112176996	C	T	missense_variant	5:g.112176996C>T	ENST00000457016:c.6085C>T	ENSP00000413133:p.S1902F	0	missense_variant	PM2	NA	2
PB	APC	SJHYPO041	Hypodiploid ALL	missense	P1934L			NA				Benign	Low	Silver	18199528	5	112177092	C	T	TCAGAAACAATCCACTTTTC[C/T]CCAGTCATCCAAAGACATAC	306922386	NM_000038	.	.	.	.	36	40	35	88	6956	7256	2593	5366	APC	5	112177092	112177092	C	T	missense_variant	5:g.112177092C>T	ENST00000457016:c.6181C>T	ENSP00000413133:p.P1934L	0	missense_variant	PM2	NA	2
U	APC	SJCBF143	Core binding factor AML	missense	C1962Y			NA				Damaging	Medium	Silver		5	112177176	G	A	TATTGAAAATACTCCGGTTT[G/A]CTTTTCTCATAATTCCTCTC	53759122	NM_000038	.	.	.	.	47	97	12	31	4647	9989	3654	6766	APC	5	112177176	112177176	G	A	missense_variant	5:g.112177176G>A	ENST00000457016:c.6265G>A	ENSP00000413133:p.C1962Y	0	missense_variant	PM2	NA	2
PB	APC	SJOS001127	Osteosarcoma	missense	S2044N	rs375743017		0.000307645				Damaging	Low	Silver		5	112177422	G	A	CCTGTTGCAGGAATGTATAA[G/A]CTCCGCAATGCCAAAAAAGA	53759122	NM_000038	14	57	16	36	.	.	.	.	1746	6089	3119	6219	APC	5	112177422	112177422	G	A	missense_variant	5:g.112177422G>A	ENST00000457016:c.6511G>A	ENSP00000413133:p.S2044N	0	missense_variant	PM2	NA	2
U	APC	SJCBF011	Core binding factor AML	missense	P2158R			NA				Damaging	Neutral	Silver	18199528	5	112177764	C	G	ACCTGATCAAGAAGAAAAAC[C/G]CTTTACAAGTAATAAAGGCC	189011566	NM_000038	16	35	13	32	.	.	.	.	3553	7033	3416	6946	APC	5	112177764	112177764	C	G	missense_variant	5:g.112177764C>G	ENST00000457016:c.6853C>G	ENSP00000413133:p.P2158R	0	missense_variant	PM2	NA	2
U	APC	SJBALL021896	BALL	missense	G2171E			NA				Damaging	Neutral	Silver		5	112177803	G	A	CCCACGAATTCTAAAACCAG[G/A]GGAGAAAAGTACATTGGAAA	53759122	NM_000038	35	65	25	42	.	.	.	.	3881	8156	3117	6379	APC	5	112177803	112177803	G	A	missense_variant	5:g.112177803G>A	ENST00000457016:c.6892G>A	ENSP00000413133:p.G2171E	0	missense_variant	PM2	NA	2
U	APC	SJINF061	Infant ALL	missense	Y2517C			NA				Damaging	Low	Silver		5	112178841	A	G	TCTCAGTCCCACTATAGAGT[A/G]TAATGATGGAAGACCAGCAA	53759122	NM_000038	.	.	.	.	124	226	57	105	984	2350	2590	4976	APC	5	112178841	112178841	A	G	missense_variant	5:g.112178841A>G	ENST00000457016:c.7930A>G	ENSP00000413133:p.Y2517C	0	missense_variant	PM2	NA	2
U	APC	SJHYPER091	Hyperdiploid ALL	missense	G2520R			NA				Damaging	Low	Silver		5	112178849	G	A	CCACTATAGAGTATAATGAT[G/A]GAAGACCAGCAAAGCGCCAT	53759122	NM_000038	21	73	22	39	58	182	74	143	809	2401	2144	4560	APC	5	112178849	112178849	G	A	missense_variant	5:g.112178849G>A	ENST00000457016:c.7938G>A	ENSP00000413133:p.G2520R	0	missense_variant	PM2	NA	2
PB	APC	SJHYPO022	Hypodiploid ALL	missense	S2797G	rs147287751		0.000461396				Benign	Neutral	Bronze		5	112179680	A	G	CTAGGAAAAGCAGCGCAGAT[A/G]GCACTTCAGCTCGGCCATCT	306922386	NM_000038	26	40	9	18	.	.	.	.	2256	4510	2238	4503	APC	5	112179680	112179680	A	G	missense_variant	5:g.112179680A>G	ENST00000457016:c.8769A>G	ENSP00000413133:p.S2797G	0	missense_variant	PM2	NA	2
PB	APC	SJPHALL029	BCR-ABL1 ALL	missense	D2821G			NA				Benign	Neutral	Bronze		5	112179753	A	G	GAAGCGAGATTCCAAAACTG[A/G]CAGCACAGAATCCAGTGGAA	53759122	NM_000038	27	47	18	36	.	.	.	.	1409	3887	867	2074	APC	5	112179753	112179753	A	G	missense_variant	5:g.112179753A>G	ENST00000457016:c.8842A>G	ENSP00000413133:p.D2821G	0	missense_variant	PM2	NA	2
PB	BMPR1A	SJE2A028	B-Lineage ALL E2A-PBX1 Subtype	missense	M160V	rs145101532		0.000307692			Tolerated	Benign	Neutral	Bronze		10	88659831	A	G	GGCTGGTTTTGCTCATTTCT[A/G]TGGCTGTCTGCATAATTGCT	41349437	NM_004329	.	.	.	.	38	95	33	75	1849	4128	1814	3719	BMPR1A	10	88659831	88659831	A	G	missense_variant	10:g.88659831A>G	ENST00000372037:c.1015A>G	ENSP00000361107:p.M160V	0	missense_variant	PM2	NA	2
PB	BRAF	SJEPD021	Ependymoma	missense	D22N						Tolerated	Probably damaging	Neutral	Bronze		7	140624440	C	T	GCCGGCCTCGGGCTCCATGT[C/T]CCCGTTGAACAGAGCCTGGC	33188459	NM_004333	10	19	7	13	.	.	.	.	868	1761	1125	2254	BRAF	7	140624440	140624440	C	T	missense_variant	7:g.140624440C>T	ENST00000288602:c.125C>T	ENSP00000288602:p.D22N	0	missense_variant	PM2	NA	2
U	BRCA1	SJNBL177	Neuroblastoma	missense	G275D			NA	Yes		Deleterious	Damaging	High	Silver	12624724	17	41246724	C	T	AGCTGGCATGAGTATTTGTG[C/T]CACATGGCTCCACATGCAAG	237681119	NM_007300	.	.	.	.	147	199	39	91	2386	3727	2745	5253	BRCA1	17	41246724	41246724	C	T	missense_variant	17:g.41246724C>T	ENST00000471181:c.1056C>T	ENSP00000418960:p.G275D	0	missense_variant	PM2,PP3	BP4	3
U	BRCA2	SJCBF109	Core binding factor AML	missense	S489C			NA			Deleterious	Damaging	Low	Silver		13	32907081	C	G	TGCAGTAAAGCAGGCAATAT[C/G]TGGAACTTCTCCAGTGGCTT	119395734	NM_000059	.	.	.	.	62	116	48	77	6307	12796	6049	12694	BRCA2	13	32907081	32907081	C	G	missense_variant	13:g.32907081C>G	ENST00000544455:c.1693C>G	ENSP00000439902:p.S489C	0	missense_variant	PM2	NA	2
U	BRCA2	SJLGG018	Low Grade Glioma	missense	E1046G	rs80358559		NA			Deleterious	Damaging	Medium	Silver	23633455	13	32911629	A	G	TACTAGTTTAGCTTGTGTTG[A/G]AATTGTAAATACCTTGGCAT	119395734	NM_000059	23	43	19	29	.	.	.	.	2347	4745	2569	5268	BRCA2	13	32911629	32911629	A	G	missense_variant	13:g.32911629A>G	ENST00000544455:c.3364A>G	ENSP00000439902:p.E1046G	0	missense_variant	PM2	NA	2
U	BRCA2	SJOS001104	Osteosarcoma	missense	S1134T			NA			Deleterious	Probably damaging	Medium	Silver		13	32911893	G	C	TACTCAGTTTAGAAAACCAA[G/C]CTACATATTGCAGAAGAGTA	119395734	NM_000059	23	56	31	54	.	.	.	.	3025	10336	6803	12936	BRCA2	13	32911893	32911893	G	C	missense_variant	13:g.32911893G>C	ENST00000544455:c.3628G>C	ENSP00000439902:p.S1134T	0	missense_variant	PM2	NA	2
U	BRCA2	SJCBF105	Core binding factor AML	missense	R1677I	rs375304428		0.000154226			Deleterious	Benign	Low	Silver		13	32913522	G	T	TTTTTACACAAGTTGTAGTA[G/T]AAAAACTTCTGTGAGTCAGA	119395734	NM_000059	.	.	.	.	65	134	45	107	831	1674	4656	9393	BRCA2	13	32913522	32913522	G	T	missense_variant	13:g.32913522G>T	ENST00000544455:c.5257G>T	ENSP00000439902:p.R1677I	0	missense_variant	PM2	NA	2
U	BRCA2	SJCBF142	Core binding factor AML	missense	R1997G			NA			Deleterious	Damaging	Medium	Silver		13	32914481	A	G	ATGCTTCATTACAAAACGCA[A/G]GACAAGTGTTTTCTGAAATA	119395734	NM_000059	.	.	.	.	85	85	70	71	9328	9350	4323	4337	BRCA2	13	32914481	32914481	A	G	missense_variant	13:g.32914481A>G	ENST00000544455:c.6216A>G	ENSP00000439902:p.R1997G	0	missense_variant	PM2	NA	2
PB	BRCA2	SJNBL016	Neuroblastoma	missense	S2704F	rs80359054		0.00030755			Deleterious	Damaging	Medium	Silver	11389159	13	32937450	C	T	CGCAAATATATCTGAAACTT[C/T]TAGCAATAAAACTAGTAGTG	119395734	NM_000059	16	35	21	49	.	.	.	.	4892	9926	4547	9390	BRCA2	13	32937450	32937450	C	T	missense_variant	13:g.32937450C>T	ENST00000544455:c.8338C>T	ENSP00000439902:p.S2704F	0	missense_variant	PM2	NA	2
PB	BRCA2	SJNBL025	Neuroblastoma	missense	S2704F	rs80359054		0.00030755			Deleterious	Damaging	Medium	Silver	11389159	13	32937450	C	T	CGCAAATATATCTGAAACTT[C/T]TAGCAATAAAACTAGTAGTG	119395734	NM_000059	42	63	20	36	.	.	.	.	6927	10672	8853	17190	BRCA2	13	32937450	32937450	C	T	missense_variant	13:g.32937450C>T	ENST00000544455:c.8338C>T	ENSP00000439902:p.S2704F	0	missense_variant	PM2	NA	2
U	BRCA2	*SJHYPO045	Hypodiploid ALL	missense	Y2789C			NA			Deleterious	Damaging	Low	Silver		13	32944573	A	G	TACTCGGCCTGCTCGCTGGT[A/G]TACCAAACTTGGATTCTTTC	119395734	NM_000059	.	.	.	.	12	244	106	219	74	3389	2150	4590	BRCA2	13	32944573	32944573	A	G	missense_variant	13:g.32944573A>G	ENST00000544455:c.8593A>G	ENSP00000439902:p.Y2789C	0	missense_variant	PM2	NA	2
U	BRCA2	SJERG022	ALL with alterations of ERG	missense	G2793R	rs80359082		NA			Deleterious	Damaging	Medium	Silver	23233716	13	32944584	G	A	CTCGCTGGTATACCAAACTT[G/A]GATTCTTTCCTGACCCTAGA	119395734	NM_000059	.	.	.	.	46	106	50	103	7078	14338	6092	12042	BRCA2	13	32944584	32944584	G	A	missense_variant	13:g.32944584G>A	ENST00000544455:c.8604G>A	ENSP00000439902:p.G2793R	0	missense_variant	PM2	NA	2
PB	CBL	SJMB006	Medulloblastoma	missense	I305V						Tolerated	Probably damaging	Low	Bronze		11	119146750	A	G	CTCGTCTGGGTCAGTGGGCT[A/G]TTGGGTATGTTACTGCTGAT	52426745	NM_005188	19	38	12	21	.	.	.	.	1900	4085	1604	3343	CBL	11	119146750	119146750	A	G	missense_variant	11:g.119146750A>G	ENST00000264033:c.1289A>G	ENSP00000264033:p.I305V	0	missense_variant	PM2	NA	2
PB	CBL	SJOS004	Osteosarcoma	missense	G475V	rs200054267					Tolerated	Benign	Low	Bronze		11	119149416	G	T	CATGATGAAGGAATTGGCTG[G/T]TGCCAAGGTAAGATGGCAGT	52426745	NM_005188	27	36	16	26	.	.	.	.	3413	6705	3056	5748	CBL	11	119149416	119149416	G	T	missense_variant	11:g.119149416G>T	ENST00000264033:c.1800G>T	ENSP00000264033:p.G475V	0	missense_variant	PM2	NA	2
PB	CBL	SJETV003	ETV6-RUNX1 ALL	missense	P510A						Tolerated	Benign	Low	Bronze		11	119155775	C	G	TGCCGCAGCGAGTATGTGTT[C/G]CCTCAAGTGCTTCTGCTCTT	52426745	NM_005188	29	45	10	22	.	.	.	.	2655	5185	1393	2860	CBL	11	119155775	119155775	C	G	missense_variant	11:g.119155775C>G	ENST00000264033:c.1904C>G	ENSP00000264033:p.P510A	0	missense_variant	PM2	NA	2
U	CBL	SJBALL239	iAmp21 ALL	missense	R563C						Deleterious	Damaging	Low	Silver		11	119156022	C	T	CAGAATCCCGACCTCAAAGA[C/T]GCCCCTTGCCTTGTACACCA	52426745	NM_005188	32	49	11	19	.	.	.	.	2924	6132	5145	10061	CBL	11	119156022	119156022	C	T	missense_variant	11:g.119156022C>T	ENST00000264033:c.2063C>T	ENSP00000264033:p.R563C	0	missense_variant	PM2	NA	2
U	CBL	SJHGG033	High Grade Glioma	missense	P566A						Tolerated	Damaging	Low	Silver		11	119156031	C	G	GACCTCAAAGACGCCCCTTG[C/G]CTTGTACACCAGGCGACTGT	52426745	NM_005188	17	36	12	20	.	.	.	.	3223	6804	2199	4293	CBL	11	119156031	119156031	C	G	missense_variant	11:g.119156031C>G	ENST00000264033:c.2072C>G	ENSP00000264033:p.P566A	0	missense_variant	PM2	NA	2
U	CBL	SJNBL001	Neuroblastoma	missense	R617L						Deleterious	Damaging	Low	Silver		11	119156185	G	T	AGGAAGAGAATTAACCAACC[G/T]GCACTCACTTCCATTTTCAT	52426745	NM_005188	3	29	13	39	.	.	.	.	555	4161	1690	3483	CBL	11	119156185	119156185	G	T	missense_variant	11:g.119156185G>T	ENST00000264033:c.2226G>T	ENSP00000264033:p.R617L	0	missense_variant	PM2	NA	2
PB	CBL	SJERG023	ALL with alterations of ERG	missense	P684S						Tolerated	Benign	Neutral	Bronze		11	119167641	C	T	CTTCCAGACCTCTTCCTGTG[C/T]CAAAACTGCCACCTGGGGAG	52426745	NM_005188	.	.	.	.	53	117	79	168	3085	4428	2301	4225	CBL	11	119167641	119167641	C	T	missense_variant	11:g.119167641C>T	ENST00000264033:c.2426C>T	ENSP00000264033:p.P684S	0	missense_variant	PM2	NA	2
U	CBL	SJPHALL020037	BCR-ABL1 ALL	missense	G773W						Deleterious	Damaging	Low	Silver		11	119169133	G	T	AGTCAGAAAATGAGGATGAT[G/T]GGTATGATGTCCCAAAGCCA	52426745	NM_005188	11	22	11	18	.	.	.	.	1743	3270	1245	2495	CBL	11	119169133	119169133	G	T	missense_variant	11:g.119169133G>T	ENST00000264033:c.2693G>T	ENSP00000264033:p.G773W	0	missense_variant	PM2	NA	2
PB	CBL	SJEPD034	Ependymoma	missense	R787H	rs200220863		0.000307977			Deleterious	Benign	Low	Bronze		11	119169176	G	A	TGTGCCGGCCGTGCTGGCCC[G/A]CCGAACTCTCTCAGATATCT	52426745	NM_005188	34	57	11	26	.	.	.	.	2055	3703	2160	3861	CBL	11	119169176	119169176	G	A	missense_variant	11:g.119169176G>A	ENST00000264033:c.2736G>A	ENSP00000264033:p.R787H	0	missense_variant	PM2	NA	2
U	CBL	SJETV025	ETV6-RUNX1 ALL	missense	R788Q	rs150811339		0.000615953			Deleterious	Damaging	Low	Silver		11	119169179	G	A	GCCGGCCGTGCTGGCCCGCC[G/A]AACTCTCTCAGATATCTCTA	52426745	NM_005188	16	42	17	35	.	.	.	.	1911	3701	1528	3153	CBL	11	119169179	119169179	G	A	missense_variant	11:g.119169179G>A	ENST00000264033:c.2739G>A	ENSP00000264033:p.R788Q	0	missense_variant	PM2	NA	2
PB	CBL	SJOS018	Osteosarcoma	missense	A848T	rs141710973		0.000769941	Yes		Tolerated	Benign	Neutral	Bronze		11	119170312	G	A	AGCAAGGTAGTGGTCCTGCC[G/A]CCTCTGCTGCCACCGCCTCA	52426745	NM_005188	16	21	5	11	.	.	.	.	2152	3243	990	2258	CBL	11	119170312	119170312	G	A	missense_variant	11:g.119170312G>A	ENST00000264033:c.2918G>A	ENSP00000264033:p.A848T	0	missense_variant	PM2	NA	2
PB	CBL	SJBALL021900	iAmp21 ALL	missense	Q872K						Tolerated	Benign	Neutral	Bronze		11	119170384	C	A	TGAGTCAGGGGTACTCCTAC[C/A]AGGACATCCAGAAAGCTTTG	52426745	NM_005188	23	44	14	29	.	.	.	.	1796	3782	3274	6646	CBL	11	119170384	119170384	C	A	missense_variant	11:g.119170384C>A	ENST00000264033:c.2990C>A	ENSP00000264033:p.Q872K	0	missense_variant	PM2	NA	2
PB	CDC73	SJEPD025	Ependymoma	missense	G416A						Tolerated	Probably damaging	Low	Bronze		1	193202215	G	C	AGACCAGATGCAACCAGGGG[G/C]CACTGCAATTAGTGTTACAG	40018640	NM_024529	32	67	15	34	.	.	.	.	3199	6423	3209	6605	CDC73	1	193202215	193202215	G	C	missense_variant	1:g.193202215G>C	ENST00000367435:c.1431G>C	ENSP00000356405:p.G416A	0	missense_variant	PM2	NA	2
U	CDC73	SJCBF013	Core binding factor AML	missense	V445I			0.000461326			Tolerated	Damaging	Medium	Silver		1	193205402	G	A	GTAGGGACCGCGTTGTAGCC[G/A]TTTTTGTGCAGGGTCCTGCA	40018640	NM_024529	24	46	15	33	.	.	.	.	3688	7482	4637	9887	CDC73	1	193205402	193205402	G	A	missense_variant	1:g.193205402G>A	ENST00000367435:c.1517G>A	ENSP00000356405:p.V445I	0	missense_variant	PM2	NA	2
U	CDH1	SJBALL021893	TCF3	missense	T470I	rs370864592					Deleterious	Damaging	Medium	Silver		16	68849506	C	T	GGTCTCTCTCACCACCTCCA[C/T]AGCCACCGTCACCGTGGATG	4757960	NM_004360	15	44	27	46	.	.	.	.	2484	4886	3460	6691	CDH1	16	68849506	68849506	C	T	missense_variant	16:g.68849506C>T	ENST00000261769:c.1600C>T	ENSP00000261769:p.T470I	0	missense_variant	PM2	NA	2
U	CDH1	SJNBL138	Neuroblastoma	missense	R732W						Tolerated	Damaging	Medium	Silver	15235021	16	68862106	C	T	TGCTGCTCTTGCTGTTTCTT[C/T]GGAGGAGAGCGGTGGTCAAA	4757960	NM_004360	.	.	.	.	38	68	36	86	2244	5100	1708	3467	CDH1	16	68862106	68862106	C	T	missense_variant	16:g.68862106C>T	ENST00000261769:c.2385C>T	ENSP00000261769:p.R732W	0	missense_variant	PM2	NA	2
U	CDH1	SJMB036	Medulloblastoma	missense	R774G						Deleterious	Damaging	Low	Silver		16	68863581	A	G	TTGACTTGAGCCAGCTGCAC[A/G]GGGGCCTGGACGCTCGGCCT	4757960	NM_004360	9	18	15	32	.	.	.	.	1518	4255	1645	3615	CDH1	16	68863581	68863581	A	G	missense_variant	16:g.68863581A>G	ENST00000261769:c.2511A>G	ENSP00000261769:p.R774G	0	missense_variant	PM2	NA	2
U	CDH1	SJHYPO123	Hypodiploid ALL	missense	D777N	rs372989292		0.000153894			Tolerated	Damaging	Medium	Silver		16	68863590	G	A	GCCAGCTGCACAGGGGCCTG[G/A]ACGCTCGGCCTGAAGTGACT	4757960	NM_004360	30	36	15	26	.	.	.	.	3748	4535	2125	3867	CDH1	16	68863590	68863590	G	A	missense_variant	16:g.68863590G>A	ENST00000261769:c.2520G>A	ENSP00000261769:p.D777N	0	missense_variant	PM2	NA	2
U	CDK4	SJE2A006	B-Lineage ALL E2A-PBX1 Subtype	missense	S52N						Deleterious	Damaging	Low	Silver	10398427	12	58145346	C	T	AAGCCACCTCACGAACTGTG[C/T]TGATGGGAAGGCCTCCTCCA	4502735	NM_000075	.	.	.	.	24	52	16	34	3034	6597	2820	5480	CDK4	12	58145346	58145346	C	T	missense_variant	12:g.58145346C>T	ENST00000257904:c.521C>T	ENSP00000257904:p.S52N	0	missense_variant	PM2	NA	2
PB	CEBPA	SJE2A051	B-Lineage ALL E2A-PBX1 Subtype	missense	A176V				Yes		Tolerated	Benign	Low	Bronze		19	33792794	G	A	GCTGGTAAGGGAAGAGGCCG[G/A]CCAGCGCCAGCTGCTTGGCT	28872794	NM_004364	2	7	1	2	.	.	.	.	666	1250	274	483	CEBPA	19	33792794	33792794	G	A	missense_variant	19:g.33792794G>A	ENST00000498907:c.677G>A	ENSP00000427514:p.A176V	0	missense_variant	PM2	NA	2
PB	DICER1	SJRHB036	Rhabdosarcoma	missense	R1630C						Tolerated	Benign	Low	Bronze		14	95562369	G	A	GTCTTTCAATACAGAAGAGC[G/A]TGAACTGGCCACAGAAGCAG	29294651	NM_177438	.	.	.	.	38	76	34	70	3102	5982	2853	5265	DICER1	14	95562369	95562369	G	A	missense_variant	14:g.95562369G>A	ENST00000526495:c.5180G>A	ENSP00000437256:p.R1630C	0	missense_variant	PM2,PP3	BP4	3
U	DICER1	SJHYPER016	Hyperdiploid ALL	missense	E470D						Tolerated	Damaging	Neutral	Silver		14	95584058	C	G	TTGCTACTGATATAAGCCAG[C/G]TCTGGATCTTGTTTGCCAGC	29294651	NM_177438	24	67	10	25	12	49	11	30	1707	4729	2097	4569	DICER1	14	95584058	95584058	C	G	missense_variant	14:g.95584058C>G	ENST00000526495:c.1702C>G	ENSP00000437256:p.E470D	0	missense_variant	PM2	NA	2
U	DICER1	SJACT060	Adrenocortical Carcinoma	missense	L460F						Tolerated	Damaging	Low	Silver		14	95584088	C	G	TGTTTGCCAGCTTCCTTTAT[C/G]AATCTAAGAAAATTATACAC	29294651	NM_177438	41	67	20	29	.	.	.	.	3066	4835	3693	7349	DICER1	14	95584088	95584088	C	G	missense_variant	14:g.95584088C>G	ENST00000526495:c.1672C>G	ENSP00000437256:p.L460F	0	missense_variant	PM2	NA	2
PB	DICER1	SJPHALL020036	BCR-ABL1 ALL	missense	A54V						Tolerated	Benign	Low	Bronze		14	95598998	G	A	TGGTATTATGATCCAGAGCT[G/A]CTTCAAGCAGTTCAACCTAG	29294651	NM_177438	50	84	17	39	.	.	.	.	2318	4615	1682	3267	DICER1	14	95598998	95598998	G	A	missense_variant	14:g.95598998G>A	ENST00000526495:c.453G>A	ENSP00000437256:p.A54V	0	missense_variant	PM2	NA	2
U	FH	SJEPD035	Ependymoma	missense	A472D						Deleterious	Damaging	High	Silver		1	241661246	G	T	CATTTTTGTGTGCTGTCTTA[G/T]CAATCTTTGCTGCCTTGTCA	19743875	NM_000143	25	60	17	36	.	.	.	.	1901	3600	2148	4186	FH	1	241661246	241661246	G	T	missense_variant	1:g.241661246G>T	ENST00000366560:c.1454G>T	ENSP00000355518:p.A472D	0	missense_variant	PM2	NA	2
U	FH	SJPHALL020037	BCR-ABL1 ALL	missense	E404D						Deleterious	Damaging	Medium	Silver	16881969	1	241665767	C	A	ATTGGCTTGAAAACATTCAA[C/A]TCAAAATGTCCATTGCTGCC	19743875	NM_000143	18	45	15	31	32	47	34	65	3530	6909	1577	2999	FH	1	241665767	241665767	C	A	missense_variant	1:g.241665767C>A	ENST00000366560:c.1251C>A	ENSP00000355518:p.E404D	0	missense_variant	PM2	NA	2
U	FH	SJETV190	ETV6-RUNX1 ALL	missense	A194T						Deleterious	Damaging	High	Silver		1	241672061	C	T	TGCAGCAGCAATGTGCATTG[C/T]TGTGGGAAAAGTATCATTTG	19743875	NM_000143	32	59	11	27	.	.	.	.	2400	4736	2177	4233	FH	1	241672061	241672061	C	T	missense_variant	1:g.241672061C>T	ENST00000366560:c.619C>T	ENSP00000355518:p.A194T	0	missense_variant	PM2	NA	2
U	FH	SJNBL135	Neuroblastoma	missense	R74S	rs146739519		0.000153775			Deleterious	Damaging	High	Silver		1	241680527	T	A	ATCTTAAAGTTCATCGTAGA[T/A]CTCACGGTCTGGGCGCCATA	19743875	NM_000143	.	.	.	.	53	114	57	96	4176	8426	4335	8236	FH	1	241680527	241680527	T	A	missense_variant	1:g.241680527T>A	ENST00000366560:c.261T>A	ENSP00000355518:p.R74S	0	missense_variant	PM2	NA	2
PB	FH	SJBALL021898	BALL	missense	P26L	rs187226800					Tolerated	Benign	Neutral	Bronze		1	241682946	G	A	CGGCCGCGCCACCCAAGCCG[G/A]GAGCCGAAGCTAAGGCTGCG	19743875	NM_000143	9	17	10	16	.	.	.	.	880	1839	2275	4536	FH	1	241682946	241682946	G	A	missense_variant	1:g.241682946G>A	ENST00000366560:c.116G>A	ENSP00000355518:p.P26L	0	missense_variant	PM2	NA	2
PB	FH	SJNBL177	Neuroblastoma	missense	P26L	rs187226800					Tolerated	Benign	Neutral	Bronze		1	241682946	G	A	CGGCCGCGCCACCCAAGCCG[G/A]GAGCCGAAGCTAAGGCTGCG	19743875	NM_000143	.	.	.	.	13	23	11	15	1495	3026	1061	2084	FH	1	241682946	241682946	G	A	missense_variant	1:g.241682946G>A	ENST00000366560:c.116G>A	ENSP00000355518:p.P26L	0	missense_variant	PM2	NA	2
PB	FH	SJE2A025	B-Lineage ALL E2A-PBX1 Subtype	missense	R3G	rs202166344					Deleterious	Benign	Neutral	Bronze		1	241683016	G	C	CGCGAGGAGCCGAAGTGCTC[G/C]GTACATGGTGCTGAGGGAGC	19743875	NM_000143	11	15	5	12	.	.	.	.	2442	3968	1540	3127	FH	1	241683016	241683016	G	C	missense_variant	1:g.241683016G>C	ENST00000366560:c.46G>C	ENSP00000355518:p.R3G	0	missense_variant	PM2	NA	2
PB	FH	SJNBL046	Neuroblastoma	missense	R3G	rs202166344					Deleterious	Benign	Neutral	Bronze		1	241683016	G	C	CGCGAGGAGCCGAAGTGCTC[G/C]GTACATGGTGCTGAGGGAGC	19743875	NM_000143	4	9	13	26	.	.	.	.	2839	5489	1681	3483	FH	1	241683016	241683016	G	C	missense_variant	1:g.241683016G>C	ENST00000366560:c.46G>C	ENSP00000355518:p.R3G	0	missense_variant	PM2	NA	2
PB	GATA2	SJMLL016	Mixed Lineage Leukemia	missense	A61V	rs375349195		0.000153822			Tolerated	Benign	Low	Bronze		3	128205693	G	A	CCCGCGCGTGAGCGGGGTTG[G/A]CATAGTAGGGGTTGCCCTGC	20070352	NM_032638	.	.	.	.	2	7	2	3	3063	5815	2289	4469	GATA2	3	128205693	128205693	G	A	missense_variant	3:g.128205693G>A	ENST00000341105:c.514G>A	ENSP00000345681:p.A61V	0	missense_variant	PM2	NA	2
PB	KRAS	SJEWS001308	Ewing's sarcoma	missense	M189L	rs201170656		0.000307598			Tolerated	Benign	Neutral	Bronze		12	25368380	T	G	CTTAAACTTACCAGATTACA[T/G]TATAATGCATTTTTTAATTT	15718763	NM_033360	28	62	26	43	.	.	.	.	3384	6686	3950	7637	KRAS	12	25368380	25368380	T	G	missense_variant	12:g.25368380T>G	ENST00000256078:c.629T>G	ENSP00000256078:p.M189L	0	missense_variant	PM2	NA	2
PB	KRAS	SJNBL045	Neuroblastoma	missense	M189L	rs201170656		0.000307598			Tolerated	Benign	Neutral	Bronze		12	25368380	T	G	CTTAAACTTACCAGATTACA[T/G]TATAATGCATTTTTTAATTT	15718763	NM_033360	17	48	19	38	.	.	.	.	2962	6240	2344	4732	KRAS	12	25368380	25368380	T	G	missense_variant	12:g.25368380T>G	ENST00000256078:c.629T>G	ENSP00000256078:p.M189L	0	missense_variant	PM2	NA	2
U	MAP2K2	SJEPD001505	Ependymoma	missense	L255P						Deleterious	Damaging	Medium	Silver		19	4099354	A	G	CGGCCAGCTCCACCAGGGAC[A/G]GGCCCATGCTCCAGATGTCC	13489054	NM_030662	.	.	.	.	87	174	51	109	2262	4674	1676	3461	MAP2K2	19	4099354	4099354	A	G	missense_variant	19:g.4099354A>G	ENST00000262948:c.1018A>G	ENSP00000262948:p.L255P	0	missense_variant	PM2	NA	2
PB	MLH1	SJHYPO110	Hypodiploid ALL	missense	R265H	rs63751448		NA			Deleterious	Damaging	High	Silver	19423266	3	37059000	G	A	TTCTTTTTATTGTTTAGATC[G/A]TCTGGTAGAATCAACTTCCT	4557757	NM_000249	19	52	18	36	40	71	36	62	341	687	1977	3847	MLH1	3	37059000	37059000	G	A	missense_variant	3:g.37059000G>A	ENST00000231790:c.1010G>A	ENSP00000231790:p.R265H	0	missense_variant	PM2	NA	2
U	MLH1	SJCBF021	Core binding factor AML	missense	Y646C	rs35045067		NA			Deleterious	Damaging	Medium	Silver	11870161	3	37090048	A	G	ACCCCTTCTGATTGACAACT[A/G]TGTGCCCCCTTTGGAGGGAC	4557757	NM_000249	16	30	9	23	.	.	.	.	4397	8453	5547	10994	MLH1	3	37090048	37090048	A	G	missense_variant	3:g.37090048A>G	ENST00000231790:c.2153A>G	ENSP00000231790:p.Y646C	0	missense_variant	PM2	NA	2
U	MLH1	SJHYPER117	Hyperdiploid ALL	missense	Y684C	rs267607886		NA			Deleterious	Damaging	Medium	Silver	21642682	3	37090456	A	G	TAAAGAATGCGCTATGTTCT[A/G]TTCCATCCGGAAGCAGTACA	4557757	NM_000249	19	43	18	33	.	.	.	.	3166	6436	2332	4577	MLH1	3	37090456	37090456	A	G	missense_variant	3:g.37090456A>G	ENST00000231790:c.2267A>G	ENSP00000231790:p.Y684C	0	missense_variant	PM2	NA	2
PB	MSH2	SJRHB007	Rhabdosarcoma	missense	T33P	rs63751107		NA			Deleterious	Damaging	Medium	Silver	16237223	2	47630427	A	C	TGCCGGAGAAGCCGACCACC[A/C]CAGTGCGCCTTTTCGACCGG	4557761	NM_000251	11	32	5	8	.	.	.	.	1087	2845	2342	4672	MSH2	2	47630427	47630427	A	C	missense_variant	2:g.47630427A>C	ENST00000233146:c.320A>C	ENSP00000233146:p.T33P	0	missense_variant	PM2	NA	2
U	MSH2	SJHYPO041	Hypodiploid ALL	missense	Y43C	rs17217723		0.000154178			Deleterious	Damaging	Medium	Silver	16395668	2	47630458	A	G	TTTCGACCGGGGCGACTTCT[A/G]TACGGCGCACGGCGAGGACG	4557761	NM_000251	.	.	.	.	9	10	9	18	3444	3528	1613	2997	MSH2	2	47630458	47630458	A	G	missense_variant	2:g.47630458A>G	ENST00000233146:c.351A>G	ENSP00000233146:p.Y43C	0	missense_variant	PM2	NA	2
U	MSH2	SJPHALL020045	BCR-ABL1 ALL	missense	G315V	rs202026056		NA			Deleterious	Benign	Medium	Silver	10422993	2	47643436	G	T	TTTATTTTTTGTTTACTAGG[G/T]TTCTGTTGAAGATACCACTG	4557761	NM_000251	31	55	20	37	45	83	34	73	610	1276	2498	5435	MSH2	2	47643436	47643436	G	T	missense_variant	2:g.47643436G>T	ENST00000233146:c.1167G>T	ENSP00000233146:p.G315V	0	missense_variant	PM2	NA	2
U	MSH2	SJLGG020	Low Grade Glioma	missense	Q344H	rs375799148		0.000153775			Deleterious	Damaging	Medium	Silver	12655568	2	47643524	G	C	GGACAAAGACTTGTTAACCA[G/C]TGGATTAAGCAGCCTCTCAT	4557761	NM_000251	14	38	10	27	.	.	.	.	1773	3735	2601	5393	MSH2	2	47643524	47643524	G	C	missense_variant	2:g.47643524G>C	ENST00000233146:c.1255G>C	ENSP00000233146:p.Q344H	0	missense_variant	PM2	NA	2
U	MSH2	SJOS011	Osteosarcoma	missense	A763V	rs144412585		0.000153775			Deleterious	Damaging	High	Silver		2	47705488	C	T	CTACGATGGATTTGGGTTAG[C/T]ATGGGCTATATCAGAATACA	4557761	NM_000251	4	72	15	25	.	.	.	.	153	3487	1352	2754	MSH2	2	47705488	47705488	C	T	missense_variant	2:g.47705488C>T	ENST00000233146:c.2511C>T	ENSP00000233146:p.A763V	0	missense_variant	PM2	NA	2
B	MSH2	SJHYPER206	Hyperdiploid ALL	missense	T905R	rs267608022		NA			Tolerated	Benign	Neutral	Silver	8880570	2	47709997	C	G	AATGTCAGAAGAAAACATCA[C/G]AATAAAGTTAAAACAGCTAA	4557761	NM_000251	28	58	23	42	.	.	.	.	3024	6437	3159	6773	MSH2	2	47709997	47709997	C	G	missense_variant	2:g.47709997C>G	ENST00000233146:c.2937C>G	ENSP00000233146:p.T905R	0	missense_variant	PM2	NA	2
B	MSH6	SJINF018	Infant ALL	missense	D217G			NA			Tolerated	Benign	Low	Bronze		2	48025772	A	G	AGGCACAACTTACGTAACAG[A/G]TAAGAGTGAAGAAGATAATG	4504191	NM_000179	16	30	17	34	.	.	.	.	918	1904	2694	5373	MSH6	2	48025772	48025772	A	G	missense_variant	2:g.48025772A>G	ENST00000234420:c.802A>G	ENSP00000234420:p.D217G	0	missense_variant	PM2	NA	2
B	MSH6	SJCBF145	Core binding factor AML	missense	H388D			NA			Tolerated	Benign	Neutral	Bronze		2	48026284	C	G	AGCACAGGAGGAGGCCTGAT[C/G]ACCCCGATTTTGATGCATCT	4504191	NM_000179	.	.	.	.	82	164	42	106	653	1312	2454	4604	MSH6	2	48026284	48026284	C	G	missense_variant	2:g.48026284C>G	ENST00000234420:c.1314C>G	ENSP00000234420:p.H388D	0	missense_variant	PM2	NA	2
B	MSH6	SJHYPER116	Hyperdiploid ALL	missense	C615S			NA			Tolerated	Benign	Neutral	Bronze		2	48026966	G	C	TCTAAAGAGTTCATTGTCCT[G/C]TTCTCTTCAGGAAGGTCTGA	4504191	NM_000179	16	38	15	27	.	.	.	.	3208	6842	4324	9028	MSH6	2	48026966	48026966	G	C	missense_variant	2:g.48026966G>C	ENST00000234420:c.1996G>C	ENSP00000234420:p.C615S	0	missense_variant	PM2	NA	2
B	MSH6	SJPHALL028	BCR-ABL1 ALL	missense	I725V	rs148898662		0.000461326			Tolerated	Benign	Neutral	Bronze		2	48027295	A	G	GCACTACAAGATCTGGTGCT[A/G]TCTTCACCAAAGCCTATCAA	4504191	NM_000179	32	65	18	38	.	.	.	.	4380	7797	2621	6040	MSH6	2	48027295	48027295	A	G	missense_variant	2:g.48027295A>G	ENST00000234420:c.2325A>G	ENSP00000234420:p.I725V	0	missense_variant	PM2	NA	2
PB	MSH6	SJACT015	Adrenocortical Carcinoma	missense	L735I			NA			Tolerated	Damaging	Low	Silver		2	48027325	C	A	AAGCCTATCAACGAATGGTG[C/A]TAGATGCAGTGACATTAAAC	4504191	NM_000179	.	.	.	.	45	160	80	155	3528	9554	2422	5710	MSH6	2	48027325	48027325	C	A	missense_variant	2:g.48027325C>A	ENST00000234420:c.2355C>A	ENSP00000234420:p.L735I	0	missense_variant	PM2	NA	2
U	MSH6	SJCBF029	Core binding factor AML	missense	M875T			NA			Deleterious	Benign	Medium	Silver		2	48027746	T	C	GTGTAAAATTATAGGGATCA[T/C]GGAAGAAGTTGCTGATGGTT	4504191	NM_000179	.	.	.	.	21	44	19	43	2413	5074	88	208	MSH6	2	48027746	48027746	T	C	missense_variant	2:g.48027746T>C	ENST00000234420:c.2776T>C	ENSP00000234420:p.M875T	0	missense_variant	PM2	NA	2
U	MSH6	SJERG031	ALL with alterations of ERG	missense	P1295L			NA			Deleterious	Damaging	Medium	Silver		2	48033673	C	T	ATTCATTAAGGGAGCTTGTC[C/T]TAAAAGCTATGGCTTTAATG	4504191	NM_000179	35	65	29	41	.	.	.	.	2543	3907	3004	6004	MSH6	2	48033673	48033673	C	T	missense_variant	2:g.48033673C>T	ENST00000234420:c.4036C>T	ENSP00000234420:p.P1295L	0	missense_variant	PM2	NA	2
U	NF1	SJACT065	Adrenocortical Carcinoma	missense	R156C			NA			Deleterious	Damaging	Medium	Silver		17	29490381	C	T	ACTTCAATGCAGTCTTTAGT[C/T]GCATTTCTACCAGGTTAGTG	4557793	NM_000267	17	35	17	31	.	.	.	.	1780	3666	1629	3356	NF1	17	29490381	29490381	C	T	missense_variant	17:g.29490381C>T	ENST00000358273:c.849C>T	ENSP00000351015:p.R156C	0	missense_variant	PM2	NA	2
U	NF1	SJEPD034	Ependymoma	missense	P1087R			NA			Deleterious	Damaging	Medium	Silver		17	29559153	C	G	AGCTGGTCTCCCTCTGCAGC[C/G]TGAAGAAGGAGATGGTGTGG	4557793	NM_000267	23	52	10	21	.	.	.	.	1194	2540	2381	5154	NF1	17	29559153	29559153	C	G	missense_variant	17:g.29559153C>G	ENST00000358273:c.3643C>G	ENSP00000351015:p.P1087R	0	missense_variant	PM2	NA	2
U	NF1	SJEPD034	Ependymoma	missense	A1148S			NA			Tolerated	Probably damaging	Medium	Silver		17	29559845	G	T	TGAGGCACTGTACGGTCCTT[G/T]CAATGTCAAACTTACTCAAT	4557793	NM_000267	34	63	26	41	.	.	.	.	398	728	2210	4284	NF1	17	29559845	29559845	G	T	missense_variant	17:g.29559845G>T	ENST00000358273:c.3825G>T	ENSP00000351015:p.A1148S	0	missense_variant	PM2	NA	2
U	NF1	SJEPD001519	Ependymoma	missense	R1488H			NA	Yes		Tolerated	Damaging	Medium	Silver		17	29587482	G	A	CAATGTGCTTGCTTTACATC[G/A]TCTACTCTGGAACAATCAGG	4557793	NM_000267	.	.	.	.	35	59	16	25	1145	2276	3401	6828	NF1	17	29587482	29587482	G	A	missense_variant	17:g.29587482G>A	ENST00000358273:c.4909G>A	ENSP00000351015:p.R1509H	0	missense_variant	PM2	NA	2
U	NF1	SJCBF112	Core binding factor AML	missense	Q2665R			NA			Tolerated	Damaging	Medium	Silver		17	29685584	A	G	TCCAATCCATGGAATTGTGC[A/G]GAGTGTGGTGTACCATGAAG	4557793	NM_000267	.	.	.	.	45	104	46	110	733	1508	982	1927	NF1	17	29685584	29685584	A	G	missense_variant	17:g.29685584A>G	ENST00000358273:c.8440A>G	ENSP00000351015:p.Q2686R	0	missense_variant	PM2	NA	2
U	NF1	SJRHB003	Rhabdosarcoma	missense	R2811C			NA				Damaging	Neutral	Silver		17	29701147	C	T	GAAGCGCTGGCAGTTTCAAA[C/T]GTAATAGCATTAAGAAGATC	109826564	NM_000267	27	29	19	38	.	.	.	.	2892	2962	1334	2497	NF1	17	29701147	29701147	C	T	missense_variant	17:g.29701147C>T	ENST00000358273:c.8877C>T	ENSP00000351015:p.R2832C	0	missense_variant	PM2	NA	2
U	PALB2	SJRHB001	Rhabdosarcoma	missense	G1135E						Deleterious	Damaging	Medium	Silver		16	23614937	C	T	AGTCCCAAATGGCAATTGTT[C/T]CAGAAGTCAAGATTGCTGCT	27436910	NM_024675	19	48	22	39	.	.	.	.	2748	5408	1637	3366	PALB2	16	23614937	23614937	C	T	missense_variant	16:g.23614937C>T	ENST00000261584:c.3557C>T	ENSP00000261584:p.G1135E	0	missense_variant	PM2	NA	2
U	PALB2	SJHYPO120	Hypodiploid ALL	missense	E1083D	rs147045425		0.000153917	Yes		Deleterious	Damaging	Medium	Silver		16	23619286	C	G	AACACAGGGCTTCGCAACGA[C/G]TCACTCTCTTTGGCACAGGG	27436910	NM_024675	2	28	19	34	.	.	.	.	286	4029	1615	3341	PALB2	16	23619286	23619286	C	G	missense_variant	16:g.23619286C>G	ENST00000261584:c.3402C>G	ENSP00000261584:p.E1083D	0	missense_variant	PM2	NA	2
U	PALB2	SJNBL008	Neuroblastoma	missense	E1083K						Deleterious	Benign	Medium	Silver		16	23619288	C	T	CACAGGGCTTCGCAACGACT[C/T]ACTCTCTTTGGCACAGGGAT	27436910	NM_024675	9	23	10	23	.	.	.	.	2393	4609	1876	3668	PALB2	16	23619288	23619288	C	T	missense_variant	16:g.23619288C>T	ENST00000261584:c.3400C>T	ENSP00000261584:p.E1083K	0	missense_variant	PM2	NA	2
U	PALB2	SJBALL020516	iAmp21 ALL	missense	H549Q						Tolerated	Probably damaging	Medium	Silver		16	23646220	G	T	AATTTTTCGTGCTGATATTT[G/T]TGTGAGGTGACTTCTTCCTT	27436910	NM_024675	32	51	28	47	.	.	.	.	2594	5382	2272	4924	PALB2	16	23646220	23646220	G	T	missense_variant	16:g.23646220G>T	ENST00000261584:c.1800G>T	ENSP00000261584:p.H549Q	0	missense_variant	PM2	NA	2
U	PAX5	SJHYPER043	Hyperdiploid ALL	missense	G176R	rs142399779		0.000307645			Tolerated	Damaging	Low	Silver		9	37002723	C	G	GCTGATGGAGTACGACGAGC[C/G]GGCCGAATCCGTGCTCACCG	9951920	NM_016734	9	24	12	20	.	.	.	.	243	580	1354	2435	PAX5	9	37002723	37002723	C	G	missense_variant	9:g.37002723C>G	ENST00000358127:c.601C>G	ENSP00000350844:p.G176R	0	missense_variant	PM2,PP3	BP4	3
PB	PHOX2B	SJHYPER011	Hyperdiploid ALL	missense	G289S						Tolerated	Damaging	Neutral	Silver		4	41747904	C	T	TAGGACGCTGGCGAAGGGAC[C/T]CCCAAGCGAATCCGGGATGG	12707580	NM_003924	3	3	1	1	.	.	.	.	208	438	707	1575	PHOX2B	4	41747904	41747904	C	T	missense_variant	4:g.41747904C>T	ENST00000226382:c.1225C>T	ENSP00000226382:p.G289S	0	missense_variant	PM2	NA	2
B	PMS2	SJETV069	ETV6-RUNX1 ALL	missense	T84S			NA			Tolerated	Benign	Low	Bronze		7	6043423	G	C	TAGATGTGTGATGTTTCAGA[G/C]CTGAAAGAGAGTGTAAAGTA	4505913	NM_000535	20	47	15	34	.	.	.	.	2002	3964	1786	3861	PMS2	7	6043423	6043423	G	C	missense_variant	7:g.6043423G>C	ENST00000265849:c.357G>C	ENSP00000265849:p.T84S	0	missense_variant	PM2,PP3	BP4	3
U	PMS2	SJHYPER143	Hyperdiploid ALL	missense	Q30K	rs141577476		0.000271961			Deleterious	Damaging	Medium	Silver		7	6045598	G	T	GCTTAGACTCAGTACCACCT[G/T]CCCAGAGCAAATCTGATGGA	4505913	NM_000535	.	.	.	.	75	155	66	135	825	1734	1429	3060	PMS2	7	6045598	6045598	G	T	missense_variant	7:g.6045598G>T	ENST00000265849:c.194G>T	ENSP00000265849:p.Q30K	0	missense_variant	PM2	NA	2
U	PMS2	SJCPC001015	Choroid Plexus Carcinoma	missense	G29A	rs146176004		0.000544218			Tolerated	Damaging	Medium	Silver		7	6045600	C	G	TTAGACTCAGTACCACCTGC[C/G]CAGAGCAAATCTGATGGACT	4505913	NM_000535	30	56	15	33	.	.	.	.	786	1972	140	161	PMS2	7	6045600	6045600	C	G	missense_variant	7:g.6045600C>G	ENST00000265849:c.192C>G	ENSP00000265849:p.G29A	0	missense_variant	PM2	NA	2
U	PMS2	SJOS013	Osteosarcoma	missense	G29A	rs146176004		0.000544218			Tolerated	Damaging	Medium	Silver		7	6045600	C	G	TTAGACTCAGTACCACCTGC[C/G]CAGAGCAAATCTGATGGACT	4505913	NM_000535	12	53	22	45	.	.	.	.	970	3330	739	1746	PMS2	7	6045600	6045600	C	G	missense_variant	7:g.6045600C>G	ENST00000265849:c.192C>G	ENSP00000265849:p.G29A	0	missense_variant	PM2	NA	2
U	PRKAR1A	SJEWS001304	Ewing's sarcoma	missense	I149T						Deleterious	Probably damaging	Medium	Silver		17	66520162	T	C	TTCTCTCTTTTGCAGTGATA[T/C]TTTTGATGCCATGTTTTCGG	47132583	NM_212472	20	50	15	30	.	.	.	.	3504	7087	2346	4687	PRKAR1A	17	66520162	66520162	T	C	missense_variant	17:g.66520162T>C	ENST00000589228:c.574T>C	ENSP00000464977:p.I149T	0	missense_variant	PM2	NA	2
PB	PTCH1	SJBALL231	PH-LIKE	missense	R1441W	rs143464326		0.000768876			Tolerated	Benign	Neutral	Silver		9	98209214	G	A	TCAGTTGGAGCTGCTTCCCC[G/A]GGGCCTCTCCTCGCATTCCA	134254432	NM_001083603	15	32	11	22	.	.	.	.	430	772	2716	5500	PTCH1	9	98209214	98209214	G	A	missense_variant	9:g.98209214G>A	ENST00000331920:c.4624G>A	ENSP00000332353:p.R1442W	0	missense_variant	PM2	NA	2
PB	PTCH1	SJACT026	Adrenocortical Carcinoma	missense	H1416N			NA			Tolerated	Benign	Neutral	Bronze		9	98209289	G	T	CCTCCTCTCACACCGGACGT[G/T]GAAAGGCACGTGGGGGTCCT	134254466	NM_001083603	.	.	.	.	25	58	23	38	Sanger	Sanger	Sanger	Sanger	PTCH1	9	98209289	98209289	G	T	missense_variant	9:g.98209289G>T	ENST00000331920:c.4549G>T	ENSP00000332353:p.H1417N	0	missense_variant	PM2	NA	2
PB	PTCH1	SJINF011	Infant ALL	missense	R1296W	rs372027952		0.000154871			Tolerated	Benign	Low	Bronze		9	98209649	G	A	GCGGGGCTGCTGGCCTTGCC[G/A]TCCGGGAGGCAGGGACCCTG	134254432	NM_001083603	15	27	6	11	.	.	.	.	234	510	1075	2657	PTCH1	9	98209649	98209649	G	A	missense_variant	9:g.98209649G>A	ENST00000331920:c.4189G>A	ENSP00000332353:p.R1297W	0	missense_variant	PM2	NA	2
U	PTCH1	SJCBF149	Core binding factor AML	missense	V1083F			NA			Deleterious	Damaging	Medium	Silver		9	98218614	C	A	AACAGAAGCGATCAGGATGA[C/A]CACGGGCACGGCACTGAGCT	134254432	NM_001083603	.	.	.	.	50	97	29	58	2339	4663	1217	2619	PTCH1	9	98218614	98218614	C	A	missense_variant	9:g.98218614C>A	ENST00000331920:c.3550C>A	ENSP00000332353:p.V1084F	0	missense_variant	PM2	NA	2
U	PTEN	SJNBL026	Neuroblastoma	missense	P354Q			NA				Probably damaging	Neutral	Silver	21194675	10	89725078	C	A	CACAAAAACAGTAGAGGAGC[C/A]GTCAAATCCAGAGGCTAGCA	73765544	NM_000314	9	36	18	34	.	.	.	.	2108	4879	2546	4445	PTEN	10	89725078	89725078	C	A	missense_variant	10:g.89725078C>A	ENST00000371953:c.2418C>A	ENSP00000361021:p.P354Q	0	missense_variant	PM2	NA	2
PB	PTPN11	SJERG030	ALL with alterations of ERG	missense	T553M	rs148176616		0.000922651			Tolerated	Probably damaging	Neutral	Silver	18759865	12	112940006	C	T	GTATTCTCTAGCGGACCAGA[C/T]GAGTGGAGATCAGAGCCCTC	33356177	NM_002834	.	.	.	.	16	33	19	43	Sanger	Sanger	Sanger	Sanger	PTPN11	12	112940006	112940006	C	T	missense_variant	12:g.112940006C>T	ENST00000351677:c.1856C>T	ENSP00000340944:p.T553M	0	missense_variant	PM2	NA	2
PB	PTPN11	SJEWS001312	Ewing's sarcoma	missense	T553M	rs148176616		0.000922651			Tolerated	Probably damaging	Neutral	Silver	18759865	12	112940006	C	T	GTATTCTCTAGCGGACCAGA[C/T]GAGTGGAGATCAGAGCCCTC	33356177	NM_002834	23	48	17	29	.	.	.	.	3383	6329	4299	7946	PTPN11	12	112940006	112940006	C	T	missense_variant	12:g.112940006C>T	ENST00000351677:c.1856C>T	ENSP00000340944:p.T553M	0	missense_variant	PM2	NA	2
PB	PTPN11	SJNBL190	Neuroblastoma	missense	T553M	rs148176616		0.000922651			Tolerated	Probably damaging	Neutral	Silver	18759865	12	112940006	C	T	GTATTCTCTAGCGGACCAGA[C/T]GAGTGGAGATCAGAGCCCTC	33356177	NM_002834	16	34	9	21	.	.	.	.	5236	8653	2855	5479	PTPN11	12	112940006	112940006	C	T	missense_variant	12:g.112940006C>T	ENST00000351677:c.1856C>T	ENSP00000340944:p.T553M	0	missense_variant	PM2	NA	2
PB	PTPN11	SJOS001103	Osteosarcoma	missense	T553M	rs148176616		0.000922651			Tolerated	Probably damaging	Neutral	Silver	18759865	12	112940006	C	T	GTATTCTCTAGCGGACCAGA[C/T]GAGTGGAGATCAGAGCCCTC	33356177	NM_002834	25	49	16	27	.	.	.	.	1977	4559	2134	3973	PTPN11	12	112940006	112940006	C	T	missense_variant	12:g.112940006C>T	ENST00000351677:c.1856C>T	ENSP00000340944:p.T553M	0	missense_variant	PM2	NA	2
PB	PTPN11	SJTALL070	T-cell ALL	missense	T553M	rs148176616		0.000922651			Tolerated	Probably damaging	Neutral	Silver	18759865	12	112940006	C	T	GTATTCTCTAGCGGACCAGA[C/T]GAGTGGAGATCAGAGCCCTC	33356177	NM_002834	.	.	.	.	15	38	16	29	6332	10939	6965	10790	PTPN11	12	112940006	112940006	C	T	missense_variant	12:g.112940006C>T	ENST00000351677:c.1856C>T	ENSP00000340944:p.T553M	0	missense_variant	PM2	NA	2
PB	RAF1	SJNBL032	Neuroblastoma	missense	P643L						Deleterious	Benign	Neutral	Bronze		3	12626032	G	A	ACTAGAAGACAGGCAGCCTC[G/A]GGGACGTGGTCAGCGTGCAA	4506401	NM_002880	4	8	15	19	.	.	.	.	3332	6142	2658	4982	RAF1	3	12626032	12626032	G	A	missense_variant	3:g.12626032G>A	ENST00000251849:c.2368G>A	ENSP00000251849:p.P643L	0	missense_variant	PM2	NA	2
U	RAF1	SJMB024	Medulloblastoma	missense	R40C						Deleterious	Damaging	Low	Silver		3	12660103	G	A	GCCATCATCTGATGCCCGGC[G/A]CTGATAGCCAAACTGCTGAA	4506401	NM_002880	9	25	22	29	.	.	.	.	3039	6876	4023	5702	RAF1	3	12660103	12660103	G	A	missense_variant	3:g.12660103G>A	ENST00000251849:c.558G>A	ENSP00000251849:p.R40C	0	missense_variant	PM2	NA	2
PB	RB1	SJHGG115	High Grade Glioma	missense	A18S			NA			Tolerated	Benign	Neutral	Silver		13	48878100	G	T	CCACCGCCGCCGCTGCCGCC[G/T]CGGAACCCCCGGCACCGCCG	108773787	NM_000321	.	.	.	.	2	2	3	3	249	310	261	559	RB1	13	48878100	48878100	G	T	missense_variant	13:g.48878100G>T	ENST00000267163:c.190G>T	ENSP00000267163:p.A18S	0	missense_variant	PM2	NA	2
U	RB1	SJPHALL020045	BCR-ABL1 ALL	missense	F115L			NA			Tolerated	Benign	Low	Silver		13	48916813	T	C	TTGACCTAGATGAGATGTCG[T/C]TCACTTTTACTGAGCTACAG	108773787	NM_000321	19	52	14	33	43	75	32	64	2189	4564	1226	2739	RB1	13	48916813	48916813	T	C	missense_variant	13:g.48916813T>C	ENST00000267163:c.481T>C	ENSP00000267163:p.F115L	0	missense_variant	PM2	NA	2
U	RB1	SJNBL040	Neuroblastoma	missense	R621H	rs373601944		0.00030755			Tolerated	Damaging	Low	Silver	7795591, 12114739, 12541220, 20594292	13	49030387	G	A	GAAAAAAGGTTCAACTACGC[G/A]TGTAAATTCTACTGCAAATG	108773787	NM_000321	22	48	23	29	.	.	.	.	2548	4671	2563	5208	RB1	13	49030387	49030387	G	A	missense_variant	13:g.49030387G>A	ENST00000267163:c.2000G>A	ENSP00000267163:p.R621H	0	missense_variant	PM2	NA	2
U	RB1	SJMB035	Medulloblastoma	missense	R798W	rs187912365		0.000153775			Deleterious	Damaging	Low	Silver	15884040	13	49039407	C	T	AGTTTCCTAGTTCACCCTTA[C/T]GGATTCCTGGAGGGAACATC	108773787	NM_000321	15	37	13	26	.	.	.	.	3670	7329	2324	4808	RB1	13	49039407	49039407	C	T	missense_variant	13:g.49039407C>T	ENST00000267163:c.2530C>T	ENSP00000267163:p.R798W	0	missense_variant	PM2	NA	2
U	RB1	SJACT065	Adrenocortical Carcinoma	missense	R857H	rs144668210		0.000461326			Tolerated	Damaging	Low	Silver		13	49050886	G	A	GATGGTATGTAACAGCGACC[G/A]TGTGCTCAAAAGAAGTGCTG	108773787	NM_000321	9	29	14	24	.	.	.	.	1585	3036	2595	4531	RB1	13	49050886	49050886	G	A	missense_variant	13:g.49050886G>A	ENST00000267163:c.2708G>A	ENSP00000267163:p.R857H	0	missense_variant	PM2	NA	2
U	RET	SJHGG041	High Grade Glioma	missense	L375Q	rs142338976		0.000768876			Tolerated	Damaging	Medium	Silver		10	43604539	T	A	CACCATGCAGCTGGCGGTGC[T/A]GGTCAATGACTCAGACTTCC	10862703	NM_020975	31	45	13	25	.	.	.	.	803	1561	1170	2386	RET	10	43604539	43604539	T	A	missense_variant	10:g.43604539T>A	ENST00000355710:c.1356T>A	ENSP00000347942:p.L375Q	0	missense_variant	PM2	NA	2
U	RET	SJTALL065	T-cell ALL	missense	L375Q	rs142338976		0.000768876			Tolerated	Damaging	Medium	Silver		10	43604539	T	A	CACCATGCAGCTGGCGGTGC[T/A]GGTCAATGACTCAGACTTCC	10862703	NM_020975	.	.	.	.	18	36	19	46	579	1311	2339	4272	RET	10	43604539	43604539	T	A	missense_variant	10:g.43604539T>A	ENST00000355710:c.1356T>A	ENSP00000347942:p.L375Q	0	missense_variant	PM2	NA	2
U	RET	SJHGG070	High Grade Glioma	missense	D567N	rs147219360		0.000461326			Deleterious	Damaging	Medium	Silver		10	43608351	G	A	CCAGCACCAAGACCTGCCCC[G/A]ACGGCCACTGCGATGTTGTG	10862703	NM_020975	.	.	.	.	15	26	9	21	1143	2364	861	1724	RET	10	43608351	43608351	G	A	missense_variant	10:g.43608351G>A	ENST00000355710:c.1931G>A	ENSP00000347942:p.D567N	0	missense_variant	PM2	NA	2
U	RET	SJETV079	ETV6-RUNX1 ALL	missense	A641S			NA			Tolerated	Damaging	Medium	Silver	15592804	10	43609969	G	T	GCCGCACGGTGATCGCAGCC[G/T]CTGTCCTCTTCTCCTTCATC	10862703	NM_020975	11	28	6	10	.	.	.	.	4121	11575	6648	12599	RET	10	43609969	43609969	G	T	missense_variant	10:g.43609969G>T	ENST00000355710:c.2153G>T	ENSP00000347942:p.A641S	0	missense_variant	PM2	NA	2
U	RET	SJEPD033	Ependymoma	missense	K994N	rs199718928		NA			Tolerated	Damaging	Neutral	Silver		10	43620373	A	C	TGGAAGCAGGAGCCGGACAA[A/C]AGGCCGGTGTTTGCGGACAT	10862703	NM_020975	21	39	10	18	.	.	.	.	2174	4134	2587	4749	RET	10	43620373	43620373	A	C	missense_variant	10:g.43620373A>C	ENST00000355710:c.3214A>C	ENSP00000347942:p.K994N	0	missense_variant	PM2	NA	2
U	RUNX1	SJBALL271	BALL	missense	E223G						Tolerated	Damaging	Medium	Silver		21	36206844	T	C	GCTCCAGTTCACTGAGCCGC[T/C]CGGAAAAGGACAAGCTCCCG	19923198	NM_001754	102	109	8	20	.	.	.	.	43	48	592	1181	RUNX1	21	36206844	36206844	T	C	missense_variant	21:g.36206844T>C	ENST00000300305:c.1113T>C	ENSP00000300305:p.E223G	0	missense_variant	PM2,PP3	BP4	3
PB	RUNX1	SJEWS010420	Ewing's sarcoma	missense	G24R						Deleterious	Benign	Neutral	Bronze		21	36265249	C	G	GTCTCTAGAAGGATTCATTC[C/G]AAGTATGCATTCTGAAATAA	19923198	NM_001754	.	.	.	.	41	86	45	97	.	.	.	.	RUNX1	21	36265249	36265249	C	G	missense_variant	21:g.36265249C>G	ENST00000300305:c.515C>G	ENSP00000300305:p.G24R	0	missense_variant	PM2	NA	2
U	SDHAF2	SJCBF124	Core binding factor AML	missense	Y105N			NA			Deleterious	Damaging	High	Silver		11	61205528	T	A	CAGAAAAGCAGCTGAACCTC[T/A]ATGACCGCCTGATTAACGAG	8923450	NM_017841	.	.	.	.	64	138	44	90	3161	6373	509	1201	RP11-286N22.8	11	61205528	61205528	T	A	missense_variant	11:g.61205528T>A	ENST00000541135:c.404T>A	ENSP00000443130:p.Y105N	0	missense_variant	PM2	NA	2
U	SMAD4	SJHGG073	High Grade Glioma	missense	P198R						Deleterious	Damaging	Low	Silver		18	48581289	C	G	GACAGAGACATACAGCACCC[C/G]AGCTCTGTTAGCCCCATCTG	4885457	NM_005359	.	.	.	.	21	44	18	56	3630	7093	1105	2092	SMAD4	18	48581289	48581289	C	G	missense_variant	18:g.48581289C>G	ENST00000342988:c.1131C>G	ENSP00000341551:p.P198R	0	missense_variant	PM2,PP3	BP4	3
PB	SMARCA4	SJOS001125	Osteosarcoma	missense	P222L						Tolerated	Benign	Low	Bronze		19	11097174	C	T	GCAGATGCCAACGCTACCTC[C/T]ACCCTCGGTGTCCGCAACAG	21071056	NM_003072	10	32	9	16	.	.	.	.	1528	4029	1897	3591	SMARCA4	19	11097174	11097174	C	T	missense_variant	19:g.11097174C>T	ENST00000429416:c.946C>T	ENSP00000395654:p.P222L	0	missense_variant	PM2	NA	2
U	SOS1	SJMB009	Medulloblastoma	missense	P1237A	rs371408734		0.00030755			Tolerated	Damaging	Low	Silver		2	39213258	G	C	GTCACTTTTTTTGCCCAAAG[G/C]GGGAGGTTGGAGATGTAGTG	15529996	NM_005633	14	36	18	28	.	.	.	.	6256	12750	935	3926	SOS1	2	39213258	39213258	G	C	missense_variant	2:g.39213258G>C	ENST00000426016:c.3796G>C	ENSP00000387784:p.P1237A	0	missense_variant	PM2	NA	2
PB	STK11	SJHGG033	High Grade Glioma	missense	E14G			NA			Deleterious	Benign	Low	Bronze		19	1206953	A	G	GCAGCTGGGCATGTTCACGG[A/G]GGGCGAGCTGATGTCGGTGG	4507271	NM_000455	4	19	7	17	.	.	.	.	56	129	338	629	STK11	19	1206953	1206953	A	G	missense_variant	19:g.1206953A>G	ENST00000326873:c.1214A>G	ENSP00000324856:p.E14G	0	missense_variant	PM2,PP3	BP4	3
U	SUFU	SJNBL027	Neuroblastoma	missense	Y397C						Deleterious	Damaging	Low	Silver		10	104377079	A	G	GCATGGACGGCACTTTACAT[A/G]TAAAAGTATCACAGGTGACA	19923479	NM_016169	13	24	19	30	.	.	.	.	3487	6842	2584	4885	SUFU	10	104377079	104377079	A	G	missense_variant	10:g.104377079A>G	ENST00000369902:c.1356A>G	ENSP00000358918:p.Y397C	0	missense_variant	PM2	NA	2
U	TP53	SJNBL197	Neuroblastoma	missense	S345L			NA			Deleterious	Damaging		Silver		17	7576544	G	A	CAATATTTTCAACTTACGAC[G/A]AGTTTATCAGGAAGTAACAC	187830823	NM_001126113	25	54	15	35	.	.	.	.	1594	3241	3233	6323	TP53	17	7576544	7576544	G	A	missense_variant	17:g.7576544G>A	ENST00000455263:c.1167G>A	ENSP00000398846:p.S345L	0	missense_variant	PM2	NA	2
B	TP53	SJERG016	ALL with alterations of ERG	splice_region	R306_E9splice	rs34361146		NA						Silver	7706467, 9067756, 19930417	17	7576931	G	A	GTGTTGTTGGGCAGTGCTAG[G/A]AAAGAGGCAAGGAAAGGTGA	120407068	NM_000546	30	56	14	31	38	76	38	79	2765	5447	1529	2969	TP53	17	7576931	7576931	G	A	splice_region_variant	17:g.7576931G>A	ENST00000269305:c.G>A	ENSP00000269305:p.	0	splice_region_variant	PM2	NA	2
U	TSC1	SJEWS010365	Ewing's sarcoma	missense	G544E			NA			Tolerated	Damaging	Medium	Silver		9	135781334	C	T	CTTGCTTTGGTGTGTCAGGC[C/T]CAAGCTTGTCCAGGGAGGAG	4507693	NM_000368	12	33	11	21	.	.	.	.	N/A	N/A	N/A	N/A	TSC1	9	135781334	135781334	C	T	missense_variant	9:g.135781334C>T	ENST00000298552:c.1853C>T	ENSP00000298552:p.G544E	0	missense_variant	PM2	NA	2
PB	TSC1	SJNBL010	Neuroblastoma	missense	G443V			NA			Tolerated	Probably damaging	Low	Bronze		9	135782693	C	A	ACGCAGAAATTTTACCTGAT[C/A]CTCTGTCATTCAGAAGATGG	4507693	NM_000368	16	37	16	28	.	.	.	.	3239	5642	4988	8875	TSC1	9	135782693	135782693	C	A	missense_variant	9:g.135782693C>A	ENST00000298552:c.1550C>A	ENSP00000298552:p.G443V	0	missense_variant	PM2	NA	2
PB	TSC2	SJMB036	Medulloblastoma	missense	H435Y			NA			Tolerated	Benign	Low	Bronze		16	2112543	C	T	CCTATAGAGCGCAGTCCATC[C/T]ACCCGGCCAAGGACGGCTGG	116256352	NM_001077183	8	24	11	20	.	.	.	.	2537	6947	3156	6671	TSC2	16	2112543	2112543	C	T	missense_variant	16:g.2112543C>T	ENST00000219476:c.1933C>T	ENSP00000219476:p.H435Y	0	missense_variant	PM2,PP3	BP4	3
U	TSC2	SJRHB009	Rhabdosarcoma	missense	S1269L	rs148527903		0.000928218			Tolerated	Damaging	Low	Silver		16	2134230	C	T	TTGGGATGGTCCTTTCTAGT[C/T]GTCCTCAGTCTCCAGCCAGG	116256352	NM_001077183	3	13	5	15	.	.	.	.	63	173	2288	4545	TSC2	16	2134230	2134230	C	T	missense_variant	16:g.2134230C>T	ENST00000219476:c.4637C>T	ENSP00000219476:p.S1336L	0	missense_variant	PM2	NA	2
PB	WT1	SJHGG079	High Grade Glioma	missense	P232L			NA	Yes		Deleterious	Probably damaging	Low	Bronze		11	32450117	G	A	ACTGCGCCGCATGGTGCGAG[G/A]GCGTGTGACCGTAGCTGGGC	65508004	NM_024426	.	.	.	.	40	85	29	127	623	1107	1783	3824	WT1	11	32450117	32450117	G	A	missense_variant	11:g.32450117G>A	ENST00000332351:c.980G>A	ENSP00000331327:p.P232L	0	missense_variant	PM2	NA	2
PP	FANCD2	SJE2A036	B-Lineage ALL E2A-PBX1 Subtype	missense	W1268G						Deleterious	Damaging	Medium	Silver	23613520	3	10133889	T	G	ATGAAGAGAAACTCCTCTAC[T/G]GGAACATGGCTGTTCGAGAC	21361861	NM_033084	.	.	.	.	39	93	36	74	.	.	.	.	FANCD2	3	10133889	10133889	T	G	missense_variant	3:g.10133889T>G	ENST00000287647:c.3895T>G	ENSP00000287647:p.W1268G	0	missense_variant	PM2	NA	2
P	ATM	SJBALL021083	iAmp21 ALL	missense	V2424G	rs28904921		0.00015387			Deleterious	Damaging	Medium	Silver	8755918	11	108199929	T	G	GAAAAGAGCCAAAGAGGAAG[T/G]AGGTCTCCTTAGGGAACATA	71902540	NM_000051	34	56	8	21	.	.	.	.	.	.	.	.	ATM	11	108199929	108199929	T	G	missense_variant	11:g.108199929T>G	ENST00000278616:c.7656T>G	ENSP00000278616:p.V2424G	0	missense_variant	PM2	NA	2
P	FANCI	SJINF034	Infant ALL	missense	G422R	rs146040966		0.000461609			Deleterious	Damaging	Medium	Silver	17452773	15	89820093	G	A	ACCAGCATGCATGTAAGCTC[G/A]GAGCTAATATCCTGTTGGAA	164607124	NM_001113378	.	.	.	.	56	91	39	73	.	.	.	.	FANCI	15	89820093	89820093	G	A	missense_variant	15:g.89820093G>A	ENST00000310775:c.1350G>A	ENSP00000310842:p.G422R	0	missense_variant	PM2	NA	2
B	FANCM	SJNBL138	Neuroblastoma	missense	R1644Q	rs138151018		0.000153846			Deleterious	Damaging	Medium	Silver		14	45658156	G	A	TAGTAAAAAGTATAAAACTC[G/A]ACGTGCAGTAATGCTAAAAG	74959747	NM_020937	.	.	.	.	40	96	52	120	.	.	.	.	FANCM	14	45658156	45658156	G	A	missense_variant	14:g.45658156G>A	ENST00000267430:c.5016G>A	ENSP00000267430:p.R1644Q	0	missense_variant	PM2	NA	2
U	ATM	SJACT001	Adrenocortical Carcinoma	missense	K1992T	rs150757822		0.000461965			Tolerated	Probably damaging	Medium	Silver	21933854	11	108183194	A	C	TATTTCTAGCTTGAGTGAAA[A/C]AAGTAAAGAAGAAACTGGAA	71902540	NM_000051	13	24	16	33	.	.	.	.	.	.	.	.	ATM	11	108183194	108183194	A	C	missense_variant	11:g.108183194A>C	ENST00000278616:c.6360A>C	ENSP00000278616:p.K1992T	0	missense_variant	PM2	NA	2
U	ATM	SJAMLM7010480	Acute megakaryoblastic leukemia	missense	S2592F						Deleterious	Damaging	Low	Silver	11606401	11	108202751	C	T	AAATGTGCCTAAACAAAGCT[C/T]TCAGCTTGATGAGGTATTTG	71902540	NM_000051	.	.	.	.	0	15	34	47	.	.	.	.	ATM	11	108202751	108202751	C	T	missense_variant	11:g.108202751C>T	ENST00000278616:c.8160C>T	ENSP00000278616:p.S2592F	0	missense_variant	PM2	NA	2
U	ATM	SJBALL020118	BALL	missense	K1992T	rs150757822		0.000461965			Tolerated	Probably damaging	Medium	Silver	21933854	11	108183194	A	C	TATTTCTAGCTTGAGTGAAA[A/C]AAGTAAAGAAGAAACTGGAA	71902540	NM_000051	.	.	.	.	29	73	26	60	.	.	.	.	ATM	11	108183194	108183194	A	C	missense_variant	11:g.108183194A>C	ENST00000278616:c.6360A>C	ENSP00000278616:p.K1992T	0	missense_variant	PM2	NA	2
U	ATM	SJEPD039	Ependymoma	missense	Q95K						Tolerated	Damaging	Medium	Silver		11	108100002	C	A	CCTCCAGGCAGAAAAAGATG[C/A]AGGAAATCAGTAGTTTGGTC	71902540	NM_000051	36	77	14	31	.	.	.	.	.	.	.	.	ATM	11	108100002	108100002	C	A	missense_variant	11:g.108100002C>A	ENST00000278616:c.668C>A	ENSP00000278616:p.Q95K	0	missense_variant	PM2	NA	2
U	ATM	SJHYPER017	Hyperdiploid ALL	missense	R2854C	rs201958469					Deleterious	Damaging	Medium	Silver		11	108216611	C	T	AGAAGCGATTGGCTTATACG[C/T]GCAGTGTAGCTACTTCTTCT	71902540	NM_000051	.	.	.	.	17	38	21	40	.	.	.	.	ATM	11	108216611	108216611	C	T	missense_variant	11:g.108216611C>T	ENST00000278616:c.8945C>T	ENSP00000278616:p.R2854C	0	missense_variant	PM2	NA	2
U	ATM	SJHYPER092	Hyperdiploid ALL	missense	R337C	rs138398778		0.00015387	Yes		Deleterious	Damaging	Medium	Silver	19781682	11	108117798	C	T	GAAAGTATTCTTCAGGATTT[C/T]GTAATATTGCCGTCAAAGAA	71902540	NM_000051	.	.	.	.	16	38	26	61	.	.	.	.	ATM	11	108117798	108117798	C	T	missense_variant	11:g.108117798C>T	ENST00000278616:c.1394C>T	ENSP00000278616:p.R337C	0	missense_variant	PM2	NA	2
U	ATM	SJHYPO123	Hypodiploid ALL	missense	Y1124F		LOH				Tolerated	Probably damaging	Medium	Silver	10330348	11	108150304	A	T	AACAGCTTTTGAAAATGCAT[A/T]CTTGAAAGCTCAGGAAGGAA	71902540	NM_000051	31	40	17	35	42	46	18	32	.	.	.	.	ATM	11	108150304	108150304	A	T	missense_variant	11:g.108150304A>T	ENST00000278616:c.3756A>T	ENSP00000278616:p.Y1124F	0	missense_variant	PM2	NA	2
U	ATM	SJINF061	Infant ALL	missense	R2459G						Tolerated	Damaging	Medium	Silver		11	108201008	C	G	TGCGTGCACTGAAAGAGGAT[C/G]GTAAACGCTTCTTATGTAAA	71902540	NM_000051	.	.	.	.	43	97	25	44	.	.	.	.	ATM	11	108201008	108201008	C	G	missense_variant	11:g.108201008C>G	ENST00000278616:c.7760C>G	ENSP00000278616:p.R2459G	0	missense_variant	PM2	NA	2
U	ATM	SJLGG038	Low Grade Glioma	missense	V1941L	rs147187700		0.00030774			Tolerated	Probably damaging	Medium	Silver	16014569	11	108180945	G	C	TGGATTTAAATTATCTAGAA[G/C]TTGCCAAGGTAGCTCAGTCT	71902540	NM_000051	36	70	5	26	.	.	.	.	.	.	.	.	ATM	11	108180945	108180945	G	C	missense_variant	11:g.108180945G>C	ENST00000278616:c.6206G>C	ENSP00000278616:p.V1941L	0	missense_variant	PM2	NA	2
U	ATM	SJMLL018	Mixed Lineage Leukemia	missense	K224E	rs145053092		0.000307787			Deleterious	Damaging	Medium	Silver	10817650	11	108115522	A	G	TGTTTCTTCACAGACAAGAA[A/G]AGAGCTCTTCAGGTCTAAAT	71902540	NM_000051	.	.	.	.	80	164	105	231	.	.	.	.	ATM	11	108115522	108115522	A	G	missense_variant	11:g.108115522A>G	ENST00000278616:c.1055A>G	ENSP00000278616:p.K224E	0	missense_variant	PM2	NA	2
U	ATM	SJRB016	Retinoblastoma	missense	L2018W						Deleterious	Damaging	Medium	Silver		11	108186596	T	G	TATAGGGGAGCCAGATAGTT[T/G]GTATGGCTGTGGTGGAGGGA	71902540	NM_000051	28	56	15	36	.	.	.	.	.	.	.	.	ATM	11	108186596	108186596	T	G	missense_variant	11:g.108186596T>G	ENST00000278616:c.6438T>G	ENSP00000278616:p.L2018W	0	missense_variant	PM2	NA	2
U	ATM	SJRHB003	Rhabdosarcoma	missense	S1383L	rs141087784		0.000307787			Deleterious	Damaging	Medium	Silver	11505391	11	108159742	C	T	TAATCCACCTCATTTTCCAT[C/T]GCATGTGATTAAAGCAACAT	71902540	NM_000051	19	54	20	44	.	.	.	.	.	.	.	.	ATM	11	108159742	108159742	C	T	missense_variant	11:g.108159742C>T	ENST00000278616:c.4533C>T	ENSP00000278616:p.S1383L	0	missense_variant	PM2	NA	2
U	BLM	SJETV095	ETV6-RUNX1 ALL	missense	D64V	rs140382474		0.000461894			Deleterious	Damaging	Medium	Silver		15	91292689	A	T	ACCTGTATTAAGAAATAAAG[A/T]TGTTAATGTTACCGAAGACT	4557365	NM_000057	17	45	17	32	.	.	.	.	.	.	.	.	BLM	15	91292689	91292689	A	T	missense_variant	15:g.91292689A>T	ENST00000355112:c.309A>T	ENSP00000347232:p.D64V	0	missense_variant	PM2	NA	2
U	BLM	SJMEL001005	Melanoma	missense	E1313A						Deleterious	Benign	Medium	Silver		15	91354498	A	C	CCCCGGAAGAAGTGCCGCTG[A/C]GGAGCTCGACGAGGAAATAC	4557365	NM_000057	52	85	21	42	.	.	.	.	.	.	.	.	BLM	15	91354498	91354498	A	C	missense_variant	15:g.91354498A>C	ENST00000355112:c.4056A>C	ENSP00000347232:p.E1313A	0	missense_variant	PM2	NA	2
U	BLM	SJNBL139	Neuroblastoma	missense	D64V	rs140382474		0.000461894			Deleterious	Damaging	Medium	Silver		15	91292689	A	T	ACCTGTATTAAGAAATAAAG[A/T]TGTTAATGTTACCGAAGACT	4557365	NM_000057	.	.	.	.	33	72	42	95	.	.	.	.	BLM	15	91292689	91292689	A	T	missense_variant	15:g.91292689A>T	ENST00000355112:c.309A>T	ENSP00000347232:p.D64V	0	missense_variant	PM2	NA	2
U	BRIP1	SJBALL021896	BALL	missense	L138S							Damaging	Low	Silver		17	59926584	A	G	ATGCCTGTTTCTTAGCAGAT[A/G]ACTTTGCAGCCAGAGTGGTT	301897118	NM_032043	28	59	12	29	.	.	.	.	.	.	.	.	BRIP1	17	59926584	59926584	A	G	missense_variant	17:g.59926584A>G	ENST00000259008:c.681A>G	ENSP00000259008:p.L138S	0	missense_variant	PM2,PP3	BP4	3
U	BRIP1	SJPHALL026	BCR-ABL1 ALL	missense	R403Q							Damaging	Medium	Silver		17	59876593	C	T	CACTGTAACTTGCTGATTCC[C/T]GAGCACAGTCCTCGATGTTA	301897118	NM_032043	13	37	21	38	.	.	.	.	.	.	.	.	BRIP1	17	59876593	59876593	C	T	missense_variant	17:g.59876593C>T	ENST00000259008:c.1476C>T	ENSP00000259008:p.R403Q	0	missense_variant	PM2	NA	2
U	BRIP1	SJTALL006	T-cell ALL	missense	C661R							Damaging	Medium	Silver		17	59853878	A	G	AGTATTCTGGAAGGTAGCAC[A/G]GAGATTCCGACCCTTGGGGC	14042978	NM_032043	20	36	8	24	.	.	.	.	.	.	.	.	BRIP1	17	59853878	59853878	A	G	missense_variant	17:g.59853878A>G	ENST00000259008:c.2249A>G	ENSP00000259008:p.C661R	0	missense_variant	PM2	NA	2
U	DDB2	SJBALL079	BALL	missense	Q171E	rs201703288					Tolerated	Probably damaging	Medium	Silver		11	47254419	C	G	TTAACCCTCTCAATACCAAC[C/G]AGTTTTACGCCTCCTCAATG	4557515	NM_000107	.	.	.	.	76	155	66	140	.	.	.	.	DDB2	11	47254419	47254419	C	G	missense_variant	11:g.47254419C>G	ENST00000256996:c.706C>G	ENSP00000256996:p.Q171E	0	missense_variant	PM2	NA	2
U	DDB2	SJE2A068	B-Lineage ALL E2A-PBX1 Subtype	missense	Q171E	rs201703288					Tolerated	Probably damaging	Medium	Silver		11	47254419	C	G	TTAACCCTCTCAATACCAAC[C/G]AGTTTTACGCCTCCTCAATG	4557515	NM_000107	.	.	.	.	85	181	112	229	.	.	.	.	DDB2	11	47254419	47254419	C	G	missense_variant	11:g.47254419C>G	ENST00000256996:c.706C>G	ENSP00000256996:p.Q171E	0	missense_variant	PM2	NA	2
U	ERCC2	SJBALL014	BALL	missense	I174M						Deleterious	Damaging	Medium	Silver		19	45868168	G	C	TTCAGGTCATCCAGGTTGTA[G/C]ATGCCAGCGGGGAGGGGCAC	15834617	NM_000400	.	.	.	.	54	91	55	111	.	.	.	.	ERCC2	19	45868168	45868168	G	C	missense_variant	19:g.45868168G>C	ENST00000391945:c.600G>C	ENSP00000375809:p.I174M	0	missense_variant	PM2	NA	2
U	ERCC2	SJCBF107	Core binding factor AML	missense	R450H	rs146632315		0.000461326			Deleterious	Benign	Medium	Silver		19	45860760	C	T	TGATGATGACAGACTGGAAA[C/T]GCTCAAATACGGGTTTGATG	15834617	NM_000400	.	.	.	.	150	324	94	193	.	.	.	.	ERCC2	19	45860760	45860760	C	T	missense_variant	19:g.45860760C>T	ENST00000391945:c.1427C>T	ENSP00000375809:p.R450H	0	missense_variant	PM2	NA	2
U	ERCC2	SJHGG012	High Grade Glioma	missense	R616P	rs376556895		0.00030755	Yes		Deleterious	Damaging	High	Silver	7920640	19	45856059	C	G	CGCCAAACATGATGACGGCC[C/G]GCCCGTAGTGGTGCACTGGT	15834617	NM_000400	10	30	8	14	.	.	.	.	.	.	.	.	ERCC2	19	45856059	45856059	C	G	missense_variant	19:g.45856059C>G	ENST00000391945:c.1925C>G	ENSP00000375809:p.R616P	0	missense_variant	PM2	NA	2
U	ERCC2	SJHGG042	High Grade Glioma	missense	V536M	rs142568756		0.00030755			Deleterious	Damaging	High	Silver		19	45858047	C	T	GTAGCTGGTGAAGAAGGCCA[C/T]GATGCCATCAGGGACCACAG	15834617	NM_000400	.	.	.	.	73	154	130	288	.	.	.	.	ERCC2	19	45858047	45858047	C	T	missense_variant	19:g.45858047C>T	ENST00000391945:c.1684C>T	ENSP00000375809:p.V536M	0	missense_variant	PM2	NA	2
U	ERCC2	SJHYPER014	Hyperdiploid ALL	missense	R601W				Yes		Deleterious	Damaging	High	Silver	11156600	19	45856371	G	A	TCCCTCGGACACTTTGCCCC[G/A]GGCCACTGACAGCAGGATGG	15834617	NM_000400	17	31	9	18	96	180	66	133	.	.	.	.	ERCC2	19	45856371	45856371	G	A	missense_variant	19:g.45856371G>A	ENST00000391945:c.1879G>A	ENSP00000375809:p.R601W	0	missense_variant	PM2	NA	2
U	ERCC2	SJHYPO054	Hypodiploid ALL	missense	R450H	rs146632315		0.000461326			Deleterious	Benign	Medium	Silver		19	45860760	C	T	TGATGATGACAGACTGGAAA[C/T]GCTCAAATACGGGTTTGATG	15834617	NM_000400	.	.	.	.	0	8	9	17	.	.	.	.	ERCC2	19	45860760	45860760	C	T	missense_variant	19:g.45860760C>T	ENST00000391945:c.1427C>T	ENSP00000375809:p.R450H	0	missense_variant	PM2	NA	2
U	ERCC2	SJINF013	Infant ALL	missense	C259Y	rs370454709		0.000153799	Yes		Deleterious	Probably damaging	Medium	Silver	9758621	19	45867532	C	T	GGGTCTCCAGGTTGCCCTGG[C/T]ACCGGTCAAGGGTCCGGCGG	15834617	NM_000400	6	10	8	17	.	.	.	.	.	.	.	.	ERCC2	19	45867532	45867532	C	T	missense_variant	19:g.45867532C>T	ENST00000391945:c.854C>T	ENSP00000375809:p.C259Y	0	missense_variant	PM2	NA	2
U	ERCC2	SJLGG006	Low Grade Glioma	missense	L701V						Deleterious	Benign	Medium	Silver		19	45855556	G	C	GTTGAGGTTGGCATCTGTGA[G/C]GTGCTCCTGGATCCAGCGGG	15834617	NM_000400	6	12	1	5	.	.	.	.	.	.	.	.	ERCC2	19	45855556	45855556	G	C	missense_variant	19:g.45855556G>C	ENST00000391945:c.2179G>C	ENSP00000375809:p.L701V	0	missense_variant	PM2	NA	2
U	ERCC2	SJRHB009	Rhabdosarcoma	missense	R253H						Deleterious	Probably damaging	Medium	Silver		19	45867550	C	T	GGCACCGGTCAAGGGTCCGG[C/T]GGGTGAGGTTGACGCTCATG	15834617	NM_000400	7	14	5	10	.	.	.	.	.	.	.	.	ERCC2	19	45867550	45867550	C	T	missense_variant	19:g.45867550C>T	ENST00000391945:c.836C>T	ENSP00000375809:p.R253H	0	missense_variant	PM2	NA	2
U	ERCC3	SJETV043	ETV6-RUNX1 ALL	missense	R742W	rs368664230		0.000153775			Deleterious	Damaging	Medium	Silver		2	128015297	G	A	ACTCATGGTGCCAAAGCGCC[G/A]AGATGCCTGCCGGGAAGGGG	4557563	NM_000122	26	44	13	26	.	.	.	.	.	.	.	.	ERCC3	2	128015297	128015297	G	A	missense_variant	2:g.128015297G>A	ENST00000285398:c.2319G>A	ENSP00000285398:p.R742W	0	missense_variant	PM2	NA	2
U	ERCC3	SJEWS010418	Ewing's sarcoma	missense	M412T						Deleterious	Damaging	Medium	Silver		2	128044386	A	G	TTTTGGTGGTGTGGCCCAGC[A/G]TGGAGTAGGTGCTAATGGCA	4557563	NM_000122	.	.	.	.	9	30	45	95	.	.	.	.	ERCC3	2	128044386	128044386	A	G	missense_variant	2:g.128044386A>G	ENST00000285398:c.1330A>G	ENSP00000285398:p.M412T	0	missense_variant	PM2	NA	2
U	ERCC3	SJNBL025	Neuroblastoma	missense	R520W						Deleterious	Damaging	Medium	Silver		2	128036921	G	A	TTTGATTGCCACATATTCCC[G/A]GTAAAATTCAGGAGACATAG	4557563	NM_000122	1	32	18	30	.	.	.	.	.	.	.	.	ERCC3	2	128036921	128036921	G	A	missense_variant	2:g.128036921G>A	ENST00000285398:c.1653G>A	ENSP00000285398:p.R520W	0	missense_variant	PM2	NA	2
U	ERCC4	SJBALL263	PH-LIKE	missense	G559D	rs370896187		0.000153917			Tolerated	Damaging	Low	Silver		16	14029465	G	A	TATCATCCATCCGCTTCTGG[G/A]TTGCAGCGACCCCTATGCTC	4885217	NM_005236	24	51	18	33	.	.	.	.	.	.	.	.	ERCC4	16	14029465	14029465	G	A	missense_variant	16:g.14029465G>A	ENST00000311895:c.1685G>A	ENSP00000310520:p.G559D	0	missense_variant	PM2	NA	2
U	ERCC4	SJHGG007	High Grade Glioma	missense	S94R						Tolerated	Benign	Medium	Silver		16	14015962	C	G	GTAACAAATGAAATCACAAG[C/G]AACAGTCGCTATGAAGTTTA	4885217	NM_005236	35	68	15	27	.	.	.	.	.	.	.	.	ERCC4	16	14015962	14015962	C	G	missense_variant	16:g.14015962C>G	ENST00000311895:c.291C>G	ENSP00000310520:p.S94R	0	missense_variant	PM2	NA	2
U	ERCC4	SJHYPER007	Hyperdiploid ALL	missense	R740H						Deleterious	Damaging	High	Silver		16	14041672	G	A	CGGCTCTTTAAATAACGGCC[G/A]CCTCTACAGCCAGTGCATCT	4885217	NM_005236	16	40	21	38	21	39	29	60	.	.	.	.	ERCC4	16	14041672	14041672	G	A	missense_variant	16:g.14041672G>A	ENST00000311895:c.2228G>A	ENSP00000310520:p.R740H	0	missense_variant	PM2	NA	2
U	ERCC4	SJOS001117	Osteosarcoma	missense	Q21H	rs375896908		0.000153941			Deleterious	Damaging	Low	Silver		16	14014085	G	C	CTGCTGGAGTACGAGCGACA[G/C]CTGGTGCTGGAACTGCTCGA	4885217	NM_005236	4	11	11	18	.	.	.	.	.	.	.	.	ERCC4	16	14014085	14014085	G	C	missense_variant	16:g.14014085G>C	ENST00000311895:c.72G>C	ENSP00000310520:p.Q21H	0	missense_variant	PM2	NA	2
U	ERCC5	SJE2A028	B-Lineage ALL E2A-PBX1 Subtype	missense	K293I						Deleterious	Damaging	Low	Silver		13	103514062	A	T	TTCACATTACATCTTGATAA[A/T]AGGTATCAGGCACCATCATT	51988900	NM_000123	.	.	.	.	22	58	22	41	.	.	.	.	ERCC5	13	103514062	103514062	A	T	missense_variant	13:g.103514062A>T	ENST00000355739:c.2301A>T	ENSP00000347978:p.K293I	0	missense_variant	PM2	NA	2
U	ERCC5	SJNBL017	Neuroblastoma	missense	V657A						Tolerated	Damaging	Medium	Silver		13	103518032	T	C	TACAGGAAGTTTCATTGAAG[T/C]GCAAAGTGTGATTAGTGATG	51988900	NM_000123	23	52	18	46	.	.	.	.	.	.	.	.	ERCC5	13	103518032	103518032	T	C	missense_variant	13:g.103518032T>C	ENST00000355739:c.3393T>C	ENSP00000347978:p.V657A	0	missense_variant	PM2	NA	2
U	ERCC5	SJNBL157	Neuroblastoma	missense	K904N						Tolerated	Damaging	Low	Silver		13	103524581	G	C	GAAGCTCAAAAAAATCCAAA[G/C]ATAAGACCTAATCCTCATGA	51988900	NM_000123	.	.	.	.	38	64	13	35	.	.	.	.	ERCC5	13	103524581	103524581	G	C	missense_variant	13:g.103524581G>C	ENST00000355739:c.4135G>C	ENSP00000347978:p.K904N	0	missense_variant	PM2	NA	2
U	FANCA	SJETV028	ETV6-RUNX1 ALL	missense	P482R						Deleterious	Damaging	Medium	Silver		16	89851287	G	C	GGTACCGGGGAGACTCAAAA[G/C]GCACGAGTTCTGACAAGAAC	66880553	NM_000135	16	32	10	22	32	60	49	119	.	.	.	.	FANCA	16	89851287	89851287	G	C	missense_variant	16:g.89851287G>C	ENST00000389301:c.1476G>C	ENSP00000373952:p.P482R	0	missense_variant	PM2	NA	2
U	FANCC	SJBALL201	BALL	missense	L530S						Tolerated	Damaging	Medium	Silver		9	97864077	A	G	CAAGACGATTCCATCTGTAC[A/G]AGGTCTGGTCAAGAAAGCCA	56118236	NM_000136	.	.	.	.	18	47	16	31	.	.	.	.	FANCC	9	97864077	97864077	A	G	missense_variant	9:g.97864077A>G	ENST00000289081:c.1844A>G	ENSP00000289081:p.L530S	0	missense_variant	PM2	NA	2
U	FANCC	SJMB004	Medulloblastoma	missense	V558F						Deleterious	Damaging	Low	Silver		9	97863994	C	A	CGGCCTGCGTGCCTTCTAGA[C/A]TTGAGTTCGCAGCTCTTTAA	56118236	NM_000136	5	14	6	17	.	.	.	.	.	.	.	.	FANCC	9	97863994	97863994	C	A	missense_variant	9:g.97863994C>A	ENST00000289081:c.1927C>A	ENSP00000289081:p.V558F	0	missense_variant	PM2	NA	2
U	FANCC	SJNBL011	Neuroblastoma	missense	F64C	rs375921240		0.000153799			Deleterious	Damaging	Medium	Silver		9	98009773	A	C	ACAGTTGACCAATTGTGGGG[A/C]ATCTTTCAATGACTGTATTA	56118236	NM_000136	16	30	14	40	.	.	.	.	.	.	.	.	FANCC	9	98009773	98009773	A	C	missense_variant	9:g.98009773A>C	ENST00000289081:c.446A>C	ENSP00000289081:p.F64C	0	missense_variant	PM2	NA	2
U	FANCC	SJNBL170	Neuroblastoma	missense	P147L						Deleterious	Damaging	Medium	Silver		9	97934335	G	A	TCACATTTTTAAGCAAACCA[G/A]GATAGTAATCTATAGGTGCA	56118236	NM_000136	.	.	.	.	32	53	20	44	.	.	.	.	FANCC	9	97934335	97934335	G	A	missense_variant	9:g.97934335G>A	ENST00000289081:c.695G>A	ENSP00000289081:p.P147L	0	missense_variant	PM2	NA	2
U	FANCD2	SJHGG080	High Grade Glioma	missense	P701L						Deleterious	Damaging	Medium	Silver		3	10106493	C	T	GATTGCCATAAACCTCCTGC[C/T]GCTGCTGTTTTCTCAGGACT	21361861	NM_033084	.	.	.	.	36	102	17	75	.	.	.	.	FANCD2	3	10106493	10106493	C	T	missense_variant	3:g.10106493C>T	ENST00000287647:c.2195C>T	ENSP00000287647:p.P701L	0	missense_variant	PM2	NA	2
U	FANCD2	SJNBL015	Neuroblastoma	missense	T1193I						Tolerated	Probably damaging	Medium	Silver		3	10130529	C	T	CAGTATCTACCTGGAGCACA[C/T]AGAGAGCATTCTGAAGGCCA	66528888	NM_001018115	11	33	26	39	.	.	.	.	.	.	.	.	FANCD2	3	10130529	10130529	C	T	missense_variant	3:g.10130529C>T	ENST00000287647:c.3671C>T	ENSP00000287647:p.T1193I	0	missense_variant	PM2	NA	2
U	FANCE	SJMB018	Medulloblastoma	missense	L351F						Deleterious	Damaging	Medium	Silver		6	35426155	C	T	TCTGCACCTGGCTGCTGGCC[C/T]TTTCACCTGATCTCAGCCTC	11345454	NM_021922	17	27	7	12	.	.	.	.	.	.	.	.	FANCE	6	35426155	35426155	C	T	missense_variant	6:g.35426155C>T	ENST00000229769:c.1236C>T	ENSP00000229769:p.L351F	0	missense_variant	PM2	NA	2
U	FANCG	SJEPD001502	Ependymoma	missense	F484Y						Deleterious	Damaging	Medium	Silver		9	35075305	A	T	TTTCCTCAGGTGTGGCCCGG[A/T]AGAGCAGCTCGAGGCACCTG	4759336	NM_004629	.	.	.	.	54	80	18	62	.	.	.	.	FANCG	9	35075305	35075305	A	T	missense_variant	9:g.35075305A>T	ENST00000378643:c.1943A>T	ENSP00000367910:p.F484Y	0	missense_variant	PM2	NA	2
U	FANCG	SJEWS001316	Ewing's sarcoma	missense	W122C						Deleterious	Damaging	Medium	Silver		9	35078282	C	G	GAAGCACGAAGGACAGAGTC[C/G]CACAGCTCCCTGAGCCCCTG	4759336	NM_004629	10	28	15	30	.	.	.	.	.	.	.	.	FANCG	9	35078282	35078282	C	G	missense_variant	9:g.35078282C>G	ENST00000378643:c.858C>G	ENSP00000367910:p.W122C	0	missense_variant	PM2	NA	2
U	FANCG	SJEWS010417	Ewing's sarcoma	missense	R98W						Deleterious	Damaging	Low	Silver		9	35078617	G	A	CTCACCTCTCTCTAGGCTCC[G/A]CTGGATATCCTGGGCCTGAT	4759336	NM_004629	.	.	.	.	16	48	33	66	.	.	.	.	FANCG	9	35078617	35078617	G	A	missense_variant	9:g.35078617G>A	ENST00000378643:c.784G>A	ENSP00000367910:p.R98W	0	missense_variant	PM2	NA	2
U	FANCI	SJETV085	ETV6-RUNX1 ALL	missense	G1156R	rs200026076		0.00015387			Deleterious	Damaging	Medium	Silver		15	89849354	G	C	TGCAGACAGCTCTGCCATCA[G/C]GCAGCTGTGTGGACACCTTG	164607124	NM_001113378	41	67	16	49	.	.	.	.	.	.	.	.	FANCI	15	89849354	89849354	G	C	missense_variant	15:g.89849354G>C	ENST00000310775:c.3552G>C	ENSP00000310842:p.G1156R	0	missense_variant	PM2	NA	2
U	FANCI	SJHGG058	High Grade Glioma	missense	Q963L						Tolerated	Damaging	Medium	Silver		15	89843615	A	T	ATTCCAGATCCGGCAATTTC[A/T]GGTGAGAAGCCTTGCAAAGC	164607124	NM_001113378	.	.	.	.	28	67	33	57	.	.	.	.	FANCI	15	89843615	89843615	A	T	missense_variant	15:g.89843615A>T	ENST00000310775:c.2974A>T	ENSP00000310842:p.Q963L	0	missense_variant	PM2,PP3	BP4	3
U	FANCL	SJBALL264	BALL	missense	T224A	rs149731356		0.000922651			Tolerated	Probably damaging	Medium	Silver		2	58392880	T	C	TAATGCAATTCTGCGTGCTG[T/C]TGCACTCCGTGGAGGTTTTT	49472819	NM_018062	22	36	17	38	.	.	.	.	.	.	.	.	FANCL	2	58392880	58392880	T	C	missense_variant	2:g.58392880T>C	ENST00000402135:c.722T>C	ENSP00000385021:p.T229A	0	missense_variant	PM2,PP3	BP4	3
U	FANCL	SJCBF150	Core binding factor AML	missense	T224A	rs149731356		0.000922651			Tolerated	Probably damaging	Medium	Silver		2	58392880	T	C	TAATGCAATTCTGCGTGCTG[T/C]TGCACTCCGTGGAGGTTTTT	49472819	NM_018062	.	.	.	.	25	62	64	144	.	.	.	.	FANCL	2	58392880	58392880	T	C	missense_variant	2:g.58392880T>C	ENST00000402135:c.722T>C	ENSP00000385021:p.T229A	0	missense_variant	PM2,PP3	BP4	3
U	FANCL	SJEPD001502	Ependymoma	missense	K96N						Deleterious	Damaging	Medium	Silver		2	58449163	C	A	GCATACAGCTCTTGTCTATT[C/A]TTTAAGGCAACTTCCTGTTT	49472819	NM_018062	.	.	.	.	16	33	18	34	.	.	.	.	FANCL	2	58449163	58449163	C	A	missense_variant	2:g.58449163C>A	ENST00000402135:c.325C>A	ENSP00000385021:p.K96N	0	missense_variant	PM2	NA	2
U	FANCL	SJPHALL015	BCR-ABL1 ALL	missense	L80V						Tolerated	Damaging	Medium	Silver		2	58453898	G	C	CTCCATCATAAAGCTCATTA[G/C]ATCAGGAGAGTGCTGCATTC	49472819	NM_018062	31	58	20	32	.	.	.	.	.	.	.	.	FANCL	2	58453898	58453898	G	C	missense_variant	2:g.58453898G>C	ENST00000402135:c.275G>C	ENSP00000385021:p.L80V	0	missense_variant	PM2	NA	2
U	FANCM	SJAMLM7010	Acute megakaryoblastic leukemia	missense	S1674G	rs140499872		0.000461326			Deleterious	Damaging	Medium	Silver		14	45658245	A	G	TTATTTTACCAGATGATTCA[A/G]GTGAGGAGGAGAACAATGTA	74959747	NM_020937	.	.	.	.	44	88	37	69	.	.	.	.	FANCM	14	45658245	45658245	A	G	missense_variant	14:g.45658245A>G	ENST00000267430:c.5105A>G	ENSP00000267430:p.S1674G	0	missense_variant	PM2	NA	2
U	FANCM	SJE2A061	B-Lineage ALL E2A-PBX1 Subtype	missense	N1536D	rs375640203		0.000153917			Tolerated	Damaging	Low	Silver		14	45654510	A	G	ATGAAAATGATGAGTCAGAA[A/G]ATGAACAAGATTCCTCATTA	74959747	NM_020937	.	.	.	.	21	45	30	63	.	.	.	.	FANCM	14	45654510	45654510	A	G	missense_variant	14:g.45654510A>G	ENST00000267430:c.4691A>G	ENSP00000267430:p.N1536D	0	missense_variant	PM2	NA	2
U	FANCM	SJHYPO123	Hypodiploid ALL	missense	G1235V	rs146490925	LOH	0.000153775			Deleterious	Damaging	Medium	Silver		14	45645661	G	T	TTCTGTTACCTTTGATTTAG[G/T]ATTCTGTAGTCCAGATTCTG	74959747	NM_020937	32	43	20	45	51	58	21	40	.	.	.	.	FANCM	14	45645661	45645661	G	T	missense_variant	14:g.45645661G>T	ENST00000267430:c.3789G>T	ENSP00000267430:p.G1235V	0	missense_variant	PM2	NA	2
U	FANCM	SJNBL035	Neuroblastoma	missense	R533C	rs146151355		0.000615101			Deleterious	Damaging	Medium	Silver		14	45633577	C	T	TTTAGGTAGTGAAACAGTTT[C/T]GTGACGGTGGTTACAACACG	74959747	NM_020937	15	46	14	27	.	.	.	.	.	.	.	.	FANCM	14	45633577	45633577	C	T	missense_variant	14:g.45633577C>T	ENST00000267430:c.1682C>T	ENSP00000267430:p.R533C	0	missense_variant	PM2	NA	2
U	FANCM	SJOS001114	Osteosarcoma	missense	W739R						Deleterious	Damaging	Medium	Silver		14	45642312	T	C	CTCTCTCTGAATGGAGACTG[T/C]GGCAAGATCATCCTTTGCCT	74959747	NM_020937	.	.	.	.	16	68	52	100	.	.	.	.	FANCM	14	45642312	45642312	T	C	missense_variant	14:g.45642312T>C	ENST00000267430:c.2300T>C	ENSP00000267430:p.W739R	0	missense_variant	PM2	NA	2
U	FANCM	SJRB002	Retinoblastoma	missense	R533H						Deleterious	Damaging	Medium	Silver		14	45633578	G	A	TTAGGTAGTGAAACAGTTTC[G/A]TGACGGTGGTTACAACACGC	74959747	NM_020937	12	32	16	26	.	.	.	.	.	.	.	.	FANCM	14	45633578	45633578	G	A	missense_variant	14:g.45633578G>A	ENST00000267430:c.1683G>A	ENSP00000267430:p.R533H	0	missense_variant	PM2	NA	2
U	MUTYH	SJEWS001320	Ewing's sarcoma	missense	S343W	N/A		NA			Deleterious	Damaging	Medium	Silver		1	45797482	G	C	GGGTCTGGTCCCAGGGCTCC[G/C]AGGGAGGCAGGCACAGGTGG	6912520	NM_012222	17	33	11	23	.	.	.	.	596	1247	2524	5138	MUTYH	1	45797482	45797482	G	C	missense_variant	1:g.45797482G>C	ENST00000372098:c.1162G>C	ENSP00000361170:p.S343W	0	missense_variant	PM2,PP3	BP4	3
U	MUTYH	SJLGG036	Low Grade Glioma	missense	L417M	rs144079536		0.000922651			Tolerated	Benign	Medium	Silver		1	45797157	G	T	ACGCTGTAGTTCCTGCAGCA[G/T]GGCCTTGCGCTGAAGCTGCT	6912520	NM_012222	12	25	13	21	.	.	.	.	2621	4637	3777	7037	MUTYH	1	45797157	45797157	G	T	missense_variant	1:g.45797157G>T	ENST00000372098:c.1383G>T	ENSP00000361170:p.L417M	0	missense_variant	PM2,PP3	BP4	3
U	NBN	SJHGG017	High Grade Glioma	missense	S117F						Deleterious	Damaging	Medium			8	90993092	G	A	CAGAGACATCTAAACAAGAA[G/A]AGCATGCAACCAAAGGCTCA	33356172	NM_002485	17	50	17	38	.	.	.	.	.	.	.	.	NBN	8	90993092	90993092	G	A	missense_variant	8:g.90993092G>A	ENST00000265433:c.505G>A	ENSP00000265433:p.S117F	0	missense_variant	PM2	NA	2
U	NBN	SJLGG029	Low Grade Glioma	missense	R89P						Tolerated	Probably damaging	Medium			8	90993657	C	G	CATCCCCCGACTTCAAAGTT[C/G]GGGAAAAGCCATTCTGCATT	33356172	NM_002485	38	78	15	36	.	.	.	.	.	.	.	.	NBN	8	90993657	90993657	C	G	missense_variant	8:g.90993657C>G	ENST00000265433:c.421C>G	ENSP00000265433:p.R89P	0	missense_variant	PM2	NA	2
U	NBN	SJLGG032	Low Grade Glioma	missense	D469Y	rs148205441		0.000461467			Deleterious	Damaging	Low			8	90965912	C	A	CATTTCTTGATTTTCTTCAT[C/A]CCTTTCCCTTAGATTTAAAA	33356172	NM_002485	14	42	22	39	.	.	.	.	.	.	.	.	NBN	8	90965912	90965912	C	A	missense_variant	8:g.90965912C>A	ENST00000265433:c.1560C>A	ENSP00000265433:p.D469Y	0	missense_variant	PM2	NA	2
U	RAD51C	SJNBL186	Neuroblastoma	missense	R368W		2ndHit_LOH_CN_iso-chr17q_afterLossOf1copy)				Deleterious	Benign	Medium	Silver		17	56811554	C	T	GTTCCTTGAGCACCCGGAAA[C/T]GGTCACGAGACCCAGAGGAA	17402896	NM_058216	72	74	13	29	.	.	.	.	.	.	.	.	RAD51C	17	56811554	56811554	C	T	missense_variant	17:g.56811554C>T	ENST00000337432:c.1173C>T	ENSP00000336701:p.R368W	0	missense_variant	PM2	NA	2
U	RECQL4	SJMB010	Medulloblastoma	splice	E4_splice	rs367849648		0.000849618								8	145742577	G	T	GCAGCGGGGCTCTGGCGCCT[G/T]CAGGAGACAACAGGGGCACA	284005309	NM_004260	5	9	6	6	.	.	.	.	.	.	.	.	RECQL4	8	145742577	145742577	G	T	splice_region_variant	8:g.145742577G>T	ENST00000428558:c.G>T	ENSP00000475456:p.	0	splice_region_variant	PM2	NA	2
U	SH2B3	SJCBF030	Core binding factor AML	missense	T474M	rs200567433		0.00030755			Deleterious	Damaging	Low	Silver		12	111885799	C	T	TGTCCTAGGTTCCTGCAACA[C/T]GGTCCTCTTCCCTTTCTCCC	4885455	NM_005475	.	.	.	.	19	39	14	29	.	.	.	.	SH2B3	12	111885799	111885799	C	T	missense_variant	12:g.111885799C>T	ENST00000341259:c.1778C>T	ENSP00000345492:p.T474M	0	missense_variant	PM2	NA	2
U	SH2B3	SJHYPO029	Hypodiploid ALL	missense	R392W		LOH				Deleterious	Damaging	High	Silver		12	111885286	C	T	CTCATGGAGTGTTCCTGGTG[C/T]GGCAGAGCGAGACGCGGCGT	4885455	NM_005475	25	25	12	25	.	.	.	.	.	.	.	.	SH2B3	12	111885286	111885286	C	T	missense_variant	12:g.111885286C>T	ENST00000341259:c.1531C>T	ENSP00000345492:p.R392W	0	missense_variant	PM2	NA	2
U	TERT	SJCBF116	Core binding factor AML	splice	T1098_E16splice	rs371015305		0.000155982						Silver		5	1253951	G	A	CTCAGCTGCGTCTGGGCTGC[G/A]GGGCCAAAATCAGACTCCGT	109633031	NM_198253	.	.	.	.	25	49	10	30	.	.	.	.	TERT	5	1253951	1253951	G	A	splice_region_variant	5:g.1253951G>A	ENST00000310581:c.G>A	ENSP00000309572:p.	0	splice_region_variant	PM2	NA	2
U	WRN	SJACT001	Adrenocortical Carcinoma	missense	T705I	rs141563618		0.000768876			Deleterious	Damaging	High			8	30969156	C	T	AATCGTTGCACTTACTGCTA[C/T]TGCAAGTTCTTCAATCCGGG	110735439	NM_000553	3	21	9	15	.	.	.	.	.	.	.	.	WRN	8	30969156	30969156	C	T	missense_variant	8:g.30969156C>T	ENST00000298139:c.2363C>T	ENSP00000298139:p.T705I	0	missense_variant	PM2	NA	2
U	WRN	SJEPD033	Ependymoma	missense	H916P						Deleterious	Damaging	Medium			8	30982438	A	C	GGGTAGAATCATCTTGTCTC[A/C]TTTTGAGGACAAACAAGTAC	110735439	NM_000553	25	53	24	38	.	.	.	.	.	.	.	.	WRN	8	30982438	30982438	A	C	missense_variant	8:g.30982438A>C	ENST00000298139:c.2996A>C	ENSP00000298139:p.H916P	0	missense_variant	PM2	NA	2
U	WRN	SJERG010	ALL with alterations of ERG	missense	M117T						Deleterious	Damaging	Medium			8	30921945	T	C	CTTGTTCCACGTTTCTTCCA[T/C]GTCAGGTTGGTATCTCTACA	110735439	NM_000553	34	63	27	43	.	.	.	.	.	.	.	.	WRN	8	30921945	30921945	T	C	missense_variant	8:g.30921945T>C	ENST00000298139:c.599T>C	ENSP00000298139:p.M117T	0	missense_variant	PM2	NA	2
U	WRN	SJERG020305	ALL with alterations of ERG	splice	R280_E8splice	rs368367429		0.000153775								8	30933806	T	C	ATTGGAAAACCCACGGAGGT[T/C]AAATATTACCTTTTTTTTTT	110735439	NM_000553	14	28	11	18	.	.	.	.	.	.	.	.	WRN	8	30933806	30933806	T	C	splice_region_variant	8:g.30933806T>C	ENST00000298139:c.T>C	ENSP00000298139:p.	0	splice_region_variant	PM2	NA	2
U	WRN	SJHGG054	High Grade Glioma	missense	C109W						Deleterious	Damaging	High			8	30921922	T	G	TGTGTTTCTGAGAGCAAATG[T/G]TACTTGTTCCACGTTTCTTC	110735439	NM_000553	.	.	.	.	15	28	5	15	.	.	.	.	WRN	8	30921922	30921922	T	G	missense_variant	8:g.30921922T>G	ENST00000298139:c.576T>G	ENSP00000298139:p.C109W	0	missense_variant	PM2	NA	2
U	WRN	SJOS001110	Osteosarcoma	missense	C109Y	rs142346721		0.000461326			Deleterious	Damaging	High			8	30921921	G	A	GTGTGTTTCTGAGAGCAAAT[G/A]TTACTTGTTCCACGTTTCTT	110735439	NM_000553	25	44	17	30	.	.	.	.	.	.	.	.	WRN	8	30921921	30921921	G	A	missense_variant	8:g.30921921G>A	ENST00000298139:c.575G>A	ENSP00000298139:p.C109Y	0	missense_variant	PM2	NA	2
U	WRN	SJPHALL020042	BCR-ABL1 ALL	missense	T705I	rs141563618		0.000768876			Deleterious	Damaging	High			8	30969156	C	T	AATCGTTGCACTTACTGCTA[C/T]TGCAAGTTCTTCAATCCGGG	110735439	NM_000553	29	45	7	21	50	82	49	78	.	.	.	.	WRN	8	30969156	30969156	C	T	missense_variant	8:g.30969156C>T	ENST00000298139:c.2363C>T	ENSP00000298139:p.T705I	0	missense_variant	PM2	NA	2
U	WRN	SJPHALL027	BCR-ABL1 ALL	missense	A213V						Deleterious	Damaging	High			8	30924682	C	T	TGAGGACCAGAAACTGTATG[C/T]AGCCACTGATGCTTATGTAC	110735439	NM_000553	24	46	22	51	.	.	.	.	.	.	.	.	WRN	8	30924682	30924682	C	T	missense_variant	8:g.30924682C>T	ENST00000298139:c.887C>T	ENSP00000298139:p.A213V	0	missense_variant	PM2	NA	2
U	WRN	SJRB031	Retinoblastoma	missense	M602I	rs201586173					Deleterious	Damaging	Medium			8	30948435	G	C	TCTCCCCTTATTTCTCTGAT[G/C]GAAGACCAAGTGCTACAGCT	110735439	NM_000553	18	38	11	27	.	.	.	.	.	.	.	.	WRN	8	30948435	30948435	G	C	missense_variant	8:g.30948435G>C	ENST00000298139:c.2055G>C	ENSP00000298139:p.M602I	0	missense_variant	PM2	NA	2
U	WRN	SJTALL075	T-cell ALL	missense	L528M						Tolerated	Damaging	Low			8	30946411	T	A	TTATTTTATTTCCAGACTTT[T/A]TGTGGCCAGCACCCAATGAA	110735439	NM_000553	.	.	.	.	29	48	32	51	.	.	.	.	WRN	8	30946411	30946411	T	A	missense_variant	8:g.30946411T>A	ENST00000298139:c.1831T>A	ENSP00000298139:p.L528M	0	missense_variant	PM2	NA	2
U	XPA	SJHGG066	High Grade Glioma	missense	L191V						Deleterious	Benign	Medium			9	100447307	G	C	TTGACTACCCCAAACTTCAA[G/C]AGACCTCTTCACAATCTACA	4507937	NM_000380	.	.	.	.	24	77	14	41	.	.	.	.	XPA	9	100447307	100447307	G	C	missense_variant	9:g.100447307G>C	ENST00000375128:c.636G>C	ENSP00000364270:p.L191V	0	missense_variant	PM2	NA	2
U	XPC	SJBALL006	BALL	missense	E533K						Deleterious	Damaging	Medium	Silver		3	14199786	C	T	CTCCTGCTCACAGAACACCT[C/T]TAGCCACTGGTCTATACCAG	224809295	NM_004628	.	.	.	.	72	116	37	78	.	.	.	.	XPC	3	14199786	14199786	C	T	missense_variant	3:g.14199786C>T	ENST00000285021:c.1812C>T	ENSP00000285021:p.E533K	0	missense_variant	PM2	NA	2
U	XPC	SJBALL063	PH-LIKE	missense	R307Q						Deleterious	Damaging	Medium	Silver		3	14201311	C	T	GGGTCAAGAGCTGCAGAGCC[C/T]GGAGAATCAGTAAGAATATC	224809295	NM_004628	28	51	20	32	30	73	49	89	.	.	.	.	XPC	3	14201311	14201311	C	T	missense_variant	3:g.14201311C>T	ENST00000285021:c.1135C>T	ENSP00000285021:p.R307Q	0	missense_variant	PM2	NA	2
U	XPC	SJEPD001532	Ependymoma	missense	G802S	rs200148127		0.00081182			Tolerated	Damaging	Medium	Silver		3	14190078	C	T	GCACACGGGATGGGAGTAGC[C/T]GCCATGGAAATCAAAGCCAG	224809295	NM_004628	.	.	.	.	59	113	37	67	.	.	.	.	XPC	3	14190078	14190078	C	T	missense_variant	3:g.14190078C>T	ENST00000285021:c.2619C>T	ENSP00000285021:p.G802S	0	missense_variant	PM2	NA	2
U	XPC	SJETV041	ETV6-RUNX1 ALL	missense	R422W	rs373140333		0.000194175			Deleterious	Damaging	Medium	Silver		3	14200119	G	A	CACCCTGGAGGCCACCCGCC[G/A]CTCCCGGCCATGCGGACGTC	224809295	NM_004628	26	48	10	18	.	.	.	.	.	.	.	.	XPC	3	14200119	14200119	G	A	missense_variant	3:g.14200119G>A	ENST00000285021:c.1479G>A	ENSP00000285021:p.R422W	0	missense_variant	PM2	NA	2
U	XPC	SJINF060	Infant ALL	missense	A152V						Tolerated	Benign	Medium	Silver		3	14209838	G	A	GCAGAAGAGATCGAGAGAAG[G/A]CTGTACTTTCTCTCACGTCA	224809295	NM_004628	24	58	21	36	.	.	.	.	.	.	.	.	XPC	3	14209838	14209838	G	A	missense_variant	3:g.14209838G>A	ENST00000285021:c.670G>A	ENSP00000285021:p.A152V	0	missense_variant	PM2,PP3	BP4	3
U	XPC	SJNBL184	Neuroblastoma	missense	R651W		2ndHit_CN_LOH(WES)				Deleterious	Damaging	High	Silver		3	14197917	G	A	CTCATATTTCAGGAGATGCC[G/A]CTTCAGGGCATACAGAGGGT	224809295	NM_004628	.	.	.	.	44	54	68	150	.	.	.	.	XPC	3	14197917	14197917	G	A	missense_variant	3:g.14197917G>A	ENST00000285021:c.2166G>A	ENSP00000285021:p.R651W	0	missense_variant	PM2	NA	2
PP	APC	SJNBL192	Neuroblastoma	missense	R414H		none	NA			Deleterious	Damaging	Medium	Gold	1651563, 20685668	5	112154970	G	A	TCATCTTTTGGAACAGATAC[G/A]CGCTTACTGTGAAACCTGTT	53759122	NM_000038	22	36	12	27	.	.	.	.	1583	2925	1248	2313	APC	5	112154970	112154970	G	A	missense_variant	5:g.112154970G>A	ENST00000457016:c.1621G>A	ENSP00000413133:p.R414H	0	missense_variant	PM2,PP3	NA	3
P	TP53	SJEWS010425	Ewing's sarcoma	missense	R290H	rs55819519	none	0.000615101	Yes		Tolerated	Benign	Low	Gold	10435620	17	7577069	C	T	GGTGAGGCTCCCCTTTCTTG[C/T]GGAGATTCTCTTCCTCTGTG	120407068	NM_000546	.	.	.	.	7	15	15	33	N/A	N/A	N/A	N/A	TP53	17	7577069	7577069	C	T	missense_variant	17:g.7577069C>T	ENST00000269305:c.1059C>T	ENSP00000269305:p.R290H	0	missense_variant	PM2,PM5	BP4	4
P	TP53	SJRHB003	Rhabdosarcoma	missense	R175H	rs28934578	LOH	NA	Yes	2	Deleterious	Probably damaging	Medium	Gold	8164043	17	7578406	C	T	AGCGCTCATGGTGGGGGCAG[C/T]GCCTCACAACCTCCGTCATG	120407068	NM_000546	23	23	10	13	.	.	.	.	17152	17400	8671	15505	TP53	17	7578406	7578406	C	T	missense_variant	17:g.7578406C>T	ENST00000269305:c.714C>T	ENSP00000269305:p.R175H	0	missense_variant	PM1,PM2	BP4	4
PB	ALK	SJINF001	Infant ALL	missense	E1435K			NA				Benign	Neutral	Bronze		2	29416650	C	T	TGGGGCAGCTGGGCTGCGCT[C/T]CTCCTCCCGTTTTGCCTGTT	29029632	NM_004304	6	10	2	6	.	.	.	.	194	361	2634	5084	ALK	2	29416650	29416650	C	T	missense_variant	2:g.29416650C>T	ENST00000389048:c.5210C>T	ENSP00000373700:p.E1435K	0	missense_variant	PM2,PP3	NA	3
U	ALK	SJETV010	ETV6-RUNX1 ALL	missense	V1039M	rs200080181		0.000461326				Damaging	Medium	Silver		2	29448384	C	T	CACGAGGGCAGAGGTCACCA[C/T]AGAGAGGATCAGCGAGAGTG	29029632	NM_004304	21	40	11	23	.	.	.	.	1375	2797	1545	3045	ALK	2	29448384	29448384	C	T	missense_variant	2:g.29448384C>T	ENST00000389048:c.4022C>T	ENSP00000373700:p.V1039M	0	missense_variant	PM2,PP3	NA	3
U	ALK	SJE2A009	B-Lineage ALL E2A-PBX1 Subtype	missense	K383M	rs140928266		0.000461326				Damaging	Neutral	Silver		2	29754787	T	A	GGAGAAGTACTTACCCATGC[T/A]TCCCTGGAGTGGGCATCAGG	29029632	NM_004304	15	33	19	39	.	.	.	.	4735	9954	1735	3347	ALK	2	29754787	29754787	T	A	missense_variant	2:g.29754787T>A	ENST00000389048:c.2055T>A	ENSP00000373700:p.K383M	0	missense_variant	PM2,PP3	NA	3
U	ALK	SJHGG041	High Grade Glioma	missense	P40S	rs371679329		0.00015425				Damaging	Neutral	Silver		2	30143408	G	A	GTAGCTGAGTGGCTCCCGGG[G/A]CTGCAGCGGCGGCCCCGCAG	29029632	NM_004304	9	19	2	20	.	.	.	.	1545	2746	1160	2201	ALK	2	30143408	30143408	G	A	missense_variant	2:g.30143408G>A	ENST00000389048:c.1025G>A	ENSP00000373700:p.P40S	0	missense_variant	PM2,PP3	NA	3
U	APC	SJLGG015	Low Grade Glioma	missense	D989G			NA			Tolerated	Damaging	Low	Silver		5	112174257	A	G	GATTGAATCCTATTCTGAAG[A/G]TGATGAAAGTAAGTTTTGCA	189011566	NM_000038	21	57	9	26	.	.	.	.	2521	4486	4756	8839	APC	5	112174257	112174257	A	G	missense_variant	5:g.112174257A>G	ENST00000457016:c.3346A>G	ENSP00000413133:p.D989G	0	missense_variant	PM2,PP3	NA	3
U	APC	SJMB031	Medulloblastoma	missense	D989G			NA			Tolerated	Damaging	Low	Silver		5	112174257	A	G	GATTGAATCCTATTCTGAAG[A/G]TGATGAAAGTAAGTTTTGCA	189011566	NM_000038	11	39	13	31	.	.	.	.	1231	3254	3477	6651	APC	5	112174257	112174257	A	G	missense_variant	5:g.112174257A>G	ENST00000457016:c.3346A>G	ENSP00000413133:p.D989G	0	missense_variant	PM2,PP3	NA	3
U	APC	SJCBF013	Core binding factor AML	missense	P2346S	rs200756935		0.000307645				Damaging	Low	Silver		5	112178327	C	T	CTAACAAATTATCTCAACTT[C/T]CAAGGACATCATCCCCTAGT	189011566	NM_000038	22	39	18	34	.	.	.	.	800	1773	1195	2366	APC	5	112178327	112178327	C	T	missense_variant	5:g.112178327C>T	ENST00000457016:c.7416C>T	ENSP00000413133:p.P2346S	0	missense_variant	PM2,PP3	NA	3
U	APC	SJBALL021434	ALL with alterations of ERG	missense	P2467T	rs372305287		0.000153822				Probably damaging	Low	Silver	18199528	5	112178690	C	A	CTTCATTTGAATCTCTTTCT[C/A]CATCATCTAGACCAGCTTCT	53759122	NM_000038	.	.	.	.	36	76	67	149	4377	9629	4161	8040	APC	5	112178690	112178690	C	A	missense_variant	5:g.112178690C>A	ENST00000457016:c.7779C>A	ENSP00000413133:p.P2467T	0	missense_variant	PM2,PP3	NA	3
U	BMPR1A	SJBALL020570	iAmp21 ALL	missense	T280S						Deleterious	Damaging	Low	Silver		10	88677054	C	G	AGAAACAGAAATCTACCAAA[C/G]TGTGCTAATGCGCCATGAAA	41349437	NM_004329	23	40	6	25	.	.	.	.	940	2488	1713	3950	BMPR1A	10	88677054	88677054	C	G	missense_variant	10:g.88677054C>G	ENST00000372037:c.1376C>G	ENSP00000361107:p.T280S	0	missense_variant	PM2,PP3	NA	3
PB	BRCA1	SJCBF121	Core binding factor AML	missense	K1254E	rs80357362		NA			Tolerated	Benign	Low	Silver		17	41243788	T	C	TAAATTCTCCTCTGTGTTCT[T/C]AGACAGACACTCGGTAGCAA	237681119	NM_007300	.	.	.	.	60	121	74	140	2880	5913	2849	5921	BRCA1	17	41243788	41243788	T	C	missense_variant	17:g.41243788T>C	ENST00000471181:c.3992T>C	ENSP00000418960:p.K1254E	0	missense_variant	PM2,PM5	BP4	4
PB	BRCA1	SJNBL162	Neuroblastoma	missense	E787K			NA			Deleterious	Probably damaging	Medium	Silver		17	41245189	C	T	CTTCCCTAGAGTGCTAACTT[C/T]CAGTAACGAGATACTTTCCT	237681119	NM_007300	.	.	.	.	39	73	29	48	556	1185	3570	7383	BRCA1	17	41245189	41245189	C	T	missense_variant	17:g.41245189C>T	ENST00000471181:c.2591C>T	ENSP00000418960:p.E787K	0	missense_variant	PM2,PM5	BP4	4
U	BRCA1	SJLGG034	Low Grade Glioma	missense	S782G			NA			Deleterious	Probably damaging	Medium	Silver		17	41245204	T	C	AACTTCCAGTAACGAGATAC[T/C]TTCCTGAGTGCCATAATCAG	237681119	NM_007300	25	47	13	33	.	.	.	.	1350	2806	4627	8932	BRCA1	17	41245204	41245204	T	C	missense_variant	17:g.41245204T>C	ENST00000471181:c.2576T>C	ENSP00000418960:p.S782G	0	missense_variant	PM2,PP3	NA	3
U	BRCA1	SJEPD016	Ependymoma	missense	S615F			NA			Deleterious	Probably damaging	Medium	Silver		17	41245704	G	A	CATGAATATGCCTGGTAGAA[G/A]ACTTCCTCCTCAGCCTATTC	237681119	NM_007300	14	34	26	43	.	.	.	.	576	1669	866	2124	BRCA1	17	41245704	41245704	G	A	missense_variant	17:g.41245704G>A	ENST00000471181:c.2076G>A	ENSP00000418960:p.S615F	0	missense_variant	PM2,PP3	NA	3
U	BRCA1	SJNBL033	Neuroblastoma	missense	H41N			NA			Deleterious	Damaging	High	Silver		17	41267756	G	T	AACTTACTTGCAAAATATGT[G/T]GTCACACTTTGTGGAGACAG	237681119	NM_007300	26	64	22	37	.	.	.	.	17	107	876	1735	BRCA1	17	41267756	41267756	G	T	missense_variant	17:g.41267756G>T	ENST00000471181:c.353G>T	ENSP00000418960:p.H41N	0	missense_variant	PM2,PP3	NA	3
PB	BRCA2	SJERG009	ALL with alterations of ERG	missense	T544I	rs80358448		0.000153775			Tolerated	Benign	Low	Silver		13	32907246	C	T	AAGTGGACTGGAAATACATA[C/T]TGTTTGCTCACAGAAGGAGG	119395734	NM_000059	25	53	20	43	.	.	.	.	1952	3561	1761	3229	BRCA2	13	32907246	32907246	C	T	missense_variant	13:g.32907246C>T	ENST00000544455:c.1858C>T	ENSP00000439902:p.T544I	0	missense_variant	PM2,PM5	BP4	4
U	BRCA2	SJNBL142	Neuroblastoma	missense	I1034T			NA			Deleterious	Damaging	Low	Silver		13	32911593	T	C	CAAAATGTTCTTCAAAGATA[T/C]TGAAGAACAATATCCTACTA	119395734	NM_000059	.	.	.	.	25	58	40	70	4066	7976	2854	5386	BRCA2	13	32911593	32911593	T	C	missense_variant	13:g.32911593T>C	ENST00000544455:c.3328T>C	ENSP00000439902:p.I1034T	0	missense_variant	PM2,PP3	NA	3
U	BRCA2	SJLGG003	Low Grade Glioma	missense	G2813E	rs80359092		NA			Deleterious	Damaging	Medium	Silver		13	32944645	G	A	ATCGCTTTTCAGTGATGGAG[G/A]AAATGTTGGTTGTGTTGATG	119395734	NM_000059	19	37	14	40	.	.	.	.	1393	2603	1383	2971	BRCA2	13	32944645	32944645	G	A	missense_variant	13:g.32944645G>A	ENST00000544455:c.8665G>A	ENSP00000439902:p.G2813E	0	missense_variant	PM2,PP3	NA	3
U	BRCA2	SJBALL021514	ALL with alterations of ERG	missense	R2973H	rs80359143		0.00030755			Tolerated	Damaging	Medium	Silver		13	32953617	G	A	CACAACCGTGTGGAAGTTGC[G/A]TATTGTAAGCTATTCAAAAA	119395734	NM_000059	.	.	.	.	31	47	31	53	2276	4171	1579	2841	BRCA2	13	32953617	32953617	G	A	missense_variant	13:g.32953617G>A	ENST00000544455:c.9145G>A	ENSP00000439902:p.R2973H	0	missense_variant	PM2,PP3	NA	3
U	CDH1	SJHYPER006	Hyperdiploid ALL	missense	A298T	rs142822590		0.000307787			Tolerated	Damaging	Medium	Silver	15235021	16	68845646	G	A	ATGATGTGAACACCTACAAT[G/A]CCGCCATCGCTTACACCATC	4757960	NM_004360	18	35	16	26	18	53	21	38	3616	7773	2241	4614	CDH1	16	68845646	68845646	G	A	missense_variant	16:g.68845646G>A	ENST00000261769:c.1083G>A	ENSP00000261769:p.A298T	0	missense_variant	PM2,PP3	NA	3
U	CDH1	SJHYPO013	Hypodiploid ALL	missense	D433G	rs376097289					Deleterious	Probably damaging	Medium	Silver		16	68847376	A	G	CACAAATCCAGTGAACAACG[A/G]TGGCATTTTGAAAACAGCAA	4757960	NM_004360	1	29	13	23	.	.	.	.	212	3701	1771	3485	CDH1	16	68847376	68847376	A	G	missense_variant	16:g.68847376A>G	ENST00000261769:c.1489A>G	ENSP00000261769:p.D433G	0	missense_variant	PM2,PP3	NA	3
PB	CDK4	SJHYPER117	Hyperdiploid ALL	missense	V37M						Deleterious	Probably damaging	Low	Bronze		12	58145392	C	T	TCCTCCATTGGGGACTCTCA[C/T]ACTCTTGAGGGCCACAAAGT	4502735	NM_000075	20	36	9	17	.	.	.	.	3131	6576	1638	3552	CDK4	12	58145392	58145392	C	T	missense_variant	12:g.58145392C>T	ENST00000257904:c.475C>T	ENSP00000257904:p.V37M	0	missense_variant	PM2,PP3	NA	3
U	FH	SJOS001105	Osteosarcoma	missense	P174R	rs199822819		0.00030755			Deleterious	Damaging	Medium	Silver		1	241675301	G	C	CATGATCGTTGGGATGCACA[G/C]GTATCTTGCTGCCAAGTTCA	19743875	NM_000143	28	49	14	32	.	.	.	.	1564	2614	1063	2161	FH	1	241675301	241675301	G	C	missense_variant	1:g.241675301G>C	ENST00000366560:c.560G>C	ENSP00000355518:p.P174R	0	missense_variant	PM2,PP3	NA	3
U	FH	SJHGG057	High Grade Glioma	missense	I120V	rs199641124					Tolerated	Benign	Medium	Silver		1	241676923	T	C	CTCATCTGCTGCCTTCATTA[T/C]TGCATTAGCAATCTTTGGAT	19743875	NM_000143	.	.	.	.	32	42	16	34	1742	2260	824	1625	FH	1	241676923	241676923	T	C	missense_variant	1:g.241676923T>C	ENST00000366560:c.397T>C	ENSP00000355518:p.I120V	0	missense_variant	PM2,PP3	NA	3
U	GATA2	SJINF010	Infant ALL	missense	G273R						Deleterious	Probably damaging	Medium	Silver		3	128204624	C	T	GGTGAAGCTGGAGGCCGGTC[C/T]CCCCAGGAAGCCTCCGGGGT	20070352	NM_032638	5	13	9	18	.	.	.	.	1724	3262	1678	3113	GATA2	3	128204624	128204624	C	T	missense_variant	3:g.128204624C>T	ENST00000341105:c.1149C>T	ENSP00000345681:p.G273R	0	missense_variant	PM2,PP3	NA	3
U	GATA2	SJINF002	Infant ALL	missense	D23Y						Deleterious	Damaging	Low	Silver		3	128205808	C	A	CAGGCCCGGGTGGTGTGAGT[C/A]GGGGTGCTGCGCATTCAGCA	20070352	NM_032638	0	1	4	8	.	.	.	.	1963	3956	1393	2652	GATA2	3	128205808	128205808	C	A	missense_variant	3:g.128205808C>A	ENST00000341105:c.399C>A	ENSP00000345681:p.D23Y	0	missense_variant	PM2,PP3	NA	3
PB	MAP2K2	SJINF034	Infant ALL	missense	P269L						Deleterious	Probably damaging	Low	Bronze		19	4099312	G	A	CCAGCTCTTTGGCGTCGGGC[G/A]GGGGGATGGGGTACCTTCCG	13489054	NM_030662	.	.	.	.	24	40	25	46	4211	6677	2174	3760	MAP2K2	19	4099312	4099312	G	A	missense_variant	19:g.4099312G>A	ENST00000262948:c.1060G>A	ENSP00000262948:p.P269L	0	missense_variant	PM2,PP3	NA	3
U	MAP2K2	SJLGG029	Low Grade Glioma	missense	R164M						Deleterious	Damaging	Medium	Silver		19	4102411	C	A	CCAGGATCTCCTCGGGAATC[C/A]TCTTGGCCTCTTTCAGCACC	13489054	NM_030662	22	48	6	17	.	.	.	.	2197	4356	1798	3545	MAP2K2	19	4102411	4102411	C	A	missense_variant	19:g.4102411C>A	ENST00000262948:c.745C>A	ENSP00000262948:p.R164M	0	missense_variant	PM2,PP3	NA	3
PB	MLH1	SJHGG052	High Grade Glioma	missense	G22A	rs41295280		0.000153775			Deleterious	Damaging	Medium	Silver		3	37035103	G	C	GGTGAACCGCATCGCGGCGG[G/C]GGAAGTTATCCAGCGGCCAG	4557757	NM_000249	12	30	10	24	.	.	.	.	1684	3205	1955	3439	MLH1	3	37035103	37035103	G	C	missense_variant	3:g.37035103G>C	ENST00000231790:c.281G>C	ENSP00000231790:p.G22A	0	missense_variant	PM2,PP3	NA	3
U	MLH1	*SJMB034	Medulloblastoma	missense	E331K			NA			Tolerated	Damaging	Low	Silver		3	37061907	G	A	AGCGGGTGCAGCAGCACATC[G/A]AGAGCAAGCTCCTGGGCTCC	4557757	NM_000249	0	13	12	30	.	.	.	.	64	5016	2381	4628	MLH1	3	37061907	37061907	G	A	missense_variant	3:g.37061907G>A	ENST00000231790:c.1207G>A	ENSP00000231790:p.E331K	0	missense_variant	PM2,PP3	NA	3
PB	MLH1	SJRHB027	Rhabdosarcoma	missense	I630M			NA			Deleterious	Damaging	Medium	Silver		3	37089168	T	G	GACTATTTCTCTTTGGAAAT[T/G]GATGAGGTGTGACAGCCATT	4557757	NM_000249	.	.	.	.	24	55	55	83	1349	3987	2372	5093	MLH1	3	37089168	37089168	T	G	missense_variant	3:g.37089168T>G	ENST00000231790:c.2106T>G	ENSP00000231790:p.I630M	0	missense_variant	PM2,PP3	NA	3
PB	MLH1	SJTALL081	T-cell ALL	missense	E717D			NA			Deleterious	Damaging	Medium	Silver		3	37092024	A	T	TCCTGGAAGTGGACTGTGGA[A/T]CACATTGTCTATAAAGCCTT	4557757	NM_000249	.	.	.	.	15	27	14	24	N/A	N/A	N/A	N/A	MLH1	3	37092024	37092024	A	T	missense_variant	3:g.37092024A>T	ENST00000231790:c.2367A>T	ENSP00000231790:p.E717D	0	missense_variant	PM2,PP3	NA	3
U	MSH2	SJMEL001001	Melanoma	missense	A2T	rs63750466		NA			Tolerated	Damaging	Low	Gold	16451135	2	47630334	G	A	GGTGAGGAGGTTTCGACATG[G/A]CGGTGCAGCCGAAGGAGACG	4557761	NM_000251	10	16	6	11	.	.	.	.	2097	3202	2342	4140	MSH2	2	47630334	47630334	G	A	missense_variant	2:g.47630334G>A	ENST00000233146:c.227G>A	ENSP00000233146:p.A2T	0	missense_variant	PM2,PP3	NA	3
U	MSH2	SJRHB028	Rhabdosarcoma	missense	N186S	rs151129360		0.000768876			Deleterious	Damaging	Medium	Silver		2	47637423	A	G	TGATAATGATCAGTTCTCCA[A/G]TCTTGAGGCTCTCCTCATCC	4557761	NM_000251	.	.	.	.	45	51	20	49	701	843	1312	2751	MSH2	2	47637423	47637423	A	G	missense_variant	2:g.47637423A>G	ENST00000233146:c.780A>G	ENSP00000233146:p.N186S	0	missense_variant	PM2,PP3	NA	3
U	MSH2	SJMLL002	Mixed Lineage Leukemia	missense	V363L	rs377345366		0.000307598			Deleterious	Damaging	Medium	Silver		2	47656891	G	T	TTTATTTCAGATTGAATTTA[G/T]TGGAAGCTTTTGTAGAAGAT	4557761	NM_000251	.	.	.	.	18	49	14	18	1994	4120	2876	5619	MSH2	2	47656891	47656891	G	T	missense_variant	2:g.47656891G>T	ENST00000233146:c.1310G>T	ENSP00000233146:p.V363L	0	missense_variant	PM2,PP3	NA	3
U	MSH2	SJHYPO114	Hypodiploid ALL	missense	L602V			NA			Deleterious	Probably damaging	Medium	Silver		2	47702208	C	G	TCAATGATGTGTTAGCTCAG[C/G]TAGATGCTGTTGTCAGCTTT	4557761	NM_000251	.	.	.	.	40	88	20	51	939	1711	1647	3257	MSH2	2	47702208	47702208	C	G	missense_variant	2:g.47702208C>G	ENST00000233146:c.2027C>G	ENSP00000233146:p.L602V	0	missense_variant	PM2,PP3	NA	3
U	MSH2	SJETV077	ETV6-RUNX1 ALL	missense	P616R			NA			Deleterious	Probably damaging	Medium	Silver		2	47702251	C	G	TCACGTGTCAAATGGAGCAC[C/G]TGTTCCATATGTACGACCAG	4557761	NM_000251	24	44	13	28	.	.	.	.	471	993	1461	2863	MSH2	2	47702251	47702251	C	G	missense_variant	2:g.47702251C>G	ENST00000233146:c.2070C>G	ENSP00000233146:p.P616R	0	missense_variant	PM2,PP3	NA	3
U	MSH2	SJPHALL020040	BCR-ABL1 ALL	missense	P616R			NA			Deleterious	Probably damaging	Medium	Silver		2	47702251	C	G	TCACGTGTCAAATGGAGCAC[C/G]TGTTCCATATGTACGACCAG	4557761	NM_000251	19	45	14	25	33	82	41	102	1451	2951	2184	4510	MSH2	2	47702251	47702251	C	G	missense_variant	2:g.47702251C>G	ENST00000233146:c.2070C>G	ENSP00000233146:p.P616R	0	missense_variant	PM2,PP3	NA	3
U	MSH6	SJHGG073	High Grade Glioma	missense	T6P	rs200944853		NA			Deleterious	Damaging	Low	Silver		2	48010388	A	C	TCGGTATGTCGCGACAGAGC[A/C]CCCTGTACAGCTTCTTCCCC	4504191	NM_000179	.	.	.	.	3	3	1	5	646	1697	3224	6254	MSH6	2	48010388	48010388	A	C	missense_variant	2:g.48010388A>C	ENST00000234420:c.168A>C	ENSP00000234420:p.T6P	0	missense_variant	PM2,PP3	NA	3
B	MSH6	SJHGG090	High Grade Glioma	missense	R243C	rs377216828		0.000153775			Tolerated	Probably damaging	Low	Bronze		2	48025849	C	T	AAGGATCTAGGCGAAGTAGC[C/T]GCCAAATAAAAAAACGAAGG	4504191	NM_000179	.	.	.	.	72	152	93	180	1279	2320	2545	4844	MSH6	2	48025849	48025849	C	T	missense_variant	2:g.48025849C>T	ENST00000234420:c.879C>T	ENSP00000234420:p.R243C	0	missense_variant	PM2,PP3	NA	3
B	MSH6	SJERG020	ALL with alterations of ERG	missense	G354V			NA			Tolerated	Benign	Neutral	Bronze		2	48026183	G	T	ATCCCAAGCCCACGTTAGTG[G/T]AGGTGGTGATGACAGTAGTC	4504191	NM_000179	34	56	20	36	.	.	.	.	919	1648	2250	4606	MSH6	2	48026183	48026183	G	T	missense_variant	2:g.48026183G>T	ENST00000234420:c.1213G>T	ENSP00000234420:p.G354V	0	missense_variant	PM2,PP3	NA	3
PB	MSH6	SJBALL204	BALL	missense	N1301D			NA			Tolerated	Damaging	Low	Silver		2	48033690	A	G	GTCCTAAAAGCTATGGCTTT[A/G]ATGCAGCAAGGCTTGCTAAT	4504191	NM_000179	.	.	.	.	60	130	63	132	Sanger	Sanger	Sanger	Sanger	MSH6	2	48033690	48033690	A	G	missense_variant	2:g.48033690A>G	ENST00000234420:c.4053A>G	ENSP00000234420:p.N1301D	0	missense_variant	PM2,PP3	NA	3
U	NF2	*SJHGG115	High Grade Glioma	missense	T352M			NA				Probably damaging	Low	Silver	8081368	22	30067870	C	T	GAGGGAGGAGGCTGAACGCA[C/T]GAGGGATGAGTTGGAGAGGA	4557795	NM_000268	.	.	.	.	4	162	154	312	169	5379	4572	8933	NF2	22	30067870	30067870	C	T	missense_variant	22:g.30067870C>T	ENST00000338641:c.1496C>T	ENSP00000344666:p.T352M	0	missense_variant	PM2,PP3	NA	3
U	NF2	SJHYPO047	Hypodiploid ALL	missense	E422K			NA				Probably damaging	Medium	Silver		22	30069399	G	A	CAGCGATTCGCACGGAGGAG[G/A]AGAAGCGCCTGATGGAGCAG	4557795	NM_000268	.	.	.	.	53	58	44	87	2676	3008	2397	4744	NF2	22	30069399	30069399	G	A	missense_variant	22:g.30069399G>A	ENST00000338641:c.1705G>A	ENSP00000344666:p.E422K	0	missense_variant	PM2,PP3	NA	3
U	PALB2	SJOS001108M1	Osteosarcoma	missense	M1049T	rs138273800		0.000153917			Deleterious	Probably damaging	Medium	Silver		16	23625380	A	G	GGTAAGAATCATCAATGTGC[A/G]TCTTTTTCAGGAGTTGACCA	27436910	NM_024675	17	23	20	46	.	.	.	.	4173	5330	1633	3620	PALB2	16	23625380	23625380	A	G	missense_variant	16:g.23625380A>G	ENST00000261584:c.3299A>G	ENSP00000261584:p.M1049T	0	missense_variant	PM2,PP3	NA	3
U	PALB2	SJRB020	Retinoblastoma	missense	G439V						Deleterious	Probably damaging	Medium	Silver		16	23646551	C	A	CCTTATTTTTATTTTTAAAC[C/A]CTTTTTTCTTGACATCCAAA	27436910	NM_024675	31	57	20	43	.	.	.	.	3084	6548	1921	3922	PALB2	16	23646551	23646551	C	A	missense_variant	16:g.23646551C>A	ENST00000261584:c.1469C>A	ENSP00000261584:p.G439V	0	missense_variant	PM2,PP3	NA	3
U	PALB2	SJAMLM7010475	Acute megakaryoblastic leukemia	missense	H394L						Deleterious	Probably damaging	Medium	Silver		16	23646686	T	A	CTTCAGGCACTGTGCAAGAA[T/A]GTTTTTCTGCAGAAAGAGGA	27436910	NM_024675	.	.	.	.	38	78	60	97	3966	7837	3272	6741	PALB2	16	23646686	23646686	T	A	missense_variant	16:g.23646686T>A	ENST00000261584:c.1334T>A	ENSP00000261584:p.H394L	0	missense_variant	PM2,PP3	NA	3
B	PMS2	SJHGG053	High Grade Glioma	missense	S477Y			NA			Tolerated	Probably damaging	Low	Bronze		7	6026966	G	T	GGTCACTGGGTCCGTGACTG[G/T]AACTCACTGCCTCTTTCTGA	4505913	NM_000535	.	.	.	.	157	302	57	105	1616	3565	1416	2970	PMS2	7	6026966	6026966	G	T	missense_variant	7:g.6026966G>T	ENST00000265849:c.1536G>T	ENSP00000265849:p.S477Y	0	missense_variant	PM2,PP3	NA	3
PB	PMS2	SJBALL160	BALL	missense	C216F			NA			Tolerated	Damaging	Low	Silver		7	6038797	C	A	TGCTGGGGCTTCCACCTGTG[C/A]ATACCACAGGCTGTCGTTTT	4505913	NM_000535	.	.	.	.	38	71	45	81	3059	6828	2659	5613	PMS2	7	6038797	6038797	C	A	missense_variant	7:g.6038797C>A	ENST00000265849:c.753C>A	ENSP00000265849:p.C216F	0	missense_variant	PM2,PP3	NA	3
U	PTCH1	SJAMLM7011	Acute megakaryoblastic leukemia	missense	R1349W	rs140417636		0.000954654			Tolerated	Damaging	Low	Silver		9	98209490	G	A	GGCAGTGGACGCTGGGTTCC[G/A]AGGGTTGTGAGAACGGGCCC	134254432	NM_001083603	.	.	.	.	0	3	3	4	1520	2960	3226	6442	PTCH1	9	98209490	98209490	G	A	missense_variant	9:g.98209490G>A	ENST00000331920:c.4348G>A	ENSP00000332353:p.R1350W	0	missense_variant	PM2,PP3	NA	3
U	PTCH1	SJERG007	ALL with alterations of ERG	missense	T671M	rs372219420		0.000153775			Tolerated	Damaging	Low	Silver		9	98231268	G	A	CGGTGGTGTAGTACACGTGC[G/A]TGTGGGGGTCGTACTCCGTG	134254432	NM_001083603	.	.	.	.	41	81	49	94	1810	3275	2969	5933	PTCH1	9	98231268	98231268	G	A	missense_variant	9:g.98231268G>A	ENST00000331920:c.2315G>A	ENSP00000332353:p.T672M	0	missense_variant	PM2,PP3	NA	3
U	PTCH1	SJNBL137	Neuroblastoma	missense	D300N			NA			Tolerated	Damaging	Medium	Silver		9	98242716	C	T	TGTGGCGGGGCAGTCTGGAT[C/T]GGCCGGATTGAGGCAGGGGC	134254432	NM_001083603	.	.	.	.	37	63	24	43	2267	3552	936	1870	PTCH1	9	98242716	98242716	C	T	missense_variant	9:g.98242716C>T	ENST00000331920:c.1201C>T	ENSP00000332353:p.D301N	0	missense_variant	PM2,PP3	NA	3
U	PTPN11	SJEPD026	Ependymoma	missense	N308D	rs28933386		0.000153775			Deleterious	Benign	High	Silver	11704759	12	112915523	A	G	TTTCAGATTACATCAATGCA[A/G]ATATCATCATGGTAAGCTTT	33356177	NM_002834	19	55	16	35	.	.	.	.	3563	7013	4687	8969	PTPN11	12	112915523	112915523	A	G	missense_variant	12:g.112915523A>G	ENST00000351677:c.1120A>G	ENSP00000340944:p.N308D	0	missense_variant	PM1,PM2	BP4	4
U	RAF1	SJCBF014	Core binding factor AML	missense	Y574C	rs370242565		0.000153775			Tolerated	Damaging	Low	Silver		3	12626428	T	C	TTGCTTTGGGGCAGTTCTTA[T/C]ATAGCTTACTAAGATCTGGG	4506401	NM_002880	16	33	26	41	.	.	.	.	6064	11196	3932	7594	RAF1	3	12626428	12626428	T	C	missense_variant	3:g.12626428T>C	ENST00000251849:c.2161T>C	ENSP00000251849:p.Y574C	0	missense_variant	PM2,PP3	NA	3
U	RB1	*SJTALL009	T-cell ALL	missense	D856N	rs149359120		0.000768876			Deleterious	Damaging	Low	Silver		13	49050882	G	A	ATCAGATGGTATGTAACAGC[G/A]ACCGTGTGCTCAAAAGAAGT	108773787	NM_000321	0	25	16	31	.	.	.	.	2	307	1195	4888	RB1	13	49050882	49050882	G	A	missense_variant	13:g.49050882G>A	ENST00000267163:c.2704G>A	ENSP00000267163:p.D856N	0	missense_variant	PM2,PP3	NA	3
U	RB1	SJNBL044	Neuroblastoma	missense	D856N	rs149359120		0.000768876			Deleterious	Damaging	Low	Silver		13	49050882	G	A	ATCAGATGGTATGTAACAGC[G/A]ACCGTGTGCTCAAAAGAAGT	108773787	NM_000321	16	30	14	22	.	.	.	.	N/A	N/A	N/A	N/A	RB1	13	49050882	49050882	G	A	missense_variant	13:g.49050882G>A	ENST00000267163:c.2704G>A	ENSP00000267163:p.D856N	0	missense_variant	PM2,PP3	NA	3
U	RET	SJBALL264	BALL	missense	T1038A	rs201740483		0.000615101			Deleterious	Damaging	Neutral	Silver		10	43622095	A	G	ACGGCCTCTCAGAGGAGGAG[A/G]CACCGCTGGTGGACTGTAAT	10862703	NM_020975	27	49	9	16	.	.	.	.	1558	2538	1054	1992	RET	10	43622095	43622095	A	G	missense_variant	10:g.43622095A>G	ENST00000355710:c.3344A>G	ENSP00000347942:p.T1038A	0	missense_variant	PM2,PP3	NA	3
U	RET	SJCBF022	Core binding factor AML	missense	P1047S			NA			Tolerated	Damaging	Neutral	Silver		10	43622122	C	T	TGGTGGACTGTAATAATGCC[C/T]CCCTCCCTCGAGCCCTCCCT	10862703	NM_020975	14	24	15	29	.	.	.	.	873	1378	126	145	RET	10	43622122	43622122	C	T	missense_variant	10:g.43622122C>T	ENST00000355710:c.3371C>T	ENSP00000347942:p.P1047S	0	missense_variant	PM2,PP3	NA	3
U	RET	SJERG020299	ALL with alterations of ERG	missense	L1048F			NA			Deleterious	Damaging	Neutral	Silver		10	43622125	C	T	TGGACTGTAATAATGCCCCC[C/T]TCCCTCGAGCCCTCCCTTCC	10862703	NM_020975	18	51	8	17	.	.	.	.	2026	3039	2037	2985	RET	10	43622125	43622125	C	T	missense_variant	10:g.43622125C>T	ENST00000355710:c.3374C>T	ENSP00000347942:p.L1048F	0	missense_variant	PM2,PP3	NA	3
U	RUNX1	SJAMLM7010475	Acute megakaryoblastic leukemia	missense	P359R						Deleterious	Damaging	Medium	Silver		21	36164799	G	C	TGCCGATGCCCGAGGTGACC[G/C]GCGTCGGGGAGTAGGTGAAG	19923198	NM_001754	.	.	.	.	3	24	3	5	294	697	1153	2130	RUNX1	21	36164799	36164799	G	C	missense_variant	21:g.36164799G>C	ENST00000300305:c.1521G>C	ENSP00000300305:p.P359R	0	missense_variant	PM2,PP3	NA	3
U	SMARCA4	SJEWS001316	Ewing's sarcoma	missense	I378V						Deleterious	Benign	Medium	Silver		19	11100006	A	G	CTCCCAGGCTGCAGGCTCGC[A/G]TCGCACACCGAATTCAGGAA	21071056	NM_003072	17	29	9	18	.	.	.	.	2109	4107	1652	3446	SMARCA4	19	11100006	11100006	A	G	missense_variant	19:g.11100006A>G	ENST00000429416:c.1413A>G	ENSP00000395654:p.I378V	0	missense_variant	PM2,PP3	NA	3
U	SMARCA4	SJBALL204	BALL	missense	T565M						Deleterious	Damaging	Medium	Silver		19	11106989	C	T	CGAGTACGTGGCTAACCTCA[C/T]GGAGCTGGTGCGGCAGCACA	21071056	NM_003072	.	.	.	.	82	169	114	233	10	9124	6475	9837	SMARCA4	19	11106989	11106989	C	T	missense_variant	19:g.11106989C>T	ENST00000429416:c.1975C>T	ENSP00000395654:p.T565M	0	missense_variant	PM2,PP3	NA	3
U	SOS1	SJCBF107	Core binding factor AML	missense	L791F						Deleterious	Damaging	Medium	Silver		2	39239286	G	A	CCGGTATAGATCTGATTCAA[G/A]TAAAGTGAGTTGTCGAGCAA	15529996	NM_005633	.	.	.	.	60	129	48	102	1482	2907	386	539	SOS1	2	39239286	39239286	G	A	missense_variant	2:g.39239286G>A	ENST00000426016:c.2458G>A	ENSP00000387784:p.L791F	0	missense_variant	PM2,PP3	NA	3
U	SOS1	SJACT015	Adrenocortical Carcinoma	missense	Y215H						Deleterious	Probably damaging	Medium	Silver		2	39281832	A	G	TAGATTTAGTTCCCTTATAT[A/G]TTGTCGAATTTCTGCCATAA	15529996	NM_005633	.	.	.	.	36	53	44	88	6577	9372	4813	9005	SOS1	2	39281832	39281832	A	G	missense_variant	2:g.39281832A>G	ENST00000426016:c.730A>G	ENSP00000387784:p.Y215H	0	missense_variant	PM2,PP3	NA	3
U	SOS1	SJERG011	ALL with alterations of ERG	missense	I82V						Tolerated	Damaging	Medium	Silver		2	39285915	T	C	AGCTATTGCCCATTTATCAA[T/C]TGGATGAGGGAAACTTTTTT	15529996	NM_005633	31	61	20	41	.	.	.	.	3103	6180	501	925	SOS1	2	39285915	39285915	T	C	missense_variant	2:g.39285915T>C	ENST00000426016:c.331T>C	ENSP00000387784:p.I82V	0	missense_variant	PM2,PP3	NA	3
PB	SUFU	SJEPD001526	Ependymoma	missense	R362C	rs36049457		0.000153775			Deleterious	Benign	Low	Bronze		10	104375086	C	T	TCATTCCCCATGAGCTGATT[C/T]GCACGCGGCAGCTTGAGAGC	19923479	NM_016169	.	.	.	.	34	68	25	42	3962	7830	2035	3874	SUFU	10	104375086	104375086	C	T	missense_variant	10:g.104375086C>T	ENST00000369902:c.1250C>T	ENSP00000358918:p.R362C	0	missense_variant	PM2,PP3	NA	3
PB	SUFU	SJMLL004	Mixed Lineage Leukemia	missense	R362C	rs36049457		0.000153775			Deleterious	Benign	Low	Bronze		10	104375086	C	T	TCATTCCCCATGAGCTGATT[C/T]GCACGCGGCAGCTTGAGAGC	19923479	NM_016169	.	.	.	.	36	86	39	88	4075	8160	2106	4066	SUFU	10	104375086	104375086	C	T	missense_variant	10:g.104375086C>T	ENST00000369902:c.1250C>T	ENSP00000358918:p.R362C	0	missense_variant	PM2,PP3	NA	3
U	TP53	SJE2A024	B-Lineage ALL E2A-PBX1 Subtype	missense	I50T	rs370502517		0.000153775			Tolerated	Benign	Neutral	Silver		17	7579538	A	G	CTTCAGTGAACCATTGTTCA[A/G]TATCGTCCGGGGACAGCATC	120407068	NM_000546	17	39	10	25	117	217	87	166	1350	2840	1462	2995	TP53	17	7579538	7579538	A	G	missense_variant	17:g.7579538A>G	ENST00000269305:c.339A>G	ENSP00000269305:p.I50T	0	missense_variant	PM2,PM5	BP4	4
U	TSC1	SJERG020300	ALL with alterations of ERG	missense	Q109E			NA			Tolerated	Benign	Low	Silver	15798777	9	135801012	G	C	AGAAGGCAAAAGAGGTGCTT[G/C]AGAGAGCTTATGCTTCCAAG	4507693	NM_000368	20	56	27	46	.	.	.	.	647	1141	2448	4953	TSC1	9	135801012	135801012	G	C	missense_variant	9:g.135801012G>C	ENST00000298552:c.547G>C	ENSP00000298552:p.Q109E	0	missense_variant	PM2,PP3	NA	3
U	TSC1	SJCBF122	Core binding factor AML	missense	R22W			NA			Deleterious	Damaging	Low	Silver		9	135804196	G	A	GACAGCTGTCACGTCGTCCC[G/A]CACACCCAGCATGGGGGAGT	4507693	NM_000368	.	.	.	.	23	54	24	41	556	1177	1364	2628	TSC1	9	135804196	135804196	G	A	missense_variant	9:g.135804196G>A	ENST00000298552:c.286G>A	ENSP00000298552:p.R22W	0	missense_variant	PM2,PP3	NA	3
U	TSC2	SJETV022	ETV6-RUNX1 ALL	missense	D647N	rs45509392		0.000153894			Tolerated	Damaging	Medium	Silver	10570911	16	2121610	G	A	TCAGCCCCTACTGCGTCTGC[G/A]ACTACATGTACGCGGGACCT	116256350	NM_001077183	16	30	4	7	.	.	.	.	2317	4716	3473	6838	TSC2	16	2121610	2121610	G	A	missense_variant	16:g.2121610G>A	ENST00000219476:c.2569G>A	ENSP00000219476:p.D647N	0	missense_variant	PM2,PP3	NA	3
U	TSC2	SJBALL036	BALL	missense	L921V	rs201835391		NA			Tolerated	Damaging	Low	Silver		16	2126510	C	G	AGGGCCTGCGGTCCAATGTC[C/G]TCTTGTCTTTTGATGACACC	116256350	NM_001077183	.	.	.	.	37	76	26	59	123	242	291	591	TSC2	16	2126510	2126510	C	G	missense_variant	16:g.2126510C>G	ENST00000219476:c.3391C>G	ENSP00000219476:p.L921V	0	missense_variant	PM2,PP3	NA	3
PB	VHL	SJOS014	Osteosarcoma	missense	P81S	rs104893829		0.000780762	Yes		Tolerated	Probably damaging	Low	Silver	8634692	3	10183772	C	T	TCATCTTCTGCAATCGCAGT[C/T]CGCGCGTCGTGCTGCCCGTA	4507891	NM_000551	3	5	4	8	.	.	.	.	2557	4673	1948	3736	VHL	3	10183772	10183772	C	T	missense_variant	3:g.10183772C>T	ENST00000256474:c.1081C>T	ENSP00000256474:p.P81S	0	missense_variant	PM2,PP3	NA	3
U	VHL	SJNBL004	Neuroblastoma	missense	L101V			NA			Deleterious	Probably damaging	Medium	Silver	8956040	3	10183832	C	G	AGCCGCAGCCCTACCCAACG[C/G]TGCCGCCTGGCACGGGCCGC	4507891	NM_000551	9	13	8	18	.	.	.	.	1818	3059	1632	2743	VHL	3	10183832	10183832	C	G	missense_variant	3:g.10183832C>G	ENST00000256474:c.1141C>G	ENSP00000256474:p.L101V	0	missense_variant	PM2,PP3	NA	3
U	WT1	SJOS001108	Osteosarcoma	missense	G224R			NA			Deleterious	Damaging	Low	Silver		11	32450142	C	T	GTGACCGTAGCTGGGCGTCC[C/T]GTCGAAGGTGACCGTGCTGT	65508004	NM_024426	6	6	13	23	.	.	.	.	461	601	971	1949	WT1	11	32450142	32450142	C	T	missense_variant	11:g.32450142C>T	ENST00000332351:c.955C>T	ENSP00000331327:p.G224R	0	missense_variant	PM2,PP3	NA	3
PP	ERCC3	SJACT007	Adrenocortical Carcinoma	proteinIns	SSinsE372		2nd Hit SV	0.000153775						Silver		2	128044507	-	ACTGCT	TTCCACTGCT(------>ACTGCT)CCACAGAAAC	4557563	NM_000122	18	68	9	21					.	.	.	.	ERCC3	2	128044507	128044508	-	ACTGCT	inframe_insertion	2:g.128044507_128044508insACTGCT	ENST00000285398:c.1208_1209insACTGCT	ENSP00000285398:p.-371-372SS	0	inframe_insertion	PM2,PPC1	NA	3
B	MUTYH	SJHYPO041	Hypodiploid ALL	missense	V326M	rs147718169		0.00030755			Deleterious	Probably damaging	Medium	Silver		1	45797707	C	T	GTGCTCACCACACTCCTCCA[C/T]GTCAGGACTGCCCGACAGGC	6912520	NM_012222	.	.	.	.	38	39	46	92	436	458	1306	2763	MUTYH	1	45797707	45797707	C	T	missense_variant	1:g.45797707C>T	ENST00000372098:c.1110C>T	ENSP00000361170:p.V326M	0	missense_variant	PM2,PP3	NA	3
PB	ATM	SJMB009	Medulloblastoma	missense	R1575H		LOH				Tolerated	Damaging	Medium	Silver		11	108164152	G	A	TGTTGTTTTTAAGGATTTGC[G/A]TATTACTCAGCAAAAAATCA	71902540	NM_000051	14	18	16	28	.	.	.	.	.	.	.	.	ATM	11	108164152	108164152	G	A	missense_variant	11:g.108164152G>A	ENST00000278616:c.5109G>A	ENSP00000278616:p.R1575H	0	missense_variant	PM2,PP3	NA	3
U	ATM	SJCBF123	Core binding factor AML	missense	C786W						Deleterious	Probably damaging	Medium	Silver		11	108128315	C	G	ATGCAGCTATGTACACGTTG[C/G]TTGAGCAACTGTACCAAGGT	71902540	NM_000051	.	.	.	.	36	70	24	42	.	.	.	.	ATM	11	108128315	108128315	C	G	missense_variant	11:g.108128315C>G	ENST00000278616:c.2743C>G	ENSP00000278616:p.C786W	0	missense_variant	PM2,PP3	NA	3
U	ATM	SJCBF124	Core binding factor AML	missense	Q513P						Deleterious	Probably damaging	Medium	Silver		11	108121730	A	C	CTTACTTGGAGCCATAATTC[A/C]GGGTAGTTTAGTTGAGGTTG	71902540	NM_000051	.	.	.	.	62	121	35	76	.	.	.	.	ATM	11	108121730	108121730	A	C	missense_variant	11:g.108121730A>C	ENST00000278616:c.1923A>C	ENSP00000278616:p.Q513P	0	missense_variant	PM2,PP3	NA	3
U	ATM	SJEWS001305	Ewing's sarcoma	missense	L480F	rs370240037		0.00015387			Deleterious	Damaging	Medium	Silver		11	108121632	A	C	AGCTCACAAAAGTCAGATTT[A/C]TTAAAACTCTGGAATAAAAT	71902540	NM_000051	29	58	22	33	.	.	.	.	.	.	.	.	ATM	11	108121632	108121632	A	C	missense_variant	11:g.108121632A>C	ENST00000278616:c.1825A>C	ENSP00000278616:p.L480F	0	missense_variant	PM2,PP3	NA	3
U	ATM	SJEWS010422	Ewing's sarcoma	missense	R2719H	rs55982963		0.00015387			Deleterious	Damaging	Neutral	Silver	19781682	11	108206576	G	A	CTTAATTATTCTGAAGGGCC[G/A]TGATGACCTGAGACAAGATG	71902540	NM_000051	.	.	.	.	21	41	68	122	.	.	.	.	ATM	11	108206576	108206576	G	A	missense_variant	11:g.108206576G>A	ENST00000278616:c.8541G>A	ENSP00000278616:p.R2719H	0	missense_variant	PM2,PP3	NA	3
U	ATM	SJLGG021	Low Grade Glioma	missense	R3008H				Yes		Deleterious	Damaging	Medium	Silver	9872980	11	108236087	G	A	TTTCAACAAAGTAGCTGAAC[G/A]TGTCTTAATGAGACTACAAG	71902540	NM_000051	27	48	29	59	.	.	.	.	.	.	.	.	ATM	11	108236087	108236087	G	A	missense_variant	11:g.108236087G>A	ENST00000278616:c.9408G>A	ENSP00000278616:p.R3008H	0	missense_variant	PM2,PP3	NA	3
U	ATM	SJRB051	Retinoblastoma	missense	R337H	rs202160435			Yes		Deleterious	Damaging	Medium	Silver	19781682	11	108117799	G	A	AAAGTATTCTTCAGGATTTC[G/A]TAATATTGCCGTCAAAGAAA	71902540	NM_000051	27	61	19	41	.	.	.	.	.	.	.	.	ATM	11	108117799	108117799	G	A	missense_variant	11:g.108117799G>A	ENST00000278616:c.1395G>A	ENSP00000278616:p.R337H	0	missense_variant	PM2,PP3	NA	3
U	ATM	SJRHB040	Rhabdosarcoma	missense	G204R	rs147915571		0.000461752			Tolerated	Probably damaging	Medium	Silver	16029571	11	108114793	G	A	GATGCTGTTCTCAGACTGAC[G/A]GATTAAATTCCAAATTTTTG	71902540	NM_000051	.	.	.	.	1	10	10	11	.	.	.	.	ATM	11	108114793	108114793	G	A	missense_variant	11:g.108114793G>A	ENST00000278616:c.995G>A	ENSP00000278616:p.G204R	0	missense_variant	PM2,PP3	NA	3
U	ATM	SJTALL002	T-cell ALL	missense	N3003S	rs144636562		0.00015387			Tolerated	Damaging	Medium	Silver	19781682	11	108236072	A	G	TGATATTGACCAGAGTTTCA[A/G]CAAAGTAGCTGAACGTGTCT	71902540	NM_000051	16	30	15	26	.	.	.	.	.	.	.	.	ATM	11	108236072	108236072	A	G	missense_variant	11:g.108236072A>G	ENST00000278616:c.9393A>G	ENSP00000278616:p.N3003S	0	missense_variant	PM2,PP3	NA	3
U	ATM	SJTALL216	T-cell ALL	missense	G1459R	rs145667735		0.000461609			Tolerated	Damaging	Low	Silver		11	108160467	G	A	ATATAAAAAGTGGCTTAGGA[G/A]GAGCTTGGGCCTTTGTTCTT	71902540	NM_000051	.	.	.	.	11	28	25	41	.	.	.	.	ATM	11	108160467	108160467	G	A	missense_variant	11:g.108160467G>A	ENST00000278616:c.4760G>A	ENSP00000278616:p.G1459R	0	missense_variant	PM2,PP3	NA	3
U	BLM	SJMEL001004	Melanoma	missense	R15C	rs148545569		0.000307882			Deleterious	Damaging	Medium	Silver		15	91290665	C	T	ATCTACAGGAGCAACTAGAA[C/T]GTCACTCAGCCAGAACACTT	4557365	NM_000057	24	39	23	48	.	.	.	.	.	.	.	.	BLM	15	91290665	91290665	C	T	missense_variant	15:g.91290665C>T	ENST00000355112:c.161C>T	ENSP00000347232:p.R15C	0	missense_variant	PM2,PP3	NA	3
U	BRIP1	SJACT064	Adrenocortical Carcinoma	missense	P574L	rs377302300	2ndHit_CN_LOH;2ndHit_SV_.5pqls.24	0.000153775				Benign	Medium	Silver		17	59858274	G	A	GTGAACGTTTCTTATTTTTT[G/A]GTAGAACCAACAACCCATTT	301897118	NM_032043	38	54	16	31	.	.	.	.	.	.	.	.	BRIP1	17	59858274	59858274	G	A	missense_variant	17:g.59858274G>A	ENST00000259008:c.1989G>A	ENSP00000259008:p.P574L	0	missense_variant	PM2,PP3	NA	3
U	BRIP1	SJE2A069	B-Lineage ALL E2A-PBX1 Subtype	missense	R658W							Damaging	Medium	Silver		17	59853887	G	A	GAAGGTAGCACAGAGATTCC[G/A]ACCCTTGGGGCCTGACCCAA	301897118	NM_032043	.	.	.	.	66	128	73	125	.	.	.	.	BRIP1	17	59853887	59853887	G	A	missense_variant	17:g.59853887G>A	ENST00000259008:c.2240G>A	ENSP00000259008:p.R658W	0	missense_variant	PM2,PP3	NA	3
U	BRIP1	SJERG020303	ALL with alterations of ERG	missense	P47A	rs28903098		0.000461326	Yes			Damaging	Medium	Silver	11301010	17	59937223	G	C	GCTTTTTCCACTTCCTGTGG[G/C]ACTCTCCAACAAACAATGTT	301897118	NM_032043	27	64	12	33	.	.	.	.	.	.	.	.	BRIP1	17	59937223	59937223	G	C	missense_variant	17:g.59937223G>C	ENST00000259008:c.407G>C	ENSP00000259008:p.P47A	0	missense_variant	PM2,PP3	NA	3
U	BRIP1	SJHGG090	High Grade Glioma	missense	P47A	rs28903098		0.000461326	Yes			Damaging	Medium	Silver	11301010	17	59937223	G	C	GCTTTTTCCACTTCCTGTGG[G/C]ACTCTCCAACAAACAATGTT	301897118	NM_032043	.	.	.	.	62	127	40	101	.	.	.	.	BRIP1	17	59937223	59937223	G	C	missense_variant	17:g.59937223G>C	ENST00000259008:c.407G>C	ENSP00000259008:p.P47A	0	missense_variant	PM2,PP3	NA	3
U	BRIP1	SJNBL137	Neuroblastoma	missense	N775S							Damaging	Low	Silver		17	59820429	T	C	TTGTTATGACAGCACGGGCA[T/C]TGTCATCTGAGAAATCCAGA	301897118	NM_032043	.	.	.	.	103	194	54	104	.	.	.	.	BRIP1	17	59820429	59820429	T	C	missense_variant	17:g.59820429T>C	ENST00000259008:c.2592T>C	ENSP00000259008:p.N775S	0	missense_variant	PM2,PP3	NA	3
U	BRIP1	SJPHALL004	BCR-ABL1 ALL	missense	R814C	rs201869624						Damaging	Medium	Silver		17	59793364	G	A	TTGAATTTCATACCACTGAC[G/A]GCCAGGTAGAAGACCTCTCA	301897118	NM_032043	44	71	11	33	.	.	.	.	.	.	.	.	BRIP1	17	59793364	59793364	G	A	missense_variant	17:g.59793364G>A	ENST00000259008:c.2708G>A	ENSP00000259008:p.R814C	0	missense_variant	PM2,PP3	NA	3
U	BRIP1	SJPHALL020033	BCR-ABL1 ALL	missense	P47A	rs28903098		0.000461326	Yes			Damaging	Medium	Silver	11301010	17	59937223	G	C	GCTTTTTCCACTTCCTGTGG[G/C]ACTCTCCAACAAACAATGTT	301897118	NM_032043	29	56	14	44	41	89	23	71	.	.	.	.	BRIP1	17	59937223	59937223	G	C	missense_variant	17:g.59937223G>C	ENST00000259008:c.407G>C	ENSP00000259008:p.P47A	0	missense_variant	PM2,PP3	NA	3
U	ERCC2	SJEWS010423	Ewing's sarcoma	missense	L461V	rs121913016		0.000461326	Yes		Deleterious	Damaging	High	Silver	7849702	19	45860626	G	C	GTAGATGTCCAGCGGGGACA[G/C]TGTCTGTGGCGGGACAGTGG	15834617	NM_000400	.	.	.	.	1	3	19	37	.	.	.	.	ERCC2	19	45860626	45860626	G	C	missense_variant	19:g.45860626G>C	ENST00000391945:c.1459G>C	ENSP00000375809:p.L461V	0	missense_variant	PM2,PP3	NA	3
U	ERCC2	SJLGG029	Low Grade Glioma	missense	E327G						Deleterious	Benign	Medium	Silver		19	45867139	T	C	TCAGGAAGCCCAGGAAATGC[T/C]CGGCCGTGCGGATGGAGCCA	15834617	NM_000400	9	23	6	13	.	.	.	.	.	.	.	.	ERCC2	19	45867139	45867139	T	C	missense_variant	19:g.45867139T>C	ENST00000391945:c.1058T>C	ENSP00000375809:p.E327G	0	missense_variant	PM2,PP3	NA	3
U	ERCC2	SJOS001126	Osteosarcoma	missense	R695C	rs201392911		0.00030755			Deleterious	Damaging	Medium	Silver		19	45855574	G	A	GAGGTGCTCCTGGATCCAGC[G/A]GGGCAGCTTCCCCCGCTTGT	15834617	NM_000400	2	15	9	12	.	.	.	.	.	.	.	.	ERCC2	19	45855574	45855574	G	A	missense_variant	19:g.45855574G>A	ENST00000391945:c.2161G>A	ENSP00000375809:p.R695C	0	missense_variant	PM2,PP3	NA	3
U	ERCC3	SJAMLM7004	Acute megakaryoblastic leukemia	missense	V471I	rs371627165		0.000153775			Deleterious	Damaging	Medium	Silver		2	128038139	C	T	AATTTTGTCATCTTCGCGGA[C/T]GAGGGTCGCAGTCAAACCCA	4557563	NM_000122	.	.	.	.	85	163	88	155	.	.	.	.	ERCC3	2	128038139	128038139	C	T	missense_variant	2:g.128038139C>T	ENST00000285398:c.1506C>T	ENSP00000285398:p.V471I	0	missense_variant	PM2,PP3	NA	3
U	ERCC4	SJETV070	ETV6-RUNX1 ALL	missense	V116I						Deleterious	Damaging	Medium	Silver		16	14016026	G	A	CGACAAGTAGGATACTTGTG[G/A]TTGACTTCTTGACTGATAGA	4885217	NM_005236	31	61	16	32	.	.	.	.	.	.	.	.	ERCC4	16	14016026	14016026	G	A	missense_variant	16:g.14016026G>A	ENST00000311895:c.355G>A	ENSP00000310520:p.V116I	0	missense_variant	PM2,PP3	NA	3
U	ERCC4	SJHYPO039	Hypodiploid ALL	missense	G259E	rs140299888	2ndHit_CN_LOH(WES)	0.000307834			Tolerated	Probably damaging	Medium	Silver		16	14022076	G	A	ATCTTTAGAAAATGCTATTG[G/A]AAAACCTTTTGACAAGGTAC	4885217	NM_005236	.	.	.	.	107	112	51	93	.	.	.	.	ERCC4	16	14022076	14022076	G	A	missense_variant	16:g.14022076G>A	ENST00000311895:c.785G>A	ENSP00000310520:p.G259E	0	missense_variant	PM2,PP3	NA	3
U	ERCC4	SJINF021	Infant ALL	missense	G545R						Tolerated	Damaging	Medium	Silver		16	14029422	G	A	TGTCATCGGATGCTGCTTTC[G/A]GAATCCTGAAAGAACCCCTC	4885217	NM_005236	8	15	6	20	.	.	.	.	.	.	.	.	ERCC4	16	14029422	14029422	G	A	missense_variant	16:g.14029422G>A	ENST00000311895:c.1642G>A	ENSP00000310520:p.G545R	0	missense_variant	PM2,PP3	NA	3
U	ERCC5	SJE2A013	B-Lineage ALL E2A-PBX1 Subtype	missense	R964W						Deleterious	Damaging	Low	Silver		13	103525619	C	T	CTGCATGCATATTTTGTCAG[C/T]GGTATTTCGGCTGGAACAGA	51988900	NM_000123	.	.	.	.	32	75	16	45	.	.	.	.	ERCC5	13	103525619	103525619	C	T	missense_variant	13:g.103525619C>T	ENST00000355739:c.4313C>T	ENSP00000347978:p.R964W	0	missense_variant	PM2,PP3	NA	3
U	ERCC5	SJEPD020	Ependymoma	missense	I247V	rs200504271					Tolerated	Damaging	Medium	Silver		13	103513923	A	G	AGAACTATCTGAACCAGCAT[A/G]TAGAACATGTCCAAAAGGAA	51988900	NM_000123	22	54	14	32	.	.	.	.	.	.	.	.	ERCC5	13	103513923	103513923	A	G	missense_variant	13:g.103513923A>G	ENST00000355739:c.2162A>G	ENSP00000347978:p.I247V	0	missense_variant	PM2,PP3	NA	3
U	ERCC5	SJETV043	ETV6-RUNX1 ALL	missense	E220G						Tolerated	Damaging	Medium	Silver		13	103510755	A	G	GCGCAGAAGAACATTATTTG[A/G]AGCAATGCCAGAGGTGAAAT	51988900	NM_000123	33	70	27	47	.	.	.	.	.	.	.	.	ERCC5	13	103510755	103510755	A	G	missense_variant	13:g.103510755A>G	ENST00000355739:c.2082A>G	ENSP00000347978:p.E220G	0	missense_variant	PM2,PP3	NA	3
U	ERCC5	SJHGG062	High Grade Glioma	missense	G766R	rs201581850		0.000461326			Tolerated	Damaging	Neutral	Silver		13	103518708	G	A	GGATCGCTGCTACTGTCACC[G/A]GACAGATGTTCCTGGAAAGC	51988900	NM_000123	.	.	.	.	5	18	17	30	.	.	.	.	ERCC5	13	103518708	103518708	G	A	missense_variant	13:g.103518708G>A	ENST00000355739:c.3719G>A	ENSP00000347978:p.G766R	0	missense_variant	PM2,PP3	NA	3
U	ERCC5	SJNBL197	Neuroblastoma	missense	S13F		2ndHit_2Germline				Tolerated	Damaging		Silver		13	103498654	C	T	CTGGAAGCTGCTGGAGTGCT[C/T]CGGGCGGCAGGTCAGCCCCG	51988900	NM_000123	14	29	14	30	.	.	.	.	.	.	.	.	ERCC5	13	103498654	103498654	C	T	missense_variant	13:g.103498654C>T	ENST00000355739:c.1461C>T	ENSP00000347978:p.S13F	0	missense_variant	PM2,PP3	NA	3
U	FANCA	SJBALL095	BALL	missense	R1400H	rs149851163		0.000307787			Deleterious	Damaging	Medium	Silver	17924555	16	89805351	C	T	TTAACTGCAGCAGAAAAAGA[C/T]GAGCTTTTGTTATCAGTTCC	66880553	NM_000135	.	.	.	.	24	65	32	76	.	.	.	.	FANCA	16	89805351	89805351	C	T	missense_variant	16:g.89805351C>T	ENST00000389301:c.4230C>T	ENSP00000373952:p.R1400H	0	missense_variant	PM2,PP3	NA	3
U	FANCA	SJETV075	ETV6-RUNX1 ALL	missense	D902H						Deleterious	Damaging	Medium	Silver		16	89831372	C	G	GAGGGCAGCTCTCTGCCAGT[C/G]TGCAGAAGGAAGGTGCAAGG	66880553	NM_000135	18	31	10	22	.	.	.	.	.	.	.	.	FANCA	16	89831372	89831372	C	G	missense_variant	16:g.89831372C>G	ENST00000389301:c.2735C>G	ENSP00000373952:p.D902H	0	missense_variant	PM2,PP3	NA	3
U	FANCA	SJHYPER104	Hyperdiploid ALL	missense	A1141D						Deleterious	Damaging	Low	Silver		16	89813083	G	T	GGTCTCTGCTCCGCAGACAG[G/T]CGTTCAGGAGGCCCTGCAGG	66880553	NM_000135	19	47	13	30	.	.	.	.	.	.	.	.	FANCA	16	89813083	89813083	G	T	missense_variant	16:g.89813083G>T	ENST00000389301:c.3453G>T	ENSP00000373952:p.A1141D	0	missense_variant	PM2,PP3	NA	3
U	FANCA	SJHYPO029	Hypodiploid ALL	missense	A602G						Deleterious	Damaging	Medium	Silver		16	89845230	G	C	TCTTCAGAGACTCTATAAAC[G/C]CCACACGGGAGTCAGGGACT	66880553	NM_000135	1	28	23	33	.	.	.	.	.	.	.	.	FANCA	16	89845230	89845230	G	C	missense_variant	16:g.89845230G>C	ENST00000389301:c.1836G>C	ENSP00000373952:p.A602G	0	missense_variant	PM2,PP3	NA	3
U	FANCA	SJMB032	Medulloblastoma	missense	D1016N		LOH				Deleterious	Damaging	Medium	Silver		16	89818566	C	T	CTGCAATCTGGAAATAATAT[C/T]CTCATTTCCTGTGCGGCCAC	66880553	NM_000135	16	16	12	26	.	.	.	.	.	.	.	.	FANCA	16	89818566	89818566	C	T	missense_variant	16:g.89818566C>T	ENST00000389301:c.3077C>T	ENSP00000373952:p.D1016N	0	missense_variant	PM2,PP3	NA	3
U	FANCA	SJMLL013	Mixed Lineage Leukemia	missense	F419S						Deleterious	Damaging	Medium	Silver		16	89857914	A	G	TGTCCAGCTGGCAGCTCTCG[A/G]ATGCCTGGGCCATCAAACGC	66880553	NM_000135	.	.	.	.	35	70	38	76	.	.	.	.	FANCA	16	89857914	89857914	A	G	missense_variant	16:g.89857914A>G	ENST00000389301:c.1287A>G	ENSP00000373952:p.F419S	0	missense_variant	PM2,PP3	NA	3
U	FANCA	SJRHB040	Rhabdosarcoma	missense	M427I						Tolerated	Probably damaging	Medium	Silver		16	89857889	C	G	ACAACCAGGAACGCAGTGAC[C/G]ATGCTGTCCAGCTGGCAGCT	66880553	NM_000135	.	.	.	.	31	61	28	67	.	.	.	.	FANCA	16	89857889	89857889	C	G	missense_variant	16:g.89857889C>G	ENST00000389301:c.1312C>G	ENSP00000373952:p.M427I	0	missense_variant	PM2,PP3	NA	3
U	FANCA	SJTALL066	T-cell ALL	missense	G743D						Deleterious	Damaging	Medium	Silver		16	89836662	C	T	CGAAGAGGGCAGCCCAGGGA[C/T]CCTGCCTGCAGAGACAGCCG	66880553	NM_000135	.	.	.	.	28	49	34	76	.	.	.	.	FANCA	16	89836662	89836662	C	T	missense_variant	16:g.89836662C>T	ENST00000389301:c.2259C>T	ENSP00000373952:p.G743D	0	missense_variant	PM2,PP3	NA	3
U	FANCD2	SJACT070	Adrenocortical Carcinoma	missense	H287P						Tolerated	Damaging	Medium	Silver		3	10084319	A	C	GATAATAAAGTTCATTCTTC[A/C]TTCCGTAACAGCCATGGATA	21361861	NM_033084	7	39	15	33	.	.	.	.	.	.	.	.	FANCD2	3	10084319	10084319	A	C	missense_variant	3:g.10084319A>C	ENST00000287647:c.953A>C	ENSP00000287647:p.H287P	0	missense_variant	PM2,PP3	NA	3
U	FANCD2	SJCBF030	Core binding factor AML	missense	L199V						Tolerated	Damaging	Low	Silver		3	10081429	C	G	TCACCACCAAGATCATGCAG[C/G]TGATCAGTATTGCTCCAGAG	21361861	NM_033084	.	.	.	.	24	66	43	94	.	.	.	.	FANCD2	3	10081429	10081429	C	G	missense_variant	3:g.10081429C>G	ENST00000287647:c.688C>G	ENSP00000287647:p.L199V	0	missense_variant	PM2,PP3	NA	3
U	FANCD2	SJEPD010	Ependymoma	missense	V958M	rs372574627		0.000153775			Deleterious	Damaging	Medium	Silver		3	10119777	G	A	TGTGACAGGCTACAGAAGTT[G/A]TGCAACTTGGGCCCCCTGAG	21361861	NM_033084	25	45	25	35	.	.	.	.	.	.	.	.	FANCD2	3	10119777	10119777	G	A	missense_variant	3:g.10119777G>A	ENST00000287647:c.2965G>A	ENSP00000287647:p.V958M	0	missense_variant	PM2,PP3	NA	3
U	FANCD2	SJETV041	ETV6-RUNX1 ALL	missense	E1109K						Deleterious	Probably damaging	Medium	Silver		3	10127596	G	A	AACACAGCCAGCCTTTGGAG[G/A]AACTACTCAGGTGAGTCATA	21361861	NM_033084	31	65	18	37	.	.	.	.	.	.	.	.	FANCD2	3	10127596	10127596	G	A	missense_variant	3:g.10127596G>A	ENST00000287647:c.3418G>A	ENSP00000287647:p.E1109K	0	missense_variant	PM2,PP3	NA	3
U	FANCD2	SJOS001109	Osteosarcoma	missense	V958M	rs372574627	LOH	0.000153775			Deleterious	Damaging	Medium	Silver		3	10119777	G	A	TGTGACAGGCTACAGAAGTT[G/A]TGCAACTTGGGCCCCCTGAG	21361861	NM_033084	21	21	26	49	.	.	.	.	.	.	.	.	FANCD2	3	10119777	10119777	G	A	missense_variant	3:g.10119777G>A	ENST00000287647:c.2965G>A	ENSP00000287647:p.V958M	0	missense_variant	PM2,PP3	NA	3
U	FANCE	SJBALL162	BALL	missense	T495I						Deleterious	Damaging	Medium	Silver		6	35430666	C	T	CTATGCCAAGCTCATGCTGA[C/T]AGTGATGACCAAGTATCAGG	11345454	NM_021922	.	.	.	.	21	51	31	55	.	.	.	.	FANCE	6	35430666	35430666	C	T	missense_variant	6:g.35430666C>T	ENST00000229769:c.1669C>T	ENSP00000229769:p.T495I	0	missense_variant	PM2,PP3	NA	3
U	FANCE	SJE2A013	B-Lineage ALL E2A-PBX1 Subtype	missense	P77T						Tolerated	Damaging	Medium	Silver		6	35420551	C	A	AGGAGCCGGTCGTGCAGGGG[C/A]CTGACGGCCGTCTGGAGCTG	11345454	NM_021922	.	.	.	.	6	13	1	1	.	.	.	.	FANCE	6	35420551	35420551	C	A	missense_variant	6:g.35420551C>A	ENST00000229769:c.414C>A	ENSP00000229769:p.P77T	0	missense_variant	PM2,PP3	NA	3
U	FANCE	SJEPD030	Ependymoma	missense	P77T						Tolerated	Damaging	Medium	Silver		6	35420551	C	A	AGGAGCCGGTCGTGCAGGGG[C/A]CTGACGGCCGTCTGGAGCTG	11345454	NM_021922	11	22	7	12	.	.	.	.	.	.	.	.	FANCE	6	35420551	35420551	C	A	missense_variant	6:g.35420551C>A	ENST00000229769:c.414C>A	ENSP00000229769:p.P77T	0	missense_variant	PM2,PP3	NA	3
U	FANCE	SJRB020	Retinoblastoma	missense	D130H						Deleterious	Damaging	Medium	Silver		6	35423663	G	C	AGGACCTAGCCCCTGACCCA[G/C]ATGCCTGGCTCCGTGCCCTG	11345454	NM_021922	20	44	15	30	.	.	.	.	.	.	.	.	FANCE	6	35423663	35423663	G	C	missense_variant	6:g.35423663G>C	ENST00000229769:c.573G>C	ENSP00000229769:p.D130H	0	missense_variant	PM2,PP3	NA	3
U	FANCF	SJTALL070	T-cell ALL	missense	A107P						Tolerated	Damaging	Low	Silver		11	22647038	C	G	CTGCACCAGGTGGTAACGAG[C/G]TGCATCCCCGAGGGCCCGGT	12232377	NM_022725	.	.	.	.	25	54	26	61	.	.	.	.	FANCF	11	22647038	22647038	C	G	missense_variant	11:g.22647038C>G	ENST00000327470:c.350C>G	ENSP00000330875:p.A107P	0	missense_variant	PM2,PP3	NA	3
U	FANCG	SJBALL020984	iAmp21 ALL	missense	A401V						Deleterious	Damaging	Medium	Silver		9	35075693	G	A	CTGCCTGGATCAGTGCTACC[G/A]CTGCCTCCAAAAACACCTCA	4759336	NM_004629	18	42	8	17	.	.	.	.	.	.	.	.	FANCG	9	35075693	35075693	G	A	missense_variant	9:g.35075693G>A	ENST00000378643:c.1694G>A	ENSP00000367910:p.A401V	0	missense_variant	PM2,PP3	NA	3
U	FANCI	SJHYPER102	Hyperdiploid ALL	missense	G790D						Tolerated	Probably damaging	Medium	Silver		15	89837141	G	A	CATTCTTAATGAAAAAGCGG[G/A]TAAAGCCAAAACTAAAATGG	164607124	NM_001113378	3	54	17	27	.	.	.	.	.	.	.	.	FANCI	15	89837141	89837141	G	A	missense_variant	15:g.89837141G>A	ENST00000310775:c.2455G>A	ENSP00000310842:p.G790D	0	missense_variant	PM2,PP3	NA	3
U	FANCI	SJHYPO020	Hypodiploid ALL	proteinDel	C72del									Silver		15	89804000	TGT	-	ATACACTTGT(TGT>---)ATCCAGTTGG	164607124	NM_001113378	36	75	8	37	.	.	.	.	.	.	.	.	FANCI	15	89804000	89804002	TGT	-	inframe_deletion	15:g.89804000_89804002delTGT	ENST00000310775:c.300_302delTGT	ENSP00000310842:p.C72-	0	inframe_deletion	PM2,PPC1	NA	3
U	FANCL	SJEWS010365	Ewing's sarcoma	missense	D208N	rs199564543					Deleterious	Damaging	Medium	Silver		2	58392928	C	T	AAGTACCCAGGTCTTCTCAT[C/T]GATTTCATCCATAACATCCC	49472819	NM_018062	28	47	14	28	.	.	.	.	.	.	.	.	FANCL	2	58392928	58392928	C	T	missense_variant	2:g.58392928C>T	ENST00000402135:c.674C>T	ENSP00000385021:p.D213N	0	missense_variant	PM2,PP3	NA	3
U	FANCM	SJBALL263	PH-LIKE	missense	F685V						Tolerated	Probably damaging	Medium	Silver		14	45639842	T	G	GGTTCTTATCAGAAGAAGAA[T/G]TTAAATTATGGAACAGACTT	74959747	NM_020937	27	62	15	33	.	.	.	.	.	.	.	.	FANCM	14	45639842	45639842	T	G	missense_variant	14:g.45639842T>G	ENST00000267430:c.2138T>G	ENSP00000267430:p.F685V	0	missense_variant	PM2,PP3	NA	3
U	FANCM	SJE2A059	B-Lineage ALL E2A-PBX1 Subtype	missense	L1543F	rs139536545		0.000461894			Tolerated	Damaging	Medium	Silver		14	45654531	C	T	ATGAACAAGATTCCTCATTA[C/T]TTGACTTTTTAAATGATGAA	74959747	NM_020937	30	61	18	31	.	.	.	.	.	.	.	.	FANCM	14	45654531	45654531	C	T	missense_variant	14:g.45654531C>T	ENST00000267430:c.4712C>T	ENSP00000267430:p.L1543F	0	missense_variant	PM2,PP3	NA	3
U	FANCM	SJHYPO006	Hypodiploid ALL	missense	D408H	rs199929558		0.00030755			Deleterious	Damaging	Medium	Silver		14	45623938	G	C	ATGAACTTGGCCGAAATGAA[G/C]ACTTCATGAAACTCTATAAT	74959747	NM_020937	47	86	27	50	.	.	.	.	.	.	.	.	FANCM	14	45623938	45623938	G	C	missense_variant	14:g.45623938G>C	ENST00000267430:c.1307G>C	ENSP00000267430:p.D408H	0	missense_variant	PM2,PP3	NA	3
U	FANCM	SJLGG024	Low Grade Glioma	missense	D55N	rs148017562		0.000461326			Deleterious	Damaging	Low	Silver		14	45605397	G	A	CTCAGCTGGAGTCGGACGAT[G/A]ATGTGTTGCTTGTCGCGGCG	74959747	NM_020937	16	33	5	14	.	.	.	.	.	.	.	.	FANCM	14	45605397	45605397	G	A	missense_variant	14:g.45605397G>A	ENST00000267430:c.248G>A	ENSP00000267430:p.D55N	0	missense_variant	PM2,PP3	NA	3
U	FANCM	SJOS002	Osteosarcoma	missense	E964K	rs200017450					Tolerated	Damaging	Low	Silver		14	45644847	G	A	CTAACTTATTTCTTCCATTC[G/A]AAGAAGAGCTTTATATTGTT	74959747	NM_020937	21	56	20	47	.	.	.	.	.	.	.	.	FANCM	14	45644847	45644847	G	A	missense_variant	14:g.45644847G>A	ENST00000267430:c.2975G>A	ENSP00000267430:p.E964K	0	missense_variant	PM2,PP3	NA	3
U	MUTYH	SJE2A060	B-Lineage ALL E2A-PBX1 Subtype	missense	V231M	rs200165598		0.00030755			Deleterious	Probably damaging	Medium	Silver	14991577	1	45798151	C	T	TGCTACGTTGCCATCCACCA[C/T]ACCGGTTGCCTGGCACAGAG	6912520	NM_012222	19	41	16	27	.	.	.	.	4174	7832	3658	6898	MUTYH	1	45798151	45798151	C	T	missense_variant	1:g.45798151C>T	ENST00000372098:c.825C>T	ENSP00000361170:p.V231M	0	missense_variant	PM2,PP3	NA	3
U	MUTYH	SJEWS010369	Ewing's sarcoma	proteinDel	Q475_E476>Q	N/A		NA						Silver	12707038	1	45796894	TCC	-	GTGAAATTCC(TCC>---)TGCGTCAGCC	6912520	NM_012222	12	37	10	34	.	.	.	.	N/A	N/A	N/A	N/A	MUTYH	1	45796894	45796896	TCC	-	inframe_deletion	1:g.45796894_45796896delTCC	ENST00000372098:c.1559_1561delTCC	ENSP00000361170:p.QE475-476Q	0	inframe_deletion	PM2,PPC1	NA	3
U	NBN	SJERG028	ALL with alterations of ERG	missense	T76N						Deleterious	Damaging	High			8	90993696	G	T	TTTTTTCCTCATTAACAAAG[G/T]TACCATACTTAGAATTATCT	33356172	NM_002485	30	54	17	34	62	105	30	59	.	.	.	.	NBN	8	90993696	90993696	G	T	missense_variant	8:g.90993696G>T	ENST00000265433:c.382G>T	ENSP00000265433:p.T76N	0	missense_variant	PM2,PP3	NA	3
U	NBN	SJPHALL001	BCR-ABL1 ALL	proteinDel	S117del											8	90993091	AGA	-	CTAAACAAGA(AGA>---)GCATGCAACC	33356172	NM_002485	18	81	9	34	.	.	.	.	.	.	.	.	NBN	8	90993091	90993093	AGA	-	inframe_deletion	8:g.90993091_90993093delAGA	ENST00000265433:c.504_506delAGA	ENSP00000265433:p.S117-	0	inframe_deletion	PM2,PPC1	NA	3
U	NHP2	SJCBF111	Core binding factor AML	missense	M97T	rs147530082		0.000153775			-			-		5	177577935	A	G	GCAAATTTCGGTCCTCACAC[A/G]TGACTGGGAGATGGCAGTAT	8923444	NM_017838	.	.	.	.	52	103	30	59	.	.	.	.	NHP2	5	177577935	177577935	A	G	missense_variant	5:g.177577935A>G	ENST00000274606:c.440A>G	ENSP00000274606:p.M97T	0	missense_variant	PM2,PP3	NA	3
U	NHP2	SJEPD027	Ependymoma	missense	M97T	rs147530082		0.000153775			-			-		5	177577935	A	G	GCAAATTTCGGTCCTCACAC[A/G]TGACTGGGAGATGGCAGTAT	8923444	NM_017838	12	53	24	36	.	.	.	.	.	.	.	.	NHP2	5	177577935	177577935	A	G	missense_variant	5:g.177577935A>G	ENST00000274606:c.440A>G	ENSP00000274606:p.M97T	0	missense_variant	PM2,PP3	NA	3
U	RAD51C	SJCBF032	Core binding factor AML	missense	L262V	rs149331537		0.000153775				Probably damaging	Medium	Silver		17	56787298	T	G	TGTCTCTTCGTACTCGGTTA[T/G]TAAATGGCCTAGCCCAGCAA	17402896	NM_058216	.	.	.	.	26	68	47	113	.	.	.	.	RAD51C	17	56787298	56787298	T	G	missense_variant	17:g.56787298T>G	ENST00000337432:c.855T>G	ENSP00000336701:p.L262V	0	missense_variant	PM2,PP3	NA	3
U	SH2B3	SJE2A006	B-Lineage ALL E2A-PBX1 Subtype	proteinDel	D485_G493>G									Silver		12	111885832	ATTCAGAGTCCCTTCCTCACTGGG	-	CCTCACTGGG(ATTCAGAGTCCCTTCCTCACTGGG>------------------------)GTTCAGAGTT	4885455	NM_005475	44	71	20	31	59	94	43	65	.	.	.	.	SH2B3	12	111885832	111885855	ATTCAGAGTCCCTTCCTCACTGGG	-	inframe_deletion	12:g.111885832_111885855delATTCAGAGTCCCTTCCTCACTGGG	ENST00000341259:c.1811_1834delATTCAGAGTCCCTTCCTCACTGGG	ENSP00000345492:p.DSESLPHWG485-493G	0	inframe_deletion	PM2,PPC1	NA	3
U	SH2B3	SJHYPER020	Hyperdiploid ALL	missense	E78K		LOH				Deleterious	Probably damaging	Medium	Silver		12	111856181	G	A	TCCAGCGCTACTTCTGCCGC[G/A]AGGTGCGCGACGGACGGGCG	4885455	NM_005475	2	2	1	2	.	.	.	.	.	.	.	.	SH2B3	12	111856181	111856181	G	A	missense_variant	12:g.111856181G>A	ENST00000341259:c.589G>A	ENSP00000345492:p.E78K	0	missense_variant	PM2,PP3	NA	3
U	SH2B3	SJNBL004	Neuroblastoma	missense	E292K						Tolerated	Damaging	Low	Silver		12	111884785	G	A	TCATCTTTGAGGTGGGAGAC[G/A]AGCAGCAGCTGAATTCATGG	4885455	NM_005475	13	22	14	28	.	.	.	.	.	.	.	.	SH2B3	12	111884785	111884785	G	A	missense_variant	12:g.111884785G>A	ENST00000341259:c.1231G>A	ENSP00000345492:p.E292K	0	missense_variant	PM2,PP3	NA	3
U	SH2B3	SJNBL172	Neuroblastoma	missense	E292K						Tolerated	Damaging	Low	Silver		12	111884785	G	A	TCATCTTTGAGGTGGGAGAC[G/A]AGCAGCAGCTGAATTCATGG	4885455	NM_005475	.	.	.	.	166	319	147	284	.	.	.	.	SH2B3	12	111884785	111884785	G	A	missense_variant	12:g.111884785G>A	ENST00000341259:c.1231G>A	ENSP00000345492:p.E292K	0	missense_variant	PM2,PP3	NA	3
U	SH2B3	SJPHALL020046	BCR-ABL1 ALL	proteinDel	D485_G493>G									Silver		12	111885832	ATTCAGAGTCCCTTCCTCACTGGG	-	CCTCACTGGG(ATTCAGAGTCCCTTCCTCACTGGG>------------------------)GTTCAGAGTT	4885455	NM_005475	.	.	.	.	33	53	39	72	.	.	.	.	SH2B3	12	111885832	111885855	ATTCAGAGTCCCTTCCTCACTGGG	-	inframe_deletion	12:g.111885832_111885855delATTCAGAGTCCCTTCCTCACTGGG	ENST00000341259:c.1811_1834delATTCAGAGTCCCTTCCTCACTGGG	ENSP00000345492:p.DSESLPHWG485-493G	0	inframe_deletion	PM2,PPC1	NA	3
U	TERT	SJEPD005	Ependymoma	missense	R1086H	rs200288187					Deleterious	Damaging	Low	Silver		5	1254521	C	T	GGAGTGGCACGTAGGTGACA[C/T]GGTGTCGAGTCAGCTTGAGC	109633031	NM_198253	22	38	4	6	.	.	.	.	.	.	.	.	TERT	5	1254521	1254521	C	T	missense_variant	5:g.1254521C>T	ENST00000310581:c.3315C>T	ENSP00000309572:p.R1086H	0	missense_variant	PM2,PP3	NA	3
U	WRN	SJMB026	Medulloblastoma	missense	I1348V	rs374028957					Deleterious	Damaging	Medium			8	31024597	A	G	AAAACATTGACACGTACCTT[A/G]TCCACATGGCAATTGAGATC	110735439	NM_000553	18	28	16	31	.	.	.	.	.	.	.	.	WRN	8	31024597	31024597	A	G	missense_variant	8:g.31024597A>G	ENST00000298139:c.4291A>G	ENSP00000298139:p.I1348V	0	missense_variant	PM2,PP3	NA	3
U	XPA	SJBALL021514	ALL with alterations of ERG	missense	R258C	rs188860873					Deleterious	Damaging	Low			9	100437771	G	A	ACACATAGTACAAGTCTTAC[G/A]GTACATGTCATCTTCTAGGT	4507937	NM_000380	.	.	.	.	43	76	43	79	.	.	.	.	XPA	9	100437771	100437771	G	A	missense_variant	9:g.100437771G>A	ENST00000375128:c.837G>A	ENSP00000364270:p.R258C	0	missense_variant	PM2,PP3	NA	3
U	XPC	SJBALL021324	ALL with alterations of ERG	missense	K839E		2ndHit_CN_LOH(WES)				Tolerated	Damaging	Medium	Silver		3	14188879	T	C	TAGAGCCCGCTTCTCCTTTT[T/C]CTGCAGGCAAAAATGAAGTG	224809295	NM_004628	.	.	.	.	127	127	51	112	.	.	.	.	XPC	3	14188879	14188879	T	C	missense_variant	3:g.14188879T>C	ENST00000285021:c.2730T>C	ENSP00000285021:p.K839E	0	missense_variant	PM2,PP3	NA	3
U	XPC	SJETV088	ETV6-RUNX1 ALL	missense	D95N						Deleterious	Damaging	Low	Silver		3	14214383	C	T	TCACCTGAGGTCATCCCCAT[C/T]GCTGAGGGCTTCATCCTTTA	224809295	NM_004628	31	54	16	37	.	.	.	.	.	.	.	.	XPC	3	14214383	14214383	C	T	missense_variant	3:g.14214383C>T	ENST00000285021:c.498C>T	ENSP00000285021:p.D95N	0	missense_variant	PM2,PP3	NA	3
U	XPC	SJHGG049	High Grade Glioma	missense	D95N						Deleterious	Damaging	Low	Silver		3	14214383	C	T	TCACCTGAGGTCATCCCCAT[C/T]GCTGAGGGCTTCATCCTTTA	224809295	NM_004628	.	.	.	.	16	37	14	35	.	.	.	.	XPC	3	14214383	14214383	C	T	missense_variant	3:g.14214383C>T	ENST00000285021:c.498C>T	ENSP00000285021:p.D95N	0	missense_variant	PM2,PP3	NA	3
PP	NF2	SJHYPER143	Hyperdiploid ALL	proteinDel	Q115_H116>H		none	NA						Silver	15684865	22	30035183	ACA	-	AGATCACACA(ACA>---)TTTATTCTTC	4557795	NM_000268	11	48	21	67	.	.	.	.	174	670	1187	3614	NF2	22	30035183	30035185	ACA	-	inframe_deletion	22:g.30035183_30035185delACA	ENST00000338641:c.786_788delACA	ENSP00000344666:p.QH115-116H	0	inframe_deletion	PM2,PM4	NA	4
PP	NRAS	SJHYPO020	Hypodiploid ALL	missense	G12S	rs121913250	LOH	NA	Yes	7	Deleterious	Benign	Low	Gold		1	115258748	C	T	TGCGCTTTTCCCAACACCAC[C/T]TGCTCCAACCACCACCAGTT	4505451	NM_002524	26	32	12	24	.	.	.	.	1068	1202	1412	4448	NRAS	1	115258748	115258748	C	T	missense_variant	1:g.115258748C>T	ENST00000369535:c.288C>T	ENSP00000358548:p.G12S	0	missense_variant	PM1,PM2	NA	4
P	TP53	^SJHYPO119	Hypodiploid ALL	missense	R273H	rs28934576	LOH	NA	Yes	3	Deleterious	Probably damaging	Medium	Gold	1565144	17	7577120	C	T	TCCCAGGACAGGCACAAACA[C/T]GCACCTCAAAGCTGTTCCGT	120407068	NM_000546	19	24	10	31	.	.	.	.	10109	11604	3327	11182	TP53	17	7577120	7577120	C	T	missense_variant	17:g.7577120C>T	ENST00000269305:c.1008C>T	ENSP00000269305:p.R273H	0	missense_variant	PM1,PM2	NA	4
P	TP53	SJACT001	Adrenocortical Carcinoma	missense	I332F		LOH	NA			Deleterious	Damaging	Medium	Gold	22170717	17	7574033	T	A	GAAGCGCTCACGCCCACGGA[T/A]CTGCAGCAACAGAGGAGGGG	120407068	NM_000546	37	40	17	35	.	.	.	.	6590	7320	2762	5901	TP53	17	7574033	7574033	T	A	missense_variant	17:g.7574033T>A	ENST00000269305:c.1184T>A	ENSP00000269305:p.I332F	0	missense_variant	PM1,PM2	NA	4
P	TP53	SJACT005	Adrenocortical Carcinoma	missense	R273C	rs121913343	LOH	NA	Yes	4	Deleterious	Damaging	Medium	Gold	8479749	17	7577121	G	A	CCCAGGACAGGCACAAACAC[G/A]CACCTCAAAGCTGTTCCGTC	120407068	NM_000546	18	20	13	26	.	.	.	.	9645	11311	5900	11337	TP53	17	7577121	7577121	G	A	missense_variant	17:g.7577121G>A	ENST00000269305:c.1007G>A	ENSP00000269305:p.R273C	0	missense_variant	PM1,PM2	NA	4
P	TP53	SJACT013	Adrenocortical Carcinoma	missense	G266E	rs193920774	LOH	NA	Yes		Deleterious	Damaging	Medium	Gold		17	7577141	C	T	GCACCTCAAAGCTGTTCCGT[C/T]CCAGTAGATTACCACTACTC	120407068	NM_000546	.	.	.	.	178	190	84	187	6210	6686	5258	10040	TP53	17	7577141	7577141	C	T	missense_variant	17:g.7577141C>T	ENST00000269305:c.987C>T	ENSP00000269305:p.G266E	0	missense_variant	PM1,PM2	NA	4
U	BRCA1	SJE2A014	B-Lineage ALL E2A-PBX1 Subtype	proteinDel	S615del			NA						Silver	11183185	17	41245703	AGA	-	GCCTGGTAGA(AGA>---)CTTCCTCCTC	237681119	NM_007300	25	102	16	46	.	.	.	.	2117	6428	721	2640	BRCA1	17	41245703	41245705	AGA	-	inframe_deletion	17:g.41245703_41245705delAGA	ENST00000471181:c.2075_2077delAGA	ENSP00000418960:p.S615-	0	inframe_deletion	PM2,PM4	NA	4
U	BRCA1	SJEPD035	Ependymoma	proteinDel	S615del			NA						Silver	11183185	17	41245703	AGA	-	GCCTGGTAGA(AGA>---)CTTCCTCCTC	237681119	NM_007300	34	103	16	57	.	.	.	.	2652	8467	2049	6684	BRCA1	17	41245703	41245705	AGA	-	inframe_deletion	17:g.41245703_41245705delAGA	ENST00000471181:c.2075_2077delAGA	ENSP00000418960:p.S615-	0	inframe_deletion	PM2,PM4	NA	4
U	BRCA1	SJTALL001	T-cell ALL	missense	I42L			NA			Deleterious	Probably damaging	Neutral	Silver		17	41267753	T	G	TCAAACTTACTTGCAAAATA[T/G]GTGGTCACACTTTGTGGAGA	237681119	NM_007300	10	32	16	29	.	.	.	.	1360	2820	1120	2363	BRCA1	17	41267753	41267753	T	G	missense_variant	17:g.41267753T>G	ENST00000471181:c.356T>G	ENSP00000418960:p.I42L	0	missense_variant	PM2,PM5,PP3	BP4	5
U	BRCA2	SJBALL020704	PH-LIKE	missense	I180T	rs80358761		NA			Deleterious	Damaging	Medium	Silver		13	32900658	T	C	TCGTCAGACACCAAAACATA[T/C]TTCTGAAAGTCTAGGAGCTG	119395734	NM_000059	38	72	17	33	.	.	.	.	1977	3773	1903	3653	BRCA2	13	32900658	32900658	T	C	missense_variant	13:g.32900658T>C	ENST00000544455:c.766T>C	ENSP00000439902:p.I180T	0	missense_variant	PM2,PM5	NA	4
PB	BRCA2	*SJOS001106	Osteosarcoma	missense	S1722C	rs80358741		NA			Tolerated	Benign	Low	Silver		13	32913656	A	T	TGTATGAAAATAATTCAAAC[A/T]GTACTATAGCTGAAAATGAC	119395734	NM_000059	3	68	25	40	.	.	.	.	87	1145	887	1608	BRCA2	13	32913656	32913656	A	T	missense_variant	13:g.32913656A>T	ENST00000544455:c.5391A>T	ENSP00000439902:p.S1722C	0	missense_variant	PM2,PM5	NA	4
U	CDH1	SJEPD031	Ependymoma	missense	R224H	rs201511530					Tolerated	Benign	Neutral	Silver		16	68842735	G	A	AGAGCCTCTGGATAGAGAAC[G/A]CATTGCCACATACACTGTAA	4757960	NM_004360	26	60	12	25	.	.	.	.	3935	8102	3208	6196	CDH1	16	68842735	68842735	G	A	missense_variant	16:g.68842735G>A	ENST00000261769:c.862G>A	ENSP00000261769:p.R224H	0	missense_variant	PM1,PM2	NA	4
PB	MLH1	SJHYPER023	Hyperdiploid ALL	missense	R18C	rs367654552		0.000153775			Deleterious	Damaging	Medium	Silver		3	37035090	C	T	TGGACGAGACAGTGGTGAAC[C/T]GCATCGCGGCGGGGGAAGTT	4557757	NM_000249	15	28	8	16	12	27	16	32	Sanger	Sanger	Sanger	Sanger	MLH1	3	37035090	37035090	C	T	missense_variant	3:g.37035090C>T	ENST00000231790:c.268C>T	ENSP00000231790:p.R18C	0	missense_variant	PM1,PM2	NA	4
PB	MLH1	SJTALL007	T-cell ALL	missense	R18C	rs367654552		0.000153775			Deleterious	Damaging	Medium	Silver		3	37035090	C	T	TGGACGAGACAGTGGTGAAC[C/T]GCATCGCGGCGGGGGAAGTT	4557757	NM_000249	7	9	8	11	.	.	.	.	1495	2961	1659	3429	MLH1	3	37035090	37035090	C	T	missense_variant	3:g.37035090C>T	ENST00000231790:c.268C>T	ENSP00000231790:p.R18C	0	missense_variant	PM1,PM2	NA	4
U	MSH6	SJMB034	Medulloblastoma	missense	R1068Q			NA			Tolerated	Benign	Neutral	Silver	11807791	2	48030589	G	A	GTGCCTGGCTAACTATAGTC[G/A]AGGGGGTGATGGTCCTATGT	4504191	NM_000179	16	30	15	38	.	.	.	.	2149	4411	3643	6562	MSH6	2	48030589	48030589	G	A	missense_variant	2:g.48030589G>A	ENST00000234420:c.3355G>A	ENSP00000234420:p.R1068Q	0	missense_variant	PM1,PM2	NA	4
U	NRAS	SJCBF094	Core binding factor AML	proteinDel	E153_D154>D			NA						Silver		1	115251265	TCT	-	GTAAAAAGCA(TCT>---)TCAACACCCT	4505451	NM_002524	.	.	.	.	62	146	40	90	205	633	1318	4094	NRAS	1	115251265	115251267	TCT	-	inframe_deletion	1:g.115251265_115251267delTCT	ENST00000369535:c.713_715delTCT	ENSP00000358548:p.ED153-154D	0	inframe_deletion	PM2,PM4	NA	4
PB	PALB2	SJCBF016	Core binding factor AML	missense	G1145S						Tolerated	Damaging	Low	Silver		16	23614908	C	T	GAGGAGGGCAGTACACTGAC[C/T]GAGAAGTAAGTCCCAAATGG	27436910	NM_024675	.	.	.	.	39	90	57	104	1403	3062	1397	2952	PALB2	16	23614908	23614908	C	T	missense_variant	16:g.23614908C>T	ENST00000261584:c.3586C>T	ENSP00000261584:p.G1145S	0	missense_variant	PM1,PM2	NA	4
U	SUFU	SJHGG069	High Grade Glioma	missense	I57M						Tolerated	Damaging	Low	Silver		10	104264080	C	G	CCGCTCCAGGTTACCGCTAT[C/G]GTCAAGTACTGGTATGCTCT	19923479	NM_016169	12	22	6	23	.	.	.	.	1650	2694	968	1947	SUFU	10	104264080	104264080	C	G	missense_variant	10:g.104264080C>G	ENST00000369902:c.337C>G	ENSP00000358918:p.I57M	0	missense_variant	PM1,PM2	NA	4
U	SUFU	SJHGG016	High Grade Glioma	proteinIns	DEDinsS288									Silver		10	104357002	-	GACGAGGAC	TGACGAGGAC(--------->GACGAGGAC)AGCCGGAGCA			8	13	9	24					N/A	N/A	N/A	N/A	SUFU	10	104357002	104357003	-	GACGAGGAC	inframe_insertion	10:g.104357002_104357003insGACGAGGAC	ENST00000369902:c.1028_1029insGACGAGGAC	ENSP00000358918:p.S288RRGR	0	inframe_insertion	PM2,PM4	NA	4
P	KRAS	*SJPHALL012	BCR-ABL1 ALL	missense	G13D	rs112445441	none	NA	Yes	4	Deleterious	Probably damaging	Medium	Gold	22669205	12	25398281	C	T	TCAAGGCACTCTTGCCTACG[C/T]CACCAGCTCCAACTACCACA	15718763	NM_033360	0	65	10	37	.	.	.	.	3	8635	3759	7723	KRAS	12	25398281	25398281	C	T	missense_variant	12:g.25398281C>T	ENST00000256078:c.102C>T	ENSP00000256078:p.G13D	0	missense_variant	PM1,PM2,PP3	NA	5
PB	BRCA1	SJBALL021897	BALL	missense	L63F	rs80356956		NA			Deleterious	Damaging	Low	Silver		17	41258496	T	A	TTGGTTATATCATTCTTACA[T/A]AAAGGACACTGTGAAGGCCC	237681119	NM_007300	36	60	22	42	.	.	.	.	1764	3771	955	2216	BRCA1	17	41258496	41258496	T	A	missense_variant	17:g.41258496T>A	ENST00000471181:c.421T>A	ENSP00000418960:p.L63F	0	missense_variant	PM2,PM5,PP3	NA	5
U	BRCA2	SJOS001123	Osteosarcoma	proteinDel	S3018_K3019del			NA						Silver		13	32953985	AGTAAA	-	AAAATCTAAA(AGTAAA>------)TCTGAAAGAG	119395734	NM_000059	29	38	13	34	.	.	.	.	1818	2926	769	2744	BRCA2	13	32953985	32953990	AGTAAA	-	inframe_deletion	13:g.32953985_32953990delAGTAAA	ENST00000544455:c.9279_9284delAGTAAA	ENSP00000439902:p.SK3018-3019-	0	inframe_deletion	PM2,PM5,PPC1	NA	5
PB	MLH1	SJPHALL006	BCR-ABL1 ALL	missense	E13K			NA			Deleterious	Damaging	Low	Silver	19224586	3	37035075	G	A	GGGTTATTCGGCGGCTGGAC[G/A]AGACAGTGGTGAACCGCATC	4557757	NM_000249	11	19	9	12	.	.	.	.	925	1935	1383	2940	MLH1	3	37035075	37035075	G	A	missense_variant	3:g.37035075G>A	ENST00000231790:c.253G>A	ENSP00000231790:p.E13K	0	missense_variant	PM1,PM2,PP3	NA	5
P	BRCA2	SJMB012	Medulloblastoma	frameshift	P2408fs		none	NA						Gold		13	32929213	C	-	GTCTTTGTTC(C>-)ACCTTTTAAA	119395734	NM_000059	10	49	12	58	.	.	.	.	N/A	N/A	N/A	N/A	BRCA2	13	32929213	32929213	C	-	frameshift_variant	13:g.32929213_32929213delC	ENST00000544455:c.7450delC	ENSP00000439902:p.2408	0	frameshift_variant	PM2,PSC1	NA	6
P	BRCA2	SJRHB010	Rhabdosarcoma	frameshift	Q1063_S1064fs		0.45 copy loss	NA						Gold		13	32911681	GTCA	-	GCAAGCCTCA(GTCA>----)ATTAATACTG	119395734	NM_000059	18	31	22	60	.	.	.	.	5097	11727	4812	15425	BRCA2	13	32911681	32911684	GTCA	-	frameshift_variant	13:g.32911681_32911684delGTCA	ENST00000544455:c.3416_3419delGTCA	ENSP00000439902:p.1063-1064	0	frameshift_variant	PM2,PSC1	NA	6
P	MSH6	SJHGG034	High Grade Glioma	frameshift	E546fs		p.R1334Q	NA						Gold	19194194	2	48026759	AG	-	AAAGAAAAAG(AG>--)GAAGATTCTT	4504191	NM_000179	.	.	.	.	32	101	30	114	3922	9907	4840	14450	MSH6	2	48026759	48026760	AG	-	frameshift_variant	2:g.48026759_48026760delAG	ENST00000234420:c.1789_1790delAG	ENSP00000234420:p.546	0	frameshift_variant	PM2,PSC1	NA	6
PP	PALB2	SJOS001118	Osteosarcoma	frameshift	K550fs			NA						Silver		16	23646219	T	-	TGCTGATATT(T>-)GTGTGAGGTG	27436910	NM_024675	3	32	17	44	.	.	.	.	885	2769	1197	2072	PALB2	16	23646219	23646219	T	-	frameshift_variant	16:g.23646219_23646219delT	ENST00000261584:c.1801delT	ENSP00000261584:p.550	0	frameshift_variant	PM2,PSC1	NA	6
P	PMS2	SJHGG003	High Grade Glioma	nonsense	Q643*	rs63751422	K413fs	0.000153775			Tolerated			Gold	16144131	7	6026469	G	A	CCTAAACTTCCTGTAATTCT[G/A]TTCCCCTTCACTTTGCTGTG	4505913	NM_000535	26	48	9	22	26	46	16	40	14	30	48	127	PMS2	7	6026469	6026469	G	A	stop_gained	7:g.6026469G>A	ENST00000265849:c.2033G>A	ENSP00000265849:p.Q643*	0	stop_gained	PM2,PSC1	NA	6
P	PMS2	SJHGG111	High Grade Glioma	nonsense	Q643*	rs63751422	germline K413fs	0.000153775			Tolerated			Gold	16144131	7	6026469	G	A	CCTAAACTTCCTGTAATTCT[G/A]TTCCCCTTCACTTTGCTGTG	4505913	NM_000535	28	49	18	37	34	74	27	58	118	255	233	443	PMS2	7	6026469	6026469	G	A	stop_gained	7:g.6026469G>A	ENST00000265849:c.2033G>A	ENSP00000265849:p.Q643*	0	stop_gained	PM2,PSC1	NA	6
P	PMS2	SJHGG111	High Grade Glioma	frameshift	K413fs		germline Q643*	NA						Gold		7	6027157	-	T	GTCTGGAAATGGACACGTC(->T)TTTTTTTTCTTCTCCAGTC	4505913	NM_000535	19	40	16	35	111	337	96	243	1338	3990	1109	3238	PMS2	7	6027157	6027158	-	T	frameshift_variant	7:g.6027157_6027158insT	ENST00000265849:c.1344_1345insT	ENSP00000265849:p.413	0	frameshift_variant	PM2,PSC1	NA	6
P	TP53	SJACT002	Adrenocortical Carcinoma	missense	R213Q		LOH	NA	Yes		Deleterious	Damaging	Medium	Gold	18208484	17	7578211	C	T	AGGGCACCACCACACTATGT[C/T]GAAAAGTGTTTCTGTCATCC	120407068	NM_000546	18	27	7	23	.	.	.	.	6552	7574	2236	6181	TP53	17	7578211	7578211	C	T	missense_variant	17:g.7578211C>T	ENST00000269305:c.828C>T	ENSP00000269305:p.R213Q	0	missense_variant	PM1,PM2,PM5	NA	6
P	TP53	SJACT008	Adrenocortical Carcinoma	missense	G245C	rs28934575	LOH	NA	Yes		Deleterious	Damaging	Medium	Gold	1978757	17	7577548	C	A	GATGGGCCTCCGGTTCATGC[C/A]GCCCATGCAGGAACTGTTAC	120407068	NM_000546	24	28	21	41	.	.	.	.	7466	8200	5170	10038	TP53	17	7577548	7577548	C	A	missense_variant	17:g.7577548C>A	ENST00000269305:c.923C>A	ENSP00000269305:p.G245C	0	missense_variant	PM1,PM2,PM5	NA	6
P	TP53	SJACT015	Adrenocortical Carcinoma	missense	V157F	rs121912654	LOH	NA	Yes	1	Deleterious	Damaging	Medium	Gold	23894400	17	7578461	C	A	GTAGATGGCCATGGCGCGGA[C/A]GCGGGTGCCGGGCGGGGGTG	120407068	NM_000546	.	.	.	.	104	110	50	120	9195	9869	4483	8797	TP53	17	7578461	7578461	C	A	missense_variant	17:g.7578461C>A	ENST00000269305:c.659C>A	ENSP00000269305:p.V157F	0	missense_variant	PM1,PM2,PM5	NA	6
P	TP53	SJACT026	Adrenocortical Carcinoma	missense	R337H	rs121912664	LOH	NA	Yes		Deleterious	Damaging	Medium	Gold	10864200	17	7574017	C	T	GCTCTCGGAACATCTCGAAG[C/T]GCTCACGCCCACGGATCTGC	120407068	NM_000546	.	.	.	.	355	628	112	192	4036	5451	4433	7265	TP53	17	7574017	7574017	C	T	missense_variant	17:g.7574017C>T	ENST00000269305:c.1200C>T	ENSP00000269305:p.R337H	0	missense_variant	PM1,PM2,PM5	NA	6
P	TP53	SJACT027	Adrenocortical Carcinoma	missense	R337H	rs121912664	LOH	NA	Yes		Deleterious	Damaging	Medium	Gold	10864200	17	7574017	C	T	GCTCTCGGAACATCTCGAAG[C/T]GCTCACGCCCACGGATCTGC	120407068	NM_000546	.	.	.	.	116	136	60	63	4732	5508	4383	4849	TP53	17	7574017	7574017	C	T	missense_variant	17:g.7574017C>T	ENST00000269305:c.1200C>T	ENSP00000269305:p.R337H	0	missense_variant	PM1,PM2,PM5	NA	6
P	TP53	SJACT028	Adrenocortical Carcinoma	missense	R337H	rs121912664	LOH	NA	Yes		Deleterious	Damaging	Medium	Gold	10864200	17	7574017	C	T	GCTCTCGGAACATCTCGAAG[C/T]GCTCACGCCCACGGATCTGC	120407068	NM_000546	.	.	.	.	112	193	284	483	3528	5759	4560	6798	TP53	17	7574017	7574017	C	T	missense_variant	17:g.7574017C>T	ENST00000269305:c.1200C>T	ENSP00000269305:p.R337H	0	missense_variant	PM1,PM2,PM5	NA	6
P	TP53	SJACT060	Adrenocortical Carcinoma	missense	R337H	rs121912664	LOH	NA	Yes		Deleterious	Damaging	Medium	Gold	10864200	17	7574017	C	T	GCTCTCGGAACATCTCGAAG[C/T]GCTCACGCCCACGGATCTGC	120407068	NM_000546	29	36	18	35	.	.	.	.	4989	6271	2086	4058	TP53	17	7574017	7574017	C	T	missense_variant	17:g.7574017C>T	ENST00000269305:c.1200C>T	ENSP00000269305:p.R337H	0	missense_variant	PM1,PM2,PM5	NA	6
P	TP53	SJACT061	Adrenocortical Carcinoma	missense	R337H	rs121912664	LOH	NA	Yes		Deleterious	Damaging	Medium	Gold	10864200	17	7574017	C	T	GCTCTCGGAACATCTCGAAG[C/T]GCTCACGCCCACGGATCTGC	120407068	NM_000546	31	41	11	28	.	.	.	.	7556	9582	4881	9492	TP53	17	7574017	7574017	C	T	missense_variant	17:g.7574017C>T	ENST00000269305:c.1200C>T	ENSP00000269305:p.R337H	0	missense_variant	PM1,PM2,PM5	NA	6
P	TP53	SJACT062	Adrenocortical Carcinoma	missense	R337H	rs121912664	LOH	NA	Yes		Deleterious	Damaging	Medium	Gold	10864200	17	7574017	C	T	GCTCTCGGAACATCTCGAAG[C/T]GCTCACGCCCACGGATCTGC	120407068	NM_000546	38	39	12	27	.	.	.	.	9382	9796	4800	9492	TP53	17	7574017	7574017	C	T	missense_variant	17:g.7574017C>T	ENST00000269305:c.1200C>T	ENSP00000269305:p.R337H	0	missense_variant	PM1,PM2,PM5	NA	6
P	TP53	SJACT063	Adrenocortical Carcinoma	missense	R337H	rs121912664	LOH	NA	Yes		Deleterious	Damaging	Medium	Gold	10864200	17	7574017	C	T	GCTCTCGGAACATCTCGAAG[C/T]GCTCACGCCCACGGATCTGC	120407068	NM_000546	28	31	11	30	.	.	.	.	11097	12706	5652	11165	TP53	17	7574017	7574017	C	T	missense_variant	17:g.7574017C>T	ENST00000269305:c.1200C>T	ENSP00000269305:p.R337H	0	missense_variant	PM1,PM2,PM5	NA	6
P	TP53	SJACT064	Adrenocortical Carcinoma	missense	R337H	rs121912664	LOH	NA	Yes		Deleterious	Damaging	Medium	Gold	10864200	17	7574017	C	T	GCTCTCGGAACATCTCGAAG[C/T]GCTCACGCCCACGGATCTGC	120407068	NM_000546	31	37	18	33	.	.	.	.	4935	6556	4769	9023	TP53	17	7574017	7574017	C	T	missense_variant	17:g.7574017C>T	ENST00000269305:c.1200C>T	ENSP00000269305:p.R337H	0	missense_variant	PM1,PM2,PM5	NA	6
P	TP53	SJACT066	Adrenocortical Carcinoma	missense	R337H	rs121912664	LOH	NA	Yes		Deleterious	Damaging	Medium	Gold	10864200	17	7574017	C	T	GCTCTCGGAACATCTCGAAG[C/T]GCTCACGCCCACGGATCTGC	120407068	NM_000546	13	17	7	17	.	.	.	.	5913	7269	3566	7404	TP53	17	7574017	7574017	C	T	missense_variant	17:g.7574017C>T	ENST00000269305:c.1200C>T	ENSP00000269305:p.R337H	0	missense_variant	PM1,PM2,PM5	NA	6
P	TP53	SJACT067	Adrenocortical Carcinoma	missense	R337H	rs121912664	LOH	NA	Yes		Deleterious	Damaging	Medium	Gold	10864200	17	7574017	C	T	GCTCTCGGAACATCTCGAAG[C/T]GCTCACGCCCACGGATCTGC	120407068	NM_000546	26	52	11	24	.	.	.	.	8658	12932	6081	11329	TP53	17	7574017	7574017	C	T	missense_variant	17:g.7574017C>T	ENST00000269305:c.1200C>T	ENSP00000269305:p.R337H	0	missense_variant	PM1,PM2,PM5	NA	6
P	TP53	SJACT068	Adrenocortical Carcinoma	missense	R337H	rs121912664	LOH	NA	Yes		Deleterious	Damaging	Medium	Gold	10864200	17	7574017	C	T	GCTCTCGGAACATCTCGAAG[C/T]GCTCACGCCCACGGATCTGC	120407068	NM_000546	38	38	9	24	.	.	.	.	6320	6536	5416	10151	TP53	17	7574017	7574017	C	T	missense_variant	17:g.7574017C>T	ENST00000269305:c.1200C>T	ENSP00000269305:p.R337H	0	missense_variant	PM1,PM2,PM5	NA	6
P	TP53	SJACT069	Adrenocortical Carcinoma	missense	R337H	rs121912664	LOH	NA	Yes		Deleterious	Damaging	Medium	Gold	10864200	17	7574017	C	T	GCTCTCGGAACATCTCGAAG[C/T]GCTCACGCCCACGGATCTGC	120407068	NM_000546	40	42	13	29	.	.	.	.	7341	7579	4019	8078	TP53	17	7574017	7574017	C	T	missense_variant	17:g.7574017C>T	ENST00000269305:c.1200C>T	ENSP00000269305:p.R337H	0	missense_variant	PM1,PM2,PM5	NA	6
P	TP53	SJACT070	Adrenocortical Carcinoma	missense	R337H	rs121912664	LOH	NA	Yes		Deleterious	Damaging	Medium	Gold	10864200	17	7574017	C	T	GCTCTCGGAACATCTCGAAG[C/T]GCTCACGCCCACGGATCTGC	120407068	NM_000546	28	38	13	30	.	.	.	.	5721	7063	2306	4583	TP53	17	7574017	7574017	C	T	missense_variant	17:g.7574017C>T	ENST00000269305:c.1200C>T	ENSP00000269305:p.R337H	0	missense_variant	PM1,PM2,PM5	NA	6
P	TP53	SJACT071	Adrenocortical Carcinoma	missense	R337H	rs121912664	LOH	NA	Yes		Deleterious	Damaging	Medium	Gold	10864200	17	7574017	C	T	GCTCTCGGAACATCTCGAAG[C/T]GCTCACGCCCACGGATCTGC	120407068	NM_000546	23	30	28	39	.	.	.	.	4777	5495	3951	7543	TP53	17	7574017	7574017	C	T	missense_variant	17:g.7574017C>T	ENST00000269305:c.1200C>T	ENSP00000269305:p.R337H	0	missense_variant	PM1,PM2,PM5	NA	6
P	TP53	SJCPC001011	Choroid Plexus Carcinoma	missense	R248Q	rs11540652	LOH	0.000153775	Yes	2	Deleterious	Damaging	Medium	Gold	1565143	17	7577538	C	T	TGATGGTGAGGATGGGCCTC[C/T]GGTTCATGCCGCCCATGCAG	120407068	NM_000546	20	22	16	31	.	.	.	.	8277	9727	4544	9387	TP53	17	7577538	7577538	C	T	missense_variant	17:g.7577538C>T	ENST00000269305:c.933C>T	ENSP00000269305:p.R248Q	0	missense_variant	PM1,PM2,PM5	NA	6
P	TP53	SJHGG115	High Grade Glioma	missense	R248Q	rs11540652	LOH	0.000153775	Yes	2	Deleterious	Damaging	Medium	Gold	1565143	17	7577538	C	T	TGATGGTGAGGATGGGCCTC[C/T]GGTTCATGCCGCCCATGCAG	120407068	NM_000546	.	.	.	.	154	164	124	323	12470	13539	5175	13371	TP53	17	7577538	7577538	C	T	missense_variant	17:g.7577538C>T	ENST00000269305:c.933C>T	ENSP00000269305:p.R248Q	0	missense_variant	PM1,PM2,PM5	NA	6
P	TP53	SJHYPO005	Hypodiploid ALL	missense	G245S	rs28934575	LOH	0.000153775	Yes	2	Deleterious	Damaging	Medium	Gold	1565143	17	7577548	C	T	GATGGGCCTCCGGTTCATGC[C/T]GCCCATGCAGGAACTGTTAC	120407068	NM_000546	.	.	.	.	38	51	24	51	6277	8063	3589	7144	TP53	17	7577548	7577548	C	T	missense_variant	17:g.7577548C>T	ENST00000269305:c.923C>T	ENSP00000269305:p.G245S	0	missense_variant	PM1,PM2,PM5	NA	6
P	TP53	SJOS001119	Osteosarcoma	missense	R337L		0.25 copy loss	NA	Yes		Deleterious	Damaging	Medium	Gold	10864200, 20426520	17	7574017	C	A	GCTCTCGGAACATCTCGAAG[C/A]GCTCACGCCCACGGATCTGC	120407068	NM_000546	30	45	15	28	.	.	.	.	4765	6312	2374	4783	TP53	17	7574017	7574017	C	A	missense_variant	17:g.7574017C>A	ENST00000269305:c.1200C>A	ENSP00000269305:p.R337L	0	missense_variant	PM1,PM2,PM5	NA	6
P	TP53	SJOS006	Osteosarcoma	missense	R337L		0.5 copy loss	NA	Yes		Deleterious	Damaging	Medium	Gold	10864200, 20426520	17	7574017	C	A	GCTCTCGGAACATCTCGAAG[C/A]GCTCACGCCCACGGATCTGC	120407068	NM_000546	17	28	11	22	.	.	.	.	3451	4895	3540	7035	TP53	17	7574017	7574017	C	A	missense_variant	17:g.7574017C>A	ENST00000269305:c.1200C>A	ENSP00000269305:p.R337L	0	missense_variant	PM1,PM2,PM5	NA	6
B	BRCA2	SJPHALL005	BCR-ABL1 ALL	frameshift	S3366fs			NA						Gold		13	32972747	-	ATTATATCTA	ATATCTGTCA(---------->ATTATATCTA)GTGAATCCAC	119395734	NM_000059	26	57	13	27	.	.	.	.	Sanger	Sanger	Sanger	Sanger	BRCA2	13	32972747	32972748	-	ATTATATCTA	frameshift_variant	13:g.32972747_32972748insATTATATCTA	ENST00000544455:c.10324_10325insATTATATCTA	ENSP00000439902:p.3366	0	frameshift_variant	PM2,PSC1	NA	6
B	MSH6	SJAMLM7066	Acute megakaryoblastic leukemia	frameshift	K1358fs			NA						Gold		2	48033988	-	GATT	GACTTTGATT(---->GATT)AAGGAATTAT	4504191	NM_000179	.	.	.	.	107	219	46	95	N/A	N/A	N/A	N/A	MSH6	2	48033988	48033989	-	GATT	frameshift_variant	2:g.48033988_48033989insGATT	ENST00000234420:c.4224_4225insGATT	ENSP00000234420:p.1358	0	frameshift_variant	PM2,PSC1	NA	6
B	MSH6	SJPHALL018	BCR-ABL1 ALL	frameshift	K1358fs			NA						Gold		2	48033988	-	GATT	GACTTTGATT(---->GATT)AAGGAATTAT	4504191	NM_000179	23	59	19	41	.	.	.	.	2040	5746	1373	5691	MSH6	2	48033988	48033989	-	GATT	frameshift_variant	2:g.48033988_48033989insGATT	ENST00000234420:c.4224_4225insGATT	ENSP00000234420:p.1358	0	frameshift_variant	PM2,PSC1	NA	6
B	MSH6	SJPHALL020037	BCR-ABL1 ALL	frameshift	K1358fs			NA						Gold		2	48033988	-	GATT	GACTTTGATT(---->GATT)AAGGAATTAT	4504191	NM_000179	16	48	13	34	21	59	27	71	135	428	959	2780	MSH6	2	48033988	48033989	-	GATT	frameshift_variant	2:g.48033988_48033989insGATT	ENST00000234420:c.4224_4225insGATT	ENSP00000234420:p.1358	0	frameshift_variant	PM2,PSC1	NA	6
PP	ERCC2	SJETV070	ETV6-RUNX1 ALL	frameshift	R669fs									Silver		19	45855805	T	-	GTCTTGCCCC(T>-)GATGGCCCGA	15834617	NM_000400	14	34	16	38	.	.	.	.	.	.	.	.	ERCC2	19	45855805	45855805	T	-	frameshift_variant	19:g.45855805_45855805delT	ENST00000391945:c.2083delT	ENSP00000375809:p.669	0	frameshift_variant	PM2,PSC1	NA	6
PP	MUTYH	SJE2A028	B-Lineage ALL E2A-PBX1 Subtype	splice	V309_E11splice	rs77542170		NA						Gold	15180946	1	45797760	T	C	AGAGCTGTTCCTGCTCCACC[T/C]GAGAGGCACAGGGTTGAGTG	6912520	NM_012222	.	.	.	.	104	213	57	135	3955	7325	3453	6576	MUTYH	1	45797760	45797760	T	C	splice_acceptor_variant	1:g.45797760T>C	ENST00000372098:c.T>C	ENSP00000361170:p.	0	splice_acceptor_variant	PM2,PSC1	NA	6
PP	MUTYH	SJMB016	Medulloblastoma	splice	V309_E11splice	rs77542170		NA						Gold	15180946	1	45797760	T	C	AGAGCTGTTCCTGCTCCACC[T/C]GAGAGGCACAGGGTTGAGTG	6912520	NM_012222	13	19	11	18	.	.	.	.	2713	5266	1474	2686	MUTYH	1	45797760	45797760	T	C	splice_acceptor_variant	1:g.45797760T>C	ENST00000372098:c.T>C	ENSP00000361170:p.	0	splice_acceptor_variant	PM2,PSC1	NA	6
PP	SH2B3	SJHYPO056	Hypodiploid ALL	frameshift	T313_A315fs	N/A	LOH	NA						Gold		12	111884940	CAGAAGCA	-	CTGGAGAGCA(CAGAAGCA>--------)GAGATGCATA	4885455	NM_005475	30	35	10	30	.	.	.	.	Sanger	Sanger	Sanger	Sanger	SH2B3	12	111884940	111884947	CAGAAGCA	-	frameshift_variant	12:g.111884940_111884947delCAGAAGCA	ENST00000341259:c.1295_1302delCAGAAGCA	ENSP00000345492:p.313-315	0	frameshift_variant	PM2,PSC1	NA	6
P	ATM	SJE2A062	B-Lineage ALL E2A-PBX1 Subtype	frameshift	V1268fs									Gold		11	108155009	G	-	TTTTGATGAG(G>-)TGAAGTCCAT	71902540	NM_000051	.	.	.	.	23	72	17	67	.	.	.	.	ATM	11	108155009	108155009	G	-	frameshift_variant	11:g.108155009_108155009delG	ENST00000278616:c.4187delG	ENSP00000278616:p.1268	0	frameshift_variant	PM2,PSC1	NA	6
P	ATM	SJHGG027	High Grade Glioma	frameshift	L2312fs	N/A		NA						Gold		11	108196911	-	T	CCTGAGTATT(->T)CTCAAGCAAA	71902540	NM_000051	21	50	12	30	.	.	.	.	Sanger	Sanger	Sanger	Sanger	ATM	11	108196911	108196912	-	T	frameshift_variant	11:g.108196911_108196912insT	ENST00000278616:c.7319_7320insT	ENSP00000278616:p.2312	0	frameshift_variant	PM2,PSC1	NA	6
P	ATM	SJPHALL020043	BCR-ABL1 ALL	frameshift	S381fs									Gold		11	108119737	-	ACAG	GTGATTACAG(---->ACAG)TGTCCCTTGC	71902540	NM_000051	16	58	19	59	.	.	.	.	.	.	.	.	ATM	11	108119737	108119738	-	ACAG	frameshift_variant	11:g.108119737_108119738insACAG	ENST00000278616:c.1528_1529insACAG	ENSP00000278616:p.381-382	0	frameshift_variant	PM2,PSC1	NA	6
P	BLM	SJHYPER125	Hyperdiploid ALL	frameshift	S517fs									Silver		15	91304153	-	A	AAAAATGAAA(->A)GCTCTTATTT	4557365	NM_000057	25	41	18	35					.	.	.	.	BLM	15	91304153	91304154	-	A	frameshift_variant	15:g.91304153_91304154insA	ENST00000355112:c.1668_1669insA	ENSP00000347232:p.517	0	frameshift_variant	PM2,PSC1	NA	6
P	BRIP1	SJEWS001318	Ewing's sarcoma	nonsense	R798*	rs137852986		0.00030755	Yes					Silver	16116423	17	59793412	G	A	ATGGTGGTCATTGTATTGTC[G/A]TTTTAGTTCAACCTAATAAT	301897118	NM_032043	18	36	23	42	.	.	.	.	.	.	.	.	BRIP1	17	59793412	59793412	G	A	stop_gained	17:g.59793412G>A	ENST00000259008:c.2660G>A	ENSP00000259008:p.R798*	0	stop_gained	PM2,PSC1	NA	6
P	ERCC3	SJEPD029	Ependymoma	frameshift	S335fs									Silver		2	128046258	C	-	CAATGACCCC(C>-)GAACGTGCAC	4557563	NM_000122	22	63	16	53					.	.	.	.	ERCC3	2	128046258	128046258	C	-	frameshift_variant	2:g.128046258_128046258delC	ENST00000285398:c.1100delC	ENSP00000285398:p.335	0	frameshift_variant	PM2,PSC1	NA	6
P	ERCC3	SJEPD036	Ependymoma	nonsense	R109*	rs34295337		0.000922651			Tolerated			Silver		2	128050332	G	A	CTCATGCACATGGGTTGGTC[G/A]GCACACTGGCTCTGCAATAG	4557563	NM_000122	22	42	9	19	.	.	.	.	.	.	.	.	ERCC3	2	128050332	128050332	G	A	stop_gained	2:g.128050332G>A	ENST00000285398:c.420G>A	ENSP00000285398:p.R109*	0	stop_gained	PM2,PSC1	NA	6
P	ERCC3	SJHYPER097	Hyperdiploid ALL	nonsense	R425*	rs121913047			Yes		Tolerated			Silver	16947863	2	128044348	G	A	CTTGAGCCACTCCATGACTC[G/A]CTCGGCCTCCCAGGACCTTT	4557563	NM_000122	20	41	5	18	.	.	.	.	.	.	.	.	ERCC3	2	128044348	128044348	G	A	stop_gained	2:g.128044348G>A	ENST00000285398:c.1368G>A	ENSP00000285398:p.R425*	0	stop_gained	PM2,PSC1	NA	6
P	ERCC3	SJNBL002	Neuroblastoma	nonsense	R109*	rs34295337		0.000922651			Tolerated			Silver		2	128050332	G	A	CTCATGCACATGGGTTGGTC[G/A]GCACACTGGCTCTGCAATAG	4557563	NM_000122	13	28	9	17	.	.	.	.	.	.	.	.	ERCC3	2	128050332	128050332	G	A	stop_gained	2:g.128050332G>A	ENST00000285398:c.420G>A	ENSP00000285398:p.R109*	0	stop_gained	PM2,PSC1	NA	6
P	ERCC5	SJERG009	ALL with alterations of ERG	frameshift	S659fs									Silver		13	103518037	A	-	TGAAGTGCAA(A>-)GTGTGATTAG	51988900	NM_000123	26	81	11	43	.	.	.	.	.	.	.	.	ERCC5	13	103518037	103518037	A	-	frameshift_variant	13:g.103518037_103518037delA	ENST00000355739:c.3398delA	ENSP00000347978:p.659	0	frameshift_variant	PM2,PSC1	NA	6
P	FANCC	SJEWS001302	Ewing's sarcoma	nonsense	R185*	rs121917783		0.000461326			Tolerated			Silver	7689011	9	97912338	G	A	AATAAGTGGGACACAAACTC[G/A]TGACAGGGACGCCACTCGCT	56118236	NM_000136	16	39	15	29	.	.	.	.	.	.	.	.	FANCC	9	97912338	97912338	G	A	stop_gained	9:g.97912338G>A	ENST00000289081:c.808G>A	ENSP00000289081:p.R185*	0	stop_gained	PM2,PSC1	NA	6
P	FANCI	SJETV036	ETV6-RUNX1 ALL	nonsense	Y487*						Tolerated			Silver		15	89824480	T	A	GTCACAGAAGCTTTTGACTA[T/A]TTGTCCTTTCTGCCCCTTCA	164607124	NM_001113378	28	45	18	38	.	.	.	.	.	.	.	.	FANCI	15	89824480	89824480	T	A	stop_gained	15:g.89824480T>A	ENST00000310775:c.1547T>A	ENSP00000310842:p.Y487*	0	stop_gained	PM2,PSC1	NA	6
P	FANCL	SJNBL156	Neuroblastoma	frameshift	Q350fs									Silver		2	58387285	CT	-	TGTTAAAACT(CT>--)GTCTACTAGT	49472819	NM_018062	.	.	.	.	28	93	34	136	.	.	.	.	FANCL	2	58387285	58387286	CT	-	frameshift_variant	2:g.58387285_58387286delCT	ENST00000402135:c.1101_1102delCT	ENSP00000385021:p.355	0	frameshift_variant	PM2,PSC1	NA	6
P	FANCL	SJOS001126	Osteosarcoma	frameshift	Q99fs			0.000153775						Silver		2	58449154	TT	-	CATACAGCTC(TT>--)GTCTATTCTT	49472819	NM_018062	27	69	16	39	.	.	.	.	.	.	.	.	FANCL	2	58449154	58449155	TT	-	frameshift_variant	2:g.58449154_58449155delTT	ENST00000402135:c.333_334delTT	ENSP00000385021:p.99	0	frameshift_variant	PM2,PSC1	NA	6
P	MUTYH	SJEWS010375	Ewing's sarcoma	frameshift	A379fs	N/A		NA						Gold	12606733	1	45797374	G	-	GGCCCCAAGG(G>-)CCCCAGGCTG	6912520	NM_012222	22	68	12	40	.	.	.	.	N/A	N/A	N/A	N/A	MUTYH	1	45797374	45797374	G	-	frameshift_variant	1:g.45797374_45797374delG	ENST00000372098:c.1270delG	ENSP00000361170:p.379	0	frameshift_variant	PM2,PSC1	NA	6
P	NBN	SJEPD023	Ependymoma	frameshift	S418_N419fs											8	90967651	ATTT	-	TAGCCAAAGT(ATTT>----)GATACCATAC	33356172	NM_002485	19	57	18	35	.	.	.	.	.	.	.	.	NBN	8	90967651	90967654	ATTT	-	frameshift_variant	8:g.90967651_90967654delATTT	ENST00000265433:c.1409_1412delATTT	ENSP00000265433:p.418-419	0	frameshift_variant	PM2,PSC1	NA	6
P	NOP10	SJBALL074	BALL	frameshift	F2fs			0.000153775								15	34635271	A	-	TACTGGAGAA(A>-)CATGATCGCT	8923942	NM_018648	.	.	.	.	61	195	65	196	.	.	.	.	NOP10	15	34635271	34635271	A	-	frameshift_variant	15:g.34635271_34635271delA	ENST00000328848:c.108delA	ENSP00000332198:p.2	0	frameshift_variant	PM2,PSC1	NA	6
P	NOP10	SJEPD001509	Ependymoma	frameshift	S42_R45fs											15	34634229	TCGGTGTCGA	-	TGATGGTGAT(TCGGTGTCGA>----------)GAGTATTTGT	8923942	NM_018648	.	.	.	.	19	54	54	158	.	.	.	.	NOP10	15	34634229	34634238	TCGGTGTCGA	-	frameshift_variant	15:g.34634229_34634238delTCGGTGTCGA	ENST00000328848:c.230_239delTCGGTGTCGA	ENSP00000332198:p.42-45	0	frameshift_variant	PM2,PSC1	NA	6
P	RECQL4	SJCBF029	Core binding factor AML	frameshift	C525fs											8	145740367	A	-	AACGTGAGGC(A>-)GGGGCTGCGC	284005309	NM_004260	18	56	21	33					.	.	.	.	RECQL4	8	145740367	145740367	A	-	frameshift_variant	8:g.145740367_145740367delA	ENST00000428558:c.1615delA	ENSP00000475456:p.525	0	frameshift_variant	PM2,PSC1	NA	6
P	RECQL4	SJTALL065	T-cell ALL	frameshift	A727fs											8	145738976	-	GACCCAGG	GGGACCCAGG(-------->GACCCAGG)CTGCGTGCAG	284005309	NM_004260	20	81	25	90					.	.	.	.	RECQL4	8	145738976	145738977	-	GACCCAGG	frameshift_variant	8:g.145738976_145738977insGACCCAGG	ENST00000428558:c.2220_2221insGACCCAGG	ENSP00000475456:p.726-727	0	frameshift_variant	PM2,PSC1	NA	6
P	WRN	SJBALL208	BALL	frameshift	W175fs											8	30924569	G	-	CAGAGACCTG(G>-)AGCCTTAACA	110735439	NM_000553	.	.	.	.	42	152	42	143	.	.	.	.	WRN	8	30924569	30924569	G	-	frameshift_variant	8:g.30924569_30924569delG	ENST00000298139:c.774delG	ENSP00000298139:p.175	0	frameshift_variant	PM2,PSC1	NA	6
P	WRN	SJETV026	ETV6-RUNX1 ALL	frameshift	D372fs											8	30938658	A	-	CGAAAAGAAG(A>-)TGGATTTGAA	110735439	NM_000553	31	86	17	60	.	.	.	.	.	.	.	.	WRN	8	30938658	30938658	A	-	frameshift_variant	8:g.30938658_30938658delA	ENST00000298139:c.1364delA	ENSP00000298139:p.372	0	frameshift_variant	PM2,PSC1	NA	6
P	WRN	SJHYPER006	Hyperdiploid ALL	nonsense	L185*						Tolerated					8	30924598	T	A	CAGTCTGGTTAAACACCTCT[T/A]AGGTAAACAGCTCCTGAAAG	110735439	NM_000553	17	35	12	20	23	59	28	45	.	.	.	.	WRN	8	30924598	30924598	T	A	stop_gained	8:g.30924598T>A	ENST00000298139:c.803T>A	ENSP00000298139:p.L185*	0	stop_gained	PM2,PSC1	NA	6
U	BRIP1	SJBALL020625	PH-LIKE	splice	S31_E2splice									Silver		17	59938807	C	G	TAACTGCTGAAAAATACTTA[C/G]AGAATTCATCATAGCAAGCT	301897118	NM_032043	29	49	14	36	.	.	.	.	.	.	.	.	BRIP1	17	59938807	59938807	C	G	splice_donor_variant	17:g.59938807C>G	ENST00000259008:c.C>G	ENSP00000259008:p.	0	splice_donor_variant	PM2,PSC1	NA	6
U	FANCD2	SJHYPER048	Hyperdiploid ALL	missense	E906K	rs201811817		0.00030755						Silver	17436244	3	10115047	G	A	ATAGAGGCCAGCTAAACAAG[G/A]TATTGGAATGATGGGTATCC	21361861	NM_033084	.	.	.	.	11	31	11	22	.	.	.	.	FANCD2	3	10115047	10115047	G	A	splice_donor_variant	3:g.10115047G>A	ENST00000287647:c.G>A	ENSP00000287647:p.	0	splice_donor_variant	PM2,PSC1	NA	6
U	FANCF	SJBALL021895	BALL	nonsense	Q363*	rs201285915		0.000153775			Tolerated			Silver		11	22646270	G	A	TGCGCTGAGACCCAAAACTT[G/A]TCTTTTCCTAAATGCACCAC	12232377	NM_022725	14	48	6	18	.	.	.	.	.	.	.	.	FANCF	11	22646270	22646270	G	A	stop_gained	11:g.22646270G>A	ENST00000327470:c.1118G>A	ENSP00000330875:p.Q363*	0	stop_gained	PM2,PSC1	NA	6
U	FANCG	SJEPD017	Ependymoma	frameshift	S598_R601fs									Silver		9	35074171	ACGGATCCAG	-	GATCAGAGGG(ACGGATCCAG>----------)CTCAAATAGC	4759336	NM_004629	32	66	28	41	.	.	.	.	.	.	.	.	FANCG	9	35074171	35074180	ACGGATCCAG	-	frameshift_variant	9:g.35074171_35074180delACGGATCCAG	ENST00000378643:c.2286_2295delACGGATCCAG	ENSP00000367910:p.598-601	0	frameshift_variant	PM2,PSC1	NA	6
U	RECQL4	SJRB001130	Retinoblastoma	splice	R1131_E19splice											8	145737292	A	C	TGCCTGGCCTTACTGCACTC[A/C]CTCTGGCCTGCCCTGGCTCG	284005309	NM_004260	16	29	9	15	.	.	.	.	.	.	.	.	RECQL4	8	145737292	145737292	A	C	splice_donor_variant	8:g.145737292A>C	ENST00000428558:c.A>C	ENSP00000475456:p.	0	splice_donor_variant	PM2,PSC1	NA	6
P	TP53	SJHYPO120	Hypodiploid ALL	missense	R280S		LOH	NA			Deleterious	Damaging	Medium	Gold	23334668	17	7577098	T	A	TCTTCCTCTGTGCGCCGGTC[T/A]CTCCCAGGACAGGCACAAAC	120407068	NM_000546	5	7	15	36	.	.	.	.	7525	8385	2826	6463	TP53	17	7577098	7577098	T	A	missense_variant	17:g.7577098T>A	ENST00000269305:c.1030T>A	ENSP00000269305:p.R280S	0	missense_variant	PM1,PM2,PM5,PP3	NA	7
P	TP53	SJEWS010375	Ewing's sarcoma	missense	P222L	rs146340390	none	0.00030755			Deleterious	Benign	Medium	Gold	20522432	17	7578184	G	A	TTGCAAACCAGACCTCAGGC[G/A]GCTCATAGGGCACCACCACA	120407068	NM_000546	23	34	7	17	.	.	.	.	N/A	N/A	N/A	N/A	TP53	17	7578184	7578184	G	A	missense_variant	17:g.7578184G>A	ENST00000269305:c.855G>A	ENSP00000269305:p.P222L	0	missense_variant	PM2,PS1	BP4	9
U	PTPN11	SJHYPO036	Hypodiploid ALL	missense	G503R			NA			Deleterious	Damaging	Medium	Silver	12960218	12	112926887	G	C	TGGTGCGGTCTCAGAGGTCA[G/C]GGATGGTCCAGACAGAAGCA	33356177	NM_002834	.	.	.	.	256	266	93	179	8271	8723	6574	14294	PTPN11	12	112926887	112926887	G	C	missense_variant	12:g.112926887G>C	ENST00000351677:c.1705G>C	ENSP00000340944:p.G503R	0	missense_variant	PM2,PS1	NA	9
U	RET	SJHYPO055	Hypodiploid ALL	missense	K666E	rs143795581		0.000153775			Deleterious	Damaging	Low	Gold	15858153	10	43610044	A	G	GCTACCACAAGTTTGCCCAC[A/G]AGCCACCCATCTCCTCAGCT	10862703	NM_020975	24	54	17	30	.	.	.	.	4534	10854	7248	16308	RET	10	43610044	43610044	A	G	missense_variant	10:g.43610044A>G	ENST00000355710:c.2228A>G	ENSP00000347942:p.K666E	0	missense_variant	PM2,PS1	NA	9
PP	FANCI	SJPHALL020038	BCR-ABL1 ALL	missense	R1285Q	rs121918163					Deleterious	Damaging	Medium	Silver	17412408	15	89858550	G	A	CATGAAGCTCAGCACCTCAC[G/A]AGACTTCAAGATCAAAGGAA	164607124	NM_001113378	20	37	11	25	72	160	62	138	.	.	.	.	FANCI	15	89858550	89858550	G	A	missense_variant	15:g.89858550G>A	ENST00000310775:c.3940G>A	ENSP00000310842:p.R1285Q	0	missense_variant	PM2,PS1	NA	9
U	TERT	SJETV092	ETV6-RUNX1 ALL	missense	V1090M	rs121918664		0.000314515			Deleterious	Damaging	Neutral	Gold	15814878	5	1254510	C	T	GAGTGACCCCAGGAGTGGCA[C/T]GTAGGTGACACGGTGTCGAG	109633031	NM_198253	20	34	12	25	.	.	.	.	.	.	.	.	TERT	5	1254510	1254510	C	T	missense_variant	5:g.1254510C>T	ENST00000310581:c.3326C>T	ENSP00000309572:p.V1090M	0	missense_variant	PM2,PS1	NA	9
P	BRCA1	SJBALL021324	ALL with alterations of ERG	frameshift	I783fs		none	NA						Gold	11920643	17	41245200	AT	-	CAGTAACGAG(AT>--)ACTTTCCTGA	237681119	NM_007300	.	.	.	.	28	56	20	46	3650	12245	3282	11633	BRCA1	17	41245200	41245201	AT	-	frameshift_variant	17:g.41245200_41245201delAT	ENST00000471181:c.2579_2580delAT	ENSP00000418960:p.783	0	frameshift_variant	PM2,PVS1	NA	10
P	NF1	SJEPD034	Ependymoma	nonsense	Y1106*		none	NA			Tolerated			Gold	22190595	17	29559721	C	G	GTCTTTTTATTTCTCAGATA[C/G]TTCACATTATTTATGAACCT	4557793	NM_000267	35	65	25	44	.	.	.	.	3085	5772	2966	5676	NF1	17	29559721	29559721	C	G	stop_gained	17:g.29559721C>G	ENST00000358273:c.3701C>G	ENSP00000351015:p.Y1106*	0	stop_gained	PM2,PVS1	NA	10
P	NF1	SJHGG089	High Grade Glioma	nonsense	R416*		p.F2176fs	NA	Yes	1	Tolerated			Gold	10543400	17	29528489	C	T	TGCTGGTAAATTCACTCCAT[C/T]GAATCATCACCAATGTAAGT	4557793	NM_000267	.	.	.	.	21	48	35	92	2779	5263	3828	7541	NF1	17	29528489	29528489	C	T	stop_gained	17:g.29528489C>T	ENST00000358273:c.1629C>T	ENSP00000351015:p.R416*	0	stop_gained	PM2,PVS1	NA	10
P	NF1	SJLGG022	Low Grade Glioma	splice	R2214_E43splice		p.T2263_Y2264fs	NA						Gold	15146469	17	29664899	G	A	TGGACAGAACTAGCTCAAAG[G/A]TATGTCCTAAATTAAATATA	4557793	NM_000267	8	31	7	16	.	.	.	.	3504	6692	2795	5608	NF1	17	29664899	29664899	G	A	splice_donor_variant	17:g.29664899G>A	ENST00000358273:c.G>A	ENSP00000351015:p.	0	splice_donor_variant	PM2,PVS1	NA	10
P	NF2	SJEPD023	Ependymoma	splice	K149_E4splice		LOH	NA						Gold	15684865	22	30038275	G	A	CTTACGCCGTCCAGGCCAAG[G/A]TAGGCTCAAAGAAGAAAAAT	4557795	NM_000268	40	44	20	39	.	.	.	.	9943	10588	6904	13930	NF2	22	30038275	30038275	G	A	splice_donor_variant	22:g.30038275G>A	ENST00000338641:c.G>A	ENSP00000344666:p.	0	splice_donor_variant	PM2,PVS1	NA	10
P	PTCH1	SJBALL013	BALL	frameshift	V1082fs		none	NA						Gold		9	98218616	-	C	CAGGATGACC(->C)ACGGGCACGG	134254466	NM_001083603	32	61	27	46	.	.	.	.	N/A	N/A	N/A	N/A	PTCH1	9	98218616	98218617	-	C	frameshift_variant	9:g.98218616_98218617insC	ENST00000331920:c.3547_3548insC	ENSP00000332353:p.1083	0	frameshift_variant	PM2,PVS1	NA	10
P	RB1	SJOS001111	Osteosarcoma	splice	V314_E10splice		LOH	NA						Gold		13	48941629	G	A	CAGTGACTTTTTTCTTTCAA[G/A]GTTGAAAATCTTTCTAAACG	108773787	NM_000321	41	48	19	38	.	.	.	.	2223	2580	1977	4186	RB1	13	48941629	48941629	G	A	splice_acceptor_variant	13:g.48941629G>A	ENST00000267163:c.G>A	ENSP00000267163:p.	0	splice_acceptor_variant	PM2,PVS1	NA	10
P	RET	SJEWS001308	Ewing's sarcoma	missense	L790F	rs75030001	none	NA			Deleterious	Damaging	Low	Gold	9506724	10	43613906	G	C	CACCCACATGTCATCAAATT[G/C]TATGGGGCCTGCAGCCAGGA	10862703	NM_020975	23	47	16	34	.	.	.	.	7592	14385	7144	13226	RET	10	43613906	43613906	G	C	missense_variant	10:g.43613906G>C	ENST00000355710:c.2602G>C	ENSP00000347942:p.L790F	0	missense_variant	PM2,PP3,PS1	NA	10
P	TP53	SJACT014	Adrenocortical Carcinoma	splice	T125_E4splice		LOH	NA						Gold	7887414	17	7579311	C	T	CAGCCCCTCAGGGCAACTGA[C/T]CGTGCAAGTCACAGACTTGG	120407068	NM_000546	.	.	.	.	32	38	43	89	5750	6593	5631	10744	TP53	17	7579311	7579311	C	T	splice_donor_variant	17:g.7579311C>T	ENST00000269305:c.C>T	ENSP00000269305:p.	0	splice_donor_variant	PM2,PVS1	NA	10
P	TP53	SJACT025	Adrenocortical Carcinoma	frameshift	N310fs		LOH	NA	Yes					Gold		17	7576916	-	T	AGCTGGTGTT(->T)GTTGGGCAGT	120407068	NM_000546	.	.	.	.	44	74	79	165	5007	8129	4486	10018	TP53	17	7576916	7576917	-	T	frameshift_variant	17:g.7576916_7576917insT	ENST00000269305:c.1119_1120insT	ENSP00000269305:p.310	0	frameshift_variant	PM2,PVS1	NA	10
P	TP53	SJHYPO004	Hypodiploid ALL	frameshift	D49fs		LOH	NA						Gold	23334668	17	7579541	TC	-	TTGTTCAATA(TC>--)GTCCGGGGAC	120407068	NM_000546	21	24	11	24	.	.	.	.	3419	3780	899	1873	TP53	17	7579541	7579542	TC	-	frameshift_variant	17:g.7579541_7579542delTC	ENST00000269305:c.335_336delTC	ENSP00000269305:p.49	0	frameshift_variant	PM2,PVS1	NA	10
P	TP53	SJHYPO051	Hypodiploid ALL	frameshift	G108_R110fs		LOH	NA						Gold	23334668	17	7579359	GGAAA	-	AAGCCCAGAC(GGAAA>-----)CCGTAGCTGC	120407068	NM_000546	15	21	7	23	.	.	.	.	N/A	N/A	N/A	N/A	TP53	17	7579359	7579363	GGAAA	-	frameshift_variant	17:g.7579359_7579363delGGAAA	ENST00000269305:c.514_518delGGAAA	ENSP00000269305:p.108-110	0	frameshift_variant	PM2,PVS1	NA	10
P	TP53	SJHYPO126	Hypodiploid ALL	frameshift	I162fs		LOH	NA						Gold	23334668	17	7578444	G	-	ACTGCTTGTA(G>-)ATGGCCATGG	120407068	NM_000546	.	.	.	.	32	40	14	30	7064	9004	5180	12476	TP53	17	7578444	7578444	G	-	frameshift_variant	17:g.7578444_7578444delG	ENST00000269305:c.676delG	ENSP00000269305:p.162	0	frameshift_variant	PM2,PVS1	NA	10
P	TP53	SJOS001110	Osteosarcoma	frameshift	F109_R110fs		none	NA						Gold	9667734, 21552135, 23580068	17	7579358	CGGA	-	GAAGCCCAGA(CGGA>----)AACCGTAGCT	120407068	NM_000546	13	36	8	21	.	.	.	.	N/A	N/A	N/A	N/A	TP53	17	7579358	7579361	CGGA	-	frameshift_variant	17:g.7579358_7579361delCGGA	ENST00000269305:c.516_519delCGGA	ENSP00000269305:p.109-110	0	frameshift_variant	PM2,PVS1	NA	10
PP	VHL	SJHYPER126	Hyperdiploid ALL	missense	L188V	rs5030824	none	NA	Yes		Deleterious	Damaging	Medium	Gold	7563486	3	10191569	C	G	TCAGGTCGCTCTACGAAGAT[C/G]TGGAAGACCACCCAAATGTG	4507891	NM_000551	15	31	14	24	.	.	.	.	2060	3686	2537	4618	VHL	3	10191569	10191569	C	G	missense_variant	3:g.10191569C>G	ENST00000256474:c.1402C>G	ENSP00000256474:p.L188V	0	missense_variant	PM2,PP3,PS1	NA	10
U	ALK	SJOS001125	Osteosarcoma	nonsense	R1209*			NA						Silver		2	29443592	G	A	CGGGCGAGGGCGGGTCTCTC[G/A]GAGGAAGGACTTGAGGTCTC	29029632	NM_004304	19	34	10	20	.	.	.	.	2618	5411	2088	4056	ALK	2	29443592	29443592	G	A	stop_gained	2:g.29443592G>A	ENST00000389048:c.4532G>A	ENSP00000373700:p.R1209*	0	stop_gained	PM2,PVS1	NA	10
U	KRAS	SJCBF003	Core binding factor AML	nonsense	C180*	rs373169526		0.000153846			Tolerated			Silver		12	25368405	A	T	ATGCATTTTTTAATTTTCAC[A/T]CAGCCAGGAGTCTTTTCTTC	15718763	NM_033360	13	29	18	38	.	.	.	.	4674	9001	4307	8496	KRAS	12	25368405	25368405	A	T	stop_gained	12:g.25368405A>T	ENST00000256078:c.604A>T	ENSP00000256078:p.C180*	0	stop_gained	PM2,PVS1	NA	10
U	PTCH1	SJEPD001502	Ependymoma	nonsense	G1295*			NA			Tolerated			Gold		9	98209652	C	A	GGGCTGCTGGCCTTGCCGTC[C/A]GGGAGGCAGGGACCCTGAGT	134254432	NM_001083603	.	.	.	.	14	24	17	28	4017	5686	2740	5253	PTCH1	9	98209652	98209652	C	A	stop_gained	9:g.98209652C>A	ENST00000331920:c.4186C>A	ENSP00000332353:p.G1296*	0	stop_gained	PM2,PVS1	NA	10
PP	FANCM	SJE2A056	B-Lineage ALL E2A-PBX1 Subtype	nonsense	Q1701*	rs147021911		0.000768876			Deleterious			Silver		14	45658326	C	T	CTGTTAAGAAGAACAAACAA[C/T]AGGACCATTGTTTAAATTCA	74959747	NM_020937	21	62	23	35	.	.	.	.	.	.	.	.	FANCM	14	45658326	45658326	C	T	stop_gained	14:g.45658326C>T	ENST00000267430:c.5186C>T	ENSP00000267430:p.Q1701*	0	stop_gained	PM2,PVS1	NA	10
P	DDB2	SJE2A029	B-Lineage ALL E2A-PBX1 Subtype	frameshift	T266_V267fs									Silver		11	47256403	AG	-	TAGATCAAAC(AG>--)TGAAAATTTG	4557515	NM_000107	.	.	.	.	41	99	40	98	.	.	.	.	DDB2	11	47256403	47256404	AG	-	frameshift_variant	11:g.47256403_47256404delAG	ENST00000256996:c.993_994delAG	ENSP00000256996:p.266-267	0	frameshift_variant	PM2,PVS1	NA	10
P	FANCM	SJOS001	Osteosarcoma	nonsense	W181*		LOH				Tolerated			Silver		14	45606305	G	A	TTCCACCAGGAAGGAAATAT[G/A]GTGCAGTAAGAGAGTGCTTT	74959747	NM_020937	63	71	21	40	.	.	.	.	.	.	.	.	FANCM	14	45606305	45606305	G	A	stop_gained	14:g.45606305G>A	ENST00000267430:c.627G>A	ENSP00000267430:p.W181*	0	stop_gained	PM2,PVS1	NA	10
U	BLM	SJBALL020609	ALL with alterations of ERG	missense	C1055S	rs367543029			Yes		Deleterious	Damaging	Medium	Silver	7585968	15	91337541	G	C	TGGATTTAATCCTGATTTTT[G/C]TAAGAAACACCCAGATGTTT	4557365	NM_000057	14	35	18	35	.	.	.	.	.	.	.	.	BLM	15	91337541	91337541	G	C	missense_variant	15:g.91337541G>C	ENST00000355112:c.3282G>C	ENSP00000347232:p.C1055S	0	missense_variant	PM2,PP3,PS1	NA	10
P	TP53	SJACT012	Adrenocortical Carcinoma	missense	E285V	rs121912667	LOH	NA	Yes		Deleterious	Damaging	Medium	Gold	18762572	17	7577084	T	A	TCTTGCGGAGATTCTCTTCC[T/A]CTGTGCGCCGGTCTCTCCCA	120407068	NM_000546	.	.	.	.	313	407	101	223	Sanger	Sanger	Sanger	Sanger	TP53	17	7577084	7577084	T	A	missense_variant	17:g.7577084T>A	ENST00000269305:c.1044T>A	ENSP00000269305:p.E285V	0	missense_variant	PM1,PM2,PS1	NA	11
P	TP53	SJRHB039	Rhabdosarcoma	missense	R248W	rs121912651	LOH	NA	Yes	2	Deleterious	Damaging	Medium	Gold	1978757	17	7577539	G	A	GATGGTGAGGATGGGCCTCC[G/A]GTTCATGCCGCCCATGCAGG	120407068	NM_000546	.	.	.	.	46	51	43	79	8535	10397	5009	10059	TP53	17	7577539	7577539	G	A	missense_variant	17:g.7577539G>A	ENST00000269305:c.932G>A	ENSP00000269305:p.R248W	0	missense_variant	PM1,PM2,PS1	NA	11
U	PTPN11	SJBALL021081	ALL with alterations of ERG	missense	G60V			NA	Yes	1	Deleterious	Damaging	High	Silver	11992261	12	112888163	G	T	CATCAAGATTCAGAACACTG[G/T]TGATTACTATGACCTGTATG	33356177	NM_002834	.	.	.	.	25	87	25	69	500	1283	2048	4490	PTPN11	12	112888163	112888163	G	T	missense_variant	12:g.112888163G>T	ENST00000351677:c.377G>T	ENSP00000340944:p.G60V	0	missense_variant	PM1,PM2,PS1	NA	11
U	DDB2	SJTALL004	T-cell ALL	missense	R273H	rs121434640			Yes		Deleterious	Probably damaging	Medium	Silver	8798680	11	47256423	G	A	AGTGAAAATTTGGGACCTGC[G/A]CCAGGTTAGAGGGAAAGCCA	4557515	NM_000107	9	19	5	11	.	.	.	.	.	.	.	.	DDB2	11	47256423	47256423	G	A	missense_variant	11:g.47256423G>A	ENST00000256996:c.1013G>A	ENSP00000256996:p.R273H	0	missense_variant	PM2,PM5,PS1	NA	11
P	RET	SJHYPO146	Hypodiploid ALL	missense	V804M	rs79658334	0.5 copy loss	0.000155448			Deleterious	Damaging	Neutral	Gold	8797874	10	43614996	G	A	CAGGCCCGCTCCTCCTCATC[G/A]TGGAGTACGCCAAATACGGC	10862703	NM_020975	8	13	22	35	.	.	.	.	2943	4356	3188	6785	RET	10	43614996	43614996	G	A	missense_variant	10:g.43614996G>A	ENST00000355710:c.2642G>A	ENSP00000347942:p.V804M	0	missense_variant	PM2,PM5,PP3,PS1	NA	12
P	TP53	SJACT010	Adrenocortical Carcinoma	nonsense	R196*		LOH	NA	Yes		Tolerated			Gold	7978053	17	7578263	G	A	ACGCAAATTTCCTTCCACTC[G/A]GATAAGATGCTGAGGAGGGG	120407068	NM_000546	.	.	.	.	74	93	94	200	8228	9167	3037	5811	TP53	17	7578263	7578263	G	A	stop_gained	17:g.7578263G>A	ENST00000269305:c.776G>A	ENSP00000269305:p.R196*	0	stop_gained	PM2,PM5,PVS1	NA	12
P	TP53	SJHGG028	High Grade Glioma	nonsense	R196*		LOH	NA	Yes		Tolerated			Gold	7978053	17	7578263	G	A	ACGCAAATTTCCTTCCACTC[G/A]GATAAGATGCTGAGGAGGGG	120407068	NM_000546	39	43	13	29	.	.	.	.	11723	12862	5105	11396	TP53	17	7578263	7578263	G	A	stop_gained	17:g.7578263G>A	ENST00000269305:c.776G>A	ENSP00000269305:p.R196*	0	stop_gained	PM2,PM5,PVS1	NA	12
P	BRCA2	SJBALL079	BALL	splice	W2830_E20splice		none	NA						Gold	12065746	13	32945092	G	A	GTGTGTAACACATTATTACA[G/A]TGGATGGAGAAGACATCATC	119395734	NM_000059	.	.	.	.	23	47	22	43	Sanger	Sanger	Sanger	Sanger	BRCA2	13	32945092	32945092	G	A	splice_acceptor_variant	13:g.32945092G>A	ENST00000544455:c.G>A	ENSP00000439902:p.	0	splice_acceptor_variant	PM2,PS1,PSC1	NA	13
P	BRCA2	SJE2A036	B-Lineage ALL E2A-PBX1 Subtype	nonsense	Y3098*	rs80359200	none	NA			Tolerated			Gold	12698193	13	32968863	C	G	TATTTGTCAGACGAATGTTA[C/G]AATTTACTGGCAATAAAGTT	119395734	NM_000059	.	.	.	.	23	43	19	37	5153	10378	4684	8830	BRCA2	13	32968863	32968863	C	G	stop_gained	13:g.32968863C>G	ENST00000544455:c.9521C>G	ENSP00000439902:p.Y3098*	0	stop_gained	PM2,PS1,PSC1	NA	13
P	BRCA2	SJMB039	Medulloblastoma	nonsense	L3000*	rs80359151	none	NA			Tolerated			Gold		13	32953932	T	A	ATCAGATTTATATTCTCTGT[T/A]AACAGAAGGAAAGAGATACA	119395734	NM_000059	9	24	21	42	.	.	.	.	4152	7847	3509	6727	BRCA2	13	32953932	32953932	T	A	stop_gained	13:g.32953932T>A	ENST00000544455:c.9226T>A	ENSP00000439902:p.L3000*	0	stop_gained	PM2,PS1,PSC1	NA	13
P	BRCA2	SJNBL138	Neuroblastoma	splice	W2830_E20splice		none	NA						Gold	12065746	13	32945092	G	A	GTGTGTAACACATTATTACA[G/A]TGGATGGAGAAGACATCATC	119395734	NM_000059	.	.	.	.	21	42	24	55	5280	9726	4602	9381	BRCA2	13	32945092	32945092	G	A	splice_acceptor_variant	13:g.32945092G>A	ENST00000544455:c.G>A	ENSP00000439902:p.	0	splice_acceptor_variant	PM2,PS1,PSC1	NA	13
P	MSH2	SJOS007	Osteosarcoma	nonsense	R680*	rs63749932	none	NA	Yes		Tolerated			Gold	9311737	2	47703538	C	T	GAGGTAAATCAACATATATT[C/T]GACAAACTGGGGTGATAGTA	4557761	NM_000251	35	59	13	24	.	.	.	.	9273	17230	8692	16486	MSH2	2	47703538	47703538	C	T	stop_gained	2:g.47703538C>T	ENST00000233146:c.2261C>T	ENSP00000233146:p.R680*	0	stop_gained	PM2,PS1,PSC1	NA	13
PP	SDHA	SJMLL010	Mixed Lineage Leukemia	nonsense	R75*		none	NA			Tolerated			Silver	23750034	5	224547	C	T	GCGCTGGAGGGGCAGGCTTG[C/T]GAGCTGCATTTGGCCTTTCT	156416003	NM_004168	.	.	.	.	116	219	114	210	3823	7220	4120	7757	SDHA	5	224547	224547	C	T	stop_gained	5:g.224547C>T	ENST00000264932:c.338C>T	ENSP00000264932:p.R75*	0	stop_gained	PM2,PS1,PSC1	NA	13
P	ATM	SJHGG027	High Grade Glioma	splice	L2544_E52splice	N/A		NA						Gold	9887333	11	108202604	A	C	TCTAATAGTTCTTTTCTTAC[A/C]GCTAATCTCTAGAATTTCAA	71902540	NM_000051	18	36	32	52	.	.	.	.	Sanger	Sanger	Sanger	Sanger	ATM	11	108202604	108202604	A	C	splice_acceptor_variant	11:g.108202604A>C	ENST00000278616:c.A>C	ENSP00000278616:p.	0	splice_acceptor_variant	PM2,PS1,PSC1	NA	13
P	FANCA	SJNBL135	Neuroblastoma	nonsense	E1023*		LOH							Silver	15643609	16	89818545	C	A	TTGTGGCACCCTCAAACTCA[C/A]CTGCAATCTGGAAATAATAT	66880553	NM_000135	.	.	.	.	53	66	14	44	.	.	.	.	FANCA	16	89818545	89818545	C	A	splice_donor_variant	16:g.89818545C>A	ENST00000389301:c.C>A	ENSP00000373952:p.	0	splice_donor_variant	PM2,PS1,PSC1	NA	13
P	WRN	SJHYPER001	Hyperdiploid ALL	nonsense	R369*	rs17847577		0.000615101	Yes		Tolerated				8968742	8	30938648	C	T	TACTTGGAAATAAAGTGGAA[C/T]GAAAAGAAGATGGATTTGAA	110735439	NM_000553	22	44	20	42	.	.	.	.	.	.	.	.	WRN	8	30938648	30938648	C	T	stop_gained	8:g.30938648C>T	ENST00000298139:c.1354C>T	ENSP00000298139:p.R369*	0	stop_gained	PM2,PS1,PSC1	NA	13
P	APC	SJMB002	Medulloblastoma	nonsense	Y935*	rs137854575	LOH	NA	Yes		Tolerated			Gold	1324223	5	112174096	C	A	CATACACATTCAAACACTTA[C/A]AATTTCACTAAGTCGGAAAA	189011568	NM_000038	36	38	14	23	.	.	.	.	11204	11461	6846	14276	APC	5	112174096	112174096	C	A	stop_gained	5:g.112174096C>A	ENST00000457016:c.3185C>A	ENSP00000413133:p.Y935*	0	stop_gained	PM2,PS1,PVS1	NA	17
P	RB1	^SJRB002	Retinoblastoma	nonsense	R445*	rs3092891	LOH	NA	Yes	1				Gold	2594029, 8651278, 9311732, 9973307, 11317357, 12402348, 12541220, 12955724, 14631101, 14722923, 14769601, 15166261, 15605413, 15776430, 15884040, 16972022, 17960112, 22963398	13	48953730	C	T	TTCTTTTTGTTTGTTTGTAG[C/T]GATACAAACTTGGAGTTCGC	108773787	NM_000321	20	31	0	10	.	.	.	.	6093	8028	543	6904	RB1	13	48953730	48953730	C	T	stop_gained	13:g.48953730C>T	ENST00000267163:c.1471C>T	ENSP00000267163:p.R445*	0	stop_gained	PM2,PS1,PVS1	NA	17
P	RB1	SJRB001130	Retinoblastoma	nonsense	R445*	rs3092891	LOH	NA	Yes	1				Gold	2594029, 8651278, 9311732, 9973307, 11317357, 12402348, 12541220, 12955724, 14631101, 14722923, 14769601, 15166261, 15605413, 15776430, 15884040, 16972022, 17960112, 22963398	13	48953730	C	T	TTCTTTTTGTTTGTTTGTAG[C/T]GATACAAACTTGGAGTTCGC	108773787	NM_000321	24	38	10	25	.	.	.	.	3353	4949	2405	4608	RB1	13	48953730	48953730	C	T	stop_gained	13:g.48953730C>T	ENST00000267163:c.1471C>T	ENSP00000267163:p.R445*	0	stop_gained	PM2,PS1,PVS1	NA	17
P	TP53	^SJHYPO140	Hypodiploid ALL	nonsense	R213*		LOH	NA	Yes	1	Tolerated			Gold	8134126	17	7578212	G	A	GGGCACCACCACACTATGTC[G/A]AAAAGTGTTTCTGTCATCCA	120407068	NM_000546	.	.	.	.	28	42	12	45	6427	8003	2407	9631	TP53	17	7578212	7578212	G	A	stop_gained	17:g.7578212G>A	ENST00000269305:c.827G>A	ENSP00000269305:p.R213*	0	stop_gained	PM2,PS1,PVS1	NA	17
P	TP53	SJACT024	Adrenocortical Carcinoma	splice	S367_E11splice		LOH	NA						Gold	20967502	17	7573010	T	C	CTTTTTGGACTTCAGGTGGC[T/C]GTAGGAGACAGAAGCAGGGA	120407068	NM_000546	.	.	.	.	11	22	31	35	Sanger	Sanger	Sanger	Sanger	TP53	17	7573010	7573010	T	C	splice_acceptor_variant	17:g.7573010T>C	ENST00000269305:c.T>C	ENSP00000269305:p.	0	splice_acceptor_variant	PM2,PS1,PVS1	NA	17
[truncated: 9 more columns]
