# Supplementary material for: TAPES: A tool for assessment and prioritisation in exome studies
Source: PLoS Comput Biol. 2019 Oct 15;15(10):e1007453. doi: 10.1371/journal.pcbi.1007453 (PMC6814239; doi:10.1371/journal.pcbi.1007453)
Supplement: S2 File — The Initial Benchmark folder contains all files used for the original benchmark, CharGer_and_Panel_Benchmark.xlsx: CharGer pathogenicity prediction and expert panel decision from from: Zhang, J., et al. 2015, extracted from CharGer original publication, Synthetic_VCF_for_Benchmark.vcf.vcf: Synthetic VCF file created from the CharGer_and_Panel_Benchmark.xlsx variants information, InterVar_Benchmark.txt: InterVar predictions of pathogenicity after analysis of the synthetic VCF, TAPES_Benchmark.xlsx: TAPES prediction of pathogenicity after analysis of the synthetic VCF. The results of all 3 software are compiled in S2 Table. The Validation folder contains all filed used for the validation of the pathogenicity thresholds and comparison with other software. TAPES_validation_synthetic.vcf: Synthetic VCF created with data extracted from the ClinGen evidence repository (https://erepo.clinicalgenome.org/evrepo/), TAPES_validation.charger.txt: the CharGer predictions of pathogenicity after analysis of the Synthetic VCF, TAPES_Validation.intervar.txt: InterVar prediction of pathogenicity after analysis of the synthetic VCF, TAPES_Validation.tapes.txt: TAPES prediction of pathogenicity after analysis of the Synthetic VCF. The results of all 3 software are compiled in S3 Table. (ZIP) [file pcbi.1007453.s005.zip › Initial Benchmark/InterVar_Benchmark.txt]

#Chr	Start	End	Ref	Alt	Ref.Gene	Func.refGene	ExonicFunc.refGene	Gene.ensGene	avsnp147	AAChange.ensGene	AAChange.refGene	clinvar: Clinvar	InterVar: InterVar and Evidence	Freq_gnomAD_genome_ALL	Freq_esp6500siv2_all	Freq_1000g2015aug_all	CADD_raw	CADD_phred	SIFT_score	GERP++_RS	phyloP46way_placental	dbscSNV_ADA_SCORE	dbscSNV_RF_SCORE	Interpro_domain	AAChange.knownGene	rmsk	MetaSVM_score	Freq_gnomAD_genome_POPs	OMIM	Phenotype_MIM	OrphaNumber	Orpha	Otherinfo
1	17371320	17371320	G	C	SDHB	exonic	nonsynonymous SNV	ENSG00000117118	rs74315370	ENSG00000117118:ENST00000375499:exon2:c.C136G:p.R46G	SDHB:NM_003000:exon2:c.C136G:p.R46G	clinvar: Pathogenic|Pathogenic	InterVar: Likely pathogenic PVS1=0 PS=[0, 0, 0, 0, 0] PM=[1, 1, 0, 0, 0, 0, 0] PP=[0, 0, 1, 0, 1, 0] BA1=0 BS=[0, 0, 0, 0, 0] BP=[0, 0, 0, 0, 0, 0, 0, 0]	.	.	.	6.27	29	0	2.38	.	.	.	2Fe-2S ferredoxin-type iron-sulfur binding domain|Beta-grasp domain|Succinate dehydogenase/fumarate reductase N-terminal	SDHB:uc001bae.3:exon2:c.C136G:p.R46G	.	0.956	AFR:.,AMR:.,EAS:.,FIN:.,NFE:.,OTH:.,ASJ:.	185470	115310;171300;606764;606864;612359;	201;97286;44890;29072;29072;	201|Cowden syndrome|1-9 / 1 000 000|Autosomal dominant|All ages|158350 612359 615106 615107 615108 615109 616858~97286|Carney-Stratakis syndrome|<1 / 1 000 000|Autosomal dominant|Adolescent<br>Adult|606864~44890|Gastrointestinal stromal tumor|1-5 / 10 000|Not applicable<br>or&nbsp;Autosomal dominant|Childhood<br>Adolescent<br>Adult|606764~29072|Hereditary pheochromocytoma-paraganglioma|1-9 / 1 00…	0.5
1	45796896	45796898	CCT	-	MUTYH	exonic	nonframeshift deletion	ENSG00000132781	.	ENSG00000132781:ENST00000488731:exon5:c.433_435del:p.145_145del,ENSG00000132781:ENST00000528332:exon5:c.475_477del:p.159_159del,ENSG00000132781:ENST00000529984:exon5:c.433_435del:p.145_145del,ENSG00000132781:ENST00000354383:exon14:c.1351_1353del:p.451_451del,ENSG00000132781:ENST00000355498:exon14:c.1348_1350del:p.450_450del,ENSG00000132781:ENST00000372098:exon14:c.1423_1425del:p.475_475del,ENSG00…	MUTYH:NM_001350650:exon13:c.1003_1005del:p.335_335del,MUTYH:NM_001350651:exon13:c.1003_1005del:p.335_335del,MUTYH:NM_001048171:exon14:c.1390_1392del:p.464_464del,MUTYH:NM_001048172:exon14:c.1351_1353del:p.451_451del,MUTYH:NM_001048173:exon14:c.1348_1350del:p.450_450del,MUTYH:NM_001048174:exon14:c.1348_1350del:p.450_450del,MUTYH:NM_001128425:exon14:c.1432_1434del:p.478_478del,MUTYH:NM_001293190:ex…	clinvar: UNK	InterVar: Uncertain significance PVS1=0 PS=[0, 0, 0, 0, 0] PM=[0, 1, 0, 1, 0, 0, 0] PP=[0, 0, 0, 0, 0, 0] BA1=0 BS=[0, 0, 0, 0, 0] BP=[0, 0, 0, 0, 0, 0, 0, 0]	.	.	.	.	.	.	.	.	.	.	.	MUTYH:uc010oll.2:exon5:c.475_477del:p.159_159del,MUTYH:uc001cnf.3:exon14:c.1348_1350del:p.450_450del,MUTYH:uc001cng.3:exon14:c.1381_1383del:p.461_461del,MUTYH:uc001cnh.3:exon14:c.1351_1353del:p.451_451del,MUTYH:uc001cni.3:exon14:c.1348_1350del:p.450_450del,MUTYH:uc001cnj.3:exon14:c.1072_1074del:p.358_358del,MUTYH:uc001cnl.3:exon14:c.1390_1392del:p.464_464del,MUTYH:uc001cnm.3:exon14:c.1423_1425del…	.	.	AFR:.,AMR:.,EAS:.,FIN:.,NFE:.,OTH:.,ASJ:.	604933	132600;608456;613659;	220460;247798;91414;	220460|Attenuated familial adenomatous polyposis|-|Autosomal dominant<br>or&nbsp;Autosomal recessive|Adult|175100 608456 612591 615083 616415~247798|MUTYH-related attenuated familial adenomatous polyposis|-|Autosomal dominant<br>or&nbsp;Autosomal recessive|-|608456~91414|Pilomatrixoma|Unknown|Not applicable|Childhood<br>Adolescent<br>Adult|132600~	0.5
1	45797157	45797157	G	T	MUTYH	exonic	nonsynonymous SNV	ENSG00000132781	rs144079536	ENSG00000132781:ENST00000488731:exon4:c.C259A:p.L87M,ENSG00000132781:ENST00000528332:exon4:c.C301A:p.L101M,ENSG00000132781:ENST00000529984:exon4:c.C259A:p.L87M,ENSG00000132781:ENST00000354383:exon13:c.C1177A:p.L393M,ENSG00000132781:ENST00000355498:exon13:c.C1174A:p.L392M,ENSG00000132781:ENST00000372098:exon13:c.C1249A:p.L417M,ENSG00000132781:ENST00000372100:exon13:c.C1207A:p.L403M,ENSG00000132781…	MUTYH:NM_001350650:exon12:c.C829A:p.L277M,MUTYH:NM_001350651:exon12:c.C829A:p.L277M,MUTYH:NM_001048171:exon13:c.C1216A:p.L406M,MUTYH:NM_001048172:exon13:c.C1177A:p.L393M,MUTYH:NM_001048173:exon13:c.C1174A:p.L392M,MUTYH:NM_001048174:exon13:c.C1174A:p.L392M,MUTYH:NM_001128425:exon13:c.C1258A:p.L420M,MUTYH:NM_001293190:exon13:c.C1219A:p.L407M,MUTYH:NM_001293191:exon13:c.C1207A:p.L403M,MUTYH:NM_00129…	clinvar: Uncertain significance|other|other|other	InterVar: Uncertain significance PVS1=0 PS=[0, 0, 0, 0, 0] PM=[1, 1, 0, 0, 0, 0, 0] PP=[0, 0, 1, 0, 0, 0] BA1=0 BS=[0, 0, 0, 0, 0] BP=[1, 0, 0, 0, 0, 0, 0, 0]	0.0003	0.0005	0.000199681	2.848	21.6	0.007	4.5	.	.	.	MutY, C-terminal|NUDIX hydrolase domain|NUDIX hydrolase domain-like	MUTYH:uc010oll.2:exon4:c.C301A:p.L101M,MUTYH:uc001cnf.3:exon13:c.C1174A:p.L392M,MUTYH:uc001cng.3:exon13:c.C1207A:p.L403M,MUTYH:uc001cnh.3:exon13:c.C1177A:p.L393M,MUTYH:uc001cni.3:exon13:c.C1174A:p.L392M,MUTYH:uc001cnj.3:exon13:c.C898A:p.L300M,MUTYH:uc001cnl.3:exon13:c.C1216A:p.L406M,MUTYH:uc001cnm.3:exon13:c.C1249A:p.L417M,MUTYH:uc001cnn.3:exon13:c.C1219A:p.L407M,MUTYH:uc001cno.3:exon13:c.C898A:p…	.	0.62	AFR:0.0001,AMR:0,EAS:0,FIN:0,NFE:0.0006,OTH:0,ASJ:0	604933	132600;608456;613659;	220460;247798;91414;	220460|Attenuated familial adenomatous polyposis|-|Autosomal dominant<br>or&nbsp;Autosomal recessive|Adult|175100 608456 612591 615083 616415~247798|MUTYH-related attenuated familial adenomatous polyposis|-|Autosomal dominant<br>or&nbsp;Autosomal recessive|-|608456~91414|Pilomatrixoma|Unknown|Not applicable|Childhood<br>Adolescent<br>Adult|132600~	0.5
1	45797159	45797159	G	T	MUTYH	exonic	nonsynonymous SNV	ENSG00000132781	rs369299948	ENSG00000132781:ENST00000488731:exon4:c.C257A:p.A86D,ENSG00000132781:ENST00000528332:exon4:c.C299A:p.A100D,ENSG00000132781:ENST00000529984:exon4:c.C257A:p.A86D,ENSG00000132781:ENST00000354383:exon13:c.C1175A:p.A392D,ENSG00000132781:ENST00000355498:exon13:c.C1172A:p.A391D,ENSG00000132781:ENST00000372098:exon13:c.C1247A:p.A416D,ENSG00000132781:ENST00000372100:exon13:c.C1205A:p.A402D,ENSG00000132781…	MUTYH:NM_001350650:exon12:c.C827A:p.A276D,MUTYH:NM_001350651:exon12:c.C827A:p.A276D,MUTYH:NM_001048171:exon13:c.C1214A:p.A405D,MUTYH:NM_001048172:exon13:c.C1175A:p.A392D,MUTYH:NM_001048173:exon13:c.C1172A:p.A391D,MUTYH:NM_001048174:exon13:c.C1172A:p.A391D,MUTYH:NM_001128425:exon13:c.C1256A:p.A419D,MUTYH:NM_001293190:exon13:c.C1217A:p.A406D,MUTYH:NM_001293191:exon13:c.C1205A:p.A402D,MUTYH:NM_00129…	clinvar: Uncertain significance|Uncertain significance	InterVar: Uncertain significance PVS1=0 PS=[0, 0, 0, 0, 0] PM=[1, 1, 0, 0, 0, 0, 0] PP=[0, 0, 0, 0, 0, 0] BA1=0 BS=[0, 0, 0, 0, 0] BP=[1, 0, 0, 0, 0, 0, 0, 0]	6.458E-05	7.7E-05	.	1.483	13.22	0.014	4.49	.	.	.	MutY, C-terminal|NUDIX hydrolase domain|NUDIX hydrolase domain-like	MUTYH:uc010oll.2:exon4:c.C299A:p.A100D,MUTYH:uc001cnf.3:exon13:c.C1172A:p.A391D,MUTYH:uc001cng.3:exon13:c.C1205A:p.A402D,MUTYH:uc001cnh.3:exon13:c.C1175A:p.A392D,MUTYH:uc001cni.3:exon13:c.C1172A:p.A391D,MUTYH:uc001cnj.3:exon13:c.C896A:p.A299D,MUTYH:uc001cnl.3:exon13:c.C1214A:p.A405D,MUTYH:uc001cnm.3:exon13:c.C1247A:p.A416D,MUTYH:uc001cnn.3:exon13:c.C1217A:p.A406D,MUTYH:uc001cno.3:exon13:c.C896A:p…	.	-0.945	AFR:0,AMR:0,EAS:0,FIN:0,NFE:0.0001,OTH:0,ASJ:0	604933	132600;608456;613659;	220460;247798;91414;	220460|Attenuated familial adenomatous polyposis|-|Autosomal dominant<br>or&nbsp;Autosomal recessive|Adult|175100 608456 612591 615083 616415~247798|MUTYH-related attenuated familial adenomatous polyposis|-|Autosomal dominant<br>or&nbsp;Autosomal recessive|-|608456~91414|Pilomatrixoma|Unknown|Not applicable|Childhood<br>Adolescent<br>Adult|132600~	0.5
1	45797374	45797374	G	-	MUTYH	exonic	frameshift deletion	ENSG00000132781	.	ENSG00000132781:ENST00000467459:exon4:c.478delC:p.P160fs,ENSG00000132781:ENST00000354383:exon12:c.1064delC:p.A355fs,ENSG00000132781:ENST00000355498:exon12:c.1061delC:p.A354fs,ENSG00000132781:ENST00000372098:exon12:c.1136delC:p.A379fs,ENSG00000132781:ENST00000372100:exon12:c.1094delC:p.A365fs,ENSG00000132781:ENST00000372110:exon12:c.1106delC:p.A369fs,ENSG00000132781:ENST00000372115:exon12:c.1103de…	MUTYH:NM_001350650:exon11:c.716delC:p.A239fs,MUTYH:NM_001350651:exon11:c.716delC:p.A239fs,MUTYH:NM_001048171:exon12:c.1103delC:p.A368fs,MUTYH:NM_001048172:exon12:c.1064delC:p.A355fs,MUTYH:NM_001048173:exon12:c.1061delC:p.A354fs,MUTYH:NM_001048174:exon12:c.1061delC:p.A354fs,MUTYH:NM_001128425:exon12:c.1145delC:p.A382fs,MUTYH:NM_001293190:exon12:c.1106delC:p.A369fs,MUTYH:NM_001293191:exon12:c.1094d…	clinvar: UNK	InterVar: Likely pathogenic PVS1=1 PS=[0, 0, 0, 0, 0] PM=[0, 1, 0, 0, 0, 0, 0] PP=[0, 0, 0, 0, 0, 0] BA1=0 BS=[0, 0, 0, 0, 0] BP=[0, 0, 0, 0, 0, 0, 0, 0]	.	.	.	.	.	.	.	.	.	.	.	MUTYH:uc001cnf.3:exon12:c.1061delC:p.A354fs,MUTYH:uc001cng.3:exon12:c.1094delC:p.A365fs,MUTYH:uc001cnh.3:exon12:c.1064delC:p.A355fs,MUTYH:uc001cni.3:exon12:c.1061delC:p.A354fs,MUTYH:uc001cnj.3:exon12:c.785delC:p.A262fs,MUTYH:uc001cnl.3:exon12:c.1103delC:p.A368fs,MUTYH:uc001cnm.3:exon12:c.1136delC:p.A379fs,MUTYH:uc001cnn.3:exon12:c.1106delC:p.A369fs,MUTYH:uc001cno.3:exon12:c.785delC:p.A262fs,MUTYH…	.	.	AFR:.,AMR:.,EAS:.,FIN:.,NFE:.,OTH:.,ASJ:.	604933	132600;608456;613659;	220460;247798;91414;	220460|Attenuated familial adenomatous polyposis|-|Autosomal dominant<br>or&nbsp;Autosomal recessive|Adult|175100 608456 612591 615083 616415~247798|MUTYH-related attenuated familial adenomatous polyposis|-|Autosomal dominant<br>or&nbsp;Autosomal recessive|-|608456~91414|Pilomatrixoma|Unknown|Not applicable|Childhood<br>Adolescent<br>Adult|132600~	0.5
1	45797428	45797428	C	T	MUTYH	exonic	nonsynonymous SNV	ENSG00000132781	rs587780741	ENSG00000132781:ENST00000467459:exon4:c.G424A:p.A142T,ENSG00000132781:ENST00000412971:exon7:c.G623A:p.R208H,ENSG00000132781:ENST00000354383:exon12:c.G1010A:p.R337H,ENSG00000132781:ENST00000355498:exon12:c.G1007A:p.R336H,ENSG00000132781:ENST00000372098:exon12:c.G1082A:p.R361H,ENSG00000132781:ENST00000372100:exon12:c.G1040A:p.R347H,ENSG00000132781:ENST00000372110:exon12:c.G1052A:p.R351H,ENSG0000013…	MUTYH:NM_001350650:exon11:c.G662A:p.R221H,MUTYH:NM_001350651:exon11:c.G662A:p.R221H,MUTYH:NM_001048171:exon12:c.G1049A:p.R350H,MUTYH:NM_001048172:exon12:c.G1010A:p.R337H,MUTYH:NM_001048173:exon12:c.G1007A:p.R336H,MUTYH:NM_001048174:exon12:c.G1007A:p.R336H,MUTYH:NM_001128425:exon12:c.G1091A:p.R364H,MUTYH:NM_001293190:exon12:c.G1052A:p.R351H,MUTYH:NM_001293191:exon12:c.G1040A:p.R347H,MUTYH:NM_00129…	clinvar: Uncertain significance|Uncertain significance	InterVar: Uncertain significance PVS1=0 PS=[0, 0, 0, 0, 0] PM=[1, 1, 0, 0, 0, 0, 0] PP=[0, 0, 1, 0, 0, 0] BA1=0 BS=[0, 0, 0, 0, 0] BP=[1, 0, 0, 0, 0, 0, 0, 0]	6.462E-05	.	.	6.131	28.4	0.003	4.58	.	.	.	NUDIX hydrolase domain-like	MUTYH:uc001cnf.3:exon12:c.G1007A:p.R336H,MUTYH:uc001cng.3:exon12:c.G1040A:p.R347H,MUTYH:uc001cnh.3:exon12:c.G1010A:p.R337H,MUTYH:uc001cni.3:exon12:c.G1007A:p.R336H,MUTYH:uc001cnj.3:exon12:c.G731A:p.R244H,MUTYH:uc001cnl.3:exon12:c.G1049A:p.R350H,MUTYH:uc001cnm.3:exon12:c.G1082A:p.R361H,MUTYH:uc001cnn.3:exon12:c.G1052A:p.R351H,MUTYH:uc001cno.3:exon12:c.G731A:p.R244H,MUTYH:uc009vxp.3:exon12:c.G1091A…	.	0.772	AFR:0.0002,AMR:0,EAS:0,FIN:0,NFE:0,OTH:0,ASJ:0	604933	132600;608456;613659;	220460;247798;91414;	220460|Attenuated familial adenomatous polyposis|-|Autosomal dominant<br>or&nbsp;Autosomal recessive|Adult|175100 608456 612591 615083 616415~247798|MUTYH-related attenuated familial adenomatous polyposis|-|Autosomal dominant<br>or&nbsp;Autosomal recessive|-|608456~91414|Pilomatrixoma|Unknown|Not applicable|Childhood<br>Adolescent<br>Adult|132600~	0.5
1	45797482	45797482	G	C	MUTYH	exonic	nonsynonymous SNV	ENSG00000132781	rs587778538	ENSG00000132781:ENST00000467459:exon4:c.C370G:p.R124G,ENSG00000132781:ENST00000412971:exon7:c.C569G:p.S190W,ENSG00000132781:ENST00000354383:exon12:c.C956G:p.S319W,ENSG00000132781:ENST00000355498:exon12:c.C953G:p.S318W,ENSG00000132781:ENST00000372098:exon12:c.C1028G:p.S343W,ENSG00000132781:ENST00000372100:exon12:c.C986G:p.S329W,ENSG00000132781:ENST00000372110:exon12:c.C998G:p.S333W,ENSG00000132781…	MUTYH:NM_001350650:exon11:c.C608G:p.S203W,MUTYH:NM_001350651:exon11:c.C608G:p.S203W,MUTYH:NM_001048171:exon12:c.C995G:p.S332W,MUTYH:NM_001048172:exon12:c.C956G:p.S319W,MUTYH:NM_001048173:exon12:c.C953G:p.S318W,MUTYH:NM_001048174:exon12:c.C953G:p.S318W,MUTYH:NM_001128425:exon12:c.C1037G:p.S346W,MUTYH:NM_001293190:exon12:c.C998G:p.S333W,MUTYH:NM_001293191:exon12:c.C986G:p.S329W,MUTYH:NM_001293192:e…	clinvar: Uncertain significance|Uncertain significance	InterVar: Uncertain significance PVS1=0 PS=[0, 0, 0, 0, 0] PM=[0, 1, 0, 0, 0, 0, 0] PP=[0, 0, 0, 0, 0, 0] BA1=0 BS=[0, 0, 0, 0, 0] BP=[1, 0, 0, 0, 0, 0, 0, 0]	.	.	.	3.978	23.6	0.002	4.73	.	.	.	.	MUTYH:uc001cnf.3:exon12:c.C953G:p.S318W,MUTYH:uc001cng.3:exon12:c.C986G:p.S329W,MUTYH:uc001cnh.3:exon12:c.C956G:p.S319W,MUTYH:uc001cni.3:exon12:c.C953G:p.S318W,MUTYH:uc001cnj.3:exon12:c.C677G:p.S226W,MUTYH:uc001cnl.3:exon12:c.C995G:p.S332W,MUTYH:uc001cnm.3:exon12:c.C1028G:p.S343W,MUTYH:uc001cnn.3:exon12:c.C998G:p.S333W,MUTYH:uc001cno.3:exon12:c.C677G:p.S226W,MUTYH:uc009vxp.3:exon12:c.C1037G:p.S34…	.	-0.922	AFR:.,AMR:.,EAS:.,FIN:.,NFE:.,OTH:.,ASJ:.	604933	132600;608456;613659;	220460;247798;91414;	220460|Attenuated familial adenomatous polyposis|-|Autosomal dominant<br>or&nbsp;Autosomal recessive|Adult|175100 608456 612591 615083 616415~247798|MUTYH-related attenuated familial adenomatous polyposis|-|Autosomal dominant<br>or&nbsp;Autosomal recessive|-|608456~91414|Pilomatrixoma|Unknown|Not applicable|Childhood<br>Adolescent<br>Adult|132600~	0.5
1	45797707	45797707	C	T	MUTYH	exonic	nonsynonymous SNV	ENSG00000132781	rs147718169	ENSG00000132781:ENST00000467459:exon3:c.G295A:p.V99M,ENSG00000132781:ENST00000412971:exon6:c.G517A:p.V173M,ENSG00000132781:ENST00000354383:exon11:c.G904A:p.V302M,ENSG00000132781:ENST00000355498:exon11:c.G901A:p.V301M,ENSG00000132781:ENST00000372098:exon11:c.G976A:p.V326M,ENSG00000132781:ENST00000372100:exon11:c.G934A:p.V312M,ENSG00000132781:ENST00000372110:exon11:c.G946A:p.V316M,ENSG00000132781:E…	MUTYH:NM_001350650:exon10:c.G556A:p.V186M,MUTYH:NM_001350651:exon10:c.G556A:p.V186M,MUTYH:NM_001048171:exon11:c.G943A:p.V315M,MUTYH:NM_001048172:exon11:c.G904A:p.V302M,MUTYH:NM_001048173:exon11:c.G901A:p.V301M,MUTYH:NM_001048174:exon11:c.G901A:p.V301M,MUTYH:NM_001128425:exon11:c.G985A:p.V329M,MUTYH:NM_001293190:exon11:c.G946A:p.V316M,MUTYH:NM_001293191:exon11:c.G934A:p.V312M,MUTYH:NM_001293192:ex…	clinvar: other|Uncertain significance|Uncertain significance	InterVar: Likely benign PVS1=0 PS=[0, 0, 0, 0, 0] PM=[1, 1, 0, 0, 0, 0, 0] PP=[0, 0, 0, 0, 0, 0] BA1=0 BS=[0, 0, 0, 0, 0] BP=[1, 0, 0, 1, 0, 0, 0, 0]	6.464E-05	0.0002	0.000599042	1.568	13.68	0.005	-0.908	.	.	.	DNA glycosylase|Endonuclease III, iron-sulphur binding site|Endonuclease III-like, iron-sulphur cluster loop motif|Helix-turn-helix, base-excision DNA repair, C-terminal;Helix-turn-helix, base-excision DNA repair, C-terminal	MUTYH:uc001cnf.3:exon11:c.G901A:p.V301M,MUTYH:uc001cng.3:exon11:c.G934A:p.V312M,MUTYH:uc001cnh.3:exon11:c.G904A:p.V302M,MUTYH:uc001cni.3:exon11:c.G901A:p.V301M,MUTYH:uc001cnj.3:exon11:c.G625A:p.V209M,MUTYH:uc001cnl.3:exon11:c.G943A:p.V315M,MUTYH:uc001cnm.3:exon11:c.G976A:p.V326M,MUTYH:uc001cnn.3:exon11:c.G946A:p.V316M,MUTYH:uc001cno.3:exon11:c.G625A:p.V209M,MUTYH:uc009vxp.3:exon11:c.G985A:p.V329M…	.	-1.056	AFR:0,AMR:0.0012,EAS:0,FIN:0,NFE:6.676e-05,OTH:0,ASJ:0	604933	132600;608456;613659;	220460;247798;91414;	220460|Attenuated familial adenomatous polyposis|-|Autosomal dominant<br>or&nbsp;Autosomal recessive|Adult|175100 608456 612591 615083 616415~247798|MUTYH-related attenuated familial adenomatous polyposis|-|Autosomal dominant<br>or&nbsp;Autosomal recessive|-|608456~91414|Pilomatrixoma|Unknown|Not applicable|Childhood<br>Adolescent<br>Adult|132600~	0.5
1	45797760	45797760	T	C	MUTYH	splicing	.	ENSG00000132781	rs77542170	.	.	clinvar: other|not provided|Uncertain significance|Likely pathogenic	InterVar: Pathogenic PVS1=1 PS=[0, 0, 0, 0, 0] PM=[0, 0, 0, 0, 0, 0, 0] PP=[0, 0, 1, 0, 1, 0] BA1=0 BS=[1, 0, 0, 0, 0] BP=[0, 0, 0, 0, 0, 0, 0, 0]	0.001	.	0.00299521	3.312	22.9	.	5.3	.	1	0.78	.	.	.	.	AFR:0,AMR:0,EAS:0.0185,FIN:0,NFE:0,OTH:0,ASJ:0	604933	132600;608456;613659;	220460;247798;91414;	220460|Attenuated familial adenomatous polyposis|-|Autosomal dominant<br>or&nbsp;Autosomal recessive|Adult|175100 608456 612591 615083 616415~247798|MUTYH-related attenuated familial adenomatous polyposis|-|Autosomal dominant<br>or&nbsp;Autosomal recessive|-|608456~91414|Pilomatrixoma|Unknown|Not applicable|Childhood<br>Adolescent<br>Adult|132600~	0.5
1	45797760	45797760	T	C	MUTYH	splicing	.	ENSG00000132781	rs77542170	.	.	clinvar: other|not provided|Uncertain significance|Likely pathogenic	InterVar: Pathogenic PVS1=1 PS=[0, 0, 0, 0, 0] PM=[0, 0, 0, 0, 0, 0, 0] PP=[0, 0, 1, 0, 1, 0] BA1=0 BS=[1, 0, 0, 0, 0] BP=[0, 0, 0, 0, 0, 0, 0, 0]	0.001	.	0.00299521	3.312	22.9	.	5.3	.	1	0.78	.	.	.	.	AFR:0,AMR:0,EAS:0.0185,FIN:0,NFE:0,OTH:0,ASJ:0	604933	132600;608456;613659;	220460;247798;91414;	220460|Attenuated familial adenomatous polyposis|-|Autosomal dominant<br>or&nbsp;Autosomal recessive|Adult|175100 608456 612591 615083 616415~247798|MUTYH-related attenuated familial adenomatous polyposis|-|Autosomal dominant<br>or&nbsp;Autosomal recessive|-|608456~91414|Pilomatrixoma|Unknown|Not applicable|Childhood<br>Adolescent<br>Adult|132600~	0.5
1	45798151	45798151	C	T	MUTYH	exonic	nonsynonymous SNV	ENSG00000132781	rs200165598	ENSG00000132781:ENST00000467459:exon1:c.G10A:p.V4M,ENSG00000132781:ENST00000533178:exon3:c.G245A:p.C82Y,ENSG00000132781:ENST00000412971:exon4:c.G232A:p.V78M,ENSG00000132781:ENST00000470256:exon7:c.G503A:p.C168Y,ENSG00000132781:ENST00000354383:exon9:c.G619A:p.V207M,ENSG00000132781:ENST00000355498:exon9:c.G616A:p.V206M,ENSG00000132781:ENST00000372098:exon9:c.G691A:p.V231M,ENSG00000132781:ENST000003…	MUTYH:NM_001350650:exon8:c.G271A:p.V91M,MUTYH:NM_001350651:exon8:c.G271A:p.V91M,MUTYH:NM_001048171:exon9:c.G658A:p.V220M,MUTYH:NM_001048172:exon9:c.G619A:p.V207M,MUTYH:NM_001048173:exon9:c.G616A:p.V206M,MUTYH:NM_001048174:exon9:c.G616A:p.V206M,MUTYH:NM_001128425:exon9:c.G700A:p.V234M,MUTYH:NM_001293190:exon9:c.G661A:p.V221M,MUTYH:NM_001293191:exon9:c.G649A:p.V217M,MUTYH:NM_001293192:exon9:c.G340A…	clinvar: Uncertain significance|Uncertain significance|Uncertain significance	InterVar: Uncertain significance PVS1=0 PS=[0, 0, 0, 0, 0] PM=[1, 1, 0, 0, 0, 0, 0] PP=[0, 0, 1, 0, 0, 0] BA1=0 BS=[0, 0, 0, 0, 0] BP=[1, 0, 0, 0, 0, 0, 0, 0]	0.0002	0.0002	.	4.391	24.1	0.003	4.57	.	.	.	DNA glycosylase|Endonuclease III-like, conserved site-2|Helix-turn-helix, base-excision DNA repair, C-terminal|HhH-GPD domain;DNA glycosylase|Endonuclease III-like, conserved site-2|HhH-GPD domain;DNA glycosylase|Helix-turn-helix, base-excision DNA repair, C-terminal|HhH-GPD domain	MUTYH:uc001cnf.3:exon9:c.G616A:p.V206M,MUTYH:uc001cng.3:exon9:c.G649A:p.V217M,MUTYH:uc001cnh.3:exon9:c.G619A:p.V207M,MUTYH:uc001cni.3:exon9:c.G616A:p.V206M,MUTYH:uc001cnj.3:exon9:c.G340A:p.V114M,MUTYH:uc001cnl.3:exon9:c.G658A:p.V220M,MUTYH:uc001cnm.3:exon9:c.G691A:p.V231M,MUTYH:uc001cnn.3:exon9:c.G661A:p.V221M,MUTYH:uc001cno.3:exon9:c.G340A:p.V114M,MUTYH:uc009vxp.3:exon9:c.G700A:p.V234M,MUTYH:uc0…	.	0.609	AFR:0.0001,AMR:0,EAS:0,FIN:0,NFE:0.0003,OTH:0,ASJ:0	604933	132600;608456;613659;	220460;247798;91414;	220460|Attenuated familial adenomatous polyposis|-|Autosomal dominant<br>or&nbsp;Autosomal recessive|Adult|175100 608456 612591 615083 616415~247798|MUTYH-related attenuated familial adenomatous polyposis|-|Autosomal dominant<br>or&nbsp;Autosomal recessive|-|608456~91414|Pilomatrixoma|Unknown|Not applicable|Childhood<br>Adolescent<br>Adult|132600~	0.5
1	115251267	115251269	CTT	-	NRAS	exonic	nonframeshift deletion	ENSG00000213281	.	ENSG00000213281:ENST00000369535:exon5:c.457_459del:p.153_153del	NRAS:NM_002524:exon5:c.457_459del:p.153_153del	clinvar: UNK	InterVar: Uncertain significance PVS1=0 PS=[0, 0, 0, 0, 0] PM=[0, 1, 0, 1, 0, 0, 0] PP=[0, 0, 0, 0, 0, 0] BA1=0 BS=[0, 0, 0, 0, 0] BP=[0, 0, 0, 0, 0, 0, 0, 0]	.	.	.	.	.	.	.	.	.	.	.	NRAS:uc009wgu.3:exon5:c.457_459del:p.153_153del	.	.	AFR:.,AMR:.,EAS:.,FIN:.,NFE:.,OTH:.,ASJ:.	164790	114500;137550;162900;163200;188470;249400;613224;614470;	268114;648;2481;319487;2612;79414;626;	268114|RAS-associated autoimmune leukoproliferative disease|<1 / 1 000 000|Unknown|Childhood<br>Infancy|614470~648|Noonan syndrome|Unknown|Autosomal dominant|Neonatal|163950 605275 609942 610733 611553 613224 613706 615355 616559 616564~2481|Neurocutaneous melanocytosis|1-9 / 100 000|Not applicable|Childhood|249400~319487|Familial papillary or follicular thyroid carcinoma|-|-|-|188470 188550 6033…	0.5
1	115256461	115256461	T	C	NRAS	exonic	nonsynonymous SNV	ENSG00000213281	rs376177995	ENSG00000213281:ENST00000369535:exon3:c.A250G:p.I84V	NRAS:NM_002524:exon3:c.A250G:p.I84V	clinvar: Uncertain significance	InterVar: Uncertain significance PVS1=0 PS=[0, 0, 0, 0, 0] PM=[1, 1, 0, 0, 0, 0, 0] PP=[0, 1, 0, 0, 0, 0] BA1=0 BS=[0, 0, 0, 0, 0] BP=[0, 0, 0, 0, 0, 0, 0, 0]	3.23E-05	7.7E-05	.	1.407	12.82	0.349	3.92	.	.	.	P-loop containing nucleoside triphosphate hydrolase|Small GTP-binding protein domain	NRAS:uc009wgu.3:exon3:c.A250G:p.I84V	.	-0.94	AFR:0,AMR:0,EAS:0,FIN:0,NFE:6.664e-05,OTH:0,ASJ:0	164790	114500;137550;162900;163200;188470;249400;613224;614470;	268114;648;2481;319487;2612;79414;626;	268114|RAS-associated autoimmune leukoproliferative disease|<1 / 1 000 000|Unknown|Childhood<br>Infancy|614470~648|Noonan syndrome|Unknown|Autosomal dominant|Neonatal|163950 605275 609942 610733 611553 613224 613706 615355 616559 616564~2481|Neurocutaneous melanocytosis|1-9 / 100 000|Not applicable|Childhood|249400~319487|Familial papillary or follicular thyroid carcinoma|-|-|-|188470 188550 6033…	0.5
1	115258748	115258748	C	T	NRAS	exonic	nonsynonymous SNV	ENSG00000213281	rs121913250	ENSG00000213281:ENST00000369535:exon2:c.G34A:p.G12S	NRAS:NM_002524:exon2:c.G34A:p.G12S	clinvar: Pathogenic|Pathogenic|Pathogenic|Likely pathogenic|Likely pathogenic|Likely pathogenic|Pathogenic|Likely pathogenic|Pathogenic|Likely pathogenic|Likely pathogenic	InterVar: Likely pathogenic PVS1=0 PS=[0, 0, 0, 0, 0] PM=[1, 1, 0, 0, 0, 0, 0] PP=[0, 1, 0, 0, 1, 0] BA1=0 BS=[0, 0, 0, 0, 0] BP=[0, 0, 0, 0, 0, 0, 0, 0]	.	.	.	5.248	25.6	0.029	5.58	.	.	.	P-loop containing nucleoside triphosphate hydrolase|Small GTP-binding protein domain	NRAS:uc009wgu.3:exon2:c.G34A:p.G12S	.	-0.377	AFR:.,AMR:.,EAS:.,FIN:.,NFE:.,OTH:.,ASJ:.	164790	114500;137550;162900;163200;188470;249400;613224;614470;	268114;648;2481;319487;2612;79414;626;	268114|RAS-associated autoimmune leukoproliferative disease|<1 / 1 000 000|Unknown|Childhood<br>Infancy|614470~648|Noonan syndrome|Unknown|Autosomal dominant|Neonatal|163950 605275 609942 610733 611553 613224 613706 615355 616559 616564~2481|Neurocutaneous melanocytosis|1-9 / 100 000|Not applicable|Childhood|249400~319487|Familial papillary or follicular thyroid carcinoma|-|-|-|188470 188550 6033…	0.5
1	193202215	193202215	G	C	CDC73	exonic	nonsynonymous SNV	ENSG00000134371	.	ENSG00000134371:ENST00000367435:exon14:c.G1247C:p.G416A	CDC73:NM_024529:exon14:c.G1247C:p.G416A	clinvar: UNK	InterVar: Uncertain significance PVS1=0 PS=[0, 0, 0, 0, 0] PM=[1, 1, 0, 0, 0, 0, 0] PP=[0, 0, 0, 0, 0, 0] BA1=0 BS=[0, 0, 0, 0, 0] BP=[1, 0, 0, 0, 0, 0, 0, 0]	.	.	.	3.849	23.4	0.014	4.37	.	.	.	Cell division control protein 73, C-terminal	CDC73:uc001gtb.3:exon14:c.G1247C:p.G416A	.	-0.226	AFR:.,AMR:.,EAS:.,FIN:.,NFE:.,OTH:.,ASJ:.	607393	145000;145001;608266;	143;99880;99877;99879;	143|Parathyroid carcinoma|1-9 / 1 000 000|-|Adult|608266~99880|Hyperparathyroidism-jaw tumor syndrome|Unknown|-|Adolescent<br>Adult|145001~99877|Familial parathyroid adenoma|-|-|-|145000~99879|Familial isolated hyperparathyroidism|Unknown|Autosomal dominant|Adult|145000 610071~	0.5
1	193205402	193205402	G	A	CDC73	exonic	nonsynonymous SNV	ENSG00000134371	rs368442389	ENSG00000134371:ENST00000367435:exon15:c.G1333A:p.V445I	CDC73:NM_024529:exon15:c.G1333A:p.V445I	clinvar: Uncertain significance	InterVar: Uncertain significance PVS1=0 PS=[0, 0, 0, 0, 0] PM=[1, 1, 0, 0, 0, 0, 0] PP=[0, 0, 0, 0, 0, 0] BA1=0 BS=[0, 0, 0, 0, 0] BP=[1, 0, 0, 0, 0, 0, 0, 0]	9.689E-05	0.0002	.	7.169	34	0	5.45	.	.	.	Cell division control protein 73, C-terminal	CDC73:uc001gtb.3:exon15:c.G1333A:p.V445I	.	-0.082	AFR:0,AMR:0,EAS:0,FIN:0,NFE:0.0002,OTH:0,ASJ:0	607393	145000;145001;608266;	143;99880;99877;99879;	143|Parathyroid carcinoma|1-9 / 1 000 000|-|Adult|608266~99880|Hyperparathyroidism-jaw tumor syndrome|Unknown|-|Adolescent<br>Adult|145001~99877|Familial parathyroid adenoma|-|-|-|145000~99879|Familial isolated hyperparathyroidism|Unknown|Autosomal dominant|Adult|145000 610071~	0.5
1	241661166	241661166	C	T	FH	exonic	nonsynonymous SNV	ENSG00000091483	rs750838853	ENSG00000091483:ENST00000366560:exon10:c.G1495A:p.E499K	FH:NM_000143:exon10:c.G1495A:p.E499K	clinvar: UNK	InterVar: Uncertain significance PVS1=0 PS=[0, 0, 0, 0, 0] PM=[1, 1, 0, 0, 0, 0, 0] PP=[0, 0, 0, 0, 0, 0] BA1=0 BS=[0, 0, 0, 0, 0] BP=[0, 0, 0, 0, 0, 0, 0, 0]	.	.	.	3.369	22.9	0.34	5.1	.	.	.	Fumarase C, C-terminal|L-Aspartase-like	FH:uc001hyx.3:exon10:c.G1495A:p.E499K	.	-0.251	AFR:.,AMR:.,EAS:.,FIN:.,NFE:.,OTH:.,ASJ:.	136850	150800;606812;	24;523;	24|Fumaric aciduria|<1 / 1 000 000|Autosomal recessive|Infancy<br>Neonatal|606812~523|Hereditary leiomyomatosis and renal cell cancer|Unknown|Autosomal dominant|Adolescent<br>Adult<br>Elderly|150800~	0.5
1	241661187	241661187	G	C	FH	exonic	nonsynonymous SNV	ENSG00000091483	.	ENSG00000091483:ENST00000366560:exon10:c.C1474G:p.L492V	FH:NM_000143:exon10:c.C1474G:p.L492V	clinvar: UNK	InterVar: Uncertain significance PVS1=0 PS=[0, 0, 0, 0, 0] PM=[1, 1, 0, 0, 0, 0, 0] PP=[0, 0, 0, 0, 0, 0] BA1=0 BS=[0, 0, 0, 0, 0] BP=[0, 0, 0, 0, 0, 0, 0, 0]	.	.	.	2.914	21.9	0.358	6.02	.	.	.	Fumarase C, C-terminal|L-Aspartase-like	FH:uc001hyx.3:exon10:c.C1474G:p.L492V	.	-0.16	AFR:.,AMR:.,EAS:.,FIN:.,NFE:.,OTH:.,ASJ:.	136850	150800;606812;	24;523;	24|Fumaric aciduria|<1 / 1 000 000|Autosomal recessive|Infancy<br>Neonatal|606812~523|Hereditary leiomyomatosis and renal cell cancer|Unknown|Autosomal dominant|Adolescent<br>Adult<br>Elderly|150800~	0.5
1	241661246	241661246	G	T	FH	exonic	nonsynonymous SNV	ENSG00000091483	.	ENSG00000091483:ENST00000366560:exon10:c.C1415A:p.A472D	FH:NM_000143:exon10:c.C1415A:p.A472D	clinvar: UNK	InterVar: Uncertain significance PVS1=0 PS=[0, 0, 0, 0, 0] PM=[1, 1, 0, 0, 0, 0, 0] PP=[0, 0, 1, 0, 0, 0] BA1=0 BS=[0, 0, 0, 0, 0] BP=[0, 0, 0, 0, 0, 0, 0, 0]	.	.	.	7.202	34	0	5.75	.	.	.	Fumarase C, C-terminal|L-Aspartase-like	FH:uc001hyx.3:exon10:c.C1415A:p.A472D	.	1.065	AFR:.,AMR:.,EAS:.,FIN:.,NFE:.,OTH:.,ASJ:.	136850	150800;606812;	24;523;	24|Fumaric aciduria|<1 / 1 000 000|Autosomal recessive|Infancy<br>Neonatal|606812~523|Hereditary leiomyomatosis and renal cell cancer|Unknown|Autosomal dominant|Adolescent<br>Adult<br>Elderly|150800~	0.5
1	241665767	241665767	C	A	FH	exonic	nonsynonymous SNV	ENSG00000091483	.	ENSG00000091483:ENST00000366560:exon8:c.G1212T:p.E404D	FH:NM_000143:exon8:c.G1212T:p.E404D	clinvar: UNK	InterVar: Uncertain significance PVS1=0 PS=[0, 0, 0, 0, 0] PM=[1, 1, 0, 0, 0, 0, 0] PP=[0, 0, 0, 0, 0, 0] BA1=0 BS=[0, 0, 0, 0, 0] BP=[0, 0, 0, 0, 0, 0, 0, 0]	.	.	.	4.838	24.8	0.001	1.68	.	.	.	L-Aspartase-like	FH:uc001hyx.3:exon8:c.G1212T:p.E404D	.	0.873	AFR:.,AMR:.,EAS:.,FIN:.,NFE:.,OTH:.,ASJ:.	136850	150800;606812;	24;523;	24|Fumaric aciduria|<1 / 1 000 000|Autosomal recessive|Infancy<br>Neonatal|606812~523|Hereditary leiomyomatosis and renal cell cancer|Unknown|Autosomal dominant|Adolescent<br>Adult<br>Elderly|150800~	0.5
1	241672061	241672061	C	T	FH	exonic	nonsynonymous SNV	ENSG00000091483	rs587782215	ENSG00000091483:ENST00000366560:exon5:c.G580A:p.A194T	FH:NM_000143:exon5:c.G580A:p.A194T	clinvar: Uncertain significance|Uncertain significance	InterVar: Uncertain significance PVS1=0 PS=[0, 0, 0, 0, 0] PM=[1, 1, 0, 0, 0, 0, 0] PP=[0, 0, 1, 0, 0, 0] BA1=0 BS=[0, 0, 0, 0, 0] BP=[0, 0, 0, 0, 0, 0, 0, 0]	.	.	.	7.508	34	0.002	6	.	.	.	Fumarate lyase, N-terminal|L-Aspartase-like	FH:uc001hyx.3:exon5:c.G580A:p.A194T	.	1.029	AFR:.,AMR:.,EAS:.,FIN:.,NFE:.,OTH:.,ASJ:.	136850	150800;606812;	24;523;	24|Fumaric aciduria|<1 / 1 000 000|Autosomal recessive|Infancy<br>Neonatal|606812~523|Hereditary leiomyomatosis and renal cell cancer|Unknown|Autosomal dominant|Adolescent<br>Adult<br>Elderly|150800~	0.5
1	241675301	241675301	G	C	FH	exonic	nonsynonymous SNV	ENSG00000091483	rs199822819	ENSG00000091483:ENST00000366560:exon4:c.C521G:p.P174R	FH:NM_000143:exon4:c.C521G:p.P174R	clinvar: other|Pathogenic|Uncertain significance|Uncertain significance|Pathogenic	InterVar: Likely pathogenic PVS1=0 PS=[0, 0, 0, 0, 0] PM=[1, 1, 0, 0, 0, 0, 0] PP=[0, 0, 1, 0, 1, 0] BA1=0 BS=[0, 0, 0, 0, 0] BP=[0, 0, 0, 0, 0, 0, 0, 0]	6.46E-05	0.0002	.	5.928	27.6	0.001	5.24	.	.	.	Fumarase/histidase, N-terminal|Fumarate lyase, N-terminal|L-Aspartase-like	FH:uc001hyx.3:exon4:c.C521G:p.P174R	.	1.033	AFR:0,AMR:0,EAS:0,FIN:0,NFE:0.0001,OTH:0,ASJ:0	136850	150800;606812;	24;523;	24|Fumaric aciduria|<1 / 1 000 000|Autosomal recessive|Infancy<br>Neonatal|606812~523|Hereditary leiomyomatosis and renal cell cancer|Unknown|Autosomal dominant|Adolescent<br>Adult<br>Elderly|150800~	0.5
1	241676923	241676923	T	C	FH	exonic	nonsynonymous SNV	ENSG00000091483	rs199641124	ENSG00000091483:ENST00000366560:exon3:c.A358G:p.I120V	FH:NM_000143:exon3:c.A358G:p.I120V	clinvar: Uncertain significance|Uncertain significance	InterVar: Uncertain significance PVS1=0 PS=[0, 0, 0, 0, 0] PM=[1, 1, 0, 0, 0, 0, 0] PP=[0, 0, 1, 0, 0, 0] BA1=0 BS=[0, 0, 0, 0, 0] BP=[0, 0, 0, 0, 0, 0, 0, 0]	.	.	.	4.329	24	0.063	5.85	.	.	.	Fumarase/histidase, N-terminal|Fumarate lyase, N-terminal|L-Aspartase-like	FH:uc001hyx.3:exon3:c.A358G:p.I120V	.	1.083	AFR:.,AMR:.,EAS:.,FIN:.,NFE:.,OTH:.,ASJ:.	136850	150800;606812;	24;523;	24|Fumaric aciduria|<1 / 1 000 000|Autosomal recessive|Infancy<br>Neonatal|606812~523|Hereditary leiomyomatosis and renal cell cancer|Unknown|Autosomal dominant|Adolescent<br>Adult<br>Elderly|150800~	0.5
1	241676979	241676979	C	T	FH	exonic	nonsynonymous SNV	ENSG00000091483	rs75086406	ENSG00000091483:ENST00000366560:exon3:c.G302A:p.R101Q	FH:NM_000143:exon3:c.G302A:p.R101Q	clinvar: Uncertain significance	InterVar: Uncertain significance PVS1=0 PS=[0, 0, 0, 0, 0] PM=[1, 1, 0, 0, 0, 0, 0] PP=[0, 0, 1, 0, 0, 0] BA1=0 BS=[0, 0, 0, 0, 0] BP=[0, 0, 0, 0, 0, 0, 0, 0]	6.46E-05	.	0.000399361	3.958	23.6	0.174	4.95	.	.	.	Fumarase/histidase, N-terminal|Fumarate lyase, N-terminal|L-Aspartase-like	FH:uc001hyx.3:exon3:c.G302A:p.R101Q	.	0.888	AFR:0.0001,AMR:0,EAS:0.0006,FIN:0,NFE:0,OTH:0,ASJ:0	136850	150800;606812;	24;523;	24|Fumaric aciduria|<1 / 1 000 000|Autosomal recessive|Infancy<br>Neonatal|606812~523|Hereditary leiomyomatosis and renal cell cancer|Unknown|Autosomal dominant|Adolescent<br>Adult<br>Elderly|150800~	0.5
1	241680527	241680527	T	A	FH	exonic	nonsynonymous SNV	ENSG00000091483	rs146739519	ENSG00000091483:ENST00000366560:exon2:c.A222T:p.R74S	FH:NM_000143:exon2:c.A222T:p.R74S	clinvar: UNK	InterVar: Uncertain significance PVS1=0 PS=[0, 0, 0, 0, 0] PM=[1, 1, 0, 0, 0, 0, 0] PP=[0, 0, 1, 0, 0, 0] BA1=0 BS=[0, 0, 0, 0, 0] BP=[0, 0, 0, 0, 0, 0, 0, 0]	.	7.7E-05	.	5.969	27.7	0	3.44	.	.	.	Fumarase/histidase, N-terminal|Fumarate lyase, N-terminal|L-Aspartase-like	FH:uc001hyx.3:exon2:c.A222T:p.R74S	.	1.067	AFR:.,AMR:.,EAS:.,FIN:.,NFE:.,OTH:.,ASJ:.	136850	150800;606812;	24;523;	24|Fumaric aciduria|<1 / 1 000 000|Autosomal recessive|Infancy<br>Neonatal|606812~523|Hereditary leiomyomatosis and renal cell cancer|Unknown|Autosomal dominant|Adolescent<br>Adult<br>Elderly|150800~	0.5
1	241682946	241682946	G	A	FH	exonic	nonsynonymous SNV	ENSG00000091483	rs187226800	ENSG00000091483:ENST00000366560:exon1:c.C77T:p.P26L	FH:NM_000143:exon1:c.C77T:p.P26L	clinvar: Benign|other|Likely benign|Likely benign	InterVar: Likely benign PVS1=0 PS=[0, 0, 0, 0, 0] PM=[0, 0, 0, 0, 0, 0, 0] PP=[0, 0, 0, 0, 0, 0] BA1=0 BS=[1, 0, 0, 0, 0] BP=[0, 0, 0, 0, 0, 1, 0, 0]	0.0011	.	0.00559105	-0.314	0.617	0.335	0.895	.	.	.	.	FH:uc001hyx.3:exon1:c.C77T:p.P26L	.	0.812	AFR:0,AMR:0,EAS:0.0191,FIN:0,NFE:0,OTH:0.0020,ASJ:0	136850	150800;606812;	24;523;	24|Fumaric aciduria|<1 / 1 000 000|Autosomal recessive|Infancy<br>Neonatal|606812~523|Hereditary leiomyomatosis and renal cell cancer|Unknown|Autosomal dominant|Adolescent<br>Adult<br>Elderly|150800~	0.5
1	241682946	241682946	G	A	FH	exonic	nonsynonymous SNV	ENSG00000091483	rs187226800	ENSG00000091483:ENST00000366560:exon1:c.C77T:p.P26L	FH:NM_000143:exon1:c.C77T:p.P26L	clinvar: Benign|other|Likely benign|Likely benign	InterVar: Likely benign PVS1=0 PS=[0, 0, 0, 0, 0] PM=[0, 0, 0, 0, 0, 0, 0] PP=[0, 0, 0, 0, 0, 0] BA1=0 BS=[1, 0, 0, 0, 0] BP=[0, 0, 0, 0, 0, 1, 0, 0]	0.0011	.	0.00559105	-0.314	0.617	0.335	0.895	.	.	.	.	FH:uc001hyx.3:exon1:c.C77T:p.P26L	.	0.812	AFR:0,AMR:0,EAS:0.0191,FIN:0,NFE:0,OTH:0.0020,ASJ:0	136850	150800;606812;	24;523;	24|Fumaric aciduria|<1 / 1 000 000|Autosomal recessive|Infancy<br>Neonatal|606812~523|Hereditary leiomyomatosis and renal cell cancer|Unknown|Autosomal dominant|Adolescent<br>Adult<br>Elderly|150800~	0.5
1	241683016	241683016	G	C	FH	exonic	nonsynonymous SNV	ENSG00000091483	rs202166344	ENSG00000091483:ENST00000366560:exon1:c.C7G:p.R3G	FH:NM_000143:exon1:c.C7G:p.R3G	clinvar: Uncertain significance|Uncertain significance|Uncertain significance|Uncertain significance	InterVar: Uncertain significance PVS1=0 PS=[0, 0, 0, 0, 0] PM=[0, 1, 0, 0, 0, 0, 0] PP=[0, 0, 1, 0, 0, 0] BA1=0 BS=[0, 0, 0, 0, 0] BP=[0, 0, 0, 0, 0, 0, 0, 0]	0.0002	.	.	4.048	23.7	0.007	3.32	.	.	.	.	FH:uc001hyx.3:exon1:c.C7G:p.R3G	.	0.883	AFR:0.0002,AMR:0,EAS:0,FIN:0,NFE:0.0002,OTH:0,ASJ:0	136850	150800;606812;	24;523;	24|Fumaric aciduria|<1 / 1 000 000|Autosomal recessive|Infancy<br>Neonatal|606812~523|Hereditary leiomyomatosis and renal cell cancer|Unknown|Autosomal dominant|Adolescent<br>Adult<br>Elderly|150800~	0.5
1	241683016	241683016	G	C	FH	exonic	nonsynonymous SNV	ENSG00000091483	rs202166344	ENSG00000091483:ENST00000366560:exon1:c.C7G:p.R3G	FH:NM_000143:exon1:c.C7G:p.R3G	clinvar: Uncertain significance|Uncertain significance|Uncertain significance|Uncertain significance	InterVar: Uncertain significance PVS1=0 PS=[0, 0, 0, 0, 0] PM=[0, 1, 0, 0, 0, 0, 0] PP=[0, 0, 1, 0, 0, 0] BA1=0 BS=[0, 0, 0, 0, 0] BP=[0, 0, 0, 0, 0, 0, 0, 0]	0.0002	.	.	4.048	23.7	0.007	3.32	.	.	.	.	FH:uc001hyx.3:exon1:c.C7G:p.R3G	.	0.883	AFR:0.0002,AMR:0,EAS:0,FIN:0,NFE:0.0002,OTH:0,ASJ:0	136850	150800;606812;	24;523;	24|Fumaric aciduria|<1 / 1 000 000|Autosomal recessive|Infancy<br>Neonatal|606812~523|Hereditary leiomyomatosis and renal cell cancer|Unknown|Autosomal dominant|Adolescent<br>Adult<br>Elderly|150800~	0.5
2	29416472	29416472	C	T	ALK	exonic	nonsynonymous SNV	ENSG00000171094	rs368484630	ENSG00000171094:ENST00000431873:exon4:c.G971A:p.G324E,ENSG00000171094:ENST00000389048:exon29:c.G4481A:p.G1494E	ALK:NM_004304:exon29:c.G4481A:p.G1494E	clinvar: UNK	InterVar: Uncertain significance PVS1=0 PS=[0, 0, 0, 0, 0] PM=[0, 0, 0, 0, 0, 0, 0] PP=[0, 0, 0, 0, 0, 0] BA1=0 BS=[0, 0, 0, 0, 0] BP=[0, 0, 0, 0, 0, 0, 0, 0]	3.229E-05	7.7E-05	.	4.103	23.7	0.021	2.7	.	.	.	.	ALK:uc010ymo.3:exon10:c.G1277A:p.G426E,ALK:uc031rnw.1:exon11:c.G1277A:p.G426E,ALK:uc002rmy.3:exon29:c.G4481A:p.G1494E	.	-0.661	AFR:0,AMR:0,EAS:0,FIN:0,NFE:0,OTH:0.0010,ASJ:0	105590	613014;	635;	635|Neuroblastoma|1-5 / 10 000|Not applicable|Childhood|256700 613013 613014 613015 613016 613017 616792~	0.5
2	29416473	29416473	C	T	ALK	exonic	nonsynonymous SNV	ENSG00000171094	rs199940609	ENSG00000171094:ENST00000431873:exon4:c.G970A:p.G324R,ENSG00000171094:ENST00000389048:exon29:c.G4480A:p.G1494R	ALK:NM_004304:exon29:c.G4480A:p.G1494R	clinvar: Benign	InterVar: Uncertain significance PVS1=0 PS=[0, 0, 0, 0, 0] PM=[0, 0, 0, 0, 0, 0, 0] PP=[0, 0, 0, 0, 0, 0] BA1=0 BS=[0, 0, 0, 0, 0] BP=[0, 0, 0, 0, 0, 1, 0, 0]	3.229E-05	.	0.00159744	5.334	25.8	0.162	4.76	.	.	.	.	ALK:uc010ymo.3:exon10:c.G1276A:p.G426R,ALK:uc031rnw.1:exon11:c.G1276A:p.G426R,ALK:uc002rmy.3:exon29:c.G4480A:p.G1494R	.	-0.746	AFR:0,AMR:0,EAS:0,FIN:0,NFE:0,OTH:0.0010,ASJ:0	105590	613014;	635;	635|Neuroblastoma|1-5 / 10 000|Not applicable|Childhood|256700 613013 613014 613015 613016 613017 616792~	0.5
2	29416650	29416650	C	T	ALK	exonic	nonsynonymous SNV	ENSG00000171094	rs769694344	ENSG00000171094:ENST00000431873:exon4:c.G793A:p.E265K,ENSG00000171094:ENST00000389048:exon29:c.G4303A:p.E1435K	ALK:NM_004304:exon29:c.G4303A:p.E1435K	clinvar: Uncertain significance	InterVar: Uncertain significance PVS1=0 PS=[0, 0, 0, 0, 0] PM=[0, 1, 0, 0, 0, 0, 0] PP=[0, 0, 0, 0, 0, 0] BA1=0 BS=[0, 0, 0, 0, 0] BP=[0, 0, 0, 0, 0, 0, 0, 0]	.	.	.	2.379	18.69	0.575	4.5	.	.	.	.	ALK:uc010ymo.3:exon10:c.G1099A:p.E367K,ALK:uc031rnw.1:exon11:c.G1099A:p.E367K,ALK:uc002rmy.3:exon29:c.G4303A:p.E1435K	.	-0.945	AFR:.,AMR:.,EAS:.,FIN:.,NFE:.,OTH:.,ASJ:.	105590	613014;	635;	635|Neuroblastoma|1-5 / 10 000|Not applicable|Childhood|256700 613013 613014 613015 613016 613017 616792~	0.5
2	29416753	29416753	T	G	ALK	exonic	nonsynonymous SNV	ENSG00000171094	rs143647372	ENSG00000171094:ENST00000389048:exon29:c.A4200C:p.E1400D	ALK:NM_004304:exon29:c.A4200C:p.E1400D	clinvar: Uncertain significance	InterVar: Uncertain significance PVS1=0 PS=[0, 0, 0, 0, 0] PM=[0, 0, 0, 0, 0, 0, 0] PP=[0, 0, 0, 0, 0, 0] BA1=0 BS=[0, 0, 0, 0, 0] BP=[0, 0, 0, 1, 0, 0, 0, 0]	0.0002	0.0002	.	2.465	19.24	0.322	0.036	.	.	.	.	ALK:uc010ymo.3:exon10:c.A996C:p.E332D,ALK:uc031rnw.1:exon11:c.A996C:p.E332D,ALK:uc002rmy.3:exon29:c.A4200C:p.E1400D	.	-0.866	AFR:0,AMR:0,EAS:0,FIN:0,NFE:0.0003,OTH:0.0010,ASJ:0	105590	613014;	635;	635|Neuroblastoma|1-5 / 10 000|Not applicable|Childhood|256700 613013 613014 613015 613016 613017 616792~	0.5
2	29420409	29420409	C	T	ALK	exonic	nonsynonymous SNV	ENSG00000171094	rs774271469	ENSG00000171094:ENST00000389048:exon27:c.G4072A:p.V1358I	ALK:NM_004304:exon27:c.G4072A:p.V1358I	clinvar: UNK	InterVar: Uncertain significance PVS1=0 PS=[0, 0, 0, 0, 0] PM=[1, 1, 0, 0, 0, 0, 0] PP=[0, 0, 1, 0, 0, 0] BA1=0 BS=[0, 0, 0, 0, 0] BP=[0, 0, 0, 0, 0, 0, 0, 0]	.	.	.	5.405	26	0.355	5.8	.	0.9676	0	Protein kinase domain|Protein kinase-like domain|Serine-threonine/tyrosine-protein kinase catalytic domain|Tyrosine-protein kinase, catalytic domain	ALK:uc010ymo.3:exon8:c.G868A:p.V290I,ALK:uc031rnw.1:exon9:c.G868A:p.V290I,ALK:uc002rmy.3:exon27:c.G4072A:p.V1358I	.	-0.09	AFR:.,AMR:.,EAS:.,FIN:.,NFE:.,OTH:.,ASJ:.	105590	613014;	635;	635|Neuroblastoma|1-5 / 10 000|Not applicable|Childhood|256700 613013 613014 613015 613016 613017 616792~	0.5
2	29420453	29420453	G	A	ALK	exonic	nonsynonymous SNV	ENSG00000171094	rs753763148	ENSG00000171094:ENST00000389048:exon27:c.C4028T:p.T1343I	ALK:NM_004304:exon27:c.C4028T:p.T1343I	clinvar: UNK	InterVar: Uncertain significance PVS1=0 PS=[0, 0, 0, 0, 0] PM=[1, 0, 0, 0, 0, 0, 0] PP=[0, 0, 0, 0, 0, 0] BA1=0 BS=[0, 0, 0, 0, 0] BP=[0, 0, 0, 0, 0, 0, 0, 0]	9.686E-05	.	.	5.569	26.4	0.047	5.8	.	.	.	Protein kinase domain|Protein kinase-like domain|Serine-threonine/tyrosine-protein kinase catalytic domain|Tyrosine-protein kinase, catalytic domain	ALK:uc010ymo.3:exon8:c.C824T:p.T275I,ALK:uc031rnw.1:exon9:c.C824T:p.T275I,ALK:uc002rmy.3:exon27:c.C4028T:p.T1343I	.	-0.145	AFR:0.0003,AMR:0,EAS:0,FIN:0,NFE:0,OTH:0,ASJ:0	105590	613014;	635;	635|Neuroblastoma|1-5 / 10 000|Not applicable|Childhood|256700 613013 613014 613015 613016 613017 616792~	0.5
2	29436908	29436908	C	T	ALK	exonic	nonsynonymous SNV	ENSG00000171094	rs776228721	ENSG00000171094:ENST00000389048:exon24:c.G3685A:p.V1229M	ALK:NM_004304:exon24:c.G3685A:p.V1229M	clinvar: Uncertain significance	InterVar: Uncertain significance PVS1=0 PS=[0, 0, 0, 0, 0] PM=[1, 1, 0, 0, 0, 0, 0] PP=[0, 0, 0, 0, 0, 0] BA1=0 BS=[0, 0, 0, 0, 0] BP=[0, 0, 0, 0, 0, 0, 0, 0]	.	.	.	5.065	25.3	0.297	5.63	.	.	.	Protein kinase domain|Protein kinase-like domain|Serine-threonine/tyrosine-protein kinase catalytic domain|Tyrosine-protein kinase, catalytic domain	ALK:uc010ymo.3:exon5:c.G481A:p.V161M,ALK:uc031rnw.1:exon6:c.G481A:p.V161M,ALK:uc002rmy.3:exon24:c.G3685A:p.V1229M	.	-0.042	AFR:.,AMR:.,EAS:.,FIN:.,NFE:.,OTH:.,ASJ:.	105590	613014;	635;	635|Neuroblastoma|1-5 / 10 000|Not applicable|Childhood|256700 613013 613014 613015 613016 613017 616792~	0.5
2	29443592	29443592	G	A	ALK	exonic	stopgain	ENSG00000171094	rs769449619	ENSG00000171094:ENST00000389048:exon23:c.C3625T:p.R1209X	ALK:NM_004304:exon23:c.C3625T:p.R1209X	clinvar: UNK	InterVar: Uncertain significance PVS1=0 PS=[0, 0, 0, 0, 0] PM=[0, 1, 0, 0, 0, 0, 0] PP=[0, 0, 1, 0, 0, 0] BA1=0 BS=[0, 0, 0, 0, 0] BP=[0, 0, 0, 0, 0, 0, 0, 0]	.	.	.	13.634	42	.	4.69	.	.	.	Protein kinase domain|Protein kinase-like domain|Serine-threonine/tyrosine-protein kinase catalytic domain|Tyrosine-protein kinase, catalytic domain	ALK:uc010ymo.3:exon4:c.C421T:p.R141X,ALK:uc031rnw.1:exon5:c.C421T:p.R141X,ALK:uc002rmy.3:exon23:c.C3625T:p.R1209X	.	.	AFR:.,AMR:.,EAS:.,FIN:.,NFE:.,OTH:.,ASJ:.	105590	613014;	635;	635|Neuroblastoma|1-5 / 10 000|Not applicable|Childhood|256700 613013 613014 613015 613016 613017 616792~	0.5
2	29443645	29443645	G	T	ALK	exonic	nonsynonymous SNV	ENSG00000171094	.	ENSG00000171094:ENST00000389048:exon23:c.C3572A:p.P1191H	ALK:NM_004304:exon23:c.C3572A:p.P1191H	clinvar: Uncertain significance	InterVar: Uncertain significance PVS1=0 PS=[0, 0, 0, 0, 0] PM=[1, 1, 0, 0, 0, 0, 0] PP=[0, 0, 1, 0, 0, 0] BA1=0 BS=[0, 0, 0, 0, 0] BP=[0, 0, 0, 0, 0, 0, 0, 0]	.	.	.	6.304	29.1	0.001	5.61	.	.	.	Protein kinase domain|Protein kinase-like domain|Serine-threonine/tyrosine-protein kinase catalytic domain|Tyrosine-protein kinase, catalytic domain	ALK:uc010ymo.3:exon4:c.C368A:p.P123H,ALK:uc031rnw.1:exon5:c.C368A:p.P123H,ALK:uc002rmy.3:exon23:c.C3572A:p.P1191H	.	0.547	AFR:.,AMR:.,EAS:.,FIN:.,NFE:.,OTH:.,ASJ:.	105590	613014;	635;	635|Neuroblastoma|1-5 / 10 000|Not applicable|Childhood|256700 613013 613014 613015 613016 613017 616792~	0.5
2	29446237	29446237	C	G	ALK	exonic	nonsynonymous SNV	ENSG00000171094	rs140606509	ENSG00000171094:ENST00000453137:exon1:c.G24C:p.E8D,ENSG00000171094:ENST00000389048:exon20:c.G3330C:p.E1110D	ALK:NM_004304:exon20:c.G3330C:p.E1110D	clinvar: UNK	InterVar: Uncertain significance PVS1=0 PS=[0, 0, 0, 0, 0] PM=[1, 0, 0, 0, 0, 0, 0] PP=[0, 0, 0, 0, 0, 0] BA1=0 BS=[0, 0, 0, 0, 0] BP=[0, 0, 0, 1, 0, 0, 0, 0]	.	7.7E-05	.	2.541	19.73	0.083	1.97	.	.	.	Protein kinase-like domain	ALK:uc010ymo.3:exon1:c.G126C:p.E42D,ALK:uc031rnw.1:exon2:c.G126C:p.E42D,ALK:uc002rmy.3:exon20:c.G3330C:p.E1110D	.	-0.559	AFR:.,AMR:.,EAS:.,FIN:.,NFE:.,OTH:.,ASJ:.	105590	613014;	635;	635|Neuroblastoma|1-5 / 10 000|Not applicable|Childhood|256700 613013 613014 613015 613016 613017 616792~	0.5
2	29446385	29446385	C	T	ALK	exonic	nonsynonymous SNV	ENSG00000171094	rs72852032	ENSG00000171094:ENST00000389048:exon20:c.G3182A:p.R1061Q	ALK:NM_004304:exon20:c.G3182A:p.R1061Q	clinvar: not provided|Uncertain significance	InterVar: Uncertain significance PVS1=0 PS=[0, 0, 0, 0, 0] PM=[0, 0, 0, 0, 0, 0, 0] PP=[0, 0, 0, 0, 0, 0] BA1=0 BS=[0, 0, 0, 0, 0] BP=[0, 0, 0, 0, 0, 0, 0, 0]	3.233E-05	7.7E-05	0.000199681	5.784	27.1	0.053	4.65	.	.	.	.	ALK:uc002rmy.3:exon20:c.G3182A:p.R1061Q	.	-0.694	AFR:0.0001,AMR:0,EAS:0,FIN:0,NFE:0,OTH:0,ASJ:0	105590	613014;	635;	635|Neuroblastoma|1-5 / 10 000|Not applicable|Childhood|256700 613013 613014 613015 613016 613017 616792~	0.5
2	29448384	29448384	C	T	ALK	exonic	nonsynonymous SNV	ENSG00000171094	rs200080181	ENSG00000171094:ENST00000389048:exon19:c.G3115A:p.V1039M	ALK:NM_004304:exon19:c.G3115A:p.V1039M	clinvar: Uncertain significance	InterVar: Uncertain significance PVS1=0 PS=[0, 0, 0, 0, 0] PM=[0, 0, 0, 0, 0, 0, 0] PP=[0, 0, 1, 0, 0, 0] BA1=0 BS=[0, 0, 0, 0, 0] BP=[0, 0, 0, 0, 0, 0, 0, 0]	6.466E-05	0.0002	.	5.647	26.6	0.006	4.96	.	.	.	.	ALK:uc002rmy.3:exon19:c.G3115A:p.V1039M	.	0.18	AFR:0.0001,AMR:0,EAS:0,FIN:0,NFE:6.674e-05,OTH:0,ASJ:0	105590	613014;	635;	635|Neuroblastoma|1-5 / 10 000|Not applicable|Childhood|256700 613013 613014 613015 613016 613017 616792~	0.5
2	29451938	29451938	G	A	ALK	intronic	.	ENSG00000171094	rs577768628	.	.	clinvar: Likely benign	InterVar: Uncertain significance PVS1=0 PS=[0, 0, 0, 0, 0] PM=[0, 0, 0, 0, 0, 0, 0] PP=[0, 0, 0, 0, 0, 0] BA1=0 BS=[0, 0, 0, 0, 0] BP=[0, 0, 0, 0, 0, 1, 0, 0]	.	.	0.000199681	.	.	.	.	.	0.0007	0.06	.	.	.	.	AFR:.,AMR:.,EAS:.,FIN:.,NFE:.,OTH:.,ASJ:.	105590	613014;	635;	635|Neuroblastoma|1-5 / 10 000|Not applicable|Childhood|256700 613013 613014 613015 613016 613017 616792~	0.5
2	29473981	29473981	C	T	ALK	exonic	nonsynonymous SNV	ENSG00000171094	rs768366852	ENSG00000171094:ENST00000389048:exon12:c.G2194A:p.D732N	ALK:NM_004304:exon12:c.G2194A:p.D732N	clinvar: UNK	InterVar: Uncertain significance PVS1=0 PS=[0, 0, 0, 0, 0] PM=[0, 1, 0, 0, 0, 0, 0] PP=[0, 0, 0, 0, 0, 0] BA1=0 BS=[0, 0, 0, 0, 0] BP=[0, 0, 0, 0, 0, 0, 0, 0]	.	.	.	2.912	21.9	0.44	4.32	.	.	.	.	ALK:uc002rmy.3:exon12:c.G2194A:p.D732N	.	-1	AFR:.,AMR:.,EAS:.,FIN:.,NFE:.,OTH:.,ASJ:.	105590	613014;	635;	635|Neuroblastoma|1-5 / 10 000|Not applicable|Childhood|256700 613013 613014 613015 613016 613017 616792~	0.5
2	29474026	29474026	C	T	ALK	exonic	nonsynonymous SNV	ENSG00000171094	rs147858673	ENSG00000171094:ENST00000389048:exon12:c.G2149A:p.E717K	ALK:NM_004304:exon12:c.G2149A:p.E717K	clinvar: Uncertain significance	InterVar: Uncertain significance PVS1=0 PS=[0, 0, 0, 0, 0] PM=[0, 0, 0, 0, 0, 0, 0] PP=[0, 0, 0, 0, 0, 0] BA1=0 BS=[0, 0, 0, 0, 0] BP=[0, 0, 0, 0, 0, 0, 0, 0]	9.7E-05	0.0002	0.000199681	5.18	25.5	0.076	4.29	.	.	.	.	ALK:uc002rmy.3:exon12:c.G2149A:p.E717K	.	-0.371	AFR:0.0001,AMR:0,EAS:0,FIN:0,NFE:0.0001,OTH:0,ASJ:0	105590	613014;	635;	635|Neuroblastoma|1-5 / 10 000|Not applicable|Childhood|256700 613013 613014 613015 613016 613017 616792~	0.5
2	29474044	29474044	T	G	ALK	exonic	nonsynonymous SNV	ENSG00000171094	.	ENSG00000171094:ENST00000389048:exon12:c.A2131C:p.S711R	ALK:NM_004304:exon12:c.A2131C:p.S711R	clinvar: UNK	InterVar: Uncertain significance PVS1=0 PS=[0, 0, 0, 0, 0] PM=[0, 1, 0, 0, 0, 0, 0] PP=[0, 0, 0, 0, 0, 0] BA1=0 BS=[0, 0, 0, 0, 0] BP=[0, 0, 0, 0, 0, 0, 0, 0]	.	.	.	3.166	22.7	0.079	5.19	.	.	.	.	ALK:uc002rmy.3:exon12:c.A2131C:p.S711R	.	-0.403	AFR:.,AMR:.,EAS:.,FIN:.,NFE:.,OTH:.,ASJ:.	105590	613014;	635;	635|Neuroblastoma|1-5 / 10 000|Not applicable|Childhood|256700 613013 613014 613015 613016 613017 616792~	0.5
2	29497990	29497990	T	A	ALK	exonic	nonsynonymous SNV	ENSG00000171094	.	ENSG00000171094:ENST00000389048:exon11:c.A2016T:p.R672S	ALK:NM_004304:exon11:c.A2016T:p.R672S	clinvar: Uncertain significance	InterVar: Uncertain significance PVS1=0 PS=[0, 0, 0, 0, 0] PM=[0, 1, 0, 0, 0, 0, 0] PP=[0, 0, 0, 0, 0, 0] BA1=0 BS=[0, 0, 0, 0, 0] BP=[0, 0, 0, 1, 0, 0, 0, 0]	.	.	.	-0.475	0.254	0.801	-0.405	.	.	.	.	ALK:uc002rmy.3:exon11:c.A2016T:p.R672S	.	-0.996	AFR:.,AMR:.,EAS:.,FIN:.,NFE:.,OTH:.,ASJ:.	105590	613014;	635;	635|Neuroblastoma|1-5 / 10 000|Not applicable|Childhood|256700 613013 613014 613015 613016 613017 616792~	0.5
2	29498007	29498007	C	T	ALK	exonic	nonsynonymous SNV	ENSG00000171094	rs539763601	ENSG00000171094:ENST00000389048:exon11:c.G1999A:p.G667R	ALK:NM_004304:exon11:c.G1999A:p.G667R	clinvar: Uncertain significance	InterVar: Uncertain significance PVS1=0 PS=[0, 0, 0, 0, 0] PM=[0, 0, 0, 0, 0, 0, 0] PP=[0, 0, 0, 0, 0, 0] BA1=0 BS=[0, 0, 0, 0, 0] BP=[0, 0, 0, 1, 0, 0, 0, 0]	0.0001	.	0.000399361	-0.269	0.778	0.549	-4.14	.	.	.	.	ALK:uc002rmy.3:exon11:c.G1999A:p.G667R	.	-0.988	AFR:0,AMR:0,EAS:0,FIN:0,NFE:0.0003,OTH:0,ASJ:0	105590	613014;	635;	635|Neuroblastoma|1-5 / 10 000|Not applicable|Childhood|256700 613013 613014 613015 613016 613017 616792~	0.5
2	29498088	29498088	C	T	ALK	exonic	nonsynonymous SNV	ENSG00000171094	rs144453491	ENSG00000171094:ENST00000389048:exon11:c.G1918A:p.G640R	ALK:NM_004304:exon11:c.G1918A:p.G640R	clinvar: Uncertain significance	InterVar: Uncertain significance PVS1=0 PS=[0, 0, 0, 0, 0] PM=[0, 0, 0, 0, 0, 0, 0] PP=[0, 0, 0, 0, 0, 0] BA1=0 BS=[0, 0, 0, 0, 0] BP=[0, 0, 0, 0, 0, 0, 0, 0]	0.0002	0.0002	0.000199681	4.017	23.6	0.04	5.21	.	.	.	.	ALK:uc002rmy.3:exon11:c.G1918A:p.G640R	.	-0.358	AFR:0.0005,AMR:0,EAS:0.0006,FIN:0,NFE:0,OTH:0,ASJ:0	105590	613014;	635;	635|Neuroblastoma|1-5 / 10 000|Not applicable|Childhood|256700 613013 613014 613015 613016 613017 616792~	0.5
2	29519814	29519814	G	A	ALK	exonic	nonsynonymous SNV	ENSG00000171094	.	ENSG00000171094:ENST00000389048:exon9:c.C1757T:p.A586V	ALK:NM_004304:exon9:c.C1757T:p.A586V	clinvar: UNK	InterVar: Uncertain significance PVS1=0 PS=[0, 0, 0, 0, 0] PM=[1, 1, 0, 0, 0, 0, 0] PP=[0, 0, 0, 0, 0, 0] BA1=0 BS=[0, 0, 0, 0, 0] BP=[0, 0, 0, 0, 0, 0, 0, 0]	.	.	.	1.6	13.85	0.264	4.24	.	.	.	Concanavalin A-like lectin/glucanase domain|MAM domain	ALK:uc002rmy.3:exon9:c.C1757T:p.A586V	.	-0.93	AFR:.,AMR:.,EAS:.,FIN:.,NFE:.,OTH:.,ASJ:.	105590	613014;	635;	635|Neuroblastoma|1-5 / 10 000|Not applicable|Childhood|256700 613013 613014 613015 613016 613017 616792~	0.5
2	29519851	29519851	C	T	ALK	exonic	nonsynonymous SNV	ENSG00000171094	rs762358335	ENSG00000171094:ENST00000389048:exon9:c.G1720A:p.G574R	ALK:NM_004304:exon9:c.G1720A:p.G574R	clinvar: UNK	InterVar: Uncertain significance PVS1=0 PS=[0, 0, 0, 0, 0] PM=[1, 1, 0, 0, 0, 0, 0] PP=[0, 0, 0, 0, 0, 0] BA1=0 BS=[0, 0, 0, 0, 0] BP=[0, 0, 0, 0, 0, 0, 0, 0]	.	.	.	4.974	25.1	0.074	5.2	.	.	.	Concanavalin A-like lectin/glucanase domain|MAM domain	ALK:uc002rmy.3:exon9:c.G1720A:p.G574R	.	-0.906	AFR:.,AMR:.,EAS:.,FIN:.,NFE:.,OTH:.,ASJ:.	105590	613014;	635;	635|Neuroblastoma|1-5 / 10 000|Not applicable|Childhood|256700 613013 613014 613015 613016 613017 616792~	0.5
2	29551352	29551352	A	G	ALK	intronic	.	ENSG00000171094	rs377214413	.	.	clinvar: UNK	InterVar: Uncertain significance PVS1=0 PS=[0, 0, 0, 0, 0] PM=[0, 0, 0, 0, 0, 0, 0] PP=[0, 0, 0, 0, 0, 0] BA1=0 BS=[0, 0, 0, 0, 0] BP=[0, 0, 0, 0, 0, 0, 0, 0]	0.0001	7.7E-05	.	.	.	.	.	.	0.095	0.182	.	.	.	.	AFR:0.0005,AMR:0,EAS:0,FIN:0,NFE:0,OTH:0,ASJ:0	105590	613014;	635;	635|Neuroblastoma|1-5 / 10 000|Not applicable|Childhood|256700 613013 613014 613015 613016 613017 616792~	0.5
2	29754787	29754787	T	A	ALK	exonic	nonsynonymous SNV	ENSG00000171094	rs140928266	ENSG00000171094:ENST00000389048:exon4:c.A1148T:p.K383M	ALK:NM_004304:exon4:c.A1148T:p.K383M	clinvar: UNK	InterVar: Uncertain significance PVS1=0 PS=[0, 0, 0, 0, 0] PM=[1, 0, 0, 0, 0, 0, 0] PP=[0, 0, 0, 0, 0, 0] BA1=0 BS=[0, 0, 0, 0, 0] BP=[0, 0, 0, 0, 0, 0, 0, 0]	0.0002	0.0002	0.000199681	4.709	24.6	0.215	3.63	.	.	.	Concanavalin A-like lectin/glucanase domain|MAM domain	ALK:uc002rmy.3:exon4:c.A1148T:p.K383M	.	-0.626	AFR:0.0006,AMR:0,EAS:0,FIN:0,NFE:0,OTH:0,ASJ:0	105590	613014;	635;	635|Neuroblastoma|1-5 / 10 000|Not applicable|Childhood|256700 613013 613014 613015 613016 613017 616792~	0.5
2	29754824	29754824	C	T	ALK	exonic	nonsynonymous SNV	ENSG00000171094	rs149968229	ENSG00000171094:ENST00000389048:exon4:c.G1111A:p.A371T	ALK:NM_004304:exon4:c.G1111A:p.A371T	clinvar: not provided|Likely benign	InterVar: Uncertain significance PVS1=0 PS=[0, 0, 0, 0, 0] PM=[1, 0, 0, 0, 0, 0, 0] PP=[0, 0, 0, 0, 0, 0] BA1=0 BS=[0, 0, 0, 0, 0] BP=[0, 0, 0, 0, 0, 1, 0, 0]	0.0002	.	0.000599042	1.066	11.03	0.234	3.28	.	.	.	Concanavalin A-like lectin/glucanase domain|MAM domain	ALK:uc002rmy.3:exon4:c.G1111A:p.A371T	.	-0.785	AFR:0,AMR:0,EAS:0.0037,FIN:0,NFE:0,OTH:0,ASJ:0	105590	613014;	635;	635|Neuroblastoma|1-5 / 10 000|Not applicable|Childhood|256700 613013 613014 613015 613016 613017 616792~	0.5
2	29917743	29917743	C	T	ALK	exonic	nonsynonymous SNV	ENSG00000171094	rs145681577	ENSG00000171094:ENST00000389048:exon3:c.G925A:p.A309T	ALK:NM_004304:exon3:c.G925A:p.A309T	clinvar: Uncertain significance	InterVar: Uncertain significance PVS1=0 PS=[0, 0, 0, 0, 0] PM=[1, 0, 0, 0, 0, 0, 0] PP=[0, 0, 0, 0, 0, 0] BA1=0 BS=[0, 0, 0, 0, 0] BP=[0, 0, 0, 0, 0, 0, 0, 0]	6.459E-05	0.0002	.	3.38	22.9	0.276	5.1	.	.	.	Concanavalin A-like lectin/glucanase domain|MAM domain	ALK:uc002rmy.3:exon3:c.G925A:p.A309T	.	-0.769	AFR:0.0002,AMR:0,EAS:0,FIN:0,NFE:0,OTH:0,ASJ:0	105590	613014;	635;	635|Neuroblastoma|1-5 / 10 000|Not applicable|Childhood|256700 613013 613014 613015 613016 613017 616792~	0.5
2	29917860	29917860	A	G	ALK	exonic	nonsynonymous SNV	ENSG00000171094	rs143229596	ENSG00000171094:ENST00000389048:exon3:c.T808C:p.F270L	ALK:NM_004304:exon3:c.T808C:p.F270L	clinvar: not provided|Uncertain significance	InterVar: Uncertain significance PVS1=0 PS=[0, 0, 0, 0, 0] PM=[1, 0, 0, 0, 0, 0, 0] PP=[0, 0, 0, 0, 0, 0] BA1=0 BS=[0, 0, 0, 0, 0] BP=[0, 0, 0, 0, 0, 0, 0, 0]	3.231E-05	0.0002	.	4.564	24.4	0.055	6.07	.	.	.	Concanavalin A-like lectin/glucanase domain|MAM domain	ALK:uc002rmy.3:exon3:c.T808C:p.F270L	.	-0.425	AFR:0,AMR:0,EAS:0,FIN:0,NFE:6.669e-05,OTH:0,ASJ:0	105590	613014;	635;	635|Neuroblastoma|1-5 / 10 000|Not applicable|Childhood|256700 613013 613014 613015 613016 613017 616792~	0.5
2	30143176	30143176	G	C	ALK	exonic	nonsynonymous SNV	ENSG00000171094	rs201290745	ENSG00000171094:ENST00000389048:exon1:c.C350G:p.P117R,ENSG00000171094:ENST00000431873:exon1:c.C350G:p.P117R	ALK:NM_004304:exon1:c.C350G:p.P117R	clinvar: UNK	InterVar: Uncertain significance PVS1=0 PS=[0, 0, 0, 0, 0] PM=[0, 0, 0, 0, 0, 0, 0] PP=[0, 0, 0, 0, 0, 0] BA1=0 BS=[0, 0, 0, 0, 0] BP=[0, 0, 0, 0, 0, 0, 0, 0]	9.695E-05	.	0.000199681	2.241	17.78	0.007	4.53	.	.	.	.	ALK:uc002rmy.3:exon1:c.C350G:p.P117R	.	-0.456	AFR:0,AMR:0,EAS:0,FIN:0,NFE:0.0002,OTH:0,ASJ:0	105590	613014;	635;	635|Neuroblastoma|1-5 / 10 000|Not applicable|Childhood|256700 613013 613014 613015 613016 613017 616792~	0.5
2	30143408	30143408	G	A	ALK	exonic	nonsynonymous SNV	ENSG00000171094	rs371679329	ENSG00000171094:ENST00000389048:exon1:c.C118T:p.P40S,ENSG00000171094:ENST00000431873:exon1:c.C118T:p.P40S	ALK:NM_004304:exon1:c.C118T:p.P40S	clinvar: UNK	InterVar: Uncertain significance PVS1=0 PS=[0, 0, 0, 0, 0] PM=[0, 0, 0, 0, 0, 0, 0] PP=[0, 0, 0, 0, 0, 0] BA1=0 BS=[0, 0, 0, 0, 0] BP=[0, 0, 0, 0, 0, 0, 0, 0]	0.0002	7.7E-05	.	4.245	23.9	0	5.16	.	.	.	.	ALK:uc002rmy.3:exon1:c.C118T:p.P40S	.	-0.263	AFR:0.0008,AMR:0,EAS:0,FIN:0,NFE:0,OTH:0,ASJ:0	105590	613014;	635;	635|Neuroblastoma|1-5 / 10 000|Not applicable|Childhood|256700 613013 613014 613015 613016 613017 616792~	0.5
2	30143420	30143420	G	A	ALK	exonic	nonsynonymous SNV	ENSG00000171094	rs201490095	ENSG00000171094:ENST00000389048:exon1:c.C106T:p.P36S,ENSG00000171094:ENST00000431873:exon1:c.C106T:p.P36S	ALK:NM_004304:exon1:c.C106T:p.P36S	clinvar: not provided|Likely benign|Likely benign	InterVar: Likely benign PVS1=0 PS=[0, 0, 0, 0, 0] PM=[0, 0, 0, 0, 0, 0, 0] PP=[0, 0, 0, 0, 0, 0] BA1=0 BS=[0, 0, 0, 0, 0] BP=[0, 0, 0, 1, 0, 1, 0, 0]	0.0003	0.0005	.	1.508	13.35	0.019	0.074	.	.	.	.	ALK:uc002rmy.3:exon1:c.C106T:p.P36S	.	-0.984	AFR:0.0002,AMR:0,EAS:0,FIN:0,NFE:0.0004,OTH:0,ASJ:0	105590	613014;	635;	635|Neuroblastoma|1-5 / 10 000|Not applicable|Childhood|256700 613013 613014 613015 613016 613017 616792~	0.5
2	39213258	39213258	G	C	SOS1	exonic	nonsynonymous SNV	ENSG00000115904	rs371408734	ENSG00000115904:ENST00000395038:exon22:c.C3664G:p.P1222A,ENSG00000115904:ENST00000402219:exon23:c.C3709G:p.P1237A,ENSG00000115904:ENST00000426016:exon24:c.C3709G:p.P1237A	SOS1:NM_005633:exon23:c.C3709G:p.P1237A	clinvar: Uncertain significance|Uncertain significance	InterVar: Uncertain significance PVS1=0 PS=[0, 0, 0, 0, 0] PM=[0, 1, 0, 0, 0, 0, 0] PP=[0, 0, 1, 0, 0, 0] BA1=0 BS=[0, 1, 0, 0, 0] BP=[0, 0, 0, 0, 0, 0, 0, 0]	0.0002	0.0002	0.000199681	3.419	23	0	5.8	.	.	.	.	SOS1:uc002rrj.4:exon15:c.C2506G:p.P836A,SOS1:uc002rrk.4:exon23:c.C3709G:p.P1237A	.	0.181	AFR:0.0001,AMR:0,EAS:0,FIN:0,NFE:0.0003,OTH:0,ASJ:0	182530	135300;610733;	648;2024;	648|Noonan syndrome|Unknown|Autosomal dominant|Neonatal|163950 605275 609942 610733 611553 613224 613706 615355 616559 616564~2024|Hereditary gingival fibromatosis|Unknown|Autosomal dominant|All ages|135300 605544 609955 611010~	0.5
2	39222324	39222324	A	T	SOS1	exonic	nonsynonymous SNV	ENSG00000115904	rs376722127	ENSG00000115904:ENST00000395038:exon20:c.T3286A:p.S1096T,ENSG00000115904:ENST00000402219:exon20:c.T3286A:p.S1096T,ENSG00000115904:ENST00000426016:exon21:c.T3286A:p.S1096T	SOS1:NM_005633:exon20:c.T3286A:p.S1096T	clinvar: UNK	InterVar: Uncertain significance PVS1=0 PS=[0, 0, 0, 0, 0] PM=[0, 1, 0, 0, 0, 0, 0] PP=[0, 0, 0, 0, 0, 0] BA1=0 BS=[0, 0, 0, 0, 0] BP=[0, 0, 0, 0, 0, 0, 0, 0]	6.457E-05	0.0002	.	2.918	21.9	0.037	5.91	.	.	.	.	SOS1:uc002rrj.4:exon13:c.T2128A:p.S710T,SOS1:uc002rrk.4:exon20:c.T3286A:p.S1096T	.	-0.46	AFR:0,AMR:0,EAS:0,FIN:0,NFE:0.0001,OTH:0,ASJ:0	182530	135300;610733;	648;2024;	648|Noonan syndrome|Unknown|Autosomal dominant|Neonatal|163950 605275 609942 610733 611553 613224 613706 615355 616559 616564~2024|Hereditary gingival fibromatosis|Unknown|Autosomal dominant|All ages|135300 605544 609955 611010~	0.5
2	39224178	39224178	C	T	SOS1	exonic	nonsynonymous SNV	ENSG00000115904	rs202043599	ENSG00000115904:ENST00000395038:exon19:c.G2966A:p.R989K,ENSG00000115904:ENST00000402219:exon19:c.G2966A:p.R989K,ENSG00000115904:ENST00000426016:exon20:c.G2966A:p.R989K	SOS1:NM_005633:exon19:c.G2966A:p.R989K	clinvar: other	InterVar: Uncertain significance PVS1=0 PS=[0, 0, 0, 0, 0] PM=[1, 1, 0, 0, 0, 0, 0] PP=[0, 0, 0, 0, 0, 0] BA1=0 BS=[0, 0, 0, 0, 0] BP=[0, 0, 0, 0, 0, 0, 0, 0]	0.0002	0.0002	.	0.734	9.05	0.663	2.61	.	0.0004	0.024	Ras guanine nucleotide exchange factor domain|Ras guanine-nucleotide exchange factors catalytic domain	SOS1:uc002rrj.4:exon12:c.G1808A:p.R603K,SOS1:uc002rrk.4:exon19:c.G2966A:p.R989K	.	-1.06	AFR:0.0001,AMR:0,EAS:0,FIN:0,NFE:0.0003,OTH:0,ASJ:0	182530	135300;610733;	648;2024;	648|Noonan syndrome|Unknown|Autosomal dominant|Neonatal|163950 605275 609942 610733 611553 613224 613706 615355 616559 616564~2024|Hereditary gingival fibromatosis|Unknown|Autosomal dominant|All ages|135300 605544 609955 611010~	0.5
2	39239286	39239286	G	A	SOS1	exonic	nonsynonymous SNV	ENSG00000115904	.	ENSG00000115904:ENST00000395038:exon14:c.C2371T:p.L791F,ENSG00000115904:ENST00000402219:exon14:c.C2371T:p.L791F,ENSG00000115904:ENST00000426016:exon15:c.C2371T:p.L791F	SOS1:NM_005633:exon14:c.C2371T:p.L791F	clinvar: UNK	InterVar: Uncertain significance PVS1=0 PS=[0, 0, 0, 0, 0] PM=[1, 1, 0, 0, 0, 0, 0] PP=[0, 0, 0, 0, 0, 0] BA1=0 BS=[0, 0, 0, 0, 0] BP=[0, 0, 0, 0, 0, 0, 0, 0]	.	.	.	6.15	28.5	0.003	5.87	.	.	.	Ras guanine nucleotide exchange factor domain|Ras guanine-nucleotide exchange factors catalytic domain	SOS1:uc002rrj.4:exon7:c.C1213T:p.L405F,SOS1:uc002rrk.4:exon14:c.C2371T:p.L791F	.	-0.568	AFR:.,AMR:.,EAS:.,FIN:.,NFE:.,OTH:.,ASJ:.	182530	135300;610733;	648;2024;	648|Noonan syndrome|Unknown|Autosomal dominant|Neonatal|163950 605275 609942 610733 611553 613224 613706 615355 616559 616564~2024|Hereditary gingival fibromatosis|Unknown|Autosomal dominant|All ages|135300 605544 609955 611010~	0.5
2	39241981	39241981	T	C	SOS1	exonic	nonsynonymous SNV	ENSG00000115904	rs145443784	ENSG00000115904:ENST00000395038:exon11:c.A1865G:p.N622S,ENSG00000115904:ENST00000402219:exon11:c.A1865G:p.N622S,ENSG00000115904:ENST00000426016:exon12:c.A1865G:p.N622S	SOS1:NM_005633:exon11:c.A1865G:p.N622S	clinvar: UNK	InterVar: Uncertain significance PVS1=0 PS=[0, 0, 0, 0, 0] PM=[1, 1, 0, 0, 0, 0, 0] PP=[0, 0, 0, 0, 0, 0] BA1=0 BS=[0, 0, 0, 0, 0] BP=[0, 0, 0, 0, 0, 0, 0, 0]	3.236E-05	7.7E-05	.	1.314	12.34	0.305	5.67	.	.	.	Ras guanine nucleotide exchange factor domain|Ras-like guanine nucleotide exchange factor, N-terminal	SOS1:uc002rrj.4:exon4:c.A707G:p.N236S,SOS1:uc002rrk.4:exon11:c.A1865G:p.N622S	.	-1.029	AFR:0,AMR:0,EAS:0,FIN:0,NFE:6.679e-05,OTH:0,ASJ:0	182530	135300;610733;	648;2024;	648|Noonan syndrome|Unknown|Autosomal dominant|Neonatal|163950 605275 609942 610733 611553 613224 613706 615355 616559 616564~2024|Hereditary gingival fibromatosis|Unknown|Autosomal dominant|All ages|135300 605544 609955 611010~	0.5
2	39281832	39281832	A	G	SOS1	exonic	nonsynonymous SNV	ENSG00000115904	rs730881039	ENSG00000115904:ENST00000395038:exon5:c.T643C:p.Y215H,ENSG00000115904:ENST00000402219:exon5:c.T643C:p.Y215H,ENSG00000115904:ENST00000428721:exon5:c.T472C:p.Y158H,ENSG00000115904:ENST00000426016:exon6:c.T643C:p.Y215H	SOS1:NM_005633:exon5:c.T643C:p.Y215H	clinvar: Uncertain significance	InterVar: Uncertain significance PVS1=0 PS=[0, 0, 0, 0, 0] PM=[1, 1, 0, 0, 0, 0, 0] PP=[0, 0, 1, 0, 0, 0] BA1=0 BS=[0, 0, 0, 0, 0] BP=[0, 0, 0, 0, 0, 0, 0, 0]	3.229E-05	.	.	5.737	26.9	0.024	5.88	.	.	.	Dbl homology (DH) domain	SOS1:uc002rrk.4:exon5:c.T643C:p.Y215H	.	0.319	AFR:0,AMR:0,EAS:0,FIN:0,NFE:6.666e-05,OTH:0,ASJ:0	182530	135300;610733;	648;2024;	648|Noonan syndrome|Unknown|Autosomal dominant|Neonatal|163950 605275 609942 610733 611553 613224 613706 615355 616559 616564~2024|Hereditary gingival fibromatosis|Unknown|Autosomal dominant|All ages|135300 605544 609955 611010~	0.5
2	39285879	39285879	T	C	SOS1	exonic	nonsynonymous SNV	ENSG00000115904	rs144757941	ENSG00000115904:ENST00000395038:exon3:c.A280G:p.I94V,ENSG00000115904:ENST00000402219:exon3:c.A280G:p.I94V,ENSG00000115904:ENST00000428721:exon3:c.A109G:p.I37V,ENSG00000115904:ENST00000451331:exon3:c.A109G:p.I37V,ENSG00000115904:ENST00000426016:exon4:c.A280G:p.I94V	SOS1:NM_005633:exon3:c.A280G:p.I94V	clinvar: UNK	InterVar: Uncertain significance PVS1=0 PS=[0, 0, 0, 0, 0] PM=[1, 1, 0, 0, 0, 0, 0] PP=[0, 0, 0, 0, 0, 0] BA1=0 BS=[0, 0, 0, 0, 0] BP=[0, 0, 0, 0, 0, 0, 0, 0]	0.0002	0.0002	.	1.84	15.23	0.013	4.56	.	.	.	Histone H2A/H2B/H3|Histone-fold	SOS1:uc002rrk.4:exon3:c.A280G:p.I94V	.	-0.029	AFR:0.0006,AMR:0,EAS:0,FIN:0,NFE:0,OTH:0,ASJ:0	182530	135300;610733;	648;2024;	648|Noonan syndrome|Unknown|Autosomal dominant|Neonatal|163950 605275 609942 610733 611553 613224 613706 615355 616559 616564~2024|Hereditary gingival fibromatosis|Unknown|Autosomal dominant|All ages|135300 605544 609955 611010~	0.5
2	39285915	39285915	T	C	SOS1	exonic	nonsynonymous SNV	ENSG00000115904	rs397517157	ENSG00000115904:ENST00000395038:exon3:c.A244G:p.I82V,ENSG00000115904:ENST00000402219:exon3:c.A244G:p.I82V,ENSG00000115904:ENST00000428721:exon3:c.A73G:p.I25V,ENSG00000115904:ENST00000451331:exon3:c.A73G:p.I25V,ENSG00000115904:ENST00000426016:exon4:c.A244G:p.I82V	SOS1:NM_005633:exon3:c.A244G:p.I82V	clinvar: Uncertain significance	InterVar: Uncertain significance PVS1=0 PS=[0, 0, 0, 0, 0] PM=[1, 1, 0, 0, 0, 0, 0] PP=[0, 0, 1, 0, 0, 0] BA1=0 BS=[0, 0, 0, 0, 0] BP=[0, 0, 0, 0, 0, 0, 0, 0]	9.705E-05	.	.	5.196	25.5	0.059	5.75	.	.	.	Histone H2A/H2B/H3|Histone-fold	SOS1:uc002rrk.4:exon3:c.A244G:p.I82V	.	0.653	AFR:0.0003,AMR:0,EAS:0,FIN:0,NFE:0,OTH:0,ASJ:0	182530	135300;610733;	648;2024;	648|Noonan syndrome|Unknown|Autosomal dominant|Neonatal|163950 605275 609942 610733 611553 613224 613706 615355 616559 616564~2024|Hereditary gingival fibromatosis|Unknown|Autosomal dominant|All ages|135300 605544 609955 611010~	0.5
2	39294813	39294813	T	A	SOS1	exonic	nonsynonymous SNV	ENSG00000115904	rs765764610	ENSG00000115904:ENST00000395038:exon2:c.A169T:p.N57Y,ENSG00000115904:ENST00000402219:exon2:c.A169T:p.N57Y,ENSG00000115904:ENST00000426016:exon3:c.A169T:p.N57Y	SOS1:NM_005633:exon2:c.A169T:p.N57Y	clinvar: UNK	InterVar: Uncertain significance PVS1=0 PS=[0, 0, 0, 0, 0] PM=[1, 1, 0, 0, 0, 0, 0] PP=[0, 0, 0, 0, 0, 0] BA1=0 BS=[0, 0, 0, 0, 0] BP=[0, 0, 0, 0, 0, 0, 0, 0]	.	.	.	3.214	22.7	0.632	5.54	.	.	.	Histone H2A/H2B/H3|Histone-fold	SOS1:uc002rrk.4:exon2:c.A169T:p.N57Y	.	-0.122	AFR:.,AMR:.,EAS:.,FIN:.,NFE:.,OTH:.,ASJ:.	182530	135300;610733;	648;2024;	648|Noonan syndrome|Unknown|Autosomal dominant|Neonatal|163950 605275 609942 610733 611553 613224 613706 615355 616559 616564~2024|Hereditary gingival fibromatosis|Unknown|Autosomal dominant|All ages|135300 605544 609955 611010~	0.5
2	39294873	39294873	T	C	SOS1	exonic	nonsynonymous SNV	ENSG00000115904	rs150565592	ENSG00000115904:ENST00000395038:exon2:c.A109G:p.T37A,ENSG00000115904:ENST00000402219:exon2:c.A109G:p.T37A,ENSG00000115904:ENST00000426016:exon3:c.A109G:p.T37A	SOS1:NM_005633:exon2:c.A109G:p.T37A	clinvar: Likely benign|Likely benign	InterVar: Uncertain significance PVS1=0 PS=[0, 0, 0, 0, 0] PM=[1, 1, 0, 0, 0, 0, 0] PP=[0, 0, 0, 0, 0, 0] BA1=0 BS=[0, 0, 0, 0, 0] BP=[0, 0, 0, 0, 0, 1, 0, 0]	0.0002	0.0002	.	1.073	11.07	0.612	4.15	.	.	.	Histone-fold	SOS1:uc002rrk.4:exon2:c.A109G:p.T37A	.	-0.547	AFR:0.0001,AMR:0,EAS:0,FIN:0,NFE:0.0004,OTH:0,ASJ:0	182530	135300;610733;	648;2024;	648|Noonan syndrome|Unknown|Autosomal dominant|Neonatal|163950 605275 609942 610733 611553 613224 613706 615355 616559 616564~2024|Hereditary gingival fibromatosis|Unknown|Autosomal dominant|All ages|135300 605544 609955 611010~	0.5
2	39294873	39294873	T	C	SOS1	exonic	nonsynonymous SNV	ENSG00000115904	rs150565592	ENSG00000115904:ENST00000395038:exon2:c.A109G:p.T37A,ENSG00000115904:ENST00000402219:exon2:c.A109G:p.T37A,ENSG00000115904:ENST00000426016:exon3:c.A109G:p.T37A	SOS1:NM_005633:exon2:c.A109G:p.T37A	clinvar: Likely benign|Likely benign	InterVar: Uncertain significance PVS1=0 PS=[0, 0, 0, 0, 0] PM=[1, 1, 0, 0, 0, 0, 0] PP=[0, 0, 0, 0, 0, 0] BA1=0 BS=[0, 0, 0, 0, 0] BP=[0, 0, 0, 0, 0, 1, 0, 0]	0.0002	0.0002	.	1.073	11.07	0.612	4.15	.	.	.	Histone-fold	SOS1:uc002rrk.4:exon2:c.A109G:p.T37A	.	-0.547	AFR:0.0001,AMR:0,EAS:0,FIN:0,NFE:0.0004,OTH:0,ASJ:0	182530	135300;610733;	648;2024;	648|Noonan syndrome|Unknown|Autosomal dominant|Neonatal|163950 605275 609942 610733 611553 613224 613706 615355 616559 616564~2024|Hereditary gingival fibromatosis|Unknown|Autosomal dominant|All ages|135300 605544 609955 611010~	0.5
2	47600631	47600631	G	A	EPCAM	exonic	nonsynonymous SNV	ENSG00000119888	rs771315207	ENSG00000119888:ENST00000263735:exon2:c.G106A:p.V36I,ENSG00000119888:ENST00000419334:exon2:c.G334A:p.V112I,ENSG00000119888:ENST00000405271:exon3:c.G190A:p.V64I,ENSG00000119888:ENST00000456133:exon3:c.G190A:p.V64I	EPCAM:NM_002354:exon2:c.G106A:p.V36I	clinvar: Uncertain significance	InterVar: Likely benign PVS1=0 PS=[0, 0, 0, 0, 0] PM=[1, 1, 0, 0, 0, 0, 0] PP=[0, 0, 0, 0, 0, 0] BA1=0 BS=[0, 0, 0, 0, 0] BP=[1, 0, 0, 1, 0, 0, 0, 0]	0.0001	.	.	0.211	4.795	0.212	0.919	.	.	.	Thyroglobulin type-1	EPCAM:uc002rvx.3:exon2:c.G106A:p.V36I	.	-1.063	AFR:0,AMR:0,EAS:0.0006,FIN:0,NFE:6.667e-05,OTH:0.0020,ASJ:0	185535	613217;613244;	144;92050;	144|Lynch syndrome|Unknown|Autosomal dominant|Adult|120435 609310 613244 614331 614337 614350 614385~92050|Congenital tufting enteropathy|Unknown|Autosomal recessive|All ages|613217~	0.5
2	47601024	47601024	C	G	EPCAM	exonic	nonsynonymous SNV	ENSG00000119888	.	ENSG00000119888:ENST00000263735:exon3:c.C262G:p.L88V,ENSG00000119888:ENST00000419334:exon3:c.C490G:p.L164V,ENSG00000119888:ENST00000405271:exon4:c.C346G:p.L116V,ENSG00000119888:ENST00000456133:exon4:c.C346G:p.L116V	EPCAM:NM_002354:exon3:c.C262G:p.L88V	clinvar: UNK	InterVar: Likely benign PVS1=0 PS=[0, 0, 0, 0, 0] PM=[1, 1, 0, 0, 0, 0, 0] PP=[0, 0, 0, 0, 0, 0] BA1=0 BS=[0, 0, 0, 0, 0] BP=[1, 0, 0, 1, 0, 0, 0, 0]	.	.	.	0.075	3.337	0.205	1.74	.	.	.	Thyroglobulin type-1	EPCAM:uc002rvx.3:exon3:c.C262G:p.L88V	.	-1.029	AFR:.,AMR:.,EAS:.,FIN:.,NFE:.,OTH:.,ASJ:.	185535	613217;613244;	144;92050;	144|Lynch syndrome|Unknown|Autosomal dominant|Adult|120435 609310 613244 614331 614337 614350 614385~92050|Congenital tufting enteropathy|Unknown|Autosomal recessive|All ages|613217~	0.5
2	47602405	47602405	G	C	EPCAM	exonic	nonsynonymous SNV	ENSG00000119888	rs189732445	ENSG00000119888:ENST00000263735:exon4:c.G458C:p.R153T,ENSG00000119888:ENST00000405271:exon5:c.G542C:p.R181T,ENSG00000119888:ENST00000456133:exon5:c.G542C:p.R181T	EPCAM:NM_002354:exon4:c.G458C:p.R153T	clinvar: Benign|Likely benign	InterVar: Benign PVS1=0 PS=[0, 0, 0, 0, 0] PM=[0, 0, 0, 0, 0, 0, 0] PP=[0, 0, 0, 0, 0, 0] BA1=0 BS=[1, 1, 0, 0, 0] BP=[1, 0, 0, 0, 0, 1, 0, 0]	0.0004	.	0.00219649	3.338	22.9	1	4.25	.	.	.	.	EPCAM:uc002rvx.3:exon4:c.G458C:p.R153T	.	-0.75	AFR:0,AMR:0,EAS:0.0068,FIN:0,NFE:0,OTH:0,ASJ:0	185535	613217;613244;	144;92050;	144|Lynch syndrome|Unknown|Autosomal dominant|Adult|120435 609310 613244 614331 614337 614350 614385~92050|Congenital tufting enteropathy|Unknown|Autosomal recessive|All ages|613217~	0.5
2	47630334	47630334	G	A	MSH2	exonic	nonsynonymous SNV	ENSG00000095002	rs63750466	ENSG00000095002:ENST00000233146:exon1:c.G4A:p.A2T,ENSG00000095002:ENST00000406134:exon1:c.G4A:p.A2T	MSH2:NM_000251:exon1:c.G4A:p.A2T	clinvar: Uncertain significance|Uncertain significance|Likely benign|Uncertain significance|Likely benign	InterVar: Likely benign PVS1=0 PS=[0, 0, 0, 0, 0] PM=[0, 1, 0, 0, 0, 0, 0] PP=[0, 0, 1, 0, 0, 0] BA1=0 BS=[0, 0, 0, 0, 0] BP=[1, 0, 0, 0, 0, 1, 0, 0]	3.23E-05	.	.	6.96	33	0.003	5.41	.	.	.	.	MSH2:uc002rvy.2:exon1:c.G4A:p.A2T,MSH2:uc002rvz.4:exon1:c.G4A:p.A2T,MSH2:uc010fbf.2:exon1:c.G4A:p.A2T	.	0.721	AFR:0,AMR:0,EAS:0,FIN:0.0003,NFE:0,OTH:0,ASJ:0	609309	120435;158320;276300;	252202;587;144;	252202|Constitutional mismatch repair deficiency syndrome|-|Autosomal recessive|Childhood|276300~587|Muir-Torre syndrome|Unknown|Autosomal dominant|Adult|158320~144|Lynch syndrome|Unknown|Autosomal dominant|Adult|120435 609310 613244 614331 614337 614350 614385~	0.5
2	47630353	47630353	C	T	MSH2	exonic	nonsynonymous SNV	ENSG00000095002	rs17217716	ENSG00000095002:ENST00000233146:exon1:c.C23T:p.T8M,ENSG00000095002:ENST00000406134:exon1:c.C23T:p.T8M	MSH2:NM_000251:exon1:c.C23T:p.T8M	clinvar: Benign|other|Benign|Likely benign|Benign	InterVar: Likely benign PVS1=0 PS=[0, 0, 0, 0, 0] PM=[0, 0, 0, 0, 0, 0, 0] PP=[0, 0, 0, 0, 0, 0] BA1=0 BS=[1, 0, 0, 0, 0] BP=[1, 0, 0, 0, 0, 1, 0, 0]	0.0009	0.0002	0.00519169	3.943	23.5	0.087	4.41	.	.	.	.	MSH2:uc002rvy.2:exon1:c.C23T:p.T8M,MSH2:uc002rvz.4:exon1:c.C23T:p.T8M,MSH2:uc010fbf.2:exon1:c.C23T:p.T8M	.	-0.052	AFR:0.0002,AMR:0.0131,EAS:0.0062,FIN:0.0011,NFE:0,OTH:0,ASJ:0	609309	120435;158320;276300;	252202;587;144;	252202|Constitutional mismatch repair deficiency syndrome|-|Autosomal recessive|Childhood|276300~587|Muir-Torre syndrome|Unknown|Autosomal dominant|Adult|158320~144|Lynch syndrome|Unknown|Autosomal dominant|Adult|120435 609310 613244 614331 614337 614350 614385~	0.5
2	47630353	47630353	C	T	MSH2	exonic	nonsynonymous SNV	ENSG00000095002	rs17217716	ENSG00000095002:ENST00000233146:exon1:c.C23T:p.T8M,ENSG00000095002:ENST00000406134:exon1:c.C23T:p.T8M	MSH2:NM_000251:exon1:c.C23T:p.T8M	clinvar: Benign|other|Benign|Likely benign|Benign	InterVar: Likely benign PVS1=0 PS=[0, 0, 0, 0, 0] PM=[0, 0, 0, 0, 0, 0, 0] PP=[0, 0, 0, 0, 0, 0] BA1=0 BS=[1, 0, 0, 0, 0] BP=[1, 0, 0, 0, 0, 1, 0, 0]	0.0009	0.0002	0.00519169	3.943	23.5	0.087	4.41	.	.	.	.	MSH2:uc002rvy.2:exon1:c.C23T:p.T8M,MSH2:uc002rvz.4:exon1:c.C23T:p.T8M,MSH2:uc010fbf.2:exon1:c.C23T:p.T8M	.	-0.052	AFR:0.0002,AMR:0.0131,EAS:0.0062,FIN:0.0011,NFE:0,OTH:0,ASJ:0	609309	120435;158320;276300;	252202;587;144;	252202|Constitutional mismatch repair deficiency syndrome|-|Autosomal recessive|Childhood|276300~587|Muir-Torre syndrome|Unknown|Autosomal dominant|Adult|158320~144|Lynch syndrome|Unknown|Autosomal dominant|Adult|120435 609310 613244 614331 614337 614350 614385~	0.5
2	47630353	47630353	C	T	MSH2	exonic	nonsynonymous SNV	ENSG00000095002	rs17217716	ENSG00000095002:ENST00000233146:exon1:c.C23T:p.T8M,ENSG00000095002:ENST00000406134:exon1:c.C23T:p.T8M	MSH2:NM_000251:exon1:c.C23T:p.T8M	clinvar: Benign|other|Benign|Likely benign|Benign	InterVar: Likely benign PVS1=0 PS=[0, 0, 0, 0, 0] PM=[0, 0, 0, 0, 0, 0, 0] PP=[0, 0, 0, 0, 0, 0] BA1=0 BS=[1, 0, 0, 0, 0] BP=[1, 0, 0, 0, 0, 1, 0, 0]	0.0009	0.0002	0.00519169	3.943	23.5	0.087	4.41	.	.	.	.	MSH2:uc002rvy.2:exon1:c.C23T:p.T8M,MSH2:uc002rvz.4:exon1:c.C23T:p.T8M,MSH2:uc010fbf.2:exon1:c.C23T:p.T8M	.	-0.052	AFR:0.0002,AMR:0.0131,EAS:0.0062,FIN:0.0011,NFE:0,OTH:0,ASJ:0	609309	120435;158320;276300;	252202;587;144;	252202|Constitutional mismatch repair deficiency syndrome|-|Autosomal recessive|Childhood|276300~587|Muir-Torre syndrome|Unknown|Autosomal dominant|Adult|158320~144|Lynch syndrome|Unknown|Autosomal dominant|Adult|120435 609310 613244 614331 614337 614350 614385~	0.5
2	47630353	47630353	C	T	MSH2	exonic	nonsynonymous SNV	ENSG00000095002	rs17217716	ENSG00000095002:ENST00000233146:exon1:c.C23T:p.T8M,ENSG00000095002:ENST00000406134:exon1:c.C23T:p.T8M	MSH2:NM_000251:exon1:c.C23T:p.T8M	clinvar: Benign|other|Benign|Likely benign|Benign	InterVar: Likely benign PVS1=0 PS=[0, 0, 0, 0, 0] PM=[0, 0, 0, 0, 0, 0, 0] PP=[0, 0, 0, 0, 0, 0] BA1=0 BS=[1, 0, 0, 0, 0] BP=[1, 0, 0, 0, 0, 1, 0, 0]	0.0009	0.0002	0.00519169	3.943	23.5	0.087	4.41	.	.	.	.	MSH2:uc002rvy.2:exon1:c.C23T:p.T8M,MSH2:uc002rvz.4:exon1:c.C23T:p.T8M,MSH2:uc010fbf.2:exon1:c.C23T:p.T8M	.	-0.052	AFR:0.0002,AMR:0.0131,EAS:0.0062,FIN:0.0011,NFE:0,OTH:0,ASJ:0	609309	120435;158320;276300;	252202;587;144;	252202|Constitutional mismatch repair deficiency syndrome|-|Autosomal recessive|Childhood|276300~587|Muir-Torre syndrome|Unknown|Autosomal dominant|Adult|158320~144|Lynch syndrome|Unknown|Autosomal dominant|Adult|120435 609310 613244 614331 614337 614350 614385~	0.5
2	47630353	47630353	C	T	MSH2	exonic	nonsynonymous SNV	ENSG00000095002	rs17217716	ENSG00000095002:ENST00000233146:exon1:c.C23T:p.T8M,ENSG00000095002:ENST00000406134:exon1:c.C23T:p.T8M	MSH2:NM_000251:exon1:c.C23T:p.T8M	clinvar: Benign|other|Benign|Likely benign|Benign	InterVar: Likely benign PVS1=0 PS=[0, 0, 0, 0, 0] PM=[0, 0, 0, 0, 0, 0, 0] PP=[0, 0, 0, 0, 0, 0] BA1=0 BS=[1, 0, 0, 0, 0] BP=[1, 0, 0, 0, 0, 1, 0, 0]	0.0009	0.0002	0.00519169	3.943	23.5	0.087	4.41	.	.	.	.	MSH2:uc002rvy.2:exon1:c.C23T:p.T8M,MSH2:uc002rvz.4:exon1:c.C23T:p.T8M,MSH2:uc010fbf.2:exon1:c.C23T:p.T8M	.	-0.052	AFR:0.0002,AMR:0.0131,EAS:0.0062,FIN:0.0011,NFE:0,OTH:0,ASJ:0	609309	120435;158320;276300;	252202;587;144;	252202|Constitutional mismatch repair deficiency syndrome|-|Autosomal recessive|Childhood|276300~587|Muir-Torre syndrome|Unknown|Autosomal dominant|Adult|158320~144|Lynch syndrome|Unknown|Autosomal dominant|Adult|120435 609310 613244 614331 614337 614350 614385~	0.5
2	47630427	47630427	A	C	MSH2	exonic	nonsynonymous SNV	ENSG00000095002	rs63751107	ENSG00000095002:ENST00000233146:exon1:c.A97C:p.T33P,ENSG00000095002:ENST00000406134:exon1:c.A97C:p.T33P	MSH2:NM_000251:exon1:c.A97C:p.T33P	clinvar: Uncertain significance|Uncertain significance|Uncertain significance	InterVar: Uncertain significance PVS1=0 PS=[0, 0, 0, 0, 0] PM=[1, 1, 0, 0, 0, 0, 0] PP=[0, 0, 1, 0, 0, 0] BA1=0 BS=[0, 0, 0, 0, 0] BP=[1, 0, 0, 0, 0, 0, 0, 0]	3.229E-05	.	.	4.177	23.8	0.001	3.29	.	.	.	DNA mismatch repair protein MutS-like, N-terminal	MSH2:uc002rvy.2:exon1:c.A97C:p.T33P,MSH2:uc002rvz.4:exon1:c.A97C:p.T33P,MSH2:uc010fbf.2:exon1:c.A97C:p.T33P	.	0.629	AFR:0,AMR:0,EAS:0,FIN:0,NFE:6.665e-05,OTH:0,ASJ:0	609309	120435;158320;276300;	252202;587;144;	252202|Constitutional mismatch repair deficiency syndrome|-|Autosomal recessive|Childhood|276300~587|Muir-Torre syndrome|Unknown|Autosomal dominant|Adult|158320~144|Lynch syndrome|Unknown|Autosomal dominant|Adult|120435 609310 613244 614331 614337 614350 614385~	0.5
2	47630458	47630458	A	G	MSH2	exonic	nonsynonymous SNV	ENSG00000095002	rs17217723	ENSG00000095002:ENST00000233146:exon1:c.A128G:p.Y43C,ENSG00000095002:ENST00000406134:exon1:c.A128G:p.Y43C	MSH2:NM_000251:exon1:c.A128G:p.Y43C	clinvar: Uncertain significance|other|Uncertain significance|Uncertain significance	InterVar: Uncertain significance PVS1=0 PS=[0, 0, 0, 0, 0] PM=[1, 1, 0, 0, 0, 0, 0] PP=[0, 0, 1, 0, 0, 0] BA1=0 BS=[0, 0, 0, 0, 0] BP=[1, 0, 0, 0, 0, 0, 0, 0]	9.691E-05	7.7E-05	.	5.469	26.2	0	5.49	.	.	.	DNA mismatch repair protein MutS-like, N-terminal	MSH2:uc002rvy.2:exon1:c.A128G:p.Y43C,MSH2:uc002rvz.4:exon1:c.A128G:p.Y43C,MSH2:uc010fbf.2:exon1:c.A128G:p.Y43C	.	1.099	AFR:0,AMR:0,EAS:0,FIN:0,NFE:0.0002,OTH:0,ASJ:0	609309	120435;158320;276300;	252202;587;144;	252202|Constitutional mismatch repair deficiency syndrome|-|Autosomal recessive|Childhood|276300~587|Muir-Torre syndrome|Unknown|Autosomal dominant|Adult|158320~144|Lynch syndrome|Unknown|Autosomal dominant|Adult|120435 609310 613244 614331 614337 614350 614385~	0.5
2	47635681	47635681	A	G	MSH2	exonic	nonsynonymous SNV	ENSG00000095002	.	ENSG00000095002:ENST00000233146:exon2:c.A353G:p.Y118C,ENSG00000095002:ENST00000406134:exon2:c.A353G:p.Y118C,ENSG00000095002:ENST00000454849:exon3:c.A155G:p.Y52C,ENSG00000095002:ENST00000543555:exon3:c.A155G:p.Y52C	MSH2:NM_000251:exon2:c.A353G:p.Y118C,MSH2:NM_001258281:exon3:c.A155G:p.Y52C	clinvar: UNK	InterVar: Uncertain significance PVS1=0 PS=[0, 0, 0, 0, 0] PM=[1, 1, 0, 0, 0, 0, 0] PP=[0, 0, 1, 0, 0, 0] BA1=0 BS=[0, 0, 0, 0, 0] BP=[1, 0, 0, 0, 0, 0, 0, 0]	.	.	.	0.554	7.834	0.165	2.95	.	.	.	DNA mismatch repair protein MutS-like, N-terminal	MSH2:uc002rvy.2:exon2:c.A353G:p.Y118C,MSH2:uc002rvz.4:exon2:c.A353G:p.Y118C,MSH2:uc010fbf.2:exon2:c.A353G:p.Y118C,MSH2:uc010yoh.2:exon3:c.A155G:p.Y52C	.	0.151	AFR:.,AMR:.,EAS:.,FIN:.,NFE:.,OTH:.,ASJ:.	609309	120435;158320;276300;	252202;587;144;	252202|Constitutional mismatch repair deficiency syndrome|-|Autosomal recessive|Childhood|276300~587|Muir-Torre syndrome|Unknown|Autosomal dominant|Adult|158320~144|Lynch syndrome|Unknown|Autosomal dominant|Adult|120435 609310 613244 614331 614337 614350 614385~	0.5
2	47637301	47637301	T	G	MSH2	exonic	nonsynonymous SNV	ENSG00000095002	rs63750124	ENSG00000095002:ENST00000233146:exon3:c.T435G:p.I145M,ENSG00000095002:ENST00000406134:exon3:c.T435G:p.I145M,ENSG00000095002:ENST00000454849:exon4:c.T237G:p.I79M,ENSG00000095002:ENST00000543555:exon4:c.T237G:p.I79M	MSH2:NM_000251:exon3:c.T435G:p.I145M,MSH2:NM_001258281:exon4:c.T237G:p.I79M	clinvar: Uncertain significance|Likely benign|Likely benign|Uncertain significance	InterVar: Likely benign PVS1=0 PS=[0, 0, 0, 0, 0] PM=[1, 1, 0, 0, 0, 0, 0] PP=[0, 0, 0, 0, 0, 0] BA1=0 BS=[0, 0, 0, 0, 0] BP=[1, 0, 0, 0, 0, 1, 0, 0]	0.0001	0.0004	0.000199681	1.391	12.74	0.043	3.36	.	.	.	DNA mismatch repair protein MutS-like, N-terminal	MSH2:uc010fbg.3:exon1:c.T15G:p.I5M,MSH2:uc002rvy.2:exon3:c.T435G:p.I145M,MSH2:uc002rvz.4:exon3:c.T435G:p.I145M,MSH2:uc010yoh.2:exon4:c.T237G:p.I79M	.	-0.87	AFR:0.0001,AMR:0,EAS:0,FIN:0,NFE:0.0002,OTH:0,ASJ:0	609309	120435;158320;276300;	252202;587;144;	252202|Constitutional mismatch repair deficiency syndrome|-|Autosomal recessive|Childhood|276300~587|Muir-Torre syndrome|Unknown|Autosomal dominant|Adult|158320~144|Lynch syndrome|Unknown|Autosomal dominant|Adult|120435 609310 613244 614331 614337 614350 614385~	0.5
2	47637301	47637301	T	G	MSH2	exonic	nonsynonymous SNV	ENSG00000095002	rs63750124	ENSG00000095002:ENST00000233146:exon3:c.T435G:p.I145M,ENSG00000095002:ENST00000406134:exon3:c.T435G:p.I145M,ENSG00000095002:ENST00000454849:exon4:c.T237G:p.I79M,ENSG00000095002:ENST00000543555:exon4:c.T237G:p.I79M	MSH2:NM_000251:exon3:c.T435G:p.I145M,MSH2:NM_001258281:exon4:c.T237G:p.I79M	clinvar: Uncertain significance|Likely benign|Likely benign|Uncertain significance	InterVar: Likely benign PVS1=0 PS=[0, 0, 0, 0, 0] PM=[1, 1, 0, 0, 0, 0, 0] PP=[0, 0, 0, 0, 0, 0] BA1=0 BS=[0, 0, 0, 0, 0] BP=[1, 0, 0, 0, 0, 1, 0, 0]	0.0001	0.0004	0.000199681	1.391	12.74	0.043	3.36	.	.	.	DNA mismatch repair protein MutS-like, N-terminal	MSH2:uc010fbg.3:exon1:c.T15G:p.I5M,MSH2:uc002rvy.2:exon3:c.T435G:p.I145M,MSH2:uc002rvz.4:exon3:c.T435G:p.I145M,MSH2:uc010yoh.2:exon4:c.T237G:p.I79M	.	-0.87	AFR:0.0001,AMR:0,EAS:0,FIN:0,NFE:0.0002,OTH:0,ASJ:0	609309	120435;158320;276300;	252202;587;144;	252202|Constitutional mismatch repair deficiency syndrome|-|Autosomal recessive|Childhood|276300~587|Muir-Torre syndrome|Unknown|Autosomal dominant|Adult|158320~144|Lynch syndrome|Unknown|Autosomal dominant|Adult|120435 609310 613244 614331 614337 614350 614385~	0.5
2	47637423	47637423	A	G	MSH2	exonic	nonsynonymous SNV	ENSG00000095002	rs151129360	ENSG00000095002:ENST00000233146:exon3:c.A557G:p.N186S,ENSG00000095002:ENST00000406134:exon3:c.A557G:p.N186S,ENSG00000095002:ENST00000454849:exon4:c.A359G:p.N120S,ENSG00000095002:ENST00000543555:exon4:c.A359G:p.N120S	MSH2:NM_000251:exon3:c.A557G:p.N186S,MSH2:NM_001258281:exon4:c.A359G:p.N120S	clinvar: Uncertain significance|Uncertain significance|Uncertain significance|Uncertain significance	InterVar: Uncertain significance PVS1=0 PS=[0, 0, 0, 0, 0] PM=[1, 1, 0, 0, 0, 0, 0] PP=[0, 0, 1, 0, 0, 0] BA1=0 BS=[0, 0, 0, 0, 0] BP=[1, 0, 0, 0, 0, 0, 0, 0]	0.0001	0.0004	.	4.62	24.5	0.002	4.59	.	.	.	DNA mismatch repair protein MutS, connector domain;DNA mismatch repair protein MutS-like, N-terminal	MSH2:uc010fbg.3:exon1:c.A137G:p.N46S,MSH2:uc002rvy.2:exon3:c.A557G:p.N186S,MSH2:uc002rvz.4:exon3:c.A557G:p.N186S,MSH2:uc010yoh.2:exon4:c.A359G:p.N120S	.	0.764	AFR:0.0001,AMR:0.0012,EAS:0,FIN:0,NFE:0.0001,OTH:0,ASJ:0	609309	120435;158320;276300;	252202;587;144;	252202|Constitutional mismatch repair deficiency syndrome|-|Autosomal recessive|Childhood|276300~587|Muir-Torre syndrome|Unknown|Autosomal dominant|Adult|158320~144|Lynch syndrome|Unknown|Autosomal dominant|Adult|120435 609310 613244 614331 614337 614350 614385~	0.5
2	47643436	47643436	G	T	MSH2	exonic	nonsynonymous SNV	ENSG00000095002	rs202026056	ENSG00000095002:ENST00000233146:exon6:c.G944T:p.G315V,ENSG00000095002:ENST00000406134:exon6:c.G944T:p.G315V,ENSG00000095002:ENST00000543555:exon7:c.G746T:p.G249V	MSH2:NM_000251:exon6:c.G944T:p.G315V,MSH2:NM_001258281:exon7:c.G746T:p.G249V	clinvar: Uncertain significance|Uncertain significance|Likely benign|Benign	InterVar: Likely benign PVS1=0 PS=[0, 0, 0, 0, 0] PM=[1, 1, 0, 0, 0, 0, 0] PP=[0, 0, 1, 0, 0, 0] BA1=0 BS=[0, 0, 0, 0, 0] BP=[1, 0, 0, 0, 0, 1, 0, 0]	6.46E-05	.	.	4.843	24.8	0.001	5.62	.	0.9587	0.71	DNA mismatch repair protein MutS, connector domain;DNA mismatch repair protein MutS, core	MSH2:uc010fbg.3:exon3:c.G374T:p.G125V,MSH2:uc002rvy.2:exon6:c.G944T:p.G315V,MSH2:uc002rvz.4:exon6:c.G944T:p.G315V,MSH2:uc010yoh.2:exon7:c.G746T:p.G249V	.	0.371	AFR:0,AMR:0,EAS:0,FIN:0,NFE:6.668e-05,OTH:0,ASJ:0.0033	609309	120435;158320;276300;	252202;587;144;	252202|Constitutional mismatch repair deficiency syndrome|-|Autosomal recessive|Childhood|276300~587|Muir-Torre syndrome|Unknown|Autosomal dominant|Adult|158320~144|Lynch syndrome|Unknown|Autosomal dominant|Adult|120435 609310 613244 614331 614337 614350 614385~	0.5
2	47643524	47643524	G	C	MSH2	exonic	nonsynonymous SNV	ENSG00000095002	rs375799148	ENSG00000095002:ENST00000233146:exon6:c.G1032C:p.Q344H,ENSG00000095002:ENST00000406134:exon6:c.G1032C:p.Q344H,ENSG00000095002:ENST00000543555:exon7:c.G834C:p.Q278H	MSH2:NM_000251:exon6:c.G1032C:p.Q344H,MSH2:NM_001258281:exon7:c.G834C:p.Q278H	clinvar: Uncertain significance|Uncertain significance	InterVar: Uncertain significance PVS1=0 PS=[0, 0, 0, 0, 0] PM=[1, 1, 0, 0, 0, 0, 0] PP=[0, 0, 0, 0, 0, 0] BA1=0 BS=[0, 0, 0, 0, 0] BP=[1, 0, 0, 0, 0, 0, 0, 0]	.	7.7E-05	.	5.572	26.4	0.001	1.77	.	.	.	DNA mismatch repair protein MutS, connector domain;DNA mismatch repair protein MutS, core	MSH2:uc010fbg.3:exon3:c.G462C:p.Q154H,MSH2:uc002rvy.2:exon6:c.G1032C:p.Q344H,MSH2:uc002rvz.4:exon6:c.G1032C:p.Q344H,MSH2:uc010yoh.2:exon7:c.G834C:p.Q278H	.	0.797	AFR:.,AMR:.,EAS:.,FIN:.,NFE:.,OTH:.,ASJ:.	609309	120435;158320;276300;	252202;587;144;	252202|Constitutional mismatch repair deficiency syndrome|-|Autosomal recessive|Childhood|276300~587|Muir-Torre syndrome|Unknown|Autosomal dominant|Adult|158320~144|Lynch syndrome|Unknown|Autosomal dominant|Adult|120435 609310 613244 614331 614337 614350 614385~	0.5
2	47656891	47656891	G	T	MSH2	exonic	nonsynonymous SNV	ENSG00000095002	rs377345366	ENSG00000095002:ENST00000233146:exon7:c.G1087T:p.V363L,ENSG00000095002:ENST00000406134:exon7:c.G1087T:p.V363L,ENSG00000095002:ENST00000543555:exon8:c.G889T:p.V297L	MSH2:NM_000251:exon7:c.G1087T:p.V363L,MSH2:NM_001258281:exon8:c.G889T:p.V297L	clinvar: Uncertain significance	InterVar: Uncertain significance PVS1=0 PS=[0, 0, 0, 0, 0] PM=[1, 1, 0, 0, 0, 0, 0] PP=[0, 0, 1, 0, 0, 0] BA1=0 BS=[0, 0, 0, 0, 0] BP=[1, 0, 0, 0, 0, 0, 0, 0]	0.0001	0.0002	.	4.869	24.9	0	5.29	.	.	.	DNA mismatch repair protein MutS, core	MSH2:uc010fbg.3:exon4:c.G517T:p.V173L,MSH2:uc002rvy.2:exon7:c.G1087T:p.V363L,MSH2:uc002rvz.4:exon7:c.G1087T:p.V363L,MSH2:uc010yoh.2:exon8:c.G889T:p.V297L	.	1.081	AFR:0.0005,AMR:0,EAS:0,FIN:0,NFE:0,OTH:0,ASJ:0	609309	120435;158320;276300;	252202;587;144;	252202|Constitutional mismatch repair deficiency syndrome|-|Autosomal recessive|Childhood|276300~587|Muir-Torre syndrome|Unknown|Autosomal dominant|Adult|158320~144|Lynch syndrome|Unknown|Autosomal dominant|Adult|120435 609310 613244 614331 614337 614350 614385~	0.5
2	47656972	47656972	C	T	MSH2	exonic	nonsynonymous SNV	ENSG00000095002	rs17224367	ENSG00000095002:ENST00000233146:exon7:c.C1168T:p.L390F,ENSG00000095002:ENST00000406134:exon7:c.C1168T:p.L390F,ENSG00000095002:ENST00000543555:exon8:c.C970T:p.L324F	MSH2:NM_000251:exon7:c.C1168T:p.L390F,MSH2:NM_001258281:exon8:c.C970T:p.L324F	clinvar: Uncertain significance|Benign|other|Benign	InterVar: Likely benign PVS1=0 PS=[0, 0, 0, 0, 0] PM=[1, 0, 0, 0, 0, 0, 0] PP=[0, 0, 1, 0, 0, 0] BA1=0 BS=[1, 0, 0, 0, 0] BP=[1, 0, 0, 0, 0, 1, 0, 0]	0.0008	7.7E-05	0.00279553	4.535	24.3	0.011	4.62	.	.	.	DNA mismatch repair protein MutS, core	MSH2:uc010fbg.3:exon4:c.C598T:p.L200F,MSH2:uc002rvy.2:exon7:c.C1168T:p.L390F,MSH2:uc002rvz.4:exon7:c.C1168T:p.L390F,MSH2:uc010yoh.2:exon8:c.C970T:p.L324F	.	0.297	AFR:0,AMR:0,EAS:0.0154,FIN:0,NFE:0,OTH:0,ASJ:0	609309	120435;158320;276300;	252202;587;144;	252202|Constitutional mismatch repair deficiency syndrome|-|Autosomal recessive|Childhood|276300~587|Muir-Torre syndrome|Unknown|Autosomal dominant|Adult|158320~144|Lynch syndrome|Unknown|Autosomal dominant|Adult|120435 609310 613244 614331 614337 614350 614385~	0.5
2	47672757	47672757	G	C	MSH2	exonic	nonsynonymous SNV	ENSG00000095002	rs587781331	ENSG00000095002:ENST00000233146:exon8:c.G1347C:p.K449N,ENSG00000095002:ENST00000406134:exon8:c.G1347C:p.K449N,ENSG00000095002:ENST00000543555:exon9:c.G1149C:p.K383N	MSH2:NM_000251:exon8:c.G1347C:p.K449N,MSH2:NM_001258281:exon9:c.G1149C:p.K383N	clinvar: Uncertain significance|Uncertain significance|Uncertain significance	InterVar: Uncertain significance PVS1=0 PS=[0, 0, 0, 0, 0] PM=[1, 1, 0, 0, 0, 0, 0] PP=[0, 0, 0, 0, 0, 0] BA1=0 BS=[0, 0, 0, 0, 0] BP=[1, 0, 0, 0, 0, 0, 0, 0]	.	.	.	3.752	23.3	0.038	1.09	.	.	.	DNA mismatch repair protein MutS, core	MSH2:uc010fbg.3:exon5:c.G777C:p.K259N,MSH2:uc002rvy.2:exon8:c.G1347C:p.K449N,MSH2:uc002rvz.4:exon8:c.G1347C:p.K449N,MSH2:uc010yoh.2:exon9:c.G1149C:p.K383N	.	0.318	AFR:.,AMR:.,EAS:.,FIN:.,NFE:.,OTH:.,ASJ:.	609309	120435;158320;276300;	252202;587;144;	252202|Constitutional mismatch repair deficiency syndrome|-|Autosomal recessive|Childhood|276300~587|Muir-Torre syndrome|Unknown|Autosomal dominant|Adult|158320~144|Lynch syndrome|Unknown|Autosomal dominant|Adult|120435 609310 613244 614331 614337 614350 614385~	0.5
2	47702191	47702191	A	G	MSH2	exonic	nonsynonymous SNV	ENSG00000095002	rs41295288	ENSG00000095002:ENST00000233146:exon12:c.A1787G:p.N596S,ENSG00000095002:ENST00000406134:exon12:c.A1787G:p.N596S,ENSG00000095002:ENST00000543555:exon13:c.A1589G:p.N530S	MSH2:NM_000251:exon12:c.A1787G:p.N596S,MSH2:NM_001258281:exon13:c.A1589G:p.N530S	clinvar: Uncertain significance|Uncertain significance|Benign|Uncertain significance|Likely benign	InterVar: Likely benign PVS1=0 PS=[0, 0, 0, 0, 0] PM=[1, 1, 0, 0, 0, 0, 0] PP=[0, 0, 0, 0, 0, 0] BA1=0 BS=[0, 0, 0, 0, 0] BP=[1, 0, 0, 0, 0, 1, 0, 0]	0.0002	0.0002	.	1.764	14.78	0.366	5.61	.	.	.	DNA mismatch repair protein MutS, clamp|DNA mismatch repair protein MutS, core;DNA mismatch repair protein MutS, core	MSH2:uc010fbg.3:exon9:c.A1217G:p.N406S,MSH2:uc002rvy.2:exon12:c.A1787G:p.N596S,MSH2:uc002rvz.4:exon12:c.A1787G:p.N596S,MSH2:uc010yoh.2:exon13:c.A1589G:p.N530S	.	-0.307	AFR:0.0003,AMR:0,EAS:0,FIN:0,NFE:0.0002,OTH:0,ASJ:0	609309	120435;158320;276300;	252202;587;144;	252202|Constitutional mismatch repair deficiency syndrome|-|Autosomal recessive|Childhood|276300~587|Muir-Torre syndrome|Unknown|Autosomal dominant|Adult|158320~144|Lynch syndrome|Unknown|Autosomal dominant|Adult|120435 609310 613244 614331 614337 614350 614385~	0.5
2	47702194	47702194	A	C	MSH2	exonic	nonsynonymous SNV	ENSG00000095002	rs548407418	ENSG00000095002:ENST00000233146:exon12:c.A1790C:p.D597A,ENSG00000095002:ENST00000406134:exon12:c.A1790C:p.D597A,ENSG00000095002:ENST00000543555:exon13:c.A1592C:p.D531A	MSH2:NM_000251:exon12:c.A1790C:p.D597A,MSH2:NM_001258281:exon13:c.A1592C:p.D531A	clinvar: Uncertain significance|Uncertain significance|Uncertain significance|Uncertain significance	InterVar: Uncertain significance PVS1=0 PS=[0, 0, 0, 0, 0] PM=[1, 1, 0, 0, 0, 0, 0] PP=[0, 0, 0, 0, 0, 0] BA1=0 BS=[0, 0, 0, 0, 0] BP=[1, 0, 0, 0, 0, 0, 0, 0]	.	.	0.000199681	3.837	23.4	0.773	5.61	.	.	.	DNA mismatch repair protein MutS, clamp|DNA mismatch repair protein MutS, core;DNA mismatch repair protein MutS, core	MSH2:uc010fbg.3:exon9:c.A1220C:p.D407A,MSH2:uc002rvy.2:exon12:c.A1790C:p.D597A,MSH2:uc002rvz.4:exon12:c.A1790C:p.D597A,MSH2:uc010yoh.2:exon13:c.A1592C:p.D531A	.	-0.218	AFR:.,AMR:.,EAS:.,FIN:.,NFE:.,OTH:.,ASJ:.	609309	120435;158320;276300;	252202;587;144;	252202|Constitutional mismatch repair deficiency syndrome|-|Autosomal recessive|Childhood|276300~587|Muir-Torre syndrome|Unknown|Autosomal dominant|Adult|158320~144|Lynch syndrome|Unknown|Autosomal dominant|Adult|120435 609310 613244 614331 614337 614350 614385~	0.5
2	47702208	47702208	C	G	MSH2	exonic	nonsynonymous SNV	ENSG00000095002	rs748797209	ENSG00000095002:ENST00000233146:exon12:c.C1804G:p.L602V,ENSG00000095002:ENST00000406134:exon12:c.C1804G:p.L602V,ENSG00000095002:ENST00000543555:exon13:c.C1606G:p.L536V	MSH2:NM_000251:exon12:c.C1804G:p.L602V,MSH2:NM_001258281:exon13:c.C1606G:p.L536V	clinvar: Uncertain significance|Uncertain significance|Uncertain significance	InterVar: Uncertain significance PVS1=0 PS=[0, 0, 0, 0, 0] PM=[1, 1, 0, 0, 0, 0, 0] PP=[0, 0, 1, 0, 0, 0] BA1=0 BS=[0, 0, 0, 0, 0] BP=[1, 0, 0, 0, 0, 0, 0, 0]	.	.	.	5.08	25.3	0.002	3.79	.	.	.	DNA mismatch repair protein MutS, clamp|DNA mismatch repair protein MutS, core;DNA mismatch repair protein MutS, core	MSH2:uc010fbg.3:exon9:c.C1234G:p.L412V,MSH2:uc002rvy.2:exon12:c.C1804G:p.L602V,MSH2:uc002rvz.4:exon12:c.C1804G:p.L602V,MSH2:uc010yoh.2:exon13:c.C1606G:p.L536V	.	0.81	AFR:.,AMR:.,EAS:.,FIN:.,NFE:.,OTH:.,ASJ:.	609309	120435;158320;276300;	252202;587;144;	252202|Constitutional mismatch repair deficiency syndrome|-|Autosomal recessive|Childhood|276300~587|Muir-Torre syndrome|Unknown|Autosomal dominant|Adult|158320~144|Lynch syndrome|Unknown|Autosomal dominant|Adult|120435 609310 613244 614331 614337 614350 614385~	0.5
2	47702251	47702251	C	G	MSH2	exonic	nonsynonymous SNV	ENSG00000095002	rs587779965	ENSG00000095002:ENST00000233146:exon12:c.C1847G:p.P616R,ENSG00000095002:ENST00000406134:exon12:c.C1847G:p.P616R,ENSG00000095002:ENST00000543555:exon13:c.C1649G:p.P550R	MSH2:NM_000251:exon12:c.C1847G:p.P616R,MSH2:NM_001258281:exon13:c.C1649G:p.P550R	clinvar: Uncertain significance|Uncertain significance|Uncertain significance|Uncertain significance	InterVar: Uncertain significance PVS1=0 PS=[0, 0, 0, 0, 0] PM=[1, 1, 0, 0, 0, 0, 0] PP=[0, 0, 1, 0, 0, 0] BA1=0 BS=[0, 0, 0, 0, 0] BP=[1, 0, 0, 0, 0, 0, 0, 0]	6.462E-05	.	.	6.245	28.9	0.003	5.61	.	.	.	DNA mismatch repair protein MutS, clamp|DNA mismatch repair protein MutS, core;DNA mismatch repair protein MutS, core	MSH2:uc010fbg.3:exon9:c.C1277G:p.P426R,MSH2:uc002rvy.2:exon12:c.C1847G:p.P616R,MSH2:uc002rvz.4:exon12:c.C1847G:p.P616R,MSH2:uc010yoh.2:exon13:c.C1649G:p.P550R	.	0.987	AFR:0,AMR:0.0012,EAS:0,FIN:0,NFE:6.668e-05,OTH:0,ASJ:0	609309	120435;158320;276300;	252202;587;144;	252202|Constitutional mismatch repair deficiency syndrome|-|Autosomal recessive|Childhood|276300~587|Muir-Torre syndrome|Unknown|Autosomal dominant|Adult|158320~144|Lynch syndrome|Unknown|Autosomal dominant|Adult|120435 609310 613244 614331 614337 614350 614385~	0.5
2	47702251	47702251	C	G	MSH2	exonic	nonsynonymous SNV	ENSG00000095002	rs587779965	ENSG00000095002:ENST00000233146:exon12:c.C1847G:p.P616R,ENSG00000095002:ENST00000406134:exon12:c.C1847G:p.P616R,ENSG00000095002:ENST00000543555:exon13:c.C1649G:p.P550R	MSH2:NM_000251:exon12:c.C1847G:p.P616R,MSH2:NM_001258281:exon13:c.C1649G:p.P550R	clinvar: Uncertain significance|Uncertain significance|Uncertain significance|Uncertain significance	InterVar: Uncertain significance PVS1=0 PS=[0, 0, 0, 0, 0] PM=[1, 1, 0, 0, 0, 0, 0] PP=[0, 0, 1, 0, 0, 0] BA1=0 BS=[0, 0, 0, 0, 0] BP=[1, 0, 0, 0, 0, 0, 0, 0]	6.462E-05	.	.	6.245	28.9	0.003	5.61	.	.	.	DNA mismatch repair protein MutS, clamp|DNA mismatch repair protein MutS, core;DNA mismatch repair protein MutS, core	MSH2:uc010fbg.3:exon9:c.C1277G:p.P426R,MSH2:uc002rvy.2:exon12:c.C1847G:p.P616R,MSH2:uc002rvz.4:exon12:c.C1847G:p.P616R,MSH2:uc010yoh.2:exon13:c.C1649G:p.P550R	.	0.987	AFR:0,AMR:0.0012,EAS:0,FIN:0,NFE:6.668e-05,OTH:0,ASJ:0	609309	120435;158320;276300;	252202;587;144;	252202|Constitutional mismatch repair deficiency syndrome|-|Autosomal recessive|Childhood|276300~587|Muir-Torre syndrome|Unknown|Autosomal dominant|Adult|158320~144|Lynch syndrome|Unknown|Autosomal dominant|Adult|120435 609310 613244 614331 614337 614350 614385~	0.5
2	47702290	47702290	A	G	MSH2	exonic	nonsynonymous SNV	ENSG00000095002	rs61756468	ENSG00000095002:ENST00000233146:exon12:c.A1886G:p.Q629R,ENSG00000095002:ENST00000406134:exon12:c.A1886G:p.Q629R,ENSG00000095002:ENST00000543555:exon13:c.A1688G:p.Q563R	MSH2:NM_000251:exon12:c.A1886G:p.Q629R,MSH2:NM_001258281:exon13:c.A1688G:p.Q563R	clinvar: Benign|Benign|Benign|Uncertain significance	InterVar: Likely benign PVS1=0 PS=[0, 0, 0, 0, 0] PM=[1, 0, 0, 0, 0, 0, 0] PP=[0, 0, 0, 0, 0, 0] BA1=0 BS=[1, 0, 0, 0, 0] BP=[1, 0, 0, 0, 0, 1, 0, 0]	0.0009	.	0.00219649	1.196	11.73	0.315	2.3	.	.	.	DNA mismatch repair protein MutS, C-terminal|DNA mismatch repair protein MutS, core|P-loop containing nucleoside triphosphate hydrolase;DNA mismatch repair protein MutS, clamp|DNA mismatch repair protein MutS, core	MSH2:uc010fbg.3:exon9:c.A1316G:p.Q439R,MSH2:uc002rvy.2:exon12:c.A1886G:p.Q629R,MSH2:uc002rvz.4:exon12:c.A1886G:p.Q629R,MSH2:uc010yoh.2:exon13:c.A1688G:p.Q563R	.	-0.368	AFR:0,AMR:0,EAS:0.0160,FIN:0.0006,NFE:0,OTH:0,ASJ:0	609309	120435;158320;276300;	252202;587;144;	252202|Constitutional mismatch repair deficiency syndrome|-|Autosomal recessive|Childhood|276300~587|Muir-Torre syndrome|Unknown|Autosomal dominant|Adult|158320~144|Lynch syndrome|Unknown|Autosomal dominant|Adult|120435 609310 613244 614331 614337 614350 614385~	0.5
2	47703538	47703538	C	T	MSH2	exonic	stopgain	ENSG00000095002	rs63749932	ENSG00000095002:ENST00000233146:exon13:c.C2038T:p.R680X,ENSG00000095002:ENST00000406134:exon13:c.C2038T:p.R680X,ENSG00000095002:ENST00000543555:exon14:c.C1840T:p.R614X	MSH2:NM_000251:exon13:c.C2038T:p.R680X,MSH2:NM_001258281:exon14:c.C1840T:p.R614X	clinvar: Pathogenic|Pathogenic|Pathogenic	InterVar: Pathogenic PVS1=1 PS=[0, 0, 0, 0, 0] PM=[0, 1, 0, 0, 0, 0, 0] PP=[0, 0, 1, 0, 1, 0] BA1=0 BS=[0, 0, 0, 0, 0] BP=[0, 0, 0, 0, 0, 0, 0, 0]	.	.	.	15.69	52	.	6.07	.	.	.	DNA mismatch repair protein MutS, C-terminal|P-loop containing nucleoside triphosphate hydrolase;DNA mismatch repair protein MutS, core	MSH2:uc010fbg.3:exon10:c.C1468T:p.R490X,MSH2:uc002rvy.2:exon13:c.C2038T:p.R680X,MSH2:uc002rvz.4:exon13:c.C2038T:p.R680X,MSH2:uc010yoh.2:exon14:c.C1840T:p.R614X	.	.	AFR:.,AMR:.,EAS:.,FIN:.,NFE:.,OTH:.,ASJ:.	609309	120435;158320;276300;	252202;587;144;	252202|Constitutional mismatch repair deficiency syndrome|-|Autosomal recessive|Childhood|276300~587|Muir-Torre syndrome|Unknown|Autosomal dominant|Adult|158320~144|Lynch syndrome|Unknown|Autosomal dominant|Adult|120435 609310 613244 614331 614337 614350 614385~	0.5
2	47705488	47705488	C	T	MSH2	exonic	nonsynonymous SNV	ENSG00000095002	rs144412585	ENSG00000095002:ENST00000233146:exon14:c.C2288T:p.A763V,ENSG00000095002:ENST00000406134:exon14:c.C2288T:p.A763V,ENSG00000095002:ENST00000543555:exon15:c.C2090T:p.A697V	MSH2:NM_000251:exon14:c.C2288T:p.A763V,MSH2:NM_001258281:exon15:c.C2090T:p.A697V	clinvar: Uncertain significance|Uncertain significance|Uncertain significance	InterVar: Uncertain significance PVS1=0 PS=[0, 0, 0, 0, 0] PM=[1, 1, 0, 0, 0, 0, 0] PP=[0, 0, 1, 0, 0, 0] BA1=0 BS=[0, 0, 0, 0, 0] BP=[1, 0, 0, 0, 0, 0, 0, 0]	.	7.7E-05	.	6.982	33	0	4.11	.	.	.	DNA mismatch repair protein MutS, C-terminal|P-loop containing nucleoside triphosphate hydrolase	MSH2:uc010fbg.3:exon11:c.C1718T:p.A573V,MSH2:uc002rvy.2:exon14:c.C2288T:p.A763V,MSH2:uc002rvz.4:exon14:c.C2288T:p.A763V,MSH2:uc010yoh.2:exon15:c.C2090T:p.A697V	.	1.004	AFR:.,AMR:.,EAS:.,FIN:.,NFE:.,OTH:.,ASJ:.	609309	120435;158320;276300;	252202;587;144;	252202|Constitutional mismatch repair deficiency syndrome|-|Autosomal recessive|Childhood|276300~587|Muir-Torre syndrome|Unknown|Autosomal dominant|Adult|158320~144|Lynch syndrome|Unknown|Autosomal dominant|Adult|120435 609310 613244 614331 614337 614350 614385~	0.5
2	47705577	47705577	C	G	MSH2	exonic	nonsynonymous SNV	ENSG00000095002	rs730881769	ENSG00000095002:ENST00000233146:exon14:c.C2377G:p.Q793E,ENSG00000095002:ENST00000406134:exon14:c.C2377G:p.Q793E,ENSG00000095002:ENST00000543555:exon15:c.C2179G:p.Q727E	MSH2:NM_000251:exon14:c.C2377G:p.Q793E,MSH2:NM_001258281:exon15:c.C2179G:p.Q727E	clinvar: Uncertain significance|Uncertain significance	InterVar: Uncertain significance PVS1=0 PS=[0, 0, 0, 0, 0] PM=[1, 1, 0, 0, 0, 0, 0] PP=[0, 0, 0, 0, 0, 0] BA1=0 BS=[0, 0, 0, 0, 0] BP=[1, 0, 0, 0, 0, 0, 0, 0]	.	.	.	1.187	11.68	0.661	5.3	.	.	.	DNA mismatch repair protein MutS, C-terminal|P-loop containing nucleoside triphosphate hydrolase	MSH2:uc010fbg.3:exon11:c.C1807G:p.Q603E,MSH2:uc002rvy.2:exon14:c.C2377G:p.Q793E,MSH2:uc002rvz.4:exon14:c.C2377G:p.Q793E,MSH2:uc010yoh.2:exon15:c.C2179G:p.Q727E	.	-0.625	AFR:.,AMR:.,EAS:.,FIN:.,NFE:.,OTH:.,ASJ:.	609309	120435;158320;276300;	252202;587;144;	252202|Constitutional mismatch repair deficiency syndrome|-|Autosomal recessive|Childhood|276300~587|Muir-Torre syndrome|Unknown|Autosomal dominant|Adult|158320~144|Lynch syndrome|Unknown|Autosomal dominant|Adult|120435 609310 613244 614331 614337 614350 614385~	0.5
2	47709997	47709997	C	G	MSH2	exonic	nonsynonymous SNV	ENSG00000095002	rs267608022	ENSG00000095002:ENST00000233146:exon16:c.C2714G:p.T905R,ENSG00000095002:ENST00000543555:exon17:c.C2516G:p.T839R	MSH2:NM_000251:exon16:c.C2714G:p.T905R,MSH2:NM_001258281:exon17:c.C2516G:p.T839R	clinvar: Uncertain significance|Uncertain significance|Likely benign|Likely benign	InterVar: Likely benign PVS1=0 PS=[0, 0, 0, 0, 0] PM=[1, 1, 0, 0, 0, 0, 0] PP=[0, 0, 0, 0, 0, 0] BA1=0 BS=[0, 0, 0, 0, 0] BP=[1, 0, 0, 0, 0, 1, 0, 0]	3.231E-05	.	.	1.634	14.04	0.363	2.53	.	.	.	DNA mismatch repair protein MutS, C-terminal|P-loop containing nucleoside triphosphate hydrolase	MSH2:uc010fbg.3:exon13:c.C2144G:p.T715R,MSH2:uc002rvy.2:exon16:c.C2714G:p.T905R,MSH2:uc010yoh.2:exon17:c.C2516G:p.T839R	.	-0.814	AFR:0,AMR:0,EAS:0,FIN:0,NFE:6.669e-05,OTH:0,ASJ:0	609309	120435;158320;276300;	252202;587;144;	252202|Constitutional mismatch repair deficiency syndrome|-|Autosomal recessive|Childhood|276300~587|Muir-Torre syndrome|Unknown|Autosomal dominant|Adult|158320~144|Lynch syndrome|Unknown|Autosomal dominant|Adult|120435 609310 613244 614331 614337 614350 614385~	0.5
2	48010388	48010388	A	C	MSH6	exonic	nonsynonymous SNV	ENSG00000116062	rs200944853	ENSG00000116062:ENST00000234420:exon1:c.A16C:p.T6P,ENSG00000116062:ENST00000445503:exon1:c.A16C:p.T6P,ENSG00000116062:ENST00000456246:exon1:c.A16C:p.T6P,ENSG00000116062:ENST00000540021:exon1:c.A16C:p.T6P	MSH6:NM_000179:exon1:c.A16C:p.T6P,MSH6:NM_001281492:exon1:c.A16C:p.T6P	clinvar: Uncertain significance	InterVar: Uncertain significance PVS1=0 PS=[0, 0, 0, 0, 0] PM=[0, 1, 0, 0, 0, 0, 0] PP=[0, 0, 1, 0, 0, 0] BA1=0 BS=[0, 0, 0, 0, 0] BP=[1, 0, 0, 0, 0, 0, 0, 0]	3.239E-05	.	.	5.337	25.8	0.006	4.11	.	.	.	.	MSH6:uc002rwc.2:exon1:c.A16C:p.T6P,MSH6:uc002rwd.4:exon1:c.A16C:p.T6P	.	0.467	AFR:0.0001,AMR:0,EAS:0,FIN:0,NFE:0,OTH:0,ASJ:0	600678	276300;608089;614350;	144;252202;	144|Lynch syndrome|Unknown|Autosomal dominant|Adult|120435 609310 613244 614331 614337 614350 614385~252202|Constitutional mismatch repair deficiency syndrome|-|Autosomal recessive|Childhood|276300~	0.5
2	48018139	48018139	A	G	MSH6	exonic	nonsynonymous SNV	ENSG00000116062	rs864622397	ENSG00000116062:ENST00000234420:exon2:c.A334G:p.N112D,ENSG00000116062:ENST00000411819:exon2:c.A37G:p.N13D,ENSG00000116062:ENST00000420813:exon2:c.A37G:p.N13D,ENSG00000116062:ENST00000445503:exon2:c.A334G:p.N112D,ENSG00000116062:ENST00000455383:exon2:c.A37G:p.N13D,ENSG00000116062:ENST00000606499:exon4:c.A37G:p.N13D	MSH6:NM_000179:exon2:c.A334G:p.N112D	clinvar: Uncertain significance|Uncertain significance	InterVar: Uncertain significance PVS1=0 PS=[0, 0, 0, 0, 0] PM=[1, 1, 0, 0, 0, 0, 0] PP=[0, 0, 0, 0, 0, 0] BA1=0 BS=[0, 0, 0, 0, 0] BP=[1, 0, 0, 0, 0, 0, 0, 0]	.	.	.	3.202	22.7	0.108	4.63	.	.	.	PWWP domain	MSH6:uc002rwc.2:exon2:c.A334G:p.N112D,MSH6:uc002rwd.4:exon2:c.A334G:p.N112D	.	-0.905	AFR:.,AMR:.,EAS:.,FIN:.,NFE:.,OTH:.,ASJ:.	600678	276300;608089;614350;	144;252202;	144|Lynch syndrome|Unknown|Autosomal dominant|Adult|120435 609310 613244 614331 614337 614350 614385~252202|Constitutional mismatch repair deficiency syndrome|-|Autosomal recessive|Childhood|276300~	0.5
2	48023120	48023120	C	T	MSH6	exonic	nonsynonymous SNV	ENSG00000116062	.	ENSG00000116062:ENST00000234420:exon3:c.C545T:p.A182V,ENSG00000116062:ENST00000411819:exon3:c.C248T:p.A83V,ENSG00000116062:ENST00000420813:exon3:c.C248T:p.A83V,ENSG00000116062:ENST00000455383:exon3:c.C248T:p.A83V	MSH6:NM_000179:exon3:c.C545T:p.A182V	clinvar: Uncertain significance	InterVar: Uncertain significance PVS1=0 PS=[0, 0, 0, 0, 0] PM=[1, 1, 0, 0, 0, 0, 0] PP=[0, 0, 0, 0, 0, 0] BA1=0 BS=[0, 0, 0, 0, 0] BP=[1, 0, 0, 0, 0, 0, 0, 0]	.	.	.	3.422	23	0.044	5	.	.	.	PWWP domain	MSH6:uc002rwc.2:exon3:c.C545T:p.A182V,MSH6:uc002rwd.4:exon3:c.C545T:p.A182V	.	-0.659	AFR:.,AMR:.,EAS:.,FIN:.,NFE:.,OTH:.,ASJ:.	600678	276300;608089;614350;	144;252202;	144|Lynch syndrome|Unknown|Autosomal dominant|Adult|120435 609310 613244 614331 614337 614350 614385~252202|Constitutional mismatch repair deficiency syndrome|-|Autosomal recessive|Childhood|276300~	0.5
2	48025772	48025772	A	G	MSH6	exonic	nonsynonymous SNV	ENSG00000116062	rs554012110	ENSG00000116062:ENST00000540021:exon2:c.A260G:p.D87G,ENSG00000116062:ENST00000234420:exon4:c.A650G:p.D217G,ENSG00000116062:ENST00000411819:exon4:c.A353G:p.D118G	MSH6:NM_001281492:exon2:c.A260G:p.D87G,MSH6:NM_000179:exon4:c.A650G:p.D217G	clinvar: Uncertain significance|Uncertain significance|Uncertain significance|Uncertain significance	InterVar: Uncertain significance PVS1=0 PS=[0, 0, 0, 0, 0] PM=[0, 1, 0, 0, 0, 0, 0] PP=[0, 0, 0, 0, 0, 0] BA1=0 BS=[0, 0, 0, 0, 0] BP=[1, 0, 0, 0, 0, 0, 0, 0]	3.227E-05	.	0.000199681	2.11	16.92	0.043	3.39	.	.	.	.	MSH6:uc002rwc.2:exon4:c.A650G:p.D217G,MSH6:uc002rwd.4:exon4:c.A650G:p.D217G	.	-0.532	AFR:0.0001,AMR:0,EAS:0,FIN:0,NFE:0,OTH:0,ASJ:0	600678	276300;608089;614350;	144;252202;	144|Lynch syndrome|Unknown|Autosomal dominant|Adult|120435 609310 613244 614331 614337 614350 614385~252202|Constitutional mismatch repair deficiency syndrome|-|Autosomal recessive|Childhood|276300~	0.5
2	48025849	48025849	C	T	MSH6	exonic	nonsynonymous SNV	ENSG00000116062	rs377216828	ENSG00000116062:ENST00000540021:exon2:c.C337T:p.R113C,ENSG00000116062:ENST00000234420:exon4:c.C727T:p.R243C,ENSG00000116062:ENST00000411819:exon4:c.C430T:p.R144C	MSH6:NM_001281492:exon2:c.C337T:p.R113C,MSH6:NM_000179:exon4:c.C727T:p.R243C	clinvar: Uncertain significance|Uncertain significance|Uncertain significance|Uncertain significance	InterVar: Uncertain significance PVS1=0 PS=[0, 0, 0, 0, 0] PM=[1, 1, 0, 0, 0, 0, 0] PP=[0, 0, 0, 0, 0, 0] BA1=0 BS=[0, 0, 0, 0, 0] BP=[1, 0, 0, 0, 0, 0, 0, 0]	.	7.7E-05	.	6.72	32	0.026	3.67	.	.	.	PWWP domain	MSH6:uc002rwc.2:exon4:c.C727T:p.R243C,MSH6:uc002rwd.4:exon4:c.C727T:p.R243C	.	-0.241	AFR:.,AMR:.,EAS:.,FIN:.,NFE:.,OTH:.,ASJ:.	600678	276300;608089;614350;	144;252202;	144|Lynch syndrome|Unknown|Autosomal dominant|Adult|120435 609310 613244 614331 614337 614350 614385~252202|Constitutional mismatch repair deficiency syndrome|-|Autosomal recessive|Childhood|276300~	0.5
2	48025988	48025988	G	A	MSH6	exonic	nonsynonymous SNV	ENSG00000116062	rs368318845	ENSG00000116062:ENST00000540021:exon2:c.G476A:p.G159D,ENSG00000116062:ENST00000234420:exon4:c.G866A:p.G289D	MSH6:NM_001281492:exon2:c.G476A:p.G159D,MSH6:NM_000179:exon4:c.G866A:p.G289D	clinvar: UNK	InterVar: Likely benign PVS1=0 PS=[0, 0, 0, 0, 0] PM=[1, 1, 0, 0, 0, 0, 0] PP=[0, 0, 0, 0, 0, 0] BA1=0 BS=[0, 0, 0, 0, 0] BP=[1, 0, 0, 1, 0, 0, 0, 0]	9.69E-05	0.0002	.	-0.194	1.129	1	1.5	.	.	.	PWWP domain	MSH6:uc002rwc.2:exon4:c.G866A:p.G289D,MSH6:uc002rwd.4:exon4:c.G866A:p.G289D	.	-0.891	AFR:0,AMR:0,EAS:0,FIN:0,NFE:0.0002,OTH:0,ASJ:0	600678	276300;608089;614350;	144;252202;	144|Lynch syndrome|Unknown|Autosomal dominant|Adult|120435 609310 613244 614331 614337 614350 614385~252202|Constitutional mismatch repair deficiency syndrome|-|Autosomal recessive|Childhood|276300~	0.5
2	48026015	48026015	G	A	MSH6	exonic	nonsynonymous SNV	ENSG00000116062	rs765237563	ENSG00000116062:ENST00000540021:exon2:c.G503A:p.R168Q,ENSG00000116062:ENST00000234420:exon4:c.G893A:p.R298Q	MSH6:NM_001281492:exon2:c.G503A:p.R168Q,MSH6:NM_000179:exon4:c.G893A:p.R298Q	clinvar: Uncertain significance|Uncertain significance|Uncertain significance	InterVar: Uncertain significance PVS1=0 PS=[0, 0, 0, 0, 0] PM=[1, 1, 0, 0, 0, 0, 0] PP=[0, 0, 0, 0, 0, 0] BA1=0 BS=[0, 0, 0, 0, 0] BP=[1, 0, 0, 0, 0, 0, 0, 0]	.	.	.	2.055	16.57	0.3	3.4	.	.	.	PWWP domain	MSH6:uc002rwc.2:exon4:c.G893A:p.R298Q,MSH6:uc002rwd.4:exon4:c.G893A:p.R298Q	.	-0.675	AFR:.,AMR:.,EAS:.,FIN:.,NFE:.,OTH:.,ASJ:.	600678	276300;608089;614350;	144;252202;	144|Lynch syndrome|Unknown|Autosomal dominant|Adult|120435 609310 613244 614331 614337 614350 614385~252202|Constitutional mismatch repair deficiency syndrome|-|Autosomal recessive|Childhood|276300~	0.5
2	48026064	48026064	C	G	MSH6	exonic	nonsynonymous SNV	ENSG00000116062	rs150440246	ENSG00000116062:ENST00000540021:exon2:c.C552G:p.S184R,ENSG00000116062:ENST00000234420:exon4:c.C942G:p.S314R,ENSG00000116062:ENST00000538136:exon4:c.C36G:p.S12R	MSH6:NM_001281492:exon2:c.C552G:p.S184R,MSH6:NM_001281493:exon3:c.C36G:p.S12R,MSH6:NM_000179:exon4:c.C942G:p.S314R,MSH6:NM_001281494:exon4:c.C36G:p.S12R	clinvar: Uncertain significance|Uncertain significance|Uncertain significance	InterVar: Likely benign PVS1=0 PS=[0, 0, 0, 0, 0] PM=[0, 1, 0, 0, 0, 0, 0] PP=[0, 0, 0, 0, 0, 0] BA1=0 BS=[0, 0, 0, 0, 0] BP=[1, 0, 0, 1, 0, 0, 0, 0]	9.689E-05	0.0003	.	0.359	6.245	0.326	0.521	.	.	.	.	MSH6:uc010fbj.3:exon3:c.C36G:p.S12R,MSH6:uc002rwc.2:exon4:c.C942G:p.S314R,MSH6:uc002rwd.4:exon4:c.C942G:p.S314R,MSH6:uc010yoj.2:exon4:c.C36G:p.S12R	.	-0.727	AFR:0.0003,AMR:0,EAS:0,FIN:0,NFE:0,OTH:0,ASJ:0	600678	276300;608089;614350;	144;252202;	144|Lynch syndrome|Unknown|Autosomal dominant|Adult|120435 609310 613244 614331 614337 614350 614385~252202|Constitutional mismatch repair deficiency syndrome|-|Autosomal recessive|Childhood|276300~	0.5
2	48026183	48026183	G	T	MSH6	exonic	nonsynonymous SNV	ENSG00000116062	rs730881788	ENSG00000116062:ENST00000540021:exon2:c.G671T:p.G224V,ENSG00000116062:ENST00000234420:exon4:c.G1061T:p.G354V,ENSG00000116062:ENST00000538136:exon4:c.G155T:p.G52V	MSH6:NM_001281492:exon2:c.G671T:p.G224V,MSH6:NM_001281493:exon3:c.G155T:p.G52V,MSH6:NM_000179:exon4:c.G1061T:p.G354V,MSH6:NM_001281494:exon4:c.G155T:p.G52V	clinvar: Uncertain significance|Uncertain significance|Uncertain significance	InterVar: Uncertain significance PVS1=0 PS=[0, 0, 0, 0, 0] PM=[0, 1, 0, 0, 0, 0, 0] PP=[0, 0, 0, 0, 0, 0] BA1=0 BS=[0, 0, 0, 0, 0] BP=[1, 0, 0, 0, 0, 0, 0, 0]	3.228E-05	.	.	5.827	27.2	0.014	4.41	.	.	.	.	MSH6:uc010fbj.3:exon3:c.G155T:p.G52V,MSH6:uc002rwc.2:exon4:c.G1061T:p.G354V,MSH6:uc002rwd.4:exon4:c.G1061T:p.G354V,MSH6:uc010yoj.2:exon4:c.G155T:p.G52V	.	-0.386	AFR:0,AMR:0,EAS:0,FIN:0,NFE:6.66e-05,OTH:0,ASJ:0	600678	276300;608089;614350;	144;252202;	144|Lynch syndrome|Unknown|Autosomal dominant|Adult|120435 609310 613244 614331 614337 614350 614385~252202|Constitutional mismatch repair deficiency syndrome|-|Autosomal recessive|Childhood|276300~	0.5
2	48026284	48026284	C	G	MSH6	exonic	nonsynonymous SNV	ENSG00000116062	rs770386388	ENSG00000116062:ENST00000540021:exon2:c.C772G:p.H258D,ENSG00000116062:ENST00000234420:exon4:c.C1162G:p.H388D,ENSG00000116062:ENST00000538136:exon4:c.C256G:p.H86D	MSH6:NM_001281492:exon2:c.C772G:p.H258D,MSH6:NM_001281493:exon3:c.C256G:p.H86D,MSH6:NM_000179:exon4:c.C1162G:p.H388D,MSH6:NM_001281494:exon4:c.C256G:p.H86D	clinvar: Uncertain significance	InterVar: Uncertain significance PVS1=0 PS=[0, 0, 0, 0, 0] PM=[0, 1, 0, 0, 0, 0, 0] PP=[0, 0, 0, 0, 0, 0] BA1=0 BS=[0, 0, 0, 0, 0] BP=[1, 0, 0, 0, 0, 0, 0, 0]	6.468E-05	.	.	3.141	22.6	1	4.63	.	.	.	.	MSH6:uc010fbj.3:exon3:c.C256G:p.H86D,MSH6:uc002rwc.2:exon4:c.C1162G:p.H388D,MSH6:uc002rwd.4:exon4:c.C1162G:p.H388D,MSH6:uc010yoj.2:exon4:c.C256G:p.H86D	.	-0.657	AFR:0.0002,AMR:0,EAS:0,FIN:0,NFE:0,OTH:0,ASJ:0	600678	276300;608089;614350;	144;252202;	144|Lynch syndrome|Unknown|Autosomal dominant|Adult|120435 609310 613244 614331 614337 614350 614385~252202|Constitutional mismatch repair deficiency syndrome|-|Autosomal recessive|Childhood|276300~	0.5
2	48026759	48026760	GA	-	MSH6	exonic	frameshift deletion	ENSG00000116062	.	ENSG00000116062:ENST00000540021:exon2:c.1247_1248del:p.E416fs,ENSG00000116062:ENST00000234420:exon4:c.1637_1638del:p.E546fs,ENSG00000116062:ENST00000538136:exon4:c.731_732del:p.E244fs	MSH6:NM_001281492:exon2:c.1247_1248del:p.E416fs,MSH6:NM_001281493:exon3:c.731_732del:p.E244fs,MSH6:NM_000179:exon4:c.1637_1638del:p.E546fs,MSH6:NM_001281494:exon4:c.731_732del:p.E244fs	clinvar: UNK	InterVar: Likely pathogenic PVS1=1 PS=[0, 0, 0, 0, 0] PM=[0, 1, 0, 0, 0, 0, 0] PP=[0, 0, 0, 0, 0, 0] BA1=0 BS=[0, 0, 0, 0, 0] BP=[0, 0, 0, 0, 0, 0, 0, 0]	.	.	.	.	.	.	.	.	.	.	.	MSH6:uc010fbj.3:exon3:c.731_732del:p.E244fs,MSH6:uc002rwc.2:exon4:c.1637_1638del:p.E546fs,MSH6:uc002rwd.4:exon4:c.1637_1638del:p.E546fs,MSH6:uc010yoj.2:exon4:c.731_732del:p.E244fs	.	.	AFR:.,AMR:.,EAS:.,FIN:.,NFE:.,OTH:.,ASJ:.	600678	276300;608089;614350;	144;252202;	144|Lynch syndrome|Unknown|Autosomal dominant|Adult|120435 609310 613244 614331 614337 614350 614385~252202|Constitutional mismatch repair deficiency syndrome|-|Autosomal recessive|Childhood|276300~	0.5
2	48026780	48026780	C	T	MSH6	exonic	nonsynonymous SNV	ENSG00000116062	.	ENSG00000116062:ENST00000540021:exon2:c.C1268T:p.T423I,ENSG00000116062:ENST00000234420:exon4:c.C1658T:p.T553I,ENSG00000116062:ENST00000538136:exon4:c.C752T:p.T251I	MSH6:NM_001281492:exon2:c.C1268T:p.T423I,MSH6:NM_001281493:exon3:c.C752T:p.T251I,MSH6:NM_000179:exon4:c.C1658T:p.T553I,MSH6:NM_001281494:exon4:c.C752T:p.T251I	clinvar: UNK	InterVar: Likely benign PVS1=0 PS=[0, 0, 0, 0, 0] PM=[1, 1, 0, 0, 0, 0, 0] PP=[0, 0, 0, 0, 0, 0] BA1=0 BS=[0, 0, 0, 0, 0] BP=[1, 0, 0, 1, 0, 0, 0, 0]	.	.	.	0.182	4.484	0.34	1.3	.	.	.	DNA mismatch repair protein MutS, N-terminal|DNA mismatch repair protein MutS-like, N-terminal;DNA mismatch repair protein MutS, connector domain	MSH6:uc010fbj.3:exon3:c.C752T:p.T251I,MSH6:uc002rwc.2:exon4:c.C1658T:p.T553I,MSH6:uc002rwd.4:exon4:c.C1658T:p.T553I,MSH6:uc010yoj.2:exon4:c.C752T:p.T251I	.	-0.678	AFR:.,AMR:.,EAS:.,FIN:.,NFE:.,OTH:.,ASJ:.	600678	276300;608089;614350;	144;252202;	144|Lynch syndrome|Unknown|Autosomal dominant|Adult|120435 609310 613244 614331 614337 614350 614385~252202|Constitutional mismatch repair deficiency syndrome|-|Autosomal recessive|Childhood|276300~	0.5
2	48026966	48026966	G	C	MSH6	exonic	nonsynonymous SNV	ENSG00000116062	rs730881793	ENSG00000116062:ENST00000540021:exon2:c.G1454C:p.C485S,ENSG00000116062:ENST00000234420:exon4:c.G1844C:p.C615S,ENSG00000116062:ENST00000538136:exon4:c.G938C:p.C313S	MSH6:NM_001281492:exon2:c.G1454C:p.C485S,MSH6:NM_001281493:exon3:c.G938C:p.C313S,MSH6:NM_000179:exon4:c.G1844C:p.C615S,MSH6:NM_001281494:exon4:c.G938C:p.C313S	clinvar: other|Uncertain significance|Uncertain significance|Uncertain significance	InterVar: Uncertain significance PVS1=0 PS=[0, 0, 0, 0, 0] PM=[1, 1, 0, 0, 0, 0, 0] PP=[0, 0, 0, 0, 0, 0] BA1=0 BS=[0, 0, 0, 0, 0] BP=[1, 0, 0, 0, 0, 0, 0, 0]	3.229E-05	.	.	-0.248	0.867	1	5.11	.	.	.	DNA mismatch repair protein MutS, N-terminal|DNA mismatch repair protein MutS-like, N-terminal;DNA mismatch repair protein MutS, connector domain	MSH6:uc010fbj.3:exon3:c.G938C:p.C313S,MSH6:uc002rwc.2:exon4:c.G1844C:p.C615S,MSH6:uc002rwd.4:exon4:c.G1844C:p.C615S,MSH6:uc010yoj.2:exon4:c.G938C:p.C313S	.	-0.615	AFR:0,AMR:0,EAS:0,FIN:0,NFE:6.662e-05,OTH:0,ASJ:0	600678	276300;608089;614350;	144;252202;	144|Lynch syndrome|Unknown|Autosomal dominant|Adult|120435 609310 613244 614331 614337 614350 614385~252202|Constitutional mismatch repair deficiency syndrome|-|Autosomal recessive|Childhood|276300~	0.5
2	48026989	48026989	C	G	MSH6	exonic	nonsynonymous SNV	ENSG00000116062	rs3136334	ENSG00000116062:ENST00000540021:exon2:c.C1477G:p.P493A,ENSG00000116062:ENST00000234420:exon4:c.C1867G:p.P623A,ENSG00000116062:ENST00000538136:exon4:c.C961G:p.P321A	MSH6:NM_001281492:exon2:c.C1477G:p.P493A,MSH6:NM_001281493:exon3:c.C961G:p.P321A,MSH6:NM_000179:exon4:c.C1867G:p.P623A,MSH6:NM_001281494:exon4:c.C961G:p.P321A	clinvar: Uncertain significance|Uncertain significance|Uncertain significance|Likely benign	InterVar: Likely benign PVS1=0 PS=[0, 0, 0, 0, 0] PM=[1, 1, 0, 0, 0, 0, 0] PP=[0, 0, 0, 0, 0, 0] BA1=0 BS=[0, 0, 0, 0, 0] BP=[1, 0, 0, 0, 0, 1, 0, 0]	0.0004	0.0003	0.000199681	-0.932	0.022	0.352	3.68	.	.	.	DNA mismatch repair protein MutS, N-terminal|DNA mismatch repair protein MutS-like, N-terminal;DNA mismatch repair protein MutS, connector domain	MSH6:uc010fbj.3:exon3:c.C961G:p.P321A,MSH6:uc002rwc.2:exon4:c.C1867G:p.P623A,MSH6:uc002rwd.4:exon4:c.C1867G:p.P623A,MSH6:uc010yoj.2:exon4:c.C961G:p.P321A	.	-0.368	AFR:0.0014,AMR:0,EAS:0,FIN:0,NFE:6.662e-05,OTH:0,ASJ:0	600678	276300;608089;614350;	144;252202;	144|Lynch syndrome|Unknown|Autosomal dominant|Adult|120435 609310 613244 614331 614337 614350 614385~252202|Constitutional mismatch repair deficiency syndrome|-|Autosomal recessive|Childhood|276300~	0.5
2	48026989	48026989	C	G	MSH6	exonic	nonsynonymous SNV	ENSG00000116062	rs3136334	ENSG00000116062:ENST00000540021:exon2:c.C1477G:p.P493A,ENSG00000116062:ENST00000234420:exon4:c.C1867G:p.P623A,ENSG00000116062:ENST00000538136:exon4:c.C961G:p.P321A	MSH6:NM_001281492:exon2:c.C1477G:p.P493A,MSH6:NM_001281493:exon3:c.C961G:p.P321A,MSH6:NM_000179:exon4:c.C1867G:p.P623A,MSH6:NM_001281494:exon4:c.C961G:p.P321A	clinvar: Uncertain significance|Uncertain significance|Uncertain significance|Likely benign	InterVar: Likely benign PVS1=0 PS=[0, 0, 0, 0, 0] PM=[1, 1, 0, 0, 0, 0, 0] PP=[0, 0, 0, 0, 0, 0] BA1=0 BS=[0, 0, 0, 0, 0] BP=[1, 0, 0, 0, 0, 1, 0, 0]	0.0004	0.0003	0.000199681	-0.932	0.022	0.352	3.68	.	.	.	DNA mismatch repair protein MutS, N-terminal|DNA mismatch repair protein MutS-like, N-terminal;DNA mismatch repair protein MutS, connector domain	MSH6:uc010fbj.3:exon3:c.C961G:p.P321A,MSH6:uc002rwc.2:exon4:c.C1867G:p.P623A,MSH6:uc002rwd.4:exon4:c.C1867G:p.P623A,MSH6:uc010yoj.2:exon4:c.C961G:p.P321A	.	-0.368	AFR:0.0014,AMR:0,EAS:0,FIN:0,NFE:6.662e-05,OTH:0,ASJ:0	600678	276300;608089;614350;	144;252202;	144|Lynch syndrome|Unknown|Autosomal dominant|Adult|120435 609310 613244 614331 614337 614350 614385~252202|Constitutional mismatch repair deficiency syndrome|-|Autosomal recessive|Childhood|276300~	0.5
2	48027295	48027295	A	G	MSH6	exonic	nonsynonymous SNV	ENSG00000116062	rs148898662	ENSG00000116062:ENST00000540021:exon2:c.A1783G:p.I595V,ENSG00000116062:ENST00000234420:exon4:c.A2173G:p.I725V,ENSG00000116062:ENST00000538136:exon4:c.A1267G:p.I423V	MSH6:NM_001281492:exon2:c.A1783G:p.I595V,MSH6:NM_001281493:exon3:c.A1267G:p.I423V,MSH6:NM_000179:exon4:c.A2173G:p.I725V,MSH6:NM_001281494:exon4:c.A1267G:p.I423V	clinvar: Likely benign|Uncertain significance|Uncertain significance	InterVar: Likely benign PVS1=0 PS=[0, 0, 0, 0, 0] PM=[1, 1, 0, 0, 0, 0, 0] PP=[0, 0, 0, 0, 0, 0] BA1=0 BS=[0, 0, 0, 0, 0] BP=[1, 0, 0, 1, 0, 1, 0, 0]	3.227E-05	0.0002	.	-2.684	0.001	0.927	-9.72	.	.	.	DNA mismatch repair protein MutS, N-terminal|DNA mismatch repair protein MutS-like, N-terminal;DNA mismatch repair protein MutS, connector domain	MSH6:uc010fbj.3:exon3:c.A1267G:p.I423V,MSH6:uc002rwc.2:exon4:c.A2173G:p.I725V,MSH6:uc002rwd.4:exon4:c.A2173G:p.I725V,MSH6:uc010yoj.2:exon4:c.A1267G:p.I423V	.	-0.747	AFR:0,AMR:0,EAS:0,FIN:0,NFE:6.66e-05,OTH:0,ASJ:0	600678	276300;608089;614350;	144;252202;	144|Lynch syndrome|Unknown|Autosomal dominant|Adult|120435 609310 613244 614331 614337 614350 614385~252202|Constitutional mismatch repair deficiency syndrome|-|Autosomal recessive|Childhood|276300~	0.5
2	48027325	48027325	C	A	MSH6	exonic	nonsynonymous SNV	ENSG00000116062	rs786204071	ENSG00000116062:ENST00000540021:exon2:c.C1813A:p.L605I,ENSG00000116062:ENST00000234420:exon4:c.C2203A:p.L735I,ENSG00000116062:ENST00000538136:exon4:c.C1297A:p.L433I	MSH6:NM_001281492:exon2:c.C1813A:p.L605I,MSH6:NM_001281493:exon3:c.C1297A:p.L433I,MSH6:NM_000179:exon4:c.C2203A:p.L735I,MSH6:NM_001281494:exon4:c.C1297A:p.L433I	clinvar: Uncertain significance|Uncertain significance|Uncertain significance	InterVar: Uncertain significance PVS1=0 PS=[0, 0, 0, 0, 0] PM=[1, 1, 0, 0, 0, 0, 0] PP=[0, 0, 1, 0, 0, 0] BA1=0 BS=[0, 0, 0, 0, 0] BP=[1, 0, 0, 0, 0, 0, 0, 0]	.	.	.	4.434	24.2	0.072	5.54	.	.	.	DNA mismatch repair protein MutS, N-terminal|DNA mismatch repair protein MutS-like, N-terminal;DNA mismatch repair protein MutS, connector domain	MSH6:uc010fbj.3:exon3:c.C1297A:p.L433I,MSH6:uc002rwc.2:exon4:c.C2203A:p.L735I,MSH6:uc002rwd.4:exon4:c.C2203A:p.L735I,MSH6:uc010yoj.2:exon4:c.C1297A:p.L433I	.	0.814	AFR:.,AMR:.,EAS:.,FIN:.,NFE:.,OTH:.,ASJ:.	600678	276300;608089;614350;	144;252202;	144|Lynch syndrome|Unknown|Autosomal dominant|Adult|120435 609310 613244 614331 614337 614350 614385~252202|Constitutional mismatch repair deficiency syndrome|-|Autosomal recessive|Childhood|276300~	0.5
2	48027746	48027746	T	C	MSH6	exonic	nonsynonymous SNV	ENSG00000116062	rs774774596	ENSG00000116062:ENST00000540021:exon2:c.T2234C:p.M745T,ENSG00000116062:ENST00000234420:exon4:c.T2624C:p.M875T,ENSG00000116062:ENST00000538136:exon4:c.T1718C:p.M573T	MSH6:NM_001281492:exon2:c.T2234C:p.M745T,MSH6:NM_001281493:exon3:c.T1718C:p.M573T,MSH6:NM_000179:exon4:c.T2624C:p.M875T,MSH6:NM_001281494:exon4:c.T1718C:p.M573T	clinvar: Uncertain significance|Uncertain significance	InterVar: Uncertain significance PVS1=0 PS=[0, 0, 0, 0, 0] PM=[1, 1, 0, 0, 0, 0, 0] PP=[0, 0, 1, 0, 0, 0] BA1=0 BS=[0, 0, 0, 0, 0] BP=[1, 0, 0, 0, 0, 0, 0, 0]	3.227E-05	.	.	2.503	19.49	0.01	5.6	.	.	.	DNA mismatch repair protein MutS, connector domain;DNA mismatch repair protein MutS, core	MSH6:uc010fbj.3:exon3:c.T1718C:p.M573T,MSH6:uc002rwc.2:exon4:c.T2624C:p.M875T,MSH6:uc002rwd.4:exon4:c.T2624C:p.M875T,MSH6:uc010yoj.2:exon4:c.T1718C:p.M573T	.	0.79	AFR:0,AMR:0,EAS:0,FIN:0,NFE:6.661e-05,OTH:0,ASJ:0	600678	276300;608089;614350;	144;252202;	144|Lynch syndrome|Unknown|Autosomal dominant|Adult|120435 609310 613244 614331 614337 614350 614385~252202|Constitutional mismatch repair deficiency syndrome|-|Autosomal recessive|Childhood|276300~	0.5
2	48030589	48030589	G	A	MSH6	exonic	nonsynonymous SNV	ENSG00000116062	rs398123230	ENSG00000116062:ENST00000540021:exon3:c.G2813A:p.R938Q,ENSG00000116062:ENST00000234420:exon5:c.G3203A:p.R1068Q,ENSG00000116062:ENST00000538136:exon5:c.G2297A:p.R766Q	MSH6:NM_001281492:exon3:c.G2813A:p.R938Q,MSH6:NM_001281493:exon4:c.G2297A:p.R766Q,MSH6:NM_000179:exon5:c.G3203A:p.R1068Q,MSH6:NM_001281494:exon5:c.G2297A:p.R766Q	clinvar: Likely benign|other|Uncertain significance	InterVar: Likely benign PVS1=0 PS=[0, 0, 0, 0, 0] PM=[1, 1, 0, 0, 0, 0, 0] PP=[0, 0, 0, 0, 0, 0] BA1=0 BS=[0, 0, 0, 0, 0] BP=[1, 0, 0, 1, 0, 1, 0, 0]	0.0002	.	.	1.896	15.56	0.787	-1.24	.	.	.	DNA mismatch repair protein MutS, clamp|DNA mismatch repair protein MutS, core;DNA mismatch repair protein MutS, core	MSH6:uc010fbj.3:exon4:c.G2297A:p.R766Q,MSH6:uc002rwd.4:exon5:c.G3203A:p.R1068Q,MSH6:uc010yoj.2:exon5:c.G2297A:p.R766Q	.	-0.826	AFR:0.0003,AMR:0,EAS:0,FIN:0,NFE:0.0001,OTH:0,ASJ:0	600678	276300;608089;614350;	144;252202;	144|Lynch syndrome|Unknown|Autosomal dominant|Adult|120435 609310 613244 614331 614337 614350 614385~252202|Constitutional mismatch repair deficiency syndrome|-|Autosomal recessive|Childhood|276300~	0.5
2	48033673	48033673	C	T	MSH6	exonic	nonsynonymous SNV	ENSG00000116062	rs758181932	ENSG00000116062:ENST00000540021:exon7:c.C3494T:p.P1165L,ENSG00000116062:ENST00000234420:exon9:c.C3884T:p.P1295L,ENSG00000116062:ENST00000538136:exon9:c.C2978T:p.P993L	MSH6:NM_001281492:exon7:c.C3494T:p.P1165L,MSH6:NM_001281493:exon8:c.C2978T:p.P993L,MSH6:NM_000179:exon9:c.C3884T:p.P1295L,MSH6:NM_001281494:exon9:c.C2978T:p.P993L	clinvar: UNK	InterVar: Uncertain significance PVS1=0 PS=[0, 0, 0, 0, 0] PM=[1, 1, 0, 0, 0, 0, 0] PP=[0, 0, 1, 0, 0, 0] BA1=0 BS=[0, 0, 0, 0, 0] BP=[1, 0, 0, 0, 0, 0, 0, 0]	.	.	.	6.356	29.4	0	6.03	.	.	.	DNA mismatch repair protein MutS, C-terminal|P-loop containing nucleoside triphosphate hydrolase;DNA mismatch repair protein MutS, clamp|DNA mismatch repair protein MutS, core	MSH6:uc010fbj.3:exon8:c.C2978T:p.P993L,MSH6:uc002rwd.4:exon9:c.C3884T:p.P1295L,MSH6:uc010yoj.2:exon9:c.C2978T:p.P993L	.	0.557	AFR:.,AMR:.,EAS:.,FIN:.,NFE:.,OTH:.,ASJ:.	600678	276300;608089;614350;	144;252202;	144|Lynch syndrome|Unknown|Autosomal dominant|Adult|120435 609310 613244 614331 614337 614350 614385~252202|Constitutional mismatch repair deficiency syndrome|-|Autosomal recessive|Childhood|276300~	0.5
2	48033690	48033690	A	G	MSH6	exonic	nonsynonymous SNV	ENSG00000116062	.	ENSG00000116062:ENST00000540021:exon7:c.A3511G:p.N1171D,ENSG00000116062:ENST00000234420:exon9:c.A3901G:p.N1301D,ENSG00000116062:ENST00000538136:exon9:c.A2995G:p.N999D	MSH6:NM_001281492:exon7:c.A3511G:p.N1171D,MSH6:NM_001281493:exon8:c.A2995G:p.N999D,MSH6:NM_000179:exon9:c.A3901G:p.N1301D,MSH6:NM_001281494:exon9:c.A2995G:p.N999D	clinvar: UNK	InterVar: Uncertain significance PVS1=0 PS=[0, 0, 0, 0, 0] PM=[1, 1, 0, 0, 0, 0, 0] PP=[0, 0, 1, 0, 0, 0] BA1=0 BS=[0, 0, 0, 0, 0] BP=[1, 0, 0, 0, 0, 0, 0, 0]	.	.	.	5.458	26.1	0.011	5.96	.	.	.	DNA mismatch repair protein MutS, C-terminal|P-loop containing nucleoside triphosphate hydrolase;DNA mismatch repair protein MutS, clamp|DNA mismatch repair protein MutS, core	MSH6:uc010fbj.3:exon8:c.A2995G:p.N999D,MSH6:uc002rwd.4:exon9:c.A3901G:p.N1301D,MSH6:uc010yoj.2:exon9:c.A2995G:p.N999D	.	0.522	AFR:.,AMR:.,EAS:.,FIN:.,NFE:.,OTH:.,ASJ:.	600678	276300;608089;614350;	144;252202;	144|Lynch syndrome|Unknown|Autosomal dominant|Adult|120435 609310 613244 614331 614337 614350 614385~252202|Constitutional mismatch repair deficiency syndrome|-|Autosomal recessive|Childhood|276300~	0.5
2	48033766	48033766	T	G	MSH6	exonic	nonsynonymous SNV	ENSG00000116062	.	ENSG00000116062:ENST00000540021:exon7:c.T3587G:p.M1196R,ENSG00000116062:ENST00000234420:exon9:c.T3977G:p.M1326R,ENSG00000116062:ENST00000538136:exon9:c.T3071G:p.M1024R	MSH6:NM_001281492:exon7:c.T3587G:p.M1196R,MSH6:NM_001281493:exon8:c.T3071G:p.M1024R,MSH6:NM_000179:exon9:c.T3977G:p.M1326R,MSH6:NM_001281494:exon9:c.T3071G:p.M1024R	clinvar: UNK	InterVar: Uncertain significance PVS1=0 PS=[0, 0, 0, 0, 0] PM=[1, 1, 0, 0, 0, 0, 0] PP=[0, 0, 0, 0, 0, 0] BA1=0 BS=[0, 0, 0, 0, 0] BP=[1, 0, 0, 0, 0, 0, 0, 0]	.	.	.	0.947	10.36	0.517	2.36	.	.	.	DNA mismatch repair protein MutS, C-terminal|P-loop containing nucleoside triphosphate hydrolase;DNA mismatch repair protein MutS, clamp|DNA mismatch repair protein MutS, core	MSH6:uc010fbj.3:exon8:c.T3071G:p.M1024R,MSH6:uc002rwd.4:exon9:c.T3977G:p.M1326R,MSH6:uc010yoj.2:exon9:c.T3071G:p.M1024R	.	-0.801	AFR:.,AMR:.,EAS:.,FIN:.,NFE:.,OTH:.,ASJ:.	600678	276300;608089;614350;	144;252202;	144|Lynch syndrome|Unknown|Autosomal dominant|Adult|120435 609310 613244 614331 614337 614350 614385~252202|Constitutional mismatch repair deficiency syndrome|-|Autosomal recessive|Childhood|276300~	0.5
2	48033988	48033988	-	GATT	MSH6	exonic	frameshift insertion	ENSG00000116062	.	ENSG00000116062:ENST00000540021:exon8:c.3682_3683insGATT:p.K1228fs,ENSG00000116062:ENST00000234420:exon10:c.4072_4073insGATT:p.K1358fs,ENSG00000116062:ENST00000538136:exon10:c.3166_3167insGATT:p.K1056fs	MSH6:NM_001281492:exon8:c.3682_3683insGATT:p.K1228fs,MSH6:NM_001281493:exon9:c.3166_3167insGATT:p.K1056fs,MSH6:NM_000179:exon10:c.4072_4073insGATT:p.K1358fs,MSH6:NM_001281494:exon10:c.3166_3167insGATT:p.K1056fs	clinvar: UNK	InterVar: Uncertain significance PVS1=0 PS=[0, 0, 0, 0, 0] PM=[0, 1, 0, 0, 0, 0, 0] PP=[0, 0, 0, 0, 0, 0] BA1=0 BS=[0, 0, 0, 0, 0] BP=[0, 0, 0, 0, 0, 0, 0, 0]	.	.	.	.	.	.	.	.	.	.	.	MSH6:uc010fbj.3:exon9:c.3166_3167insGATT:p.K1056fs,MSH6:uc002rwd.4:exon10:c.4072_4073insGATT:p.K1358fs,MSH6:uc010yoj.2:exon10:c.3166_3167insGATT:p.K1056fs	.	.	AFR:.,AMR:.,EAS:.,FIN:.,NFE:.,OTH:.,ASJ:.	600678	276300;608089;614350;	144;252202;	144|Lynch syndrome|Unknown|Autosomal dominant|Adult|120435 609310 613244 614331 614337 614350 614385~252202|Constitutional mismatch repair deficiency syndrome|-|Autosomal recessive|Childhood|276300~	0.5
2	48033988	48033988	-	GATT	MSH6	exonic	frameshift insertion	ENSG00000116062	.	ENSG00000116062:ENST00000540021:exon8:c.3682_3683insGATT:p.K1228fs,ENSG00000116062:ENST00000234420:exon10:c.4072_4073insGATT:p.K1358fs,ENSG00000116062:ENST00000538136:exon10:c.3166_3167insGATT:p.K1056fs	MSH6:NM_001281492:exon8:c.3682_3683insGATT:p.K1228fs,MSH6:NM_001281493:exon9:c.3166_3167insGATT:p.K1056fs,MSH6:NM_000179:exon10:c.4072_4073insGATT:p.K1358fs,MSH6:NM_001281494:exon10:c.3166_3167insGATT:p.K1056fs	clinvar: UNK	InterVar: Uncertain significance PVS1=0 PS=[0, 0, 0, 0, 0] PM=[0, 1, 0, 0, 0, 0, 0] PP=[0, 0, 0, 0, 0, 0] BA1=0 BS=[0, 0, 0, 0, 0] BP=[0, 0, 0, 0, 0, 0, 0, 0]	.	.	.	.	.	.	.	.	.	.	.	MSH6:uc010fbj.3:exon9:c.3166_3167insGATT:p.K1056fs,MSH6:uc002rwd.4:exon10:c.4072_4073insGATT:p.K1358fs,MSH6:uc010yoj.2:exon10:c.3166_3167insGATT:p.K1056fs	.	.	AFR:.,AMR:.,EAS:.,FIN:.,NFE:.,OTH:.,ASJ:.	600678	276300;608089;614350;	144;252202;	144|Lynch syndrome|Unknown|Autosomal dominant|Adult|120435 609310 613244 614331 614337 614350 614385~252202|Constitutional mismatch repair deficiency syndrome|-|Autosomal recessive|Childhood|276300~	0.5
2	48033988	48033988	-	GATT	MSH6	exonic	frameshift insertion	ENSG00000116062	.	ENSG00000116062:ENST00000540021:exon8:c.3682_3683insGATT:p.K1228fs,ENSG00000116062:ENST00000234420:exon10:c.4072_4073insGATT:p.K1358fs,ENSG00000116062:ENST00000538136:exon10:c.3166_3167insGATT:p.K1056fs	MSH6:NM_001281492:exon8:c.3682_3683insGATT:p.K1228fs,MSH6:NM_001281493:exon9:c.3166_3167insGATT:p.K1056fs,MSH6:NM_000179:exon10:c.4072_4073insGATT:p.K1358fs,MSH6:NM_001281494:exon10:c.3166_3167insGATT:p.K1056fs	clinvar: UNK	InterVar: Uncertain significance PVS1=0 PS=[0, 0, 0, 0, 0] PM=[0, 1, 0, 0, 0, 0, 0] PP=[0, 0, 0, 0, 0, 0] BA1=0 BS=[0, 0, 0, 0, 0] BP=[0, 0, 0, 0, 0, 0, 0, 0]	.	.	.	.	.	.	.	.	.	.	.	MSH6:uc010fbj.3:exon9:c.3166_3167insGATT:p.K1056fs,MSH6:uc002rwd.4:exon10:c.4072_4073insGATT:p.K1358fs,MSH6:uc010yoj.2:exon10:c.3166_3167insGATT:p.K1056fs	.	.	AFR:.,AMR:.,EAS:.,FIN:.,NFE:.,OTH:.,ASJ:.	600678	276300;608089;614350;	144;252202;	144|Lynch syndrome|Unknown|Autosomal dominant|Adult|120435 609310 613244 614331 614337 614350 614385~252202|Constitutional mismatch repair deficiency syndrome|-|Autosomal recessive|Childhood|276300~	0.5
2	58387285	58387286	TC	-	FANCL	exonic	frameshift deletion	ENSG00000115392	.	ENSG00000115392:ENST00000403676:exon9:c.698_699del:p.Q233fs,ENSG00000115392:ENST00000449070:exon10:c.872_873del:p.Q291fs,ENSG00000115392:ENST00000403295:exon12:c.965_966del:p.Q322fs,ENSG00000115392:ENST00000233741:exon13:c.1049_1050del:p.Q350fs,ENSG00000115392:ENST00000402135:exon13:c.1064_1065del:p.Q355fs	FANCL:NM_001114636:exon13:c.1064_1065del:p.Q355fs,FANCL:NM_018062:exon13:c.1049_1050del:p.Q350fs	clinvar: UNK	InterVar: Likely pathogenic PVS1=1 PS=[0, 0, 0, 0, 0] PM=[0, 1, 0, 0, 0, 0, 0] PP=[0, 0, 0, 0, 0, 0] BA1=0 BS=[0, 0, 0, 0, 0] BP=[0, 0, 0, 0, 0, 0, 0, 0]	.	.	.	.	.	.	.	.	.	.	.	FANCL:uc010fcf.1:exon10:c.872_873del:p.Q291fs,FANCL:uc010fce.3:exon12:c.965_966del:p.Q322fs,FANCL:uc002rzw.4:exon13:c.1049_1050del:p.Q350fs,FANCL:uc002rzx.4:exon13:c.1064_1065del:p.Q355fs	.	.	AFR:.,AMR:.,EAS:.,FIN:.,NFE:.,OTH:.,ASJ:.	608111	614083;	84;	84|Fanconi anemia|1-9 / 1 000 000|Autosomal recessive<br>or&nbsp;X-linked recessive|Childhood|227645 227646 227650 300514 600901 603467 609053 609054 610832 613390 613951 614082 614083 615272 616435~	0.5
2	58392880	58392880	T	C	FANCL	exonic	nonsynonymous SNV	ENSG00000115392	rs149731356	ENSG00000115392:ENST00000446381:exon2:c.A226G:p.T76A,ENSG00000115392:ENST00000403676:exon4:c.A319G:p.T107A,ENSG00000115392:ENST00000417361:exon4:c.A334G:p.T112A,ENSG00000115392:ENST00000449070:exon5:c.A493G:p.T165A,ENSG00000115392:ENST00000233741:exon8:c.A670G:p.T224A,ENSG00000115392:ENST00000402135:exon8:c.A685G:p.T229A,ENSG00000115392:ENST00000403295:exon8:c.A670G:p.T224A	FANCL:NM_001114636:exon8:c.A685G:p.T229A,FANCL:NM_018062:exon8:c.A670G:p.T224A	clinvar: other|Likely benign	InterVar: Likely benign PVS1=0 PS=[0, 0, 0, 0, 0] PM=[1, 0, 0, 0, 0, 0, 0] PP=[0, 0, 0, 0, 0, 0] BA1=0 BS=[1, 0, 0, 0, 0] BP=[1, 0, 0, 0, 0, 1, 0, 0]	0.0064	0.0005	0.00259585	3.534	23.1	0.11	5.73	.	.	.	Fanconi anemia complex, subunit FancL, WD-repeat containing domain	FANCL:uc010fcf.1:exon5:c.A493G:p.T165A,FANCL:uc002rzw.4:exon8:c.A670G:p.T224A,FANCL:uc002rzx.4:exon8:c.A685G:p.T229A,FANCL:uc010fce.3:exon8:c.A670G:p.T224A	.	-0.833	AFR:0,AMR:0,EAS:0.0093,FIN:0.0324,NFE:0.0037,OTH:0.0143,ASJ:0	608111	614083;	84;	84|Fanconi anemia|1-9 / 1 000 000|Autosomal recessive<br>or&nbsp;X-linked recessive|Childhood|227645 227646 227650 300514 600901 603467 609053 609054 610832 613390 613951 614082 614083 615272 616435~	0.5
2	58392880	58392880	T	C	FANCL	exonic	nonsynonymous SNV	ENSG00000115392	rs149731356	ENSG00000115392:ENST00000446381:exon2:c.A226G:p.T76A,ENSG00000115392:ENST00000403676:exon4:c.A319G:p.T107A,ENSG00000115392:ENST00000417361:exon4:c.A334G:p.T112A,ENSG00000115392:ENST00000449070:exon5:c.A493G:p.T165A,ENSG00000115392:ENST00000233741:exon8:c.A670G:p.T224A,ENSG00000115392:ENST00000402135:exon8:c.A685G:p.T229A,ENSG00000115392:ENST00000403295:exon8:c.A670G:p.T224A	FANCL:NM_001114636:exon8:c.A685G:p.T229A,FANCL:NM_018062:exon8:c.A670G:p.T224A	clinvar: other|Likely benign	InterVar: Likely benign PVS1=0 PS=[0, 0, 0, 0, 0] PM=[1, 0, 0, 0, 0, 0, 0] PP=[0, 0, 0, 0, 0, 0] BA1=0 BS=[1, 0, 0, 0, 0] BP=[1, 0, 0, 0, 0, 1, 0, 0]	0.0064	0.0005	0.00259585	3.534	23.1	0.11	5.73	.	.	.	Fanconi anemia complex, subunit FancL, WD-repeat containing domain	FANCL:uc010fcf.1:exon5:c.A493G:p.T165A,FANCL:uc002rzw.4:exon8:c.A670G:p.T224A,FANCL:uc002rzx.4:exon8:c.A685G:p.T229A,FANCL:uc010fce.3:exon8:c.A670G:p.T224A	.	-0.833	AFR:0,AMR:0,EAS:0.0093,FIN:0.0324,NFE:0.0037,OTH:0.0143,ASJ:0	608111	614083;	84;	84|Fanconi anemia|1-9 / 1 000 000|Autosomal recessive<br>or&nbsp;X-linked recessive|Childhood|227645 227646 227650 300514 600901 603467 609053 609054 610832 613390 613951 614082 614083 615272 616435~	0.5
2	58392928	58392928	C	T	FANCL	exonic	nonsynonymous SNV	ENSG00000115392	rs199564543	ENSG00000115392:ENST00000446381:exon2:c.G178A:p.D60N,ENSG00000115392:ENST00000403676:exon4:c.G271A:p.D91N,ENSG00000115392:ENST00000417361:exon4:c.G286A:p.D96N,ENSG00000115392:ENST00000449070:exon5:c.G445A:p.D149N,ENSG00000115392:ENST00000233741:exon8:c.G622A:p.D208N,ENSG00000115392:ENST00000402135:exon8:c.G637A:p.D213N,ENSG00000115392:ENST00000403295:exon8:c.G622A:p.D208N	FANCL:NM_001114636:exon8:c.G637A:p.D213N,FANCL:NM_018062:exon8:c.G622A:p.D208N	clinvar: UNK	InterVar: Uncertain significance PVS1=0 PS=[0, 0, 0, 0, 0] PM=[1, 1, 0, 0, 0, 0, 0] PP=[0, 0, 1, 0, 0, 0] BA1=0 BS=[0, 0, 0, 0, 0] BP=[1, 0, 0, 0, 0, 0, 0, 0]	.	.	0.000199681	7.771	35	0	5.74	.	.	.	Fanconi anemia complex, subunit FancL, WD-repeat containing domain	FANCL:uc010fcf.1:exon5:c.G445A:p.D149N,FANCL:uc002rzw.4:exon8:c.G622A:p.D208N,FANCL:uc002rzx.4:exon8:c.G637A:p.D213N,FANCL:uc010fce.3:exon8:c.G622A:p.D208N	.	0.17	AFR:.,AMR:.,EAS:.,FIN:.,NFE:.,OTH:.,ASJ:.	608111	614083;	84;	84|Fanconi anemia|1-9 / 1 000 000|Autosomal recessive<br>or&nbsp;X-linked recessive|Childhood|227645 227646 227650 300514 600901 603467 609053 609054 610832 613390 613951 614082 614083 615272 616435~	0.5
2	58449155	58449156	TT	-	FANCL	exonic	frameshift deletion	ENSG00000115392	.	ENSG00000115392:ENST00000449070:exon2:c.118_119del:p.Q40fs,ENSG00000115392:ENST00000233741:exon5:c.295_296del:p.Q99fs,ENSG00000115392:ENST00000402135:exon5:c.295_296del:p.Q99fs,ENSG00000115392:ENST00000403295:exon5:c.295_296del:p.Q99fs,ENSG00000115392:ENST00000540646:exon5:c.295_296del:p.Q99fs	FANCL:NM_001114636:exon5:c.295_296del:p.Q99fs,FANCL:NM_018062:exon5:c.295_296del:p.Q99fs	clinvar: UNK	InterVar: Likely pathogenic PVS1=1 PS=[0, 0, 0, 0, 0] PM=[0, 1, 0, 0, 0, 0, 0] PP=[0, 0, 0, 0, 0, 0] BA1=0 BS=[0, 0, 0, 0, 0] BP=[0, 0, 0, 0, 0, 0, 0, 0]	.	.	.	.	.	.	.	.	.	.	.	FANCL:uc010fcf.1:exon2:c.118_119del:p.Q40fs,FANCL:uc002rzw.4:exon5:c.295_296del:p.Q99fs,FANCL:uc002rzx.4:exon5:c.295_296del:p.Q99fs,FANCL:uc010fce.3:exon5:c.295_296del:p.Q99fs	.	.	AFR:.,AMR:.,EAS:.,FIN:.,NFE:.,OTH:.,ASJ:.	608111	614083;	84;	84|Fanconi anemia|1-9 / 1 000 000|Autosomal recessive<br>or&nbsp;X-linked recessive|Childhood|227645 227646 227650 300514 600901 603467 609053 609054 610832 613390 613951 614082 614083 615272 616435~	0.5
2	58449163	58449163	C	A	FANCL	exonic	nonsynonymous SNV	ENSG00000115392	rs770368316	ENSG00000115392:ENST00000449070:exon2:c.G111T:p.K37N,ENSG00000115392:ENST00000233741:exon5:c.G288T:p.K96N,ENSG00000115392:ENST00000402135:exon5:c.G288T:p.K96N,ENSG00000115392:ENST00000403295:exon5:c.G288T:p.K96N,ENSG00000115392:ENST00000540646:exon5:c.G288T:p.K96N	FANCL:NM_001114636:exon5:c.G288T:p.K96N,FANCL:NM_018062:exon5:c.G288T:p.K96N	clinvar: Uncertain significance	InterVar: Uncertain significance PVS1=0 PS=[0, 0, 0, 0, 0] PM=[1, 1, 0, 0, 0, 0, 0] PP=[0, 0, 0, 0, 0, 0] BA1=0 BS=[0, 0, 0, 0, 0] BP=[1, 0, 0, 0, 0, 0, 0, 0]	9.698E-05	.	.	6.596	31	0.006	4.51	.	.	.	Fanconi anemia complex, subunit FancL, WD-repeat containing domain	FANCL:uc010fcf.1:exon2:c.G111T:p.K37N,FANCL:uc002rzw.4:exon5:c.G288T:p.K96N,FANCL:uc002rzx.4:exon5:c.G288T:p.K96N,FANCL:uc010fce.3:exon5:c.G288T:p.K96N	.	-0.436	AFR:0,AMR:0,EAS:0,FIN:0,NFE:0.0002,OTH:0,ASJ:0	608111	614083;	84;	84|Fanconi anemia|1-9 / 1 000 000|Autosomal recessive<br>or&nbsp;X-linked recessive|Childhood|227645 227646 227650 300514 600901 603467 609053 609054 610832 613390 613951 614082 614083 615272 616435~	0.5
2	58453898	58453898	G	C	FANCL	exonic	nonsynonymous SNV	ENSG00000115392	rs563513081	ENSG00000115392:ENST00000233741:exon4:c.C238G:p.L80V,ENSG00000115392:ENST00000402135:exon4:c.C238G:p.L80V,ENSG00000115392:ENST00000403295:exon4:c.C238G:p.L80V,ENSG00000115392:ENST00000540646:exon4:c.C238G:p.L80V	FANCL:NM_001114636:exon4:c.C238G:p.L80V,FANCL:NM_018062:exon4:c.C238G:p.L80V	clinvar: Uncertain significance	InterVar: Uncertain significance PVS1=0 PS=[0, 0, 0, 0, 0] PM=[1, 1, 0, 0, 0, 0, 0] PP=[0, 0, 0, 0, 0, 0] BA1=0 BS=[0, 0, 0, 0, 0] BP=[1, 0, 0, 0, 0, 0, 0, 0]	9.746E-05	.	0.000199681	3.853	23.4	0.186	3.98	.	.	.	Fanconi anemia complex, subunit FancL, WD-repeat containing domain	FANCL:uc002rzw.4:exon4:c.C238G:p.L80V,FANCL:uc002rzx.4:exon4:c.C238G:p.L80V,FANCL:uc010fce.3:exon4:c.C238G:p.L80V	.	-0.673	AFR:0,AMR:0,EAS:0,FIN:0,NFE:0.0002,OTH:0,ASJ:0	608111	614083;	84;	84|Fanconi anemia|1-9 / 1 000 000|Autosomal recessive<br>or&nbsp;X-linked recessive|Childhood|227645 227646 227650 300514 600901 603467 609053 609054 610832 613390 613951 614082 614083 615272 616435~	0.5
2	58459202	58459202	G	C	FANCL	exonic	nonsynonymous SNV	ENSG00000115392	rs148516173	ENSG00000115392:ENST00000233741:exon2:c.C142G:p.L48V,ENSG00000115392:ENST00000402135:exon2:c.C142G:p.L48V,ENSG00000115392:ENST00000403295:exon2:c.C142G:p.L48V,ENSG00000115392:ENST00000540646:exon2:c.C142G:p.L48V	FANCL:NM_001114636:exon2:c.C142G:p.L48V,FANCL:NM_018062:exon2:c.C142G:p.L48V	clinvar: UNK	InterVar: Likely benign PVS1=0 PS=[0, 0, 0, 0, 0] PM=[1, 1, 0, 0, 0, 0, 0] PP=[0, 0, 0, 0, 0, 0] BA1=0 BS=[0, 0, 0, 0, 0] BP=[1, 0, 0, 1, 0, 0, 0, 0]	0.0002	7.7E-05	0.000199681	0.226	4.95	0.236	-8.39	.	.	.	Fanconi anemia complex, subunit FancL, WD-repeat containing domain	FANCL:uc002rzw.4:exon2:c.C142G:p.L48V,FANCL:uc002rzx.4:exon2:c.C142G:p.L48V,FANCL:uc010fce.3:exon2:c.C142G:p.L48V	.	-0.934	AFR:0.0008,AMR:0,EAS:0,FIN:0,NFE:0,OTH:0,ASJ:0	608111	614083;	84;	84|Fanconi anemia|1-9 / 1 000 000|Autosomal recessive<br>or&nbsp;X-linked recessive|Childhood|227645 227646 227650 300514 600901 603467 609053 609054 610832 613390 613951 614082 614083 615272 616435~	0.5
2	128015297	128015297	G	A	ERCC3	exonic	nonsynonymous SNV	ENSG00000163161	rs368664230	ENSG00000163161:ENST00000285398:exon15:c.C2224T:p.R742W,ENSG00000163161:ENST00000493187:exon15:c.C2032T:p.R678W	ERCC3:NM_000122:exon15:c.C2224T:p.R742W,ERCC3:NM_001303416:exon15:c.C2032T:p.R678W,ERCC3:NM_001303418:exon15:c.C2032T:p.R678W	clinvar: UNK	InterVar: Uncertain significance PVS1=0 PS=[0, 0, 0, 0, 0] PM=[0, 1, 0, 0, 0, 0, 0] PP=[0, 0, 1, 0, 0, 0] BA1=0 BS=[0, 0, 0, 0, 0] BP=[0, 0, 0, 0, 0, 0, 0, 0]	3.229E-05	7.7E-05	.	5.934	27.6	0	4.79	.	.	.	.	ERCC3:uc002toe.1:exon10:c.C1489T:p.R497W,ERCC3:uc002tof.1:exon15:c.C2032T:p.R678W,ERCC3:uc002tog.1:exon15:c.C2032T:p.R678W,ERCC3:uc002toh.1:exon15:c.C2224T:p.R742W	.	0.177	AFR:0,AMR:0,EAS:0,FIN:0,NFE:6.662e-05,OTH:0,ASJ:0	133510	610651;616390;	33364;220295;910;	33364|Trichothiodystrophy|Unknown|Autosomal recessive<br>or&nbsp;X-linked recessive|Infancy<br>Neonatal|234050 300953 601675 616390 616395 616943~220295|Xeroderma pigmentosum-Cockayne syndrome complex|<1 / 1 000 000|Autosomal recessive|Infancy<br>Neonatal|278730 278760 278780 610651~910|Xeroderma pigmentosum|-|Autosomal recessive|All ages|278700 278720 278730 278740 278760 278780 610651~	0.5
2	128036921	128036921	G	A	ERCC3	exonic	nonsynonymous SNV	ENSG00000163161	rs148789293	ENSG00000163161:ENST00000285398:exon10:c.C1558T:p.R520W,ENSG00000163161:ENST00000493187:exon10:c.C1366T:p.R456W	ERCC3:NM_000122:exon10:c.C1558T:p.R520W,ERCC3:NM_001303416:exon10:c.C1366T:p.R456W,ERCC3:NM_001303418:exon10:c.C1366T:p.R456W	clinvar: UNK	InterVar: Uncertain significance PVS1=0 PS=[0, 0, 0, 0, 0] PM=[1, 1, 0, 0, 0, 0, 0] PP=[0, 0, 1, 0, 0, 0] BA1=0 BS=[0, 0, 0, 0, 0] BP=[0, 0, 0, 0, 0, 0, 0, 0]	3.229E-05	.	0.000199681	7.012	33	0.001	3.1	.	.	.	ERCC3/RAD25/XPB helicase, C-terminal domain	ERCC3:uc002toe.1:exon5:c.C823T:p.R275W,ERCC3:uc002tof.1:exon10:c.C1366T:p.R456W,ERCC3:uc002tog.1:exon10:c.C1366T:p.R456W,ERCC3:uc002toh.1:exon10:c.C1558T:p.R520W	.	0.086	AFR:0,AMR:0,EAS:0,FIN:0,NFE:6.665e-05,OTH:0,ASJ:0	133510	610651;616390;	33364;220295;910;	33364|Trichothiodystrophy|Unknown|Autosomal recessive<br>or&nbsp;X-linked recessive|Infancy<br>Neonatal|234050 300953 601675 616390 616395 616943~220295|Xeroderma pigmentosum-Cockayne syndrome complex|<1 / 1 000 000|Autosomal recessive|Infancy<br>Neonatal|278730 278760 278780 610651~910|Xeroderma pigmentosum|-|Autosomal recessive|All ages|278700 278720 278730 278740 278760 278780 610651~	0.5
2	128038139	128038139	C	T	ERCC3	exonic	nonsynonymous SNV	ENSG00000163161	rs371627165	ENSG00000163161:ENST00000285398:exon9:c.G1411A:p.V471I,ENSG00000163161:ENST00000493187:exon9:c.G1219A:p.V407I	ERCC3:NM_000122:exon9:c.G1411A:p.V471I,ERCC3:NM_001303416:exon9:c.G1219A:p.V407I,ERCC3:NM_001303418:exon9:c.G1219A:p.V407I	clinvar: UNK	InterVar: Uncertain significance PVS1=0 PS=[0, 0, 0, 0, 0] PM=[1, 1, 0, 0, 0, 0, 0] PP=[0, 0, 0, 0, 0, 0] BA1=0 BS=[0, 0, 0, 0, 0] BP=[0, 0, 0, 0, 0, 0, 0, 0]	0.0001	7.7E-05	0.00259585	5.99	27.8	0.005	4.73	.	.	.	Helicase superfamily 1/2, ATP-binding domain|P-loop containing nucleoside triphosphate hydrolase	ERCC3:uc002toe.1:exon4:c.G676A:p.V226I,ERCC3:uc002tof.1:exon9:c.G1219A:p.V407I,ERCC3:uc002tog.1:exon9:c.G1219A:p.V407I,ERCC3:uc002toh.1:exon9:c.G1411A:p.V471I	.	-0.825	AFR:0.0002,AMR:0,EAS:0.0012,FIN:0,NFE:0,OTH:0,ASJ:0	133510	610651;616390;	33364;220295;910;	33364|Trichothiodystrophy|Unknown|Autosomal recessive<br>or&nbsp;X-linked recessive|Infancy<br>Neonatal|234050 300953 601675 616390 616395 616943~220295|Xeroderma pigmentosum-Cockayne syndrome complex|<1 / 1 000 000|Autosomal recessive|Infancy<br>Neonatal|278730 278760 278780 610651~910|Xeroderma pigmentosum|-|Autosomal recessive|All ages|278700 278720 278730 278740 278760 278780 610651~	0.5
2	128044348	128044348	G	A	ERCC3	exonic	stopgain	ENSG00000163161	rs121913047	ENSG00000163161:ENST00000285398:exon8:c.C1273T:p.R425X,ENSG00000163161:ENST00000493187:exon8:c.C1081T:p.R361X	ERCC3:NM_000122:exon8:c.C1273T:p.R425X,ERCC3:NM_001303416:exon8:c.C1081T:p.R361X,ERCC3:NM_001303418:exon8:c.C1081T:p.R361X	clinvar: Pathogenic	InterVar: Pathogenic PVS1=1 PS=[0, 0, 0, 0, 0] PM=[0, 1, 0, 0, 0, 0, 0] PP=[0, 0, 1, 0, 1, 0] BA1=0 BS=[0, 0, 0, 0, 0] BP=[0, 0, 0, 0, 0, 0, 0, 0]	.	.	.	11.158	37	.	3.35	.	.	.	Helicase superfamily 1/2, ATP-binding domain|Helicase/UvrB, N-terminal|P-loop containing nucleoside triphosphate hydrolase	ERCC3:uc002toe.1:exon3:c.C538T:p.R180X,ERCC3:uc010flx.1:exon7:c.C538T:p.R180X,ERCC3:uc002tof.1:exon8:c.C1081T:p.R361X,ERCC3:uc002tog.1:exon8:c.C1081T:p.R361X,ERCC3:uc002toh.1:exon8:c.C1273T:p.R425X	.	.	AFR:.,AMR:.,EAS:.,FIN:.,NFE:.,OTH:.,ASJ:.	133510	610651;616390;	33364;220295;910;	33364|Trichothiodystrophy|Unknown|Autosomal recessive<br>or&nbsp;X-linked recessive|Infancy<br>Neonatal|234050 300953 601675 616390 616395 616943~220295|Xeroderma pigmentosum-Cockayne syndrome complex|<1 / 1 000 000|Autosomal recessive|Infancy<br>Neonatal|278730 278760 278780 610651~910|Xeroderma pigmentosum|-|Autosomal recessive|All ages|278700 278720 278730 278740 278760 278780 610651~	0.5
2	128044386	128044386	A	G	ERCC3	exonic	nonsynonymous SNV	ENSG00000163161	.	ENSG00000163161:ENST00000285398:exon8:c.T1235C:p.M412T,ENSG00000163161:ENST00000493187:exon8:c.T1043C:p.M348T	ERCC3:NM_000122:exon8:c.T1235C:p.M412T,ERCC3:NM_001303416:exon8:c.T1043C:p.M348T,ERCC3:NM_001303418:exon8:c.T1043C:p.M348T	clinvar: UNK	InterVar: Uncertain significance PVS1=0 PS=[0, 0, 0, 0, 0] PM=[1, 1, 0, 0, 0, 0, 0] PP=[0, 0, 0, 0, 0, 0] BA1=0 BS=[0, 0, 0, 0, 0] BP=[0, 0, 0, 0, 0, 0, 0, 0]	.	.	.	5.332	25.8	0	5.26	.	.	.	Helicase superfamily 1/2, ATP-binding domain|Helicase/UvrB, N-terminal|P-loop containing nucleoside triphosphate hydrolase	ERCC3:uc002toe.1:exon3:c.T500C:p.M167T,ERCC3:uc010flx.1:exon7:c.T500C:p.M167T,ERCC3:uc002tof.1:exon8:c.T1043C:p.M348T,ERCC3:uc002tog.1:exon8:c.T1043C:p.M348T,ERCC3:uc002toh.1:exon8:c.T1235C:p.M412T	.	-0.569	AFR:.,AMR:.,EAS:.,FIN:.,NFE:.,OTH:.,ASJ:.	133510	610651;616390;	33364;220295;910;	33364|Trichothiodystrophy|Unknown|Autosomal recessive<br>or&nbsp;X-linked recessive|Infancy<br>Neonatal|234050 300953 601675 616390 616395 616943~220295|Xeroderma pigmentosum-Cockayne syndrome complex|<1 / 1 000 000|Autosomal recessive|Infancy<br>Neonatal|278730 278760 278780 610651~910|Xeroderma pigmentosum|-|Autosomal recessive|All ages|278700 278720 278730 278740 278760 278780 610651~	0.5
2	128044507	128044507	-	ACTGCT	ERCC3	exonic	nonframeshift insertion	ENSG00000163161	.	ENSG00000163161:ENST00000285398:exon8:c.1113_1114insAGCAGT:p.E372delinsSSE,ENSG00000163161:ENST00000493187:exon8:c.921_922insAGCAGT:p.E308delinsSSE	ERCC3:NM_000122:exon8:c.1113_1114insAGCAGT:p.E372delinsSSE,ERCC3:NM_001303416:exon8:c.921_922insAGCAGT:p.E308delinsSSE,ERCC3:NM_001303418:exon8:c.921_922insAGCAGT:p.E308delinsSSE	clinvar: UNK	InterVar: Uncertain significance PVS1=0 PS=[0, 0, 0, 0, 0] PM=[0, 1, 0, 1, 0, 0, 0] PP=[0, 0, 0, 0, 0, 0] BA1=0 BS=[0, 0, 0, 0, 0] BP=[0, 0, 0, 0, 0, 0, 0, 0]	.	.	.	.	.	.	.	.	.	.	.	ERCC3:uc002toe.1:exon3:c.378_379insAGCAGT:p.E127delinsSSE,ERCC3:uc010flx.1:exon7:c.378_379insAGCAGT:p.E127delinsSSE,ERCC3:uc002tof.1:exon8:c.921_922insAGCAGT:p.E308delinsSSE,ERCC3:uc002tog.1:exon8:c.921_922insAGCAGT:p.E308delinsSSE,ERCC3:uc002toh.1:exon8:c.1113_1114insAGCAGT:p.E372delinsSSE	.	.	AFR:.,AMR:.,EAS:.,FIN:.,NFE:.,OTH:.,ASJ:.	133510	610651;616390;	33364;220295;910;	33364|Trichothiodystrophy|Unknown|Autosomal recessive<br>or&nbsp;X-linked recessive|Infancy<br>Neonatal|234050 300953 601675 616390 616395 616943~220295|Xeroderma pigmentosum-Cockayne syndrome complex|<1 / 1 000 000|Autosomal recessive|Infancy<br>Neonatal|278730 278760 278780 610651~910|Xeroderma pigmentosum|-|Autosomal recessive|All ages|278700 278720 278730 278740 278760 278780 610651~	0.5
2	128046258	128046258	C	-	ERCC3	exonic	frameshift deletion	ENSG00000163161	.	ENSG00000163161:ENST00000285398:exon7:c.1005delG:p.S335fs,ENSG00000163161:ENST00000493187:exon7:c.813delG:p.S271fs	ERCC3:NM_000122:exon7:c.1005delG:p.S335fs,ERCC3:NM_001303416:exon7:c.813delG:p.S271fs,ERCC3:NM_001303418:exon7:c.813delG:p.S271fs	clinvar: UNK	InterVar: Likely pathogenic PVS1=1 PS=[0, 0, 0, 0, 0] PM=[0, 1, 0, 0, 0, 0, 0] PP=[0, 0, 0, 0, 0, 0] BA1=0 BS=[0, 0, 0, 0, 0] BP=[0, 0, 0, 0, 0, 0, 0, 0]	.	.	.	.	.	.	.	.	.	.	.	ERCC3:uc002toe.1:exon2:c.270delG:p.S90fs,ERCC3:uc010flx.1:exon6:c.270delG:p.S90fs,ERCC3:uc002tof.1:exon7:c.813delG:p.S271fs,ERCC3:uc002tog.1:exon7:c.813delG:p.S271fs,ERCC3:uc002toh.1:exon7:c.1005delG:p.S335fs	.	.	AFR:.,AMR:.,EAS:.,FIN:.,NFE:.,OTH:.,ASJ:.	133510	610651;616390;	33364;220295;910;	33364|Trichothiodystrophy|Unknown|Autosomal recessive<br>or&nbsp;X-linked recessive|Infancy<br>Neonatal|234050 300953 601675 616390 616395 616943~220295|Xeroderma pigmentosum-Cockayne syndrome complex|<1 / 1 000 000|Autosomal recessive|Infancy<br>Neonatal|278730 278760 278780 610651~910|Xeroderma pigmentosum|-|Autosomal recessive|All ages|278700 278720 278730 278740 278760 278780 610651~	0.5
2	128050332	128050332	G	A	ERCC3	exonic	stopgain	ENSG00000163161	rs34295337	ENSG00000163161:ENST00000285398:exon3:c.C325T:p.R109X,ENSG00000163161:ENST00000493187:exon3:c.C133T:p.R45X	ERCC3:NM_000122:exon3:c.C325T:p.R109X,ERCC3:NM_001303416:exon3:c.C133T:p.R45X,ERCC3:NM_001303418:exon3:c.C133T:p.R45X	clinvar: Likely pathogenic	InterVar: Pathogenic PVS1=1 PS=[0, 0, 0, 0, 0] PM=[0, 0, 0, 0, 0, 0, 0] PP=[0, 0, 1, 0, 1, 0] BA1=0 BS=[1, 0, 0, 0, 0] BP=[0, 0, 0, 0, 0, 0, 0, 0]	0.0002	0.0005	.	10.63	36	.	3.82	.	.	.	Helicase XPB/Ssl2, N-terminal domain	ERCC3:uc002tof.1:exon3:c.C133T:p.R45X,ERCC3:uc002tog.1:exon3:c.C133T:p.R45X,ERCC3:uc002toh.1:exon3:c.C325T:p.R109X	.	.	AFR:0,AMR:0,EAS:0,FIN:0,NFE:0,OTH:0.0020,ASJ:0.0099	133510	610651;616390;	33364;220295;910;	33364|Trichothiodystrophy|Unknown|Autosomal recessive<br>or&nbsp;X-linked recessive|Infancy<br>Neonatal|234050 300953 601675 616390 616395 616943~220295|Xeroderma pigmentosum-Cockayne syndrome complex|<1 / 1 000 000|Autosomal recessive|Infancy<br>Neonatal|278730 278760 278780 610651~910|Xeroderma pigmentosum|-|Autosomal recessive|All ages|278700 278720 278730 278740 278760 278780 610651~	0.5
2	128050332	128050332	G	A	ERCC3	exonic	stopgain	ENSG00000163161	rs34295337	ENSG00000163161:ENST00000285398:exon3:c.C325T:p.R109X,ENSG00000163161:ENST00000493187:exon3:c.C133T:p.R45X	ERCC3:NM_000122:exon3:c.C325T:p.R109X,ERCC3:NM_001303416:exon3:c.C133T:p.R45X,ERCC3:NM_001303418:exon3:c.C133T:p.R45X	clinvar: Likely pathogenic	InterVar: Pathogenic PVS1=1 PS=[0, 0, 0, 0, 0] PM=[0, 0, 0, 0, 0, 0, 0] PP=[0, 0, 1, 0, 1, 0] BA1=0 BS=[1, 0, 0, 0, 0] BP=[0, 0, 0, 0, 0, 0, 0, 0]	0.0002	0.0005	.	10.63	36	.	3.82	.	.	.	Helicase XPB/Ssl2, N-terminal domain	ERCC3:uc002tof.1:exon3:c.C133T:p.R45X,ERCC3:uc002tog.1:exon3:c.C133T:p.R45X,ERCC3:uc002toh.1:exon3:c.C325T:p.R109X	.	.	AFR:0,AMR:0,EAS:0,FIN:0,NFE:0,OTH:0.0020,ASJ:0.0099	133510	610651;616390;	33364;220295;910;	33364|Trichothiodystrophy|Unknown|Autosomal recessive<br>or&nbsp;X-linked recessive|Infancy<br>Neonatal|234050 300953 601675 616390 616395 616943~220295|Xeroderma pigmentosum-Cockayne syndrome complex|<1 / 1 000 000|Autosomal recessive|Infancy<br>Neonatal|278730 278760 278780 610651~910|Xeroderma pigmentosum|-|Autosomal recessive|All ages|278700 278720 278730 278740 278760 278780 610651~	0.5
3	10074573	10074573	T	C	FANCD2	exonic	nonsynonymous SNV	ENSG00000144554	rs139025231	ENSG00000144554:ENST00000431693:exon2:c.T122C:p.V41A,ENSG00000144554:ENST00000287647:exon3:c.T122C:p.V41A,ENSG00000144554:ENST00000383806:exon3:c.T122C:p.V41A,ENSG00000144554:ENST00000383807:exon3:c.T122C:p.V41A,ENSG00000144554:ENST00000419585:exon3:c.T122C:p.V41A	FANCD2:NM_001018115:exon3:c.T122C:p.V41A,FANCD2:NM_001319984:exon3:c.T122C:p.V41A,FANCD2:NM_033084:exon3:c.T122C:p.V41A	clinvar: UNK	InterVar: Uncertain significance PVS1=0 PS=[0, 0, 0, 0, 0] PM=[0, 1, 0, 0, 0, 0, 0] PP=[0, 0, 0, 0, 0, 0] BA1=0 BS=[0, 0, 0, 0, 0] BP=[0, 0, 0, 0, 0, 0, 0, 0]	0.0001	.	0.000199681	-0.278	0.745	0.805	3.47	.	.	.	.	FANCD2:uc003buv.3:exon3:c.T122C:p.V41A,FANCD2:uc003buw.3:exon3:c.T122C:p.V41A,FANCD2:uc003bux.1:exon3:c.T122C:p.V41A,FANCD2:uc003buy.1:exon3:c.T122C:p.V41A	.	-1.019	AFR:0.0005,AMR:0,EAS:0,FIN:0,NFE:0,OTH:0,ASJ:0	613984	227646;	84;	84|Fanconi anemia|1-9 / 1 000 000|Autosomal recessive<br>or&nbsp;X-linked recessive|Childhood|227645 227646 227650 300514 600901 603467 609053 609054 610832 613390 613951 614082 614083 615272 616435~	0.5
3	10081429	10081429	C	G	FANCD2	exonic	nonsynonymous SNV	ENSG00000144554	rs756336462	ENSG00000144554:ENST00000431693:exon8:c.C595G:p.L199V,ENSG00000144554:ENST00000287647:exon9:c.C595G:p.L199V,ENSG00000144554:ENST00000383806:exon9:c.C595G:p.L199V,ENSG00000144554:ENST00000383807:exon9:c.C595G:p.L199V,ENSG00000144554:ENST00000419585:exon9:c.C595G:p.L199V	FANCD2:NM_001018115:exon9:c.C595G:p.L199V,FANCD2:NM_001319984:exon9:c.C595G:p.L199V,FANCD2:NM_033084:exon9:c.C595G:p.L199V	clinvar: UNK	InterVar: Uncertain significance PVS1=0 PS=[0, 0, 0, 0, 0] PM=[0, 1, 0, 0, 0, 0, 0] PP=[0, 0, 0, 0, 0, 0] BA1=0 BS=[0, 0, 0, 0, 0] BP=[0, 0, 0, 0, 0, 0, 0, 0]	.	.	.	4.848	24.8	0.024	2.33	.	.	.	.	FANCD2:uc003buv.3:exon9:c.C595G:p.L199V,FANCD2:uc003buw.3:exon9:c.C595G:p.L199V,FANCD2:uc003bux.1:exon9:c.C595G:p.L199V,FANCD2:uc003buy.1:exon9:c.C595G:p.L199V	.	-0.858	AFR:.,AMR:.,EAS:.,FIN:.,NFE:.,OTH:.,ASJ:.	613984	227646;	84;	84|Fanconi anemia|1-9 / 1 000 000|Autosomal recessive<br>or&nbsp;X-linked recessive|Childhood|227645 227646 227650 300514 600901 603467 609053 609054 610832 613390 613951 614082 614083 615272 616435~	0.5
3	10084319	10084319	A	C	FANCD2	exonic	nonsynonymous SNV	ENSG00000144554	.	ENSG00000144554:ENST00000287647:exon11:c.A860C:p.H287P,ENSG00000144554:ENST00000383806:exon11:c.A860C:p.H287P,ENSG00000144554:ENST00000383807:exon11:c.A860C:p.H287P,ENSG00000144554:ENST00000419585:exon11:c.A860C:p.H287P	FANCD2:NM_001018115:exon11:c.A860C:p.H287P,FANCD2:NM_001319984:exon11:c.A860C:p.H287P,FANCD2:NM_033084:exon11:c.A860C:p.H287P	clinvar: UNK	InterVar: Uncertain significance PVS1=0 PS=[0, 0, 0, 0, 0] PM=[0, 1, 0, 0, 0, 0, 0] PP=[0, 0, 0, 0, 0, 0] BA1=0 BS=[0, 0, 0, 0, 0] BP=[0, 0, 0, 0, 0, 0, 0, 0]	.	.	.	5.538	26.3	0.02	5.51	.	.	.	.	FANCD2:uc003buw.3:exon11:c.A860C:p.H287P,FANCD2:uc003bux.1:exon11:c.A860C:p.H287P,FANCD2:uc003buy.1:exon11:c.A860C:p.H287P	.	-0.344	AFR:.,AMR:.,EAS:.,FIN:.,NFE:.,OTH:.,ASJ:.	613984	227646;	84;	84|Fanconi anemia|1-9 / 1 000 000|Autosomal recessive<br>or&nbsp;X-linked recessive|Childhood|227645 227646 227650 300514 600901 603467 609053 609054 610832 613390 613951 614082 614083 615272 616435~	0.5
3	10085532	10085532	C	T	FANCD2	exonic	nonsynonymous SNV	ENSG00000144554	rs372534421	ENSG00000144554:ENST00000287647:exon14:c.C1118T:p.S373L,ENSG00000144554:ENST00000383806:exon14:c.C1118T:p.S373L,ENSG00000144554:ENST00000383807:exon14:c.C1118T:p.S373L,ENSG00000144554:ENST00000419585:exon14:c.C1118T:p.S373L	FANCD2:NM_001018115:exon14:c.C1118T:p.S373L,FANCD2:NM_001319984:exon14:c.C1118T:p.S373L,FANCD2:NM_033084:exon14:c.C1118T:p.S373L	clinvar: UNK	InterVar: Uncertain significance PVS1=0 PS=[0, 0, 0, 0, 0] PM=[0, 1, 0, 0, 0, 0, 0] PP=[0, 0, 0, 0, 0, 0] BA1=0 BS=[0, 0, 0, 0, 0] BP=[0, 0, 0, 0, 0, 0, 0, 0]	0.0002	7.7E-05	.	1.095	11.19	0.115	2.05	.	.	.	.	FANCD2:uc003buw.3:exon14:c.C1118T:p.S373L,FANCD2:uc003bux.1:exon14:c.C1118T:p.S373L,FANCD2:uc003buy.1:exon14:c.C1118T:p.S373L	.	-0.983	AFR:0.0001,AMR:0,EAS:0,FIN:0,NFE:0.0003,OTH:0,ASJ:0	613984	227646;	84;	84|Fanconi anemia|1-9 / 1 000 000|Autosomal recessive<br>or&nbsp;X-linked recessive|Childhood|227645 227646 227650 300514 600901 603467 609053 609054 610832 613390 613951 614082 614083 615272 616435~	0.5
3	10101996	10101996	A	G	FANCD2	exonic	nonsynonymous SNV	ENSG00000144554	rs201408009	ENSG00000144554:ENST00000287647:exon19:c.A1675G:p.I559V,ENSG00000144554:ENST00000383806:exon19:c.A1675G:p.I559V,ENSG00000144554:ENST00000383807:exon19:c.A1675G:p.I559V,ENSG00000144554:ENST00000419585:exon19:c.A1675G:p.I559V	FANCD2:NM_001018115:exon19:c.A1675G:p.I559V,FANCD2:NM_001319984:exon19:c.A1675G:p.I559V,FANCD2:NM_033084:exon19:c.A1675G:p.I559V	clinvar: UNK	InterVar: Uncertain significance PVS1=0 PS=[0, 0, 0, 0, 0] PM=[0, 1, 0, 0, 0, 0, 0] PP=[0, 0, 0, 0, 0, 0] BA1=0 BS=[0, 0, 0, 0, 0] BP=[0, 0, 0, 1, 0, 0, 0, 0]	3.231E-05	7.7E-05	0.000399361	2.724	20.9	0.016	-1.62	.	.	.	.	FANCD2:uc003buw.3:exon19:c.A1675G:p.I559V,FANCD2:uc003bux.1:exon19:c.A1675G:p.I559V,FANCD2:uc003buy.1:exon19:c.A1675G:p.I559V	.	-0.619	AFR:0.0001,AMR:0,EAS:0,FIN:0,NFE:0,OTH:0,ASJ:0	613984	227646;	84;	84|Fanconi anemia|1-9 / 1 000 000|Autosomal recessive<br>or&nbsp;X-linked recessive|Childhood|227645 227646 227650 300514 600901 603467 609053 609054 610832 613390 613951 614082 614083 615272 616435~	0.5
3	10106493	10106493	C	T	FANCD2	exonic	nonsynonymous SNV	ENSG00000144554	.	ENSG00000144554:ENST00000287647:exon23:c.C2102T:p.P701L,ENSG00000144554:ENST00000383806:exon23:c.C2102T:p.P701L,ENSG00000144554:ENST00000383807:exon23:c.C2102T:p.P701L,ENSG00000144554:ENST00000419585:exon23:c.C2102T:p.P701L	FANCD2:NM_001018115:exon23:c.C2102T:p.P701L,FANCD2:NM_001319984:exon23:c.C2102T:p.P701L,FANCD2:NM_033084:exon23:c.C2102T:p.P701L	clinvar: UNK	InterVar: Uncertain significance PVS1=0 PS=[0, 0, 0, 0, 0] PM=[0, 1, 0, 0, 0, 0, 0] PP=[0, 0, 0, 0, 0, 0] BA1=0 BS=[0, 0, 0, 0, 0] BP=[0, 0, 0, 0, 0, 0, 0, 0]	3.229E-05	.	.	6.158	28.5	0.003	5.65	.	.	.	.	FANCD2:uc003buw.3:exon23:c.C2102T:p.P701L,FANCD2:uc003bux.1:exon23:c.C2102T:p.P701L,FANCD2:uc003buy.1:exon23:c.C2102T:p.P701L	.	-0.004	AFR:0,AMR:0,EAS:0,FIN:0,NFE:6.663e-05,OTH:0,ASJ:0	613984	227646;	84;	84|Fanconi anemia|1-9 / 1 000 000|Autosomal recessive<br>or&nbsp;X-linked recessive|Childhood|227645 227646 227650 300514 600901 603467 609053 609054 610832 613390 613951 614082 614083 615272 616435~	0.5
3	10107088	10107088	C	T	FANCD2	exonic	nonsynonymous SNV	ENSG00000144554	.	ENSG00000144554:ENST00000287647:exon24:c.C2179T:p.P727S,ENSG00000144554:ENST00000383806:exon24:c.C2179T:p.P727S,ENSG00000144554:ENST00000383807:exon24:c.C2179T:p.P727S,ENSG00000144554:ENST00000419585:exon24:c.C2179T:p.P727S	FANCD2:NM_001018115:exon24:c.C2179T:p.P727S,FANCD2:NM_001319984:exon24:c.C2179T:p.P727S,FANCD2:NM_033084:exon24:c.C2179T:p.P727S	clinvar: UNK	InterVar: Uncertain significance PVS1=0 PS=[0, 0, 0, 0, 0] PM=[0, 1, 0, 0, 0, 0, 0] PP=[0, 0, 0, 0, 0, 0] BA1=0 BS=[0, 0, 0, 0, 0] BP=[0, 0, 0, 0, 0, 0, 0, 0]	.	.	.	1.381	12.69	0.6	2.59	.	.	.	.	FANCD2:uc003buw.3:exon24:c.C2179T:p.P727S,FANCD2:uc003bux.1:exon24:c.C2179T:p.P727S,FANCD2:uc003buy.1:exon24:c.C2179T:p.P727S	.	-0.898	AFR:.,AMR:.,EAS:.,FIN:.,NFE:.,OTH:.,ASJ:.	613984	227646;	84;	84|Fanconi anemia|1-9 / 1 000 000|Autosomal recessive<br>or&nbsp;X-linked recessive|Childhood|227645 227646 227650 300514 600901 603467 609053 609054 610832 613390 613951 614082 614083 615272 616435~	0.5
3	10107143	10107143	A	G	FANCD2	exonic	nonsynonymous SNV	ENSG00000144554	.	ENSG00000144554:ENST00000287647:exon24:c.A2234G:p.H745R,ENSG00000144554:ENST00000383806:exon24:c.A2234G:p.H745R,ENSG00000144554:ENST00000383807:exon24:c.A2234G:p.H745R,ENSG00000144554:ENST00000419585:exon24:c.A2234G:p.H745R	FANCD2:NM_001018115:exon24:c.A2234G:p.H745R,FANCD2:NM_001319984:exon24:c.A2234G:p.H745R,FANCD2:NM_033084:exon24:c.A2234G:p.H745R	clinvar: UNK	InterVar: Uncertain significance PVS1=0 PS=[0, 0, 0, 0, 0] PM=[0, 1, 0, 0, 0, 0, 0] PP=[0, 0, 0, 0, 0, 0] BA1=0 BS=[0, 0, 0, 0, 0] BP=[0, 0, 0, 0, 0, 0, 0, 0]	.	.	.	2.334	18.39	0.149	5.29	.	.	.	.	FANCD2:uc003buw.3:exon24:c.A2234G:p.H745R,FANCD2:uc003bux.1:exon24:c.A2234G:p.H745R,FANCD2:uc003buy.1:exon24:c.A2234G:p.H745R	.	-0.962	AFR:.,AMR:.,EAS:.,FIN:.,NFE:.,OTH:.,ASJ:.	613984	227646;	84;	84|Fanconi anemia|1-9 / 1 000 000|Autosomal recessive<br>or&nbsp;X-linked recessive|Childhood|227645 227646 227650 300514 600901 603467 609053 609054 610832 613390 613951 614082 614083 615272 616435~	0.5
3	10115047	10115047	G	A	FANCD2	splicing	.	ENSG00000144554	rs201811817	.	.	clinvar: UNK	InterVar: Pathogenic PVS1=1 PS=[0, 0, 0, 0, 0] PM=[0, 1, 0, 0, 0, 0, 0] PP=[0, 0, 1, 0, 0, 0] BA1=0 BS=[0, 0, 0, 0, 0] BP=[0, 0, 0, 0, 0, 0, 0, 0]	0.0002	0.0002	0.000199681	5.151	25.4	.	5.83	.	1	0.948	.	.	.	.	AFR:0,AMR:0,EAS:0,FIN:0.0009,NFE:0.0002,OTH:0,ASJ:0	613984	227646;	84;	84|Fanconi anemia|1-9 / 1 000 000|Autosomal recessive<br>or&nbsp;X-linked recessive|Childhood|227645 227646 227650 300514 600901 603467 609053 609054 610832 613390 613951 614082 614083 615272 616435~	0.5
3	10119777	10119777	G	A	FANCD2	exonic	nonsynonymous SNV	ENSG00000144554	rs372574627	ENSG00000144554:ENST00000287647:exon30:c.G2872A:p.V958M,ENSG00000144554:ENST00000383806:exon30:c.G2872A:p.V958M,ENSG00000144554:ENST00000383807:exon30:c.G2872A:p.V958M,ENSG00000144554:ENST00000419585:exon30:c.G2872A:p.V958M	FANCD2:NM_001018115:exon30:c.G2872A:p.V958M,FANCD2:NM_001319984:exon30:c.G2872A:p.V958M,FANCD2:NM_033084:exon30:c.G2872A:p.V958M	clinvar: UNK	InterVar: Uncertain significance PVS1=0 PS=[0, 0, 0, 0, 0] PM=[0, 1, 0, 0, 0, 0, 0] PP=[0, 0, 0, 0, 0, 0] BA1=0 BS=[0, 0, 0, 0, 0] BP=[0, 0, 0, 1, 0, 0, 0, 0]	9.69E-05	7.7E-05	0.000399361	4.755	24.7	0.042	-0.802	.	.	.	.	FANCD2:uc003buw.3:exon30:c.G2872A:p.V958M,FANCD2:uc003bux.1:exon30:c.G2872A:p.V958M,FANCD2:uc003buy.1:exon30:c.G2872A:p.V958M	.	-0.626	AFR:0.0001,AMR:0,EAS:0.0006,FIN:0,NFE:6.663e-05,OTH:0,ASJ:0	613984	227646;	84;	84|Fanconi anemia|1-9 / 1 000 000|Autosomal recessive<br>or&nbsp;X-linked recessive|Childhood|227645 227646 227650 300514 600901 603467 609053 609054 610832 613390 613951 614082 614083 615272 616435~	0.5
3	10119777	10119777	G	A	FANCD2	exonic	nonsynonymous SNV	ENSG00000144554	rs372574627	ENSG00000144554:ENST00000287647:exon30:c.G2872A:p.V958M,ENSG00000144554:ENST00000383806:exon30:c.G2872A:p.V958M,ENSG00000144554:ENST00000383807:exon30:c.G2872A:p.V958M,ENSG00000144554:ENST00000419585:exon30:c.G2872A:p.V958M	FANCD2:NM_001018115:exon30:c.G2872A:p.V958M,FANCD2:NM_001319984:exon30:c.G2872A:p.V958M,FANCD2:NM_033084:exon30:c.G2872A:p.V958M	clinvar: UNK	InterVar: Uncertain significance PVS1=0 PS=[0, 0, 0, 0, 0] PM=[0, 1, 0, 0, 0, 0, 0] PP=[0, 0, 0, 0, 0, 0] BA1=0 BS=[0, 0, 0, 0, 0] BP=[0, 0, 0, 1, 0, 0, 0, 0]	9.69E-05	7.7E-05	0.000399361	4.755	24.7	0.042	-0.802	.	.	.	.	FANCD2:uc003buw.3:exon30:c.G2872A:p.V958M,FANCD2:uc003bux.1:exon30:c.G2872A:p.V958M,FANCD2:uc003buy.1:exon30:c.G2872A:p.V958M	.	-0.626	AFR:0.0001,AMR:0,EAS:0.0006,FIN:0,NFE:6.663e-05,OTH:0,ASJ:0	613984	227646;	84;	84|Fanconi anemia|1-9 / 1 000 000|Autosomal recessive<br>or&nbsp;X-linked recessive|Childhood|227645 227646 227650 300514 600901 603467 609053 609054 610832 613390 613951 614082 614083 615272 616435~	0.5
3	10127596	10127596	G	A	FANCD2	exonic	nonsynonymous SNV	ENSG00000144554	.	ENSG00000144554:ENST00000287647:exon33:c.G3325A:p.E1109K,ENSG00000144554:ENST00000383806:exon33:c.G3325A:p.E1109K,ENSG00000144554:ENST00000383807:exon33:c.G3325A:p.E1109K,ENSG00000144554:ENST00000419585:exon33:c.G3325A:p.E1109K	FANCD2:NM_001018115:exon33:c.G3325A:p.E1109K,FANCD2:NM_001319984:exon33:c.G3325A:p.E1109K,FANCD2:NM_033084:exon33:c.G3325A:p.E1109K	clinvar: UNK	InterVar: Uncertain significance PVS1=0 PS=[0, 0, 0, 0, 0] PM=[0, 1, 0, 0, 0, 0, 0] PP=[0, 0, 0, 0, 0, 0] BA1=0 BS=[0, 0, 0, 0, 0] BP=[0, 0, 0, 0, 0, 0, 0, 0]	.	.	.	6.099	28.2	0.013	3.69	.	.	.	.	FANCD2:uc003buw.3:exon33:c.G3325A:p.E1109K,FANCD2:uc003bux.1:exon33:c.G3325A:p.E1109K,FANCD2:uc003buy.1:exon33:c.G3325A:p.E1109K	.	-0.723	AFR:.,AMR:.,EAS:.,FIN:.,NFE:.,OTH:.,ASJ:.	613984	227646;	84;	84|Fanconi anemia|1-9 / 1 000 000|Autosomal recessive<br>or&nbsp;X-linked recessive|Childhood|227645 227646 227650 300514 600901 603467 609053 609054 610832 613390 613951 614082 614083 615272 616435~	0.5
3	10130529	10130529	C	T	FANCD2	exonic	nonsynonymous SNV	ENSG00000144554	rs756713676	ENSG00000144554:ENST00000287647:exon36:c.C3578T:p.T1193I,ENSG00000144554:ENST00000383806:exon36:c.C3578T:p.T1193I,ENSG00000144554:ENST00000383807:exon36:c.C3578T:p.T1193I,ENSG00000144554:ENST00000419585:exon36:c.C3578T:p.T1193I	FANCD2:NM_001018115:exon36:c.C3578T:p.T1193I,FANCD2:NM_001319984:exon36:c.C3578T:p.T1193I,FANCD2:NM_033084:exon36:c.C3578T:p.T1193I	clinvar: UNK	InterVar: Uncertain significance PVS1=0 PS=[0, 0, 0, 0, 0] PM=[0, 1, 0, 0, 0, 0, 0] PP=[0, 0, 0, 0, 0, 0] BA1=0 BS=[0, 0, 0, 0, 0] BP=[0, 0, 0, 0, 0, 0, 0, 0]	.	.	.	4.811	24.8	0.038	4.99	.	.	.	.	FANCD2:uc003buw.3:exon36:c.C3578T:p.T1193I,FANCD2:uc003bux.1:exon36:c.C3578T:p.T1193I,FANCD2:uc003buy.1:exon36:c.C3578T:p.T1193I	.	-0.735	AFR:.,AMR:.,EAS:.,FIN:.,NFE:.,OTH:.,ASJ:.	613984	227646;	84;	84|Fanconi anemia|1-9 / 1 000 000|Autosomal recessive<br>or&nbsp;X-linked recessive|Childhood|227645 227646 227650 300514 600901 603467 609053 609054 610832 613390 613951 614082 614083 615272 616435~	0.5
3	10133889	10133889	T	G	FANCD2	exonic	nonsynonymous SNV	ENSG00000144554	.	ENSG00000144554:ENST00000287647:exon38:c.T3802G:p.W1268G,ENSG00000144554:ENST00000383807:exon38:c.T3802G:p.W1268G,ENSG00000144554:ENST00000419585:exon38:c.T3802G:p.W1268G	FANCD2:NM_001018115:exon38:c.T3802G:p.W1268G,FANCD2:NM_001319984:exon38:c.T3802G:p.W1268G,FANCD2:NM_033084:exon38:c.T3802G:p.W1268G	clinvar: UNK	InterVar: Uncertain significance PVS1=0 PS=[0, 0, 0, 0, 0] PM=[0, 1, 0, 0, 0, 0, 0] PP=[0, 0, 0, 0, 0, 0] BA1=0 BS=[0, 0, 0, 0, 0] BP=[0, 0, 0, 0, 0, 0, 0, 0]	.	.	.	6.637	32	0.003	5.57	.	.	.	.	FANCD2:uc003buw.3:exon38:c.T3802G:p.W1268G,FANCD2:uc003bux.1:exon38:c.T3802G:p.W1268G,FANCD2:uc003buy.1:exon38:c.T3802G:p.W1268G	.	-0.007	AFR:.,AMR:.,EAS:.,FIN:.,NFE:.,OTH:.,ASJ:.	613984	227646;	84;	84|Fanconi anemia|1-9 / 1 000 000|Autosomal recessive<br>or&nbsp;X-linked recessive|Childhood|227645 227646 227650 300514 600901 603467 609053 609054 610832 613390 613951 614082 614083 615272 616435~	0.5
3	10183559	10183559	G	A	VHL	exonic	nonsynonymous SNV	ENSG00000134086	.	ENSG00000134086:ENST00000256474:exon1:c.G28A:p.E10K,ENSG00000134086:ENST00000345392:exon1:c.G28A:p.E10K	VHL:NM_000551:exon1:c.G28A:p.E10K,VHL:NM_198156:exon1:c.G28A:p.E10K	clinvar: Uncertain significance|Uncertain significance|Uncertain significance	InterVar: Uncertain significance PVS1=0 PS=[0, 0, 0, 0, 0] PM=[0, 1, 0, 0, 0, 0, 0] PP=[0, 0, 0, 0, 0, 0] BA1=0 BS=[0, 0, 0, 0, 0] BP=[0, 0, 0, 0, 0, 0, 0, 0]	3.231E-05	.	.	2.402	18.83	0	2.52	.	.	.	.	VHL:uc003bvc.3:exon1:c.G28A:p.E10K,VHL:uc003bvd.3:exon1:c.G28A:p.E10K	.	-0.568	AFR:0.0001,AMR:0,EAS:0,FIN:0,NFE:0,OTH:0,ASJ:0	608537	144700;171300;193300;263400;	238557;892;29072;422526;	238557|Chuvash erythrocytosis|Unknown|Autosomal recessive|Infancy<br>Neonatal|263400~892|Von Hippel-Lindau disease|1-9 / 100 000|Autosomal dominant|Adult|193300~29072|Hereditary pheochromocytoma-paraganglioma|1-9 / 1 000 000|Autosomal dominant|Childhood|115310 168000 171300 601650 605373 614165~422526|Hereditary clear cell renal cell carcinoma|Unknown|Unknown|Adult|144700~	0.5
3	10183698	10183698	C	G	VHL	exonic	nonsynonymous SNV	ENSG00000134086	rs752980085	ENSG00000134086:ENST00000256474:exon1:c.C167G:p.A56G,ENSG00000134086:ENST00000345392:exon1:c.C167G:p.A56G	VHL:NM_000551:exon1:c.C167G:p.A56G,VHL:NM_198156:exon1:c.C167G:p.A56G	clinvar: Uncertain significance	InterVar: Uncertain significance PVS1=0 PS=[0, 0, 0, 0, 0] PM=[0, 1, 0, 0, 0, 0, 0] PP=[0, 0, 0, 0, 0, 0] BA1=0 BS=[0, 0, 0, 0, 0] BP=[0, 0, 0, 0, 0, 0, 0, 0]	.	.	.	1.262	12.07	0.17	2.21	.	.	.	.	VHL:uc003bvc.3:exon1:c.C167G:p.A56G,VHL:uc003bvd.3:exon1:c.C167G:p.A56G	.	-0.463	AFR:.,AMR:.,EAS:.,FIN:.,NFE:.,OTH:.,ASJ:.	608537	144700;171300;193300;263400;	238557;892;29072;422526;	238557|Chuvash erythrocytosis|Unknown|Autosomal recessive|Infancy<br>Neonatal|263400~892|Von Hippel-Lindau disease|1-9 / 100 000|Autosomal dominant|Adult|193300~29072|Hereditary pheochromocytoma-paraganglioma|1-9 / 1 000 000|Autosomal dominant|Childhood|115310 168000 171300 601650 605373 614165~422526|Hereditary clear cell renal cell carcinoma|Unknown|Unknown|Adult|144700~	0.5
3	10183772	10183772	C	T	VHL	exonic	nonsynonymous SNV	ENSG00000134086	rs104893829	ENSG00000134086:ENST00000256474:exon1:c.C241T:p.P81S,ENSG00000134086:ENST00000345392:exon1:c.C241T:p.P81S	VHL:NM_000551:exon1:c.C241T:p.P81S,VHL:NM_198156:exon1:c.C241T:p.P81S	clinvar: other|Uncertain significance|Uncertain significance|Benign|Benign|Likely pathogenic	InterVar: Likely pathogenic PVS1=0 PS=[0, 0, 0, 0, 0] PM=[1, 1, 0, 0, 0, 0, 0] PP=[0, 0, 1, 0, 1, 0] BA1=0 BS=[0, 0, 0, 0, 0] BP=[0, 0, 0, 0, 0, 1, 0, 0]	0.0004	0.0004	.	4.827	24.8	0.038	3.24	.	.	.	von Hippel-Lindau disease tumour suppressor, beta domain|von Hippel-Lindau disease tumour suppressor, beta/alpha domain	VHL:uc003bvc.3:exon1:c.C241T:p.P81S,VHL:uc003bvd.3:exon1:c.C241T:p.P81S	.	0.989	AFR:0.0001,AMR:0,EAS:0,FIN:0,NFE:0.0007,OTH:0,ASJ:0	608537	144700;171300;193300;263400;	238557;892;29072;422526;	238557|Chuvash erythrocytosis|Unknown|Autosomal recessive|Infancy<br>Neonatal|263400~892|Von Hippel-Lindau disease|1-9 / 100 000|Autosomal dominant|Adult|193300~29072|Hereditary pheochromocytoma-paraganglioma|1-9 / 1 000 000|Autosomal dominant|Childhood|115310 168000 171300 601650 605373 614165~422526|Hereditary clear cell renal cell carcinoma|Unknown|Unknown|Adult|144700~	0.5
3	10183832	10183832	C	G	VHL	exonic	nonsynonymous SNV	ENSG00000134086	.	ENSG00000134086:ENST00000256474:exon1:c.C301G:p.L101V,ENSG00000134086:ENST00000345392:exon1:c.C301G:p.L101V	VHL:NM_000551:exon1:c.C301G:p.L101V,VHL:NM_198156:exon1:c.C301G:p.L101V	clinvar: UNK	InterVar: Uncertain significance PVS1=0 PS=[0, 0, 0, 0, 0] PM=[1, 1, 0, 0, 0, 0, 0] PP=[0, 0, 1, 0, 0, 0] BA1=0 BS=[0, 0, 0, 0, 0] BP=[0, 0, 0, 0, 0, 0, 0, 0]	.	.	.	3.556	23.1	0.013	2.31	.	.	.	von Hippel-Lindau disease tumour suppressor, beta domain|von Hippel-Lindau disease tumour suppressor, beta/alpha domain	VHL:uc003bvc.3:exon1:c.C301G:p.L101V,VHL:uc003bvd.3:exon1:c.C301G:p.L101V	.	1.168	AFR:.,AMR:.,EAS:.,FIN:.,NFE:.,OTH:.,ASJ:.	608537	144700;171300;193300;263400;	238557;892;29072;422526;	238557|Chuvash erythrocytosis|Unknown|Autosomal recessive|Infancy<br>Neonatal|263400~892|Von Hippel-Lindau disease|1-9 / 100 000|Autosomal dominant|Adult|193300~29072|Hereditary pheochromocytoma-paraganglioma|1-9 / 1 000 000|Autosomal dominant|Childhood|115310 168000 171300 601650 605373 614165~422526|Hereditary clear cell renal cell carcinoma|Unknown|Unknown|Adult|144700~	0.5
3	10191569	10191569	C	G	VHL	exonic	nonsynonymous SNV	ENSG00000134086	rs5030824	ENSG00000134086:ENST00000345392:exon2:c.C439G:p.L147V,ENSG00000134086:ENST00000256474:exon3:c.C562G:p.L188V	VHL:NM_198156:exon2:c.C439G:p.L147V,VHL:NM_000551:exon3:c.C562G:p.L188V	clinvar: Pathogenic|Pathogenic|Pathogenic|Pathogenic|Pathogenic|Pathogenic|Uncertain significance	InterVar: Likely pathogenic PVS1=0 PS=[0, 0, 0, 0, 0] PM=[1, 1, 0, 0, 0, 0, 0] PP=[0, 0, 1, 0, 1, 0] BA1=0 BS=[0, 0, 0, 0, 0] BP=[0, 0, 0, 0, 0, 0, 0, 0]	3.229E-05	.	.	5.747	26.9	0	2.73	.	.	.	von Hippel-Lindau disease tumour suppressor, beta domain|von Hippel-Lindau disease tumour suppressor, beta/alpha domain;von Hippel-Lindau disease tumour suppressor, alpha domain|von Hippel-Lindau disease tumour suppressor, beta/alpha domain	VHL:uc003bvd.3:exon2:c.C439G:p.L147V,VHL:uc003bvc.3:exon3:c.C562G:p.L188V	.	1.03	AFR:0,AMR:0,EAS:0,FIN:0,NFE:6.665e-05,OTH:0,ASJ:0	608537	144700;171300;193300;263400;	238557;892;29072;422526;	238557|Chuvash erythrocytosis|Unknown|Autosomal recessive|Infancy<br>Neonatal|263400~892|Von Hippel-Lindau disease|1-9 / 100 000|Autosomal dominant|Adult|193300~29072|Hereditary pheochromocytoma-paraganglioma|1-9 / 1 000 000|Autosomal dominant|Childhood|115310 168000 171300 601650 605373 614165~422526|Hereditary clear cell renal cell carcinoma|Unknown|Unknown|Adult|144700~	0.5
3	10191585	10191585	A	G	VHL	exonic	nonsynonymous SNV	ENSG00000134086	.	ENSG00000134086:ENST00000345392:exon2:c.A455G:p.N152S,ENSG00000134086:ENST00000256474:exon3:c.A578G:p.N193S	VHL:NM_198156:exon2:c.A455G:p.N152S,VHL:NM_000551:exon3:c.A578G:p.N193S	clinvar: Uncertain significance	InterVar: Uncertain significance PVS1=0 PS=[0, 0, 0, 0, 0] PM=[1, 1, 0, 0, 0, 0, 0] PP=[0, 0, 1, 0, 0, 0] BA1=0 BS=[0, 0, 0, 0, 0] BP=[0, 0, 0, 0, 0, 0, 0, 0]	.	.	.	1.229	11.9	0.246	3.77	.	.	.	von Hippel-Lindau disease tumour suppressor, beta domain|von Hippel-Lindau disease tumour suppressor, beta/alpha domain;von Hippel-Lindau disease tumour suppressor, alpha domain|von Hippel-Lindau disease tumour suppressor, beta/alpha domain	VHL:uc003bvd.3:exon2:c.A455G:p.N152S,VHL:uc003bvc.3:exon3:c.A578G:p.N193S	.	0.752	AFR:.,AMR:.,EAS:.,FIN:.,NFE:.,OTH:.,ASJ:.	608537	144700;171300;193300;263400;	238557;892;29072;422526;	238557|Chuvash erythrocytosis|Unknown|Autosomal recessive|Infancy<br>Neonatal|263400~892|Von Hippel-Lindau disease|1-9 / 100 000|Autosomal dominant|Adult|193300~29072|Hereditary pheochromocytoma-paraganglioma|1-9 / 1 000 000|Autosomal dominant|Childhood|115310 168000 171300 601650 605373 614165~422526|Hereditary clear cell renal cell carcinoma|Unknown|Unknown|Adult|144700~	0.5
3	10191605	10191605	C	T	VHL	exonic	nonsynonymous SNV	ENSG00000134086	rs28940298	ENSG00000134086:ENST00000345392:exon2:c.C475T:p.R159W,ENSG00000134086:ENST00000256474:exon3:c.C598T:p.R200W	VHL:NM_198156:exon2:c.C475T:p.R159W,VHL:NM_000551:exon3:c.C598T:p.R200W	clinvar: Pathogenic|Uncertain significance|Likely benign|Pathogenic|Pathogenic|Pathogenic	InterVar: Likely pathogenic PVS1=0 PS=[0, 0, 0, 0, 0] PM=[1, 1, 0, 0, 0, 0, 0] PP=[0, 0, 1, 0, 1, 0] BA1=0 BS=[0, 0, 0, 0, 0] BP=[0, 0, 0, 0, 0, 1, 0, 0]	0.0001	0.0002	.	8.095	35	0	4.03	.	.	.	von Hippel-Lindau disease tumour suppressor, alpha domain|von Hippel-Lindau disease tumour suppressor, beta/alpha domain	VHL:uc003bvd.3:exon2:c.C475T:p.R159W,VHL:uc003bvc.3:exon3:c.C598T:p.R200W	.	0.958	AFR:0,AMR:0,EAS:0,FIN:0,NFE:0.0003,OTH:0,ASJ:0	608537	144700;171300;193300;263400;	238557;892;29072;422526;	238557|Chuvash erythrocytosis|Unknown|Autosomal recessive|Infancy<br>Neonatal|263400~892|Von Hippel-Lindau disease|1-9 / 100 000|Autosomal dominant|Adult|193300~29072|Hereditary pheochromocytoma-paraganglioma|1-9 / 1 000 000|Autosomal dominant|Childhood|115310 168000 171300 601650 605373 614165~422526|Hereditary clear cell renal cell carcinoma|Unknown|Unknown|Adult|144700~	0.5
3	10191636	10191636	G	A	VHL	exonic	nonsynonymous SNV	ENSG00000134086	rs138780791	ENSG00000134086:ENST00000345392:exon2:c.G506A:p.R169Q,ENSG00000134086:ENST00000256474:exon3:c.G629A:p.R210Q	VHL:NM_198156:exon2:c.G506A:p.R169Q,VHL:NM_000551:exon3:c.G629A:p.R210Q	clinvar: Uncertain significance|Uncertain significance|Uncertain significance	InterVar: Uncertain significance PVS1=0 PS=[0, 0, 0, 0, 0] PM=[1, 1, 0, 0, 0, 0, 0] PP=[0, 0, 0, 0, 0, 0] BA1=0 BS=[0, 1, 0, 0, 0] BP=[0, 0, 0, 0, 0, 0, 0, 0]	6.457E-05	7.7E-05	0.000199681	1.773	14.83	0.119	-1.62	.	.	.	von Hippel-Lindau disease tumour suppressor, alpha domain|von Hippel-Lindau disease tumour suppressor, beta/alpha domain	VHL:uc003bvd.3:exon2:c.G506A:p.R169Q,VHL:uc003bvc.3:exon3:c.G629A:p.R210Q	.	0.988	AFR:0.0002,AMR:0,EAS:0,FIN:0,NFE:0,OTH:0,ASJ:0	608537	144700;171300;193300;263400;	238557;892;29072;422526;	238557|Chuvash erythrocytosis|Unknown|Autosomal recessive|Infancy<br>Neonatal|263400~892|Von Hippel-Lindau disease|1-9 / 100 000|Autosomal dominant|Adult|193300~29072|Hereditary pheochromocytoma-paraganglioma|1-9 / 1 000 000|Autosomal dominant|Childhood|115310 168000 171300 601650 605373 614165~422526|Hereditary clear cell renal cell carcinoma|Unknown|Unknown|Adult|144700~	0.5
3	12626032	12626032	G	A	RAF1	exonic	nonsynonymous SNV	ENSG00000132155	.	ENSG00000132155:ENST00000534997:exon13:c.C1283T:p.P428L,ENSG00000132155:ENST00000432427:exon14:c.C1565T:p.P522L,ENSG00000132155:ENST00000542177:exon16:c.C1685T:p.P562L,ENSG00000132155:ENST00000251849:exon17:c.C1928T:p.P643L,ENSG00000132155:ENST00000442415:exon18:c.C1988T:p.P663L	RAF1:NM_002880:exon17:c.C1928T:p.P643L	clinvar: UNK	InterVar: Uncertain significance PVS1=0 PS=[0, 0, 0, 0, 0] PM=[0, 1, 0, 0, 0, 0, 0] PP=[0, 0, 0, 0, 0, 0] BA1=0 BS=[0, 0, 0, 0, 0] BP=[0, 0, 0, 0, 0, 0, 0, 0]	.	.	.	3.96	23.6	0.008	5.51	.	.	.	.	RAF1:uc011aut.2:exon13:c.C1283T:p.P428L,RAF1:uc011auu.2:exon16:c.C1682T:p.P561L,RAF1:uc003bxf.4:exon17:c.C1928T:p.P643L	.	-0.614	AFR:.,AMR:.,EAS:.,FIN:.,NFE:.,OTH:.,ASJ:.	164760	611553;611554;615916;	154;500;648;	154|Familial isolated dilated cardiomyopathy|1-5 / 10 000|Autosomal dominant<br>or&nbsp;Autosomal recessive<br>or&nbsp;X-linked recessive<br>or&nbsp;Mitochondrial inheritance|All ages|302045 600884 601154 601493 601494 604145 604288 604765 605582 606685 607482 608569 609909 609915 611407 611615 611878 611879 611880 612158 612877 613122 613172 613252 613286 613424 613426 613642 613694 613697 61374…	0.5
3	12626428	12626428	T	C	RAF1	exonic	nonsynonymous SNV	ENSG00000132155	rs370242565	ENSG00000132155:ENST00000534997:exon12:c.A1076G:p.Y359C,ENSG00000132155:ENST00000432427:exon13:c.A1358G:p.Y453C,ENSG00000132155:ENST00000542177:exon15:c.A1478G:p.Y493C,ENSG00000132155:ENST00000251849:exon16:c.A1721G:p.Y574C,ENSG00000132155:ENST00000442415:exon17:c.A1781G:p.Y594C	RAF1:NM_002880:exon16:c.A1721G:p.Y574C	clinvar: Uncertain significance|Uncertain significance|Uncertain significance	InterVar: Uncertain significance PVS1=0 PS=[0, 0, 0, 0, 0] PM=[1, 0, 0, 0, 0, 0, 0] PP=[0, 0, 1, 0, 0, 0] BA1=0 BS=[0, 0, 0, 0, 0] BP=[0, 0, 0, 0, 0, 0, 0, 0]	0.0002	7.7E-05	.	3.933	23.5	0.007	5.54	.	.	.	Protein kinase domain|Protein kinase-like domain|Serine-threonine/tyrosine-protein kinase catalytic domain	RAF1:uc011aut.2:exon12:c.A1076G:p.Y359C,RAF1:uc011auu.2:exon15:c.A1475G:p.Y492C,RAF1:uc003bxf.4:exon16:c.A1721G:p.Y574C	.	0.229	AFR:0,AMR:0,EAS:0,FIN:0,NFE:0.0003,OTH:0,ASJ:0	164760	611553;611554;615916;	154;500;648;	154|Familial isolated dilated cardiomyopathy|1-5 / 10 000|Autosomal dominant<br>or&nbsp;Autosomal recessive<br>or&nbsp;X-linked recessive<br>or&nbsp;Mitochondrial inheritance|All ages|302045 600884 601154 601493 601494 604145 604288 604765 605582 606685 607482 608569 609909 609915 611407 611615 611878 611879 611880 612158 612877 613122 613172 613252 613286 613424 613426 613642 613694 613697 61374…	0.5
3	12653557	12653557	T	C	RAF1	exonic	nonsynonymous SNV	ENSG00000132155	rs184022679	ENSG00000132155:ENST00000251849:exon3:c.A212G:p.N71S,ENSG00000132155:ENST00000442415:exon3:c.A212G:p.N71S	RAF1:NM_002880:exon3:c.A212G:p.N71S	clinvar: other|Likely benign	InterVar: Uncertain significance PVS1=0 PS=[0, 0, 0, 0, 0] PM=[1, 0, 0, 0, 0, 0, 0] PP=[0, 0, 0, 0, 0, 0] BA1=0 BS=[0, 0, 0, 0, 0] BP=[0, 0, 0, 0, 0, 1, 0, 0]	0.0003	7.7E-05	0.000599042	1.132	11.39	0.466	4.65	.	.	.	Raf-like Ras-binding|Ubiquitin-related domain	RAF1:uc003bxf.4:exon3:c.A212G:p.N71S	.	-0.703	AFR:0.0001,AMR:0,EAS:0,FIN:0,NFE:0.0005,OTH:0,ASJ:0	164760	611553;611554;615916;	154;500;648;	154|Familial isolated dilated cardiomyopathy|1-5 / 10 000|Autosomal dominant<br>or&nbsp;Autosomal recessive<br>or&nbsp;X-linked recessive<br>or&nbsp;Mitochondrial inheritance|All ages|302045 600884 601154 601493 601494 604145 604288 604765 605582 606685 607482 608569 609909 609915 611407 611615 611878 611879 611880 612158 612877 613122 613172 613252 613286 613424 613426 613642 613694 613697 61374…	0.5
3	12653557	12653557	T	C	RAF1	exonic	nonsynonymous SNV	ENSG00000132155	rs184022679	ENSG00000132155:ENST00000251849:exon3:c.A212G:p.N71S,ENSG00000132155:ENST00000442415:exon3:c.A212G:p.N71S	RAF1:NM_002880:exon3:c.A212G:p.N71S	clinvar: other|Likely benign	InterVar: Uncertain significance PVS1=0 PS=[0, 0, 0, 0, 0] PM=[1, 0, 0, 0, 0, 0, 0] PP=[0, 0, 0, 0, 0, 0] BA1=0 BS=[0, 0, 0, 0, 0] BP=[0, 0, 0, 0, 0, 1, 0, 0]	0.0003	7.7E-05	0.000599042	1.132	11.39	0.466	4.65	.	.	.	Raf-like Ras-binding|Ubiquitin-related domain	RAF1:uc003bxf.4:exon3:c.A212G:p.N71S	.	-0.703	AFR:0.0001,AMR:0,EAS:0,FIN:0,NFE:0.0005,OTH:0,ASJ:0	164760	611553;611554;615916;	154;500;648;	154|Familial isolated dilated cardiomyopathy|1-5 / 10 000|Autosomal dominant<br>or&nbsp;Autosomal recessive<br>or&nbsp;X-linked recessive<br>or&nbsp;Mitochondrial inheritance|All ages|302045 600884 601154 601493 601494 604145 604288 604765 605582 606685 607482 608569 609909 609915 611407 611615 611878 611879 611880 612158 612877 613122 613172 613252 613286 613424 613426 613642 613694 613697 61374…	0.5
3	12660097	12660097	C	T	RAF1	exonic	nonsynonymous SNV	ENSG00000132155	rs200856000	ENSG00000132155:ENST00000251849:exon2:c.G124A:p.A42T,ENSG00000132155:ENST00000416093:exon2:c.G124A:p.A42T,ENSG00000132155:ENST00000423275:exon2:c.G124A:p.A42T,ENSG00000132155:ENST00000442415:exon2:c.G124A:p.A42T	RAF1:NM_002880:exon2:c.G124A:p.A42T	clinvar: UNK	InterVar: Uncertain significance PVS1=0 PS=[0, 0, 0, 0, 0] PM=[0, 0, 0, 0, 0, 0, 0] PP=[0, 0, 0, 0, 0, 0] BA1=0 BS=[0, 0, 0, 0, 0] BP=[0, 0, 0, 0, 0, 0, 0, 0]	9.684E-05	.	.	3.993	23.6	0.123	6.17	.	.	.	.	RAF1:uc003bxf.4:exon2:c.G124A:p.A42T	.	-0.708	AFR:0,AMR:0,EAS:0,FIN:0,NFE:0.0001,OTH:0.0010,ASJ:0	164760	611553;611554;615916;	154;500;648;	154|Familial isolated dilated cardiomyopathy|1-5 / 10 000|Autosomal dominant<br>or&nbsp;Autosomal recessive<br>or&nbsp;X-linked recessive<br>or&nbsp;Mitochondrial inheritance|All ages|302045 600884 601154 601493 601494 604145 604288 604765 605582 606685 607482 608569 609909 609915 611407 611615 611878 611879 611880 612158 612877 613122 613172 613252 613286 613424 613426 613642 613694 613697 61374…	0.5
3	12660097	12660097	C	T	RAF1	exonic	nonsynonymous SNV	ENSG00000132155	rs200856000	ENSG00000132155:ENST00000251849:exon2:c.G124A:p.A42T,ENSG00000132155:ENST00000416093:exon2:c.G124A:p.A42T,ENSG00000132155:ENST00000423275:exon2:c.G124A:p.A42T,ENSG00000132155:ENST00000442415:exon2:c.G124A:p.A42T	RAF1:NM_002880:exon2:c.G124A:p.A42T	clinvar: UNK	InterVar: Uncertain significance PVS1=0 PS=[0, 0, 0, 0, 0] PM=[0, 0, 0, 0, 0, 0, 0] PP=[0, 0, 0, 0, 0, 0] BA1=0 BS=[0, 0, 0, 0, 0] BP=[0, 0, 0, 0, 0, 0, 0, 0]	9.684E-05	.	.	3.993	23.6	0.123	6.17	.	.	.	.	RAF1:uc003bxf.4:exon2:c.G124A:p.A42T	.	-0.708	AFR:0,AMR:0,EAS:0,FIN:0,NFE:0.0001,OTH:0.0010,ASJ:0	164760	611553;611554;615916;	154;500;648;	154|Familial isolated dilated cardiomyopathy|1-5 / 10 000|Autosomal dominant<br>or&nbsp;Autosomal recessive<br>or&nbsp;X-linked recessive<br>or&nbsp;Mitochondrial inheritance|All ages|302045 600884 601154 601493 601494 604145 604288 604765 605582 606685 607482 608569 609909 609915 611407 611615 611878 611879 611880 612158 612877 613122 613172 613252 613286 613424 613426 613642 613694 613697 61374…	0.5
3	12660102	12660102	C	T	RAF1	exonic	nonsynonymous SNV	ENSG00000132155	rs192632236	ENSG00000132155:ENST00000251849:exon2:c.G119A:p.R40H,ENSG00000132155:ENST00000416093:exon2:c.G119A:p.R40H,ENSG00000132155:ENST00000423275:exon2:c.G119A:p.R40H,ENSG00000132155:ENST00000442415:exon2:c.G119A:p.R40H	RAF1:NM_002880:exon2:c.G119A:p.R40H	clinvar: Benign|Benign|Uncertain significance|Uncertain significance	InterVar: Uncertain significance PVS1=0 PS=[0, 0, 0, 0, 0] PM=[0, 0, 0, 0, 0, 0, 0] PP=[0, 0, 0, 0, 0, 0] BA1=0 BS=[0, 0, 0, 0, 0] BP=[0, 0, 0, 0, 0, 1, 0, 0]	6.459E-05	.	0.000399361	4.623	24.5	0.007	6.17	.	.	.	.	RAF1:uc003bxf.4:exon2:c.G119A:p.R40H	.	-0.671	AFR:0,AMR:0.0024,EAS:0,FIN:0,NFE:0,OTH:0,ASJ:0	164760	611553;611554;615916;	154;500;648;	154|Familial isolated dilated cardiomyopathy|1-5 / 10 000|Autosomal dominant<br>or&nbsp;Autosomal recessive<br>or&nbsp;X-linked recessive<br>or&nbsp;Mitochondrial inheritance|All ages|302045 600884 601154 601493 601494 604145 604288 604765 605582 606685 607482 608569 609909 609915 611407 611615 611878 611879 611880 612158 612877 613122 613172 613252 613286 613424 613426 613642 613694 613697 61374…	0.5
3	12660102	12660102	C	T	RAF1	exonic	nonsynonymous SNV	ENSG00000132155	rs192632236	ENSG00000132155:ENST00000251849:exon2:c.G119A:p.R40H,ENSG00000132155:ENST00000416093:exon2:c.G119A:p.R40H,ENSG00000132155:ENST00000423275:exon2:c.G119A:p.R40H,ENSG00000132155:ENST00000442415:exon2:c.G119A:p.R40H	RAF1:NM_002880:exon2:c.G119A:p.R40H	clinvar: Benign|Benign|Uncertain significance|Uncertain significance	InterVar: Uncertain significance PVS1=0 PS=[0, 0, 0, 0, 0] PM=[0, 0, 0, 0, 0, 0, 0] PP=[0, 0, 0, 0, 0, 0] BA1=0 BS=[0, 0, 0, 0, 0] BP=[0, 0, 0, 0, 0, 1, 0, 0]	6.459E-05	.	0.000399361	4.623	24.5	0.007	6.17	.	.	.	.	RAF1:uc003bxf.4:exon2:c.G119A:p.R40H	.	-0.671	AFR:0,AMR:0.0024,EAS:0,FIN:0,NFE:0,OTH:0,ASJ:0	164760	611553;611554;615916;	154;500;648;	154|Familial isolated dilated cardiomyopathy|1-5 / 10 000|Autosomal dominant<br>or&nbsp;Autosomal recessive<br>or&nbsp;X-linked recessive<br>or&nbsp;Mitochondrial inheritance|All ages|302045 600884 601154 601493 601494 604145 604288 604765 605582 606685 607482 608569 609909 609915 611407 611615 611878 611879 611880 612158 612877 613122 613172 613252 613286 613424 613426 613642 613694 613697 61374…	0.5
3	12660103	12660103	G	A	RAF1	exonic	nonsynonymous SNV	ENSG00000132155	rs772390935	ENSG00000132155:ENST00000251849:exon2:c.C118T:p.R40C,ENSG00000132155:ENST00000416093:exon2:c.C118T:p.R40C,ENSG00000132155:ENST00000423275:exon2:c.C118T:p.R40C,ENSG00000132155:ENST00000442415:exon2:c.C118T:p.R40C	RAF1:NM_002880:exon2:c.C118T:p.R40C	clinvar: UNK	InterVar: Uncertain significance PVS1=0 PS=[0, 0, 0, 0, 0] PM=[0, 1, 0, 0, 0, 0, 0] PP=[0, 0, 0, 0, 0, 0] BA1=0 BS=[0, 0, 0, 0, 0] BP=[0, 0, 0, 0, 0, 0, 0, 0]	.	.	.	6.33	29.3	0.001	6.17	.	.	.	.	RAF1:uc003bxf.4:exon2:c.C118T:p.R40C	.	-0.083	AFR:.,AMR:.,EAS:.,FIN:.,NFE:.,OTH:.,ASJ:.	164760	611553;611554;615916;	154;500;648;	154|Familial isolated dilated cardiomyopathy|1-5 / 10 000|Autosomal dominant<br>or&nbsp;Autosomal recessive<br>or&nbsp;X-linked recessive<br>or&nbsp;Mitochondrial inheritance|All ages|302045 600884 601154 601493 601494 604145 604288 604765 605582 606685 607482 608569 609909 609915 611407 611615 611878 611879 611880 612158 612877 613122 613172 613252 613286 613424 613426 613642 613694 613697 61374…	0.5
3	12660127	12660127	T	C	RAF1	exonic	nonsynonymous SNV	ENSG00000132155	rs372738063	ENSG00000132155:ENST00000251849:exon2:c.A94G:p.I32V,ENSG00000132155:ENST00000416093:exon2:c.A94G:p.I32V,ENSG00000132155:ENST00000423275:exon2:c.A94G:p.I32V,ENSG00000132155:ENST00000442415:exon2:c.A94G:p.I32V	RAF1:NM_002880:exon2:c.A94G:p.I32V	clinvar: Likely benign|Uncertain significance	InterVar: Uncertain significance PVS1=0 PS=[0, 0, 0, 0, 0] PM=[0, 0, 0, 0, 0, 0, 0] PP=[0, 0, 0, 0, 0, 0] BA1=0 BS=[0, 0, 0, 0, 0] BP=[0, 0, 0, 0, 0, 1, 0, 0]	0.0003	0.0002	.	0.752	9.161	0.198	2.05	.	.	.	.	RAF1:uc003bxf.4:exon2:c.A94G:p.I32V	.	-0.903	AFR:0.0002,AMR:0,EAS:0,FIN:0,NFE:0.0004,OTH:0,ASJ:0	164760	611553;611554;615916;	154;500;648;	154|Familial isolated dilated cardiomyopathy|1-5 / 10 000|Autosomal dominant<br>or&nbsp;Autosomal recessive<br>or&nbsp;X-linked recessive<br>or&nbsp;Mitochondrial inheritance|All ages|302045 600884 601154 601493 601494 604145 604288 604765 605582 606685 607482 608569 609909 609915 611407 611615 611878 611879 611880 612158 612877 613122 613172 613252 613286 613424 613426 613642 613694 613697 61374…	0.5
3	14188879	14188879	T	C	XPC	exonic	nonsynonymous SNV	ENSG00000154767	.	ENSG00000154767:ENST00000285021:exon15:c.A2515G:p.K839E,ENSG00000154767:ENST00000449060:exon15:c.A2404G:p.K802E	XPC:NM_004628:exon15:c.A2515G:p.K839E	clinvar: Uncertain significance	InterVar: Uncertain significance PVS1=0 PS=[0, 0, 0, 0, 0] PM=[0, 1, 0, 0, 0, 0, 0] PP=[0, 0, 1, 0, 0, 0] BA1=0 BS=[0, 0, 0, 0, 0] BP=[1, 0, 0, 0, 0, 0, 0, 0]	3.234E-05	.	.	6.422	29.7	0.003	5.18	.	0.6359	0.626	.	XPC:uc011avf.2:exon14:c.A1936G:p.K646E,XPC:uc011ave.2:exon15:c.A2515G:p.K839E,XPC:uc011avg.2:exon15:c.A2404G:p.K802E	.	-0.54	AFR:0,AMR:0.0012,EAS:0,FIN:0,NFE:0,OTH:0,ASJ:0	613208	278720;	910;	910|Xeroderma pigmentosum|-|Autosomal recessive|All ages|278700 278720 278730 278740 278760 278780 610651~	0.5
3	14190078	14190078	C	T	XPC	exonic	nonsynonymous SNV	ENSG00000154767	rs200148127	ENSG00000154767:ENST00000285021:exon13:c.G2404A:p.G802S,ENSG00000154767:ENST00000449060:exon13:c.G2293A:p.G765S	XPC:NM_004628:exon13:c.G2404A:p.G802S	clinvar: not provided	InterVar: Uncertain significance PVS1=0 PS=[0, 0, 0, 0, 0] PM=[1, 1, 0, 0, 0, 0, 0] PP=[0, 0, 0, 0, 0, 0] BA1=0 BS=[0, 0, 0, 0, 0] BP=[1, 0, 0, 0, 0, 0, 0, 0]	0.0004	0.0004	0.00159744	8.047	35	0.017	5.79	.	.	.	Rad4 beta-hairpin domain 3	XPC:uc011avf.2:exon12:c.G1825A:p.G609S,XPC:uc011ave.2:exon13:c.G2404A:p.G802S,XPC:uc011avg.2:exon13:c.G2293A:p.G765S	.	-0.607	AFR:0,AMR:0,EAS:0,FIN:0,NFE:0.0006,OTH:0.0020,ASJ:0	613208	278720;	910;	910|Xeroderma pigmentosum|-|Autosomal recessive|All ages|278700 278720 278730 278740 278760 278780 610651~	0.5
3	14197917	14197917	G	A	XPC	exonic	nonsynonymous SNV	ENSG00000154767	.	ENSG00000154767:ENST00000285021:exon10:c.C1951T:p.R651W,ENSG00000154767:ENST00000449060:exon10:c.C1840T:p.R614W	XPC:NM_004628:exon10:c.C1951T:p.R651W	clinvar: UNK	InterVar: Uncertain significance PVS1=0 PS=[0, 0, 0, 0, 0] PM=[1, 1, 0, 0, 0, 0, 0] PP=[0, 0, 1, 0, 0, 0] BA1=0 BS=[0, 0, 0, 0, 0] BP=[1, 0, 0, 0, 0, 0, 0, 0]	3.229E-05	.	.	7.325	34	0	3.6	.	.	.	Rad4 beta-hairpin domain 1	XPC:uc021wtl.1:exon2:c.C169T:p.R57W,XPC:uc011avf.2:exon9:c.C1372T:p.R458W,XPC:uc011ave.2:exon10:c.C1951T:p.R651W,XPC:uc011avg.2:exon10:c.C1840T:p.R614W	.	0.134	AFR:0,AMR:0,EAS:0,FIN:0,NFE:6.661e-05,OTH:0,ASJ:0	613208	278720;	910;	910|Xeroderma pigmentosum|-|Autosomal recessive|All ages|278700 278720 278730 278740 278760 278780 610651~	0.5
3	14199786	14199786	C	T	XPC	exonic	nonsynonymous SNV	ENSG00000154767	rs764132707	ENSG00000154767:ENST00000285021:exon9:c.G1597A:p.E533K,ENSG00000154767:ENST00000449060:exon9:c.G1486A:p.E496K	XPC:NM_004628:exon9:c.G1597A:p.E533K	clinvar: UNK	InterVar: Uncertain significance PVS1=0 PS=[0, 0, 0, 0, 0] PM=[1, 1, 0, 0, 0, 0, 0] PP=[0, 0, 1, 0, 0, 0] BA1=0 BS=[0, 0, 0, 0, 0] BP=[1, 0, 0, 0, 0, 0, 0, 0]	.	.	.	6.506	31	0	4.93	.	.	.	Rad4/PNGase transglutaminase-like fold	XPC:uc021wtl.1:exon1:c.G61A:p.E21K,XPC:uc021wtm.1:exon1:c.G61A:p.E21K,XPC:uc011avf.2:exon8:c.G1018A:p.E340K,XPC:uc011ave.2:exon9:c.G1597A:p.E533K,XPC:uc011avg.2:exon9:c.G1486A:p.E496K	.	0.759	AFR:.,AMR:.,EAS:.,FIN:.,NFE:.,OTH:.,ASJ:.	613208	278720;	910;	910|Xeroderma pigmentosum|-|Autosomal recessive|All ages|278700 278720 278730 278740 278760 278780 610651~	0.5
3	14200119	14200119	G	A	XPC	exonic	nonsynonymous SNV	ENSG00000154767	rs373140333	ENSG00000154767:ENST00000285021:exon9:c.C1264T:p.R422W,ENSG00000154767:ENST00000449060:exon9:c.C1153T:p.R385W	XPC:NM_004628:exon9:c.C1264T:p.R422W	clinvar: UNK	InterVar: Uncertain significance PVS1=0 PS=[0, 0, 0, 0, 0] PM=[0, 1, 0, 0, 0, 0, 0] PP=[0, 0, 0, 0, 0, 0] BA1=0 BS=[0, 0, 0, 0, 0] BP=[1, 0, 0, 0, 0, 0, 0, 0]	0.0002	9.7E-05	.	6.231	28.8	0.001	2.58	.	.	.	.	XPC:uc011avf.2:exon8:c.C685T:p.R229W,XPC:uc011ave.2:exon9:c.C1264T:p.R422W,XPC:uc011avg.2:exon9:c.C1153T:p.R385W	.	-0.92	AFR:0.0007,AMR:0,EAS:0.0006,FIN:0,NFE:0,OTH:0,ASJ:0	613208	278720;	910;	910|Xeroderma pigmentosum|-|Autosomal recessive|All ages|278700 278720 278730 278740 278760 278780 610651~	0.5
3	14200383	14200383	G	C	XPC	exonic	nonsynonymous SNV	ENSG00000154767	rs200338014	ENSG00000154767:ENST00000285021:exon9:c.C1000G:p.P334A,ENSG00000154767:ENST00000449060:exon9:c.C889G:p.P297A	XPC:NM_004628:exon9:c.C1000G:p.P334A	clinvar: UNK	InterVar: Likely benign PVS1=0 PS=[0, 0, 0, 0, 0] PM=[0, 1, 0, 0, 0, 0, 0] PP=[0, 0, 0, 0, 0, 0] BA1=0 BS=[0, 0, 0, 0, 0] BP=[1, 0, 0, 1, 0, 0, 0, 0]	6.461E-05	.	.	-2.398	0.001	0.497	-3.43	.	.	.	.	XPC:uc011avf.2:exon8:c.C421G:p.P141A,XPC:uc011ave.2:exon9:c.C1000G:p.P334A,XPC:uc011avg.2:exon9:c.C889G:p.P297A	.	-1.052	AFR:0,AMR:0,EAS:0,FIN:0.0003,NFE:6.668e-05,OTH:0,ASJ:0	613208	278720;	910;	910|Xeroderma pigmentosum|-|Autosomal recessive|All ages|278700 278720 278730 278740 278760 278780 610651~	0.5
3	14201311	14201311	C	T	XPC	exonic	nonsynonymous SNV	ENSG00000154767	rs758687221	ENSG00000154767:ENST00000285021:exon8:c.G920A:p.R307Q,ENSG00000154767:ENST00000449060:exon8:c.G809A:p.R270Q	XPC:NM_004628:exon8:c.G920A:p.R307Q	clinvar: UNK	InterVar: Uncertain significance PVS1=0 PS=[0, 0, 0, 0, 0] PM=[0, 1, 0, 0, 0, 0, 0] PP=[0, 0, 1, 0, 0, 0] BA1=0 BS=[0, 0, 0, 0, 0] BP=[1, 0, 0, 0, 0, 0, 0, 0]	3.228E-05	.	.	8.408	35	0	5.47	.	.	.	.	XPC:uc011avf.2:exon7:c.G341A:p.R114Q,XPC:uc011ave.2:exon8:c.G920A:p.R307Q,XPC:uc011avg.2:exon8:c.G809A:p.R270Q	.	0.015	AFR:0,AMR:0,EAS:0,FIN:0,NFE:6.661e-05,OTH:0,ASJ:0	613208	278720;	910;	910|Xeroderma pigmentosum|-|Autosomal recessive|All ages|278700 278720 278730 278740 278760 278780 610651~	0.5
3	14209838	14209838	G	A	XPC	exonic	nonsynonymous SNV	ENSG00000154767	rs754054339	ENSG00000154767:ENST00000285021:exon4:c.C455T:p.A152V,ENSG00000154767:ENST00000511155:exon4:c.C437T:p.A146V	XPC:NM_004628:exon4:c.C455T:p.A152V	clinvar: UNK	InterVar: Uncertain significance PVS1=0 PS=[0, 0, 0, 0, 0] PM=[0, 1, 0, 0, 0, 0, 0] PP=[0, 0, 0, 0, 0, 0] BA1=0 BS=[0, 0, 0, 0, 0] BP=[1, 0, 0, 0, 0, 0, 0, 0]	.	.	.	0.715	8.924	0.185	3.77	.	.	.	.	XPC:uc011ave.2:exon4:c.C455T:p.A152V	.	-1.013	AFR:.,AMR:.,EAS:.,FIN:.,NFE:.,OTH:.,ASJ:.	613208	278720;	910;	910|Xeroderma pigmentosum|-|Autosomal recessive|All ages|278700 278720 278730 278740 278760 278780 610651~	0.5
3	14214383	14214383	C	T	XPC	exonic	nonsynonymous SNV	ENSG00000154767	rs772981828	ENSG00000154767:ENST00000285021:exon2:c.G283A:p.D95N,ENSG00000154767:ENST00000449060:exon2:c.G283A:p.D95N,ENSG00000154767:ENST00000476581:exon2:c.G283A:p.D95N,ENSG00000154767:ENST00000511155:exon2:c.G265A:p.D89N	XPC:NM_004628:exon2:c.G283A:p.D95N	clinvar: UNK	InterVar: Uncertain significance PVS1=0 PS=[0, 0, 0, 0, 0] PM=[0, 1, 0, 0, 0, 0, 0] PP=[0, 0, 0, 0, 0, 0] BA1=0 BS=[0, 0, 0, 0, 0] BP=[1, 0, 0, 0, 0, 0, 0, 0]	6.458E-05	.	.	4.327	24	0.006	5.03	.	.	.	.	XPC:uc011ave.2:exon2:c.G283A:p.D95N,XPC:uc011avg.2:exon2:c.G283A:p.D95N	.	-0.554	AFR:0.0002,AMR:0,EAS:0,FIN:0,NFE:0,OTH:0,ASJ:0	613208	278720;	910;	910|Xeroderma pigmentosum|-|Autosomal recessive|All ages|278700 278720 278730 278740 278760 278780 610651~	0.5
3	14214383	14214383	C	T	XPC	exonic	nonsynonymous SNV	ENSG00000154767	rs772981828	ENSG00000154767:ENST00000285021:exon2:c.G283A:p.D95N,ENSG00000154767:ENST00000449060:exon2:c.G283A:p.D95N,ENSG00000154767:ENST00000476581:exon2:c.G283A:p.D95N,ENSG00000154767:ENST00000511155:exon2:c.G265A:p.D89N	XPC:NM_004628:exon2:c.G283A:p.D95N	clinvar: UNK	InterVar: Uncertain significance PVS1=0 PS=[0, 0, 0, 0, 0] PM=[0, 1, 0, 0, 0, 0, 0] PP=[0, 0, 0, 0, 0, 0] BA1=0 BS=[0, 0, 0, 0, 0] BP=[1, 0, 0, 0, 0, 0, 0, 0]	6.458E-05	.	.	4.327	24	0.006	5.03	.	.	.	.	XPC:uc011ave.2:exon2:c.G283A:p.D95N,XPC:uc011avg.2:exon2:c.G283A:p.D95N	.	-0.554	AFR:0.0002,AMR:0,EAS:0,FIN:0,NFE:0,OTH:0,ASJ:0	613208	278720;	910;	910|Xeroderma pigmentosum|-|Autosomal recessive|All ages|278700 278720 278730 278740 278760 278780 610651~	0.5
3	37035075	37035075	G	A	MLH1	exonic	nonsynonymous SNV	ENSG00000076242	rs587779008	ENSG00000076242:ENST00000231790:exon1:c.G37A:p.E13K,ENSG00000076242:ENST00000432299:exon1:c.G37A:p.E13K,ENSG00000076242:ENST00000442249:exon1:c.G37A:p.E13K,ENSG00000076242:ENST00000454028:exon1:c.G37A:p.E13K,ENSG00000076242:ENST00000457004:exon1:c.G37A:p.E13K	MLH1:NM_000249:exon1:c.G37A:p.E13K,MLH1:NM_001258271:exon1:c.G37A:p.E13K	clinvar: Uncertain significance|Uncertain significance	InterVar: Uncertain significance PVS1=0 PS=[0, 0, 0, 0, 0] PM=[1, 1, 0, 0, 0, 0, 0] PP=[0, 0, 1, 0, 0, 0] BA1=0 BS=[0, 0, 0, 0, 0] BP=[1, 0, 0, 0, 0, 0, 0, 0]	.	.	.	6.258	28.9	0.027	5.98	.	.	.	Histidine kinase-like ATPase, C-terminal domain	MLH1:uc003cgl.3:exon1:c.G37A:p.E13K,MLH1:uc010hge.3:exon1:c.G37A:p.E13K	.	0.606	AFR:.,AMR:.,EAS:.,FIN:.,NFE:.,OTH:.,ASJ:.	120436	158320;276300;609310;	144;252202;587;	144|Lynch syndrome|Unknown|Autosomal dominant|Adult|120435 609310 613244 614331 614337 614350 614385~252202|Constitutional mismatch repair deficiency syndrome|-|Autosomal recessive|Childhood|276300~587|Muir-Torre syndrome|Unknown|Autosomal dominant|Adult|158320~	0.5
3	37035090	37035090	C	T	MLH1	exonic	nonsynonymous SNV	ENSG00000076242	rs367654552	ENSG00000076242:ENST00000231790:exon1:c.C52T:p.R18C,ENSG00000076242:ENST00000432299:exon1:c.C52T:p.R18C,ENSG00000076242:ENST00000442249:exon1:c.C52T:p.R18C,ENSG00000076242:ENST00000454028:exon1:c.C52T:p.R18C,ENSG00000076242:ENST00000457004:exon1:c.C52T:p.R18C	MLH1:NM_000249:exon1:c.C52T:p.R18C,MLH1:NM_001258271:exon1:c.C52T:p.R18C	clinvar: Uncertain significance|Uncertain significance|Uncertain significance|Uncertain significance	InterVar: Uncertain significance PVS1=0 PS=[0, 0, 0, 0, 0] PM=[1, 1, 0, 0, 0, 0, 0] PP=[0, 0, 1, 0, 0, 0] BA1=0 BS=[0, 0, 0, 0, 0] BP=[1, 0, 0, 0, 0, 0, 0, 0]	.	7.7E-05	.	8.395	35	0	5.98	.	.	.	Histidine kinase-like ATPase, C-terminal domain	MLH1:uc003cgl.3:exon1:c.C52T:p.R18C,MLH1:uc010hge.3:exon1:c.C52T:p.R18C	.	0.879	AFR:.,AMR:.,EAS:.,FIN:.,NFE:.,OTH:.,ASJ:.	120436	158320;276300;609310;	144;252202;587;	144|Lynch syndrome|Unknown|Autosomal dominant|Adult|120435 609310 613244 614331 614337 614350 614385~252202|Constitutional mismatch repair deficiency syndrome|-|Autosomal recessive|Childhood|276300~587|Muir-Torre syndrome|Unknown|Autosomal dominant|Adult|158320~	0.5
3	37035090	37035090	C	T	MLH1	exonic	nonsynonymous SNV	ENSG00000076242	rs367654552	ENSG00000076242:ENST00000231790:exon1:c.C52T:p.R18C,ENSG00000076242:ENST00000432299:exon1:c.C52T:p.R18C,ENSG00000076242:ENST00000442249:exon1:c.C52T:p.R18C,ENSG00000076242:ENST00000454028:exon1:c.C52T:p.R18C,ENSG00000076242:ENST00000457004:exon1:c.C52T:p.R18C	MLH1:NM_000249:exon1:c.C52T:p.R18C,MLH1:NM_001258271:exon1:c.C52T:p.R18C	clinvar: Uncertain significance|Uncertain significance|Uncertain significance|Uncertain significance	InterVar: Uncertain significance PVS1=0 PS=[0, 0, 0, 0, 0] PM=[1, 1, 0, 0, 0, 0, 0] PP=[0, 0, 1, 0, 0, 0] BA1=0 BS=[0, 0, 0, 0, 0] BP=[1, 0, 0, 0, 0, 0, 0, 0]	.	7.7E-05	.	8.395	35	0	5.98	.	.	.	Histidine kinase-like ATPase, C-terminal domain	MLH1:uc003cgl.3:exon1:c.C52T:p.R18C,MLH1:uc010hge.3:exon1:c.C52T:p.R18C	.	0.879	AFR:.,AMR:.,EAS:.,FIN:.,NFE:.,OTH:.,ASJ:.	120436	158320;276300;609310;	144;252202;587;	144|Lynch syndrome|Unknown|Autosomal dominant|Adult|120435 609310 613244 614331 614337 614350 614385~252202|Constitutional mismatch repair deficiency syndrome|-|Autosomal recessive|Childhood|276300~587|Muir-Torre syndrome|Unknown|Autosomal dominant|Adult|158320~	0.5
3	37035103	37035103	G	C	MLH1	exonic	nonsynonymous SNV	ENSG00000076242	rs41295280	ENSG00000076242:ENST00000231790:exon1:c.G65C:p.G22A,ENSG00000076242:ENST00000432299:exon1:c.G65C:p.G22A,ENSG00000076242:ENST00000442249:exon1:c.G65C:p.G22A,ENSG00000076242:ENST00000454028:exon1:c.G65C:p.G22A,ENSG00000076242:ENST00000457004:exon1:c.G65C:p.G22A	MLH1:NM_000249:exon1:c.G65C:p.G22A,MLH1:NM_001258271:exon1:c.G65C:p.G22A	clinvar: Uncertain significance|Uncertain significance|Uncertain significance|Uncertain significance	InterVar: Uncertain significance PVS1=0 PS=[0, 0, 0, 0, 0] PM=[1, 1, 0, 0, 0, 0, 0] PP=[0, 0, 1, 0, 0, 0] BA1=0 BS=[0, 0, 0, 0, 0] BP=[1, 0, 0, 0, 0, 0, 0, 0]	0.0002	7.7E-05	.	5.637	26.6	0	5.11	.	.	.	Histidine kinase-like ATPase, C-terminal domain	MLH1:uc003cgl.3:exon1:c.G65C:p.G22A,MLH1:uc010hge.3:exon1:c.G65C:p.G22A	.	0.932	AFR:0.0001,AMR:0,EAS:0,FIN:0,NFE:0.0003,OTH:0,ASJ:0	120436	158320;276300;609310;	144;252202;587;	144|Lynch syndrome|Unknown|Autosomal dominant|Adult|120435 609310 613244 614331 614337 614350 614385~252202|Constitutional mismatch repair deficiency syndrome|-|Autosomal recessive|Childhood|276300~587|Muir-Torre syndrome|Unknown|Autosomal dominant|Adult|158320~	0.5
3	37059000	37059000	G	A	MLH1	exonic	nonsynonymous SNV	ENSG00000076242	rs63751448	ENSG00000076242:ENST00000441265:exon9:c.G71A:p.R24H,ENSG00000076242:ENST00000539477:exon9:c.G71A:p.R24H,ENSG00000076242:ENST00000231790:exon10:c.G794A:p.R265H,ENSG00000076242:ENST00000435176:exon10:c.G500A:p.R167H,ENSG00000076242:ENST00000455445:exon10:c.G71A:p.R24H,ENSG00000076242:ENST00000536378:exon10:c.G71A:p.R24H,ENSG00000076242:ENST00000458205:exon11:c.G71A:p.R24H	MLH1:NM_001167619:exon9:c.G71A:p.R24H,MLH1:NM_001258273:exon9:c.G71A:p.R24H,MLH1:NM_000249:exon10:c.G794A:p.R265H,MLH1:NM_001167617:exon10:c.G500A:p.R167H,MLH1:NM_001167618:exon10:c.G71A:p.R24H,MLH1:NM_001258271:exon10:c.G794A:p.R265H,MLH1:NM_001258274:exon11:c.G71A:p.R24H	clinvar: Uncertain significance|Uncertain significance|Uncertain significance|Uncertain significance,Uncertain significance	InterVar: Uncertain significance PVS1=0 PS=[0, 0, 0, 0, 0] PM=[1, 1, 0, 0, 0, 0, 0] PP=[0, 0, 1, 0, 0, 0] BA1=0 BS=[0, 0, 0, 0, 0] BP=[1, 0, 0, 0, 0, 0, 0, 0]	.	.	.	7.572	34	0	5.7	.	.	.	DNA mismatch repair protein, C-terminal|Ribosomal protein S5 domain 2-type fold|Ribosomal protein S5 domain 2-type fold, subgroup;Histidine kinase-like ATPase, C-terminal domain	MLH1:uc003cgo.3:exon9:c.G71A:p.R24H,MLH1:uc011ayb.2:exon9:c.G71A:p.R24H,MLH1:uc003cgl.3:exon10:c.G794A:p.R265H,MLH1:uc010hge.3:exon10:c.G794A:p.R265H,MLH1:uc011ayc.2:exon10:c.G500A:p.R167H,MLH1:uc011ayd.2:exon10:c.G71A:p.R24H,MLH1:uc011aye.2:exon10:c.G71A:p.R24H,MLH1:uc003cgn.4:exon11:c.G71A:p.R24H	.	0.787	AFR:.,AMR:.,EAS:.,FIN:.,NFE:.,OTH:.,ASJ:.	120436	158320;276300;609310;	144;252202;587;	144|Lynch syndrome|Unknown|Autosomal dominant|Adult|120435 609310 613244 614331 614337 614350 614385~252202|Constitutional mismatch repair deficiency syndrome|-|Autosomal recessive|Childhood|276300~587|Muir-Torre syndrome|Unknown|Autosomal dominant|Adult|158320~	0.5
3	37061895	37061895	C	G	MLH1	exonic	nonsynonymous SNV	ENSG00000076242	rs587782087	ENSG00000076242:ENST00000441265:exon10:c.C256G:p.Q86E,ENSG00000076242:ENST00000539477:exon10:c.C256G:p.Q86E,ENSG00000076242:ENST00000231790:exon11:c.C979G:p.Q327E,ENSG00000076242:ENST00000435176:exon11:c.C685G:p.Q229E,ENSG00000076242:ENST00000455445:exon11:c.C256G:p.Q86E,ENSG00000076242:ENST00000536378:exon11:c.C256G:p.Q86E,ENSG00000076242:ENST00000458205:exon12:c.C256G:p.Q86E	MLH1:NM_001167619:exon10:c.C256G:p.Q86E,MLH1:NM_001258273:exon10:c.C256G:p.Q86E,MLH1:NM_000249:exon11:c.C979G:p.Q327E,MLH1:NM_001167617:exon11:c.C685G:p.Q229E,MLH1:NM_001167618:exon11:c.C256G:p.Q86E,MLH1:NM_001258271:exon11:c.C979G:p.Q327E,MLH1:NM_001258274:exon12:c.C256G:p.Q86E	clinvar: Uncertain significance|Uncertain significance	InterVar: Uncertain significance PVS1=0 PS=[0, 0, 0, 0, 0] PM=[1, 1, 0, 0, 0, 0, 0] PP=[0, 0, 1, 0, 0, 0] BA1=0 BS=[0, 0, 0, 0, 0] BP=[1, 0, 0, 0, 0, 0, 0, 0]	.	.	.	3.124	22.6	0.021	5.76	.	.	.	DNA mismatch repair protein, C-terminal|Ribosomal protein S5 domain 2-type fold|Ribosomal protein S5 domain 2-type fold, subgroup;Histidine kinase-like ATPase, C-terminal domain	MLH1:uc010hgl.1:exon3:c.C75G:p.C25W,MLH1:uc003cgo.3:exon10:c.C256G:p.Q86E,MLH1:uc011ayb.2:exon10:c.C256G:p.Q86E,MLH1:uc003cgl.3:exon11:c.C979G:p.Q327E,MLH1:uc010hge.3:exon11:c.C979G:p.Q327E,MLH1:uc011ayc.2:exon11:c.C685G:p.Q229E,MLH1:uc011ayd.2:exon11:c.C256G:p.Q86E,MLH1:uc011aye.2:exon11:c.C256G:p.Q86E,MLH1:uc003cgn.4:exon12:c.C256G:p.Q86E	.	0.575	AFR:.,AMR:.,EAS:.,FIN:.,NFE:.,OTH:.,ASJ:.	120436	158320;276300;609310;	144;252202;587;	144|Lynch syndrome|Unknown|Autosomal dominant|Adult|120435 609310 613244 614331 614337 614350 614385~252202|Constitutional mismatch repair deficiency syndrome|-|Autosomal recessive|Childhood|276300~587|Muir-Torre syndrome|Unknown|Autosomal dominant|Adult|158320~	0.5
3	37061907	37061907	G	A	MLH1	exonic	nonsynonymous SNV	ENSG00000076242	rs550914672	ENSG00000076242:ENST00000441265:exon10:c.G268A:p.E90K,ENSG00000076242:ENST00000539477:exon10:c.G268A:p.E90K,ENSG00000076242:ENST00000231790:exon11:c.G991A:p.E331K,ENSG00000076242:ENST00000435176:exon11:c.G697A:p.E233K,ENSG00000076242:ENST00000455445:exon11:c.G268A:p.E90K,ENSG00000076242:ENST00000536378:exon11:c.G268A:p.E90K,ENSG00000076242:ENST00000458205:exon12:c.G268A:p.E90K	MLH1:NM_001167619:exon10:c.G268A:p.E90K,MLH1:NM_001258273:exon10:c.G268A:p.E90K,MLH1:NM_000249:exon11:c.G991A:p.E331K,MLH1:NM_001167617:exon11:c.G697A:p.E233K,MLH1:NM_001167618:exon11:c.G268A:p.E90K,MLH1:NM_001258271:exon11:c.G991A:p.E331K,MLH1:NM_001258274:exon12:c.G268A:p.E90K	clinvar: Uncertain significance|Uncertain significance	InterVar: Likely benign PVS1=0 PS=[0, 0, 0, 0, 0] PM=[1, 1, 0, 0, 0, 0, 0] PP=[0, 0, 1, 0, 0, 0] BA1=0 BS=[0, 1, 0, 0, 0] BP=[1, 0, 0, 0, 0, 0, 0, 0]	3.228E-05	.	0.000199681	7.514	34	0.005	5.23	.	.	.	DNA mismatch repair protein, C-terminal|Ribosomal protein S5 domain 2-type fold|Ribosomal protein S5 domain 2-type fold, subgroup;Histidine kinase-like ATPase, C-terminal domain	MLH1:uc003cgo.3:exon10:c.G268A:p.E90K,MLH1:uc011ayb.2:exon10:c.G268A:p.E90K,MLH1:uc003cgl.3:exon11:c.G991A:p.E331K,MLH1:uc010hge.3:exon11:c.G991A:p.E331K,MLH1:uc011ayc.2:exon11:c.G697A:p.E233K,MLH1:uc011ayd.2:exon11:c.G268A:p.E90K,MLH1:uc011aye.2:exon11:c.G268A:p.E90K,MLH1:uc003cgn.4:exon12:c.G268A:p.E90K	.	0.253	AFR:0,AMR:0.0012,EAS:0,FIN:0,NFE:0,OTH:0,ASJ:0	120436	158320;276300;609310;	144;252202;587;	144|Lynch syndrome|Unknown|Autosomal dominant|Adult|120435 609310 613244 614331 614337 614350 614385~252202|Constitutional mismatch repair deficiency syndrome|-|Autosomal recessive|Childhood|276300~587|Muir-Torre syndrome|Unknown|Autosomal dominant|Adult|158320~	0.5
3	37067206	37067206	G	A	MLH1	exonic	nonsynonymous SNV	ENSG00000076242	rs766904735	ENSG00000076242:ENST00000539477:exon11:c.G394A:p.G132R,ENSG00000076242:ENST00000231790:exon12:c.G1117A:p.G373R,ENSG00000076242:ENST00000435176:exon12:c.G823A:p.G275R,ENSG00000076242:ENST00000455445:exon12:c.G394A:p.G132R,ENSG00000076242:ENST00000536378:exon12:c.G394A:p.G132R,ENSG00000076242:ENST00000458205:exon13:c.G394A:p.G132R	MLH1:NM_001167619:exon11:c.G394A:p.G132R,MLH1:NM_001258273:exon11:c.G394A:p.G132R,MLH1:NM_000249:exon12:c.G1117A:p.G373R,MLH1:NM_001167617:exon12:c.G823A:p.G275R,MLH1:NM_001167618:exon12:c.G394A:p.G132R,MLH1:NM_001258271:exon12:c.G1117A:p.G373R,MLH1:NM_001258274:exon13:c.G394A:p.G132R	clinvar: Uncertain significance|Uncertain significance|Uncertain significance	InterVar: Uncertain significance PVS1=0 PS=[0, 0, 0, 0, 0] PM=[1, 1, 0, 0, 0, 0, 0] PP=[0, 0, 0, 0, 0, 0] BA1=0 BS=[0, 0, 0, 0, 0] BP=[1, 0, 0, 0, 0, 0, 0, 0]	.	.	.	2.442	19.09	0.087	5.67	.	.	.	DNA mismatch repair protein, C-terminal|Ribosomal protein S5 domain 2-type fold|Ribosomal protein S5 domain 2-type fold, subgroup;Histidine kinase-like ATPase, C-terminal domain	MLH1:uc010hgn.3:exon1:c.G43A:p.G15R,MLH1:uc010hgo.3:exon1:c.G43A:p.G15R,MLH1:uc010hgj.1:exon2:c.G43A:p.G15R,MLH1:uc010hgh.1:exon3:c.G94A:p.G32R,MLH1:uc010hgk.3:exon3:c.G43A:p.G15R,MLH1:uc010hgg.1:exon4:c.G94A:p.G32R,MLH1:uc010hgi.1:exon4:c.G43A:p.G15R,MLH1:uc003cgo.3:exon11:c.G394A:p.G132R,MLH1:uc011ayb.2:exon11:c.G394A:p.G132R,MLH1:uc003cgl.3:exon12:c.G1117A:p.G373R,MLH1:uc010hge.3:exon12:c.G111…	.	-0.368	AFR:.,AMR:.,EAS:.,FIN:.,NFE:.,OTH:.,ASJ:.	120436	158320;276300;609310;	144;252202;587;	144|Lynch syndrome|Unknown|Autosomal dominant|Adult|120435 609310 613244 614331 614337 614350 614385~252202|Constitutional mismatch repair deficiency syndrome|-|Autosomal recessive|Childhood|276300~587|Muir-Torre syndrome|Unknown|Autosomal dominant|Adult|158320~	0.5
3	37067240	37067240	T	A	MLH1	exonic	nonsynonymous SNV	ENSG00000076242	rs63750447	ENSG00000076242:ENST00000539477:exon11:c.T428A:p.V143D,ENSG00000076242:ENST00000231790:exon12:c.T1151A:p.V384D,ENSG00000076242:ENST00000435176:exon12:c.T857A:p.V286D,ENSG00000076242:ENST00000455445:exon12:c.T428A:p.V143D,ENSG00000076242:ENST00000536378:exon12:c.T428A:p.V143D,ENSG00000076242:ENST00000458205:exon13:c.T428A:p.V143D	MLH1:NM_001167619:exon11:c.T428A:p.V143D,MLH1:NM_001258273:exon11:c.T428A:p.V143D,MLH1:NM_000249:exon12:c.T1151A:p.V384D,MLH1:NM_001167617:exon12:c.T857A:p.V286D,MLH1:NM_001167618:exon12:c.T428A:p.V143D,MLH1:NM_001258271:exon12:c.T1151A:p.V384D,MLH1:NM_001258274:exon13:c.T428A:p.V143D	clinvar: Benign|Benign|other|Benign|Benign|Likely pathogenic|Likely pathogenic	InterVar: Benign PVS1=0 PS=[0, 0, 0, 0, 0] PM=[1, 0, 0, 0, 0, 0, 0] PP=[0, 0, 1, 0, 1, 0] BA1=0 BS=[1, 1, 0, 0, 0] BP=[1, 0, 0, 0, 0, 1, 0, 0]	0.0018	7.7E-05	0.00519169	6.944	33	0	5.67	.	.	.	DNA mismatch repair protein, C-terminal|Ribosomal protein S5 domain 2-type fold|Ribosomal protein S5 domain 2-type fold, subgroup;Histidine kinase-like ATPase, C-terminal domain	MLH1:uc010hgn.3:exon1:c.T77A:p.V26D,MLH1:uc010hgo.3:exon1:c.T77A:p.V26D,MLH1:uc010hgj.1:exon2:c.T77A:p.V26D,MLH1:uc010hgh.1:exon3:c.T128A:p.V43D,MLH1:uc010hgk.3:exon3:c.T77A:p.V26D,MLH1:uc010hgg.1:exon4:c.T128A:p.V43D,MLH1:uc010hgi.1:exon4:c.T77A:p.V26D,MLH1:uc003cgo.3:exon11:c.T428A:p.V143D,MLH1:uc011ayb.2:exon11:c.T428A:p.V143D,MLH1:uc003cgl.3:exon12:c.T1151A:p.V384D,MLH1:uc010hge.3:exon12:c.T1…	.	0.518	AFR:0,AMR:0,EAS:0.0341,FIN:0,NFE:0,OTH:0.0010,ASJ:0	120436	158320;276300;609310;	144;252202;587;	144|Lynch syndrome|Unknown|Autosomal dominant|Adult|120435 609310 613244 614331 614337 614350 614385~252202|Constitutional mismatch repair deficiency syndrome|-|Autosomal recessive|Childhood|276300~587|Muir-Torre syndrome|Unknown|Autosomal dominant|Adult|158320~	0.5
3	37067240	37067240	T	A	MLH1	exonic	nonsynonymous SNV	ENSG00000076242	rs63750447	ENSG00000076242:ENST00000539477:exon11:c.T428A:p.V143D,ENSG00000076242:ENST00000231790:exon12:c.T1151A:p.V384D,ENSG00000076242:ENST00000435176:exon12:c.T857A:p.V286D,ENSG00000076242:ENST00000455445:exon12:c.T428A:p.V143D,ENSG00000076242:ENST00000536378:exon12:c.T428A:p.V143D,ENSG00000076242:ENST00000458205:exon13:c.T428A:p.V143D	MLH1:NM_001167619:exon11:c.T428A:p.V143D,MLH1:NM_001258273:exon11:c.T428A:p.V143D,MLH1:NM_000249:exon12:c.T1151A:p.V384D,MLH1:NM_001167617:exon12:c.T857A:p.V286D,MLH1:NM_001167618:exon12:c.T428A:p.V143D,MLH1:NM_001258271:exon12:c.T1151A:p.V384D,MLH1:NM_001258274:exon13:c.T428A:p.V143D	clinvar: Benign|Benign|other|Benign|Benign|Likely pathogenic|Likely pathogenic	InterVar: Benign PVS1=0 PS=[0, 0, 0, 0, 0] PM=[1, 0, 0, 0, 0, 0, 0] PP=[0, 0, 1, 0, 1, 0] BA1=0 BS=[1, 1, 0, 0, 0] BP=[1, 0, 0, 0, 0, 1, 0, 0]	0.0018	7.7E-05	0.00519169	6.944	33	0	5.67	.	.	.	DNA mismatch repair protein, C-terminal|Ribosomal protein S5 domain 2-type fold|Ribosomal protein S5 domain 2-type fold, subgroup;Histidine kinase-like ATPase, C-terminal domain	MLH1:uc010hgn.3:exon1:c.T77A:p.V26D,MLH1:uc010hgo.3:exon1:c.T77A:p.V26D,MLH1:uc010hgj.1:exon2:c.T77A:p.V26D,MLH1:uc010hgh.1:exon3:c.T128A:p.V43D,MLH1:uc010hgk.3:exon3:c.T77A:p.V26D,MLH1:uc010hgg.1:exon4:c.T128A:p.V43D,MLH1:uc010hgi.1:exon4:c.T77A:p.V26D,MLH1:uc003cgo.3:exon11:c.T428A:p.V143D,MLH1:uc011ayb.2:exon11:c.T428A:p.V143D,MLH1:uc003cgl.3:exon12:c.T1151A:p.V384D,MLH1:uc010hge.3:exon12:c.T1…	.	0.518	AFR:0,AMR:0,EAS:0.0341,FIN:0,NFE:0,OTH:0.0010,ASJ:0	120436	158320;276300;609310;	144;252202;587;	144|Lynch syndrome|Unknown|Autosomal dominant|Adult|120435 609310 613244 614331 614337 614350 614385~252202|Constitutional mismatch repair deficiency syndrome|-|Autosomal recessive|Childhood|276300~587|Muir-Torre syndrome|Unknown|Autosomal dominant|Adult|158320~	0.5
3	37067410	37067410	G	A	MLH1	exonic	nonsynonymous SNV	ENSG00000076242	rs63750365	ENSG00000076242:ENST00000539477:exon11:c.G598A:p.A200T,ENSG00000076242:ENST00000231790:exon12:c.G1321A:p.A441T,ENSG00000076242:ENST00000435176:exon12:c.G1027A:p.A343T,ENSG00000076242:ENST00000455445:exon12:c.G598A:p.A200T,ENSG00000076242:ENST00000536378:exon12:c.G598A:p.A200T,ENSG00000076242:ENST00000458205:exon13:c.G598A:p.A200T	MLH1:NM_001167619:exon11:c.G598A:p.A200T,MLH1:NM_001258273:exon11:c.G598A:p.A200T,MLH1:NM_000249:exon12:c.G1321A:p.A441T,MLH1:NM_001167617:exon12:c.G1027A:p.A343T,MLH1:NM_001167618:exon12:c.G598A:p.A200T,MLH1:NM_001258271:exon12:c.G1321A:p.A441T,MLH1:NM_001258274:exon13:c.G598A:p.A200T	clinvar: Benign|Uncertain significance|Benign|Uncertain significance|other	InterVar: Likely benign PVS1=0 PS=[0, 0, 0, 0, 0] PM=[1, 1, 0, 0, 0, 0, 0] PP=[0, 0, 0, 0, 0, 0] BA1=0 BS=[0, 0, 0, 0, 0] BP=[1, 0, 0, 0, 0, 1, 0, 0]	0.0008	0.0003	.	0.093	3.529	0.481	2.19	.	.	.	Histidine kinase-like ATPase, C-terminal domain	MLH1:uc010hgn.3:exon1:c.G247A:p.A83T,MLH1:uc010hgo.3:exon1:c.G247A:p.A83T,MLH1:uc010hgj.1:exon2:c.G247A:p.A83T,MLH1:uc010hgh.1:exon3:c.G298A:p.A100T,MLH1:uc010hgk.3:exon3:c.G247A:p.A83T,MLH1:uc010hgg.1:exon4:c.G298A:p.A100T,MLH1:uc010hgi.1:exon4:c.G247A:p.A83T,MLH1:uc003cgo.3:exon11:c.G598A:p.A200T,MLH1:uc011ayb.2:exon11:c.G598A:p.A200T,MLH1:uc003cgl.3:exon12:c.G1321A:p.A441T,MLH1:uc010hge.3:exon…	.	-1.021	AFR:0,AMR:0,EAS:0,FIN:0.0003,NFE:0.0016,OTH:0,ASJ:0	120436	158320;276300;609310;	144;252202;587;	144|Lynch syndrome|Unknown|Autosomal dominant|Adult|120435 609310 613244 614331 614337 614350 614385~252202|Constitutional mismatch repair deficiency syndrome|-|Autosomal recessive|Childhood|276300~587|Muir-Torre syndrome|Unknown|Autosomal dominant|Adult|158320~	0.5
3	37067410	37067410	G	A	MLH1	exonic	nonsynonymous SNV	ENSG00000076242	rs63750365	ENSG00000076242:ENST00000539477:exon11:c.G598A:p.A200T,ENSG00000076242:ENST00000231790:exon12:c.G1321A:p.A441T,ENSG00000076242:ENST00000435176:exon12:c.G1027A:p.A343T,ENSG00000076242:ENST00000455445:exon12:c.G598A:p.A200T,ENSG00000076242:ENST00000536378:exon12:c.G598A:p.A200T,ENSG00000076242:ENST00000458205:exon13:c.G598A:p.A200T	MLH1:NM_001167619:exon11:c.G598A:p.A200T,MLH1:NM_001258273:exon11:c.G598A:p.A200T,MLH1:NM_000249:exon12:c.G1321A:p.A441T,MLH1:NM_001167617:exon12:c.G1027A:p.A343T,MLH1:NM_001167618:exon12:c.G598A:p.A200T,MLH1:NM_001258271:exon12:c.G1321A:p.A441T,MLH1:NM_001258274:exon13:c.G598A:p.A200T	clinvar: Benign|Uncertain significance|Benign|Uncertain significance|other	InterVar: Likely benign PVS1=0 PS=[0, 0, 0, 0, 0] PM=[1, 1, 0, 0, 0, 0, 0] PP=[0, 0, 0, 0, 0, 0] BA1=0 BS=[0, 0, 0, 0, 0] BP=[1, 0, 0, 0, 0, 1, 0, 0]	0.0008	0.0003	.	0.093	3.529	0.481	2.19	.	.	.	Histidine kinase-like ATPase, C-terminal domain	MLH1:uc010hgn.3:exon1:c.G247A:p.A83T,MLH1:uc010hgo.3:exon1:c.G247A:p.A83T,MLH1:uc010hgj.1:exon2:c.G247A:p.A83T,MLH1:uc010hgh.1:exon3:c.G298A:p.A100T,MLH1:uc010hgk.3:exon3:c.G247A:p.A83T,MLH1:uc010hgg.1:exon4:c.G298A:p.A100T,MLH1:uc010hgi.1:exon4:c.G247A:p.A83T,MLH1:uc003cgo.3:exon11:c.G598A:p.A200T,MLH1:uc011ayb.2:exon11:c.G598A:p.A200T,MLH1:uc003cgl.3:exon12:c.G1321A:p.A441T,MLH1:uc010hge.3:exon…	.	-1.021	AFR:0,AMR:0,EAS:0,FIN:0.0003,NFE:0.0016,OTH:0,ASJ:0	120436	158320;276300;609310;	144;252202;587;	144|Lynch syndrome|Unknown|Autosomal dominant|Adult|120435 609310 613244 614331 614337 614350 614385~252202|Constitutional mismatch repair deficiency syndrome|-|Autosomal recessive|Childhood|276300~587|Muir-Torre syndrome|Unknown|Autosomal dominant|Adult|158320~	0.5
3	37089168	37089168	T	G	MLH1	exonic	nonsynonymous SNV	ENSG00000076242	rs774878438	ENSG00000076242:ENST00000539477:exon15:c.T1167G:p.I389M,ENSG00000076242:ENST00000231790:exon16:c.T1890G:p.I630M,ENSG00000076242:ENST00000435176:exon16:c.T1596G:p.I532M,ENSG00000076242:ENST00000455445:exon16:c.T1167G:p.I389M,ENSG00000076242:ENST00000536378:exon16:c.T1167G:p.I389M,ENSG00000076242:ENST00000458205:exon17:c.T1167G:p.I389M	MLH1:NM_001167619:exon15:c.T1167G:p.I389M,MLH1:NM_001258273:exon15:c.T1167G:p.I389M,MLH1:NM_000249:exon16:c.T1890G:p.I630M,MLH1:NM_001167617:exon16:c.T1596G:p.I532M,MLH1:NM_001167618:exon16:c.T1167G:p.I389M,MLH1:NM_001258271:exon16:c.T1890G:p.I630M,MLH1:NM_001258274:exon17:c.T1167G:p.I389M	clinvar: UNK	InterVar: Likely benign PVS1=0 PS=[0, 0, 0, 0, 0] PM=[1, 1, 0, 0, 0, 0, 0] PP=[0, 0, 0, 0, 0, 0] BA1=0 BS=[0, 0, 0, 0, 0] BP=[1, 0, 0, 1, 0, 0, 0, 0]	.	.	.	4.743	24.7	0.028	-2.05	.	.	.	DNA mismatch repair protein Mlh1, C-terminal	MLH1:uc003cgo.3:exon15:c.T1167G:p.I389M,MLH1:uc011ayb.2:exon15:c.T1167G:p.I389M,MLH1:uc003cgl.3:exon16:c.T1890G:p.I630M,MLH1:uc010hge.3:exon16:c.T1890G:p.I630M,MLH1:uc011ayc.2:exon16:c.T1596G:p.I532M,MLH1:uc011ayd.2:exon16:c.T1167G:p.I389M,MLH1:uc011aye.2:exon16:c.T1167G:p.I389M,MLH1:uc003cgn.4:exon17:c.T1167G:p.I389M	.	-0.433	AFR:.,AMR:.,EAS:.,FIN:.,NFE:.,OTH:.,ASJ:.	120436	158320;276300;609310;	144;252202;587;	144|Lynch syndrome|Unknown|Autosomal dominant|Adult|120435 609310 613244 614331 614337 614350 614385~252202|Constitutional mismatch repair deficiency syndrome|-|Autosomal recessive|Childhood|276300~587|Muir-Torre syndrome|Unknown|Autosomal dominant|Adult|158320~	0.5
3	37090048	37090048	A	G	MLH1	exonic	nonsynonymous SNV	ENSG00000076242	rs35045067	ENSG00000076242:ENST00000539477:exon16:c.A1214G:p.Y405C,ENSG00000076242:ENST00000231790:exon17:c.A1937G:p.Y646C,ENSG00000076242:ENST00000435176:exon17:c.A1643G:p.Y548C,ENSG00000076242:ENST00000455445:exon17:c.A1214G:p.Y405C,ENSG00000076242:ENST00000536378:exon17:c.A1214G:p.Y405C,ENSG00000076242:ENST00000458205:exon18:c.A1214G:p.Y405C	MLH1:NM_001167619:exon16:c.A1214G:p.Y405C,MLH1:NM_001258273:exon16:c.A1214G:p.Y405C,MLH1:NM_000249:exon17:c.A1937G:p.Y646C,MLH1:NM_001167617:exon17:c.A1643G:p.Y548C,MLH1:NM_001167618:exon17:c.A1214G:p.Y405C,MLH1:NM_001258274:exon18:c.A1214G:p.Y405C	clinvar: Uncertain significance|Uncertain significance|Uncertain significance	InterVar: Uncertain significance PVS1=0 PS=[0, 0, 0, 0, 0] PM=[1, 1, 0, 0, 0, 0, 0] PP=[0, 0, 1, 0, 0, 0] BA1=0 BS=[0, 0, 0, 0, 0] BP=[1, 0, 0, 0, 0, 0, 0, 0]	3.23E-05	.	.	6.543	31	0.002	5.81	.	.	.	DNA mismatch repair protein Mlh1, C-terminal	MLH1:uc010hgk.3:exon7:c.A698G:p.Y233C,MLH1:uc003cgo.3:exon16:c.A1214G:p.Y405C,MLH1:uc011ayb.2:exon16:c.A1214G:p.Y405C,MLH1:uc003cgl.3:exon17:c.A1937G:p.Y646C,MLH1:uc011ayc.2:exon17:c.A1643G:p.Y548C,MLH1:uc011ayd.2:exon17:c.A1214G:p.Y405C,MLH1:uc011aye.2:exon17:c.A1214G:p.Y405C,MLH1:uc003cgn.4:exon18:c.A1214G:p.Y405C	.	0.953	AFR:0.0001,AMR:0,EAS:0,FIN:0,NFE:0,OTH:0,ASJ:0	120436	158320;276300;609310;	144;252202;587;	144|Lynch syndrome|Unknown|Autosomal dominant|Adult|120435 609310 613244 614331 614337 614350 614385~252202|Constitutional mismatch repair deficiency syndrome|-|Autosomal recessive|Childhood|276300~587|Muir-Torre syndrome|Unknown|Autosomal dominant|Adult|158320~	0.5
3	37090456	37090456	A	G	MLH1	exonic	nonsynonymous SNV	ENSG00000076242	rs267607886	ENSG00000076242:ENST00000539477:exon17:c.A1328G:p.Y443C,ENSG00000076242:ENST00000231790:exon18:c.A2051G:p.Y684C,ENSG00000076242:ENST00000435176:exon18:c.A1757G:p.Y586C,ENSG00000076242:ENST00000455445:exon18:c.A1328G:p.Y443C,ENSG00000076242:ENST00000536378:exon18:c.A1328G:p.Y443C,ENSG00000076242:ENST00000458205:exon19:c.A1328G:p.Y443C	MLH1:NM_001167619:exon17:c.A1328G:p.Y443C,MLH1:NM_001258273:exon17:c.A1328G:p.Y443C,MLH1:NM_000249:exon18:c.A2051G:p.Y684C,MLH1:NM_001167617:exon18:c.A1757G:p.Y586C,MLH1:NM_001167618:exon18:c.A1328G:p.Y443C,MLH1:NM_001258274:exon19:c.A1328G:p.Y443C	clinvar: Uncertain significance|Uncertain significance	InterVar: Uncertain significance PVS1=0 PS=[0, 0, 0, 0, 0] PM=[1, 1, 0, 0, 0, 0, 0] PP=[0, 0, 1, 0, 0, 0] BA1=0 BS=[0, 0, 0, 0, 0] BP=[1, 0, 0, 0, 0, 0, 0, 0]	6.457E-05	.	.	6.301	29.1	0	5.93	.	.	.	DNA mismatch repair protein Mlh1, C-terminal	MLH1:uc010hgk.3:exon8:c.A812G:p.Y271C,MLH1:uc003cgo.3:exon17:c.A1328G:p.Y443C,MLH1:uc011ayb.2:exon17:c.A1328G:p.Y443C,MLH1:uc003cgl.3:exon18:c.A2051G:p.Y684C,MLH1:uc011ayc.2:exon18:c.A1757G:p.Y586C,MLH1:uc011ayd.2:exon18:c.A1328G:p.Y443C,MLH1:uc011aye.2:exon18:c.A1328G:p.Y443C,MLH1:uc003cgn.4:exon19:c.A1328G:p.Y443C	.	1.031	AFR:0,AMR:0,EAS:0,FIN:0.0003,NFE:6.662e-05,OTH:0,ASJ:0	120436	158320;276300;609310;	144;252202;587;	144|Lynch syndrome|Unknown|Autosomal dominant|Adult|120435 609310 613244 614331 614337 614350 614385~252202|Constitutional mismatch repair deficiency syndrome|-|Autosomal recessive|Childhood|276300~587|Muir-Torre syndrome|Unknown|Autosomal dominant|Adult|158320~	0.5
3	37090471	37090471	A	G	MLH1	exonic	nonsynonymous SNV	ENSG00000076242	rs63750702	ENSG00000076242:ENST00000539477:exon17:c.A1343G:p.Q448R,ENSG00000076242:ENST00000231790:exon18:c.A2066G:p.Q689R,ENSG00000076242:ENST00000435176:exon18:c.A1772G:p.Q591R,ENSG00000076242:ENST00000455445:exon18:c.A1343G:p.Q448R,ENSG00000076242:ENST00000536378:exon18:c.A1343G:p.Q448R,ENSG00000076242:ENST00000458205:exon19:c.A1343G:p.Q448R	MLH1:NM_001167619:exon17:c.A1343G:p.Q448R,MLH1:NM_001258273:exon17:c.A1343G:p.Q448R,MLH1:NM_000249:exon18:c.A2066G:p.Q689R,MLH1:NM_001167617:exon18:c.A1772G:p.Q591R,MLH1:NM_001167618:exon18:c.A1343G:p.Q448R,MLH1:NM_001258274:exon19:c.A1343G:p.Q448R	clinvar: Benign|Benign|Uncertain significance|other	InterVar: Likely benign PVS1=0 PS=[0, 0, 0, 0, 0] PM=[1, 1, 0, 0, 0, 0, 0] PP=[0, 0, 1, 0, 0, 0] BA1=0 BS=[0, 0, 0, 0, 0] BP=[1, 0, 0, 0, 0, 1, 0, 0]	0.0002	0.0002	.	2.121	16.99	0.329	5.93	.	.	.	DNA mismatch repair protein Mlh1, C-terminal	MLH1:uc010hgk.3:exon8:c.A827G:p.Q276R,MLH1:uc003cgo.3:exon17:c.A1343G:p.Q448R,MLH1:uc011ayb.2:exon17:c.A1343G:p.Q448R,MLH1:uc003cgl.3:exon18:c.A2066G:p.Q689R,MLH1:uc011ayc.2:exon18:c.A1772G:p.Q591R,MLH1:uc011ayd.2:exon18:c.A1343G:p.Q448R,MLH1:uc011aye.2:exon18:c.A1343G:p.Q448R,MLH1:uc003cgn.4:exon19:c.A1343G:p.Q448R	.	0.034	AFR:0.0002,AMR:0,EAS:0,FIN:0,NFE:0.0002,OTH:0,ASJ:0	120436	158320;276300;609310;	144;252202;587;	144|Lynch syndrome|Unknown|Autosomal dominant|Adult|120435 609310 613244 614331 614337 614350 614385~252202|Constitutional mismatch repair deficiency syndrome|-|Autosomal recessive|Childhood|276300~587|Muir-Torre syndrome|Unknown|Autosomal dominant|Adult|158320~	0.5
3	37092024	37092024	A	T	MLH1	exonic	nonsynonymous SNV	ENSG00000076242	.	ENSG00000076242:ENST00000413740:exon4:c.A338T:p.N113I,ENSG00000076242:ENST00000539477:exon18:c.A1428T:p.E476D,ENSG00000076242:ENST00000231790:exon19:c.A2151T:p.E717D,ENSG00000076242:ENST00000435176:exon19:c.A1857T:p.E619D,ENSG00000076242:ENST00000455445:exon19:c.A1428T:p.E476D,ENSG00000076242:ENST00000458205:exon20:c.A1428T:p.E476D	MLH1:NM_001258271:exon17:c.A1944T:p.E648D,MLH1:NM_001167619:exon18:c.A1428T:p.E476D,MLH1:NM_001258273:exon18:c.A1428T:p.E476D,MLH1:NM_000249:exon19:c.A2151T:p.E717D,MLH1:NM_001167617:exon19:c.A1857T:p.E619D,MLH1:NM_001167618:exon19:c.A1428T:p.E476D,MLH1:NM_001258274:exon20:c.A1428T:p.E476D	clinvar: UNK	InterVar: Uncertain significance PVS1=0 PS=[0, 0, 0, 0, 0] PM=[1, 1, 0, 0, 0, 0, 0] PP=[0, 0, 0, 0, 0, 0] BA1=0 BS=[0, 0, 0, 0, 0] BP=[1, 0, 0, 0, 0, 0, 0, 0]	.	.	.	5.24	25.6	0	0.09	.	.	.	DNA mismatch repair protein Mlh1, C-terminal	MLH1:uc010hgn.3:exon4:c.A641T:p.N214I,MLH1:uc010hgk.3:exon9:c.A912T:p.E304D,MLH1:uc010hge.3:exon17:c.A1944T:p.E648D,MLH1:uc003cgo.3:exon18:c.A1428T:p.E476D,MLH1:uc011ayb.2:exon18:c.A1428T:p.E476D,MLH1:uc003cgl.3:exon19:c.A2151T:p.E717D,MLH1:uc011ayc.2:exon19:c.A1857T:p.E619D,MLH1:uc011ayd.2:exon19:c.A1428T:p.E476D,MLH1:uc003cgn.4:exon20:c.A1428T:p.E476D	.	0.898	AFR:.,AMR:.,EAS:.,FIN:.,NFE:.,OTH:.,ASJ:.	120436	158320;276300;609310;	144;252202;587;	144|Lynch syndrome|Unknown|Autosomal dominant|Adult|120435 609310 613244 614331 614337 614350 614385~252202|Constitutional mismatch repair deficiency syndrome|-|Autosomal recessive|Childhood|276300~587|Muir-Torre syndrome|Unknown|Autosomal dominant|Adult|158320~	0.5
3	37092035	37092035	A	G	MLH1	exonic	nonsynonymous SNV	ENSG00000076242	rs587778986	ENSG00000076242:ENST00000539477:exon18:c.A1439G:p.Y480C,ENSG00000076242:ENST00000231790:exon19:c.A2162G:p.Y721C,ENSG00000076242:ENST00000435176:exon19:c.A1868G:p.Y623C,ENSG00000076242:ENST00000455445:exon19:c.A1439G:p.Y480C,ENSG00000076242:ENST00000458205:exon20:c.A1439G:p.Y480C	MLH1:NM_001258271:exon17:c.A1955G:p.Y652C,MLH1:NM_001167619:exon18:c.A1439G:p.Y480C,MLH1:NM_001258273:exon18:c.A1439G:p.Y480C,MLH1:NM_000249:exon19:c.A2162G:p.Y721C,MLH1:NM_001167617:exon19:c.A1868G:p.Y623C,MLH1:NM_001167618:exon19:c.A1439G:p.Y480C,MLH1:NM_001258274:exon20:c.A1439G:p.Y480C	clinvar: Uncertain significance|Uncertain significance|Uncertain significance|Uncertain significance	InterVar: Uncertain significance PVS1=0 PS=[0, 0, 0, 0, 0] PM=[1, 1, 0, 0, 0, 0, 0] PP=[0, 0, 1, 0, 0, 0] BA1=0 BS=[0, 0, 0, 0, 0] BP=[1, 0, 0, 0, 0, 0, 0, 0]	.	.	.	3.142	22.6	0.001	5.41	.	.	.	DNA mismatch repair protein Mlh1, C-terminal	MLH1:uc010hgn.3:exon4:c.A652G:p.I218V,MLH1:uc010hgk.3:exon9:c.A923G:p.Y308C,MLH1:uc010hge.3:exon17:c.A1955G:p.Y652C,MLH1:uc003cgo.3:exon18:c.A1439G:p.Y480C,MLH1:uc011ayb.2:exon18:c.A1439G:p.Y480C,MLH1:uc003cgl.3:exon19:c.A2162G:p.Y721C,MLH1:uc011ayc.2:exon19:c.A1868G:p.Y623C,MLH1:uc011ayd.2:exon19:c.A1439G:p.Y480C,MLH1:uc003cgn.4:exon20:c.A1439G:p.Y480C	.	0.718	AFR:.,AMR:.,EAS:.,FIN:.,NFE:.,OTH:.,ASJ:.	120436	158320;276300;609310;	144;252202;587;	144|Lynch syndrome|Unknown|Autosomal dominant|Adult|120435 609310 613244 614331 614337 614350 614385~252202|Constitutional mismatch repair deficiency syndrome|-|Autosomal recessive|Childhood|276300~587|Muir-Torre syndrome|Unknown|Autosomal dominant|Adult|158320~	0.5
3	52439298	52439298	T	G	BAP1	exonic	nonsynonymous SNV	ENSG00000163930	rs149974450	ENSG00000163930:ENST00000296288:exon11:c.A890C:p.E297A,ENSG00000163930:ENST00000460680:exon11:c.A944C:p.E315A	BAP1:NM_004656:exon11:c.A944C:p.E315A	clinvar: Uncertain significance	InterVar: Uncertain significance PVS1=0 PS=[0, 0, 0, 0, 0] PM=[1, 0, 0, 0, 0, 0, 0] PP=[0, 0, 0, 0, 0, 0] BA1=0 BS=[0, 0, 0, 0, 0] BP=[1, 0, 0, 0, 0, 0, 0, 0]	.	0.0002	0.000199681	2.266	17.95	0.003	5.7	.	.	.	Peptidase C12, ubiquitin carboxyl-terminal hydrolase	BAP1:uc003ddx.4:exon11:c.A944C:p.E315A	.	-0.862	AFR:.,AMR:.,EAS:.,FIN:.,NFE:.,OTH:.,ASJ:.	603089	614327;	289539;	289539|BAP1-related tumor predisposition syndrome|Unknown|Autosomal dominant|Adult|614327~	0.5
3	128200031	128200031	G	A	GATA2	exonic	nonsynonymous SNV	ENSG00000179348	rs146554939	ENSG00000179348:ENST00000341105:exon6:c.C1274T:p.S425L,ENSG00000179348:ENST00000430265:exon6:c.C1232T:p.S411L,ENSG00000179348:ENST00000487848:exon7:c.C1274T:p.S425L	GATA2:NM_001145662:exon6:c.C1232T:p.S411L,GATA2:NM_032638:exon6:c.C1274T:p.S425L,GATA2:NM_001145661:exon7:c.C1274T:p.S425L	clinvar: UNK	InterVar: Uncertain significance PVS1=0 PS=[0, 0, 0, 0, 0] PM=[0, 0, 0, 0, 0, 0, 0] PP=[0, 0, 1, 0, 0, 0] BA1=0 BS=[0, 0, 0, 0, 0] BP=[0, 0, 0, 0, 0, 0, 0, 0]	3.231E-05	0.0002	.	2.627	20.4	0.041	4.77	.	.	.	.	GATA2:uc003ekn.3:exon6:c.C1232T:p.S411L,GATA2:uc003eko.2:exon6:c.C1274T:p.S425L,GATA2:uc003ekm.3:exon7:c.C1274T:p.S425L	.	0.66	AFR:0,AMR:0,EAS:0,FIN:0,NFE:6.671e-05,OTH:0,ASJ:0	137295	601626;614038;614172;614286;	52688;228423;3226;519;	52688|Myelodysplastic syndrome|1-9 / 100 000|-|All ages|614286~228423|Monocytopenia with susceptibility to infections|<1 / 1 000 000|Autosomal dominant<br>or&nbsp;Not applicable|Adult|614172~3226|Deafness-lymphedema-leukemia syndrome|<1 / 1 000 000|Autosomal dominant|Childhood|614038~519|Acute myeloid leukemia|1-9 / 100 000|-|All ages|601626~	0.5
3	128204624	128204624	C	T	GATA2	exonic	nonsynonymous SNV	ENSG00000179348	.	ENSG00000179348:ENST00000341105:exon3:c.G817A:p.G273R,ENSG00000179348:ENST00000430265:exon3:c.G817A:p.G273R,ENSG00000179348:ENST00000487848:exon4:c.G817A:p.G273R	GATA2:NM_001145662:exon3:c.G817A:p.G273R,GATA2:NM_032638:exon3:c.G817A:p.G273R,GATA2:NM_001145661:exon4:c.G817A:p.G273R	clinvar: UNK	InterVar: Uncertain significance PVS1=0 PS=[0, 0, 0, 0, 0] PM=[0, 1, 0, 0, 0, 0, 0] PP=[0, 0, 1, 0, 0, 0] BA1=0 BS=[0, 0, 0, 0, 0] BP=[0, 0, 0, 0, 0, 0, 0, 0]	.	.	.	6.583	31	0.005	4.62	.	.	.	.	GATA2:uc003ekn.3:exon3:c.G817A:p.G273R,GATA2:uc003eko.2:exon3:c.G817A:p.G273R,GATA2:uc003ekm.3:exon4:c.G817A:p.G273R	.	1.084	AFR:.,AMR:.,EAS:.,FIN:.,NFE:.,OTH:.,ASJ:.	137295	601626;614038;614172;614286;	52688;228423;3226;519;	52688|Myelodysplastic syndrome|1-9 / 100 000|-|All ages|614286~228423|Monocytopenia with susceptibility to infections|<1 / 1 000 000|Autosomal dominant<br>or&nbsp;Not applicable|Adult|614172~3226|Deafness-lymphedema-leukemia syndrome|<1 / 1 000 000|Autosomal dominant|Childhood|614038~519|Acute myeloid leukemia|1-9 / 100 000|-|All ages|601626~	0.5
3	128204996	128204996	C	T	GATA2	exonic	nonsynonymous SNV	ENSG00000179348	rs753645971	ENSG00000179348:ENST00000341105:exon3:c.G445A:p.G149R,ENSG00000179348:ENST00000430265:exon3:c.G445A:p.G149R,ENSG00000179348:ENST00000492608:exon3:c.G445A:p.G149R,ENSG00000179348:ENST00000487848:exon4:c.G445A:p.G149R	GATA2:NM_001145662:exon3:c.G445A:p.G149R,GATA2:NM_032638:exon3:c.G445A:p.G149R,GATA2:NM_001145661:exon4:c.G445A:p.G149R	clinvar: Uncertain significance|Uncertain significance	InterVar: Uncertain significance PVS1=0 PS=[0, 0, 0, 0, 0] PM=[0, 0, 0, 0, 0, 0, 0] PP=[0, 0, 1, 0, 0, 0] BA1=0 BS=[0, 0, 0, 0, 0] BP=[0, 0, 0, 0, 0, 0, 0, 0]	3.236E-05	.	.	3.729	23.3	0.079	4.61	.	.	.	.	GATA2:uc003ekn.3:exon3:c.G445A:p.G149R,GATA2:uc003eko.2:exon3:c.G445A:p.G149R,GATA2:uc003ekm.3:exon4:c.G445A:p.G149R	.	0.425	AFR:0,AMR:0,EAS:0,FIN:0,NFE:6.681e-05,OTH:0,ASJ:0	137295	601626;614038;614172;614286;	52688;228423;3226;519;	52688|Myelodysplastic syndrome|1-9 / 100 000|-|All ages|614286~228423|Monocytopenia with susceptibility to infections|<1 / 1 000 000|Autosomal dominant<br>or&nbsp;Not applicable|Adult|614172~3226|Deafness-lymphedema-leukemia syndrome|<1 / 1 000 000|Autosomal dominant|Childhood|614038~519|Acute myeloid leukemia|1-9 / 100 000|-|All ages|601626~	0.5
3	128204996	128204996	C	T	GATA2	exonic	nonsynonymous SNV	ENSG00000179348	rs753645971	ENSG00000179348:ENST00000341105:exon3:c.G445A:p.G149R,ENSG00000179348:ENST00000430265:exon3:c.G445A:p.G149R,ENSG00000179348:ENST00000492608:exon3:c.G445A:p.G149R,ENSG00000179348:ENST00000487848:exon4:c.G445A:p.G149R	GATA2:NM_001145662:exon3:c.G445A:p.G149R,GATA2:NM_032638:exon3:c.G445A:p.G149R,GATA2:NM_001145661:exon4:c.G445A:p.G149R	clinvar: Uncertain significance|Uncertain significance	InterVar: Uncertain significance PVS1=0 PS=[0, 0, 0, 0, 0] PM=[0, 0, 0, 0, 0, 0, 0] PP=[0, 0, 1, 0, 0, 0] BA1=0 BS=[0, 0, 0, 0, 0] BP=[0, 0, 0, 0, 0, 0, 0, 0]	3.236E-05	.	.	3.729	23.3	0.079	4.61	.	.	.	.	GATA2:uc003ekn.3:exon3:c.G445A:p.G149R,GATA2:uc003eko.2:exon3:c.G445A:p.G149R,GATA2:uc003ekm.3:exon4:c.G445A:p.G149R	.	0.425	AFR:0,AMR:0,EAS:0,FIN:0,NFE:6.681e-05,OTH:0,ASJ:0	137295	601626;614038;614172;614286;	52688;228423;3226;519;	52688|Myelodysplastic syndrome|1-9 / 100 000|-|All ages|614286~228423|Monocytopenia with susceptibility to infections|<1 / 1 000 000|Autosomal dominant<br>or&nbsp;Not applicable|Adult|614172~3226|Deafness-lymphedema-leukemia syndrome|<1 / 1 000 000|Autosomal dominant|Childhood|614038~519|Acute myeloid leukemia|1-9 / 100 000|-|All ages|601626~	0.5
3	128205693	128205693	G	A	GATA2	exonic	nonsynonymous SNV	ENSG00000179348	rs375349195	ENSG00000179348:ENST00000341105:exon2:c.C182T:p.A61V,ENSG00000179348:ENST00000430265:exon2:c.C182T:p.A61V,ENSG00000179348:ENST00000492608:exon2:c.C182T:p.A61V,ENSG00000179348:ENST00000487848:exon3:c.C182T:p.A61V	GATA2:NM_001145662:exon2:c.C182T:p.A61V,GATA2:NM_032638:exon2:c.C182T:p.A61V,GATA2:NM_001145661:exon3:c.C182T:p.A61V	clinvar: Uncertain significance|Uncertain significance	InterVar: Uncertain significance PVS1=0 PS=[0, 0, 0, 0, 0] PM=[0, 0, 0, 0, 0, 0, 0] PP=[0, 0, 1, 0, 0, 0] BA1=0 BS=[0, 0, 0, 0, 0] BP=[0, 0, 0, 0, 0, 0, 0, 0]	.	7.7E-05	.	4.033	23.7	0.076	4.74	.	.	.	.	GATA2:uc003ekn.3:exon2:c.C182T:p.A61V,GATA2:uc003eko.2:exon2:c.C182T:p.A61V,GATA2:uc003ekm.3:exon3:c.C182T:p.A61V	.	0.723	AFR:.,AMR:.,EAS:.,FIN:.,NFE:.,OTH:.,ASJ:.	137295	601626;614038;614172;614286;	52688;228423;3226;519;	52688|Myelodysplastic syndrome|1-9 / 100 000|-|All ages|614286~228423|Monocytopenia with susceptibility to infections|<1 / 1 000 000|Autosomal dominant<br>or&nbsp;Not applicable|Adult|614172~3226|Deafness-lymphedema-leukemia syndrome|<1 / 1 000 000|Autosomal dominant|Childhood|614038~519|Acute myeloid leukemia|1-9 / 100 000|-|All ages|601626~	0.5
3	128205808	128205808	C	A	GATA2	exonic	nonsynonymous SNV	ENSG00000179348	.	ENSG00000179348:ENST00000341105:exon2:c.G67T:p.D23Y,ENSG00000179348:ENST00000430265:exon2:c.G67T:p.D23Y,ENSG00000179348:ENST00000492608:exon2:c.G67T:p.D23Y,ENSG00000179348:ENST00000487848:exon3:c.G67T:p.D23Y	GATA2:NM_001145662:exon2:c.G67T:p.D23Y,GATA2:NM_032638:exon2:c.G67T:p.D23Y,GATA2:NM_001145661:exon3:c.G67T:p.D23Y	clinvar: UNK	InterVar: Uncertain significance PVS1=0 PS=[0, 0, 0, 0, 0] PM=[0, 1, 0, 0, 0, 0, 0] PP=[0, 0, 1, 0, 0, 0] BA1=0 BS=[0, 0, 0, 0, 0] BP=[0, 0, 0, 0, 0, 0, 0, 0]	.	.	.	7.209	34	0.002	4.6	.	.	.	.	GATA2:uc003ekn.3:exon2:c.G67T:p.D23Y,GATA2:uc003eko.2:exon2:c.G67T:p.D23Y,GATA2:uc003ekm.3:exon3:c.G67T:p.D23Y	.	1.075	AFR:.,AMR:.,EAS:.,FIN:.,NFE:.,OTH:.,ASJ:.	137295	601626;614038;614172;614286;	52688;228423;3226;519;	52688|Myelodysplastic syndrome|1-9 / 100 000|-|All ages|614286~228423|Monocytopenia with susceptibility to infections|<1 / 1 000 000|Autosomal dominant<br>or&nbsp;Not applicable|Adult|614172~3226|Deafness-lymphedema-leukemia syndrome|<1 / 1 000 000|Autosomal dominant|Childhood|614038~519|Acute myeloid leukemia|1-9 / 100 000|-|All ages|601626~	0.5
4	41747904	41747904	C	T	PHOX2B	exonic	nonsynonymous SNV	ENSG00000109132	rs769663483	ENSG00000109132:ENST00000226382:exon3:c.G865A:p.G289S	PHOX2B:NM_003924:exon3:c.G865A:p.G289S	clinvar: UNK	InterVar: Uncertain significance PVS1=0 PS=[0, 0, 0, 0, 0] PM=[0, 1, 0, 0, 0, 0, 0] PP=[0, 0, 1, 0, 0, 0] BA1=0 BS=[0, 0, 0, 0, 0] BP=[0, 0, 0, 0, 0, 0, 0, 0]	.	.	.	4.469	24.2	0	3.76	.	.	.	.	PHOX2B:uc003gwf.4:exon3:c.G865A:p.G289S	.	0.616	AFR:.,AMR:.,EAS:.,FIN:.,NFE:.,OTH:.,ASJ:.	603851	209880;613013;	635;661;99803;	635|Neuroblastoma|1-5 / 10 000|Not applicable|Childhood|256700 613013 613014 613015 613016 613017 616792~661|Ondine syndrome|Unknown|Autosomal dominant<br>or&nbsp;Not applicable|Infancy<br>Neonatal|209880~99803|Haddad syndrome|<1 / 1 000 000|Autosomal dominant<br>or&nbsp;Multigenic/multifactorial|Infancy<br>Neonatal|209880~	0.5
5	224547	224547	C	T	SDHA	exonic	stopgain	ENSG00000073578	rs781764920	ENSG00000073578:ENST00000264932:exon3:c.C223T:p.R75X,ENSG00000073578:ENST00000504309:exon3:c.C223T:p.R75X,ENSG00000073578:ENST00000510361:exon3:c.C223T:p.R75X	SDHA:NM_001294332:exon3:c.C223T:p.R75X,SDHA:NM_001330758:exon3:c.C223T:p.R75X,SDHA:NM_004168:exon3:c.C223T:p.R75X	clinvar: Pathogenic|Pathogenic|Pathogenic|Pathogenic	InterVar: Pathogenic PVS1=1 PS=[0, 0, 0, 0, 0] PM=[0, 1, 0, 0, 0, 0, 0] PP=[0, 0, 1, 0, 1, 0] BA1=0 BS=[0, 0, 0, 0, 0] BP=[0, 0, 0, 0, 0, 0, 0, 0]	6.466E-05	.	.	11.7	38	.	4.67	.	.	.	FAD-dependent oxidoreductase 2, FAD binding domain|FAD/NAD(P)-binding domain;FAD/NAD(P)-binding domain	SDHA:uc003jao.4:exon3:c.C223T:p.R75X,SDHA:uc011clv.1:exon3:c.C223T:p.R75X,SDHA:uc011clw.2:exon3:c.C223T:p.R75X	.	.	AFR:0.0001,AMR:0,EAS:0,FIN:0,NFE:6.674e-05,OTH:0,ASJ:0	600857	252011;256000;613642;614165;	29072;154;255210;255241;506;70474;3208;	29072|Hereditary pheochromocytoma-paraganglioma|1-9 / 1 000 000|Autosomal dominant|Childhood|115310 168000 171300 601650 605373 614165~154|Familial isolated dilated cardiomyopathy|1-5 / 10 000|Autosomal dominant<br>or&nbsp;Autosomal recessive<br>or&nbsp;X-linked recessive<br>or&nbsp;Mitochondrial inheritance|All ages|302045 600884 601154 601493 601494 604145 604288 604765 605582 606685 607482 608…	0.5
5	1253951	1253951	G	A	TERT	intronic	.	ENSG00000164362	rs371015305	.	.	clinvar: UNK	InterVar: Uncertain significance PVS1=0 PS=[0, 0, 0, 0, 0] PM=[0, 1, 0, 0, 0, 0, 0] PP=[0, 0, 0, 0, 0, 0] BA1=0 BS=[0, 0, 0, 0, 0] BP=[0, 0, 0, 0, 0, 0, 0, 0]	0.0001	7.8E-05	0.000199681	.	.	.	.	.	0	0.004	.	.	.	.	AFR:0.0005,AMR:0,EAS:0,FIN:0,NFE:0,OTH:0,ASJ:0	187270	601626;613989;614742;615134;	618;88;1775;3322;519;	618|Familial melanoma|Unknown|Autosomal dominant<br>or&nbsp;Multigenic/multifactorial|Adult|155600 155601 155700 608035 609048 613099 613972 615134 615848~88|Idiopathic aplastic anemia|1-9 / 1 000 000|Unknown|Adult|609135 614742 614743~1775|Dyskeratosis congenita|1-9 / 1 000 000|Autosomal dominant<br>or&nbsp;Autosomal recessive<br>or&nbsp;X-linked recessive|Neonatal<br>Infancy<br>Childhood<br>Ado…	0.5
5	1254510	1254510	C	T	TERT	exonic	nonsynonymous SNV	ENSG00000164362	rs121918664	ENSG00000164362:ENST00000334602:exon14:c.G3079A:p.V1027M,ENSG00000164362:ENST00000310581:exon15:c.G3268A:p.V1090M	TERT:NM_001193376:exon14:c.G3079A:p.V1027M,TERT:NM_198253:exon15:c.G3268A:p.V1090M	clinvar: Pathogenic|Pathogenic	InterVar: Uncertain significance PVS1=0 PS=[0, 0, 0, 0, 0] PM=[0, 1, 0, 0, 0, 0, 0] PP=[0, 0, 0, 0, 1, 0] BA1=0 BS=[0, 0, 0, 0, 0] BP=[0, 0, 0, 0, 0, 0, 0, 0]	3.237E-05	0.0002	.	2.696	20.8	0.008	1.65	.	.	.	.	TERT:uc003jbz.1:exon11:c.G856A:p.V286M,TERT:uc003jcc.1:exon14:c.G3079A:p.V1027M,TERT:uc003jca.1:exon15:c.G3232A:p.V1078M,TERT:uc003jcb.1:exon15:c.G3268A:p.V1090M	.	0.05	AFR:0.0001,AMR:0,EAS:0,FIN:0,NFE:0,OTH:0,ASJ:0	187270	601626;613989;614742;615134;	618;88;1775;3322;519;	618|Familial melanoma|Unknown|Autosomal dominant<br>or&nbsp;Multigenic/multifactorial|Adult|155600 155601 155700 608035 609048 613099 613972 615134 615848~88|Idiopathic aplastic anemia|1-9 / 1 000 000|Unknown|Adult|609135 614742 614743~1775|Dyskeratosis congenita|1-9 / 1 000 000|Autosomal dominant<br>or&nbsp;Autosomal recessive<br>or&nbsp;X-linked recessive|Neonatal<br>Infancy<br>Childhood<br>Ado…	0.5
5	1254521	1254521	C	T	TERT	exonic	nonsynonymous SNV	ENSG00000164362	rs200288187	ENSG00000164362:ENST00000334602:exon14:c.G3068A:p.R1023H,ENSG00000164362:ENST00000310581:exon15:c.G3257A:p.R1086H	TERT:NM_001193376:exon14:c.G3068A:p.R1023H,TERT:NM_198253:exon15:c.G3257A:p.R1086H	clinvar: Uncertain significance|Uncertain significance	InterVar: Uncertain significance PVS1=0 PS=[0, 0, 0, 0, 0] PM=[0, 1, 0, 0, 0, 0, 0] PP=[0, 0, 0, 0, 0, 0] BA1=0 BS=[0, 0, 0, 0, 0] BP=[0, 0, 0, 0, 0, 0, 0, 0]	0.0004	.	0.000199681	3.171	22.7	0.012	1.25	.	.	.	.	TERT:uc003jbz.1:exon11:c.G845A:p.R282H,TERT:uc003jcc.1:exon14:c.G3068A:p.R1023H,TERT:uc003jca.1:exon15:c.G3221A:p.R1074H,TERT:uc003jcb.1:exon15:c.G3257A:p.R1086H	.	0.356	AFR:0,AMR:0,EAS:0,FIN:0.0011,NFE:0.0006,OTH:0,ASJ:0	187270	601626;613989;614742;615134;	618;88;1775;3322;519;	618|Familial melanoma|Unknown|Autosomal dominant<br>or&nbsp;Multigenic/multifactorial|Adult|155600 155601 155700 608035 609048 613099 613972 615134 615848~88|Idiopathic aplastic anemia|1-9 / 1 000 000|Unknown|Adult|609135 614742 614743~1775|Dyskeratosis congenita|1-9 / 1 000 000|Autosomal dominant<br>or&nbsp;Autosomal recessive<br>or&nbsp;X-linked recessive|Neonatal<br>Infancy<br>Childhood<br>Ado…	0.5
5	1278865	1278865	G	A	TERT	exonic	nonsynonymous SNV	ENSG00000164362	rs149566858	ENSG00000164362:ENST00000296820:exon6:c.C2177T:p.T726M,ENSG00000164362:ENST00000310581:exon6:c.C2177T:p.T726M,ENSG00000164362:ENST00000334602:exon6:c.C2177T:p.T726M,ENSG00000164362:ENST00000460137:exon6:c.C2141T:p.T714M,ENSG00000164362:ENST00000508104:exon6:c.C2177T:p.T726M	TERT:NM_001193376:exon6:c.C2177T:p.T726M,TERT:NM_198253:exon6:c.C2177T:p.T726M	clinvar: Pathogenic|Uncertain significance|Uncertain significance	InterVar: Uncertain significance PVS1=0 PS=[0, 0, 0, 0, 0] PM=[1, 1, 0, 0, 0, 0, 0] PP=[0, 0, 0, 0, 1, 0] BA1=0 BS=[0, 0, 0, 0, 0] BP=[0, 0, 0, 0, 0, 0, 0, 0]	9.692E-05	0.0003	.	0.612	8.237	0.142	-8.37	.	.	.	Reverse transcriptase domain	TERT:uc021xwc.1:exon5:c.C533T:p.T178M,TERT:uc003jca.1:exon6:c.C2141T:p.T714M,TERT:uc003jcb.1:exon6:c.C2177T:p.T726M,TERT:uc003jcc.1:exon6:c.C2177T:p.T726M	.	0.094	AFR:0,AMR:0,EAS:0,FIN:0,NFE:0.0002,OTH:0,ASJ:0	187270	601626;613989;614742;615134;	618;88;1775;3322;519;	618|Familial melanoma|Unknown|Autosomal dominant<br>or&nbsp;Multigenic/multifactorial|Adult|155600 155601 155700 608035 609048 613099 613972 615134 615848~88|Idiopathic aplastic anemia|1-9 / 1 000 000|Unknown|Adult|609135 614742 614743~1775|Dyskeratosis congenita|1-9 / 1 000 000|Autosomal dominant<br>or&nbsp;Autosomal recessive<br>or&nbsp;X-linked recessive|Neonatal<br>Infancy<br>Childhood<br>Ado…	0.5
5	1294222	1294222	C	T	TERT	exonic	nonsynonymous SNV	ENSG00000164362	rs148798048	ENSG00000164362:ENST00000296820:exon2:c.G779A:p.G260D,ENSG00000164362:ENST00000310581:exon2:c.G779A:p.G260D,ENSG00000164362:ENST00000334602:exon2:c.G779A:p.G260D,ENSG00000164362:ENST00000460137:exon2:c.G779A:p.G260D,ENSG00000164362:ENST00000508104:exon2:c.G779A:p.G260D	TERT:NM_001193376:exon2:c.G779A:p.G260D,TERT:NM_198253:exon2:c.G779A:p.G260D	clinvar: UNK	InterVar: Uncertain significance PVS1=0 PS=[0, 0, 0, 0, 0] PM=[0, 1, 0, 0, 0, 0, 0] PP=[0, 0, 0, 0, 0, 0] BA1=0 BS=[0, 0, 0, 0, 0] BP=[0, 0, 0, 1, 0, 0, 0, 0]	3.236E-05	0.0003	.	-2.017	0.001	0.786	-3.7	.	.	.	.	TERT:uc003jca.1:exon2:c.G779A:p.G260D,TERT:uc003jcb.1:exon2:c.G779A:p.G260D,TERT:uc003jcc.1:exon2:c.G779A:p.G260D	.	-0.014	AFR:0.0001,AMR:0,EAS:0,FIN:0,NFE:0,OTH:0,ASJ:0	187270	601626;613989;614742;615134;	618;88;1775;3322;519;	618|Familial melanoma|Unknown|Autosomal dominant<br>or&nbsp;Multigenic/multifactorial|Adult|155600 155601 155700 608035 609048 613099 613972 615134 615848~88|Idiopathic aplastic anemia|1-9 / 1 000 000|Unknown|Adult|609135 614742 614743~1775|Dyskeratosis congenita|1-9 / 1 000 000|Autosomal dominant<br>or&nbsp;Autosomal recessive<br>or&nbsp;X-linked recessive|Neonatal<br>Infancy<br>Childhood<br>Ado…	0.5
5	112103053	112103053	A	G	APC	exonic	nonsynonymous SNV	ENSG00000134982	rs150973053	ENSG00000134982:ENST00000507379:exon3:c.A418G:p.S140G,ENSG00000134982:ENST00000257430:exon4:c.A388G:p.S130G,ENSG00000134982:ENST00000457016:exon4:c.A388G:p.S130G,ENSG00000134982:ENST00000508624:exon4:c.A388G:p.S130G,ENSG00000134982:ENST00000512211:exon4:c.A388G:p.S130G,ENSG00000134982:ENST00000508376:exon5:c.A388G:p.S130G	APC:NM_001127511:exon3:c.A418G:p.S140G,APC:NM_000038:exon4:c.A388G:p.S130G,APC:NM_001127510:exon5:c.A388G:p.S130G	clinvar: Uncertain significance|Likely benign|Likely benign|Uncertain significance|Uncertain significance	InterVar: Likely benign PVS1=0 PS=[0, 0, 0, 0, 0] PM=[1, 1, 0, 0, 0, 0, 0] PP=[0, 0, 0, 0, 0, 0] BA1=0 BS=[0, 0, 0, 0, 0] BP=[1, 0, 0, 0, 0, 1, 0, 0]	6.458E-05	0.0002	.	1.888	15.52	0.064	4.24	.	.	.	Adenomatous polyposis coli protein|Armadillo-like helical	APC:uc011cvt.2:exon3:c.A418G:p.S140G,APC:uc003kpy.4:exon4:c.A388G:p.S130G,APC:uc003kpz.4:exon5:c.A388G:p.S130G	.	-0.71	AFR:0,AMR:0,EAS:0,FIN:0,NFE:0,OTH:0.0010,ASJ:0.0033	611731	114500;114550;135290;175100;613659;	220460;247806;733;79665;99818;873;449;88673;	220460|Attenuated familial adenomatous polyposis|-|Autosomal dominant<br>or&nbsp;Autosomal recessive|Adult|175100 608456 612591 615083 616415~247806|APC-related attenuated familial adenomatous polyposis|-|Autosomal dominant<br>or&nbsp;Autosomal recessive|-|175100~733|Familial adenomatous polyposis|1-9 / 100 000|Autosomal dominant<br>or&nbsp;Autosomal recessive|Adult|175100~79665|Gardner syndrome|…	0.5
5	112111352	112111352	A	G	APC	exonic	nonsynonymous SNV	ENSG00000134982	rs371085910	ENSG00000134982:ENST00000507379:exon4:c.A479G:p.K160R,ENSG00000134982:ENST00000257430:exon5:c.A449G:p.K150R,ENSG00000134982:ENST00000457016:exon5:c.A449G:p.K150R,ENSG00000134982:ENST00000508624:exon5:c.A449G:p.K150R,ENSG00000134982:ENST00000512211:exon5:c.A449G:p.K150R,ENSG00000134982:ENST00000508376:exon6:c.A449G:p.K150R	APC:NM_001127511:exon4:c.A479G:p.K160R,APC:NM_000038:exon5:c.A449G:p.K150R,APC:NM_001127510:exon6:c.A449G:p.K150R	clinvar: Likely pathogenic|Uncertain significance|Uncertain significance|Uncertain significance	InterVar: Likely pathogenic PVS1=0 PS=[0, 0, 0, 0, 0] PM=[1, 1, 0, 0, 0, 0, 0] PP=[0, 0, 1, 0, 1, 0] BA1=0 BS=[0, 0, 0, 0, 0] BP=[1, 0, 0, 0, 0, 0, 0, 0]	3.243E-05	7.7E-05	.	4.381	24.1	0.047	5.3	.	.	.	Adenomatous polyposis coli protein|Armadillo-like helical	APC:uc011cvt.2:exon4:c.A479G:p.K160R,APC:uc003kpy.4:exon5:c.A449G:p.K150R,APC:uc003kpz.4:exon6:c.A449G:p.K150R	.	0.677	AFR:0,AMR:0,EAS:0,FIN:0,NFE:6.678e-05,OTH:0,ASJ:0	611731	114500;114550;135290;175100;613659;	220460;247806;733;79665;99818;873;449;88673;	220460|Attenuated familial adenomatous polyposis|-|Autosomal dominant<br>or&nbsp;Autosomal recessive|Adult|175100 608456 612591 615083 616415~247806|APC-related attenuated familial adenomatous polyposis|-|Autosomal dominant<br>or&nbsp;Autosomal recessive|-|175100~733|Familial adenomatous polyposis|1-9 / 100 000|Autosomal dominant<br>or&nbsp;Autosomal recessive|Adult|175100~79665|Gardner syndrome|…	0.5
5	112116562	112116562	C	G	APC	exonic	nonsynonymous SNV	ENSG00000134982	rs141576417	ENSG00000134982:ENST00000507379:exon5:c.C637G:p.Q213E,ENSG00000134982:ENST00000257430:exon6:c.C607G:p.Q203E,ENSG00000134982:ENST00000457016:exon6:c.C607G:p.Q203E,ENSG00000134982:ENST00000508624:exon6:c.C607G:p.Q203E,ENSG00000134982:ENST00000512211:exon6:c.C607G:p.Q203E,ENSG00000134982:ENST00000508376:exon7:c.C607G:p.Q203E	APC:NM_001127511:exon5:c.C637G:p.Q213E,APC:NM_000038:exon6:c.C607G:p.Q203E,APC:NM_001127510:exon7:c.C607G:p.Q203E	clinvar: Uncertain significance|Benign|Likely benign|Likely benign	InterVar: Likely benign PVS1=0 PS=[0, 0, 0, 0, 0] PM=[1, 0, 0, 0, 0, 0, 0] PP=[0, 0, 0, 0, 0, 0] BA1=0 BS=[1, 0, 0, 0, 0] BP=[1, 0, 0, 0, 0, 1, 0, 0]	0.0002	0.0003	.	5.653	26.7	0.008	5.45	.	.	.	Adenomatous polyposis coli protein	APC:uc011cvt.2:exon5:c.C637G:p.Q213E,APC:uc003kpy.4:exon6:c.C607G:p.Q203E,APC:uc003kpz.4:exon7:c.C607G:p.Q203E	.	-0.024	AFR:0,AMR:0,EAS:0,FIN:0,NFE:0.0001,OTH:0,ASJ:0.0132	611731	114500;114550;135290;175100;613659;	220460;247806;733;79665;99818;873;449;88673;	220460|Attenuated familial adenomatous polyposis|-|Autosomal dominant<br>or&nbsp;Autosomal recessive|Adult|175100 608456 612591 615083 616415~247806|APC-related attenuated familial adenomatous polyposis|-|Autosomal dominant<br>or&nbsp;Autosomal recessive|-|175100~733|Familial adenomatous polyposis|1-9 / 100 000|Autosomal dominant<br>or&nbsp;Autosomal recessive|Adult|175100~79665|Gardner syndrome|…	0.5
5	112116562	112116562	C	G	APC	exonic	nonsynonymous SNV	ENSG00000134982	rs141576417	ENSG00000134982:ENST00000507379:exon5:c.C637G:p.Q213E,ENSG00000134982:ENST00000257430:exon6:c.C607G:p.Q203E,ENSG00000134982:ENST00000457016:exon6:c.C607G:p.Q203E,ENSG00000134982:ENST00000508624:exon6:c.C607G:p.Q203E,ENSG00000134982:ENST00000512211:exon6:c.C607G:p.Q203E,ENSG00000134982:ENST00000508376:exon7:c.C607G:p.Q203E	APC:NM_001127511:exon5:c.C637G:p.Q213E,APC:NM_000038:exon6:c.C607G:p.Q203E,APC:NM_001127510:exon7:c.C607G:p.Q203E	clinvar: Uncertain significance|Benign|Likely benign|Likely benign	InterVar: Likely benign PVS1=0 PS=[0, 0, 0, 0, 0] PM=[1, 0, 0, 0, 0, 0, 0] PP=[0, 0, 0, 0, 0, 0] BA1=0 BS=[1, 0, 0, 0, 0] BP=[1, 0, 0, 0, 0, 1, 0, 0]	0.0002	0.0003	.	5.653	26.7	0.008	5.45	.	.	.	Adenomatous polyposis coli protein	APC:uc011cvt.2:exon5:c.C637G:p.Q213E,APC:uc003kpy.4:exon6:c.C607G:p.Q203E,APC:uc003kpz.4:exon7:c.C607G:p.Q203E	.	-0.024	AFR:0,AMR:0,EAS:0,FIN:0,NFE:0.0001,OTH:0,ASJ:0.0132	611731	114500;114550;135290;175100;613659;	220460;247806;733;79665;99818;873;449;88673;	220460|Attenuated familial adenomatous polyposis|-|Autosomal dominant<br>or&nbsp;Autosomal recessive|Adult|175100 608456 612591 615083 616415~247806|APC-related attenuated familial adenomatous polyposis|-|Autosomal dominant<br>or&nbsp;Autosomal recessive|-|175100~733|Familial adenomatous polyposis|1-9 / 100 000|Autosomal dominant<br>or&nbsp;Autosomal recessive|Adult|175100~79665|Gardner syndrome|…	0.5
5	112128218	112128218	G	A	APC	exonic	nonsynonymous SNV	ENSG00000134982	rs777603154	ENSG00000134982:ENST00000257430:exon7:c.G721A:p.E241K,ENSG00000134982:ENST00000457016:exon7:c.G721A:p.E241K,ENSG00000134982:ENST00000508624:exon7:c.G721A:p.E241K,ENSG00000134982:ENST00000512211:exon7:c.G721A:p.E241K,ENSG00000134982:ENST00000508376:exon8:c.G721A:p.E241K	APC:NM_000038:exon7:c.G721A:p.E241K,APC:NM_001127510:exon8:c.G721A:p.E241K	clinvar: Uncertain significance|Uncertain significance	InterVar: Uncertain significance PVS1=0 PS=[0, 0, 0, 0, 0] PM=[0, 1, 0, 0, 0, 0, 0] PP=[0, 0, 1, 0, 0, 0] BA1=0 BS=[0, 0, 0, 0, 0] BP=[1, 0, 0, 0, 0, 0, 0, 0]	9.693E-05	.	.	5.181	25.5	0.033	5.1	.	.	.	.	APC:uc003kpy.4:exon7:c.G721A:p.E241K,APC:uc003kpz.4:exon8:c.G721A:p.E241K	.	0.303	AFR:0,AMR:0,EAS:0,FIN:0,NFE:6.666e-05,OTH:0.0020,ASJ:0	611731	114500;114550;135290;175100;613659;	220460;247806;733;79665;99818;873;449;88673;	220460|Attenuated familial adenomatous polyposis|-|Autosomal dominant<br>or&nbsp;Autosomal recessive|Adult|175100 608456 612591 615083 616415~247806|APC-related attenuated familial adenomatous polyposis|-|Autosomal dominant<br>or&nbsp;Autosomal recessive|-|175100~733|Familial adenomatous polyposis|1-9 / 100 000|Autosomal dominant<br>or&nbsp;Autosomal recessive|Adult|175100~79665|Gardner syndrome|…	0.5
5	112128218	112128218	G	A	APC	exonic	nonsynonymous SNV	ENSG00000134982	rs777603154	ENSG00000134982:ENST00000257430:exon7:c.G721A:p.E241K,ENSG00000134982:ENST00000457016:exon7:c.G721A:p.E241K,ENSG00000134982:ENST00000508624:exon7:c.G721A:p.E241K,ENSG00000134982:ENST00000512211:exon7:c.G721A:p.E241K,ENSG00000134982:ENST00000508376:exon8:c.G721A:p.E241K	APC:NM_000038:exon7:c.G721A:p.E241K,APC:NM_001127510:exon8:c.G721A:p.E241K	clinvar: Uncertain significance|Uncertain significance	InterVar: Uncertain significance PVS1=0 PS=[0, 0, 0, 0, 0] PM=[0, 1, 0, 0, 0, 0, 0] PP=[0, 0, 1, 0, 0, 0] BA1=0 BS=[0, 0, 0, 0, 0] BP=[1, 0, 0, 0, 0, 0, 0, 0]	9.693E-05	.	.	5.181	25.5	0.033	5.1	.	.	.	.	APC:uc003kpy.4:exon7:c.G721A:p.E241K,APC:uc003kpz.4:exon8:c.G721A:p.E241K	.	0.303	AFR:0,AMR:0,EAS:0,FIN:0,NFE:6.666e-05,OTH:0.0020,ASJ:0	611731	114500;114550;135290;175100;613659;	220460;247806;733;79665;99818;873;449;88673;	220460|Attenuated familial adenomatous polyposis|-|Autosomal dominant<br>or&nbsp;Autosomal recessive|Adult|175100 608456 612591 615083 616415~247806|APC-related attenuated familial adenomatous polyposis|-|Autosomal dominant<br>or&nbsp;Autosomal recessive|-|175100~733|Familial adenomatous polyposis|1-9 / 100 000|Autosomal dominant<br>or&nbsp;Autosomal recessive|Adult|175100~79665|Gardner syndrome|…	0.5
5	112154911	112154911	G	T	APC	exonic	nonsynonymous SNV	ENSG00000134982	rs776197565	ENSG00000134982:ENST00000507379:exon8:c.G1128T:p.Q376H,ENSG00000134982:ENST00000257430:exon10:c.G1182T:p.Q394H,ENSG00000134982:ENST00000457016:exon10:c.G1182T:p.Q394H,ENSG00000134982:ENST00000512211:exon10:c.G1182T:p.Q394H,ENSG00000134982:ENST00000508376:exon11:c.G1182T:p.Q394H	APC:NM_001127511:exon8:c.G1128T:p.Q376H,APC:NM_000038:exon10:c.G1182T:p.Q394H,APC:NM_001127510:exon11:c.G1182T:p.Q394H	clinvar: UNK	InterVar: Uncertain significance PVS1=0 PS=[0, 0, 0, 0, 0] PM=[1, 1, 0, 0, 0, 0, 0] PP=[0, 0, 0, 0, 0, 0] BA1=0 BS=[0, 0, 0, 0, 0] BP=[1, 0, 0, 0, 0, 0, 0, 0]	.	.	.	2.347	18.47	0.103	5.94	.	.	.	Armadillo-like helical|Armadillo-type fold	APC:uc011cvt.2:exon8:c.G1128T:p.Q376H,APC:uc003kpy.4:exon10:c.G1182T:p.Q394H,APC:uc003kpz.4:exon11:c.G1182T:p.Q394H,APC:uc010jbz.3:exon11:c.G333T:p.Q111H	.	-0.702	AFR:.,AMR:.,EAS:.,FIN:.,NFE:.,OTH:.,ASJ:.	611731	114500;114550;135290;175100;613659;	220460;247806;733;79665;99818;873;449;88673;	220460|Attenuated familial adenomatous polyposis|-|Autosomal dominant<br>or&nbsp;Autosomal recessive|Adult|175100 608456 612591 615083 616415~247806|APC-related attenuated familial adenomatous polyposis|-|Autosomal dominant<br>or&nbsp;Autosomal recessive|-|175100~733|Familial adenomatous polyposis|1-9 / 100 000|Autosomal dominant<br>or&nbsp;Autosomal recessive|Adult|175100~79665|Gardner syndrome|…	0.5
5	112154969	112154969	C	T	APC	exonic	nonsynonymous SNV	ENSG00000134982	rs137854567	ENSG00000134982:ENST00000507379:exon8:c.C1186T:p.R396C,ENSG00000134982:ENST00000257430:exon10:c.C1240T:p.R414C,ENSG00000134982:ENST00000457016:exon10:c.C1240T:p.R414C,ENSG00000134982:ENST00000512211:exon10:c.C1240T:p.R414C,ENSG00000134982:ENST00000508376:exon11:c.C1240T:p.R414C	APC:NM_001127511:exon8:c.C1186T:p.R396C,APC:NM_000038:exon10:c.C1240T:p.R414C,APC:NM_001127510:exon11:c.C1240T:p.R414C	clinvar: Pathogenic|Uncertain significance|Benign|other|other|Likely benign	InterVar: Likely benign PVS1=0 PS=[0, 0, 0, 0, 0] PM=[1, 1, 0, 0, 0, 0, 0] PP=[0, 0, 0, 0, 1, 0] BA1=0 BS=[0, 1, 0, 0, 0] BP=[1, 0, 0, 0, 0, 1, 0, 0]	0.0004	0.0004	0.000399361	7.564	34	0	5.94	.	.	.	Armadillo-like helical|Armadillo-type fold	APC:uc011cvt.2:exon8:c.C1186T:p.R396C,APC:uc003kpy.4:exon10:c.C1240T:p.R414C,APC:uc003kpz.4:exon11:c.C1240T:p.R414C,APC:uc010jbz.3:exon11:c.C391T:p.R131C	.	-0.066	AFR:0,AMR:0,EAS:0,FIN:0.0017,NFE:0.0005,OTH:0,ASJ:0	611731	114500;114550;135290;175100;613659;	220460;247806;733;79665;99818;873;449;88673;	220460|Attenuated familial adenomatous polyposis|-|Autosomal dominant<br>or&nbsp;Autosomal recessive|Adult|175100 608456 612591 615083 616415~247806|APC-related attenuated familial adenomatous polyposis|-|Autosomal dominant<br>or&nbsp;Autosomal recessive|-|175100~733|Familial adenomatous polyposis|1-9 / 100 000|Autosomal dominant<br>or&nbsp;Autosomal recessive|Adult|175100~79665|Gardner syndrome|…	0.5
5	112154969	112154969	C	T	APC	exonic	nonsynonymous SNV	ENSG00000134982	rs137854567	ENSG00000134982:ENST00000507379:exon8:c.C1186T:p.R396C,ENSG00000134982:ENST00000257430:exon10:c.C1240T:p.R414C,ENSG00000134982:ENST00000457016:exon10:c.C1240T:p.R414C,ENSG00000134982:ENST00000512211:exon10:c.C1240T:p.R414C,ENSG00000134982:ENST00000508376:exon11:c.C1240T:p.R414C	APC:NM_001127511:exon8:c.C1186T:p.R396C,APC:NM_000038:exon10:c.C1240T:p.R414C,APC:NM_001127510:exon11:c.C1240T:p.R414C	clinvar: Pathogenic|Uncertain significance|Benign|other|other|Likely benign	InterVar: Likely benign PVS1=0 PS=[0, 0, 0, 0, 0] PM=[1, 1, 0, 0, 0, 0, 0] PP=[0, 0, 0, 0, 1, 0] BA1=0 BS=[0, 1, 0, 0, 0] BP=[1, 0, 0, 0, 0, 1, 0, 0]	0.0004	0.0004	0.000399361	7.564	34	0	5.94	.	.	.	Armadillo-like helical|Armadillo-type fold	APC:uc011cvt.2:exon8:c.C1186T:p.R396C,APC:uc003kpy.4:exon10:c.C1240T:p.R414C,APC:uc003kpz.4:exon11:c.C1240T:p.R414C,APC:uc010jbz.3:exon11:c.C391T:p.R131C	.	-0.066	AFR:0,AMR:0,EAS:0,FIN:0.0017,NFE:0.0005,OTH:0,ASJ:0	611731	114500;114550;135290;175100;613659;	220460;247806;733;79665;99818;873;449;88673;	220460|Attenuated familial adenomatous polyposis|-|Autosomal dominant<br>or&nbsp;Autosomal recessive|Adult|175100 608456 612591 615083 616415~247806|APC-related attenuated familial adenomatous polyposis|-|Autosomal dominant<br>or&nbsp;Autosomal recessive|-|175100~733|Familial adenomatous polyposis|1-9 / 100 000|Autosomal dominant<br>or&nbsp;Autosomal recessive|Adult|175100~79665|Gardner syndrome|…	0.5
5	112154970	112154970	G	A	APC	exonic	nonsynonymous SNV	ENSG00000134982	rs730881233	ENSG00000134982:ENST00000507379:exon8:c.G1187A:p.R396H,ENSG00000134982:ENST00000257430:exon10:c.G1241A:p.R414H,ENSG00000134982:ENST00000457016:exon10:c.G1241A:p.R414H,ENSG00000134982:ENST00000512211:exon10:c.G1241A:p.R414H,ENSG00000134982:ENST00000508376:exon11:c.G1241A:p.R414H	APC:NM_001127511:exon8:c.G1187A:p.R396H,APC:NM_000038:exon10:c.G1241A:p.R414H,APC:NM_001127510:exon11:c.G1241A:p.R414H	clinvar: Uncertain significance|Uncertain significance	InterVar: Uncertain significance PVS1=0 PS=[0, 0, 0, 0, 0] PM=[1, 1, 0, 0, 0, 0, 0] PP=[0, 0, 0, 0, 0, 0] BA1=0 BS=[0, 0, 0, 0, 0] BP=[1, 0, 0, 0, 0, 0, 0, 0]	.	.	.	6.855	33	0.01	5.94	.	.	.	Armadillo-like helical|Armadillo-type fold	APC:uc011cvt.2:exon8:c.G1187A:p.R396H,APC:uc003kpy.4:exon10:c.G1241A:p.R414H,APC:uc003kpz.4:exon11:c.G1241A:p.R414H,APC:uc010jbz.3:exon11:c.G392A:p.R131H	.	-0.165	AFR:.,AMR:.,EAS:.,FIN:.,NFE:.,OTH:.,ASJ:.	611731	114500;114550;135290;175100;613659;	220460;247806;733;79665;99818;873;449;88673;	220460|Attenuated familial adenomatous polyposis|-|Autosomal dominant<br>or&nbsp;Autosomal recessive|Adult|175100 608456 612591 615083 616415~247806|APC-related attenuated familial adenomatous polyposis|-|Autosomal dominant<br>or&nbsp;Autosomal recessive|-|175100~733|Familial adenomatous polyposis|1-9 / 100 000|Autosomal dominant<br>or&nbsp;Autosomal recessive|Adult|175100~79665|Gardner syndrome|…	0.5
5	112154972	112154972	G	A	APC	exonic	nonsynonymous SNV	ENSG00000134982	rs756336949	ENSG00000134982:ENST00000507379:exon8:c.G1189A:p.A397T,ENSG00000134982:ENST00000257430:exon10:c.G1243A:p.A415T,ENSG00000134982:ENST00000457016:exon10:c.G1243A:p.A415T,ENSG00000134982:ENST00000512211:exon10:c.G1243A:p.A415T,ENSG00000134982:ENST00000508376:exon11:c.G1243A:p.A415T	APC:NM_001127511:exon8:c.G1189A:p.A397T,APC:NM_000038:exon10:c.G1243A:p.A415T,APC:NM_001127510:exon11:c.G1243A:p.A415T	clinvar: Uncertain significance|Uncertain significance	InterVar: Uncertain significance PVS1=0 PS=[0, 0, 0, 0, 0] PM=[1, 1, 0, 0, 0, 0, 0] PP=[0, 0, 0, 0, 0, 0] BA1=0 BS=[0, 0, 0, 0, 0] BP=[1, 0, 0, 0, 0, 0, 0, 0]	.	.	.	2.106	16.9	0.282	5.94	.	.	.	Armadillo-like helical|Armadillo-type fold	APC:uc011cvt.2:exon8:c.G1189A:p.A397T,APC:uc003kpy.4:exon10:c.G1243A:p.A415T,APC:uc003kpz.4:exon11:c.G1243A:p.A415T,APC:uc010jbz.3:exon11:c.G394A:p.A132T	.	-0.924	AFR:.,AMR:.,EAS:.,FIN:.,NFE:.,OTH:.,ASJ:.	611731	114500;114550;135290;175100;613659;	220460;247806;733;79665;99818;873;449;88673;	220460|Attenuated familial adenomatous polyposis|-|Autosomal dominant<br>or&nbsp;Autosomal recessive|Adult|175100 608456 612591 615083 616415~247806|APC-related attenuated familial adenomatous polyposis|-|Autosomal dominant<br>or&nbsp;Autosomal recessive|-|175100~733|Familial adenomatous polyposis|1-9 / 100 000|Autosomal dominant<br>or&nbsp;Autosomal recessive|Adult|175100~79665|Gardner syndrome|…	0.5
5	112173381	112173381	C	T	APC	exonic	nonsynonymous SNV	ENSG00000134982	rs761733547	ENSG00000134982:ENST00000504915:exon7:c.C779T:p.A260V,ENSG00000134982:ENST00000507379:exon14:c.C2036T:p.A679V,ENSG00000134982:ENST00000257430:exon16:c.C2090T:p.A697V,ENSG00000134982:ENST00000457016:exon16:c.C2090T:p.A697V,ENSG00000134982:ENST00000512211:exon16:c.C2090T:p.A697V,ENSG00000134982:ENST00000508376:exon17:c.C2090T:p.A697V	APC:NM_001127511:exon14:c.C2036T:p.A679V,APC:NM_000038:exon16:c.C2090T:p.A697V,APC:NM_001127510:exon17:c.C2090T:p.A697V	clinvar: Uncertain significance|Uncertain significance	InterVar: Uncertain significance PVS1=0 PS=[0, 0, 0, 0, 0] PM=[1, 1, 0, 0, 0, 0, 0] PP=[0, 0, 0, 0, 0, 0] BA1=0 BS=[0, 0, 0, 0, 0] BP=[1, 0, 0, 0, 0, 0, 0, 0]	.	.	.	3.093	22.5	0.175	6.17	.	.	.	Armadillo-like helical|Armadillo-type fold	APC:uc011cvt.2:exon14:c.C2036T:p.A679V,APC:uc003kpy.4:exon16:c.C2090T:p.A697V,APC:uc003kpz.4:exon17:c.C2090T:p.A697V,APC:uc010jbz.3:exon17:c.C1241T:p.A414V	.	-0.762	AFR:.,AMR:.,EAS:.,FIN:.,NFE:.,OTH:.,ASJ:.	611731	114500;114550;135290;175100;613659;	220460;247806;733;79665;99818;873;449;88673;	220460|Attenuated familial adenomatous polyposis|-|Autosomal dominant<br>or&nbsp;Autosomal recessive|Adult|175100 608456 612591 615083 616415~247806|APC-related attenuated familial adenomatous polyposis|-|Autosomal dominant<br>or&nbsp;Autosomal recessive|-|175100~733|Familial adenomatous polyposis|1-9 / 100 000|Autosomal dominant<br>or&nbsp;Autosomal recessive|Adult|175100~79665|Gardner syndrome|…	0.5
5	112173767	112173767	T	G	APC	exonic	nonsynonymous SNV	ENSG00000134982	rs145245264	ENSG00000134982:ENST00000507379:exon14:c.T2422G:p.L808V,ENSG00000134982:ENST00000257430:exon16:c.T2476G:p.L826V,ENSG00000134982:ENST00000457016:exon16:c.T2476G:p.L826V,ENSG00000134982:ENST00000512211:exon16:c.T2476G:p.L826V,ENSG00000134982:ENST00000508376:exon17:c.T2476G:p.L826V	APC:NM_001127511:exon14:c.T2422G:p.L808V,APC:NM_000038:exon16:c.T2476G:p.L826V,APC:NM_001127510:exon17:c.T2476G:p.L826V	clinvar: Uncertain significance|Likely benign|Uncertain significance	InterVar: Likely benign PVS1=0 PS=[0, 0, 0, 0, 0] PM=[0, 1, 0, 0, 0, 0, 0] PP=[0, 0, 0, 0, 0, 0] BA1=0 BS=[0, 1, 0, 0, 0] BP=[1, 0, 0, 0, 0, 1, 0, 0]	0.0005	0.0004	0.000199681	0.382	6.453	0.056	2.46	.	.	.	.	APC:uc010jca.3:exon3:c.T376G:p.L126V,APC:uc011cvt.2:exon14:c.T2422G:p.L808V,APC:uc003kpy.4:exon16:c.T2476G:p.L826V,APC:uc003kpz.4:exon17:c.T2476G:p.L826V,APC:uc010jbz.3:exon17:c.T1627G:p.L543V	.	-0.108	AFR:0.0019,AMR:0,EAS:0,FIN:0,NFE:0,OTH:0,ASJ:0	611731	114500;114550;135290;175100;613659;	220460;247806;733;79665;99818;873;449;88673;	220460|Attenuated familial adenomatous polyposis|-|Autosomal dominant<br>or&nbsp;Autosomal recessive|Adult|175100 608456 612591 615083 616415~247806|APC-related attenuated familial adenomatous polyposis|-|Autosomal dominant<br>or&nbsp;Autosomal recessive|-|175100~733|Familial adenomatous polyposis|1-9 / 100 000|Autosomal dominant<br>or&nbsp;Autosomal recessive|Adult|175100~79665|Gardner syndrome|…	0.5
5	112174096	112174096	C	A	APC	exonic	stopgain	ENSG00000134982	rs137854575	ENSG00000134982:ENST00000507379:exon14:c.C2751A:p.Y917X,ENSG00000134982:ENST00000257430:exon16:c.C2805A:p.Y935X,ENSG00000134982:ENST00000457016:exon16:c.C2805A:p.Y935X,ENSG00000134982:ENST00000512211:exon16:c.C2805A:p.Y935X,ENSG00000134982:ENST00000508376:exon17:c.C2805A:p.Y935X	APC:NM_001127511:exon14:c.C2751A:p.Y917X,APC:NM_000038:exon16:c.C2805A:p.Y935X,APC:NM_001127510:exon17:c.C2805A:p.Y935X	clinvar: Pathogenic|Pathogenic|Pathogenic|Pathogenic|Pathogenic	InterVar: Uncertain significance PVS1=0 PS=[0, 0, 0, 0, 0] PM=[0, 1, 0, 0, 0, 0, 0] PP=[0, 0, 1, 0, 1, 0] BA1=0 BS=[0, 0, 0, 0, 0] BP=[0, 0, 0, 0, 0, 0, 0, 0]	.	.	.	10.828	36	.	4.9	.	.	.	.	APC:uc010jca.3:exon3:c.C705A:p.Y235X,APC:uc011cvt.2:exon14:c.C2751A:p.Y917X,APC:uc003kpy.4:exon16:c.C2805A:p.Y935X,APC:uc003kpz.4:exon17:c.C2805A:p.Y935X,APC:uc010jbz.3:exon17:c.C1956A:p.Y652X	.	.	AFR:.,AMR:.,EAS:.,FIN:.,NFE:.,OTH:.,ASJ:.	611731	114500;114550;135290;175100;613659;	220460;247806;733;79665;99818;873;449;88673;	220460|Attenuated familial adenomatous polyposis|-|Autosomal dominant<br>or&nbsp;Autosomal recessive|Adult|175100 608456 612591 615083 616415~247806|APC-related attenuated familial adenomatous polyposis|-|Autosomal dominant<br>or&nbsp;Autosomal recessive|-|175100~733|Familial adenomatous polyposis|1-9 / 100 000|Autosomal dominant<br>or&nbsp;Autosomal recessive|Adult|175100~79665|Gardner syndrome|…	0.5
5	112174138	112174138	G	T	APC	exonic	nonsynonymous SNV	ENSG00000134982	rs147394539	ENSG00000134982:ENST00000507379:exon14:c.G2793T:p.M931I,ENSG00000134982:ENST00000257430:exon16:c.G2847T:p.M949I,ENSG00000134982:ENST00000457016:exon16:c.G2847T:p.M949I,ENSG00000134982:ENST00000512211:exon16:c.G2847T:p.M949I,ENSG00000134982:ENST00000508376:exon17:c.G2847T:p.M949I	APC:NM_001127511:exon14:c.G2793T:p.M931I,APC:NM_000038:exon16:c.G2847T:p.M949I,APC:NM_001127510:exon17:c.G2847T:p.M949I	clinvar: Uncertain significance|Likely benign|other	InterVar: Likely benign PVS1=0 PS=[0, 0, 0, 0, 0] PM=[0, 1, 0, 0, 0, 0, 0] PP=[0, 0, 0, 0, 0, 0] BA1=0 BS=[0, 0, 0, 0, 0] BP=[1, 0, 0, 0, 0, 1, 0, 0]	9.686E-05	0.0004	.	0.934	10.28	0.13	3.06	.	.	.	.	APC:uc010jca.3:exon3:c.G747T:p.M249I,APC:uc011cvt.2:exon14:c.G2793T:p.M931I,APC:uc003kpy.4:exon16:c.G2847T:p.M949I,APC:uc003kpz.4:exon17:c.G2847T:p.M949I,APC:uc010jbz.3:exon17:c.G1998T:p.M666I	.	-0.374	AFR:0.0002,AMR:0.0012,EAS:0,FIN:0,NFE:0,OTH:0,ASJ:0	611731	114500;114550;135290;175100;613659;	220460;247806;733;79665;99818;873;449;88673;	220460|Attenuated familial adenomatous polyposis|-|Autosomal dominant<br>or&nbsp;Autosomal recessive|Adult|175100 608456 612591 615083 616415~247806|APC-related attenuated familial adenomatous polyposis|-|Autosomal dominant<br>or&nbsp;Autosomal recessive|-|175100~733|Familial adenomatous polyposis|1-9 / 100 000|Autosomal dominant<br>or&nbsp;Autosomal recessive|Adult|175100~79665|Gardner syndrome|…	0.5
5	112174257	112174257	A	G	APC	exonic	nonsynonymous SNV	ENSG00000134982	rs770976457	ENSG00000134982:ENST00000507379:exon14:c.A2912G:p.D971G,ENSG00000134982:ENST00000257430:exon16:c.A2966G:p.D989G,ENSG00000134982:ENST00000457016:exon16:c.A2966G:p.D989G,ENSG00000134982:ENST00000512211:exon16:c.A2966G:p.D989G,ENSG00000134982:ENST00000508376:exon17:c.A2966G:p.D989G	APC:NM_001127511:exon14:c.A2912G:p.D971G,APC:NM_000038:exon16:c.A2966G:p.D989G,APC:NM_001127510:exon17:c.A2966G:p.D989G	clinvar: Uncertain significance	InterVar: Uncertain significance PVS1=0 PS=[0, 0, 0, 0, 0] PM=[0, 1, 0, 0, 0, 0, 0] PP=[0, 0, 1, 0, 0, 0] BA1=0 BS=[0, 0, 0, 0, 0] BP=[1, 0, 0, 0, 0, 0, 0, 0]	.	.	.	5.096	25.3	0.011	5.75	.	.	.	.	APC:uc010jca.3:exon3:c.A866G:p.D289G,APC:uc011cvt.2:exon14:c.A2912G:p.D971G,APC:uc003kpy.4:exon16:c.A2966G:p.D989G,APC:uc003kpz.4:exon17:c.A2966G:p.D989G,APC:uc010jbz.3:exon17:c.A2117G:p.D706G	.	0.852	AFR:.,AMR:.,EAS:.,FIN:.,NFE:.,OTH:.,ASJ:.	611731	114500;114550;135290;175100;613659;	220460;247806;733;79665;99818;873;449;88673;	220460|Attenuated familial adenomatous polyposis|-|Autosomal dominant<br>or&nbsp;Autosomal recessive|Adult|175100 608456 612591 615083 616415~247806|APC-related attenuated familial adenomatous polyposis|-|Autosomal dominant<br>or&nbsp;Autosomal recessive|-|175100~733|Familial adenomatous polyposis|1-9 / 100 000|Autosomal dominant<br>or&nbsp;Autosomal recessive|Adult|175100~79665|Gardner syndrome|…	0.5
5	112174257	112174257	A	G	APC	exonic	nonsynonymous SNV	ENSG00000134982	rs770976457	ENSG00000134982:ENST00000507379:exon14:c.A2912G:p.D971G,ENSG00000134982:ENST00000257430:exon16:c.A2966G:p.D989G,ENSG00000134982:ENST00000457016:exon16:c.A2966G:p.D989G,ENSG00000134982:ENST00000512211:exon16:c.A2966G:p.D989G,ENSG00000134982:ENST00000508376:exon17:c.A2966G:p.D989G	APC:NM_001127511:exon14:c.A2912G:p.D971G,APC:NM_000038:exon16:c.A2966G:p.D989G,APC:NM_001127510:exon17:c.A2966G:p.D989G	clinvar: Uncertain significance	InterVar: Uncertain significance PVS1=0 PS=[0, 0, 0, 0, 0] PM=[0, 1, 0, 0, 0, 0, 0] PP=[0, 0, 1, 0, 0, 0] BA1=0 BS=[0, 0, 0, 0, 0] BP=[1, 0, 0, 0, 0, 0, 0, 0]	.	.	.	5.096	25.3	0.011	5.75	.	.	.	.	APC:uc010jca.3:exon3:c.A866G:p.D289G,APC:uc011cvt.2:exon14:c.A2912G:p.D971G,APC:uc003kpy.4:exon16:c.A2966G:p.D989G,APC:uc003kpz.4:exon17:c.A2966G:p.D989G,APC:uc010jbz.3:exon17:c.A2117G:p.D706G	.	0.852	AFR:.,AMR:.,EAS:.,FIN:.,NFE:.,OTH:.,ASJ:.	611731	114500;114550;135290;175100;613659;	220460;247806;733;79665;99818;873;449;88673;	220460|Attenuated familial adenomatous polyposis|-|Autosomal dominant<br>or&nbsp;Autosomal recessive|Adult|175100 608456 612591 615083 616415~247806|APC-related attenuated familial adenomatous polyposis|-|Autosomal dominant<br>or&nbsp;Autosomal recessive|-|175100~733|Familial adenomatous polyposis|1-9 / 100 000|Autosomal dominant<br>or&nbsp;Autosomal recessive|Adult|175100~79665|Gardner syndrome|…	0.5
5	112174540	112174540	T	G	APC	exonic	nonsynonymous SNV	ENSG00000134982	rs201629780	ENSG00000134982:ENST00000507379:exon14:c.T3195G:p.D1065E,ENSG00000134982:ENST00000257430:exon16:c.T3249G:p.D1083E,ENSG00000134982:ENST00000457016:exon16:c.T3249G:p.D1083E,ENSG00000134982:ENST00000512211:exon16:c.T3249G:p.D1083E,ENSG00000134982:ENST00000508376:exon17:c.T3249G:p.D1083E	APC:NM_001127511:exon14:c.T3195G:p.D1065E,APC:NM_000038:exon16:c.T3249G:p.D1083E,APC:NM_001127510:exon17:c.T3249G:p.D1083E	clinvar: Uncertain significance|Benign|Likely benign|Likely benign	InterVar: Likely benign PVS1=0 PS=[0, 0, 0, 0, 0] PM=[0, 1, 0, 0, 0, 0, 0] PP=[0, 0, 0, 0, 0, 0] BA1=0 BS=[0, 0, 0, 0, 0] BP=[1, 0, 0, 0, 0, 1, 0, 0]	9.684E-05	0.0002	.	0.778	9.327	0.292	4.45	.	.	.	.	APC:uc010jca.3:exon3:c.T1149G:p.D383E,APC:uc011cvt.2:exon14:c.T3195G:p.D1065E,APC:uc003kpy.4:exon16:c.T3249G:p.D1083E,APC:uc003kpz.4:exon17:c.T3249G:p.D1083E,APC:uc010jbz.3:exon17:c.T2400G:p.D800E	.	-0.606	AFR:0,AMR:0,EAS:0,FIN:0,NFE:0.0002,OTH:0,ASJ:0	611731	114500;114550;135290;175100;613659;	220460;247806;733;79665;99818;873;449;88673;	220460|Attenuated familial adenomatous polyposis|-|Autosomal dominant<br>or&nbsp;Autosomal recessive|Adult|175100 608456 612591 615083 616415~247806|APC-related attenuated familial adenomatous polyposis|-|Autosomal dominant<br>or&nbsp;Autosomal recessive|-|175100~733|Familial adenomatous polyposis|1-9 / 100 000|Autosomal dominant<br>or&nbsp;Autosomal recessive|Adult|175100~79665|Gardner syndrome|…	0.5
5	112174665	112174665	T	C	APC	exonic	nonsynonymous SNV	ENSG00000134982	rs377278397	ENSG00000134982:ENST00000507379:exon14:c.T3320C:p.V1107A,ENSG00000134982:ENST00000257430:exon16:c.T3374C:p.V1125A,ENSG00000134982:ENST00000457016:exon16:c.T3374C:p.V1125A,ENSG00000134982:ENST00000512211:exon16:c.T3374C:p.V1125A,ENSG00000134982:ENST00000508376:exon17:c.T3374C:p.V1125A	APC:NM_001127511:exon14:c.T3320C:p.V1107A,APC:NM_000038:exon16:c.T3374C:p.V1125A,APC:NM_001127510:exon17:c.T3374C:p.V1125A	clinvar: Benign|Likely benign|Uncertain significance|Likely benign	InterVar: Likely benign PVS1=0 PS=[0, 0, 0, 0, 0] PM=[0, 0, 0, 0, 0, 0, 0] PP=[0, 0, 0, 0, 0, 0] BA1=0 BS=[1, 0, 0, 0, 0] BP=[1, 0, 0, 0, 0, 1, 0, 0]	0.0005	.	.	0.561	7.885	0.188	5.76	.	.	.	.	APC:uc010jca.3:exon3:c.T1274C:p.V425A,APC:uc011cvt.2:exon14:c.T3320C:p.V1107A,APC:uc003kpy.4:exon16:c.T3374C:p.V1125A,APC:uc003kpz.4:exon17:c.T3374C:p.V1125A,APC:uc010jbz.3:exon17:c.T2525C:p.V842A	.	-0.163	AFR:0.0001,AMR:0,EAS:0.0099,FIN:0,NFE:0,OTH:0,ASJ:0	611731	114500;114550;135290;175100;613659;	220460;247806;733;79665;99818;873;449;88673;	220460|Attenuated familial adenomatous polyposis|-|Autosomal dominant<br>or&nbsp;Autosomal recessive|Adult|175100 608456 612591 615083 616415~247806|APC-related attenuated familial adenomatous polyposis|-|Autosomal dominant<br>or&nbsp;Autosomal recessive|-|175100~733|Familial adenomatous polyposis|1-9 / 100 000|Autosomal dominant<br>or&nbsp;Autosomal recessive|Adult|175100~79665|Gardner syndrome|…	0.5
5	112174669	112174669	C	G	APC	exonic	nonsynonymous SNV	ENSG00000134982	rs149353082	ENSG00000134982:ENST00000507379:exon14:c.C3324G:p.S1108R,ENSG00000134982:ENST00000257430:exon16:c.C3378G:p.S1126R,ENSG00000134982:ENST00000457016:exon16:c.C3378G:p.S1126R,ENSG00000134982:ENST00000512211:exon16:c.C3378G:p.S1126R,ENSG00000134982:ENST00000508376:exon17:c.C3378G:p.S1126R	APC:NM_001127511:exon14:c.C3324G:p.S1108R,APC:NM_000038:exon16:c.C3378G:p.S1126R,APC:NM_001127510:exon17:c.C3378G:p.S1126R	clinvar: Uncertain significance|Uncertain significance	InterVar: Likely benign PVS1=0 PS=[0, 0, 0, 0, 0] PM=[0, 1, 0, 0, 0, 0, 0] PP=[0, 0, 0, 0, 0, 0] BA1=0 BS=[0, 1, 0, 0, 0] BP=[1, 0, 0, 0, 0, 0, 0, 0]	.	.	0.000199681	2.819	21.5	0.007	4	.	.	.	.	APC:uc010jca.3:exon3:c.C1278G:p.S426R,APC:uc011cvt.2:exon14:c.C3324G:p.S1108R,APC:uc003kpy.4:exon16:c.C3378G:p.S1126R,APC:uc003kpz.4:exon17:c.C3378G:p.S1126R,APC:uc010jbz.3:exon17:c.C2529G:p.S843R	.	-0.105	AFR:.,AMR:.,EAS:.,FIN:.,NFE:.,OTH:.,ASJ:.	611731	114500;114550;135290;175100;613659;	220460;247806;733;79665;99818;873;449;88673;	220460|Attenuated familial adenomatous polyposis|-|Autosomal dominant<br>or&nbsp;Autosomal recessive|Adult|175100 608456 612591 615083 616415~247806|APC-related attenuated familial adenomatous polyposis|-|Autosomal dominant<br>or&nbsp;Autosomal recessive|-|175100~733|Familial adenomatous polyposis|1-9 / 100 000|Autosomal dominant<br>or&nbsp;Autosomal recessive|Adult|175100~79665|Gardner syndrome|…	0.5
5	112174770	112174770	C	A	APC	exonic	nonsynonymous SNV	ENSG00000134982	rs201004111	ENSG00000134982:ENST00000257430:exon16:c.C3479A:p.T1160K,ENSG00000134982:ENST00000457016:exon16:c.C3479A:p.T1160K,ENSG00000134982:ENST00000512211:exon16:c.C3479A:p.T1160K,ENSG00000134982:ENST00000508376:exon17:c.C3479A:p.T1160K	APC:NM_001127511:exon14:c.C3425A:p.T1142K,APC:NM_000038:exon16:c.C3479A:p.T1160K,APC:NM_001127510:exon17:c.C3479A:p.T1160K	clinvar: Uncertain significance|Likely benign|Uncertain significance|Uncertain significance|Uncertain significance	InterVar: Likely benign PVS1=0 PS=[0, 0, 0, 0, 0] PM=[0, 1, 0, 0, 0, 0, 0] PP=[0, 0, 1, 0, 0, 0] BA1=0 BS=[0, 0, 0, 0, 0] BP=[1, 0, 0, 0, 0, 1, 0, 0]	0.0003	0.0002	.	4.454	24.2	0.034	5.76	.	.	.	.	APC:uc010jca.3:exon3:c.C1379A:p.T460K,APC:uc011cvt.2:exon14:c.C3425A:p.T1142K,APC:uc003kpy.4:exon16:c.C3479A:p.T1160K,APC:uc003kpz.4:exon17:c.C3479A:p.T1160K,APC:uc010jbz.3:exon17:c.C2630A:p.T877K	.	0.251	AFR:0.0002,AMR:0,EAS:0,FIN:0,NFE:0.0004,OTH:0,ASJ:0	611731	114500;114550;135290;175100;613659;	220460;247806;733;79665;99818;873;449;88673;	220460|Attenuated familial adenomatous polyposis|-|Autosomal dominant<br>or&nbsp;Autosomal recessive|Adult|175100 608456 612591 615083 616415~247806|APC-related attenuated familial adenomatous polyposis|-|Autosomal dominant<br>or&nbsp;Autosomal recessive|-|175100~733|Familial adenomatous polyposis|1-9 / 100 000|Autosomal dominant<br>or&nbsp;Autosomal recessive|Adult|175100~79665|Gardner syndrome|…	0.5
5	112175100	112175100	G	T	APC	exonic	nonsynonymous SNV	ENSG00000134982	.	ENSG00000134982:ENST00000257430:exon16:c.G3809T:p.C1270F,ENSG00000134982:ENST00000457016:exon16:c.G3809T:p.C1270F,ENSG00000134982:ENST00000512211:exon16:c.G3809T:p.C1270F,ENSG00000134982:ENST00000508376:exon17:c.G3809T:p.C1270F	APC:NM_001127511:exon14:c.G3755T:p.C1252F,APC:NM_000038:exon16:c.G3809T:p.C1270F,APC:NM_001127510:exon17:c.G3809T:p.C1270F	clinvar: UNK	InterVar: Uncertain significance PVS1=0 PS=[0, 0, 0, 0, 0] PM=[0, 1, 0, 0, 0, 0, 0] PP=[0, 0, 1, 0, 0, 0] BA1=0 BS=[0, 0, 0, 0, 0] BP=[1, 0, 0, 0, 0, 0, 0, 0]	.	.	.	5.424	26	0.004	6.03	.	.	.	.	APC:uc010jca.3:exon3:c.G1709T:p.C570F,APC:uc011cvt.2:exon14:c.G3755T:p.C1252F,APC:uc003kpy.4:exon16:c.G3809T:p.C1270F,APC:uc003kpz.4:exon17:c.G3809T:p.C1270F,APC:uc010jbz.3:exon17:c.G2960T:p.C987F	.	0.186	AFR:.,AMR:.,EAS:.,FIN:.,NFE:.,OTH:.,ASJ:.	611731	114500;114550;135290;175100;613659;	220460;247806;733;79665;99818;873;449;88673;	220460|Attenuated familial adenomatous polyposis|-|Autosomal dominant<br>or&nbsp;Autosomal recessive|Adult|175100 608456 612591 615083 616415~247806|APC-related attenuated familial adenomatous polyposis|-|Autosomal dominant<br>or&nbsp;Autosomal recessive|-|175100~733|Familial adenomatous polyposis|1-9 / 100 000|Autosomal dominant<br>or&nbsp;Autosomal recessive|Adult|175100~79665|Gardner syndrome|…	0.5
5	112175271	112175271	C	T	APC	exonic	nonsynonymous SNV	ENSG00000134982	.	ENSG00000134982:ENST00000257430:exon16:c.C3980T:p.S1327L,ENSG00000134982:ENST00000457016:exon16:c.C3980T:p.S1327L,ENSG00000134982:ENST00000508376:exon17:c.C3980T:p.S1327L	APC:NM_001127511:exon14:c.C3926T:p.S1309L,APC:NM_000038:exon16:c.C3980T:p.S1327L,APC:NM_001127510:exon17:c.C3980T:p.S1327L	clinvar: UNK	InterVar: Uncertain significance PVS1=0 PS=[0, 0, 0, 0, 0] PM=[0, 1, 0, 0, 0, 0, 0] PP=[0, 0, 0, 0, 0, 0] BA1=0 BS=[0, 0, 0, 0, 0] BP=[1, 0, 0, 0, 0, 0, 0, 0]	.	.	.	0.769	9.273	0.089	6.03	.	.	.	.	APC:uc010jca.3:exon3:c.C1880T:p.S627L,APC:uc011cvt.2:exon14:c.C3926T:p.S1309L,APC:uc003kpy.4:exon16:c.C3980T:p.S1327L,APC:uc003kpz.4:exon17:c.C3980T:p.S1327L,APC:uc010jbz.3:exon17:c.C3131T:p.S1044L	.	-0.61	AFR:.,AMR:.,EAS:.,FIN:.,NFE:.,OTH:.,ASJ:.	611731	114500;114550;135290;175100;613659;	220460;247806;733;79665;99818;873;449;88673;	220460|Attenuated familial adenomatous polyposis|-|Autosomal dominant<br>or&nbsp;Autosomal recessive|Adult|175100 608456 612591 615083 616415~247806|APC-related attenuated familial adenomatous polyposis|-|Autosomal dominant<br>or&nbsp;Autosomal recessive|-|175100~733|Familial adenomatous polyposis|1-9 / 100 000|Autosomal dominant<br>or&nbsp;Autosomal recessive|Adult|175100~79665|Gardner syndrome|…	0.5
5	112175363	112175363	G	A	APC	exonic	nonsynonymous SNV	ENSG00000134982	rs139618756	ENSG00000134982:ENST00000257430:exon16:c.G4072A:p.A1358T,ENSG00000134982:ENST00000457016:exon16:c.G4072A:p.A1358T,ENSG00000134982:ENST00000508376:exon17:c.G4072A:p.A1358T	APC:NM_001127511:exon14:c.G4018A:p.A1340T,APC:NM_000038:exon16:c.G4072A:p.A1358T,APC:NM_001127510:exon17:c.G4072A:p.A1358T	clinvar: Uncertain significance|Uncertain significance|Uncertain significance	InterVar: Uncertain significance PVS1=0 PS=[0, 0, 0, 0, 0] PM=[0, 1, 0, 0, 0, 0, 0] PP=[0, 0, 1, 0, 0, 0] BA1=0 BS=[0, 0, 0, 0, 0] BP=[1, 0, 0, 0, 0, 0, 0, 0]	3.23E-05	0.0002	.	4.792	24.7	0.048	6.17	.	.	.	.	APC:uc010jca.3:exon3:c.G1972A:p.A658T,APC:uc011cvt.2:exon14:c.G4018A:p.A1340T,APC:uc003kpy.4:exon16:c.G4072A:p.A1358T,APC:uc003kpz.4:exon17:c.G4072A:p.A1358T,APC:uc010jbz.3:exon17:c.G3223A:p.A1075T	.	0.388	AFR:0,AMR:0,EAS:0,FIN:0,NFE:6.664e-05,OTH:0,ASJ:0	611731	114500;114550;135290;175100;613659;	220460;247806;733;79665;99818;873;449;88673;	220460|Attenuated familial adenomatous polyposis|-|Autosomal dominant<br>or&nbsp;Autosomal recessive|Adult|175100 608456 612591 615083 616415~247806|APC-related attenuated familial adenomatous polyposis|-|Autosomal dominant<br>or&nbsp;Autosomal recessive|-|175100~733|Familial adenomatous polyposis|1-9 / 100 000|Autosomal dominant<br>or&nbsp;Autosomal recessive|Adult|175100~79665|Gardner syndrome|…	0.5
5	112175363	112175363	G	A	APC	exonic	nonsynonymous SNV	ENSG00000134982	rs139618756	ENSG00000134982:ENST00000257430:exon16:c.G4072A:p.A1358T,ENSG00000134982:ENST00000457016:exon16:c.G4072A:p.A1358T,ENSG00000134982:ENST00000508376:exon17:c.G4072A:p.A1358T	APC:NM_001127511:exon14:c.G4018A:p.A1340T,APC:NM_000038:exon16:c.G4072A:p.A1358T,APC:NM_001127510:exon17:c.G4072A:p.A1358T	clinvar: Uncertain significance|Uncertain significance|Uncertain significance	InterVar: Uncertain significance PVS1=0 PS=[0, 0, 0, 0, 0] PM=[0, 1, 0, 0, 0, 0, 0] PP=[0, 0, 1, 0, 0, 0] BA1=0 BS=[0, 0, 0, 0, 0] BP=[1, 0, 0, 0, 0, 0, 0, 0]	3.23E-05	0.0002	.	4.792	24.7	0.048	6.17	.	.	.	.	APC:uc010jca.3:exon3:c.G1972A:p.A658T,APC:uc011cvt.2:exon14:c.G4018A:p.A1340T,APC:uc003kpy.4:exon16:c.G4072A:p.A1358T,APC:uc003kpz.4:exon17:c.G4072A:p.A1358T,APC:uc010jbz.3:exon17:c.G3223A:p.A1075T	.	0.388	AFR:0,AMR:0,EAS:0,FIN:0,NFE:6.664e-05,OTH:0,ASJ:0	611731	114500;114550;135290;175100;613659;	220460;247806;733;79665;99818;873;449;88673;	220460|Attenuated familial adenomatous polyposis|-|Autosomal dominant<br>or&nbsp;Autosomal recessive|Adult|175100 608456 612591 615083 616415~247806|APC-related attenuated familial adenomatous polyposis|-|Autosomal dominant<br>or&nbsp;Autosomal recessive|-|175100~733|Familial adenomatous polyposis|1-9 / 100 000|Autosomal dominant<br>or&nbsp;Autosomal recessive|Adult|175100~79665|Gardner syndrome|…	0.5
5	112175627	112175627	G	A	APC	exonic	nonsynonymous SNV	ENSG00000134982	rs146572883	ENSG00000134982:ENST00000257430:exon16:c.G4336A:p.A1446T,ENSG00000134982:ENST00000457016:exon16:c.G4336A:p.A1446T,ENSG00000134982:ENST00000508376:exon17:c.G4336A:p.A1446T	APC:NM_001127511:exon14:c.G4282A:p.A1428T,APC:NM_000038:exon16:c.G4336A:p.A1446T,APC:NM_001127510:exon17:c.G4336A:p.A1446T	clinvar: Likely benign|Uncertain significance|Likely benign|Likely benign	InterVar: Likely benign PVS1=0 PS=[0, 0, 0, 0, 0] PM=[0, 1, 0, 0, 0, 0, 0] PP=[0, 0, 0, 0, 0, 0] BA1=0 BS=[0, 1, 0, 0, 0] BP=[1, 0, 0, 0, 0, 1, 0, 0]	0.0004	0.0004	0.000798722	0.494	7.388	0.617	4.39	.	.	.	.	APC:uc010jca.3:exon3:c.G2236A:p.A746T,APC:uc011cvt.2:exon14:c.G4282A:p.A1428T,APC:uc003kpy.4:exon16:c.G4336A:p.A1446T,APC:uc003kpz.4:exon17:c.G4336A:p.A1446T,APC:uc010jbz.3:exon17:c.G3487A:p.A1163T	.	-0.777	AFR:0.0014,AMR:0,EAS:0,FIN:0,NFE:0,OTH:0,ASJ:0	611731	114500;114550;135290;175100;613659;	220460;247806;733;79665;99818;873;449;88673;	220460|Attenuated familial adenomatous polyposis|-|Autosomal dominant<br>or&nbsp;Autosomal recessive|Adult|175100 608456 612591 615083 616415~247806|APC-related attenuated familial adenomatous polyposis|-|Autosomal dominant<br>or&nbsp;Autosomal recessive|-|175100~733|Familial adenomatous polyposis|1-9 / 100 000|Autosomal dominant<br>or&nbsp;Autosomal recessive|Adult|175100~79665|Gardner syndrome|…	0.5
5	112175627	112175627	G	A	APC	exonic	nonsynonymous SNV	ENSG00000134982	rs146572883	ENSG00000134982:ENST00000257430:exon16:c.G4336A:p.A1446T,ENSG00000134982:ENST00000457016:exon16:c.G4336A:p.A1446T,ENSG00000134982:ENST00000508376:exon17:c.G4336A:p.A1446T	APC:NM_001127511:exon14:c.G4282A:p.A1428T,APC:NM_000038:exon16:c.G4336A:p.A1446T,APC:NM_001127510:exon17:c.G4336A:p.A1446T	clinvar: Likely benign|Uncertain significance|Likely benign|Likely benign	InterVar: Likely benign PVS1=0 PS=[0, 0, 0, 0, 0] PM=[0, 1, 0, 0, 0, 0, 0] PP=[0, 0, 0, 0, 0, 0] BA1=0 BS=[0, 1, 0, 0, 0] BP=[1, 0, 0, 0, 0, 1, 0, 0]	0.0004	0.0004	0.000798722	0.494	7.388	0.617	4.39	.	.	.	.	APC:uc010jca.3:exon3:c.G2236A:p.A746T,APC:uc011cvt.2:exon14:c.G4282A:p.A1428T,APC:uc003kpy.4:exon16:c.G4336A:p.A1446T,APC:uc003kpz.4:exon17:c.G4336A:p.A1446T,APC:uc010jbz.3:exon17:c.G3487A:p.A1163T	.	-0.777	AFR:0.0014,AMR:0,EAS:0,FIN:0,NFE:0,OTH:0,ASJ:0	611731	114500;114550;135290;175100;613659;	220460;247806;733;79665;99818;873;449;88673;	220460|Attenuated familial adenomatous polyposis|-|Autosomal dominant<br>or&nbsp;Autosomal recessive|Adult|175100 608456 612591 615083 616415~247806|APC-related attenuated familial adenomatous polyposis|-|Autosomal dominant<br>or&nbsp;Autosomal recessive|-|175100~733|Familial adenomatous polyposis|1-9 / 100 000|Autosomal dominant<br>or&nbsp;Autosomal recessive|Adult|175100~79665|Gardner syndrome|…	0.5
5	112175862	112175862	T	G	APC	exonic	nonsynonymous SNV	ENSG00000134982	rs200803739	ENSG00000134982:ENST00000257430:exon16:c.T4571G:p.I1524R,ENSG00000134982:ENST00000457016:exon16:c.T4571G:p.I1524R,ENSG00000134982:ENST00000508376:exon17:c.T4571G:p.I1524R	APC:NM_001127511:exon14:c.T4517G:p.I1506R,APC:NM_000038:exon16:c.T4571G:p.I1524R,APC:NM_001127510:exon17:c.T4571G:p.I1524R	clinvar: Uncertain significance	InterVar: Uncertain significance PVS1=0 PS=[0, 0, 0, 0, 0] PM=[0, 1, 0, 0, 0, 0, 0] PP=[0, 0, 1, 0, 0, 0] BA1=0 BS=[0, 0, 0, 0, 0] BP=[1, 0, 0, 0, 0, 0, 0, 0]	.	.	.	4.98	25.1	0.011	6.16	.	.	.	.	APC:uc010jca.3:exon3:c.T2471G:p.I824R,APC:uc011cvt.2:exon14:c.T4517G:p.I1506R,APC:uc003kpy.4:exon16:c.T4571G:p.I1524R,APC:uc003kpz.4:exon17:c.T4571G:p.I1524R,APC:uc010jbz.3:exon17:c.T3722G:p.I1241R	.	0.406	AFR:.,AMR:.,EAS:.,FIN:.,NFE:.,OTH:.,ASJ:.	611731	114500;114550;135290;175100;613659;	220460;247806;733;79665;99818;873;449;88673;	220460|Attenuated familial adenomatous polyposis|-|Autosomal dominant<br>or&nbsp;Autosomal recessive|Adult|175100 608456 612591 615083 616415~247806|APC-related attenuated familial adenomatous polyposis|-|Autosomal dominant<br>or&nbsp;Autosomal recessive|-|175100~733|Familial adenomatous polyposis|1-9 / 100 000|Autosomal dominant<br>or&nbsp;Autosomal recessive|Adult|175100~79665|Gardner syndrome|…	0.5
5	112175916	112175916	C	G	APC	exonic	nonsynonymous SNV	ENSG00000134982	.	ENSG00000134982:ENST00000257430:exon16:c.C4625G:p.P1542R,ENSG00000134982:ENST00000457016:exon16:c.C4625G:p.P1542R,ENSG00000134982:ENST00000508376:exon17:c.C4625G:p.P1542R	APC:NM_001127511:exon14:c.C4571G:p.P1524R,APC:NM_000038:exon16:c.C4625G:p.P1542R,APC:NM_001127510:exon17:c.C4625G:p.P1542R	clinvar: UNK	InterVar: Uncertain significance PVS1=0 PS=[0, 0, 0, 0, 0] PM=[0, 1, 0, 0, 0, 0, 0] PP=[0, 0, 0, 0, 0, 0] BA1=0 BS=[0, 0, 0, 0, 0] BP=[1, 0, 0, 0, 0, 0, 0, 0]	.	.	.	-0.763	0.052	0.245	4.07	.	.	.	.	APC:uc010jca.3:exon3:c.C2525G:p.P842R,APC:uc011cvt.2:exon14:c.C4571G:p.P1524R,APC:uc003kpy.4:exon16:c.C4625G:p.P1542R,APC:uc003kpz.4:exon17:c.C4625G:p.P1542R,APC:uc010jbz.3:exon17:c.C3776G:p.P1259R	.	-0.686	AFR:.,AMR:.,EAS:.,FIN:.,NFE:.,OTH:.,ASJ:.	611731	114500;114550;135290;175100;613659;	220460;247806;733;79665;99818;873;449;88673;	220460|Attenuated familial adenomatous polyposis|-|Autosomal dominant<br>or&nbsp;Autosomal recessive|Adult|175100 608456 612591 615083 616415~247806|APC-related attenuated familial adenomatous polyposis|-|Autosomal dominant<br>or&nbsp;Autosomal recessive|-|175100~733|Familial adenomatous polyposis|1-9 / 100 000|Autosomal dominant<br>or&nbsp;Autosomal recessive|Adult|175100~79665|Gardner syndrome|…	0.5
5	112176189	112176189	C	T	APC	exonic	nonsynonymous SNV	ENSG00000134982	rs765215625	ENSG00000134982:ENST00000257430:exon16:c.C4898T:p.T1633I,ENSG00000134982:ENST00000457016:exon16:c.C4898T:p.T1633I,ENSG00000134982:ENST00000508376:exon17:c.C4898T:p.T1633I	APC:NM_001127511:exon14:c.C4844T:p.T1615I,APC:NM_000038:exon16:c.C4898T:p.T1633I,APC:NM_001127510:exon17:c.C4898T:p.T1633I	clinvar: Uncertain significance	InterVar: Uncertain significance PVS1=0 PS=[0, 0, 0, 0, 0] PM=[0, 1, 0, 0, 0, 0, 0] PP=[0, 0, 1, 0, 0, 0] BA1=0 BS=[0, 0, 0, 0, 0] BP=[1, 0, 0, 0, 0, 0, 0, 0]	.	.	.	4.39	24.1	0.006	5.61	.	.	.	.	APC:uc010jca.3:exon3:c.C2798T:p.T933I,APC:uc011cvt.2:exon14:c.C4844T:p.T1615I,APC:uc003kpy.4:exon16:c.C4898T:p.T1633I,APC:uc003kpz.4:exon17:c.C4898T:p.T1633I,APC:uc010jbz.3:exon17:c.C4049T:p.T1350I	.	0.028	AFR:.,AMR:.,EAS:.,FIN:.,NFE:.,OTH:.,ASJ:.	611731	114500;114550;135290;175100;613659;	220460;247806;733;79665;99818;873;449;88673;	220460|Attenuated familial adenomatous polyposis|-|Autosomal dominant<br>or&nbsp;Autosomal recessive|Adult|175100 608456 612591 615083 616415~247806|APC-related attenuated familial adenomatous polyposis|-|Autosomal dominant<br>or&nbsp;Autosomal recessive|-|175100~733|Familial adenomatous polyposis|1-9 / 100 000|Autosomal dominant<br>or&nbsp;Autosomal recessive|Adult|175100~79665|Gardner syndrome|…	0.5
5	112176202	112176202	T	G	APC	exonic	nonsynonymous SNV	ENSG00000134982	.	ENSG00000134982:ENST00000257430:exon16:c.T4911G:p.D1637E,ENSG00000134982:ENST00000457016:exon16:c.T4911G:p.D1637E,ENSG00000134982:ENST00000508376:exon17:c.T4911G:p.D1637E	APC:NM_001127511:exon14:c.T4857G:p.D1619E,APC:NM_000038:exon16:c.T4911G:p.D1637E,APC:NM_001127510:exon17:c.T4911G:p.D1637E	clinvar: UNK	InterVar: Likely benign PVS1=0 PS=[0, 0, 0, 0, 0] PM=[0, 1, 0, 0, 0, 0, 0] PP=[0, 0, 0, 0, 0, 0] BA1=0 BS=[0, 0, 0, 0, 0] BP=[1, 0, 0, 1, 0, 0, 0, 0]	.	.	.	3.02	22.3	0.095	-0.834	.	.	.	.	APC:uc010jca.3:exon3:c.T2811G:p.D937E,APC:uc011cvt.2:exon14:c.T4857G:p.D1619E,APC:uc003kpy.4:exon16:c.T4911G:p.D1637E,APC:uc003kpz.4:exon17:c.T4911G:p.D1637E,APC:uc010jbz.3:exon17:c.T4062G:p.D1354E	.	-0.815	AFR:.,AMR:.,EAS:.,FIN:.,NFE:.,OTH:.,ASJ:.	611731	114500;114550;135290;175100;613659;	220460;247806;733;79665;99818;873;449;88673;	220460|Attenuated familial adenomatous polyposis|-|Autosomal dominant<br>or&nbsp;Autosomal recessive|Adult|175100 608456 612591 615083 616415~247806|APC-related attenuated familial adenomatous polyposis|-|Autosomal dominant<br>or&nbsp;Autosomal recessive|-|175100~733|Familial adenomatous polyposis|1-9 / 100 000|Autosomal dominant<br>or&nbsp;Autosomal recessive|Adult|175100~79665|Gardner syndrome|…	0.5
5	112176254	112176254	A	G	APC	exonic	nonsynonymous SNV	ENSG00000134982	rs759441332	ENSG00000134982:ENST00000257430:exon16:c.A4963G:p.T1655A,ENSG00000134982:ENST00000457016:exon16:c.A4963G:p.T1655A,ENSG00000134982:ENST00000508376:exon17:c.A4963G:p.T1655A	APC:NM_001127511:exon14:c.A4909G:p.T1637A,APC:NM_000038:exon16:c.A4963G:p.T1655A,APC:NM_001127510:exon17:c.A4963G:p.T1655A	clinvar: Uncertain significance|Uncertain significance	InterVar: Uncertain significance PVS1=0 PS=[0, 0, 0, 0, 0] PM=[0, 1, 0, 0, 0, 0, 0] PP=[0, 0, 0, 0, 0, 0] BA1=0 BS=[0, 0, 0, 0, 0] BP=[1, 0, 0, 0, 0, 0, 0, 0]	.	.	.	1.605	13.88	0.439	6.16	.	.	.	.	APC:uc010jca.3:exon3:c.A2863G:p.T955A,APC:uc011cvt.2:exon14:c.A4909G:p.T1637A,APC:uc003kpy.4:exon16:c.A4963G:p.T1655A,APC:uc003kpz.4:exon17:c.A4963G:p.T1655A,APC:uc010jbz.3:exon17:c.A4114G:p.T1372A	.	-0.095	AFR:.,AMR:.,EAS:.,FIN:.,NFE:.,OTH:.,ASJ:.	611731	114500;114550;135290;175100;613659;	220460;247806;733;79665;99818;873;449;88673;	220460|Attenuated familial adenomatous polyposis|-|Autosomal dominant<br>or&nbsp;Autosomal recessive|Adult|175100 608456 612591 615083 616415~247806|APC-related attenuated familial adenomatous polyposis|-|Autosomal dominant<br>or&nbsp;Autosomal recessive|-|175100~733|Familial adenomatous polyposis|1-9 / 100 000|Autosomal dominant<br>or&nbsp;Autosomal recessive|Adult|175100~79665|Gardner syndrome|…	0.5
5	112176300	112176300	C	T	APC	exonic	nonsynonymous SNV	ENSG00000134982	rs202228932	ENSG00000134982:ENST00000257430:exon16:c.C5009T:p.A1670V,ENSG00000134982:ENST00000457016:exon16:c.C5009T:p.A1670V,ENSG00000134982:ENST00000508376:exon17:c.C5009T:p.A1670V	APC:NM_001127511:exon14:c.C4955T:p.A1652V,APC:NM_000038:exon16:c.C5009T:p.A1670V,APC:NM_001127510:exon17:c.C5009T:p.A1670V	clinvar: Uncertain significance|Likely benign|Uncertain significance	InterVar: Likely benign PVS1=0 PS=[0, 0, 0, 0, 0] PM=[0, 1, 0, 0, 0, 0, 0] PP=[0, 0, 0, 0, 0, 0] BA1=0 BS=[0, 0, 0, 0, 0] BP=[1, 0, 0, 0, 0, 1, 0, 0]	0.0003	7.7E-05	.	2.89	21.8	0.116	6.16	.	.	.	.	APC:uc010jca.3:exon3:c.C2909T:p.A970V,APC:uc011cvt.2:exon14:c.C4955T:p.A1652V,APC:uc003kpy.4:exon16:c.C5009T:p.A1670V,APC:uc003kpz.4:exon17:c.C5009T:p.A1670V,APC:uc010jbz.3:exon17:c.C4160T:p.A1387V	.	-0.198	AFR:0,AMR:0,EAS:0,FIN:0.0009,NFE:0.0004,OTH:0,ASJ:0	611731	114500;114550;135290;175100;613659;	220460;247806;733;79665;99818;873;449;88673;	220460|Attenuated familial adenomatous polyposis|-|Autosomal dominant<br>or&nbsp;Autosomal recessive|Adult|175100 608456 612591 615083 616415~247806|APC-related attenuated familial adenomatous polyposis|-|Autosomal dominant<br>or&nbsp;Autosomal recessive|-|175100~733|Familial adenomatous polyposis|1-9 / 100 000|Autosomal dominant<br>or&nbsp;Autosomal recessive|Adult|175100~79665|Gardner syndrome|…	0.5
5	112176431	112176431	G	A	APC	exonic	nonsynonymous SNV	ENSG00000134982	rs148275069	ENSG00000134982:ENST00000257430:exon16:c.G5140A:p.D1714N,ENSG00000134982:ENST00000457016:exon16:c.G5140A:p.D1714N,ENSG00000134982:ENST00000508376:exon17:c.G5140A:p.D1714N	APC:NM_001127511:exon14:c.G5086A:p.D1696N,APC:NM_000038:exon16:c.G5140A:p.D1714N,APC:NM_001127510:exon17:c.G5140A:p.D1714N	clinvar: Uncertain significance|Likely benign|Uncertain significance	InterVar: Likely benign PVS1=0 PS=[0, 0, 0, 0, 0] PM=[0, 1, 0, 0, 0, 0, 0] PP=[0, 0, 0, 0, 0, 0] BA1=0 BS=[0, 1, 0, 0, 0] BP=[1, 0, 0, 0, 0, 1, 0, 0]	3.229E-05	0.0002	0.000199681	3.238	22.8	0.009	6.16	.	.	.	.	APC:uc010jca.3:exon3:c.G3040A:p.D1014N,APC:uc011cvt.2:exon14:c.G5086A:p.D1696N,APC:uc003kpy.4:exon16:c.G5140A:p.D1714N,APC:uc003kpz.4:exon17:c.G5140A:p.D1714N,APC:uc010jbz.3:exon17:c.G4291A:p.D1431N	.	-0.151	AFR:0,AMR:0,EAS:0,FIN:0,NFE:6.665e-05,OTH:0,ASJ:0	611731	114500;114550;135290;175100;613659;	220460;247806;733;79665;99818;873;449;88673;	220460|Attenuated familial adenomatous polyposis|-|Autosomal dominant<br>or&nbsp;Autosomal recessive|Adult|175100 608456 612591 615083 616415~247806|APC-related attenuated familial adenomatous polyposis|-|Autosomal dominant<br>or&nbsp;Autosomal recessive|-|175100~733|Familial adenomatous polyposis|1-9 / 100 000|Autosomal dominant<br>or&nbsp;Autosomal recessive|Adult|175100~79665|Gardner syndrome|…	0.5
5	112176926	112176926	G	T	APC	exonic	nonsynonymous SNV	ENSG00000134982	rs587779799	ENSG00000134982:ENST00000257430:exon16:c.G5635T:p.A1879S,ENSG00000134982:ENST00000457016:exon16:c.G5635T:p.A1879S,ENSG00000134982:ENST00000508376:exon17:c.G5635T:p.A1879S	APC:NM_001127511:exon14:c.G5581T:p.A1861S,APC:NM_000038:exon16:c.G5635T:p.A1879S,APC:NM_001127510:exon17:c.G5635T:p.A1879S	clinvar: Uncertain significance|Uncertain significance	InterVar: Uncertain significance PVS1=0 PS=[0, 0, 0, 0, 0] PM=[0, 1, 0, 0, 0, 0, 0] PP=[0, 0, 0, 0, 0, 0] BA1=0 BS=[0, 0, 0, 0, 0] BP=[1, 0, 0, 0, 0, 0, 0, 0]	3.231E-05	.	.	2.597	20.2	0.025	6.07	.	.	.	.	APC:uc010jca.3:exon3:c.G3535T:p.A1179S,APC:uc011cvt.2:exon14:c.G5581T:p.A1861S,APC:uc003kpy.4:exon16:c.G5635T:p.A1879S,APC:uc003kpz.4:exon17:c.G5635T:p.A1879S,APC:uc010jbz.3:exon17:c.G4786T:p.A1596S	.	-0.079	AFR:0.0001,AMR:0,EAS:0,FIN:0,NFE:0,OTH:0,ASJ:0	611731	114500;114550;135290;175100;613659;	220460;247806;733;79665;99818;873;449;88673;	220460|Attenuated familial adenomatous polyposis|-|Autosomal dominant<br>or&nbsp;Autosomal recessive|Adult|175100 608456 612591 615083 616415~247806|APC-related attenuated familial adenomatous polyposis|-|Autosomal dominant<br>or&nbsp;Autosomal recessive|-|175100~733|Familial adenomatous polyposis|1-9 / 100 000|Autosomal dominant<br>or&nbsp;Autosomal recessive|Adult|175100~79665|Gardner syndrome|…	0.5
5	112176926	112176926	G	C	APC	exonic	nonsynonymous SNV	ENSG00000134982	rs587779799	ENSG00000134982:ENST00000257430:exon16:c.G5635C:p.A1879P,ENSG00000134982:ENST00000457016:exon16:c.G5635C:p.A1879P,ENSG00000134982:ENST00000508376:exon17:c.G5635C:p.A1879P	APC:NM_001127511:exon14:c.G5581C:p.A1861P,APC:NM_000038:exon16:c.G5635C:p.A1879P,APC:NM_001127510:exon17:c.G5635C:p.A1879P	clinvar: UNK	InterVar: Uncertain significance PVS1=0 PS=[0, 0, 0, 0, 0] PM=[0, 1, 0, 0, 0, 0, 0] PP=[0, 0, 1, 0, 0, 0] BA1=0 BS=[0, 0, 0, 0, 0] BP=[1, 0, 0, 0, 0, 0, 0, 0]	.	.	.	4.225	23.9	0.005	6.07	.	.	.	.	APC:uc010jca.3:exon3:c.G3535C:p.A1179P,APC:uc011cvt.2:exon14:c.G5581C:p.A1861P,APC:uc003kpy.4:exon16:c.G5635C:p.A1879P,APC:uc003kpz.4:exon17:c.G5635C:p.A1879P,APC:uc010jbz.3:exon17:c.G4786C:p.A1596P	.	0.218	AFR:.,AMR:.,EAS:.,FIN:.,NFE:.,OTH:.,ASJ:.	611731	114500;114550;135290;175100;613659;	220460;247806;733;79665;99818;873;449;88673;	220460|Attenuated familial adenomatous polyposis|-|Autosomal dominant<br>or&nbsp;Autosomal recessive|Adult|175100 608456 612591 615083 616415~247806|APC-related attenuated familial adenomatous polyposis|-|Autosomal dominant<br>or&nbsp;Autosomal recessive|-|175100~733|Familial adenomatous polyposis|1-9 / 100 000|Autosomal dominant<br>or&nbsp;Autosomal recessive|Adult|175100~79665|Gardner syndrome|…	0.5
5	112176996	112176996	C	T	APC	exonic	nonsynonymous SNV	ENSG00000134982	.	ENSG00000134982:ENST00000257430:exon16:c.C5705T:p.S1902F,ENSG00000134982:ENST00000457016:exon16:c.C5705T:p.S1902F,ENSG00000134982:ENST00000508376:exon17:c.C5705T:p.S1902F	APC:NM_001127511:exon14:c.C5651T:p.S1884F,APC:NM_000038:exon16:c.C5705T:p.S1902F,APC:NM_001127510:exon17:c.C5705T:p.S1902F	clinvar: UNK	InterVar: Uncertain significance PVS1=0 PS=[0, 0, 0, 0, 0] PM=[0, 1, 0, 0, 0, 0, 0] PP=[0, 0, 0, 0, 0, 0] BA1=0 BS=[0, 0, 0, 0, 0] BP=[1, 0, 0, 0, 0, 0, 0, 0]	.	.	.	1.606	13.88	0.003	3.78	.	.	.	.	APC:uc010jca.3:exon3:c.C3605T:p.S1202F,APC:uc011cvt.2:exon14:c.C5651T:p.S1884F,APC:uc003kpy.4:exon16:c.C5705T:p.S1902F,APC:uc003kpz.4:exon17:c.C5705T:p.S1902F,APC:uc010jbz.3:exon17:c.C4856T:p.S1619F	.	-0.551	AFR:.,AMR:.,EAS:.,FIN:.,NFE:.,OTH:.,ASJ:.	611731	114500;114550;135290;175100;613659;	220460;247806;733;79665;99818;873;449;88673;	220460|Attenuated familial adenomatous polyposis|-|Autosomal dominant<br>or&nbsp;Autosomal recessive|Adult|175100 608456 612591 615083 616415~247806|APC-related attenuated familial adenomatous polyposis|-|Autosomal dominant<br>or&nbsp;Autosomal recessive|-|175100~733|Familial adenomatous polyposis|1-9 / 100 000|Autosomal dominant<br>or&nbsp;Autosomal recessive|Adult|175100~79665|Gardner syndrome|…	0.5
5	112177092	112177092	C	T	APC	exonic	nonsynonymous SNV	ENSG00000134982	rs587780600	ENSG00000134982:ENST00000257430:exon16:c.C5801T:p.P1934L,ENSG00000134982:ENST00000457016:exon16:c.C5801T:p.P1934L,ENSG00000134982:ENST00000508376:exon17:c.C5801T:p.P1934L	APC:NM_001127511:exon14:c.C5747T:p.P1916L,APC:NM_000038:exon16:c.C5801T:p.P1934L,APC:NM_001127510:exon17:c.C5801T:p.P1934L	clinvar: Uncertain significance|Uncertain significance|Uncertain significance|Uncertain significance|Uncertain significance	InterVar: Uncertain significance PVS1=0 PS=[0, 0, 0, 0, 0] PM=[0, 1, 0, 0, 0, 0, 0] PP=[0, 0, 0, 0, 0, 0] BA1=0 BS=[0, 0, 0, 0, 0] BP=[1, 0, 0, 0, 0, 0, 0, 0]	3.23E-05	.	.	3.513	23.1	0.01	6.01	.	.	.	.	APC:uc010jca.3:exon3:c.C3701T:p.P1234L,APC:uc011cvt.2:exon14:c.C5747T:p.P1916L,APC:uc003kpy.4:exon16:c.C5801T:p.P1934L,APC:uc003kpz.4:exon17:c.C5801T:p.P1934L,APC:uc010jbz.3:exon17:c.C4952T:p.P1651L	.	-0.041	AFR:0,AMR:0,EAS:0,FIN:0,NFE:6.666e-05,OTH:0,ASJ:0	611731	114500;114550;135290;175100;613659;	220460;247806;733;79665;99818;873;449;88673;	220460|Attenuated familial adenomatous polyposis|-|Autosomal dominant<br>or&nbsp;Autosomal recessive|Adult|175100 608456 612591 615083 616415~247806|APC-related attenuated familial adenomatous polyposis|-|Autosomal dominant<br>or&nbsp;Autosomal recessive|-|175100~733|Familial adenomatous polyposis|1-9 / 100 000|Autosomal dominant<br>or&nbsp;Autosomal recessive|Adult|175100~79665|Gardner syndrome|…	0.5
5	112177176	112177176	G	A	APC	exonic	nonsynonymous SNV	ENSG00000134982	.	ENSG00000134982:ENST00000257430:exon16:c.G5885A:p.C1962Y,ENSG00000134982:ENST00000457016:exon16:c.G5885A:p.C1962Y,ENSG00000134982:ENST00000508376:exon17:c.G5885A:p.C1962Y	APC:NM_001127511:exon14:c.G5831A:p.C1944Y,APC:NM_000038:exon16:c.G5885A:p.C1962Y,APC:NM_001127510:exon17:c.G5885A:p.C1962Y	clinvar: UNK	InterVar: Uncertain significance PVS1=0 PS=[0, 0, 0, 0, 0] PM=[0, 1, 0, 0, 0, 0, 0] PP=[0, 0, 1, 0, 0, 0] BA1=0 BS=[0, 0, 0, 0, 0] BP=[1, 0, 0, 0, 0, 0, 0, 0]	.	.	.	5.183	25.5	0	5.86	.	.	.	.	APC:uc010jca.3:exon3:c.G3785A:p.C1262Y,APC:uc011cvt.2:exon14:c.G5831A:p.C1944Y,APC:uc003kpy.4:exon16:c.G5885A:p.C1962Y,APC:uc003kpz.4:exon17:c.G5885A:p.C1962Y,APC:uc010jbz.3:exon17:c.G5036A:p.C1679Y	.	0.104	AFR:.,AMR:.,EAS:.,FIN:.,NFE:.,OTH:.,ASJ:.	611731	114500;114550;135290;175100;613659;	220460;247806;733;79665;99818;873;449;88673;	220460|Attenuated familial adenomatous polyposis|-|Autosomal dominant<br>or&nbsp;Autosomal recessive|Adult|175100 608456 612591 615083 616415~247806|APC-related attenuated familial adenomatous polyposis|-|Autosomal dominant<br>or&nbsp;Autosomal recessive|-|175100~733|Familial adenomatous polyposis|1-9 / 100 000|Autosomal dominant<br>or&nbsp;Autosomal recessive|Adult|175100~79665|Gardner syndrome|…	0.5
5	112177248	112177248	C	T	APC	exonic	nonsynonymous SNV	ENSG00000134982	rs756266694	ENSG00000134982:ENST00000257430:exon16:c.C5957T:p.P1986L,ENSG00000134982:ENST00000457016:exon16:c.C5957T:p.P1986L,ENSG00000134982:ENST00000508376:exon17:c.C5957T:p.P1986L	APC:NM_001127511:exon14:c.C5903T:p.P1968L,APC:NM_000038:exon16:c.C5957T:p.P1986L,APC:NM_001127510:exon17:c.C5957T:p.P1986L	clinvar: Uncertain significance	InterVar: Uncertain significance PVS1=0 PS=[0, 0, 0, 0, 0] PM=[0, 1, 0, 0, 0, 0, 0] PP=[0, 0, 0, 0, 0, 0] BA1=0 BS=[0, 0, 0, 0, 0] BP=[1, 0, 0, 0, 0, 0, 0, 0]	.	.	.	1.869	15.4	0.009	5	.	.	.	.	APC:uc010jca.3:exon3:c.C3857T:p.P1286L,APC:uc011cvt.2:exon14:c.C5903T:p.P1968L,APC:uc003kpy.4:exon16:c.C5957T:p.P1986L,APC:uc003kpz.4:exon17:c.C5957T:p.P1986L,APC:uc010jbz.3:exon17:c.C5108T:p.P1703L	.	-0.29	AFR:.,AMR:.,EAS:.,FIN:.,NFE:.,OTH:.,ASJ:.	611731	114500;114550;135290;175100;613659;	220460;247806;733;79665;99818;873;449;88673;	220460|Attenuated familial adenomatous polyposis|-|Autosomal dominant<br>or&nbsp;Autosomal recessive|Adult|175100 608456 612591 615083 616415~247806|APC-related attenuated familial adenomatous polyposis|-|Autosomal dominant<br>or&nbsp;Autosomal recessive|-|175100~733|Familial adenomatous polyposis|1-9 / 100 000|Autosomal dominant<br>or&nbsp;Autosomal recessive|Adult|175100~79665|Gardner syndrome|…	0.5
5	112177313	112177313	G	A	APC	exonic	nonsynonymous SNV	ENSG00000134982	.	ENSG00000134982:ENST00000257430:exon16:c.G6022A:p.A2008T,ENSG00000134982:ENST00000457016:exon16:c.G6022A:p.A2008T,ENSG00000134982:ENST00000508376:exon17:c.G6022A:p.A2008T	APC:NM_001127511:exon14:c.G5968A:p.A1990T,APC:NM_000038:exon16:c.G6022A:p.A2008T,APC:NM_001127510:exon17:c.G6022A:p.A2008T	clinvar: UNK	InterVar: Uncertain significance PVS1=0 PS=[0, 0, 0, 0, 0] PM=[0, 1, 0, 0, 0, 0, 0] PP=[0, 0, 0, 0, 0, 0] BA1=0 BS=[0, 0, 0, 0, 0] BP=[1, 0, 0, 0, 0, 0, 0, 0]	.	.	.	2.47	19.27	0.005	5.86	.	.	.	.	APC:uc010jca.3:exon3:c.G3922A:p.A1308T,APC:uc011cvt.2:exon14:c.G5968A:p.A1990T,APC:uc003kpy.4:exon16:c.G6022A:p.A2008T,APC:uc003kpz.4:exon17:c.G6022A:p.A2008T,APC:uc010jbz.3:exon17:c.G5173A:p.A1725T	Name=X5A_LINE	-0.327	AFR:.,AMR:.,EAS:.,FIN:.,NFE:.,OTH:.,ASJ:.	611731	114500;114550;135290;175100;613659;	220460;247806;733;79665;99818;873;449;88673;	220460|Attenuated familial adenomatous polyposis|-|Autosomal dominant<br>or&nbsp;Autosomal recessive|Adult|175100 608456 612591 615083 616415~247806|APC-related attenuated familial adenomatous polyposis|-|Autosomal dominant<br>or&nbsp;Autosomal recessive|-|175100~733|Familial adenomatous polyposis|1-9 / 100 000|Autosomal dominant<br>or&nbsp;Autosomal recessive|Adult|175100~79665|Gardner syndrome|…	0.5
5	112177422	112177422	G	A	APC	exonic	nonsynonymous SNV	ENSG00000134982	rs375743017	ENSG00000134982:ENST00000257430:exon16:c.G6131A:p.S2044N,ENSG00000134982:ENST00000457016:exon16:c.G6131A:p.S2044N,ENSG00000134982:ENST00000508376:exon17:c.G6131A:p.S2044N	APC:NM_001127511:exon14:c.G6077A:p.S2026N,APC:NM_000038:exon16:c.G6131A:p.S2044N,APC:NM_001127510:exon17:c.G6131A:p.S2044N	clinvar: Uncertain significance	InterVar: Uncertain significance PVS1=0 PS=[0, 0, 0, 0, 0] PM=[0, 1, 0, 0, 0, 0, 0] PP=[0, 0, 1, 0, 0, 0] BA1=0 BS=[0, 0, 0, 0, 0] BP=[1, 0, 0, 0, 0, 0, 0, 0]	3.231E-05	0.0002	.	2.927	22	0.044	4.85	.	.	.	.	APC:uc010jca.3:exon3:c.G4031A:p.S1344N,APC:uc011cvt.2:exon14:c.G6077A:p.S2026N,APC:uc003kpy.4:exon16:c.G6131A:p.S2044N,APC:uc003kpz.4:exon17:c.G6131A:p.S2044N,APC:uc010jbz.3:exon17:c.G5282A:p.S1761N	.	0.595	AFR:0.0001,AMR:0,EAS:0,FIN:0,NFE:0,OTH:0,ASJ:0	611731	114500;114550;135290;175100;613659;	220460;247806;733;79665;99818;873;449;88673;	220460|Attenuated familial adenomatous polyposis|-|Autosomal dominant<br>or&nbsp;Autosomal recessive|Adult|175100 608456 612591 615083 616415~247806|APC-related attenuated familial adenomatous polyposis|-|Autosomal dominant<br>or&nbsp;Autosomal recessive|-|175100~733|Familial adenomatous polyposis|1-9 / 100 000|Autosomal dominant<br>or&nbsp;Autosomal recessive|Adult|175100~79665|Gardner syndrome|…	0.5
5	112177764	112177764	C	G	APC	exonic	nonsynonymous SNV	ENSG00000134982	rs587779804	ENSG00000134982:ENST00000257430:exon16:c.C6473G:p.P2158R,ENSG00000134982:ENST00000457016:exon16:c.C6473G:p.P2158R,ENSG00000134982:ENST00000508376:exon17:c.C6473G:p.P2158R	APC:NM_001127511:exon14:c.C6419G:p.P2140R,APC:NM_000038:exon16:c.C6473G:p.P2158R,APC:NM_001127510:exon17:c.C6473G:p.P2158R	clinvar: Uncertain significance|Uncertain significance|Uncertain significance	InterVar: Uncertain significance PVS1=0 PS=[0, 0, 0, 0, 0] PM=[0, 1, 0, 0, 0, 0, 0] PP=[0, 0, 1, 0, 0, 0] BA1=0 BS=[0, 0, 0, 0, 0] BP=[1, 0, 0, 0, 0, 0, 0, 0]	6.462E-05	.	.	3.417	23	0.132	6.02	.	.	.	.	APC:uc010jca.3:exon3:c.C4373G:p.P1458R,APC:uc011cvt.2:exon14:c.C6419G:p.P2140R,APC:uc003kpy.4:exon16:c.C6473G:p.P2158R,APC:uc003kpz.4:exon17:c.C6473G:p.P2158R,APC:uc010jbz.3:exon17:c.C5624G:p.P1875R	.	0.154	AFR:0,AMR:0,EAS:0,FIN:0,NFE:0.0001,OTH:0,ASJ:0	611731	114500;114550;135290;175100;613659;	220460;247806;733;79665;99818;873;449;88673;	220460|Attenuated familial adenomatous polyposis|-|Autosomal dominant<br>or&nbsp;Autosomal recessive|Adult|175100 608456 612591 615083 616415~247806|APC-related attenuated familial adenomatous polyposis|-|Autosomal dominant<br>or&nbsp;Autosomal recessive|-|175100~733|Familial adenomatous polyposis|1-9 / 100 000|Autosomal dominant<br>or&nbsp;Autosomal recessive|Adult|175100~79665|Gardner syndrome|…	0.5
5	112177803	112177803	G	A	APC	exonic	nonsynonymous SNV	ENSG00000134982	rs748745776	ENSG00000134982:ENST00000257430:exon16:c.G6512A:p.G2171E,ENSG00000134982:ENST00000457016:exon16:c.G6512A:p.G2171E,ENSG00000134982:ENST00000508376:exon17:c.G6512A:p.G2171E	APC:NM_001127511:exon14:c.G6458A:p.G2153E,APC:NM_000038:exon16:c.G6512A:p.G2171E,APC:NM_001127510:exon17:c.G6512A:p.G2171E	clinvar: UNK	InterVar: Uncertain significance PVS1=0 PS=[0, 0, 0, 0, 0] PM=[0, 1, 0, 0, 0, 0, 0] PP=[0, 0, 1, 0, 0, 0] BA1=0 BS=[0, 0, 0, 0, 0] BP=[1, 0, 0, 0, 0, 0, 0, 0]	3.229E-05	.	.	4.381	24.1	0.002	6.02	.	.	.	.	APC:uc010jca.3:exon3:c.G4412A:p.G1471E,APC:uc011cvt.2:exon14:c.G6458A:p.G2153E,APC:uc003kpy.4:exon16:c.G6512A:p.G2171E,APC:uc003kpz.4:exon17:c.G6512A:p.G2171E,APC:uc010jbz.3:exon17:c.G5663A:p.G1888E	.	0.36	AFR:0.0001,AMR:0,EAS:0,FIN:0,NFE:0,OTH:0,ASJ:0	611731	114500;114550;135290;175100;613659;	220460;247806;733;79665;99818;873;449;88673;	220460|Attenuated familial adenomatous polyposis|-|Autosomal dominant<br>or&nbsp;Autosomal recessive|Adult|175100 608456 612591 615083 616415~247806|APC-related attenuated familial adenomatous polyposis|-|Autosomal dominant<br>or&nbsp;Autosomal recessive|-|175100~733|Familial adenomatous polyposis|1-9 / 100 000|Autosomal dominant<br>or&nbsp;Autosomal recessive|Adult|175100~79665|Gardner syndrome|…	0.5
5	112178148	112178148	C	T	APC	exonic	nonsynonymous SNV	ENSG00000134982	rs200587641	ENSG00000134982:ENST00000257430:exon16:c.C6857T:p.A2286V,ENSG00000134982:ENST00000457016:exon16:c.C6857T:p.A2286V,ENSG00000134982:ENST00000508376:exon17:c.C6857T:p.A2286V	APC:NM_001127511:exon14:c.C6803T:p.A2268V,APC:NM_000038:exon16:c.C6857T:p.A2286V,APC:NM_001127510:exon17:c.C6857T:p.A2286V	clinvar: Likely benign|Uncertain significance|Likely benign|Uncertain significance	InterVar: Likely benign PVS1=0 PS=[0, 0, 0, 0, 0] PM=[1, 1, 0, 0, 0, 0, 0] PP=[0, 0, 0, 0, 0, 0] BA1=0 BS=[0, 1, 0, 0, 0] BP=[1, 0, 0, 0, 0, 1, 0, 0]	6.46E-05	7.7E-05	0.000199681	2.077	16.71	0.032	5.1	.	.	.	Adenomatous polyposis coli protein basic domain	APC:uc010jca.3:exon3:c.C4757T:p.A1586V,APC:uc011cvt.2:exon14:c.C6803T:p.A2268V,APC:uc003kpy.4:exon16:c.C6857T:p.A2286V,APC:uc003kpz.4:exon17:c.C6857T:p.A2286V,APC:uc010jbz.3:exon17:c.C6008T:p.A2003V	.	-0.909	AFR:0,AMR:0,EAS:0,FIN:0,NFE:0.0001,OTH:0,ASJ:0	611731	114500;114550;135290;175100;613659;	220460;247806;733;79665;99818;873;449;88673;	220460|Attenuated familial adenomatous polyposis|-|Autosomal dominant<br>or&nbsp;Autosomal recessive|Adult|175100 608456 612591 615083 616415~247806|APC-related attenuated familial adenomatous polyposis|-|Autosomal dominant<br>or&nbsp;Autosomal recessive|-|175100~733|Familial adenomatous polyposis|1-9 / 100 000|Autosomal dominant<br>or&nbsp;Autosomal recessive|Adult|175100~79665|Gardner syndrome|…	0.5
5	112178327	112178327	C	T	APC	exonic	nonsynonymous SNV	ENSG00000134982	rs200756935	ENSG00000134982:ENST00000257430:exon16:c.C7036T:p.P2346S,ENSG00000134982:ENST00000457016:exon16:c.C7036T:p.P2346S,ENSG00000134982:ENST00000508376:exon17:c.C7036T:p.P2346S	APC:NM_001127511:exon14:c.C6982T:p.P2328S,APC:NM_000038:exon16:c.C7036T:p.P2346S,APC:NM_001127510:exon17:c.C7036T:p.P2346S	clinvar: Uncertain significance|Likely benign|Uncertain significance|Uncertain significance	InterVar: Likely benign PVS1=0 PS=[0, 0, 0, 0, 0] PM=[1, 0, 0, 0, 0, 0, 0] PP=[0, 0, 1, 0, 0, 0] BA1=0 BS=[1, 0, 0, 0, 0] BP=[1, 0, 0, 0, 0, 1, 0, 0]	0.0002	0.0002	.	5.423	26	0	5.9	.	.	.	Adenomatous polyposis coli protein basic domain	APC:uc010jca.3:exon3:c.C4936T:p.P1646S,APC:uc011cvt.2:exon14:c.C6982T:p.P2328S,APC:uc003kpy.4:exon16:c.C7036T:p.P2346S,APC:uc003kpz.4:exon17:c.C7036T:p.P2346S,APC:uc010jbz.3:exon17:c.C6187T:p.P2063S	.	0.671	AFR:0,AMR:0,EAS:0,FIN:0,NFE:0.0001,OTH:0,ASJ:0.0099	611731	114500;114550;135290;175100;613659;	220460;247806;733;79665;99818;873;449;88673;	220460|Attenuated familial adenomatous polyposis|-|Autosomal dominant<br>or&nbsp;Autosomal recessive|Adult|175100 608456 612591 615083 616415~247806|APC-related attenuated familial adenomatous polyposis|-|Autosomal dominant<br>or&nbsp;Autosomal recessive|-|175100~733|Familial adenomatous polyposis|1-9 / 100 000|Autosomal dominant<br>or&nbsp;Autosomal recessive|Adult|175100~79665|Gardner syndrome|…	0.5
5	112178690	112178690	C	A	APC	exonic	nonsynonymous SNV	ENSG00000134982	rs372305287	ENSG00000134982:ENST00000257430:exon16:c.C7399A:p.P2467T,ENSG00000134982:ENST00000457016:exon16:c.C7399A:p.P2467T,ENSG00000134982:ENST00000508376:exon17:c.C7399A:p.P2467T	APC:NM_001127511:exon14:c.C7345A:p.P2449T,APC:NM_000038:exon16:c.C7399A:p.P2467T,APC:NM_001127510:exon17:c.C7399A:p.P2467T	clinvar: Likely benign|Uncertain significance|other	InterVar: Likely benign PVS1=0 PS=[0, 0, 0, 0, 0] PM=[1, 1, 0, 0, 0, 0, 0] PP=[0, 0, 0, 0, 0, 0] BA1=0 BS=[0, 0, 0, 0, 0] BP=[1, 0, 0, 0, 0, 1, 0, 0]	3.229E-05	7.7E-05	.	4.262	23.9	0.007	3.99	.	.	.	Adenomatous polyposis coli protein basic domain	APC:uc010jca.3:exon3:c.C5299A:p.P1767T,APC:uc011cvt.2:exon14:c.C7345A:p.P2449T,APC:uc003kpy.4:exon16:c.C7399A:p.P2467T,APC:uc003kpz.4:exon17:c.C7399A:p.P2467T,APC:uc010jbz.3:exon17:c.C6550A:p.P2184T	.	-0.191	AFR:0,AMR:0,EAS:0,FIN:0,NFE:6.663e-05,OTH:0,ASJ:0	611731	114500;114550;135290;175100;613659;	220460;247806;733;79665;99818;873;449;88673;	220460|Attenuated familial adenomatous polyposis|-|Autosomal dominant<br>or&nbsp;Autosomal recessive|Adult|175100 608456 612591 615083 616415~247806|APC-related attenuated familial adenomatous polyposis|-|Autosomal dominant<br>or&nbsp;Autosomal recessive|-|175100~733|Familial adenomatous polyposis|1-9 / 100 000|Autosomal dominant<br>or&nbsp;Autosomal recessive|Adult|175100~79665|Gardner syndrome|…	0.5
5	112178781	112178781	C	T	APC	exonic	nonsynonymous SNV	ENSG00000134982	rs141010008	ENSG00000134982:ENST00000257430:exon16:c.C7490T:p.S2497L,ENSG00000134982:ENST00000457016:exon16:c.C7490T:p.S2497L,ENSG00000134982:ENST00000508376:exon17:c.C7490T:p.S2497L	APC:NM_001127511:exon14:c.C7436T:p.S2479L,APC:NM_000038:exon16:c.C7490T:p.S2497L,APC:NM_001127510:exon17:c.C7490T:p.S2497L	clinvar: Likely benign|Uncertain significance|Benign	InterVar: Likely benign PVS1=0 PS=[0, 0, 0, 0, 0] PM=[1, 1, 0, 0, 0, 0, 0] PP=[0, 0, 0, 0, 0, 0] BA1=0 BS=[0, 0, 0, 0, 0] BP=[1, 0, 0, 0, 0, 1, 0, 0]	0.0003	0.0002	.	3.403	23	0.196	5.95	.	.	.	Adenomatous polyposis coli protein basic domain	APC:uc010jca.3:exon3:c.C5390T:p.S1797L,APC:uc011cvt.2:exon14:c.C7436T:p.S2479L,APC:uc003kpy.4:exon16:c.C7490T:p.S2497L,APC:uc003kpz.4:exon17:c.C7490T:p.S2497L,APC:uc010jbz.3:exon17:c.C6641T:p.S2214L	.	-0.744	AFR:0.0005,AMR:0,EAS:0,FIN:0,NFE:0.0003,OTH:0,ASJ:0	611731	114500;114550;135290;175100;613659;	220460;247806;733;79665;99818;873;449;88673;	220460|Attenuated familial adenomatous polyposis|-|Autosomal dominant<br>or&nbsp;Autosomal recessive|Adult|175100 608456 612591 615083 616415~247806|APC-related attenuated familial adenomatous polyposis|-|Autosomal dominant<br>or&nbsp;Autosomal recessive|-|175100~733|Familial adenomatous polyposis|1-9 / 100 000|Autosomal dominant<br>or&nbsp;Autosomal recessive|Adult|175100~79665|Gardner syndrome|…	0.5
5	112178841	112178841	A	G	APC	exonic	nonsynonymous SNV	ENSG00000134982	rs587783036	ENSG00000134982:ENST00000257430:exon16:c.A7550G:p.Y2517C,ENSG00000134982:ENST00000457016:exon16:c.A7550G:p.Y2517C,ENSG00000134982:ENST00000508376:exon17:c.A7550G:p.Y2517C	APC:NM_001127511:exon14:c.A7496G:p.Y2499C,APC:NM_000038:exon16:c.A7550G:p.Y2517C,APC:NM_001127510:exon17:c.A7550G:p.Y2517C	clinvar: Uncertain significance|Uncertain significance	InterVar: Uncertain significance PVS1=0 PS=[0, 0, 0, 0, 0] PM=[1, 1, 0, 0, 0, 0, 0] PP=[0, 0, 1, 0, 0, 0] BA1=0 BS=[0, 0, 0, 0, 0] BP=[1, 0, 0, 0, 0, 0, 0, 0]	.	.	.	4.694	24.6	0.108	4.68	.	.	.	Adenomatous polyposis coli protein basic domain	APC:uc010jca.3:exon3:c.A5450G:p.Y1817C,APC:uc011cvt.2:exon14:c.A7496G:p.Y2499C,APC:uc003kpy.4:exon16:c.A7550G:p.Y2517C,APC:uc003kpz.4:exon17:c.A7550G:p.Y2517C,APC:uc010jbz.3:exon17:c.A6701G:p.Y2234C	.	0.225	AFR:.,AMR:.,EAS:.,FIN:.,NFE:.,OTH:.,ASJ:.	611731	114500;114550;135290;175100;613659;	220460;247806;733;79665;99818;873;449;88673;	220460|Attenuated familial adenomatous polyposis|-|Autosomal dominant<br>or&nbsp;Autosomal recessive|Adult|175100 608456 612591 615083 616415~247806|APC-related attenuated familial adenomatous polyposis|-|Autosomal dominant<br>or&nbsp;Autosomal recessive|-|175100~733|Familial adenomatous polyposis|1-9 / 100 000|Autosomal dominant<br>or&nbsp;Autosomal recessive|Adult|175100~79665|Gardner syndrome|…	0.5
5	112178849	112178849	G	A	APC	exonic	nonsynonymous SNV	ENSG00000134982	rs746138566	ENSG00000134982:ENST00000257430:exon16:c.G7558A:p.G2520R,ENSG00000134982:ENST00000457016:exon16:c.G7558A:p.G2520R,ENSG00000134982:ENST00000508376:exon17:c.G7558A:p.G2520R	APC:NM_001127511:exon14:c.G7504A:p.G2502R,APC:NM_000038:exon16:c.G7558A:p.G2520R,APC:NM_001127510:exon17:c.G7558A:p.G2520R	clinvar: Uncertain significance|Uncertain significance	InterVar: Uncertain significance PVS1=0 PS=[0, 0, 0, 0, 0] PM=[1, 1, 0, 0, 0, 0, 0] PP=[0, 0, 1, 0, 0, 0] BA1=0 BS=[0, 0, 0, 0, 0] BP=[1, 0, 0, 0, 0, 0, 0, 0]	.	.	.	4.608	24.4	0.123	6.07	.	.	.	Adenomatous polyposis coli protein basic domain	APC:uc010jca.3:exon3:c.G5458A:p.G1820R,APC:uc011cvt.2:exon14:c.G7504A:p.G2502R,APC:uc003kpy.4:exon16:c.G7558A:p.G2520R,APC:uc003kpz.4:exon17:c.G7558A:p.G2520R,APC:uc010jbz.3:exon17:c.G6709A:p.G2237R	.	0.112	AFR:.,AMR:.,EAS:.,FIN:.,NFE:.,OTH:.,ASJ:.	611731	114500;114550;135290;175100;613659;	220460;247806;733;79665;99818;873;449;88673;	220460|Attenuated familial adenomatous polyposis|-|Autosomal dominant<br>or&nbsp;Autosomal recessive|Adult|175100 608456 612591 615083 616415~247806|APC-related attenuated familial adenomatous polyposis|-|Autosomal dominant<br>or&nbsp;Autosomal recessive|-|175100~733|Familial adenomatous polyposis|1-9 / 100 000|Autosomal dominant<br>or&nbsp;Autosomal recessive|Adult|175100~79665|Gardner syndrome|…	0.5
5	112178916	112178916	A	G	APC	exonic	nonsynonymous SNV	ENSG00000134982	rs151163793	ENSG00000134982:ENST00000257430:exon16:c.A7625G:p.N2542S,ENSG00000134982:ENST00000457016:exon16:c.A7625G:p.N2542S,ENSG00000134982:ENST00000508376:exon17:c.A7625G:p.N2542S	APC:NM_001127511:exon14:c.A7571G:p.N2524S,APC:NM_000038:exon16:c.A7625G:p.N2542S,APC:NM_001127510:exon17:c.A7625G:p.N2542S	clinvar: Uncertain significance|Uncertain significance	InterVar: Likely benign PVS1=0 PS=[0, 0, 0, 0, 0] PM=[1, 1, 0, 0, 0, 0, 0] PP=[0, 0, 0, 0, 0, 0] BA1=0 BS=[0, 1, 0, 0, 0] BP=[1, 0, 0, 0, 0, 0, 0, 0]	9.686E-05	7.7E-05	0.000199681	0.51	7.503	0.116	6.07	.	.	.	Adenomatous polyposis coli protein basic domain	APC:uc010jca.3:exon3:c.A5525G:p.N1842S,APC:uc011cvt.2:exon14:c.A7571G:p.N2524S,APC:uc003kpy.4:exon16:c.A7625G:p.N2542S,APC:uc003kpz.4:exon17:c.A7625G:p.N2542S,APC:uc010jbz.3:exon17:c.A6776G:p.N2259S	.	-0.279	AFR:0.0003,AMR:0,EAS:0,FIN:0,NFE:0,OTH:0,ASJ:0	611731	114500;114550;135290;175100;613659;	220460;247806;733;79665;99818;873;449;88673;	220460|Attenuated familial adenomatous polyposis|-|Autosomal dominant<br>or&nbsp;Autosomal recessive|Adult|175100 608456 612591 615083 616415~247806|APC-related attenuated familial adenomatous polyposis|-|Autosomal dominant<br>or&nbsp;Autosomal recessive|-|175100~733|Familial adenomatous polyposis|1-9 / 100 000|Autosomal dominant<br>or&nbsp;Autosomal recessive|Adult|175100~79665|Gardner syndrome|…	0.5
5	112179680	112179680	A	G	APC	exonic	nonsynonymous SNV	ENSG00000134982	rs147287751	ENSG00000134982:ENST00000257430:exon16:c.A8389G:p.S2797G,ENSG00000134982:ENST00000457016:exon16:c.A8389G:p.S2797G,ENSG00000134982:ENST00000508376:exon17:c.A8389G:p.S2797G	APC:NM_001127511:exon14:c.A8335G:p.S2779G,APC:NM_000038:exon16:c.A8389G:p.S2797G,APC:NM_001127510:exon17:c.A8389G:p.S2797G	clinvar: Uncertain significance|Uncertain significance|Uncertain significance|Uncertain significance	InterVar: Uncertain significance PVS1=0 PS=[0, 0, 0, 0, 0] PM=[1, 1, 0, 0, 0, 0, 0] PP=[0, 0, 0, 0, 0, 0] BA1=0 BS=[0, 0, 0, 0, 0] BP=[1, 0, 0, 0, 0, 0, 0, 0]	3.229E-05	0.0002	.	-0.025	2.352	0.198	2.23	.	.	.	EB-1 binding	APC:uc010jca.3:exon3:c.A6289G:p.S2097G,APC:uc011cvt.2:exon14:c.A8335G:p.S2779G,APC:uc003kpy.4:exon16:c.A8389G:p.S2797G,APC:uc003kpz.4:exon17:c.A8389G:p.S2797G,APC:uc010jbz.3:exon17:c.A7540G:p.S2514G	.	-0.918	AFR:0,AMR:0,EAS:0,FIN:0.0003,NFE:0,OTH:0,ASJ:0	611731	114500;114550;135290;175100;613659;	220460;247806;733;79665;99818;873;449;88673;	220460|Attenuated familial adenomatous polyposis|-|Autosomal dominant<br>or&nbsp;Autosomal recessive|Adult|175100 608456 612591 615083 616415~247806|APC-related attenuated familial adenomatous polyposis|-|Autosomal dominant<br>or&nbsp;Autosomal recessive|-|175100~733|Familial adenomatous polyposis|1-9 / 100 000|Autosomal dominant<br>or&nbsp;Autosomal recessive|Adult|175100~79665|Gardner syndrome|…	0.5
5	112179753	112179753	A	G	APC	exonic	nonsynonymous SNV	ENSG00000134982	rs780049836	ENSG00000134982:ENST00000257430:exon16:c.A8462G:p.D2821G,ENSG00000134982:ENST00000457016:exon16:c.A8462G:p.D2821G,ENSG00000134982:ENST00000508376:exon17:c.A8462G:p.D2821G	APC:NM_001127511:exon14:c.A8408G:p.D2803G,APC:NM_000038:exon16:c.A8462G:p.D2821G,APC:NM_001127510:exon17:c.A8462G:p.D2821G	clinvar: Uncertain significance|Uncertain significance	InterVar: Uncertain significance PVS1=0 PS=[0, 0, 0, 0, 0] PM=[1, 1, 0, 0, 0, 0, 0] PP=[0, 0, 0, 0, 0, 0] BA1=0 BS=[0, 0, 0, 0, 0] BP=[1, 0, 0, 0, 0, 0, 0, 0]	6.459E-05	.	.	3.926	23.5	0.003	5.92	.	.	.	EB-1 binding	APC:uc010jca.3:exon3:c.A6362G:p.D2121G,APC:uc011cvt.2:exon14:c.A8408G:p.D2803G,APC:uc003kpy.4:exon16:c.A8462G:p.D2821G,APC:uc003kpz.4:exon17:c.A8462G:p.D2821G,APC:uc010jbz.3:exon17:c.A7613G:p.D2538G	.	-0.672	AFR:0.0002,AMR:0,EAS:0,FIN:0,NFE:0,OTH:0,ASJ:0	611731	114500;114550;135290;175100;613659;	220460;247806;733;79665;99818;873;449;88673;	220460|Attenuated familial adenomatous polyposis|-|Autosomal dominant<br>or&nbsp;Autosomal recessive|Adult|175100 608456 612591 615083 616415~247806|APC-related attenuated familial adenomatous polyposis|-|Autosomal dominant<br>or&nbsp;Autosomal recessive|-|175100~733|Familial adenomatous polyposis|1-9 / 100 000|Autosomal dominant<br>or&nbsp;Autosomal recessive|Adult|175100~79665|Gardner syndrome|…	0.5
5	177577935	177577935	A	G	NHP2	exonic	nonsynonymous SNV	ENSG00000145912	rs147530082	ENSG00000145912:ENST00000502263:exon2:c.T149C:p.M50T,ENSG00000145912:ENST00000274606:exon3:c.T290C:p.M97T,ENSG00000145912:ENST00000511078:exon3:c.T290C:p.M97T,ENSG00000145912:ENST00000514354:exon3:c.T290C:p.M97T	NHP2:NM_017838:exon3:c.T290C:p.M97T	clinvar: UNK	InterVar: Uncertain significance PVS1=0 PS=[0, 0, 0, 0, 0] PM=[1, 1, 0, 0, 0, 0, 0] PP=[0, 0, 0, 0, 0, 0] BA1=0 BS=[0, 0, 0, 0, 0] BP=[0, 0, 0, 0, 0, 0, 0, 0]	6.46E-05	7.7E-05	.	5.308	25.8	0.005	5.22	.	.	.	50S ribosomal protein L30e-like|Ribosomal protein L7Ae/L30e/S12e/Gadd45	NHP2:uc003mir.2:exon3:c.T290C:p.M97T	.	-0.75	AFR:0.0001,AMR:0,EAS:0,FIN:0,NFE:6.664e-05,OTH:0,ASJ:0	606470	613987;	1775;	1775|Dyskeratosis congenita|1-9 / 1 000 000|Autosomal dominant<br>or&nbsp;Autosomal recessive<br>or&nbsp;X-linked recessive|Neonatal<br>Infancy<br>Childhood<br>Adolescent<br>Adult|127550 224230 305000 613987 613988 613989 613990 615190 616353~	0.5
5	177577935	177577935	A	G	NHP2	exonic	nonsynonymous SNV	ENSG00000145912	rs147530082	ENSG00000145912:ENST00000502263:exon2:c.T149C:p.M50T,ENSG00000145912:ENST00000274606:exon3:c.T290C:p.M97T,ENSG00000145912:ENST00000511078:exon3:c.T290C:p.M97T,ENSG00000145912:ENST00000514354:exon3:c.T290C:p.M97T	NHP2:NM_017838:exon3:c.T290C:p.M97T	clinvar: UNK	InterVar: Uncertain significance PVS1=0 PS=[0, 0, 0, 0, 0] PM=[1, 1, 0, 0, 0, 0, 0] PP=[0, 0, 0, 0, 0, 0] BA1=0 BS=[0, 0, 0, 0, 0] BP=[0, 0, 0, 0, 0, 0, 0, 0]	6.46E-05	7.7E-05	.	5.308	25.8	0.005	5.22	.	.	.	50S ribosomal protein L30e-like|Ribosomal protein L7Ae/L30e/S12e/Gadd45	NHP2:uc003mir.2:exon3:c.T290C:p.M97T	.	-0.75	AFR:0.0001,AMR:0,EAS:0,FIN:0,NFE:6.664e-05,OTH:0,ASJ:0	606470	613987;	1775;	1775|Dyskeratosis congenita|1-9 / 1 000 000|Autosomal dominant<br>or&nbsp;Autosomal recessive<br>or&nbsp;X-linked recessive|Neonatal<br>Infancy<br>Childhood<br>Adolescent<br>Adult|127550 224230 305000 613987 613988 613989 613990 615190 616353~	0.5
6	35420551	35420551	C	A	FANCE	exonic	nonsynonymous SNV	ENSG00000112039	rs587778335	ENSG00000112039:ENST00000229769:exon1:c.C229A:p.P77T	FANCE:NM_021922:exon1:c.C229A:p.P77T	clinvar: Uncertain significance|Uncertain significance|Uncertain significance	InterVar: Uncertain significance PVS1=0 PS=[0, 0, 0, 0, 0] PM=[0, 1, 0, 0, 0, 0, 0] PP=[0, 0, 0, 0, 0, 0] BA1=0 BS=[0, 0, 0, 0, 0] BP=[0, 0, 0, 0, 0, 0, 0, 0]	0.0005	.	.	4.863	24.9	0.235	5.61	.	.	.	.	FANCE:uc003oko.1:exon1:c.C229A:p.P77T,FANCE:uc010jvw.1:exon1:c.C229A:p.P77T	.	-0.986	AFR:0,AMR:0,EAS:0,FIN:0,NFE:0.0009,OTH:0.0010,ASJ:0	613976	600901;	84;	84|Fanconi anemia|1-9 / 1 000 000|Autosomal recessive<br>or&nbsp;X-linked recessive|Childhood|227645 227646 227650 300514 600901 603467 609053 609054 610832 613390 613951 614082 614083 615272 616435~	0.5
6	35420551	35420551	C	A	FANCE	exonic	nonsynonymous SNV	ENSG00000112039	rs587778335	ENSG00000112039:ENST00000229769:exon1:c.C229A:p.P77T	FANCE:NM_021922:exon1:c.C229A:p.P77T	clinvar: Uncertain significance|Uncertain significance|Uncertain significance	InterVar: Uncertain significance PVS1=0 PS=[0, 0, 0, 0, 0] PM=[0, 1, 0, 0, 0, 0, 0] PP=[0, 0, 0, 0, 0, 0] BA1=0 BS=[0, 0, 0, 0, 0] BP=[0, 0, 0, 0, 0, 0, 0, 0]	0.0005	.	.	4.863	24.9	0.235	5.61	.	.	.	.	FANCE:uc003oko.1:exon1:c.C229A:p.P77T,FANCE:uc010jvw.1:exon1:c.C229A:p.P77T	.	-0.986	AFR:0,AMR:0,EAS:0,FIN:0,NFE:0.0009,OTH:0.0010,ASJ:0	613976	600901;	84;	84|Fanconi anemia|1-9 / 1 000 000|Autosomal recessive<br>or&nbsp;X-linked recessive|Childhood|227645 227646 227650 300514 600901 603467 609053 609054 610832 613390 613951 614082 614083 615272 616435~	0.5
6	35423663	35423663	G	C	FANCE	exonic	nonsynonymous SNV	ENSG00000112039	rs776263525	ENSG00000112039:ENST00000229769:exon2:c.G388C:p.D130H	FANCE:NM_021922:exon2:c.G388C:p.D130H	clinvar: UNK	InterVar: Uncertain significance PVS1=0 PS=[0, 0, 0, 0, 0] PM=[0, 1, 0, 0, 0, 0, 0] PP=[0, 0, 0, 0, 0, 0] BA1=0 BS=[0, 0, 0, 0, 0] BP=[0, 0, 0, 0, 0, 0, 0, 0]	.	.	.	4.525	24.3	0.006	5.37	.	.	.	.	FANCE:uc003oko.1:exon2:c.G388C:p.D130H,FANCE:uc010jvw.1:exon2:c.G388C:p.D130H	.	-0.728	AFR:.,AMR:.,EAS:.,FIN:.,NFE:.,OTH:.,ASJ:.	613976	600901;	84;	84|Fanconi anemia|1-9 / 1 000 000|Autosomal recessive<br>or&nbsp;X-linked recessive|Childhood|227645 227646 227650 300514 600901 603467 609053 609054 610832 613390 613951 614082 614083 615272 616435~	0.5
6	35426155	35426155	C	T	FANCE	exonic	nonsynonymous SNV	ENSG00000112039	.	ENSG00000112039:ENST00000229769:exon5:c.C1051T:p.L351F	FANCE:NM_021922:exon5:c.C1051T:p.L351F	clinvar: UNK	InterVar: Uncertain significance PVS1=0 PS=[0, 0, 0, 0, 0] PM=[1, 1, 0, 0, 0, 0, 0] PP=[0, 0, 0, 0, 0, 0] BA1=0 BS=[0, 0, 0, 0, 0] BP=[0, 0, 0, 0, 0, 0, 0, 0]	.	.	.	6.89	33	0	5.41	.	.	.	Fanconi Anaemia group E protein, C-terminal	FANCE:uc003oko.1:exon5:c.C1051T:p.L351F,FANCE:uc010jvw.1:exon5:c.C1030T:p.L344F	.	-0.363	AFR:.,AMR:.,EAS:.,FIN:.,NFE:.,OTH:.,ASJ:.	613976	600901;	84;	84|Fanconi anemia|1-9 / 1 000 000|Autosomal recessive<br>or&nbsp;X-linked recessive|Childhood|227645 227646 227650 300514 600901 603467 609053 609054 610832 613390 613951 614082 614083 615272 616435~	0.5
6	35430666	35430666	C	T	FANCE	exonic	nonsynonymous SNV	ENSG00000112039	.	ENSG00000112039:ENST00000229769:exon9:c.C1484T:p.T495I	FANCE:NM_021922:exon9:c.C1484T:p.T495I	clinvar: UNK	InterVar: Uncertain significance PVS1=0 PS=[0, 0, 0, 0, 0] PM=[1, 1, 0, 0, 0, 0, 0] PP=[0, 0, 0, 0, 0, 0] BA1=0 BS=[0, 0, 0, 0, 0] BP=[0, 0, 0, 0, 0, 0, 0, 0]	.	.	.	6.411	29.7	0.002	5.05	.	.	.	Fanconi Anaemia group E protein, C-terminal	FANCE:uc003oko.1:exon9:c.C1484T:p.T495I,FANCE:uc010jvw.1:exon9:c.C1463T:p.T488I	.	-0.687	AFR:.,AMR:.,EAS:.,FIN:.,NFE:.,OTH:.,ASJ:.	613976	600901;	84;	84|Fanconi anemia|1-9 / 1 000 000|Autosomal recessive<br>or&nbsp;X-linked recessive|Childhood|227645 227646 227650 300514 600901 603467 609053 609054 610832 613390 613951 614082 614083 615272 616435~	0.5
7	6026469	6026469	G	A	PMS2	exonic	stopgain	ENSG00000122512	rs63751422	ENSG00000122512:ENST00000441476:exon8:c.C1609T:p.Q537X,ENSG00000122512:ENST00000265849:exon11:c.C1927T:p.Q643X	PMS2:NM_001322008:exon9:c.C1609T:p.Q537X,PMS2:NM_001322010:exon9:c.C1366T:p.Q456X,PMS2:NM_001322004:exon10:c.C1522T:p.Q508X,PMS2:NM_001322006:exon10:c.C1771T:p.Q591X,PMS2:NM_001322007:exon10:c.C1609T:p.Q537X,PMS2:NM_001322013:exon10:c.C1354T:p.Q452X,PMS2:NM_000535:exon11:c.C1927T:p.Q643X,PMS2:NM_001322003:exon11:c.C1522T:p.Q508X,PMS2:NM_001322005:exon11:c.C1522T:p.Q508X,PMS2:NM_001322009:exon11:c…	clinvar: Pathogenic|Pathogenic|Pathogenic|Pathogenic	InterVar: Pathogenic PVS1=1 PS=[0, 0, 0, 0, 0] PM=[0, 1, 0, 0, 0, 0, 0] PP=[0, 0, 1, 0, 1, 0] BA1=0 BS=[0, 0, 0, 0, 0] BP=[0, 0, 0, 0, 0, 0, 0, 0]	.	7.7E-05	.	10.029	36	.	4.92	.	.	.	.	PMS2:uc003spj.3:exon8:c.C1609T:p.Q537X,PMS2:uc011jwl.2:exon10:c.C1522T:p.Q508X,PMS2:uc003spk.3:exon11:c.C1522T:p.Q508X,PMS2:uc003spl.3:exon11:c.C1927T:p.Q643X,PMS2:uc010ktg.3:exon11:c.C994T:p.Q332X	.	.	AFR:.,AMR:.,EAS:.,FIN:.,NFE:.,OTH:.,ASJ:.	600259	276300;614337;	144;252202;	144|Lynch syndrome|Unknown|Autosomal dominant|Adult|120435 609310 613244 614331 614337 614350 614385~252202|Constitutional mismatch repair deficiency syndrome|-|Autosomal recessive|Childhood|276300~	0.5
7	6026469	6026469	G	A	PMS2	exonic	stopgain	ENSG00000122512	rs63751422	ENSG00000122512:ENST00000441476:exon8:c.C1609T:p.Q537X,ENSG00000122512:ENST00000265849:exon11:c.C1927T:p.Q643X	PMS2:NM_001322008:exon9:c.C1609T:p.Q537X,PMS2:NM_001322010:exon9:c.C1366T:p.Q456X,PMS2:NM_001322004:exon10:c.C1522T:p.Q508X,PMS2:NM_001322006:exon10:c.C1771T:p.Q591X,PMS2:NM_001322007:exon10:c.C1609T:p.Q537X,PMS2:NM_001322013:exon10:c.C1354T:p.Q452X,PMS2:NM_000535:exon11:c.C1927T:p.Q643X,PMS2:NM_001322003:exon11:c.C1522T:p.Q508X,PMS2:NM_001322005:exon11:c.C1522T:p.Q508X,PMS2:NM_001322009:exon11:c…	clinvar: Pathogenic|Pathogenic|Pathogenic|Pathogenic	InterVar: Pathogenic PVS1=1 PS=[0, 0, 0, 0, 0] PM=[0, 1, 0, 0, 0, 0, 0] PP=[0, 0, 1, 0, 1, 0] BA1=0 BS=[0, 0, 0, 0, 0] BP=[0, 0, 0, 0, 0, 0, 0, 0]	.	7.7E-05	.	10.029	36	.	4.92	.	.	.	.	PMS2:uc003spj.3:exon8:c.C1609T:p.Q537X,PMS2:uc011jwl.2:exon10:c.C1522T:p.Q508X,PMS2:uc003spk.3:exon11:c.C1522T:p.Q508X,PMS2:uc003spl.3:exon11:c.C1927T:p.Q643X,PMS2:uc010ktg.3:exon11:c.C994T:p.Q332X	.	.	AFR:.,AMR:.,EAS:.,FIN:.,NFE:.,OTH:.,ASJ:.	600259	276300;614337;	144;252202;	144|Lynch syndrome|Unknown|Autosomal dominant|Adult|120435 609310 613244 614331 614337 614350 614385~252202|Constitutional mismatch repair deficiency syndrome|-|Autosomal recessive|Childhood|276300~	0.5
7	6026966	6026966	G	T	PMS2	exonic	nonsynonymous SNV	ENSG00000122512	.	ENSG00000122512:ENST00000441476:exon8:c.C1112A:p.S371Y,ENSG00000122512:ENST00000265849:exon11:c.C1430A:p.S477Y,ENSG00000122512:ENST00000406569:exon11:c.C1430A:p.S477Y	PMS2:NM_001322008:exon9:c.C1112A:p.S371Y,PMS2:NM_001322010:exon9:c.C869A:p.S290Y,PMS2:NM_001322004:exon10:c.C1025A:p.S342Y,PMS2:NM_001322006:exon10:c.C1274A:p.S425Y,PMS2:NM_001322007:exon10:c.C1112A:p.S371Y,PMS2:NM_001322013:exon10:c.C857A:p.S286Y,PMS2:NM_000535:exon11:c.C1430A:p.S477Y,PMS2:NM_001322003:exon11:c.C1025A:p.S342Y,PMS2:NM_001322005:exon11:c.C1025A:p.S342Y,PMS2:NM_001322009:exon11:c.C…	clinvar: Uncertain significance|Uncertain significance	InterVar: Uncertain significance PVS1=0 PS=[0, 0, 0, 0, 0] PM=[0, 1, 0, 0, 0, 0, 0] PP=[0, 0, 0, 0, 0, 0] BA1=0 BS=[0, 0, 0, 0, 0] BP=[1, 0, 0, 0, 0, 0, 0, 0]	.	.	.	2.952	22.1	0.038	2.8	.	.	.	.	PMS2:uc003spj.3:exon8:c.C1112A:p.S371Y,PMS2:uc011jwl.2:exon10:c.C1025A:p.S342Y,PMS2:uc003spk.3:exon11:c.C1025A:p.S342Y,PMS2:uc003spl.3:exon11:c.C1430A:p.S477Y,PMS2:uc010ktf.2:exon11:c.C1430A:p.S477Y,PMS2:uc010ktg.3:exon11:c.C497A:p.S166Y	.	-0.526	AFR:.,AMR:.,EAS:.,FIN:.,NFE:.,OTH:.,ASJ:.	600259	276300;614337;	144;252202;	144|Lynch syndrome|Unknown|Autosomal dominant|Adult|120435 609310 613244 614331 614337 614350 614385~252202|Constitutional mismatch repair deficiency syndrome|-|Autosomal recessive|Childhood|276300~	0.5
7	6026976	6026976	C	A	PMS2	exonic	nonsynonymous SNV	ENSG00000122512	rs373114291	ENSG00000122512:ENST00000441476:exon8:c.G1102T:p.A368S,ENSG00000122512:ENST00000265849:exon11:c.G1420T:p.A474S,ENSG00000122512:ENST00000406569:exon11:c.G1420T:p.A474S	PMS2:NM_001322008:exon9:c.G1102T:p.A368S,PMS2:NM_001322010:exon9:c.G859T:p.A287S,PMS2:NM_001322004:exon10:c.G1015T:p.A339S,PMS2:NM_001322006:exon10:c.G1264T:p.A422S,PMS2:NM_001322007:exon10:c.G1102T:p.A368S,PMS2:NM_001322013:exon10:c.G847T:p.A283S,PMS2:NM_000535:exon11:c.G1420T:p.A474S,PMS2:NM_001322003:exon11:c.G1015T:p.A339S,PMS2:NM_001322005:exon11:c.G1015T:p.A339S,PMS2:NM_001322009:exon11:c.G…	clinvar: Uncertain significance|Likely benign|Uncertain significance	InterVar: Likely benign PVS1=0 PS=[0, 0, 0, 0, 0] PM=[0, 1, 0, 0, 0, 0, 0] PP=[0, 0, 0, 0, 0, 0] BA1=0 BS=[0, 0, 0, 0, 0] BP=[1, 0, 0, 0, 0, 1, 0, 0]	.	7.7E-05	.	-0.563	0.154	0.799	2.15	.	.	.	.	PMS2:uc003spj.3:exon8:c.G1102T:p.A368S,PMS2:uc011jwl.2:exon10:c.G1015T:p.A339S,PMS2:uc003spk.3:exon11:c.G1015T:p.A339S,PMS2:uc003spl.3:exon11:c.G1420T:p.A474S,PMS2:uc010ktf.2:exon11:c.G1420T:p.A474S,PMS2:uc010ktg.3:exon11:c.G487T:p.A163S	.	-0.703	AFR:.,AMR:.,EAS:.,FIN:.,NFE:.,OTH:.,ASJ:.	600259	276300;614337;	144;252202;	144|Lynch syndrome|Unknown|Autosomal dominant|Adult|120435 609310 613244 614331 614337 614350 614385~252202|Constitutional mismatch repair deficiency syndrome|-|Autosomal recessive|Childhood|276300~	0.5
7	6027153	6027153	C	T	PMS2	exonic	nonsynonymous SNV	ENSG00000122512	rs138387687	ENSG00000122512:ENST00000441476:exon8:c.G925A:p.V309M,ENSG00000122512:ENST00000265849:exon11:c.G1243A:p.V415M,ENSG00000122512:ENST00000406569:exon11:c.G1243A:p.V415M	PMS2:NM_001322008:exon9:c.G925A:p.V309M,PMS2:NM_001322010:exon9:c.G682A:p.V228M,PMS2:NM_001322004:exon10:c.G838A:p.V280M,PMS2:NM_001322006:exon10:c.G1087A:p.V363M,PMS2:NM_001322007:exon10:c.G925A:p.V309M,PMS2:NM_001322013:exon10:c.G670A:p.V224M,PMS2:NM_000535:exon11:c.G1243A:p.V415M,PMS2:NM_001322003:exon11:c.G838A:p.V280M,PMS2:NM_001322005:exon11:c.G838A:p.V280M,PMS2:NM_001322009:exon11:c.G838A:…	clinvar: Uncertain significance|Uncertain significance|Uncertain significance	InterVar: Likely benign PVS1=0 PS=[0, 0, 0, 0, 0] PM=[0, 1, 0, 0, 0, 0, 0] PP=[0, 0, 0, 0, 0, 0] BA1=0 BS=[0, 1, 0, 0, 0] BP=[1, 0, 0, 1, 0, 0, 0, 0]	0.0003	0.0002	0.000199681	0.889	10	0.091	1.6	.	.	.	.	PMS2:uc003spj.3:exon8:c.G925A:p.V309M,PMS2:uc011jwl.2:exon10:c.G838A:p.V280M,PMS2:uc003spk.3:exon11:c.G838A:p.V280M,PMS2:uc003spl.3:exon11:c.G1243A:p.V415M,PMS2:uc010ktf.2:exon11:c.G1243A:p.V415M,PMS2:uc010ktg.3:exon11:c.G310A:p.V104M	.	-0.535	AFR:0,AMR:0,EAS:0,FIN:0,NFE:0.0005,OTH:0,ASJ:0	600259	276300;614337;	144;252202;	144|Lynch syndrome|Unknown|Autosomal dominant|Adult|120435 609310 613244 614331 614337 614350 614385~252202|Constitutional mismatch repair deficiency syndrome|-|Autosomal recessive|Childhood|276300~	0.5
7	6027157	6027157	-	T	PMS2	exonic	frameshift insertion	ENSG00000122512	.	ENSG00000122512:ENST00000441476:exon8:c.920dupA:p.K307fs,ENSG00000122512:ENST00000265849:exon11:c.1238dupA:p.K413fs,ENSG00000122512:ENST00000406569:exon11:c.1238dupA:p.K413fs	PMS2:NM_001322008:exon9:c.920dupA:p.K307fs,PMS2:NM_001322010:exon9:c.677dupA:p.K226fs,PMS2:NM_001322004:exon10:c.833dupA:p.K278fs,PMS2:NM_001322006:exon10:c.1082dupA:p.K361fs,PMS2:NM_001322007:exon10:c.920dupA:p.K307fs,PMS2:NM_001322013:exon10:c.665dupA:p.K222fs,PMS2:NM_000535:exon11:c.1238dupA:p.K413fs,PMS2:NM_001322003:exon11:c.833dupA:p.K278fs,PMS2:NM_001322005:exon11:c.833dupA:p.K278fs,PMS2:N…	clinvar: UNK	InterVar: Likely pathogenic PVS1=1 PS=[0, 0, 0, 0, 0] PM=[0, 1, 0, 0, 0, 0, 0] PP=[0, 0, 0, 0, 0, 0] BA1=0 BS=[0, 0, 0, 0, 0] BP=[0, 0, 0, 0, 0, 0, 0, 0]	.	.	.	.	.	.	.	.	.	.	.	PMS2:uc003spj.3:exon8:c.920dupA:p.K307fs,PMS2:uc011jwl.2:exon10:c.833dupA:p.K278fs,PMS2:uc003spk.3:exon11:c.833dupA:p.K278fs,PMS2:uc003spl.3:exon11:c.1238dupA:p.K413fs,PMS2:uc010ktf.2:exon11:c.1238dupA:p.K413fs,PMS2:uc010ktg.3:exon11:c.305dupA:p.K102fs	.	.	AFR:.,AMR:.,EAS:.,FIN:.,NFE:.,OTH:.,ASJ:.	600259	276300;614337;	144;252202;	144|Lynch syndrome|Unknown|Autosomal dominant|Adult|120435 609310 613244 614331 614337 614350 614385~252202|Constitutional mismatch repair deficiency syndrome|-|Autosomal recessive|Childhood|276300~	0.5
7	6031656	6031656	C	T	PMS2	exonic	nonsynonymous SNV	ENSG00000122512	rs139194813	ENSG00000122512:ENST00000441476:exon6:c.G618A:p.M206I,ENSG00000122512:ENST00000265849:exon9:c.G936A:p.M312I,ENSG00000122512:ENST00000406569:exon9:c.G936A:p.M312I	PMS2:NM_001322008:exon7:c.G618A:p.M206I,PMS2:NM_001322004:exon8:c.G531A:p.M177I,PMS2:NM_001322007:exon8:c.G618A:p.M206I,PMS2:NM_001322010:exon8:c.G531A:p.M177I,PMS2:NM_001322013:exon8:c.G363A:p.M121I,PMS2:NM_000535:exon9:c.G936A:p.M312I,PMS2:NM_001322003:exon9:c.G531A:p.M177I,PMS2:NM_001322005:exon9:c.G531A:p.M177I,PMS2:NM_001322006:exon9:c.G936A:p.M312I,PMS2:NM_001322009:exon9:c.G531A:p.M177I,PM…	clinvar: Uncertain significance|Likely benign|Uncertain significance	InterVar: Likely benign PVS1=0 PS=[0, 0, 0, 0, 0] PM=[1, 1, 0, 0, 0, 0, 0] PP=[0, 0, 0, 0, 0, 0] BA1=0 BS=[0, 1, 0, 0, 0] BP=[1, 0, 0, 1, 0, 1, 0, 0]	0.0003	0.0004	0.000199681	0.871	9.897	0.169	1.08	.	.	.	DNA mismatch repair protein, C-terminal|Ribosomal protein S5 domain 2-type fold|Ribosomal protein S5 domain 2-type fold, subgroup	PMS2:uc003spj.3:exon6:c.G618A:p.M206I,PMS2:uc011jwl.2:exon8:c.G531A:p.M177I,PMS2:uc003spk.3:exon9:c.G531A:p.M177I,PMS2:uc003spl.3:exon9:c.G936A:p.M312I,PMS2:uc010ktf.2:exon9:c.G936A:p.M312I,PMS2:uc010ktg.3:exon9:c.G3A:p.M1I	.	-0.494	AFR:0.0008,AMR:0,EAS:0,FIN:0,NFE:0,OTH:0.0020,ASJ:0	600259	276300;614337;	144;252202;	144|Lynch syndrome|Unknown|Autosomal dominant|Adult|120435 609310 613244 614331 614337 614350 614385~252202|Constitutional mismatch repair deficiency syndrome|-|Autosomal recessive|Childhood|276300~	0.5
7	6038797	6038797	C	A	PMS2	exonic	nonsynonymous SNV	ENSG00000122512	rs730881908	ENSG00000122512:ENST00000441476:exon3:c.G329T:p.C110F,ENSG00000122512:ENST00000265849:exon6:c.G647T:p.C216F,ENSG00000122512:ENST00000382321:exon6:c.G647T:p.C216F,ENSG00000122512:ENST00000406569:exon6:c.G647T:p.C216F	PMS2:NM_001322008:exon4:c.G329T:p.C110F,PMS2:NM_001322004:exon5:c.G242T:p.C81F,PMS2:NM_001322007:exon5:c.G329T:p.C110F,PMS2:NM_001322010:exon5:c.G242T:p.C81F,PMS2:NM_000535:exon6:c.G647T:p.C216F,PMS2:NM_001322003:exon6:c.G242T:p.C81F,PMS2:NM_001322005:exon6:c.G242T:p.C81F,PMS2:NM_001322006:exon6:c.G647T:p.C216F,PMS2:NM_001322009:exon6:c.G242T:p.C81F,PMS2:NM_001322014:exon6:c.G647T:p.C216F,PMS2:NM…	clinvar: Uncertain significance	InterVar: Uncertain significance PVS1=0 PS=[0, 0, 0, 0, 0] PM=[1, 1, 0, 0, 0, 0, 0] PP=[0, 0, 0, 0, 0, 0] BA1=0 BS=[0, 0, 0, 0, 0] BP=[1, 0, 0, 0, 0, 0, 0, 0]	.	.	.	6.341	29.3	0.028	4.76	.	.	.	Histidine kinase-like ATPase, C-terminal domain|Ribosomal protein S5 domain 2-type fold	PMS2:uc003spj.3:exon3:c.G329T:p.C110F,PMS2:uc011jwl.2:exon5:c.G242T:p.C81F,PMS2:uc003spk.3:exon6:c.G242T:p.C81F,PMS2:uc003spl.3:exon6:c.G647T:p.C216F,PMS2:uc010kte.3:exon6:c.G647T:p.C216F,PMS2:uc010ktf.2:exon6:c.G647T:p.C216F	.	-0.128	AFR:.,AMR:.,EAS:.,FIN:.,NFE:.,OTH:.,ASJ:.	600259	276300;614337;	144;252202;	144|Lynch syndrome|Unknown|Autosomal dominant|Adult|120435 609310 613244 614331 614337 614350 614385~252202|Constitutional mismatch repair deficiency syndrome|-|Autosomal recessive|Childhood|276300~	0.5
7	6043423	6043423	G	C	PMS2	exonic	nonsynonymous SNV	ENSG00000122512	rs864622274	ENSG00000122512:ENST00000265849:exon4:c.C251G:p.T84S,ENSG00000122512:ENST00000382321:exon4:c.C251G:p.T84S,ENSG00000122512:ENST00000406569:exon4:c.C251G:p.T84S	PMS2:NM_000535:exon4:c.C251G:p.T84S,PMS2:NM_001322006:exon4:c.C251G:p.T84S,PMS2:NM_001322014:exon4:c.C251G:p.T84S	clinvar: Uncertain significance|Uncertain significance|Uncertain significance|Uncertain significance	InterVar: Uncertain significance PVS1=0 PS=[0, 0, 0, 0, 0] PM=[1, 1, 0, 0, 0, 0, 0] PP=[0, 0, 1, 0, 0, 0] BA1=0 BS=[0, 0, 0, 0, 0] BP=[1, 0, 0, 0, 0, 0, 0, 0]	3.228E-05	.	.	3.933	23.5	0.029	5.68	.	0.9097	0.536	Histidine kinase-like ATPase, C-terminal domain	PMS2:uc003spl.3:exon4:c.C251G:p.T84S,PMS2:uc010kte.3:exon4:c.C251G:p.T84S,PMS2:uc010ktf.2:exon4:c.C251G:p.T84S	.	-0.444	AFR:0.0001,AMR:0,EAS:0,FIN:0,NFE:0,OTH:0,ASJ:0	600259	276300;614337;	144;252202;	144|Lynch syndrome|Unknown|Autosomal dominant|Adult|120435 609310 613244 614331 614337 614350 614385~252202|Constitutional mismatch repair deficiency syndrome|-|Autosomal recessive|Childhood|276300~	0.5
7	6043673	6043673	G	C	PMS2	exonic	nonsynonymous SNV	ENSG00000122512	rs200313585	ENSG00000122512:ENST00000265849:exon3:c.C180G:p.D60E,ENSG00000122512:ENST00000382321:exon3:c.C180G:p.D60E,ENSG00000122512:ENST00000406569:exon3:c.C180G:p.D60E	PMS2:NM_000535:exon3:c.C180G:p.D60E,PMS2:NM_001322006:exon3:c.C180G:p.D60E,PMS2:NM_001322014:exon3:c.C180G:p.D60E	clinvar: Likely benign|Likely benign|Likely benign	InterVar: Likely benign PVS1=0 PS=[0, 0, 0, 0, 0] PM=[1, 1, 0, 0, 0, 0, 0] PP=[0, 0, 0, 0, 0, 0] BA1=0 BS=[0, 0, 0, 0, 0] BP=[1, 0, 0, 1, 0, 1, 0, 0]	0.0013	0.0005	.	0.888	9.998	0.629	1.27	.	.	.	Histidine kinase-like ATPase, C-terminal domain	PMS2:uc003spl.3:exon3:c.C180G:p.D60E,PMS2:uc010kte.3:exon3:c.C180G:p.D60E,PMS2:uc010ktf.2:exon3:c.C180G:p.D60E	.	-0.011	AFR:0.0002,AMR:0,EAS:0,FIN:0.0049,NFE:0.0011,OTH:0.0041,ASJ:0	600259	276300;614337;	144;252202;	144|Lynch syndrome|Unknown|Autosomal dominant|Adult|120435 609310 613244 614331 614337 614350 614385~252202|Constitutional mismatch repair deficiency syndrome|-|Autosomal recessive|Childhood|276300~	0.5
7	6045598	6045598	G	T	PMS2	exonic	nonsynonymous SNV	ENSG00000122512	rs141577476	ENSG00000122512:ENST00000265849:exon2:c.C88A:p.Q30K,ENSG00000122512:ENST00000382321:exon2:c.C88A:p.Q30K,ENSG00000122512:ENST00000406569:exon2:c.C88A:p.Q30K	PMS2:NM_000535:exon2:c.C88A:p.Q30K,PMS2:NM_001322006:exon2:c.C88A:p.Q30K,PMS2:NM_001322014:exon2:c.C88A:p.Q30K	clinvar: Uncertain significance	InterVar: Uncertain significance PVS1=0 PS=[0, 0, 0, 0, 0] PM=[1, 1, 0, 0, 0, 0, 0] PP=[0, 0, 1, 0, 0, 0] BA1=0 BS=[0, 0, 0, 0, 0] BP=[1, 0, 0, 0, 0, 0, 0, 0]	.	0.0001	.	5.894	27.4	0	5.67	.	.	.	Histidine kinase-like ATPase, C-terminal domain	PMS2:uc003spl.3:exon2:c.C88A:p.Q30K,PMS2:uc010kte.3:exon2:c.C88A:p.Q30K,PMS2:uc010ktf.2:exon2:c.C88A:p.Q30K	.	0.275	AFR:.,AMR:.,EAS:.,FIN:.,NFE:.,OTH:.,ASJ:.	600259	276300;614337;	144;252202;	144|Lynch syndrome|Unknown|Autosomal dominant|Adult|120435 609310 613244 614331 614337 614350 614385~252202|Constitutional mismatch repair deficiency syndrome|-|Autosomal recessive|Childhood|276300~	0.5
7	6045600	6045600	C	G	PMS2	exonic	nonsynonymous SNV	ENSG00000122512	rs146176004	ENSG00000122512:ENST00000265849:exon2:c.G86C:p.G29A,ENSG00000122512:ENST00000382321:exon2:c.G86C:p.G29A,ENSG00000122512:ENST00000406569:exon2:c.G86C:p.G29A	PMS2:NM_000535:exon2:c.G86C:p.G29A,PMS2:NM_001322006:exon2:c.G86C:p.G29A,PMS2:NM_001322014:exon2:c.G86C:p.G29A	clinvar: Uncertain significance|Likely benign|Likely benign|other	InterVar: Likely benign PVS1=0 PS=[0, 0, 0, 0, 0] PM=[1, 1, 0, 0, 0, 0, 0] PP=[0, 0, 1, 0, 0, 0] BA1=0 BS=[0, 1, 0, 0, 0] BP=[1, 0, 0, 0, 0, 1, 0, 0]	0.0005	0.0003	0.000199681	5.918	27.5	0	5.67	.	.	.	Histidine kinase-like ATPase, C-terminal domain	PMS2:uc003spl.3:exon2:c.G86C:p.G29A,PMS2:uc010kte.3:exon2:c.G86C:p.G29A,PMS2:uc010ktf.2:exon2:c.G86C:p.G29A	.	0.37	AFR:0,AMR:0,EAS:0,FIN:0.0011,NFE:0.0007,OTH:0.0010,ASJ:0.0033	600259	276300;614337;	144;252202;	144|Lynch syndrome|Unknown|Autosomal dominant|Adult|120435 609310 613244 614331 614337 614350 614385~252202|Constitutional mismatch repair deficiency syndrome|-|Autosomal recessive|Childhood|276300~	0.5
7	6045600	6045600	C	G	PMS2	exonic	nonsynonymous SNV	ENSG00000122512	rs146176004	ENSG00000122512:ENST00000265849:exon2:c.G86C:p.G29A,ENSG00000122512:ENST00000382321:exon2:c.G86C:p.G29A,ENSG00000122512:ENST00000406569:exon2:c.G86C:p.G29A	PMS2:NM_000535:exon2:c.G86C:p.G29A,PMS2:NM_001322006:exon2:c.G86C:p.G29A,PMS2:NM_001322014:exon2:c.G86C:p.G29A	clinvar: Uncertain significance|Likely benign|Likely benign|other	InterVar: Likely benign PVS1=0 PS=[0, 0, 0, 0, 0] PM=[1, 1, 0, 0, 0, 0, 0] PP=[0, 0, 1, 0, 0, 0] BA1=0 BS=[0, 1, 0, 0, 0] BP=[1, 0, 0, 0, 0, 1, 0, 0]	0.0005	0.0003	0.000199681	5.918	27.5	0	5.67	.	.	.	Histidine kinase-like ATPase, C-terminal domain	PMS2:uc003spl.3:exon2:c.G86C:p.G29A,PMS2:uc010kte.3:exon2:c.G86C:p.G29A,PMS2:uc010ktf.2:exon2:c.G86C:p.G29A	.	0.37	AFR:0,AMR:0,EAS:0,FIN:0.0011,NFE:0.0007,OTH:0.0010,ASJ:0.0033	600259	276300;614337;	144;252202;	144|Lynch syndrome|Unknown|Autosomal dominant|Adult|120435 609310 613244 614331 614337 614350 614385~252202|Constitutional mismatch repair deficiency syndrome|-|Autosomal recessive|Childhood|276300~	0.5
7	140487375	140487375	T	C	BRAF	exonic	nonsynonymous SNV	ENSG00000157764	rs545495379	ENSG00000157764:ENST00000288602:exon9:c.A1150G:p.R384G	BRAF:NM_004333:exon9:c.A1150G:p.R384G	clinvar: UNK	InterVar: Uncertain significance PVS1=0 PS=[0, 0, 0, 0, 0] PM=[0, 1, 0, 0, 0, 0, 0] PP=[0, 0, 0, 0, 0, 0] BA1=0 BS=[0, 1, 0, 0, 0] BP=[0, 0, 0, 0, 0, 0, 0, 0]	0.0001	.	0.000199681	2.735	21	0.064	5.65	.	.	.	.	BRAF:uc003vwc.4:exon9:c.A1150G:p.R384G	.	-0.551	AFR:0,AMR:0,EAS:0.0025,FIN:0,NFE:0,OTH:0,ASJ:0	164757	115150;211980;613706;613707;	500;648;1340;	500|Noonan syndrome with multiple lentigines|Unknown|Autosomal dominant|Childhood|151100 611554 613707~648|Noonan syndrome|Unknown|Autosomal dominant|Neonatal|163950 605275 609942 610733 611553 613224 613706 615355 616559 616564~1340|Cardiofaciocutaneous syndrome|Unknown|Autosomal dominant|Antenatal<br>Neonatal|115150 615278 615279 615280~	0.5
7	140624440	140624440	C	T	BRAF	exonic	nonsynonymous SNV	ENSG00000157764	rs397507456	ENSG00000157764:ENST00000288602:exon1:c.G64A:p.D22N,ENSG00000157764:ENST00000497784:exon1:c.G19A:p.D7N	BRAF:NM_004333:exon1:c.G64A:p.D22N	clinvar: other	InterVar: Uncertain significance PVS1=0 PS=[0, 0, 0, 0, 0] PM=[0, 0, 0, 0, 0, 0, 0] PP=[0, 0, 0, 0, 0, 0] BA1=0 BS=[1, 0, 0, 0, 0] BP=[0, 0, 0, 0, 0, 0, 0, 0]	0.0006	.	.	4.613	24.4	0.205	3.21	.	.	.	.	BRAF:uc003vwc.4:exon1:c.G64A:p.D22N	.	-0.703	AFR:0,AMR:0,EAS:0.0106,FIN:0,NFE:0,OTH:0,ASJ:0	164757	115150;211980;613706;613707;	500;648;1340;	500|Noonan syndrome with multiple lentigines|Unknown|Autosomal dominant|Childhood|151100 611554 613707~648|Noonan syndrome|Unknown|Autosomal dominant|Neonatal|163950 605275 609942 610733 611553 613224 613706 615355 616559 616564~1340|Cardiofaciocutaneous syndrome|Unknown|Autosomal dominant|Antenatal<br>Neonatal|115150 615278 615279 615280~	0.5
8	30921921	30921921	G	A	WRN	exonic	nonsynonymous SNV	ENSG00000165392	rs142346721	ENSG00000165392:ENST00000298139:exon4:c.G326A:p.C109Y	WRN:NM_000553:exon4:c.G326A:p.C109Y	clinvar: Uncertain significance	InterVar: Likely benign PVS1=0 PS=[0, 0, 0, 0, 0] PM=[1, 1, 0, 0, 0, 0, 0] PP=[0, 0, 1, 0, 0, 0] BA1=0 BS=[0, 1, 0, 0, 0] BP=[1, 0, 0, 0, 0, 0, 0, 0]	0.0002	0.0002	0.000399361	6.344	29.3	0	5.7	.	.	.	exonuclease domain|3&apos; exonuclease domain|Ribonuclease H-like domain;-5&apos;3&apos|Ribonuclease H-like domain	WRN:uc003xio.4:exon4:c.G326A:p.C109Y	.	0.447	AFR:0.0006,AMR:0,EAS:0,FIN:0,NFE:0,OTH:0,ASJ:0	604611	277700;	902;	902|Werner syndrome|1-9 / 1 000 000|Autosomal recessive|Adolescent<br>Adult|277700~	0.5
8	30921922	30921922	T	G	WRN	exonic	nonsynonymous SNV	ENSG00000165392	rs371538747	ENSG00000165392:ENST00000298139:exon4:c.T327G:p.C109W	WRN:NM_000553:exon4:c.T327G:p.C109W	clinvar: UNK	InterVar: Uncertain significance PVS1=0 PS=[0, 0, 0, 0, 0] PM=[1, 1, 0, 0, 0, 0, 0] PP=[0, 0, 1, 0, 0, 0] BA1=0 BS=[0, 0, 0, 0, 0] BP=[1, 0, 0, 0, 0, 0, 0, 0]	.	.	.	5.873	27.4	0	3.3	.	.	.	exonuclease domain|3&apos; exonuclease domain|Ribonuclease H-like domain;-5&apos;3&apos|Ribonuclease H-like domain	WRN:uc003xio.4:exon4:c.T327G:p.C109W	.	0.102	AFR:.,AMR:.,EAS:.,FIN:.,NFE:.,OTH:.,ASJ:.	604611	277700;	902;	902|Werner syndrome|1-9 / 1 000 000|Autosomal recessive|Adolescent<br>Adult|277700~	0.5
8	30921945	30921945	T	C	WRN	exonic	nonsynonymous SNV	ENSG00000165392	rs772108759	ENSG00000165392:ENST00000298139:exon4:c.T350C:p.M117T	WRN:NM_000553:exon4:c.T350C:p.M117T	clinvar: Uncertain significance	InterVar: Uncertain significance PVS1=0 PS=[0, 0, 0, 0, 0] PM=[1, 1, 0, 0, 0, 0, 0] PP=[0, 0, 0, 0, 0, 0] BA1=0 BS=[0, 0, 0, 0, 0] BP=[1, 0, 0, 0, 0, 0, 0, 0]	.	.	.	4.315	24	0	3.33	.	.	.	exonuclease domain|3&apos; exonuclease domain|Ribonuclease H-like domain;-5&apos;3&apos|Ribonuclease H-like domain	WRN:uc003xio.4:exon4:c.T350C:p.M117T	.	-0.308	AFR:.,AMR:.,EAS:.,FIN:.,NFE:.,OTH:.,ASJ:.	604611	277700;	902;	902|Werner syndrome|1-9 / 1 000 000|Autosomal recessive|Adolescent<br>Adult|277700~	0.5
8	30924569	30924569	G	-	WRN	exonic	stopgain	ENSG00000165392	.	ENSG00000165392:ENST00000298139:exon6:c.525delG:p.W175X	WRN:NM_000553:exon6:c.525delG:p.W175X	clinvar: UNK	InterVar: Likely pathogenic PVS1=1 PS=[0, 0, 0, 0, 0] PM=[0, 1, 0, 0, 0, 0, 0] PP=[0, 0, 0, 0, 0, 0] BA1=0 BS=[0, 0, 0, 0, 0] BP=[0, 0, 0, 0, 0, 0, 0, 0]	.	.	.	.	.	.	.	.	.	.	.	WRN:uc003xio.4:exon6:c.525delG:p.W175X	.	.	AFR:.,AMR:.,EAS:.,FIN:.,NFE:.,OTH:.,ASJ:.	604611	277700;	902;	902|Werner syndrome|1-9 / 1 000 000|Autosomal recessive|Adolescent<br>Adult|277700~	0.5
8	30924598	30924598	T	A	WRN	exonic	stopgain	ENSG00000165392	.	ENSG00000165392:ENST00000298139:exon6:c.T554A:p.L185X	WRN:NM_000553:exon6:c.T554A:p.L185X	clinvar: UNK	InterVar: Pathogenic PVS1=1 PS=[0, 0, 0, 0, 0] PM=[0, 1, 0, 0, 0, 0, 0] PP=[0, 0, 1, 0, 0, 0] BA1=0 BS=[0, 0, 0, 0, 0] BP=[0, 0, 0, 0, 0, 0, 0, 0]	.	.	.	11.17	37	.	5.82	.	.	.	exonuclease domain|3&apos; exonuclease domain|Ribonuclease H-like domain;-5&apos;3&apos|Ribonuclease H-like domain	WRN:uc003xio.4:exon6:c.T554A:p.L185X	.	.	AFR:.,AMR:.,EAS:.,FIN:.,NFE:.,OTH:.,ASJ:.	604611	277700;	902;	902|Werner syndrome|1-9 / 1 000 000|Autosomal recessive|Adolescent<br>Adult|277700~	0.5
8	30924682	30924682	C	T	WRN	exonic	nonsynonymous SNV	ENSG00000165392	.	ENSG00000165392:ENST00000298139:exon6:c.C638T:p.A213V	WRN:NM_000553:exon6:c.C638T:p.A213V	clinvar: UNK	InterVar: Uncertain significance PVS1=0 PS=[0, 0, 0, 0, 0] PM=[1, 1, 0, 0, 0, 0, 0] PP=[0, 0, 1, 0, 0, 0] BA1=0 BS=[0, 0, 0, 0, 0] BP=[1, 0, 0, 0, 0, 0, 0, 0]	.	.	.	7.198	34	0	5.68	.	.	.	exonuclease domain|3&apos; exonuclease domain|Ribonuclease H-like domain;-5&apos;3&apos|Ribonuclease H-like domain	WRN:uc003xio.4:exon6:c.C638T:p.A213V	.	0.951	AFR:.,AMR:.,EAS:.,FIN:.,NFE:.,OTH:.,ASJ:.	604611	277700;	902;	902|Werner syndrome|1-9 / 1 000 000|Autosomal recessive|Adolescent<br>Adult|277700~	0.5
8	30933806	30933806	T	C	WRN	intronic	.	ENSG00000165392	rs368367429	.	.	clinvar: UNK	InterVar: Uncertain significance PVS1=0 PS=[0, 0, 0, 0, 0] PM=[0, 1, 0, 0, 0, 0, 0] PP=[0, 0, 0, 0, 0, 0] BA1=0 BS=[0, 0, 0, 0, 0] BP=[0, 0, 0, 0, 0, 0, 0, 0]	0.0002	7.7E-05	.	.	.	.	.	.	0.0195	0.146	.	.	.	.	AFR:0.0002,AMR:0,EAS:0,FIN:0,NFE:0.0003,OTH:0,ASJ:0	604611	277700;	902;	902|Werner syndrome|1-9 / 1 000 000|Autosomal recessive|Adolescent<br>Adult|277700~	0.5
8	30938648	30938648	C	T	WRN	exonic	stopgain	ENSG00000165392	rs17847577	ENSG00000165392:ENST00000298139:exon9:c.C1105T:p.R369X	WRN:NM_000553:exon9:c.C1105T:p.R369X	clinvar: Pathogenic	InterVar: Pathogenic PVS1=1 PS=[0, 0, 0, 0, 0] PM=[0, 1, 0, 0, 0, 0, 0] PP=[0, 0, 1, 0, 1, 0] BA1=0 BS=[0, 0, 0, 0, 0] BP=[0, 0, 0, 0, 0, 0, 0, 0]	0.0003	0.0003	.	9.259	35	.	2.93	.	.	.	.	WRN:uc011lbd.1:exon1:c.C214T:p.R72X,WRN:uc003xio.4:exon9:c.C1105T:p.R369X	.	.	AFR:0,AMR:0,EAS:0,FIN:0,NFE:0.0005,OTH:0,ASJ:0	604611	277700;	902;	902|Werner syndrome|1-9 / 1 000 000|Autosomal recessive|Adolescent<br>Adult|277700~	0.5
8	30938659	30938659	A	-	WRN	exonic	frameshift deletion	ENSG00000165392	.	ENSG00000165392:ENST00000298139:exon9:c.1116delT:p.D372fs	WRN:NM_000553:exon9:c.1116delT:p.D372fs	clinvar: UNK	InterVar: Likely pathogenic PVS1=1 PS=[0, 0, 0, 0, 0] PM=[0, 1, 0, 0, 0, 0, 0] PP=[0, 0, 0, 0, 0, 0] BA1=0 BS=[0, 0, 0, 0, 0] BP=[0, 0, 0, 0, 0, 0, 0, 0]	.	.	.	.	.	.	.	.	.	.	.	WRN:uc011lbd.1:exon1:c.225delT:p.D75fs,WRN:uc003xio.4:exon9:c.1116delT:p.D372fs	.	.	AFR:.,AMR:.,EAS:.,FIN:.,NFE:.,OTH:.,ASJ:.	604611	277700;	902;	902|Werner syndrome|1-9 / 1 000 000|Autosomal recessive|Adolescent<br>Adult|277700~	0.5
8	30938667	30938667	A	C	WRN	exonic	nonsynonymous SNV	ENSG00000165392	.	ENSG00000165392:ENST00000298139:exon9:c.A1124C:p.E375A	WRN:NM_000553:exon9:c.A1124C:p.E375A	clinvar: UNK	InterVar: Uncertain significance PVS1=0 PS=[0, 0, 0, 0, 0] PM=[0, 1, 0, 0, 0, 0, 0] PP=[0, 0, 0, 0, 0, 0] BA1=0 BS=[0, 0, 0, 0, 0] BP=[1, 0, 0, 0, 0, 0, 0, 0]	3.23E-05	.	.	0.488	7.342	0.113	3.09	.	.	.	.	WRN:uc011lbd.1:exon1:c.A233C:p.E78A,WRN:uc003xio.4:exon9:c.A1124C:p.E375A	.	-1.018	AFR:0,AMR:0,EAS:0,FIN:0,NFE:6.666e-05,OTH:0,ASJ:0	604611	277700;	902;	902|Werner syndrome|1-9 / 1 000 000|Autosomal recessive|Adolescent<br>Adult|277700~	0.5
8	30946411	30946411	T	A	WRN	exonic	nonsynonymous SNV	ENSG00000165392	rs752994352	ENSG00000165392:ENST00000298139:exon13:c.T1582A:p.L528M	WRN:NM_000553:exon13:c.T1582A:p.L528M	clinvar: UNK	InterVar: Uncertain significance PVS1=0 PS=[0, 0, 0, 0, 0] PM=[0, 1, 0, 0, 0, 0, 0] PP=[0, 0, 0, 0, 0, 0] BA1=0 BS=[0, 0, 0, 0, 0] BP=[1, 0, 0, 0, 0, 0, 0, 0]	.	.	.	2.242	17.78	0.098	3.12	.	.	.	.	WRN:uc010lvk.3:exon2:c.T51A:p.F17L,WRN:uc011lbe.1:exon3:c.T166A:p.L56M,WRN:uc003xio.4:exon13:c.T1582A:p.L528M	.	-0.988	AFR:.,AMR:.,EAS:.,FIN:.,NFE:.,OTH:.,ASJ:.	604611	277700;	902;	902|Werner syndrome|1-9 / 1 000 000|Autosomal recessive|Adolescent<br>Adult|277700~	0.5
8	30948435	30948435	G	C	WRN	exonic	nonsynonymous SNV	ENSG00000165392	rs201586173	ENSG00000165392:ENST00000298139:exon15:c.G1806C:p.M602I	WRN:NM_000553:exon15:c.G1806C:p.M602I	clinvar: UNK	InterVar: Uncertain significance PVS1=0 PS=[0, 0, 0, 0, 0] PM=[1, 1, 0, 0, 0, 0, 0] PP=[0, 0, 0, 0, 0, 0] BA1=0 BS=[0, 0, 0, 0, 0] BP=[1, 0, 0, 0, 0, 0, 0, 0]	3.235E-05	.	.	6.392	29.6	0	5.74	.	.	.	DEAD/DEAH box helicase domain|Helicase superfamily 1/2, ATP-binding domain|P-loop containing nucleoside triphosphate hydrolase	WRN:uc010lvk.3:exon3:c.G207C:p.M69I,WRN:uc003xio.4:exon15:c.G1806C:p.M602I	.	-1.099	AFR:0,AMR:0,EAS:0,FIN:0,NFE:6.684e-05,OTH:0,ASJ:0	604611	277700;	902;	902|Werner syndrome|1-9 / 1 000 000|Autosomal recessive|Adolescent<br>Adult|277700~	0.5
8	30969156	30969156	C	T	WRN	exonic	nonsynonymous SNV	ENSG00000165392	rs141563618	ENSG00000165392:ENST00000298139:exon19:c.C2114T:p.T705I	WRN:NM_000553:exon19:c.C2114T:p.T705I	clinvar: Uncertain significance	InterVar: Likely benign PVS1=0 PS=[0, 0, 0, 0, 0] PM=[1, 1, 0, 0, 0, 0, 0] PP=[0, 0, 1, 0, 0, 0] BA1=0 BS=[0, 1, 0, 0, 0] BP=[1, 0, 0, 0, 0, 0, 0, 0]	9.686E-05	0.0004	0.000199681	5.51	26.3	0	5.25	.	.	.	DEAD/DEAH box helicase domain|Helicase superfamily 1/2, ATP-binding domain|P-loop containing nucleoside triphosphate hydrolase	WRN:uc010lvk.3:exon7:c.C515T:p.T172I,WRN:uc003xio.4:exon19:c.C2114T:p.T705I	.	0.136	AFR:0,AMR:0,EAS:0,FIN:0.0003,NFE:6.663e-05,OTH:0.0010,ASJ:0	604611	277700;	902;	902|Werner syndrome|1-9 / 1 000 000|Autosomal recessive|Adolescent<br>Adult|277700~	0.5
8	30969156	30969156	C	T	WRN	exonic	nonsynonymous SNV	ENSG00000165392	rs141563618	ENSG00000165392:ENST00000298139:exon19:c.C2114T:p.T705I	WRN:NM_000553:exon19:c.C2114T:p.T705I	clinvar: Uncertain significance	InterVar: Likely benign PVS1=0 PS=[0, 0, 0, 0, 0] PM=[1, 1, 0, 0, 0, 0, 0] PP=[0, 0, 1, 0, 0, 0] BA1=0 BS=[0, 1, 0, 0, 0] BP=[1, 0, 0, 0, 0, 0, 0, 0]	9.686E-05	0.0004	0.000199681	5.51	26.3	0	5.25	.	.	.	DEAD/DEAH box helicase domain|Helicase superfamily 1/2, ATP-binding domain|P-loop containing nucleoside triphosphate hydrolase	WRN:uc010lvk.3:exon7:c.C515T:p.T172I,WRN:uc003xio.4:exon19:c.C2114T:p.T705I	.	0.136	AFR:0,AMR:0,EAS:0,FIN:0.0003,NFE:6.663e-05,OTH:0.0010,ASJ:0	604611	277700;	902;	902|Werner syndrome|1-9 / 1 000 000|Autosomal recessive|Adolescent<br>Adult|277700~	0.5
8	30982438	30982438	A	C	WRN	exonic	nonsynonymous SNV	ENSG00000165392	rs754985773	ENSG00000165392:ENST00000298139:exon23:c.A2747C:p.H916P	WRN:NM_000553:exon23:c.A2747C:p.H916P	clinvar: Uncertain significance	InterVar: Uncertain significance PVS1=0 PS=[0, 0, 0, 0, 0] PM=[1, 1, 0, 0, 0, 0, 0] PP=[0, 0, 0, 0, 0, 0] BA1=0 BS=[0, 0, 0, 0, 0] BP=[1, 0, 0, 0, 0, 0, 0, 0]	9.706E-05	.	.	5.902	27.5	0.003	5.42	.	.	.	ATP-dependent DNA helicase RecQ, zinc-binding domain|Winged helix-turn-helix DNA-binding domain	WRN:uc010lvk.3:exon11:c.A1148C:p.H383P,WRN:uc003xio.4:exon23:c.A2747C:p.H916P	.	-0.216	AFR:0.0001,AMR:0,EAS:0,FIN:0,NFE:0.0001,OTH:0,ASJ:0	604611	277700;	902;	902|Werner syndrome|1-9 / 1 000 000|Autosomal recessive|Adolescent<br>Adult|277700~	0.5
8	31024597	31024597	A	G	WRN	exonic	nonsynonymous SNV	ENSG00000165392	rs374028957	ENSG00000165392:ENST00000298139:exon34:c.A4042G:p.I1348V	WRN:NM_000553:exon34:c.A4042G:p.I1348V	clinvar: UNK	InterVar: Uncertain significance PVS1=0 PS=[0, 0, 0, 0, 0] PM=[1, 1, 0, 0, 0, 0, 0] PP=[0, 0, 0, 0, 0, 0] BA1=0 BS=[0, 0, 0, 0, 0] BP=[1, 0, 0, 0, 0, 0, 0, 0]	.	.	.	5.754	27	0.02	4.86	.	.	.	Helicase Helix-turn-helix domain	WRN:uc010lvk.3:exon22:c.A2443G:p.I815V,WRN:uc003xio.4:exon34:c.A4042G:p.I1348V	.	-0.045	AFR:.,AMR:.,EAS:.,FIN:.,NFE:.,OTH:.,ASJ:.	604611	277700;	902;	902|Werner syndrome|1-9 / 1 000 000|Autosomal recessive|Adolescent<br>Adult|277700~	0.5
8	90965912	90965912	C	A	NBN	exonic	nonsynonymous SNV	ENSG00000104320	rs148205441	ENSG00000104320:ENST00000265433:exon11:c.G1405T:p.D469Y,ENSG00000104320:ENST00000409330:exon11:c.G1159T:p.D387Y	NBN:NM_002485:exon11:c.G1405T:p.D469Y,NBN:NM_001024688:exon12:c.G1159T:p.D387Y	clinvar: Uncertain significance|Uncertain significance|Uncertain significance	InterVar: Uncertain significance PVS1=0 PS=[0, 0, 0, 0, 0] PM=[0, 1, 0, 0, 0, 0, 0] PP=[0, 0, 0, 0, 0, 0] BA1=0 BS=[0, 0, 0, 0, 0] BP=[1, 0, 0, 0, 0, 0, 0, 0]	0.0002	0.0002	.	5.032	25.2	0.012	4.4	.	.	.	.	NBN:uc003yej.1:exon11:c.G1405T:p.D469Y,NBN:uc011lgb.1:exon11:c.G1405T:p.D469Y,NBN:uc003yei.1:exon12:c.G1159T:p.D387Y	.	-0.677	AFR:0.0008,AMR:0,EAS:0,FIN:0,NFE:0,OTH:0,ASJ:0	602667	251260;609135;613065;	513;88;647;	513|Acute lymphoblastic leukemia|1-5 / 10 000|-|All ages|247640 613065 613067~88|Idiopathic aplastic anemia|1-9 / 1 000 000|Unknown|Adult|609135 614742 614743~647|Nijmegen breakage syndrome|Unknown|Autosomal recessive|Infancy<br>Neonatal|251260~	0.5
8	90967651	90967654	TATT	-	NBN	exonic	frameshift deletion	ENSG00000104320	.	ENSG00000104320:ENST00000265433:exon10:c.1254_1257del:p.S418fs,ENSG00000104320:ENST00000409330:exon10:c.1008_1011del:p.S336fs	NBN:NM_002485:exon10:c.1254_1257del:p.S418fs,NBN:NM_001024688:exon11:c.1008_1011del:p.S336fs	clinvar: UNK	InterVar: Likely pathogenic PVS1=1 PS=[0, 0, 0, 0, 0] PM=[0, 1, 0, 0, 0, 0, 0] PP=[0, 0, 0, 0, 0, 0] BA1=0 BS=[0, 0, 0, 0, 0] BP=[0, 0, 0, 0, 0, 0, 0, 0]	.	.	.	.	.	.	.	.	.	.	.	NBN:uc003yej.1:exon10:c.1254_1257del:p.S418fs,NBN:uc011lgb.1:exon10:c.1254_1257del:p.S418fs,NBN:uc003yei.1:exon11:c.1008_1011del:p.S336fs	.	.	AFR:.,AMR:.,EAS:.,FIN:.,NFE:.,OTH:.,ASJ:.	602667	251260;609135;613065;	513;88;647;	513|Acute lymphoblastic leukemia|1-5 / 10 000|-|All ages|247640 613065 613067~88|Idiopathic aplastic anemia|1-9 / 1 000 000|Unknown|Adult|609135 614742 614743~647|Nijmegen breakage syndrome|Unknown|Autosomal recessive|Infancy<br>Neonatal|251260~	0.5
8	90983439	90983439	A	G	NBN	exonic	nonsynonymous SNV	ENSG00000104320	rs541992192	ENSG00000104320:ENST00000517772:exon4:c.T418C:p.F140L,ENSG00000104320:ENST00000519426:exon4:c.T400C:p.F134L,ENSG00000104320:ENST00000265433:exon6:c.T664C:p.F222L,ENSG00000104320:ENST00000409330:exon6:c.T418C:p.F140L	NBN:NM_002485:exon6:c.T664C:p.F222L,NBN:NM_001024688:exon7:c.T418C:p.F140L	clinvar: Uncertain significance|Uncertain significance|Uncertain significance	InterVar: Uncertain significance PVS1=0 PS=[0, 0, 0, 0, 0] PM=[1, 1, 0, 0, 0, 0, 0] PP=[0, 0, 1, 0, 0, 0] BA1=0 BS=[0, 0, 0, 0, 0] BP=[1, 0, 0, 0, 0, 0, 0, 0]	6.46E-05	.	.	6.587	31	0	5.84	.	.	.	BRCT domain;Nibrin, second BRCT domain	NBN:uc003yej.1:exon6:c.T664C:p.F222L,NBN:uc011lgb.1:exon6:c.T664C:p.F222L,NBN:uc003yei.1:exon7:c.T418C:p.F140L	.	0.754	AFR:0,AMR:0,EAS:0,FIN:0,NFE:0.0001,OTH:0,ASJ:0	602667	251260;609135;613065;	513;88;647;	513|Acute lymphoblastic leukemia|1-5 / 10 000|-|All ages|247640 613065 613067~88|Idiopathic aplastic anemia|1-9 / 1 000 000|Unknown|Adult|609135 614742 614743~647|Nijmegen breakage syndrome|Unknown|Autosomal recessive|Infancy<br>Neonatal|251260~	0.5
8	90993091	90993093	AAG	-	NBN	exonic	nonframeshift deletion	ENSG00000104320	.	ENSG00000104320:ENST00000517772:exon2:c.103_105del:p.35_35del,ENSG00000104320:ENST00000265433:exon4:c.349_351del:p.117_117del,ENSG00000104320:ENST00000409330:exon4:c.103_105del:p.35_35del,ENSG00000104320:ENST00000517337:exon5:c.103_105del:p.35_35del	NBN:NM_002485:exon4:c.349_351del:p.117_117del,NBN:NM_001024688:exon5:c.103_105del:p.35_35del	clinvar: UNK	InterVar: Uncertain significance PVS1=0 PS=[0, 0, 0, 0, 0] PM=[0, 1, 0, 1, 0, 0, 0] PP=[0, 0, 0, 0, 0, 0] BA1=0 BS=[0, 0, 0, 0, 0] BP=[0, 0, 0, 0, 0, 0, 0, 0]	.	.	.	.	.	.	.	.	.	.	.	NBN:uc003yej.1:exon4:c.349_351del:p.117_117del,NBN:uc011lgb.1:exon4:c.349_351del:p.117_117del,NBN:uc003yei.1:exon5:c.103_105del:p.35_35del	.	.	AFR:.,AMR:.,EAS:.,FIN:.,NFE:.,OTH:.,ASJ:.	602667	251260;609135;613065;	513;88;647;	513|Acute lymphoblastic leukemia|1-5 / 10 000|-|All ages|247640 613065 613067~88|Idiopathic aplastic anemia|1-9 / 1 000 000|Unknown|Adult|609135 614742 614743~647|Nijmegen breakage syndrome|Unknown|Autosomal recessive|Infancy<br>Neonatal|251260~	0.5
8	90993092	90993092	G	A	NBN	exonic	nonsynonymous SNV	ENSG00000104320	.	ENSG00000104320:ENST00000517772:exon2:c.C104T:p.S35F,ENSG00000104320:ENST00000265433:exon4:c.C350T:p.S117F,ENSG00000104320:ENST00000409330:exon4:c.C104T:p.S35F,ENSG00000104320:ENST00000517337:exon5:c.C104T:p.S35F	NBN:NM_002485:exon4:c.C350T:p.S117F,NBN:NM_001024688:exon5:c.C104T:p.S35F	clinvar: Uncertain significance	InterVar: Uncertain significance PVS1=0 PS=[0, 0, 0, 0, 0] PM=[1, 1, 0, 0, 0, 0, 0] PP=[0, 0, 0, 0, 0, 0] BA1=0 BS=[0, 0, 0, 0, 0] BP=[1, 0, 0, 0, 0, 0, 0, 0]	.	.	.	6.346	29.3	0.001	5.75	.	.	.	BRCT domain;BRCT domain|SMAD/FHA domain;Forkhead-associated (FHA) domain|SMAD/FHA domain	NBN:uc003yej.1:exon4:c.C350T:p.S117F,NBN:uc011lgb.1:exon4:c.C350T:p.S117F,NBN:uc003yei.1:exon5:c.C104T:p.S35F	.	-0.62	AFR:.,AMR:.,EAS:.,FIN:.,NFE:.,OTH:.,ASJ:.	602667	251260;609135;613065;	513;88;647;	513|Acute lymphoblastic leukemia|1-5 / 10 000|-|All ages|247640 613065 613067~88|Idiopathic aplastic anemia|1-9 / 1 000 000|Unknown|Adult|609135 614742 614743~647|Nijmegen breakage syndrome|Unknown|Autosomal recessive|Infancy<br>Neonatal|251260~	0.5
8	90993657	90993657	C	G	NBN	exonic	nonsynonymous SNV	ENSG00000104320	rs747315554	ENSG00000104320:ENST00000517772:exon1:c.G20C:p.R7P,ENSG00000104320:ENST00000265433:exon3:c.G266C:p.R89P,ENSG00000104320:ENST00000409330:exon3:c.G20C:p.R7P,ENSG00000104320:ENST00000519426:exon3:c.G266C:p.R89P,ENSG00000104320:ENST00000517337:exon4:c.G20C:p.R7P	NBN:NM_002485:exon3:c.G266C:p.R89P,NBN:NM_001024688:exon4:c.G20C:p.R7P	clinvar: Uncertain significance|Uncertain significance|Uncertain significance	InterVar: Uncertain significance PVS1=0 PS=[0, 0, 0, 0, 0] PM=[1, 1, 0, 0, 0, 0, 0] PP=[0, 0, 0, 0, 0, 0] BA1=0 BS=[0, 0, 0, 0, 0] BP=[1, 0, 0, 0, 0, 0, 0, 0]	.	.	.	1.74	14.64	0.078	-11.4	.	.	.	Forkhead-associated (FHA) domain|SMAD/FHA domain	NBN:uc003yej.1:exon3:c.G266C:p.R89P,NBN:uc011lgb.1:exon3:c.G266C:p.R89P,NBN:uc003yei.1:exon4:c.G20C:p.R7P	.	0.454	AFR:.,AMR:.,EAS:.,FIN:.,NFE:.,OTH:.,ASJ:.	602667	251260;609135;613065;	513;88;647;	513|Acute lymphoblastic leukemia|1-5 / 10 000|-|All ages|247640 613065 613067~88|Idiopathic aplastic anemia|1-9 / 1 000 000|Unknown|Adult|609135 614742 614743~647|Nijmegen breakage syndrome|Unknown|Autosomal recessive|Infancy<br>Neonatal|251260~	0.5
8	90993696	90993696	G	T	NBN	exonic	nonsynonymous SNV	ENSG00000104320	rs587781412	ENSG00000104320:ENST00000265433:exon3:c.C227A:p.T76N,ENSG00000104320:ENST00000519426:exon3:c.C227A:p.T76N	NBN:NM_002485:exon3:c.C227A:p.T76N	clinvar: Uncertain significance|Uncertain significance|Uncertain significance	InterVar: Uncertain significance PVS1=0 PS=[0, 0, 0, 0, 0] PM=[1, 1, 0, 0, 0, 0, 0] PP=[0, 0, 1, 0, 0, 0] BA1=0 BS=[0, 0, 0, 0, 0] BP=[1, 0, 0, 0, 0, 0, 0, 0]	.	.	.	5.652	26.7	0	5.82	.	.	.	Forkhead-associated (FHA) domain|SMAD/FHA domain	NBN:uc003yej.1:exon3:c.C227A:p.T76N,NBN:uc011lgb.1:exon3:c.C227A:p.T76N	.	0.545	AFR:.,AMR:.,EAS:.,FIN:.,NFE:.,OTH:.,ASJ:.	602667	251260;609135;613065;	513;88;647;	513|Acute lymphoblastic leukemia|1-5 / 10 000|-|All ages|247640 613065 613067~88|Idiopathic aplastic anemia|1-9 / 1 000 000|Unknown|Adult|609135 614742 614743~647|Nijmegen breakage syndrome|Unknown|Autosomal recessive|Infancy<br>Neonatal|251260~	0.5
8	145737292	145737292	A	C	RECQL4	splicing	.	ENSG00000160957	rs557284122	.	.	clinvar: UNK	InterVar: Uncertain significance PVS1=0 PS=[0, 0, 0, 0, 0] PM=[0, 1, 0, 0, 0, 0, 0] PP=[0, 0, 1, 0, 0, 0] BA1=0 BS=[0, 0, 0, 0, 0] BP=[0, 0, 0, 0, 0, 0, 0, 0]	3.234E-05	.	0.000199681	2.843	21.6	.	5.22	.	0.0021	0.022	.	.	.	.	AFR:0.0001,AMR:0,EAS:0,FIN:0,NFE:0,OTH:0,ASJ:0	603780	218600;266280;268400;	2909;3021;1225;	2909|Rothmund-Thomson syndrome|Unknown|Autosomal recessive|Infancy<br>Neonatal|268400~3021|RAPADILINO syndrome|<1 / 1 000 000|Autosomal recessive|Infancy<br>Neonatal|266280~1225|Baller-Gerold syndrome|<1 / 1 000 000|Autosomal recessive|Neonatal|218600~	0.5
8	145738976	145738976	-	GACCCAGG	RECQL4	exonic	frameshift insertion	ENSG00000160957	.	ENSG00000160957:ENST00000428558:exon13:c.2178_2179insCCTGGGTC:p.A727fs	RECQL4:NM_004260:exon13:c.2178_2179insCCTGGGTC:p.A727fs	clinvar: UNK	InterVar: Likely pathogenic PVS1=1 PS=[0, 0, 0, 0, 0] PM=[0, 1, 0, 0, 0, 0, 0] PP=[0, 0, 0, 0, 0, 0] BA1=0 BS=[0, 0, 0, 0, 0] BP=[0, 0, 0, 0, 0, 0, 0, 0]	.	.	.	.	.	.	.	.	.	.	.	RECQL4:uc003zdj.3:exon13:c.2178_2179insCCTGGGTC:p.A727fs	.	.	AFR:.,AMR:.,EAS:.,FIN:.,NFE:.,OTH:.,ASJ:.	603780	218600;266280;268400;	2909;3021;1225;	2909|Rothmund-Thomson syndrome|Unknown|Autosomal recessive|Infancy<br>Neonatal|268400~3021|RAPADILINO syndrome|<1 / 1 000 000|Autosomal recessive|Infancy<br>Neonatal|266280~1225|Baller-Gerold syndrome|<1 / 1 000 000|Autosomal recessive|Neonatal|218600~	0.5
8	145740368	145740368	A	-	RECQL4	exonic	frameshift deletion	ENSG00000160957	.	ENSG00000160957:ENST00000428558:exon9:c.1572delC:p.P524fs	RECQL4:NM_004260:exon9:c.1572delC:p.P524fs	clinvar: UNK	InterVar: Likely pathogenic PVS1=1 PS=[0, 0, 0, 0, 0] PM=[0, 1, 0, 0, 0, 0, 0] PP=[0, 0, 0, 0, 0, 0] BA1=0 BS=[0, 0, 0, 0, 0] BP=[0, 0, 0, 0, 0, 0, 0, 0]	.	.	.	.	.	.	.	.	.	.	.	RECQL4:uc003zdj.3:exon9:c.1572delC:p.P524fs	.	.	AFR:.,AMR:.,EAS:.,FIN:.,NFE:.,OTH:.,ASJ:.	603780	218600;266280;268400;	2909;3021;1225;	2909|Rothmund-Thomson syndrome|Unknown|Autosomal recessive|Infancy<br>Neonatal|268400~3021|RAPADILINO syndrome|<1 / 1 000 000|Autosomal recessive|Infancy<br>Neonatal|266280~1225|Baller-Gerold syndrome|<1 / 1 000 000|Autosomal recessive|Neonatal|218600~	0.5
8	145742577	145742577	G	T	RECQL4	intronic	.	ENSG00000160957	rs367849648	.	.	clinvar: Uncertain significance	InterVar: Uncertain significance PVS1=0 PS=[0, 0, 0, 0, 0] PM=[0, 1, 0, 0, 0, 0, 0] PP=[0, 0, 0, 0, 0, 0] BA1=0 BS=[0, 0, 0, 0, 0] BP=[0, 0, 0, 0, 0, 0, 0, 0]	0.0003	0.0004	0.000199681	.	.	.	.	.	0.0001	0	.	.	.	.	AFR:0.0009,AMR:0,EAS:0,FIN:0,NFE:0,OTH:0,ASJ:0	603780	218600;266280;268400;	2909;3021;1225;	2909|Rothmund-Thomson syndrome|Unknown|Autosomal recessive|Infancy<br>Neonatal|268400~3021|RAPADILINO syndrome|<1 / 1 000 000|Autosomal recessive|Infancy<br>Neonatal|266280~1225|Baller-Gerold syndrome|<1 / 1 000 000|Autosomal recessive|Neonatal|218600~	0.5
9	35074171	35074180	GACGGATCCA	-	FANCG	exonic	frameshift deletion	ENSG00000221829	.	ENSG00000221829:ENST00000378643:exon14:c.1794_1803del:p.S598fs	FANCG:NM_004629:exon14:c.1794_1803del:p.S598fs	clinvar: UNK	InterVar: Uncertain significance PVS1=0 PS=[0, 0, 0, 0, 0] PM=[0, 1, 0, 0, 0, 0, 0] PP=[0, 0, 0, 0, 0, 0] BA1=0 BS=[0, 0, 0, 0, 0] BP=[0, 0, 0, 0, 0, 0, 0, 0]	.	.	.	.	.	.	.	.	.	.	.	FANCG:uc010mkj.1:exon13:c.1020_1029del:p.S340fs,FANCG:uc003zwb.1:exon14:c.1794_1803del:p.S598fs	.	.	AFR:.,AMR:.,EAS:.,FIN:.,NFE:.,OTH:.,ASJ:.	602956	614082;	84;	84|Fanconi anemia|1-9 / 1 000 000|Autosomal recessive<br>or&nbsp;X-linked recessive|Childhood|227645 227646 227650 300514 600901 603467 609053 609054 610832 613390 613951 614082 614083 615272 616435~	0.5
9	35075305	35075305	A	T	FANCG	exonic	nonsynonymous SNV	ENSG00000221829	.	ENSG00000221829:ENST00000378643:exon11:c.T1451A:p.F484Y	FANCG:NM_004629:exon11:c.T1451A:p.F484Y	clinvar: UNK	InterVar: Uncertain significance PVS1=0 PS=[0, 0, 0, 0, 0] PM=[1, 1, 0, 0, 0, 0, 0] PP=[0, 0, 0, 0, 0, 0] BA1=0 BS=[0, 0, 0, 0, 0] BP=[1, 0, 0, 0, 0, 0, 0, 0]	.	.	.	3.58	23.2	0.024	4.47	.	.	.	Tetratricopeptide-like helical domain	FANCG:uc010mkj.1:exon10:c.T677A:p.F226Y,FANCG:uc003zwb.1:exon11:c.T1451A:p.F484Y	.	-1.036	AFR:.,AMR:.,EAS:.,FIN:.,NFE:.,OTH:.,ASJ:.	602956	614082;	84;	84|Fanconi anemia|1-9 / 1 000 000|Autosomal recessive<br>or&nbsp;X-linked recessive|Childhood|227645 227646 227650 300514 600901 603467 609053 609054 610832 613390 613951 614082 614083 615272 616435~	0.5
9	35075693	35075693	G	A	FANCG	exonic	nonsynonymous SNV	ENSG00000221829	.	ENSG00000221829:ENST00000378643:exon10:c.C1202T:p.A401V	FANCG:NM_004629:exon10:c.C1202T:p.A401V	clinvar: UNK	InterVar: Uncertain significance PVS1=0 PS=[0, 0, 0, 0, 0] PM=[1, 1, 0, 0, 0, 0, 0] PP=[0, 0, 0, 0, 0, 0] BA1=0 BS=[0, 0, 0, 0, 0] BP=[1, 0, 0, 0, 0, 0, 0, 0]	.	.	.	6.436	29.8	0	5.74	.	.	.	Tetratricopeptide-like helical domain	FANCG:uc010mkj.1:exon9:c.C428T:p.A143V,FANCG:uc003zwb.1:exon10:c.C1202T:p.A401V,FANCG:uc011lot.1:exon11:c.C1202T:p.A401V	.	-0.558	AFR:.,AMR:.,EAS:.,FIN:.,NFE:.,OTH:.,ASJ:.	602956	614082;	84;	84|Fanconi anemia|1-9 / 1 000 000|Autosomal recessive<br>or&nbsp;X-linked recessive|Childhood|227645 227646 227650 300514 600901 603467 609053 609054 610832 613390 613951 614082 614083 615272 616435~	0.5
9	35078282	35078282	C	G	FANCG	exonic	nonsynonymous SNV	ENSG00000221829	rs546023787	ENSG00000221829:ENST00000378643:exon4:c.G366C:p.W122C,ENSG00000221829:ENST00000448890:exon5:c.G366C:p.W122C	FANCG:NM_004629:exon4:c.G366C:p.W122C	clinvar: not provided	InterVar: Uncertain significance PVS1=0 PS=[0, 0, 0, 0, 0] PM=[0, 0, 0, 0, 0, 0, 0] PP=[0, 0, 1, 0, 0, 0] BA1=0 BS=[0, 0, 0, 0, 0] BP=[1, 0, 0, 0, 0, 0, 0, 0]	.	.	0.000798722	6.509	31	0	5.45	.	.	.	.	FANCG:uc003zwb.1:exon4:c.G366C:p.W122C,FANCG:uc011lot.1:exon5:c.G366C:p.W122C	.	0.885	AFR:.,AMR:.,EAS:.,FIN:.,NFE:.,OTH:.,ASJ:.	602956	614082;	84;	84|Fanconi anemia|1-9 / 1 000 000|Autosomal recessive<br>or&nbsp;X-linked recessive|Childhood|227645 227646 227650 300514 600901 603467 609053 609054 610832 613390 613951 614082 614083 615272 616435~	0.5
9	35078617	35078617	G	A	FANCG	exonic	nonsynonymous SNV	ENSG00000221829	rs532525154	ENSG00000221829:ENST00000378643:exon3:c.C292T:p.R98W,ENSG00000221829:ENST00000425676:exon3:c.C292T:p.R98W,ENSG00000221829:ENST00000448890:exon4:c.C292T:p.R98W	FANCG:NM_004629:exon3:c.C292T:p.R98W	clinvar: UNK	InterVar: Likely benign PVS1=0 PS=[0, 0, 0, 0, 0] PM=[0, 0, 0, 0, 0, 0, 0] PP=[0, 0, 0, 0, 0, 0] BA1=0 BS=[0, 0, 0, 0, 0] BP=[1, 0, 0, 1, 0, 0, 0, 0]	3.231E-05	.	0.000199681	4.02	23.6	0.017	-0.849	.	.	.	.	FANCG:uc003zwb.1:exon3:c.C292T:p.R98W,FANCG:uc011lot.1:exon4:c.C292T:p.R98W	.	-0.571	AFR:0.0001,AMR:0,EAS:0,FIN:0,NFE:0,OTH:0,ASJ:0	602956	614082;	84;	84|Fanconi anemia|1-9 / 1 000 000|Autosomal recessive<br>or&nbsp;X-linked recessive|Childhood|227645 227646 227650 300514 600901 603467 609053 609054 610832 613390 613951 614082 614083 615272 616435~	0.5
9	36882052	36882052	G	T	PAX5	exonic	nonsynonymous SNV	ENSG00000196092	rs543302698	ENSG00000196092:ENST00000524340:exon5:c.C442A:p.P148T,ENSG00000196092:ENST00000414447:exon7:c.C832A:p.P278T,ENSG00000196092:ENST00000520281:exon7:c.C832A:p.P278T,ENSG00000196092:ENST00000522003:exon7:c.C637A:p.P213T,ENSG00000196092:ENST00000358127:exon8:c.C961A:p.P321T,ENSG00000196092:ENST00000377853:exon8:c.C961A:p.P321T	PAX5:NM_001280553:exon7:c.C832A:p.P278T,PAX5:NM_001280554:exon7:c.C832A:p.P278T,PAX5:NM_001280556:exon7:c.C637A:p.P213T,PAX5:NM_001280548:exon8:c.C961A:p.P321T,PAX5:NM_016734:exon8:c.C961A:p.P321T	clinvar: UNK	InterVar: Uncertain significance PVS1=0 PS=[0, 0, 0, 0, 0] PM=[1, 1, 0, 0, 0, 0, 0] PP=[0, 0, 0, 0, 0, 0] BA1=0 BS=[0, 0, 0, 0, 0] BP=[0, 0, 0, 0, 0, 0, 0, 0]	.	.	.	4.145	23.8	0.209	5.97	.	.	.	Paired-box protein 2 C-terminal	PAX5:uc011lpt.1:exon5:c.C349A:p.P117T,PAX5:uc011lpz.1:exon7:c.C832A:p.P278T,PAX5:uc011lqa.1:exon7:c.C637A:p.P213T,PAX5:uc011lqc.1:exon7:c.C832A:p.P278T,PAX5:uc003zzo.1:exon8:c.C961A:p.P321T,PAX5:uc010mlp.1:exon8:c.C961A:p.P321T	.	-0.909	AFR:.,AMR:.,EAS:.,FIN:.,NFE:.,OTH:.,ASJ:.	167414	615545;	99860;	99860|Precursor B-cell acute lymphoblastic leukemia|-|-|-|615545~	0.5
9	37002723	37002723	C	G	PAX5	exonic	nonsynonymous SNV	ENSG00000196092	rs142399779	ENSG00000196092:ENST00000446742:exon4:c.G328C:p.G110R,ENSG00000196092:ENST00000522003:exon4:c.G202C:p.G68R,ENSG00000196092:ENST00000523145:exon4:c.G202C:p.G68R,ENSG00000196092:ENST00000358127:exon5:c.G526C:p.G176R,ENSG00000196092:ENST00000377840:exon5:c.G526C:p.G176R,ENSG00000196092:ENST00000377847:exon5:c.G526C:p.G176R,ENSG00000196092:ENST00000377852:exon5:c.G526C:p.G176R,ENSG00000196092:ENST000…	PAX5:NM_001280551:exon4:c.G202C:p.G68R,PAX5:NM_001280555:exon4:c.G328C:p.G110R,PAX5:NM_001280556:exon4:c.G202C:p.G68R,PAX5:NM_001280547:exon5:c.G526C:p.G176R,PAX5:NM_001280548:exon5:c.G526C:p.G176R,PAX5:NM_001280549:exon5:c.G526C:p.G176R,PAX5:NM_001280550:exon5:c.G526C:p.G176R,PAX5:NM_001280552:exon5:c.G526C:p.G176R,PAX5:NM_016734:exon5:c.G526C:p.G176R	clinvar: UNK	InterVar: Uncertain significance PVS1=0 PS=[0, 0, 0, 0, 0] PM=[1, 0, 0, 0, 0, 0, 0] PP=[0, 0, 1, 0, 0, 0] BA1=0 BS=[0, 0, 0, 0, 0] BP=[0, 0, 0, 0, 0, 0, 0, 0]	.	0.0002	.	3.535	23.1	0.17	5.06	.	.	.	Homeodomain-like|Paired domain|Winged helix-turn-helix DNA-binding domain	PAX5:uc011lqd.1:exon3:c.G260C:p.R87P,PAX5:uc011lpx.1:exon4:c.G328C:p.G110R,PAX5:uc011lpy.1:exon4:c.G202C:p.G68R,PAX5:uc011lqa.1:exon4:c.G202C:p.G68R,PAX5:uc003zzo.1:exon5:c.G526C:p.G176R,PAX5:uc010mlo.1:exon5:c.G526C:p.G176R,PAX5:uc010mlp.1:exon5:c.G526C:p.G176R,PAX5:uc010mlr.1:exon5:c.G526C:p.G176R,PAX5:uc010mls.1:exon5:c.G526C:p.G176R,PAX5:uc011lpw.1:exon5:c.G526C:p.G176R	.	1.017	AFR:.,AMR:.,EAS:.,FIN:.,NFE:.,OTH:.,ASJ:.	167414	615545;	99860;	99860|Precursor B-cell acute lymphoblastic leukemia|-|-|-|615545~	0.5
9	37034023	37034023	A	T	PAX5	exonic	nonsynonymous SNV	ENSG00000196092	rs139701864	ENSG00000196092:ENST00000358127:exon1:c.T6A:p.D2E,ENSG00000196092:ENST00000377840:exon1:c.T6A:p.D2E,ENSG00000196092:ENST00000377847:exon1:c.T6A:p.D2E,ENSG00000196092:ENST00000377852:exon1:c.T6A:p.D2E,ENSG00000196092:ENST00000377853:exon1:c.T6A:p.D2E,ENSG00000196092:ENST00000414447:exon1:c.T6A:p.D2E,ENSG00000196092:ENST00000446742:exon1:c.T6A:p.D2E,ENSG00000196092:ENST00000520154:exon1:c.T6A:p.D2E…	PAX5:NM_001280547:exon1:c.T6A:p.D2E,PAX5:NM_001280548:exon1:c.T6A:p.D2E,PAX5:NM_001280549:exon1:c.T6A:p.D2E,PAX5:NM_001280550:exon1:c.T6A:p.D2E,PAX5:NM_001280552:exon1:c.T6A:p.D2E,PAX5:NM_001280553:exon1:c.T6A:p.D2E,PAX5:NM_001280554:exon1:c.T6A:p.D2E,PAX5:NM_001280555:exon1:c.T6A:p.D2E,PAX5:NM_016734:exon1:c.T6A:p.D2E	clinvar: not provided	InterVar: Benign PVS1=0 PS=[0, 0, 0, 0, 0] PM=[0, 0, 0, 0, 0, 0, 0] PP=[0, 0, 1, 0, 0, 0] BA1=0 BS=[1, 1, 0, 0, 0] BP=[0, 0, 0, 0, 0, 0, 0, 0]	0.0043	0.0002	0.00279553	1.862	15.35	0.233	4.91	.	.	.	.	PAX5:uc003zzo.1:exon1:c.T6A:p.D2E,PAX5:uc010mlo.1:exon1:c.T6A:p.D2E,PAX5:uc010mlp.1:exon1:c.T6A:p.D2E,PAX5:uc010mlr.1:exon1:c.T6A:p.D2E,PAX5:uc010mls.1:exon1:c.T6A:p.D2E,PAX5:uc011lpw.1:exon1:c.T6A:p.D2E,PAX5:uc011lpx.1:exon1:c.T6A:p.D2E,PAX5:uc011lpz.1:exon1:c.T6A:p.D2E,PAX5:uc011lqc.1:exon1:c.T6A:p.D2E	.	0.221	AFR:0,AMR:0,EAS:0.0137,FIN:0.0245,NFE:0.0013,OTH:0.0074,ASJ:0	167414	615545;	99860;	99860|Precursor B-cell acute lymphoblastic leukemia|-|-|-|615545~	0.5
9	97863994	97863994	C	A	FANCC	exonic	nonsynonymous SNV	ENSG00000158169	rs758866109	ENSG00000158169:ENST00000289081:exon15:c.G1672T:p.V558F,ENSG00000158169:ENST00000375305:exon15:c.G1672T:p.V558F	FANCC:NM_000136:exon15:c.G1672T:p.V558F,FANCC:NM_001243743:exon15:c.G1672T:p.V558F	clinvar: UNK	InterVar: Uncertain significance PVS1=0 PS=[0, 0, 0, 0, 0] PM=[0, 1, 0, 0, 0, 0, 0] PP=[0, 0, 0, 0, 0, 0] BA1=0 BS=[0, 0, 0, 0, 0] BP=[1, 0, 0, 0, 0, 0, 0, 0]	.	.	.	4.853	24.9	0.002	2.61	.	.	.	.	FANCC:uc004avh.3:exon15:c.G1672T:p.V558F,FANCC:uc022bkl.1:exon15:c.G1672T:p.V558F	.	-0.935	AFR:.,AMR:.,EAS:.,FIN:.,NFE:.,OTH:.,ASJ:.	613899	227645;	84;	84|Fanconi anemia|1-9 / 1 000 000|Autosomal recessive<br>or&nbsp;X-linked recessive|Childhood|227645 227646 227650 300514 600901 603467 609053 609054 610832 613390 613951 614082 614083 615272 616435~	0.5
9	97864077	97864077	A	G	FANCC	exonic	nonsynonymous SNV	ENSG00000158169	rs766809608	ENSG00000158169:ENST00000289081:exon15:c.T1589C:p.L530S,ENSG00000158169:ENST00000375305:exon15:c.T1589C:p.L530S	FANCC:NM_000136:exon15:c.T1589C:p.L530S,FANCC:NM_001243743:exon15:c.T1589C:p.L530S	clinvar: Uncertain significance|Uncertain significance	InterVar: Uncertain significance PVS1=0 PS=[0, 0, 0, 0, 0] PM=[0, 1, 0, 0, 0, 0, 0] PP=[0, 0, 0, 0, 0, 0] BA1=0 BS=[0, 0, 0, 0, 0] BP=[1, 0, 0, 0, 0, 0, 0, 0]	.	.	.	4.445	24.2	0.12	3.56	.	.	.	.	FANCC:uc004avh.3:exon15:c.T1589C:p.L530S,FANCC:uc022bkl.1:exon15:c.T1589C:p.L530S	.	-0.916	AFR:.,AMR:.,EAS:.,FIN:.,NFE:.,OTH:.,ASJ:.	613899	227645;	84;	84|Fanconi anemia|1-9 / 1 000 000|Autosomal recessive<br>or&nbsp;X-linked recessive|Childhood|227645 227646 227650 300514 600901 603467 609053 609054 610832 613390 613951 614082 614083 615272 616435~	0.5
9	97912326	97912326	G	C	FANCC	exonic	nonsynonymous SNV	ENSG00000158169	.	ENSG00000158169:ENST00000289081:exon7:c.C565G:p.P189A,ENSG00000158169:ENST00000375305:exon7:c.C565G:p.P189A	FANCC:NM_000136:exon7:c.C565G:p.P189A,FANCC:NM_001243743:exon7:c.C565G:p.P189A,FANCC:NM_001243744:exon7:c.C565G:p.P189A	clinvar: Uncertain significance	InterVar: Uncertain significance PVS1=0 PS=[0, 0, 0, 0, 0] PM=[0, 1, 0, 0, 0, 0, 0] PP=[0, 0, 0, 0, 0, 0] BA1=0 BS=[0, 0, 0, 0, 0] BP=[1, 0, 0, 0, 0, 0, 0, 0]	.	.	.	0.791	9.411	0.164	4.77	.	.	.	.	FANCC:uc004avh.3:exon7:c.C565G:p.P189A,FANCC:uc004avi.4:exon7:c.C565G:p.P189A,FANCC:uc022bkl.1:exon7:c.C565G:p.P189A	.	-0.741	AFR:.,AMR:.,EAS:.,FIN:.,NFE:.,OTH:.,ASJ:.	613899	227645;	84;	84|Fanconi anemia|1-9 / 1 000 000|Autosomal recessive<br>or&nbsp;X-linked recessive|Childhood|227645 227646 227650 300514 600901 603467 609053 609054 610832 613390 613951 614082 614083 615272 616435~	0.5
9	97912338	97912338	G	A	FANCC	exonic	stopgain	ENSG00000158169	rs121917783	ENSG00000158169:ENST00000289081:exon7:c.C553T:p.R185X,ENSG00000158169:ENST00000375305:exon7:c.C553T:p.R185X	FANCC:NM_000136:exon7:c.C553T:p.R185X,FANCC:NM_001243743:exon7:c.C553T:p.R185X,FANCC:NM_001243744:exon7:c.C553T:p.R185X	clinvar: Pathogenic|Pathogenic|Pathogenic	InterVar: Pathogenic PVS1=1 PS=[0, 0, 0, 0, 0] PM=[0, 1, 0, 0, 0, 0, 0] PP=[0, 0, 1, 0, 1, 0] BA1=0 BS=[0, 0, 0, 0, 0] BP=[0, 0, 0, 0, 0, 0, 0, 0]	0.0001	0.0002	.	8.73	35	.	2.88	.	.	.	.	FANCC:uc004avh.3:exon7:c.C553T:p.R185X,FANCC:uc004avi.4:exon7:c.C553T:p.R185X,FANCC:uc022bkl.1:exon7:c.C553T:p.R185X	.	.	AFR:0.0001,AMR:0,EAS:0,FIN:0,NFE:0.0002,OTH:0,ASJ:0	613899	227645;	84;	84|Fanconi anemia|1-9 / 1 000 000|Autosomal recessive<br>or&nbsp;X-linked recessive|Childhood|227645 227646 227650 300514 600901 603467 609053 609054 610832 613390 613951 614082 614083 615272 616435~	0.5
9	97934335	97934335	G	A	FANCC	exonic	nonsynonymous SNV	ENSG00000158169	rs730881711	ENSG00000158169:ENST00000289081:exon5:c.C440T:p.P147L,ENSG00000158169:ENST00000375305:exon5:c.C440T:p.P147L,ENSG00000158169:ENST00000433829:exon5:c.C440T:p.P147L	FANCC:NM_000136:exon5:c.C440T:p.P147L,FANCC:NM_001243743:exon5:c.C440T:p.P147L,FANCC:NM_001243744:exon5:c.C440T:p.P147L	clinvar: Uncertain significance|Uncertain significance	InterVar: Uncertain significance PVS1=0 PS=[0, 0, 0, 0, 0] PM=[0, 1, 0, 0, 0, 0, 0] PP=[0, 0, 0, 0, 0, 0] BA1=0 BS=[0, 0, 0, 0, 0] BP=[1, 0, 0, 0, 0, 0, 0, 0]	.	.	.	4.058	23.7	0.045	5.34	.	.	.	.	FANCC:uc004avh.3:exon5:c.C440T:p.P147L,FANCC:uc004avi.4:exon5:c.C440T:p.P147L,FANCC:uc022bkl.1:exon5:c.C440T:p.P147L	.	-0.644	AFR:.,AMR:.,EAS:.,FIN:.,NFE:.,OTH:.,ASJ:.	613899	227645;	84;	84|Fanconi anemia|1-9 / 1 000 000|Autosomal recessive<br>or&nbsp;X-linked recessive|Childhood|227645 227646 227650 300514 600901 603467 609053 609054 610832 613390 613951 614082 614083 615272 616435~	0.5
9	98009773	98009773	A	C	FANCC	exonic	nonsynonymous SNV	ENSG00000158169	rs375921240	ENSG00000158169:ENST00000289081:exon3:c.T191G:p.F64C,ENSG00000158169:ENST00000375305:exon3:c.T191G:p.F64C,ENSG00000158169:ENST00000433829:exon3:c.T191G:p.F64C	FANCC:NM_000136:exon3:c.T191G:p.F64C,FANCC:NM_001243743:exon3:c.T191G:p.F64C,FANCC:NM_001243744:exon3:c.T191G:p.F64C	clinvar: Uncertain significance	InterVar: Uncertain significance PVS1=0 PS=[0, 0, 0, 0, 0] PM=[0, 1, 0, 0, 0, 0, 0] PP=[0, 0, 0, 0, 0, 0] BA1=0 BS=[0, 0, 0, 0, 0] BP=[1, 0, 0, 0, 0, 0, 0, 0]	.	7.7E-05	.	5.62	26.6	0.001	4.32	.	.	.	.	FANCC:uc004avh.3:exon3:c.T191G:p.F64C,FANCC:uc004avi.4:exon3:c.T191G:p.F64C,FANCC:uc022bkl.1:exon3:c.T191G:p.F64C	.	-0.147	AFR:.,AMR:.,EAS:.,FIN:.,NFE:.,OTH:.,ASJ:.	613899	227645;	84;	84|Fanconi anemia|1-9 / 1 000 000|Autosomal recessive<br>or&nbsp;X-linked recessive|Childhood|227645 227646 227650 300514 600901 603467 609053 609054 610832 613390 613951 614082 614083 615272 616435~	0.5
9	98209214	98209214	G	A	PTCH1	exonic	nonsynonymous SNV	ENSG00000185920	rs143464326	ENSG00000185920:ENST00000331920:exon23:c.C4324T:p.R1442W,ENSG00000185920:ENST00000375274:exon23:c.C4321T:p.R1441W,ENSG00000185920:ENST00000418258:exon23:c.C3871T:p.R1291W,ENSG00000185920:ENST00000421141:exon23:c.C3871T:p.R1291W,ENSG00000185920:ENST00000429896:exon23:c.C3871T:p.R1291W,ENSG00000185920:ENST00000430669:exon23:c.C4126T:p.R1376W,ENSG00000185920:ENST00000437951:exon23:c.C4126T:p.R1376W	PTCH1:NM_000264:exon23:c.C4324T:p.R1442W,PTCH1:NM_001083602:exon23:c.C4126T:p.R1376W,PTCH1:NM_001083603:exon23:c.C4321T:p.R1441W,PTCH1:NM_001083604:exon23:c.C3871T:p.R1291W,PTCH1:NM_001083605:exon23:c.C3871T:p.R1291W,PTCH1:NM_001083606:exon23:c.C3871T:p.R1291W,PTCH1:NM_001083607:exon23:c.C3871T:p.R1291W	clinvar: Uncertain significance|not provided|other|Likely benign|Likely benign	InterVar: Likely benign PVS1=0 PS=[0, 0, 0, 0, 0] PM=[0, 0, 0, 0, 0, 0, 0] PP=[0, 0, 0, 0, 0, 0] BA1=0 BS=[1, 0, 0, 0, 0] BP=[1, 0, 0, 0, 0, 1, 0, 0]	0.0005	0.0004	0.00119808	5.163	25.5	0.14	3.01	.	.	.	.	PTCH1:uc010mrn.3:exon2:c.C700T:p.R234W,PTCH1:uc004avk.4:exon23:c.C4324T:p.R1442W,PTCH1:uc004avl.4:exon23:c.C3871T:p.R1291W,PTCH1:uc004avm.4:exon23:c.C4321T:p.R1441W,PTCH1:uc010mro.3:exon23:c.C3871T:p.R1291W,PTCH1:uc010mrp.3:exon23:c.C3871T:p.R1291W,PTCH1:uc010mrq.3:exon23:c.C3871T:p.R1291W,PTCH1:uc010mrr.3:exon23:c.C4126T:p.R1376W	.	-0.571	AFR:0,AMR:0,EAS:0,FIN:0,NFE:0.0007,OTH:0,ASJ:0.0099	601309	109400;605462;610828;	2162;377;	2162|Holoprosencephaly|Unknown|Multigenic/multifactorial<br>or&nbsp;Not applicable|Neonatal<br>Antenatal|142945 142946 147250 157170 236100 605934 609408 609637 610828 610829 612530 614226~377|Gorlin syndrome|1-9 / 100 000|Autosomal dominant|Adolescent<br>Adult|109400~	0.5
9	98209286	98209286	C	T	PTCH1	exonic	nonsynonymous SNV	ENSG00000185920	rs369882883	ENSG00000185920:ENST00000331920:exon23:c.G4252A:p.V1418I,ENSG00000185920:ENST00000375274:exon23:c.G4249A:p.V1417I,ENSG00000185920:ENST00000418258:exon23:c.G3799A:p.V1267I,ENSG00000185920:ENST00000421141:exon23:c.G3799A:p.V1267I,ENSG00000185920:ENST00000429896:exon23:c.G3799A:p.V1267I,ENSG00000185920:ENST00000430669:exon23:c.G4054A:p.V1352I,ENSG00000185920:ENST00000437951:exon23:c.G4054A:p.V1352I	PTCH1:NM_000264:exon23:c.G4252A:p.V1418I,PTCH1:NM_001083602:exon23:c.G4054A:p.V1352I,PTCH1:NM_001083603:exon23:c.G4249A:p.V1417I,PTCH1:NM_001083604:exon23:c.G3799A:p.V1267I,PTCH1:NM_001083605:exon23:c.G3799A:p.V1267I,PTCH1:NM_001083606:exon23:c.G3799A:p.V1267I,PTCH1:NM_001083607:exon23:c.G3799A:p.V1267I	clinvar: Likely benign|Uncertain significance	InterVar: Likely benign PVS1=0 PS=[0, 0, 0, 0, 0] PM=[0, 0, 0, 0, 0, 0, 0] PP=[0, 0, 0, 0, 0, 0] BA1=0 BS=[0, 0, 0, 0, 0] BP=[1, 0, 0, 0, 0, 1, 0, 0]	0.0001	7.7E-05	0.000199681	1.33	12.42	0.332	4.16	.	.	.	.	PTCH1:uc010mrn.3:exon2:c.G628A:p.V210I,PTCH1:uc004avk.4:exon23:c.G4252A:p.V1418I,PTCH1:uc004avl.4:exon23:c.G3799A:p.V1267I,PTCH1:uc004avm.4:exon23:c.G4249A:p.V1417I,PTCH1:uc010mro.3:exon23:c.G3799A:p.V1267I,PTCH1:uc010mrp.3:exon23:c.G3799A:p.V1267I,PTCH1:uc010mrq.3:exon23:c.G3799A:p.V1267I,PTCH1:uc010mrr.3:exon23:c.G4054A:p.V1352I	.	-0.193	AFR:0,AMR:0.0048,EAS:0,FIN:0,NFE:0,OTH:0,ASJ:0	601309	109400;605462;610828;	2162;377;	2162|Holoprosencephaly|Unknown|Multigenic/multifactorial<br>or&nbsp;Not applicable|Neonatal<br>Antenatal|142945 142946 147250 157170 236100 605934 609408 609637 610828 610829 612530 614226~377|Gorlin syndrome|1-9 / 100 000|Autosomal dominant|Adolescent<br>Adult|109400~	0.5
9	98209289	98209289	G	T	PTCH1	exonic	nonsynonymous SNV	ENSG00000185920	rs776235476	ENSG00000185920:ENST00000331920:exon23:c.C4249A:p.H1417N,ENSG00000185920:ENST00000375274:exon23:c.C4246A:p.H1416N,ENSG00000185920:ENST00000418258:exon23:c.C3796A:p.H1266N,ENSG00000185920:ENST00000421141:exon23:c.C3796A:p.H1266N,ENSG00000185920:ENST00000429896:exon23:c.C3796A:p.H1266N,ENSG00000185920:ENST00000430669:exon23:c.C4051A:p.H1351N,ENSG00000185920:ENST00000437951:exon23:c.C4051A:p.H1351N	PTCH1:NM_000264:exon23:c.C4249A:p.H1417N,PTCH1:NM_001083602:exon23:c.C4051A:p.H1351N,PTCH1:NM_001083603:exon23:c.C4246A:p.H1416N,PTCH1:NM_001083604:exon23:c.C3796A:p.H1266N,PTCH1:NM_001083605:exon23:c.C3796A:p.H1266N,PTCH1:NM_001083606:exon23:c.C3796A:p.H1266N,PTCH1:NM_001083607:exon23:c.C3796A:p.H1266N	clinvar: UNK	InterVar: Likely benign PVS1=0 PS=[0, 0, 0, 0, 0] PM=[0, 1, 0, 0, 0, 0, 0] PP=[0, 0, 0, 0, 0, 0] BA1=0 BS=[0, 0, 0, 0, 0] BP=[1, 0, 0, 1, 0, 0, 0, 0]	.	.	.	-0.654	0.092	1	1.81	.	.	.	.	PTCH1:uc010mrn.3:exon2:c.C625A:p.H209N,PTCH1:uc004avk.4:exon23:c.C4249A:p.H1417N,PTCH1:uc004avl.4:exon23:c.C3796A:p.H1266N,PTCH1:uc004avm.4:exon23:c.C4246A:p.H1416N,PTCH1:uc010mro.3:exon23:c.C3796A:p.H1266N,PTCH1:uc010mrp.3:exon23:c.C3796A:p.H1266N,PTCH1:uc010mrq.3:exon23:c.C3796A:p.H1266N,PTCH1:uc010mrr.3:exon23:c.C4051A:p.H1351N	.	-0.792	AFR:.,AMR:.,EAS:.,FIN:.,NFE:.,OTH:.,ASJ:.	601309	109400;605462;610828;	2162;377;	2162|Holoprosencephaly|Unknown|Multigenic/multifactorial<br>or&nbsp;Not applicable|Neonatal<br>Antenatal|142945 142946 147250 157170 236100 605934 609408 609637 610828 610829 612530 614226~377|Gorlin syndrome|1-9 / 100 000|Autosomal dominant|Adolescent<br>Adult|109400~	0.5
9	98209490	98209490	G	A	PTCH1	exonic	nonsynonymous SNV	ENSG00000185920	rs140417636	ENSG00000185920:ENST00000331920:exon23:c.C4048T:p.R1350W,ENSG00000185920:ENST00000375274:exon23:c.C4045T:p.R1349W,ENSG00000185920:ENST00000418258:exon23:c.C3595T:p.R1199W,ENSG00000185920:ENST00000421141:exon23:c.C3595T:p.R1199W,ENSG00000185920:ENST00000429896:exon23:c.C3595T:p.R1199W,ENSG00000185920:ENST00000430669:exon23:c.C3850T:p.R1284W,ENSG00000185920:ENST00000437951:exon23:c.C3850T:p.R1284W	PTCH1:NM_000264:exon23:c.C4048T:p.R1350W,PTCH1:NM_001083602:exon23:c.C3850T:p.R1284W,PTCH1:NM_001083603:exon23:c.C4045T:p.R1349W,PTCH1:NM_001083604:exon23:c.C3595T:p.R1199W,PTCH1:NM_001083605:exon23:c.C3595T:p.R1199W,PTCH1:NM_001083606:exon23:c.C3595T:p.R1199W,PTCH1:NM_001083607:exon23:c.C3595T:p.R1199W	clinvar: Benign|Likely benign	InterVar: Likely benign PVS1=0 PS=[0, 0, 0, 0, 0] PM=[0, 0, 0, 0, 0, 0, 0] PP=[0, 0, 1, 0, 0, 0] BA1=0 BS=[0, 0, 0, 0, 0] BP=[1, 0, 0, 0, 0, 1, 0, 0]	0.0013	0.0005	0.000199681	6.629	32	0.002	3.2	.	.	.	.	PTCH1:uc010mrn.3:exon2:c.C424T:p.R142W,PTCH1:uc004avk.4:exon23:c.C4048T:p.R1350W,PTCH1:uc004avl.4:exon23:c.C3595T:p.R1199W,PTCH1:uc004avm.4:exon23:c.C4045T:p.R1349W,PTCH1:uc010mro.3:exon23:c.C3595T:p.R1199W,PTCH1:uc010mrp.3:exon23:c.C3595T:p.R1199W,PTCH1:uc010mrq.3:exon23:c.C3595T:p.R1199W,PTCH1:uc010mrr.3:exon23:c.C3850T:p.R1284W	.	0.268	AFR:0.0001,AMR:0,EAS:0,FIN:0.0040,NFE:0.0016,OTH:0.0020,ASJ:0	601309	109400;605462;610828;	2162;377;	2162|Holoprosencephaly|Unknown|Multigenic/multifactorial<br>or&nbsp;Not applicable|Neonatal<br>Antenatal|142945 142946 147250 157170 236100 605934 609408 609637 610828 610829 612530 614226~377|Gorlin syndrome|1-9 / 100 000|Autosomal dominant|Adolescent<br>Adult|109400~	0.5
9	98209619	98209619	G	A	PTCH1	exonic	nonsynonymous SNV	ENSG00000185920	rs574880967	ENSG00000185920:ENST00000331920:exon23:c.C3919T:p.P1307S,ENSG00000185920:ENST00000375274:exon23:c.C3916T:p.P1306S,ENSG00000185920:ENST00000418258:exon23:c.C3466T:p.P1156S,ENSG00000185920:ENST00000421141:exon23:c.C3466T:p.P1156S,ENSG00000185920:ENST00000429896:exon23:c.C3466T:p.P1156S,ENSG00000185920:ENST00000430669:exon23:c.C3721T:p.P1241S,ENSG00000185920:ENST00000437951:exon23:c.C3721T:p.P1241S	PTCH1:NM_000264:exon23:c.C3919T:p.P1307S,PTCH1:NM_001083602:exon23:c.C3721T:p.P1241S,PTCH1:NM_001083603:exon23:c.C3916T:p.P1306S,PTCH1:NM_001083604:exon23:c.C3466T:p.P1156S,PTCH1:NM_001083605:exon23:c.C3466T:p.P1156S,PTCH1:NM_001083606:exon23:c.C3466T:p.P1156S,PTCH1:NM_001083607:exon23:c.C3466T:p.P1156S	clinvar: Uncertain significance	InterVar: Likely benign PVS1=0 PS=[0, 0, 0, 0, 0] PM=[0, 0, 0, 0, 0, 0, 0] PP=[0, 0, 0, 0, 0, 0] BA1=0 BS=[0, 0, 0, 0, 0] BP=[1, 0, 0, 1, 0, 0, 0, 0]	9.701E-05	.	.	-0.933	0.022	0.556	-0.836	.	.	.	.	PTCH1:uc010mrn.3:exon2:c.C295T:p.P99S,PTCH1:uc004avk.4:exon23:c.C3919T:p.P1307S,PTCH1:uc004avl.4:exon23:c.C3466T:p.P1156S,PTCH1:uc004avm.4:exon23:c.C3916T:p.P1306S,PTCH1:uc010mro.3:exon23:c.C3466T:p.P1156S,PTCH1:uc010mrp.3:exon23:c.C3466T:p.P1156S,PTCH1:uc010mrq.3:exon23:c.C3466T:p.P1156S,PTCH1:uc010mrr.3:exon23:c.C3721T:p.P1241S	.	-0.741	AFR:0,AMR:0,EAS:0,FIN:0,NFE:0.0002,OTH:0,ASJ:0	601309	109400;605462;610828;	2162;377;	2162|Holoprosencephaly|Unknown|Multigenic/multifactorial<br>or&nbsp;Not applicable|Neonatal<br>Antenatal|142945 142946 147250 157170 236100 605934 609408 609637 610828 610829 612530 614226~377|Gorlin syndrome|1-9 / 100 000|Autosomal dominant|Adolescent<br>Adult|109400~	0.5
9	98209649	98209649	G	A	PTCH1	exonic	nonsynonymous SNV	ENSG00000185920	rs372027952	ENSG00000185920:ENST00000331920:exon23:c.C3889T:p.R1297W,ENSG00000185920:ENST00000375274:exon23:c.C3886T:p.R1296W,ENSG00000185920:ENST00000418258:exon23:c.C3436T:p.R1146W,ENSG00000185920:ENST00000421141:exon23:c.C3436T:p.R1146W,ENSG00000185920:ENST00000429896:exon23:c.C3436T:p.R1146W,ENSG00000185920:ENST00000430669:exon23:c.C3691T:p.R1231W,ENSG00000185920:ENST00000437951:exon23:c.C3691T:p.R1231W	PTCH1:NM_000264:exon23:c.C3889T:p.R1297W,PTCH1:NM_001083602:exon23:c.C3691T:p.R1231W,PTCH1:NM_001083603:exon23:c.C3886T:p.R1296W,PTCH1:NM_001083604:exon23:c.C3436T:p.R1146W,PTCH1:NM_001083605:exon23:c.C3436T:p.R1146W,PTCH1:NM_001083606:exon23:c.C3436T:p.R1146W,PTCH1:NM_001083607:exon23:c.C3436T:p.R1146W	clinvar: Uncertain significance|Likely pathogenic	InterVar: Uncertain significance PVS1=0 PS=[0, 0, 0, 0, 0] PM=[0, 0, 0, 0, 0, 0, 0] PP=[0, 0, 0, 0, 1, 0] BA1=0 BS=[0, 0, 0, 0, 0] BP=[1, 0, 0, 0, 0, 0, 0, 0]	9.699E-05	7.7E-05	.	4.633	24.5	0.034	2.75	.	.	.	.	PTCH1:uc010mrn.3:exon2:c.C265T:p.R89W,PTCH1:uc004avk.4:exon23:c.C3889T:p.R1297W,PTCH1:uc004avl.4:exon23:c.C3436T:p.R1146W,PTCH1:uc004avm.4:exon23:c.C3886T:p.R1296W,PTCH1:uc010mro.3:exon23:c.C3436T:p.R1146W,PTCH1:uc010mrp.3:exon23:c.C3436T:p.R1146W,PTCH1:uc010mrq.3:exon23:c.C3436T:p.R1146W,PTCH1:uc010mrr.3:exon23:c.C3691T:p.R1231W	.	-0.025	AFR:0,AMR:0,EAS:0.0006,FIN:0,NFE:0.0001,OTH:0,ASJ:0	601309	109400;605462;610828;	2162;377;	2162|Holoprosencephaly|Unknown|Multigenic/multifactorial<br>or&nbsp;Not applicable|Neonatal<br>Antenatal|142945 142946 147250 157170 236100 605934 609408 609637 610828 610829 612530 614226~377|Gorlin syndrome|1-9 / 100 000|Autosomal dominant|Adolescent<br>Adult|109400~	0.5
9	98209652	98209652	C	T	PTCH1	exonic	nonsynonymous SNV	ENSG00000185920	rs372828014	ENSG00000185920:ENST00000331920:exon23:c.G3886A:p.G1296R,ENSG00000185920:ENST00000375274:exon23:c.G3883A:p.G1295R,ENSG00000185920:ENST00000418258:exon23:c.G3433A:p.G1145R,ENSG00000185920:ENST00000421141:exon23:c.G3433A:p.G1145R,ENSG00000185920:ENST00000429896:exon23:c.G3433A:p.G1145R,ENSG00000185920:ENST00000430669:exon23:c.G3688A:p.G1230R,ENSG00000185920:ENST00000437951:exon23:c.G3688A:p.G1230R	PTCH1:NM_000264:exon23:c.G3886A:p.G1296R,PTCH1:NM_001083602:exon23:c.G3688A:p.G1230R,PTCH1:NM_001083603:exon23:c.G3883A:p.G1295R,PTCH1:NM_001083604:exon23:c.G3433A:p.G1145R,PTCH1:NM_001083605:exon23:c.G3433A:p.G1145R,PTCH1:NM_001083606:exon23:c.G3433A:p.G1145R,PTCH1:NM_001083607:exon23:c.G3433A:p.G1145R	clinvar: UNK	InterVar: Uncertain significance PVS1=0 PS=[0, 0, 0, 0, 0] PM=[0, 1, 0, 0, 0, 0, 0] PP=[0, 0, 0, 0, 0, 0] BA1=0 BS=[0, 0, 0, 0, 0] BP=[1, 0, 0, 0, 0, 0, 0, 0]	.	.	.	3.108	22.5	0.031	4.64	.	.	.	.	PTCH1:uc010mrn.3:exon2:c.G262A:p.G88R,PTCH1:uc004avk.4:exon23:c.G3886A:p.G1296R,PTCH1:uc004avl.4:exon23:c.G3433A:p.G1145R,PTCH1:uc004avm.4:exon23:c.G3883A:p.G1295R,PTCH1:uc010mro.3:exon23:c.G3433A:p.G1145R,PTCH1:uc010mrp.3:exon23:c.G3433A:p.G1145R,PTCH1:uc010mrq.3:exon23:c.G3433A:p.G1145R,PTCH1:uc010mrr.3:exon23:c.G3688A:p.G1230R	.	-0.001	AFR:.,AMR:.,EAS:.,FIN:.,NFE:.,OTH:.,ASJ:.	601309	109400;605462;610828;	2162;377;	2162|Holoprosencephaly|Unknown|Multigenic/multifactorial<br>or&nbsp;Not applicable|Neonatal<br>Antenatal|142945 142946 147250 157170 236100 605934 609408 609637 610828 610829 612530 614226~377|Gorlin syndrome|1-9 / 100 000|Autosomal dominant|Adolescent<br>Adult|109400~	0.5
9	98209652	98209652	C	A	PTCH1	exonic	stopgain	ENSG00000185920	.	ENSG00000185920:ENST00000331920:exon23:c.G3886T:p.G1296X,ENSG00000185920:ENST00000375274:exon23:c.G3883T:p.G1295X,ENSG00000185920:ENST00000418258:exon23:c.G3433T:p.G1145X,ENSG00000185920:ENST00000421141:exon23:c.G3433T:p.G1145X,ENSG00000185920:ENST00000429896:exon23:c.G3433T:p.G1145X,ENSG00000185920:ENST00000430669:exon23:c.G3688T:p.G1230X,ENSG00000185920:ENST00000437951:exon23:c.G3688T:p.G1230X	PTCH1:NM_000264:exon23:c.G3886T:p.G1296X,PTCH1:NM_001083602:exon23:c.G3688T:p.G1230X,PTCH1:NM_001083603:exon23:c.G3883T:p.G1295X,PTCH1:NM_001083604:exon23:c.G3433T:p.G1145X,PTCH1:NM_001083605:exon23:c.G3433T:p.G1145X,PTCH1:NM_001083606:exon23:c.G3433T:p.G1145X,PTCH1:NM_001083607:exon23:c.G3433T:p.G1145X	clinvar: UNK	InterVar: Pathogenic PVS1=1 PS=[0, 0, 0, 0, 0] PM=[0, 1, 0, 0, 0, 0, 0] PP=[0, 0, 1, 0, 0, 0] BA1=0 BS=[0, 0, 0, 0, 0] BP=[0, 0, 0, 0, 0, 0, 0, 0]	.	.	.	12.52	39	.	4.64	.	.	.	.	PTCH1:uc010mrn.3:exon2:c.G262T:p.G88X,PTCH1:uc004avk.4:exon23:c.G3886T:p.G1296X,PTCH1:uc004avl.4:exon23:c.G3433T:p.G1145X,PTCH1:uc004avm.4:exon23:c.G3883T:p.G1295X,PTCH1:uc010mro.3:exon23:c.G3433T:p.G1145X,PTCH1:uc010mrp.3:exon23:c.G3433T:p.G1145X,PTCH1:uc010mrq.3:exon23:c.G3433T:p.G1145X,PTCH1:uc010mrr.3:exon23:c.G3688T:p.G1230X	.	.	AFR:.,AMR:.,EAS:.,FIN:.,NFE:.,OTH:.,ASJ:.	601309	109400;605462;610828;	2162;377;	2162|Holoprosencephaly|Unknown|Multigenic/multifactorial<br>or&nbsp;Not applicable|Neonatal<br>Antenatal|142945 142946 147250 157170 236100 605934 609408 609637 610828 610829 612530 614226~377|Gorlin syndrome|1-9 / 100 000|Autosomal dominant|Adolescent<br>Adult|109400~	0.5
9	98211463	98211463	A	G	PTCH1	exonic	nonsynonymous SNV	ENSG00000185920	rs182045135	ENSG00000185920:ENST00000331920:exon22:c.T3692C:p.V1231A,ENSG00000185920:ENST00000375274:exon22:c.T3689C:p.V1230A,ENSG00000185920:ENST00000418258:exon22:c.T3239C:p.V1080A,ENSG00000185920:ENST00000421141:exon22:c.T3239C:p.V1080A,ENSG00000185920:ENST00000429896:exon22:c.T3239C:p.V1080A,ENSG00000185920:ENST00000430669:exon22:c.T3494C:p.V1165A,ENSG00000185920:ENST00000437951:exon22:c.T3494C:p.V1165A	PTCH1:NM_000264:exon22:c.T3692C:p.V1231A,PTCH1:NM_001083602:exon22:c.T3494C:p.V1165A,PTCH1:NM_001083603:exon22:c.T3689C:p.V1230A,PTCH1:NM_001083604:exon22:c.T3239C:p.V1080A,PTCH1:NM_001083605:exon22:c.T3239C:p.V1080A,PTCH1:NM_001083606:exon22:c.T3239C:p.V1080A,PTCH1:NM_001083607:exon22:c.T3239C:p.V1080A	clinvar: other|Likely benign	InterVar: Likely benign PVS1=0 PS=[0, 0, 0, 0, 0] PM=[0, 0, 0, 0, 0, 0, 0] PP=[0, 0, 0, 0, 0, 0] BA1=0 BS=[1, 0, 0, 0, 0] BP=[1, 0, 0, 0, 0, 1, 0, 0]	0.003	7.7E-05	0.000998403	1.237	11.94	0.611	4.8	.	.	.	.	PTCH1:uc010mrn.3:exon1:c.T68C:p.V23A,PTCH1:uc004avk.4:exon22:c.T3692C:p.V1231A,PTCH1:uc004avl.4:exon22:c.T3239C:p.V1080A,PTCH1:uc004avm.4:exon22:c.T3689C:p.V1230A,PTCH1:uc010mro.3:exon22:c.T3239C:p.V1080A,PTCH1:uc010mrp.3:exon22:c.T3239C:p.V1080A,PTCH1:uc010mrq.3:exon22:c.T3239C:p.V1080A,PTCH1:uc010mrr.3:exon22:c.T3494C:p.V1165A	.	-0.056	AFR:0,AMR:0,EAS:0,FIN:0.0172,NFE:0.0015,OTH:0.0112,ASJ:0	601309	109400;605462;610828;	2162;377;	2162|Holoprosencephaly|Unknown|Multigenic/multifactorial<br>or&nbsp;Not applicable|Neonatal<br>Antenatal|142945 142946 147250 157170 236100 605934 609408 609637 610828 610829 612530 614226~377|Gorlin syndrome|1-9 / 100 000|Autosomal dominant|Adolescent<br>Adult|109400~	0.5
9	98211541	98211541	A	G	PTCH1	exonic	nonsynonymous SNV	ENSG00000185920	rs775882469	ENSG00000185920:ENST00000331920:exon22:c.T3614C:p.V1205A,ENSG00000185920:ENST00000375274:exon22:c.T3611C:p.V1204A,ENSG00000185920:ENST00000418258:exon22:c.T3161C:p.V1054A,ENSG00000185920:ENST00000421141:exon22:c.T3161C:p.V1054A,ENSG00000185920:ENST00000429896:exon22:c.T3161C:p.V1054A,ENSG00000185920:ENST00000430669:exon22:c.T3416C:p.V1139A,ENSG00000185920:ENST00000437951:exon22:c.T3416C:p.V1139A	PTCH1:NM_000264:exon22:c.T3614C:p.V1205A,PTCH1:NM_001083602:exon22:c.T3416C:p.V1139A,PTCH1:NM_001083603:exon22:c.T3611C:p.V1204A,PTCH1:NM_001083604:exon22:c.T3161C:p.V1054A,PTCH1:NM_001083605:exon22:c.T3161C:p.V1054A,PTCH1:NM_001083606:exon22:c.T3161C:p.V1054A,PTCH1:NM_001083607:exon22:c.T3161C:p.V1054A	clinvar: UNK	InterVar: Uncertain significance PVS1=0 PS=[0, 0, 0, 0, 0] PM=[0, 1, 0, 0, 0, 0, 0] PP=[0, 0, 1, 0, 0, 0] BA1=0 BS=[0, 0, 0, 0, 0] BP=[1, 0, 0, 0, 0, 0, 0, 0]	.	.	.	1.594	13.82	0.191	5.29	.	.	.	.	PTCH1:uc004avk.4:exon22:c.T3614C:p.V1205A,PTCH1:uc004avl.4:exon22:c.T3161C:p.V1054A,PTCH1:uc004avm.4:exon22:c.T3611C:p.V1204A,PTCH1:uc010mro.3:exon22:c.T3161C:p.V1054A,PTCH1:uc010mrp.3:exon22:c.T3161C:p.V1054A,PTCH1:uc010mrq.3:exon22:c.T3161C:p.V1054A,PTCH1:uc010mrr.3:exon22:c.T3416C:p.V1139A	.	0.435	AFR:.,AMR:.,EAS:.,FIN:.,NFE:.,OTH:.,ASJ:.	601309	109400;605462;610828;	2162;377;	2162|Holoprosencephaly|Unknown|Multigenic/multifactorial<br>or&nbsp;Not applicable|Neonatal<br>Antenatal|142945 142946 147250 157170 236100 605934 609408 609637 610828 610829 612530 614226~377|Gorlin syndrome|1-9 / 100 000|Autosomal dominant|Adolescent<br>Adult|109400~	0.5
9	98218614	98218614	C	A	PTCH1	exonic	nonsynonymous SNV	ENSG00000185920	.	ENSG00000185920:ENST00000331920:exon19:c.G3250T:p.V1084F,ENSG00000185920:ENST00000375274:exon19:c.G3247T:p.V1083F,ENSG00000185920:ENST00000418258:exon19:c.G2797T:p.V933F,ENSG00000185920:ENST00000421141:exon19:c.G2797T:p.V933F,ENSG00000185920:ENST00000429896:exon19:c.G2797T:p.V933F,ENSG00000185920:ENST00000430669:exon19:c.G3052T:p.V1018F,ENSG00000185920:ENST00000437951:exon19:c.G3052T:p.V1018F	PTCH1:NM_000264:exon19:c.G3250T:p.V1084F,PTCH1:NM_001083602:exon19:c.G3052T:p.V1018F,PTCH1:NM_001083603:exon19:c.G3247T:p.V1083F,PTCH1:NM_001083604:exon19:c.G2797T:p.V933F,PTCH1:NM_001083605:exon19:c.G2797T:p.V933F,PTCH1:NM_001083606:exon19:c.G2797T:p.V933F,PTCH1:NM_001083607:exon19:c.G2797T:p.V933F	clinvar: UNK	InterVar: Uncertain significance PVS1=0 PS=[0, 0, 0, 0, 0] PM=[0, 1, 0, 0, 0, 0, 0] PP=[0, 0, 1, 0, 0, 0] BA1=0 BS=[0, 0, 0, 0, 0] BP=[1, 0, 0, 0, 0, 0, 0, 0]	.	.	.	7.153	34	0	5.32	.	.	.	.	PTCH1:uc004avk.4:exon19:c.G3250T:p.V1084F,PTCH1:uc004avl.4:exon19:c.G2797T:p.V933F,PTCH1:uc004avm.4:exon19:c.G3247T:p.V1083F,PTCH1:uc010mro.3:exon19:c.G2797T:p.V933F,PTCH1:uc010mrp.3:exon19:c.G2797T:p.V933F,PTCH1:uc010mrq.3:exon19:c.G2797T:p.V933F,PTCH1:uc010mrr.3:exon19:c.G3052T:p.V1018F	.	0.811	AFR:.,AMR:.,EAS:.,FIN:.,NFE:.,OTH:.,ASJ:.	601309	109400;605462;610828;	2162;377;	2162|Holoprosencephaly|Unknown|Multigenic/multifactorial<br>or&nbsp;Not applicable|Neonatal<br>Antenatal|142945 142946 147250 157170 236100 605934 609408 609637 610828 610829 612530 614226~377|Gorlin syndrome|1-9 / 100 000|Autosomal dominant|Adolescent<br>Adult|109400~	0.5
9	98218616	98218616	-	C	PTCH1	exonic	frameshift insertion	ENSG00000185920	.	ENSG00000185920:ENST00000331920:exon19:c.3247dupG:p.V1083fs,ENSG00000185920:ENST00000375274:exon19:c.3244dupG:p.V1082fs,ENSG00000185920:ENST00000418258:exon19:c.2794dupG:p.V932fs,ENSG00000185920:ENST00000421141:exon19:c.2794dupG:p.V932fs,ENSG00000185920:ENST00000429896:exon19:c.2794dupG:p.V932fs,ENSG00000185920:ENST00000430669:exon19:c.3049dupG:p.V1017fs,ENSG00000185920:ENST00000437951:exon19:c.3…	PTCH1:NM_000264:exon19:c.3247dupG:p.V1083fs,PTCH1:NM_001083602:exon19:c.3049dupG:p.V1017fs,PTCH1:NM_001083603:exon19:c.3244dupG:p.V1082fs,PTCH1:NM_001083604:exon19:c.2794dupG:p.V932fs,PTCH1:NM_001083605:exon19:c.2794dupG:p.V932fs,PTCH1:NM_001083606:exon19:c.2794dupG:p.V932fs,PTCH1:NM_001083607:exon19:c.2794dupG:p.V932fs	clinvar: UNK	InterVar: Likely pathogenic PVS1=1 PS=[0, 0, 0, 0, 0] PM=[0, 1, 0, 0, 0, 0, 0] PP=[0, 0, 0, 0, 0, 0] BA1=0 BS=[0, 0, 0, 0, 0] BP=[0, 0, 0, 0, 0, 0, 0, 0]	.	.	.	.	.	.	.	.	.	.	.	PTCH1:uc004avk.4:exon19:c.3247dupG:p.V1083fs,PTCH1:uc004avl.4:exon19:c.2794dupG:p.V932fs,PTCH1:uc004avm.4:exon19:c.3244dupG:p.V1082fs,PTCH1:uc010mro.3:exon19:c.2794dupG:p.V932fs,PTCH1:uc010mrp.3:exon19:c.2794dupG:p.V932fs,PTCH1:uc010mrq.3:exon19:c.2794dupG:p.V932fs,PTCH1:uc010mrr.3:exon19:c.3049dupG:p.V1017fs	.	.	AFR:.,AMR:.,EAS:.,FIN:.,NFE:.,OTH:.,ASJ:.	601309	109400;605462;610828;	2162;377;	2162|Holoprosencephaly|Unknown|Multigenic/multifactorial<br>or&nbsp;Not applicable|Neonatal<br>Antenatal|142945 142946 147250 157170 236100 605934 609408 609637 610828 610829 612530 614226~377|Gorlin syndrome|1-9 / 100 000|Autosomal dominant|Adolescent<br>Adult|109400~	0.5
9	98224163	98224163	C	T	PTCH1	exonic	nonsynonymous SNV	ENSG00000185920	rs138154222	ENSG00000185920:ENST00000331920:exon16:c.G2678A:p.R893H,ENSG00000185920:ENST00000375274:exon16:c.G2675A:p.R892H,ENSG00000185920:ENST00000418258:exon16:c.G2225A:p.R742H,ENSG00000185920:ENST00000421141:exon16:c.G2225A:p.R742H,ENSG00000185920:ENST00000429896:exon16:c.G2225A:p.R742H,ENSG00000185920:ENST00000430669:exon16:c.G2480A:p.R827H,ENSG00000185920:ENST00000437951:exon16:c.G2480A:p.R827H	PTCH1:NM_000264:exon16:c.G2678A:p.R893H,PTCH1:NM_001083602:exon16:c.G2480A:p.R827H,PTCH1:NM_001083603:exon16:c.G2675A:p.R892H,PTCH1:NM_001083604:exon16:c.G2225A:p.R742H,PTCH1:NM_001083605:exon16:c.G2225A:p.R742H,PTCH1:NM_001083606:exon16:c.G2225A:p.R742H,PTCH1:NM_001083607:exon16:c.G2225A:p.R742H	clinvar: Uncertain significance|Likely benign|other|Likely benign	InterVar: Likely benign PVS1=0 PS=[0, 0, 0, 0, 0] PM=[0, 0, 0, 0, 0, 0, 0] PP=[0, 0, 1, 0, 0, 0] BA1=0 BS=[0, 0, 0, 0, 0] BP=[1, 0, 0, 0, 0, 1, 0, 0]	0.0003	.	0.00199681	4.079	23.7	0.126	4.43	.	.	.	.	PTCH1:uc004avk.4:exon16:c.G2678A:p.R893H,PTCH1:uc004avl.4:exon16:c.G2225A:p.R742H,PTCH1:uc004avm.4:exon16:c.G2675A:p.R892H,PTCH1:uc010mro.3:exon16:c.G2225A:p.R742H,PTCH1:uc010mrp.3:exon16:c.G2225A:p.R742H,PTCH1:uc010mrq.3:exon16:c.G2225A:p.R742H,PTCH1:uc010mrr.3:exon16:c.G2480A:p.R827H	.	0.021	AFR:0,AMR:0,EAS:0.0043,FIN:0,NFE:6.663e-05,OTH:0,ASJ:0	601309	109400;605462;610828;	2162;377;	2162|Holoprosencephaly|Unknown|Multigenic/multifactorial<br>or&nbsp;Not applicable|Neonatal<br>Antenatal|142945 142946 147250 157170 236100 605934 609408 609637 610828 610829 612530 614226~377|Gorlin syndrome|1-9 / 100 000|Autosomal dominant|Adolescent<br>Adult|109400~	0.5
9	98224164	98224164	G	A	PTCH1	exonic	nonsynonymous SNV	ENSG00000185920	rs753008328	ENSG00000185920:ENST00000331920:exon16:c.C2677T:p.R893C,ENSG00000185920:ENST00000375274:exon16:c.C2674T:p.R892C,ENSG00000185920:ENST00000418258:exon16:c.C2224T:p.R742C,ENSG00000185920:ENST00000421141:exon16:c.C2224T:p.R742C,ENSG00000185920:ENST00000429896:exon16:c.C2224T:p.R742C,ENSG00000185920:ENST00000430669:exon16:c.C2479T:p.R827C,ENSG00000185920:ENST00000437951:exon16:c.C2479T:p.R827C	PTCH1:NM_000264:exon16:c.C2677T:p.R893C,PTCH1:NM_001083602:exon16:c.C2479T:p.R827C,PTCH1:NM_001083603:exon16:c.C2674T:p.R892C,PTCH1:NM_001083604:exon16:c.C2224T:p.R742C,PTCH1:NM_001083605:exon16:c.C2224T:p.R742C,PTCH1:NM_001083606:exon16:c.C2224T:p.R742C,PTCH1:NM_001083607:exon16:c.C2224T:p.R742C	clinvar: UNK	InterVar: Uncertain significance PVS1=0 PS=[0, 0, 0, 0, 0] PM=[0, 0, 0, 0, 0, 0, 0] PP=[0, 0, 0, 0, 0, 0] BA1=0 BS=[0, 0, 0, 0, 0] BP=[1, 0, 0, 0, 0, 0, 0, 0]	3.229E-05	.	.	3.847	23.4	0.054	4.42	.	.	.	.	PTCH1:uc004avk.4:exon16:c.C2677T:p.R893C,PTCH1:uc004avl.4:exon16:c.C2224T:p.R742C,PTCH1:uc004avm.4:exon16:c.C2674T:p.R892C,PTCH1:uc010mro.3:exon16:c.C2224T:p.R742C,PTCH1:uc010mrp.3:exon16:c.C2224T:p.R742C,PTCH1:uc010mrq.3:exon16:c.C2224T:p.R742C,PTCH1:uc010mrr.3:exon16:c.C2479T:p.R827C	.	-0.279	AFR:0,AMR:0,EAS:0.0006,FIN:0,NFE:0,OTH:0,ASJ:0	601309	109400;605462;610828;	2162;377;	2162|Holoprosencephaly|Unknown|Multigenic/multifactorial<br>or&nbsp;Not applicable|Neonatal<br>Antenatal|142945 142946 147250 157170 236100 605934 609408 609637 610828 610829 612530 614226~377|Gorlin syndrome|1-9 / 100 000|Autosomal dominant|Adolescent<br>Adult|109400~	0.5
[truncated: 538 more rows]
