# Supplementary material for: TAPES: A tool for assessment and prioritisation in exome studies
Source: PLoS Comput Biol. 2019 Oct 15;15(10):e1007453. doi: 10.1371/journal.pcbi.1007453 (PMC6814239; doi:10.1371/journal.pcbi.1007453)
Supplement: S2 File — The Initial Benchmark folder contains all files used for the original benchmark, CharGer_and_Panel_Benchmark.xlsx: CharGer pathogenicity prediction and expert panel decision from from: Zhang, J., et al. 2015, extracted from CharGer original publication, Synthetic_VCF_for_Benchmark.vcf.vcf: Synthetic VCF file created from the CharGer_and_Panel_Benchmark.xlsx variants information, InterVar_Benchmark.txt: InterVar predictions of pathogenicity after analysis of the synthetic VCF, TAPES_Benchmark.xlsx: TAPES prediction of pathogenicity after analysis of the synthetic VCF. The results of all 3 software are compiled in S2 Table. The Validation folder contains all filed used for the validation of the pathogenicity thresholds and comparison with other software. TAPES_validation_synthetic.vcf: Synthetic VCF created with data extracted from the ClinGen evidence repository (https://erepo.clinicalgenome.org/evrepo/), TAPES_validation.charger.txt: the CharGer predictions of pathogenicity after analysis of the Synthetic VCF, TAPES_Validation.intervar.txt: InterVar prediction of pathogenicity after analysis of the synthetic VCF, TAPES_Validation.tapes.txt: TAPES prediction of pathogenicity after analysis of the Synthetic VCF. The results of all 3 software are compiled in S3 Table. (ZIP) [file pcbi.1007453.s005.zip › Initial Benchmark/Synthetic_VCF_for_Benchmark.vcf.vcf]

##fileformat=VCFv4.2
##FILTER=<ID=PASS,Description=All filters passed>
##FILTER=<ID=LowQual,Description=Low quality>
##FILTER=<ID=VQSRTrancheINDEL90.00to99.00,Description=Truth sensitivity tranche level for INDEL model at VQS Lod: -0.4552 <= x < 2.0013>
##FILTER=<ID=VQSRTrancheINDEL99.00to99.90,Description=Truth sensitivity tranche level for INDEL model at VQS Lod: -7.4662 <= x < -0.4552>
##FILTER=<ID=VQSRTrancheINDEL99.90to100.00+,Description=Truth sensitivity tranche level for INDEL model at VQS Lod < -802.6568>
##FILTER=<ID=VQSRTrancheINDEL99.90to100.00,Description=Truth sensitivity tranche level for INDEL model at VQS Lod: -802.6568 <= x < -7.4662>
##FILTER=<ID=SnpSift,Description=SnpSift 4.3t (build 2017-11-24 10:18), by Pablo Cingolani, Expression used: (DP > 480)>
##FORMAT=<ID=AD,Number=R,Type=Integer,Description=Allelic depths for the ref and alt alleles in the order listed>
##FORMAT=<ID=DP,Number=1,Type=Integer,Description=Approximate read depth (reads with MQ=255 or with bad mates are filtered)>
##FORMAT=<ID=GQ,Number=1,Type=Integer,Description=Genotype Quality>
##FORMAT=<ID=GT,Number=1,Type=String,Description=Genotype>
##FORMAT=<ID=MIN_DP,Number=1,Type=Integer,Description=Minimum DP observed within the GVCF block>
##FORMAT=<ID=PGT,Number=1,Type=String,Description=Physical phasing haplotype information, describing how the alternate alleles are phased in relation to one another>
##FORMAT=<ID=PID,Number=1,Type=String,Description=Physical phasing ID information, where each unique ID within a given sample (but not across samples) connects records within a phasing group>
##FORMAT=<ID=PL,Number=G,Type=Integer,Description=Normalized, Phred-scaled likelihoods for genotypes as defined in the VCF specification>
##FORMAT=<ID=RGQ,Number=1,Type=Integer,Description=Unconditional reference genotype confidence, encoded as a phred quality -10*log10 p(genotype call is wrong)>
##FORMAT=<ID=SB,Number=4,Type=Integer,Description=Per-sample component statistics which comprise the Fisher's Exact Test to detect strand bias.>
##INFO=<ID=AC,Number=A,Type=Integer,Description=Allele count in genotypes, for each ALT allele, in the same order as listed>
##INFO=<ID=AF,Number=A,Type=Float,Description=Allele Frequency, for each ALT allele, in the same order as listed>
##INFO=<ID=AN,Number=1,Type=Integer,Description=Total number of alleles in called genotypes>
##INFO=<ID=BaseQRankSum,Number=1,Type=Float,Description=Z-score from Wilcoxon rank sum test of Alt Vs. Ref base qualities>
##INFO=<ID=ClippingRankSum,Number=1,Type=Float,Description=Z-score From Wilcoxon rank sum test of Alt vs. Ref number of hard clipped bases>
##INFO=<ID=DP,Number=1,Type=Integer,Description=Approximate read depth; some reads may have been filtered>
##INFO=<ID=DS,Number=0,Type=Flag,Description=Were any of the samples downsampled?>
##INFO=<ID=END,Number=1,Type=Integer,Description=Stop position of the interval>
##INFO=<ID=ExcessHet,Number=1,Type=Float,Description=Phred-scaled p-value for exact test of excess heterozygosity>
##INFO=<ID=FS,Number=1,Type=Float,Description=Phred-scaled p-value using Fisher's exact test to detect strand bias>
##INFO=<ID=InbreedingCoeff,Number=1,Type=Float,Description=Inbreeding coefficient as estimated from the genotype likelihoods per-sample when compared against the Hardy-Weinberg expectation>
##INFO=<ID=MLEAC,Number=A,Type=Integer,Description=Maximum likelihood expectation (MLE) for the allele counts (not necessarily the same as the AC), for each ALT allele, in the same order as listed>
##INFO=<ID=MLEAF,Number=A,Type=Float,Description=Maximum likelihood expectation (MLE) for the allele frequency (not necessarily the same as the AF), for each ALT allele, in the same order as listed>
##INFO=<ID=MQ,Number=1,Type=Float,Description=RMS Mapping Quality>
##INFO=<ID=MQRankSum,Number=1,Type=Float,Description=Z-score From Wilcoxon rank sum test of Alt vs. Ref read mapping qualities>
##INFO=<ID=NEGATIVE_TRAIN_SITE,Number=0,Type=Flag,Description=This variant was used to build the negative training set of bad variants>
##INFO=<ID=POSITIVE_TRAIN_SITE,Number=0,Type=Flag,Description=This variant was used to build the positive training set of good variants>
##INFO=<ID=QD,Number=1,Type=Float,Description=Variant Confidence/Quality by Depth>
##INFO=<ID=RAW_MQ,Number=1,Type=Float,Description=Raw data for RMS Mapping Quality>
##INFO=<ID=ReadPosRankSum,Number=1,Type=Float,Description=Z-score from Wilcoxon rank sum test of Alt vs. Ref read position bias>
##INFO=<ID=SOR,Number=1,Type=Float,Description=Symmetric Odds Ratio of 2x2 contingency table to detect strand bias>
##INFO=<ID=VQSLOD,Number=1,Type=Float,Description=Log odds of being a true variant versus being false under the trained gaussian mixture model>
##INFO=<ID=culprit,Number=1,Type=String,Description=The annotation which was the worst performing in the Gaussian mixture model, likely the reason why the variant was filtered out>
##contig=<ID=chrM,length=16571>
##contig=<ID=chr1,length=249250621>
##contig=<ID=chr2,length=243199373>
##contig=<ID=chr3,length=198022430>
##contig=<ID=chr4,length=191154276>
##contig=<ID=chr5,length=180915260>
##contig=<ID=chr6,length=171115067>
##contig=<ID=chr7,length=159138663>
##contig=<ID=chr8,length=146364022>
##contig=<ID=chr9,length=141213431>
##contig=<ID=chr10,length=135534747>
##contig=<ID=chr11,length=135006516>
##contig=<ID=chr12,length=133851895>
##contig=<ID=chr13,length=115169878>
##contig=<ID=chr14,length=107349540>
##contig=<ID=chr15,length=102531392>
##contig=<ID=chr16,length=90354753>
##contig=<ID=chr17,length=81195210>
##contig=<ID=chr18,length=78077248>
##contig=<ID=chr19,length=59128983>
##contig=<ID=chr20,length=63025520>
##contig=<ID=chr21,length=48129895>
##contig=<ID=chr22,length=51304566>
##contig=<ID=chrX,length=155270560>
##contig=<ID=chrY,length=59373566>
##contig=<ID=chr1_gl000191_random,length=106433>
##contig=<ID=chr1_gl000192_random,length=547496>
##contig=<ID=chr4_ctg9_hap1,length=590426>
##contig=<ID=chr4_gl000193_random,length=189789>
##contig=<ID=chr4_gl000194_random,length=191469>
##contig=<ID=chr6_apd_hap1,length=4622290>
##contig=<ID=chr6_cox_hap2,length=4795371>
##contig=<ID=chr6_dbb_hap3,length=4610396>
##contig=<ID=chr6_mann_hap4,length=4683263>
##contig=<ID=chr6_mcf_hap5,length=4833398>
##contig=<ID=chr6_qbl_hap6,length=4611984>
##contig=<ID=chr6_ssto_hap7,length=4928567>
##contig=<ID=chr7_gl000195_random,length=182896>
##contig=<ID=chr8_gl000196_random,length=38914>
##contig=<ID=chr8_gl000197_random,length=37175>
##contig=<ID=chr9_gl000198_random,length=90085>
##contig=<ID=chr9_gl000199_random,length=169874>
##contig=<ID=chr9_gl000200_random,length=187035>
##contig=<ID=chr9_gl000201_random,length=36148>
##contig=<ID=chr11_gl000202_random,length=40103>
##contig=<ID=chr17_ctg5_hap1,length=1680828>
##contig=<ID=chr17_gl000203_random,length=37498>
##contig=<ID=chr17_gl000204_random,length=81310>
##contig=<ID=chr17_gl000205_random,length=174588>
##contig=<ID=chr17_gl000206_random,length=41001>
##contig=<ID=chr18_gl000207_random,length=4262>
##contig=<ID=chr19_gl000208_random,length=92689>
##contig=<ID=chr19_gl000209_random,length=159169>
##contig=<ID=chr21_gl000210_random,length=27682>
##contig=<ID=chrUn_gl000211,length=166566>
##contig=<ID=chrUn_gl000212,length=186858>
##contig=<ID=chrUn_gl000213,length=164239>
##contig=<ID=chrUn_gl000214,length=137718>
##contig=<ID=chrUn_gl000215,length=172545>
##contig=<ID=chrUn_gl000216,length=172294>
##contig=<ID=chrUn_gl000217,length=172149>
##contig=<ID=chrUn_gl000218,length=161147>
##contig=<ID=chrUn_gl000219,length=179198>
##contig=<ID=chrUn_gl000220,length=161802>
##contig=<ID=chrUn_gl000221,length=155397>
##contig=<ID=chrUn_gl000222,length=186861>
##contig=<ID=chrUn_gl000223,length=180455>
##contig=<ID=chrUn_gl000224,length=179693>
##contig=<ID=chrUn_gl000225,length=211173>
##contig=<ID=chrUn_gl000226,length=15008>
##contig=<ID=chrUn_gl000227,length=128374>
##contig=<ID=chrUn_gl000228,length=129120>
##contig=<ID=chrUn_gl000229,length=19913>
##contig=<ID=chrUn_gl000230,length=43691>
##contig=<ID=chrUn_gl000231,length=27386>
##contig=<ID=chrUn_gl000232,length=40652>
##contig=<ID=chrUn_gl000233,length=45941>
##contig=<ID=chrUn_gl000234,length=40531>
##contig=<ID=chrUn_gl000235,length=34474>
##contig=<ID=chrUn_gl000236,length=41934>
##contig=<ID=chrUn_gl000237,length=45867>
##contig=<ID=chrUn_gl000238,length=39939>
##contig=<ID=chrUn_gl000239,length=33824>
##contig=<ID=chrUn_gl000240,length=41933>
##contig=<ID=chrUn_gl000241,length=42152>
##contig=<ID=chrUn_gl000242,length=43523>
##contig=<ID=chrUn_gl000243,length=43341>
##contig=<ID=chrUn_gl000244,length=39929>
##contig=<ID=chrUn_gl000245,length=36651>
##contig=<ID=chrUn_gl000246,length=38154>
##contig=<ID=chrUn_gl000247,length=36422>
##contig=<ID=chrUn_gl000248,length=39786>
##contig=<ID=chrUn_gl000249,length=38502>
##ALT=<ID=NON_REF,Description=Represents any possible alternative allele at this location>
##GATKCommandLine=<ID=HaplotypeCaller,CommandLine=HaplotypeCaller --emit-ref-confidence GVCF --output /home/c3244443/GVCFs/AM_sample.g.vcf.gz --intervals /home/c3244443/refs/truseq-exome-targeted-regions-manifest-v1-2.bed --interval-padding 100 --input AM_anal_ready.bam --reference /home/c3244443/refs/ucsc.hg19.fasta --annotation-group StandardAnnotation --annotation-group StandardHCAnnotation --…
##source=HaplotypeCaller
##bcftools_filterVersion=1.6+htslib-1.6
##bcftools_filterCommand=filter -e FILTER=. FAP_INDEL_filtered.vcf.gz; Date=Thu Jun 7 08:56:32 2018
##SnpSiftVersion=SnpSift 4.3t (build 2017-11-24 10:18), by Pablo Cingolani
##SnpSiftCmd=SnpSift Filter '(DP > 480)'
#CHROM	POS	ID	REF	ALT	QUAL	FILTER	INFO	FORMAT	Sample_1
chr1	17371320	.	G	C	565.33	PASS	AC=1;AF=0.5;AN=2	GT:AD:DP:GQ:PL	0/1:8,8:16:99:312,0,776
chr1	45796894	.	CTCCT	CT	5643.33	PASS	AC=1;AF=0.5;AN=3	GT:AD:DP:GQ:PL	0/1:8,8:16:99:312,0,1169
chr1	45797157	.	G	T	829.33	PASS	AC=1;AF=0.5;AN=4	GT:AD:DP:GQ:PL	0/1:8,8:16:99:312,0,1006
chr1	45797159	.	G	T	4949.51	PASS	AC=1;AF=0.5;AN=5	GT:AD:DP:GQ:PL	0/1:8,8:16:99:312,0,760
chr1	45797374	.	GGC	GC	5863.33	PASS	AC=1;AF=0.5;AN=6	GT:AD:DP:GQ:PL	0/1:8,8:16:99:312,0,1260
chr1	45797428	.	C	T	1630.57	PASS	AC=1;AF=0.5;AN=7	GT:AD:DP:GQ:PL	0/1:8,8:16:99:312,0,759
chr1	45797482	.	G	C	2146.62	PASS	AC=1;AF=0.5;AN=8	GT:AD:DP:GQ:PL	0/1:8,8:16:99:312,0,1005
chr1	45797707	.	C	T	1260.27	PASS	AC=1;AF=0.5;AN=9	GT:AD:DP:GQ:PL	0/1:8,8:16:99:312,0,1110
chr1	45797760	.	T	C	811.33	PASS	AC=1;AF=0.5;AN=10	GT:AD:DP:GQ:PL	0/1:8,8:16:99:312,0,1243
chr1	45797760	.	T	C	296.33	PASS	AC=1;AF=0.5;AN=11	GT:AD:DP:GQ:PL	0/1:8,8:16:99:312,0,1244
chr1	45798151	.	C	T	5643.33	PASS	AC=1;AF=0.5;AN=12	GT:AD:DP:GQ:PL	0/1:8,8:16:99:312,0,1168
chr1	115251265	.	ATCTT	AT	810.33	PASS	AC=1;AF=0.5;AN=13	GT:AD:DP:GQ:PL	0/1:8,8:16:99:312,0,1201
chr1	115256461	.	T	C	7579.97	PASS	AC=1;AF=0.5;AN=14	GT:AD:DP:GQ:PL	0/1:8,8:16:99:312,0,615
chr1	115258748	.	C	T	85.4	PASS	AC=1;AF=0.5;AN=15	GT:AD:DP:GQ:PL	0/1:8,8:16:99:312,0,1187
chr1	193202215	.	G	C	15887	PASS	AC=1;AF=0.5;AN=16	GT:AD:DP:GQ:PL	0/1:8,8:16:99:312,0,845
chr1	193205402	.	G	A	603.33	PASS	AC=1;AF=0.5;AN=17	GT:AD:DP:GQ:PL	0/1:8,8:16:99:312,0,846
chr1	241661166	.	C	T	1855.33	PASS	AC=1;AF=0.5;AN=18	GT:AD:DP:GQ:PL	0/1:8,8:16:99:312,0,574
chr1	241661187	.	G	C	3423.62	PASS	AC=1;AF=0.5;AN=19	GT:AD:DP:GQ:PL	0/1:8,8:16:99:312,0,575
chr1	241661246	.	G	T	2000.27	PASS	AC=1;AF=0.5;AN=20	GT:AD:DP:GQ:PL	0/1:8,8:16:99:312,0,857
chr1	241665767	.	C	A	1254.27	PASS	AC=1;AF=0.5;AN=21	GT:AD:DP:GQ:PL	0/1:8,8:16:99:312,0,858
chr1	241672061	.	C	T	1249.52	PASS	AC=1;AF=0.5;AN=22	GT:AD:DP:GQ:PL	0/1:8,8:16:99:312,0,859
chr1	241675301	.	G	C	608.33	PASS	AC=1;AF=0.5;AN=23	GT:AD:DP:GQ:PL	0/1:8,8:16:99:312,0,1056
chr1	241676923	.	T	C	49883.1	PASS	AC=1;AF=0.5;AN=24	GT:AD:DP:GQ:PL	0/1:8,8:16:99:312,0,1057
chr1	241676979	.	C	T	2141.33	PASS	AC=1;AF=0.5;AN=25	GT:AD:DP:GQ:PL	0/1:8,8:16:99:312,0,576
chr1	241680527	.	T	A	567.33	PASS	AC=1;AF=0.5;AN=26	GT:AD:DP:GQ:PL	0/1:8,8:16:99:312,0,860
chr1	241682946	.	G	A	2396.62	PASS	AC=1;AF=0.5;AN=27	GT:AD:DP:GQ:PL	0/1:8,8:16:99:312,0,861
chr1	241682946	.	G	A	479.33	PASS	AC=1;AF=0.5;AN=28	GT:AD:DP:GQ:PL	0/1:8,8:16:99:312,0,862
chr1	241683016	.	G	C	732.33	PASS	AC=1;AF=0.5;AN=29	GT:AD:DP:GQ:PL	0/1:8,8:16:99:312,0,863
chr1	241683016	.	G	C	680.33	PASS	AC=1;AF=0.5;AN=30	GT:AD:DP:GQ:PL	0/1:8,8:16:99:312,0,864
chr2	29416472	.	C	T	285.33	PASS	AC=1;AF=0.5;AN=31	GT:AD:DP:GQ:PL	0/1:8,8:16:99:312,0,782
chr2	29416473	.	C	T	7583.97	PASS	AC=1;AF=0.5;AN=32	GT:AD:DP:GQ:PL	0/1:8,8:16:99:312,0,783
chr2	29416650	.	C	T	7589.97	PASS	AC=1;AF=0.5;AN=33	GT:AD:DP:GQ:PL	0/1:8,8:16:99:312,0,1035
chr2	29416753	.	T	G	1860.33	PASS	AC=1;AF=0.5;AN=34	GT:AD:DP:GQ:PL	0/1:8,8:16:99:312,0,784
chr2	29420409	.	C	T	3428.62	PASS	AC=1;AF=0.5;AN=35	GT:AD:DP:GQ:PL	0/1:8,8:16:99:312,0,785
chr2	29420453	.	G	A	2146.33	PASS	AC=1;AF=0.5;AN=36	GT:AD:DP:GQ:PL	0/1:8,8:16:99:312,0,786
chr2	29436908	.	C	T	3001.31	PASS	AC=1;AF=0.5;AN=37	GT:AD:DP:GQ:PL	0/1:8,8:16:99:312,0,787
chr2	29443592	.	G	A	5646.33	PASS	AC=1;AF=0.5;AN=38	GT:AD:DP:GQ:PL	0/1:8,8:16:99:312,0,1295
chr2	29443645	.	G	T	27999.5	PASS	AC=1;AF=0.5;AN=39	GT:AD:DP:GQ:PL	0/1:8,8:16:99:312,0,788
chr2	29446237	.	C	G	1590.33	PASS	AC=1;AF=0.5;AN=40	GT:AD:DP:GQ:PL	0/1:8,8:16:99:312,0,789
chr2	29446385	.	C	T	5634.33	PASS	AC=1;AF=0.5;AN=41	GT:AD:DP:GQ:PL	0/1:8,8:16:99:312,0,790
chr2	29448384	.	C	T	1866.33	PASS	AC=1;AF=0.5;AN=42	GT:AD:DP:GQ:PL	0/1:8,8:16:99:312,0,1036
chr2	29451938	.	G	A	5634.33	PASS	AC=1;AF=0.5;AN=43	GT:AD:DP:GQ:PL	0/1:8,8:16:99:312,0,791
chr2	29473981	.	C	T	5627.33	PASS	AC=1;AF=0.5;AN=44	GT:AD:DP:GQ:PL	0/1:8,8:16:99:312,0,496
chr2	29474026	.	C	T	5346.97	PASS	AC=1;AF=0.5;AN=45	GT:AD:DP:GQ:PL	0/1:8,8:16:99:312,0,792
chr2	29474044	.	T	G	5627.33	PASS	AC=1;AF=0.5;AN=46	GT:AD:DP:GQ:PL	0/1:8,8:16:99:312,0,497
chr2	29497990	.	T	A	3715.57	PASS	AC=1;AF=0.5;AN=47	GT:AD:DP:GQ:PL	0/1:8,8:16:99:312,0,793
chr2	29498007	.	C	T	5339.97	PASS	AC=1;AF=0.5;AN=48	GT:AD:DP:GQ:PL	0/1:8,8:16:99:312,0,498
chr2	29498088	.	C	T	629.33	PASS	AC=1;AF=0.5;AN=49	GT:AD:DP:GQ:PL	0/1:8,8:16:99:312,0,794
chr2	29519814	.	G	A	3708.57	PASS	AC=1;AF=0.5;AN=50	GT:AD:DP:GQ:PL	0/1:8,8:16:99:312,0,499
chr2	29519851	.	C	T	2141.62	PASS	AC=1;AF=0.5;AN=51	GT:AD:DP:GQ:PL	0/1:8,8:16:99:312,0,795
chr2	29551352	.	A	G	824.33	PASS	AC=1;AF=0.5;AN=52	GT:AD:DP:GQ:PL	0/1:8,8:16:99:312,0,796
chr2	29754787	.	T	A	3434.62	PASS	AC=1;AF=0.5;AN=53	GT:AD:DP:GQ:PL	0/1:8,8:16:99:312,0,1037
chr2	29754824	.	C	T	622.33	PASS	AC=1;AF=0.5;AN=54	GT:AD:DP:GQ:PL	0/1:8,8:16:99:312,0,500
chr2	29917743	.	C	T	2134.62	PASS	AC=1;AF=0.5;AN=55	GT:AD:DP:GQ:PL	0/1:8,8:16:99:312,0,501
chr2	29917860	.	A	G	4502.45	PASS	AC=1;AF=0.5;AN=56	GT:AD:DP:GQ:PL	0/1:8,8:16:99:312,0,797
chr2	30143176	.	G	C	5852.33	PASS	AC=1;AF=0.5;AN=57	GT:AD:DP:GQ:PL	0/1:8,8:16:99:312,0,798
chr2	30143408	.	G	A	2152.33	PASS	AC=1;AF=0.5;AN=58	GT:AD:DP:GQ:PL	0/1:8,8:16:99:312,0,1038
chr2	30143420	.	G	A	476.33	PASS	AC=1;AF=0.5;AN=59	GT:AD:DP:GQ:PL	0/1:8,8:16:99:312,0,799
chr2	39213258	.	G	C	15889	PASS	AC=1;AF=0.5;AN=60	GT:AD:DP:GQ:PL	0/1:8,8:16:99:312,0,929
chr2	39222324	.	A	T	81701.1	PASS	AC=1;AF=0.5;AN=61	GT:AD:DP:GQ:PL	0/1:8,8:16:99:312,0,685
chr2	39224178	.	C	T	81701.1	PASS	AC=1;AF=0.5;AN=62	GT:AD:DP:GQ:PL	0/1:8,8:16:99:312,0,686
chr2	39239286	.	G	A	4957.51	PASS	AC=1;AF=0.5;AN=63	GT:AD:DP:GQ:PL	0/1:8,8:16:99:312,0,1096
chr2	39241981	.	T	C	81920.4	PASS	AC=1;AF=0.5;AN=64	GT:AD:DP:GQ:PL	0/1:8,8:16:99:312,0,687
chr2	39281832	.	A	G	15893	PASS	AC=1;AF=0.5;AN=65	GT:AD:DP:GQ:PL	0/1:8,8:16:99:312,0,1097
chr2	39285879	.	T	C	1591.52	PASS	AC=1;AF=0.5;AN=66	GT:AD:DP:GQ:PL	0/1:8,8:16:99:312,0,688
chr2	39285915	.	T	C	609.33	PASS	AC=1;AF=0.5;AN=67	GT:AD:DP:GQ:PL	0/1:8,8:16:99:312,0,1098
chr2	39294813	.	T	A	1996.27	PASS	AC=1;AF=0.5;AN=68	GT:AD:DP:GQ:PL	0/1:8,8:16:99:312,0,689
chr2	39294873	.	T	C	1250.27	PASS	AC=1;AF=0.5;AN=69	GT:AD:DP:GQ:PL	0/1:8,8:16:99:312,0,690
chr2	39294873	.	T	C	1245.52	PASS	AC=1;AF=0.5;AN=70	GT:AD:DP:GQ:PL	0/1:8,8:16:99:312,0,691
chr2	47600631	.	G	A	280.33	PASS	AC=1;AF=0.5;AN=71	GT:AD:DP:GQ:PL	0/1:8,8:16:99:312,0,572
chr2	47601024	.	C	G	7578.97	PASS	AC=1;AF=0.5;AN=72	GT:AD:DP:GQ:PL	0/1:8,8:16:99:312,0,573
chr2	47602405	.	G	C	469.33	PASS	AC=1;AF=0.5;AN=73	GT:AD:DP:GQ:PL	0/1:8,8:16:99:312,0,442
chr2	47630334	.	G	A	1600.52	PASS	AC=1;AF=0.5;AN=74	GT:AD:DP:GQ:PL	0/1:8,8:16:99:312,0,1066
chr2	47630353	.	C	T	1623.57	PASS	AC=1;AF=0.5;AN=75	GT:AD:DP:GQ:PL	0/1:8,8:16:99:312,0,465
chr2	47630353	.	C	T	4942.51	PASS	AC=1;AF=0.5;AN=76	GT:AD:DP:GQ:PL	0/1:8,8:16:99:312,0,466
chr2	47630353	.	C	T	15878	PASS	AC=1;AF=0.5;AN=77	GT:AD:DP:GQ:PL	0/1:8,8:16:99:312,0,467
chr2	47630353	.	C	T	594.33	PASS	AC=1;AF=0.5;AN=78	GT:AD:DP:GQ:PL	0/1:8,8:16:99:312,0,468
chr2	47630353	.	C	T	49869.1	PASS	AC=1;AF=0.5;AN=79	GT:AD:DP:GQ:PL	0/1:8,8:16:99:312,0,469
chr2	47630427	.	A	C	28001.5	PASS	AC=1;AF=0.5;AN=80	GT:AD:DP:GQ:PL	0/1:8,8:16:99:312,0,872
chr2	47630458	.	A	G	1592.33	PASS	AC=1;AF=0.5;AN=81	GT:AD:DP:GQ:PL	0/1:8,8:16:99:312,0,873
chr2	47635681	.	A	G	682.33	PASS	AC=1;AF=0.5;AN=82	GT:AD:DP:GQ:PL	0/1:8,8:16:99:312,0,590
chr2	47637301	.	T	G	1626.57	PASS	AC=1;AF=0.5;AN=83	GT:AD:DP:GQ:PL	0/1:8,8:16:99:312,0,591
chr2	47637301	.	T	G	4945.51	PASS	AC=1;AF=0.5;AN=84	GT:AD:DP:GQ:PL	0/1:8,8:16:99:312,0,592
chr2	47637423	.	A	G	2005.27	PASS	AC=1;AF=0.5;AN=85	GT:AD:DP:GQ:PL	0/1:8,8:16:99:312,0,1067
chr2	47643436	.	G	T	5636.33	PASS	AC=1;AF=0.5;AN=86	GT:AD:DP:GQ:PL	0/1:8,8:16:99:312,0,874
chr2	47643524	.	G	C	5636.33	PASS	AC=1;AF=0.5;AN=87	GT:AD:DP:GQ:PL	0/1:8,8:16:99:312,0,875
chr2	47656891	.	G	T	1259.27	PASS	AC=1;AF=0.5;AN=88	GT:AD:DP:GQ:PL	0/1:8,8:16:99:312,0,1068
chr2	47656972	.	C	T	1245.27	PASS	AC=1;AF=0.5;AN=89	GT:AD:DP:GQ:PL	0/1:8,8:16:99:312,0,480
chr2	47672757	.	G	C	15881	PASS	AC=1;AF=0.5;AN=90	GT:AD:DP:GQ:PL	0/1:8,8:16:99:312,0,593
chr2	47702191	.	A	G	597.33	PASS	AC=1;AF=0.5;AN=91	GT:AD:DP:GQ:PL	0/1:8,8:16:99:312,0,594
chr2	47702194	.	A	C	49872.1	PASS	AC=1;AF=0.5;AN=92	GT:AD:DP:GQ:PL	0/1:8,8:16:99:312,0,595
chr2	47702208	.	C	G	1254.52	PASS	AC=1;AF=0.5;AN=93	GT:AD:DP:GQ:PL	0/1:8,8:16:99:312,0,1069
chr2	47702251	.	C	G	572.33	PASS	AC=1;AF=0.5;AN=94	GT:AD:DP:GQ:PL	0/1:8,8:16:99:312,0,1070
chr2	47702251	.	C	G	2401.62	PASS	AC=1;AF=0.5;AN=95	GT:AD:DP:GQ:PL	0/1:8,8:16:99:312,0,1071
chr2	47702290	.	A	G	1451.51	PASS	AC=1;AF=0.5;AN=96	GT:AD:DP:GQ:PL	0/1:8,8:16:99:312,0,470
chr2	47703538	.	C	T	88.4	PASS	AC=1;AF=0.5;AN=97	GT:AD:DP:GQ:PL	0/1:8,8:16:99:312,0,1313
chr2	47705488	.	C	T	5348.97	PASS	AC=1;AF=0.5;AN=98	GT:AD:DP:GQ:PL	0/1:8,8:16:99:312,0,876
chr2	47705577	.	C	G	1454.51	PASS	AC=1;AF=0.5;AN=99	GT:AD:DP:GQ:PL	0/1:8,8:16:99:312,0,596
chr2	47709997	.	C	G	3717.57	PASS	AC=1;AF=0.5;AN=100	GT:AD:DP:GQ:PL	0/1:8,8:16:99:312,0,877
chr2	48010388	.	A	C	484.33	PASS	AC=1;AF=0.5;AN=101	GT:AD:DP:GQ:PL	0/1:8,8:16:99:312,0,1072
chr2	48018139	.	A	G	618.27	PASS	AC=1;AF=0.5;AN=102	GT:AD:DP:GQ:PL	0/1:8,8:16:99:312,0,597
chr2	48023120	.	C	T	3370.71	PASS	AC=1;AF=0.5;AN=103	GT:AD:DP:GQ:PL	0/1:8,8:16:99:312,0,598
chr2	48025772	.	A	G	631.33	PASS	AC=1;AF=0.5;AN=104	GT:AD:DP:GQ:PL	0/1:8,8:16:99:312,0,878
chr2	48025849	.	C	T	737.33	PASS	AC=1;AF=0.5;AN=105	GT:AD:DP:GQ:PL	0/1:8,8:16:99:312,0,1073
chr2	48025988	.	G	A	71.4	PASS	AC=1;AF=0.5;AN=106	GT:AD:DP:GQ:PL	0/1:8,8:16:99:312,0,599
chr2	48026015	.	G	A	491.52	PASS	AC=1;AF=0.5;AN=107	GT:AD:DP:GQ:PL	0/1:8,8:16:99:312,0,600
chr2	48026064	.	C	G	81699.1	PASS	AC=1;AF=0.5;AN=108	GT:AD:DP:GQ:PL	0/1:8,8:16:99:312,0,601
chr2	48026183	.	G	T	685.33	PASS	AC=1;AF=0.5;AN=109	GT:AD:DP:GQ:PL	0/1:8,8:16:99:312,0,1074
chr2	48026284	.	C	G	2143.62	PASS	AC=1;AF=0.5;AN=110	GT:AD:DP:GQ:PL	0/1:8,8:16:99:312,0,879
chr2	48026759	.	GAGG	GG	5644.33	PASS	AC=1;AF=0.5;AN=111	GT:AD:DP:GQ:PL	0/1:8,8:16:99:312,0,1211
chr2	48026780	.	C	T	81699.1	PASS	AC=1;AF=0.5;AN=112	GT:AD:DP:GQ:PL	0/1:8,8:16:99:312,0,602
chr2	48026966	.	G	C	826.33	PASS	AC=1;AF=0.5;AN=113	GT:AD:DP:GQ:PL	0/1:8,8:16:99:312,0,880
chr2	48026989	.	C	G	81918.4	PASS	AC=1;AF=0.5;AN=114	GT:AD:DP:GQ:PL	0/1:8,8:16:99:312,0,603
chr2	48026989	.	C	G	1589.52	PASS	AC=1;AF=0.5;AN=115	GT:AD:DP:GQ:PL	0/1:8,8:16:99:312,0,604
chr2	48027295	.	A	G	4504.45	PASS	AC=1;AF=0.5;AN=116	GT:AD:DP:GQ:PL	0/1:8,8:16:99:312,0,881
chr2	48027325	.	C	A	5854.33	PASS	AC=1;AF=0.5;AN=117	GT:AD:DP:GQ:PL	0/1:8,8:16:99:312,0,882
chr2	48027746	.	T	C	478.33	PASS	AC=1;AF=0.5;AN=118	GT:AD:DP:GQ:PL	0/1:8,8:16:99:312,0,883
chr2	48030589	.	G	A	688.33	PASS	AC=1;AF=0.5;AN=119	GT:AD:DP:GQ:PL	0/1:8,8:16:99:312,0,1200
chr2	48033673	.	C	T	689.33	PASS	AC=1;AF=0.5;AN=120	GT:AD:DP:GQ:PL	0/1:8,8:16:99:312,0,884
chr2	48033690	.	A	G	807.33	PASS	AC=1;AF=0.5;AN=121	GT:AD:DP:GQ:PL	0/1:8,8:16:99:312,0,1075
chr2	48033766	.	T	G	1994.27	PASS	AC=1;AF=0.5;AN=122	GT:AD:DP:GQ:PL	0/1:8,8:16:99:312,0,605
chr2	48033988	.	T	TGATT	2405.62	PASS	AC=1;AF=0.5;AN=123	GT:AD:DP:GQ:PL	0/1:8,8:16:99:312,0,1239
chr2	48033988	.	T	TGATT	488.33	PASS	AC=1;AF=0.5;AN=124	GT:AD:DP:GQ:PL	0/1:8,8:16:99:312,0,1240
chr2	48033988	.	T	TGATT	741.33	PASS	AC=1;AF=0.5;AN=125	GT:AD:DP:GQ:PL	0/1:8,8:16:99:312,0,1241
chr2	58387285	.	TCTG	TG	835.33	PASS	AC=1;AF=0.5;AN=126	GT:AD:DP:GQ:PL	0/1:8,8:16:99:312,0,1258
chr2	58392880	.	T	C	3433.62	PASS	AC=1;AF=0.5;AN=127	GT:AD:DP:GQ:PL	0/1:8,8:16:99:312,0,995
chr2	58392880	.	T	C	2151.33	PASS	AC=1;AF=0.5;AN=128	GT:AD:DP:GQ:PL	0/1:8,8:16:99:312,0,996
chr2	58392928	.	C	T	1869.33	PASS	AC=1;AF=0.5;AN=129	GT:AD:DP:GQ:PL	0/1:8,8:16:99:312,0,1162
chr2	58449154	.	CTTG	CG	4513.45	PASS	AC=1;AF=0.5;AN=130	GT:AD:DP:GQ:PL	0/1:8,8:16:99:312,0,1259
chr2	58449163	.	C	A	3006.31	PASS	AC=1;AF=0.5;AN=131	GT:AD:DP:GQ:PL	0/1:8,8:16:99:312,0,997
chr2	58453898	.	G	C	28004.5	PASS	AC=1;AF=0.5;AN=132	GT:AD:DP:GQ:PL	0/1:8,8:16:99:312,0,998
chr2	58459202	.	G	C	475.33	PASS	AC=1;AF=0.5;AN=133	GT:AD:DP:GQ:PL	0/1:8,8:16:99:312,0,757
chr2	128015297	.	G	A	606.33	PASS	AC=1;AF=0.5;AN=134	GT:AD:DP:GQ:PL	0/1:8,8:16:99:312,0,972
chr2	128036921	.	G	A	1463.51	PASS	AC=1;AF=0.5;AN=135	GT:AD:DP:GQ:PL	0/1:8,8:16:99:312,0,974
chr2	128038139	.	C	T	832.33	PASS	AC=1;AF=0.5;AN=136	GT:AD:DP:GQ:PL	0/1:8,8:16:99:312,0,1132
chr2	128044348	.	G	A	5645.33	PASS	AC=1;AF=0.5;AN=137	GT:AD:DP:GQ:PL	0/1:8,8:16:99:312,0,1253
chr2	128044386	.	A	G	49881.1	PASS	AC=1;AF=0.5;AN=138	GT:AD:DP:GQ:PL	0/1:8,8:16:99:312,0,973
chr2	128044507	.	T	TACTGCT	2006.27	PASS	AC=1;AF=0.5;AN=139	GT:AD:DP:GQ:PL	0/1:8,8:16:99:312,0,1109
chr2	128046258	.	CCG	CG	1601.33	PASS	AC=1;AF=0.5;AN=140	GT:AD:DP:GQ:PL	0/1:8,8:16:99:312,0,1251
chr2	128050332	.	G	A	5645.33	PASS	AC=1;AF=0.5;AN=141	GT:AD:DP:GQ:PL	0/1:8,8:16:99:312,0,1252
chr2	128050332	.	G	A	5357.97	PASS	AC=1;AF=0.5;AN=142	GT:AD:DP:GQ:PL	0/1:8,8:16:99:312,0,1254
chr3	10074573	.	T	C	5633.33	PASS	AC=1;AF=0.5;AN=143	GT:AD:DP:GQ:PL	0/1:8,8:16:99:312,0,749
chr3	10081429	.	C	G	1602.52	PASS	AC=1;AF=0.5;AN=144	GT:AD:DP:GQ:PL	0/1:8,8:16:99:312,0,1150
chr3	10084319	.	A	C	81931.4	PASS	AC=1;AF=0.5;AN=145	GT:AD:DP:GQ:PL	0/1:8,8:16:99:312,0,1149
chr3	10085532	.	C	T	628.33	PASS	AC=1;AF=0.5;AN=146	GT:AD:DP:GQ:PL	0/1:8,8:16:99:312,0,752
chr3	10101996	.	A	G	3714.57	PASS	AC=1;AF=0.5;AN=147	GT:AD:DP:GQ:PL	0/1:8,8:16:99:312,0,751
chr3	10106493	.	C	T	2399.62	PASS	AC=1;AF=0.5;AN=148	GT:AD:DP:GQ:PL	0/1:8,8:16:99:312,0,987
chr3	10107088	.	C	T	5345.97	PASS	AC=1;AF=0.5;AN=149	GT:AD:DP:GQ:PL	0/1:8,8:16:99:312,0,750
chr3	10107143	.	A	G	5633.33	PASS	AC=1;AF=0.5;AN=150	GT:AD:DP:GQ:PL	0/1:8,8:16:99:312,0,748
chr3	10115047	.	G	A	3386.71	PASS	AC=1;AF=0.5;AN=151	GT:AD:DP:GQ:PL	0/1:8,8:16:99:312,0,1270
chr3	10119777	.	G	A	2007.27	PASS	AC=1;AF=0.5;AN=152	GT:AD:DP:GQ:PL	0/1:8,8:16:99:312,0,1151
chr3	10119777	.	G	A	1256.52	PASS	AC=1;AF=0.5;AN=153	GT:AD:DP:GQ:PL	0/1:8,8:16:99:312,0,1153
chr3	10127596	.	G	A	1261.27	PASS	AC=1;AF=0.5;AN=154	GT:AD:DP:GQ:PL	0/1:8,8:16:99:312,0,1152
chr3	10130529	.	C	T	482.33	PASS	AC=1;AF=0.5;AN=155	GT:AD:DP:GQ:PL	0/1:8,8:16:99:312,0,988
chr3	10133889	.	T	G	81926.4	PASS	AC=1;AF=0.5;AN=156	GT:AD:DP:GQ:PL	0/1:8,8:16:99:312,0,939
chr3	10183559	.	G	A	600.33	PASS	AC=1;AF=0.5;AN=157	GT:AD:DP:GQ:PL	0/1:8,8:16:99:312,0,720
chr3	10183698	.	C	G	49875.1	PASS	AC=1;AF=0.5;AN=158	GT:AD:DP:GQ:PL	0/1:8,8:16:99:312,0,721
chr3	10183772	.	C	T	81711.1	PASS	AC=1;AF=0.5;AN=159	GT:AD:DP:GQ:PL	0/1:8,8:16:99:312,0,1106
chr3	10183832	.	C	G	81930.4	PASS	AC=1;AF=0.5;AN=160	GT:AD:DP:GQ:PL	0/1:8,8:16:99:312,0,1107
chr3	10191569	.	C	G	5646.33	PASS	AC=1;AF=0.5;AN=161	GT:AD:DP:GQ:PL	0/1:8,8:16:99:312,0,1294
chr3	10191585	.	A	G	1457.51	PASS	AC=1;AF=0.5;AN=162	GT:AD:DP:GQ:PL	0/1:8,8:16:99:312,0,722
chr3	10191605	.	C	T	800.33	PASS	AC=1;AF=0.5;AN=163	GT:AD:DP:GQ:PL	0/1:8,8:16:99:312,0,781
chr3	10191636	.	G	A	621.27	PASS	AC=1;AF=0.5;AN=164	GT:AD:DP:GQ:PL	0/1:8,8:16:99:312,0,723
chr3	12626032	.	G	A	2149.33	PASS	AC=1;AF=0.5;AN=165	GT:AD:DP:GQ:PL	0/1:8,8:16:99:312,0,912
chr3	12626428	.	T	C	3722.57	PASS	AC=1;AF=0.5;AN=166	GT:AD:DP:GQ:PL	0/1:8,8:16:99:312,0,1087
chr3	12653557	.	T	C	1857.33	PASS	AC=1;AF=0.5;AN=167	GT:AD:DP:GQ:PL	0/1:8,8:16:99:312,0,658
chr3	12653557	.	T	C	3425.62	PASS	AC=1;AF=0.5;AN=168	GT:AD:DP:GQ:PL	0/1:8,8:16:99:312,0,659
chr3	12660097	.	C	T	2143.33	PASS	AC=1;AF=0.5;AN=169	GT:AD:DP:GQ:PL	0/1:8,8:16:99:312,0,660
chr3	12660097	.	C	T	2998.31	PASS	AC=1;AF=0.5;AN=170	GT:AD:DP:GQ:PL	0/1:8,8:16:99:312,0,661
chr3	12660102	.	C	T	27996.5	PASS	AC=1;AF=0.5;AN=171	GT:AD:DP:GQ:PL	0/1:8,8:16:99:312,0,662
chr3	12660102	.	C	T	1587.33	PASS	AC=1;AF=0.5;AN=172	GT:AD:DP:GQ:PL	0/1:8,8:16:99:312,0,663
chr3	12660103	.	G	A	3004.31	PASS	AC=1;AF=0.5;AN=173	GT:AD:DP:GQ:PL	0/1:8,8:16:99:312,0,913
chr3	12660127	.	T	C	5631.33	PASS	AC=1;AF=0.5;AN=174	GT:AD:DP:GQ:PL	0/1:8,8:16:99:312,0,664
chr3	14188879	.	T	C	49886.1	PASS	AC=1;AF=0.5;AN=175	GT:AD:DP:GQ:PL	0/1:8,8:16:99:312,0,1183
chr3	14190078	.	C	T	571.33	PASS	AC=1;AF=0.5;AN=176	GT:AD:DP:GQ:PL	0/1:8,8:16:99:312,0,1028
chr3	14197917	.	G	A	736.33	PASS	AC=1;AF=0.5;AN=177	GT:AD:DP:GQ:PL	0/1:8,8:16:99:312,0,1031
chr3	14199786	.	C	T	1258.27	PASS	AC=1;AF=0.5;AN=178	GT:AD:DP:GQ:PL	0/1:8,8:16:99:312,0,1026
chr3	14200119	.	G	A	2400.62	PASS	AC=1;AF=0.5;AN=179	GT:AD:DP:GQ:PL	0/1:8,8:16:99:312,0,1029
chr3	14200383	.	G	C	75.4	PASS	AC=1;AF=0.5;AN=180	GT:AD:DP:GQ:PL	0/1:8,8:16:99:312,0,767
chr3	14201311	.	C	T	1253.52	PASS	AC=1;AF=0.5;AN=181	GT:AD:DP:GQ:PL	0/1:8,8:16:99:312,0,1027
chr3	14209838	.	G	A	483.33	PASS	AC=1;AF=0.5;AN=182	GT:AD:DP:GQ:PL	0/1:8,8:16:99:312,0,1030
chr3	14214383	.	C	T	1468.51	PASS	AC=1;AF=0.5;AN=183	GT:AD:DP:GQ:PL	0/1:8,8:16:99:312,0,1184
chr3	14214383	.	C	T	632.27	PASS	AC=1;AF=0.5;AN=184	GT:AD:DP:GQ:PL	0/1:8,8:16:99:312,0,1185
chr3	37035075	.	G	A	28009.5	PASS	AC=1;AF=0.5;AN=185	GT:AD:DP:GQ:PL	0/1:8,8:16:99:312,0,1208
chr3	37035090	.	C	T	487.33	PASS	AC=1;AF=0.5;AN=186	GT:AD:DP:GQ:PL	0/1:8,8:16:99:312,0,1198
chr3	37035090	.	C	T	740.33	PASS	AC=1;AF=0.5;AN=187	GT:AD:DP:GQ:PL	0/1:8,8:16:99:312,0,1199
chr3	37035103	.	G	C	502.52	PASS	AC=1;AF=0.5;AN=188	GT:AD:DP:GQ:PL	0/1:8,8:16:99:312,0,1062
chr3	37059000	.	G	A	3430.62	PASS	AC=1;AF=0.5;AN=189	GT:AD:DP:GQ:PL	0/1:8,8:16:99:312,0,869
chr3	37061895	.	C	G	4497.45	PASS	AC=1;AF=0.5;AN=190	GT:AD:DP:GQ:PL	0/1:8,8:16:99:312,0,587
chr3	37061907	.	G	A	81710.1	PASS	AC=1;AF=0.5;AN=191	GT:AD:DP:GQ:PL	0/1:8,8:16:99:312,0,1063
chr3	37067206	.	G	A	5847.33	PASS	AC=1;AF=0.5;AN=192	GT:AD:DP:GQ:PL	0/1:8,8:16:99:312,0,588
chr3	37067240	.	T	A	1586.52	PASS	AC=1;AF=0.5;AN=193	GT:AD:DP:GQ:PL	0/1:8,8:16:99:312,0,478
chr3	37067240	.	T	A	1991.27	PASS	AC=1;AF=0.5;AN=194	GT:AD:DP:GQ:PL	0/1:8,8:16:99:312,0,479
chr3	37067410	.	G	A	722.33	PASS	AC=1;AF=0.5;AN=195	GT:AD:DP:GQ:PL	0/1:8,8:16:99:312,0,443
chr3	37067410	.	G	A	670.33	PASS	AC=1;AF=0.5;AN=196	GT:AD:DP:GQ:PL	0/1:8,8:16:99:312,0,444
chr3	37089168	.	T	G	81710.1	PASS	AC=1;AF=0.5;AN=197	GT:AD:DP:GQ:PL	0/1:8,8:16:99:312,0,1064
chr3	37090048	.	A	G	2148.33	PASS	AC=1;AF=0.5;AN=198	GT:AD:DP:GQ:PL	0/1:8,8:16:99:312,0,870
chr3	37090456	.	A	G	3003.31	PASS	AC=1;AF=0.5;AN=199	GT:AD:DP:GQ:PL	0/1:8,8:16:99:312,0,871
chr3	37090471	.	A	G	679.33	PASS	AC=1;AF=0.5;AN=200	GT:AD:DP:GQ:PL	0/1:8,8:16:99:312,0,464
chr3	37092024	.	A	T	81929.4	PASS	AC=1;AF=0.5;AN=201	GT:AD:DP:GQ:PL	0/1:8,8:16:99:312,0,1065
chr3	37092035	.	A	G	471.33	PASS	AC=1;AF=0.5;AN=202	GT:AD:DP:GQ:PL	0/1:8,8:16:99:312,0,589
chr3	52439298	.	T	G	81916.4	PASS	AC=1;AF=0.5;AN=203	GT:AD:DP:GQ:PL	0/1:8,8:16:99:312,0,519
chr3	128200031	.	G	A	2996.31	PASS	AC=1;AF=0.5;AN=204	GT:AD:DP:GQ:PL	0/1:8,8:16:99:312,0,577
chr3	128204624	.	C	T	1465.51	PASS	AC=1;AF=0.5;AN=205	GT:AD:DP:GQ:PL	0/1:8,8:16:99:312,0,1058
chr3	128204996	.	C	T	27994.5	PASS	AC=1;AF=0.5;AN=206	GT:AD:DP:GQ:PL	0/1:8,8:16:99:312,0,578
chr3	128204996	.	C	T	1585.33	PASS	AC=1;AF=0.5;AN=207	GT:AD:DP:GQ:PL	0/1:8,8:16:99:312,0,579
chr3	128205693	.	G	A	802.33	PASS	AC=1;AF=0.5;AN=208	GT:AD:DP:GQ:PL	0/1:8,8:16:99:312,0,865
chr3	128205808	.	C	A	629.27	PASS	AC=1;AF=0.5;AN=209	GT:AD:DP:GQ:PL	0/1:8,8:16:99:312,0,1059
chr4	41747904	.	C	T	81706.1	PASS	AC=1;AF=0.5;AN=210	GT:AD:DP:GQ:PL	0/1:8,8:16:99:312,0,896
chr5	224547	.	C	T	508.52	PASS	AC=1;AF=0.5;AN=211	GT:AD:DP:GQ:PL	0/1:8,8:16:99:312,0,1314
chr5	1253951	.	G	A	607.33	PASS	AC=1;AF=0.5;AN=212	GT:AD:DP:GQ:PL	0/1:8,8:16:99:312,0,1014
chr5	1254510	.	C	T	1259.52	PASS	AC=1;AF=0.5;AN=213	GT:AD:DP:GQ:PL	0/1:8,8:16:99:312,0,1279
chr5	1254521	.	C	T	4959.51	PASS	AC=1;AF=0.5;AN=214	GT:AD:DP:GQ:PL	0/1:8,8:16:99:312,0,1180
chr5	1278865	.	G	A	74.4	PASS	AC=1;AF=0.5;AN=215	GT:AD:DP:GQ:PL	0/1:8,8:16:99:312,0,725
chr5	1294222	.	C	T	622.27	PASS	AC=1;AF=0.5;AN=216	GT:AD:DP:GQ:PL	0/1:8,8:16:99:312,0,765
chr5	112103053	.	A	G	817.33	PASS	AC=1;AF=0.5;AN=217	GT:AD:DP:GQ:PL	0/1:8,8:16:99:312,0,502
chr5	112111352	.	A	G	687.33	PASS	AC=1;AF=0.5;AN=218	GT:AD:DP:GQ:PL	0/1:8,8:16:99:312,0,800
chr5	112116562	.	C	G	2387.62	PASS	AC=1;AF=0.5;AN=219	GT:AD:DP:GQ:PL	0/1:8,8:16:99:312,0,483
chr5	112116562	.	C	G	470.33	PASS	AC=1;AF=0.5;AN=220	GT:AD:DP:GQ:PL	0/1:8,8:16:99:312,0,484
chr5	112128218	.	G	A	1631.57	PASS	AC=1;AF=0.5;AN=221	GT:AD:DP:GQ:PL	0/1:8,8:16:99:312,0,801
chr5	112128218	.	G	A	4950.51	PASS	AC=1;AF=0.5;AN=222	GT:AD:DP:GQ:PL	0/1:8,8:16:99:312,0,802
chr5	112154911	.	G	T	4495.45	PASS	AC=1;AF=0.5;AN=223	GT:AD:DP:GQ:PL	0/1:8,8:16:99:312,0,503
chr5	112154969	.	C	T	81703.1	PASS	AC=1;AF=0.5;AN=224	GT:AD:DP:GQ:PL	0/1:8,8:16:99:312,0,769
chr5	112154969	.	C	T	81703.1	PASS	AC=1;AF=0.5;AN=225	GT:AD:DP:GQ:PL	0/1:8,8:16:99:312,0,770
chr5	112154970	.	G	A	684.33	PASS	AC=1;AF=0.5;AN=226	GT:AD:DP:GQ:PL	0/1:8,8:16:99:312,0,1032
chr5	112154972	.	G	A	5845.33	PASS	AC=1;AF=0.5;AN=227	GT:AD:DP:GQ:PL	0/1:8,8:16:99:312,0,504
chr5	112173381	.	C	T	469.33	PASS	AC=1;AF=0.5;AN=228	GT:AD:DP:GQ:PL	0/1:8,8:16:99:312,0,505
chr5	112173767	.	T	G	680.33	PASS	AC=1;AF=0.5;AN=229	GT:AD:DP:GQ:PL	0/1:8,8:16:99:312,0,506
chr5	112174096	.	C	A	1606.52	PASS	AC=1;AF=0.5;AN=230	GT:AD:DP:GQ:PL	0/1:8,8:16:99:312,0,1318
chr5	112174138	.	G	T	615.27	PASS	AC=1;AF=0.5;AN=231	GT:AD:DP:GQ:PL	0/1:8,8:16:99:312,0,471
chr5	112174257	.	A	G	3007.31	PASS	AC=1;AF=0.5;AN=232	GT:AD:DP:GQ:PL	0/1:8,8:16:99:312,0,1039
chr5	112174257	.	A	G	28005.5	PASS	AC=1;AF=0.5;AN=233	GT:AD:DP:GQ:PL	0/1:8,8:16:99:312,0,1040
chr5	112174540	.	T	G	7575.97	PASS	AC=1;AF=0.5;AN=234	GT:AD:DP:GQ:PL	0/1:8,8:16:99:312,0,447
chr5	112174665	.	T	C	1852.33	PASS	AC=1;AF=0.5;AN=235	GT:AD:DP:GQ:PL	0/1:8,8:16:99:312,0,448
chr5	112174669	.	C	G	1624.57	PASS	AC=1;AF=0.5;AN=236	GT:AD:DP:GQ:PL	0/1:8,8:16:99:312,0,507
chr5	112174770	.	C	A	15886	PASS	AC=1;AF=0.5;AN=237	GT:AD:DP:GQ:PL	0/1:8,8:16:99:312,0,803
chr5	112175100	.	G	T	495.52	PASS	AC=1;AF=0.5;AN=238	GT:AD:DP:GQ:PL	0/1:8,8:16:99:312,0,768
chr5	112175271	.	C	T	4943.51	PASS	AC=1;AF=0.5;AN=239	GT:AD:DP:GQ:PL	0/1:8,8:16:99:312,0,508
chr5	112175363	.	G	A	602.33	PASS	AC=1;AF=0.5;AN=240	GT:AD:DP:GQ:PL	0/1:8,8:16:99:312,0,804
chr5	112175363	.	G	A	49877.1	PASS	AC=1;AF=0.5;AN=241	GT:AD:DP:GQ:PL	0/1:8,8:16:99:312,0,805
chr5	112175627	.	G	A	15879	PASS	AC=1;AF=0.5;AN=242	GT:AD:DP:GQ:PL	0/1:8,8:16:99:312,0,509
chr5	112175627	.	G	A	595.33	PASS	AC=1;AF=0.5;AN=243	GT:AD:DP:GQ:PL	0/1:8,8:16:99:312,0,510
chr5	112175862	.	T	G	1459.51	PASS	AC=1;AF=0.5;AN=244	GT:AD:DP:GQ:PL	0/1:8,8:16:99:312,0,806
chr5	112175916	.	C	G	49870.1	PASS	AC=1;AF=0.5;AN=245	GT:AD:DP:GQ:PL	0/1:8,8:16:99:312,0,511
chr5	112176189	.	C	T	623.27	PASS	AC=1;AF=0.5;AN=246	GT:AD:DP:GQ:PL	0/1:8,8:16:99:312,0,807
chr5	112176202	.	T	G	3375.71	PASS	AC=1;AF=0.5;AN=247	GT:AD:DP:GQ:PL	0/1:8,8:16:99:312,0,808
chr5	112176254	.	A	G	1452.51	PASS	AC=1;AF=0.5;AN=248	GT:AD:DP:GQ:PL	0/1:8,8:16:99:312,0,512
chr5	112176300	.	C	T	616.27	PASS	AC=1;AF=0.5;AN=249	GT:AD:DP:GQ:PL	0/1:8,8:16:99:312,0,513
chr5	112176431	.	G	A	76.4	PASS	AC=1;AF=0.5;AN=250	GT:AD:DP:GQ:PL	0/1:8,8:16:99:312,0,809
chr5	112176926	.	G	C	496.52	PASS	AC=1;AF=0.5;AN=251	GT:AD:DP:GQ:PL	0/1:8,8:16:99:312,0,810
chr5	112176926	.	G	T	3368.71	PASS	AC=1;AF=0.5;AN=252	GT:AD:DP:GQ:PL	0/1:8,8:16:99:312,0,514
chr5	112176996	.	C	T	81704.1	PASS	AC=1;AF=0.5;AN=253	GT:AD:DP:GQ:PL	0/1:8,8:16:99:312,0,811
chr5	112177092	.	C	T	81704.1	PASS	AC=1;AF=0.5;AN=254	GT:AD:DP:GQ:PL	0/1:8,8:16:99:312,0,812
chr5	112177176	.	G	A	81923.4	PASS	AC=1;AF=0.5;AN=255	GT:AD:DP:GQ:PL	0/1:8,8:16:99:312,0,813
chr5	112177248	.	C	T	69.4	PASS	AC=1;AF=0.5;AN=256	GT:AD:DP:GQ:PL	0/1:8,8:16:99:312,0,515
chr5	112177313	.	G	A	489.52	PASS	AC=1;AF=0.5;AN=257	GT:AD:DP:GQ:PL	0/1:8,8:16:99:312,0,516
chr5	112177422	.	G	A	1594.52	PASS	AC=1;AF=0.5;AN=258	GT:AD:DP:GQ:PL	0/1:8,8:16:99:312,0,814
chr5	112177764	.	C	G	1999.27	PASS	AC=1;AF=0.5;AN=259	GT:AD:DP:GQ:PL	0/1:8,8:16:99:312,0,815
chr5	112177803	.	G	A	1253.27	PASS	AC=1;AF=0.5;AN=260	GT:AD:DP:GQ:PL	0/1:8,8:16:99:312,0,816
chr5	112178148	.	C	T	81697.1	PASS	AC=1;AF=0.5;AN=261	GT:AD:DP:GQ:PL	0/1:8,8:16:99:312,0,517
chr5	112178327	.	C	T	1596.33	PASS	AC=1;AF=0.5;AN=262	GT:AD:DP:GQ:PL	0/1:8,8:16:99:312,0,1041
chr5	112178690	.	C	A	5640.33	PASS	AC=1;AF=0.5;AN=263	GT:AD:DP:GQ:PL	0/1:8,8:16:99:312,0,1042
chr5	112178781	.	C	T	557.33	PASS	AC=1;AF=0.5;AN=264	GT:AD:DP:GQ:PL	0/1:8,8:16:99:312,0,440
chr5	112178841	.	A	G	1248.52	PASS	AC=1;AF=0.5;AN=265	GT:AD:DP:GQ:PL	0/1:8,8:16:99:312,0,817
chr5	112178849	.	G	A	566.33	PASS	AC=1;AF=0.5;AN=266	GT:AD:DP:GQ:PL	0/1:8,8:16:99:312,0,818
chr5	112178916	.	A	G	81697.1	PASS	AC=1;AF=0.5;AN=267	GT:AD:DP:GQ:PL	0/1:8,8:16:99:312,0,518
chr5	112179680	.	A	G	2395.62	PASS	AC=1;AF=0.5;AN=268	GT:AD:DP:GQ:PL	0/1:8,8:16:99:312,0,819
chr5	112179753	.	A	G	478.33	PASS	AC=1;AF=0.5;AN=269	GT:AD:DP:GQ:PL	0/1:8,8:16:99:312,0,820
chr5	177577935	.	A	G	638.33	PASS	AC=1;AF=0.5;AN=270	GT:AD:DP:GQ:PL	0/1:8,8:16:99:312,0,1172
chr5	177577935	.	A	G	2150.62	PASS	AC=1;AF=0.5;AN=271	GT:AD:DP:GQ:PL	0/1:8,8:16:99:312,0,1173
chr6	35420551	.	C	A	2403.62	PASS	AC=1;AF=0.5;AN=272	GT:AD:DP:GQ:PL	0/1:8,8:16:99:312,0,1155
chr6	35420551	.	C	A	486.33	PASS	AC=1;AF=0.5;AN=273	GT:AD:DP:GQ:PL	0/1:8,8:16:99:312,0,1156
chr6	35423663	.	G	C	739.33	PASS	AC=1;AF=0.5;AN=274	GT:AD:DP:GQ:PL	0/1:8,8:16:99:312,0,1157
chr6	35426155	.	C	T	735.33	PASS	AC=1;AF=0.5;AN=275	GT:AD:DP:GQ:PL	0/1:8,8:16:99:312,0,989
chr6	35430666	.	C	T	574.33	PASS	AC=1;AF=0.5;AN=276	GT:AD:DP:GQ:PL	0/1:8,8:16:99:312,0,1154
chr7	6026469	.	G	A	3725.57	PASS	AC=1;AF=0.5;AN=277	GT:AD:DP:GQ:PL	0/1:8,8:16:99:312,0,1213
chr7	6026469	.	G	A	639.33	PASS	AC=1;AF=0.5;AN=278	GT:AD:DP:GQ:PL	0/1:8,8:16:99:312,0,1214
chr7	6026966	.	G	T	3008.31	PASS	AC=1;AF=0.5;AN=279	GT:AD:DP:GQ:PL	0/1:8,8:16:99:312,0,1081
chr7	6026976	.	C	A	5630.33	PASS	AC=1;AF=0.5;AN=280	GT:AD:DP:GQ:PL	0/1:8,8:16:99:312,0,623
chr7	6027153	.	C	T	5342.97	PASS	AC=1;AF=0.5;AN=281	GT:AD:DP:GQ:PL	0/1:8,8:16:99:312,0,624
chr7	6027157	.	C	CT	2151.62	PASS	AC=1;AF=0.5;AN=282	GT:AD:DP:GQ:PL	0/1:8,8:16:99:312,0,1215
chr7	6031656	.	C	T	3711.57	PASS	AC=1;AF=0.5;AN=283	GT:AD:DP:GQ:PL	0/1:8,8:16:99:312,0,625
chr7	6038797	.	C	A	28006.5	PASS	AC=1;AF=0.5;AN=284	GT:AD:DP:GQ:PL	0/1:8,8:16:99:312,0,1082
chr7	6043423	.	G	C	81925.4	PASS	AC=1;AF=0.5;AN=285	GT:AD:DP:GQ:PL	0/1:8,8:16:99:312,0,897
chr7	6043673	.	G	C	625.33	PASS	AC=1;AF=0.5;AN=286	GT:AD:DP:GQ:PL	0/1:8,8:16:99:312,0,626
chr7	6045598	.	G	T	1596.52	PASS	AC=1;AF=0.5;AN=287	GT:AD:DP:GQ:PL	0/1:8,8:16:99:312,0,898
chr7	6045600	.	C	G	2001.27	PASS	AC=1;AF=0.5;AN=288	GT:AD:DP:GQ:PL	0/1:8,8:16:99:312,0,899
chr7	6045600	.	C	G	1255.27	PASS	AC=1;AF=0.5;AN=289	GT:AD:DP:GQ:PL	0/1:8,8:16:99:312,0,900
chr7	140487375	.	T	C	1246.27	PASS	AC=1;AF=0.5;AN=290	GT:AD:DP:GQ:PL	0/1:8,8:16:99:312,0,522
chr7	140624440	.	C	T	679.33	PASS	AC=1;AF=0.5;AN=291	GT:AD:DP:GQ:PL	0/1:8,8:16:99:312,0,822
chr8	30921921	.	G	A	501.52	PASS	AC=1;AF=0.5;AN=292	GT:AD:DP:GQ:PL	0/1:8,8:16:99:312,0,1020
chr8	30921922	.	T	G	81.4	PASS	AC=1;AF=0.5;AN=293	GT:AD:DP:GQ:PL	0/1:8,8:16:99:312,0,1019
chr8	30921945	.	T	C	628.27	PASS	AC=1;AF=0.5;AN=294	GT:AD:DP:GQ:PL	0/1:8,8:16:99:312,0,1017
chr8	30924569	.	GGA	GA	613.33	PASS	AC=1;AF=0.5;AN=295	GT:AD:DP:GQ:PL	0/1:8,8:16:99:312,0,1266
chr8	30924598	.	T	A	1470.51	PASS	AC=1;AF=0.5;AN=296	GT:AD:DP:GQ:PL	0/1:8,8:16:99:312,0,1268
chr8	30924682	.	C	T	81709.1	PASS	AC=1;AF=0.5;AN=297	GT:AD:DP:GQ:PL	0/1:8,8:16:99:312,0,1022
chr8	30933806	.	T	C	3380.71	PASS	AC=1;AF=0.5;AN=298	GT:AD:DP:GQ:PL	0/1:8,8:16:99:312,0,1018
chr8	30938648	.	C	T	81935.4	PASS	AC=1;AF=0.5;AN=299	GT:AD:DP:GQ:PL	0/1:8,8:16:99:312,0,1317
chr8	30938658	.	GAT	GT	49888.1	PASS	AC=1;AF=0.5;AN=300	GT:AD:DP:GQ:PL	0/1:8,8:16:99:312,0,1267
chr8	30938667	.	A	C	3374.71	PASS	AC=1;AF=0.5;AN=301	GT:AD:DP:GQ:PL	0/1:8,8:16:99:312,0,766
chr8	30946411	.	T	A	1599.52	PASS	AC=1;AF=0.5;AN=302	GT:AD:DP:GQ:PL	0/1:8,8:16:99:312,0,1024
chr8	30948435	.	G	C	81928.4	PASS	AC=1;AF=0.5;AN=303	GT:AD:DP:GQ:PL	0/1:8,8:16:99:312,0,1023
chr8	30969156	.	C	T	49882.1	PASS	AC=1;AF=0.5;AN=304	GT:AD:DP:GQ:PL	0/1:8,8:16:99:312,0,1015
chr8	30969156	.	C	T	81709.1	PASS	AC=1;AF=0.5;AN=305	GT:AD:DP:GQ:PL	0/1:8,8:16:99:312,0,1021
chr8	30982438	.	A	C	1464.51	PASS	AC=1;AF=0.5;AN=306	GT:AD:DP:GQ:PL	0/1:8,8:16:99:312,0,1016
chr8	31024597	.	A	G	15895	PASS	AC=1;AF=0.5;AN=307	GT:AD:DP:GQ:PL	0/1:8,8:16:99:312,0,1181
chr8	90965912	.	C	A	481.33	PASS	AC=1;AF=0.5;AN=308	GT:AD:DP:GQ:PL	0/1:8,8:16:99:312,0,1009
chr8	90967651	.	TATTTG	TG	487.33	PASS	AC=1;AF=0.5;AN=309	GT:AD:DP:GQ:PL	0/1:8,8:16:99:312,0,1261
chr8	90983439	.	A	G	15885	PASS	AC=1;AF=0.5;AN=310	GT:AD:DP:GQ:PL	0/1:8,8:16:99:312,0,761
chr8	90993091	.	AAGAG	AG	3724.57	PASS	AC=1;AF=0.5;AN=311	GT:AD:DP:GQ:PL	0/1:8,8:16:99:312,0,1171
chr8	90993092	.	G	A	4507.45	PASS	AC=1;AF=0.5;AN=312	GT:AD:DP:GQ:PL	0/1:8,8:16:99:312,0,1007
chr8	90993657	.	C	G	5857.33	PASS	AC=1;AF=0.5;AN=313	GT:AD:DP:GQ:PL	0/1:8,8:16:99:312,0,1008
chr8	90993696	.	G	T	5355.97	PASS	AC=1;AF=0.5;AN=314	GT:AD:DP:GQ:PL	0/1:8,8:16:99:312,0,1170
chr8	145737292	.	A	C	81715.1	PASS	AC=1;AF=0.5;AN=315	GT:AD:DP:GQ:PL	0/1:8,8:16:99:312,0,1273
chr8	145738976	.	G	GGACCCAGG	15897	PASS	AC=1;AF=0.5;AN=316	GT:AD:DP:GQ:PL	0/1:8,8:16:99:312,0,1265
chr8	145740367	.	CAG	CG	4961.51	PASS	AC=1;AF=0.5;AN=317	GT:AD:DP:GQ:PL	0/1:8,8:16:99:312,0,1264
chr8	145742577	.	G	T	1636.57	PASS	AC=1;AF=0.5;AN=318	GT:AD:DP:GQ:PL	0/1:8,8:16:99:312,0,1011
chr9	35074171	.	GACGGATCCAGC	GC	507.52	PASS	AC=1;AF=0.5;AN=319	GT:AD:DP:GQ:PL	0/1:8,8:16:99:312,0,1272
chr9	35075305	.	A	T	683.33	PASS	AC=1;AF=0.5;AN=320	GT:AD:DP:GQ:PL	0/1:8,8:16:99:312,0,990
chr9	35075693	.	G	A	809.33	PASS	AC=1;AF=0.5;AN=321	GT:AD:DP:GQ:PL	0/1:8,8:16:99:312,0,1159
chr9	35078282	.	C	G	805.33	PASS	AC=1;AF=0.5;AN=322	GT:AD:DP:GQ:PL	0/1:8,8:16:99:312,0,991
chr9	35078617	.	G	A	290.33	PASS	AC=1;AF=0.5;AN=323	GT:AD:DP:GQ:PL	0/1:8,8:16:99:312,0,992
chr9	36882052	.	G	T	1586.33	PASS	AC=1;AF=0.5;AN=324	GT:AD:DP:GQ:PL	0/1:8,8:16:99:312,0,621
chr9	37002723	.	C	G	81706.1	PASS	AC=1;AF=0.5;AN=325	GT:AD:DP:GQ:PL	0/1:8,8:16:99:312,0,895
chr9	37034023	.	A	T	5630.33	PASS	AC=1;AF=0.5;AN=326	GT:AD:DP:GQ:PL	0/1:8,8:16:99:312,0,622
chr9	97863994	.	C	A	1257.27	PASS	AC=1;AF=0.5;AN=327	GT:AD:DP:GQ:PL	0/1:8,8:16:99:312,0,984
chr9	97864077	.	A	G	2003.27	PASS	AC=1;AF=0.5;AN=328	GT:AD:DP:GQ:PL	0/1:8,8:16:99:312,0,983
chr9	97912326	.	G	C	1589.33	PASS	AC=1;AF=0.5;AN=329	GT:AD:DP:GQ:PL	0/1:8,8:16:99:312,0,747
chr9	97912338	.	G	A	640.33	PASS	AC=1;AF=0.5;AN=330	GT:AD:DP:GQ:PL	0/1:8,8:16:99:312,0,1256
chr9	97934335	.	G	A	570.33	PASS	AC=1;AF=0.5;AN=331	GT:AD:DP:GQ:PL	0/1:8,8:16:99:312,0,986
chr9	98009773	.	A	C	1252.52	PASS	AC=1;AF=0.5;AN=332	GT:AD:DP:GQ:PL	0/1:8,8:16:99:312,0,985
chr9	98209214	.	G	A	568.33	PASS	AC=1;AF=0.5;AN=333	GT:AD:DP:GQ:PL	0/1:8,8:16:99:312,0,902
chr9	98209286	.	C	T	4498.45	PASS	AC=1;AF=0.5;AN=334	GT:AD:DP:GQ:PL	0/1:8,8:16:99:312,0,629
chr9	98209289	.	G	T	2397.62	PASS	AC=1;AF=0.5;AN=335	GT:AD:DP:GQ:PL	0/1:8,8:16:99:312,0,903
chr9	98209490	.	G	A	1597.33	PASS	AC=1;AF=0.5;AN=336	GT:AD:DP:GQ:PL	0/1:8,8:16:99:312,0,1083
chr9	98209619	.	G	A	5848.33	PASS	AC=1;AF=0.5;AN=337	GT:AD:DP:GQ:PL	0/1:8,8:16:99:312,0,630
chr9	98209649	.	G	A	480.33	PASS	AC=1;AF=0.5;AN=338	GT:AD:DP:GQ:PL	0/1:8,8:16:99:312,0,904
chr9	98209652	.	C	A	3727.57	PASS	AC=1;AF=0.5;AN=339	GT:AD:DP:GQ:PL	0/1:8,8:16:99:312,0,1297
chr9	98209652	.	C	T	472.33	PASS	AC=1;AF=0.5;AN=340	GT:AD:DP:GQ:PL	0/1:8,8:16:99:312,0,631
chr9	98211463	.	A	G	683.33	PASS	AC=1;AF=0.5;AN=341	GT:AD:DP:GQ:PL	0/1:8,8:16:99:312,0,632
chr9	98211541	.	A	G	1627.57	PASS	AC=1;AF=0.5;AN=342	GT:AD:DP:GQ:PL	0/1:8,8:16:99:312,0,633
chr9	98218614	.	C	A	733.33	PASS	AC=1;AF=0.5;AN=343	GT:AD:DP:GQ:PL	0/1:8,8:16:99:312,0,905
chr9	98218616	.	C	CC	812.33	PASS	AC=1;AF=0.5;AN=344	GT:AD:DP:GQ:PL	0/1:8,8:16:99:312,0,1285
chr9	98224163	.	C	T	4946.51	PASS	AC=1;AF=0.5;AN=345	GT:AD:DP:GQ:PL	0/1:8,8:16:99:312,0,634
chr9	98224164	.	G	A	15882	PASS	AC=1;AF=0.5;AN=346	GT:AD:DP:GQ:PL	0/1:8,8:16:99:312,0,635
chr9	98229461	.	T	C	598.33	PASS	AC=1;AF=0.5;AN=347	GT:AD:DP:GQ:PL	0/1:8,8:16:99:312,0,636
chr9	98229479	.	T	C	49873.1	PASS	AC=1;AF=0.5;AN=348	GT:AD:DP:GQ:PL	0/1:8,8:16:99:312,0,637
chr9	98231104	.	A	G	1455.51	PASS	AC=1;AF=0.5;AN=349	GT:AD:DP:GQ:PL	0/1:8,8:16:99:312,0,638
chr9	98231111	.	C	G	619.27	PASS	AC=1;AF=0.5;AN=350	GT:AD:DP:GQ:PL	0/1:8,8:16:99:312,0,639
chr9	98231268	.	G	A	5641.33	PASS	AC=1;AF=0.5;AN=351	GT:AD:DP:GQ:PL	0/1:8,8:16:99:312,0,1084
chr9	98231370	.	C	T	3371.71	PASS	AC=1;AF=0.5;AN=352	GT:AD:DP:GQ:PL	0/1:8,8:16:99:312,0,640
chr9	98231373	.	G	A	72.4	PASS	AC=1;AF=0.5;AN=353	GT:AD:DP:GQ:PL	0/1:8,8:16:99:312,0,641
chr9	98238383	.	C	T	492.52	PASS	AC=1;AF=0.5;AN=354	GT:AD:DP:GQ:PL	0/1:8,8:16:99:312,0,642
chr9	98239941	.	T	C	81700.1	PASS	AC=1;AF=0.5;AN=355	GT:AD:DP:GQ:PL	0/1:8,8:16:99:312,0,643
chr9	98240378	.	C	T	81700.1	PASS	AC=1;AF=0.5;AN=356	GT:AD:DP:GQ:PL	0/1:8,8:16:99:312,0,644
chr9	98240378	.	C	T	81919.4	PASS	AC=1;AF=0.5;AN=357	GT:AD:DP:GQ:PL	0/1:8,8:16:99:312,0,645
chr9	98240437	.	G	C	1590.52	PASS	AC=1;AF=0.5;AN=358	GT:AD:DP:GQ:PL	0/1:8,8:16:99:312,0,646
chr9	98240450	.	C	T	1995.27	PASS	AC=1;AF=0.5;AN=359	GT:AD:DP:GQ:PL	0/1:8,8:16:99:312,0,647
chr9	98241314	.	T	C	1249.27	PASS	AC=1;AF=0.5;AN=360	GT:AD:DP:GQ:PL	0/1:8,8:16:99:312,0,648
chr9	98242716	.	C	T	5641.33	PASS	AC=1;AF=0.5;AN=361	GT:AD:DP:GQ:PL	0/1:8,8:16:99:312,0,1085
chr9	98244250	.	A	G	1244.52	PASS	AC=1;AF=0.5;AN=362	GT:AD:DP:GQ:PL	0/1:8,8:16:99:312,0,649
chr9	98244250	.	A	G	562.33	PASS	AC=1;AF=0.5;AN=363	GT:AD:DP:GQ:PL	0/1:8,8:16:99:312,0,650
chr9	98248052	.	C	T	2391.62	PASS	AC=1;AF=0.5;AN=364	GT:AD:DP:GQ:PL	0/1:8,8:16:99:312,0,651
chr9	100437771	.	G	A	611.33	PASS	AC=1;AF=0.5;AN=365	GT:AD:DP:GQ:PL	0/1:8,8:16:99:312,0,1182
chr9	100447307	.	G	C	2004.27	PASS	AC=1;AF=0.5;AN=366	GT:AD:DP:GQ:PL	0/1:8,8:16:99:312,0,1025
chr9	135771678	.	T	C	1858.33	PASS	AC=1;AF=0.5;AN=367	GT:AD:DP:GQ:PL	0/1:8,8:16:99:312,0,700
chr9	135771731	.	G	A	3426.62	PASS	AC=1;AF=0.5;AN=368	GT:AD:DP:GQ:PL	0/1:8,8:16:99:312,0,701
chr9	135781005	.	G	C	2144.33	PASS	AC=1;AF=0.5;AN=369	GT:AD:DP:GQ:PL	0/1:8,8:16:99:312,0,702
chr9	135781005	.	G	C	2999.31	PASS	AC=1;AF=0.5;AN=370	GT:AD:DP:GQ:PL	0/1:8,8:16:99:312,0,703
chr9	135781265	.	G	A	27997.5	PASS	AC=1;AF=0.5;AN=371	GT:AD:DP:GQ:PL	0/1:8,8:16:99:312,0,704
chr9	135781334	.	C	T	3378.71	PASS	AC=1;AF=0.5;AN=372	GT:AD:DP:GQ:PL	0/1:8,8:16:99:312,0,934
chr9	135781376	.	C	G	1588.33	PASS	AC=1;AF=0.5;AN=373	GT:AD:DP:GQ:PL	0/1:8,8:16:99:312,0,705
chr9	135782693	.	C	A	79.4	PASS	AC=1;AF=0.5;AN=374	GT:AD:DP:GQ:PL	0/1:8,8:16:99:312,0,935
chr9	135786868	.	G	A	5632.33	PASS	AC=1;AF=0.5;AN=375	GT:AD:DP:GQ:PL	0/1:8,8:16:99:312,0,706
chr9	135801012	.	G	C	3382.71	PASS	AC=1;AF=0.5;AN=376	GT:AD:DP:GQ:PL	0/1:8,8:16:99:312,0,1102
chr9	135804196	.	G	A	83.4	PASS	AC=1;AF=0.5;AN=377	GT:AD:DP:GQ:PL	0/1:8,8:16:99:312,0,1103
chr10	43596011	.	C	A	5343.97	PASS	AC=1;AF=0.5;AN=378	GT:AD:DP:GQ:PL	0/1:8,8:16:99:312,0,666
chr10	43597793	.	G	A	3712.57	PASS	AC=1;AF=0.5;AN=379	GT:AD:DP:GQ:PL	0/1:8,8:16:99:312,0,667
chr10	43597813	.	G	A	626.33	PASS	AC=1;AF=0.5;AN=380	GT:AD:DP:GQ:PL	0/1:8,8:16:99:312,0,668
chr10	43602008	.	T	A	2138.62	PASS	AC=1;AF=0.5;AN=381	GT:AD:DP:GQ:PL	0/1:8,8:16:99:312,0,669
chr10	43604539	.	T	A	3718.57	PASS	AC=1;AF=0.5;AN=382	GT:AD:DP:GQ:PL	0/1:8,8:16:99:312,0,919
chr10	43604539	.	T	A	632.33	PASS	AC=1;AF=0.5;AN=383	GT:AD:DP:GQ:PL	0/1:8,8:16:99:312,0,920
chr10	43607553	.	C	T	821.33	PASS	AC=1;AF=0.5;AN=384	GT:AD:DP:GQ:PL	0/1:8,8:16:99:312,0,670
chr10	43608351	.	G	A	2144.62	PASS	AC=1;AF=0.5;AN=385	GT:AD:DP:GQ:PL	0/1:8,8:16:99:312,0,921
chr10	43609969	.	G	T	827.33	PASS	AC=1;AF=0.5;AN=386	GT:AD:DP:GQ:PL	0/1:8,8:16:99:312,0,922
chr10	43610044	.	A	G	2010.27	PASS	AC=1;AF=0.5;AN=387	GT:AD:DP:GQ:PL	0/1:8,8:16:99:312,0,1277
chr10	43610177	.	A	G	4499.45	PASS	AC=1;AF=0.5;AN=388	GT:AD:DP:GQ:PL	0/1:8,8:16:99:312,0,671
chr10	43613906	.	G	C	7595.97	PASS	AC=1;AF=0.5;AN=389	GT:AD:DP:GQ:PL	0/1:8,8:16:99:312,0,1287
chr10	43614996	.	G	A	4962.51	PASS	AC=1;AF=0.5;AN=390	GT:AD:DP:GQ:PL	0/1:8,8:16:99:312,0,1306
chr10	43620373	.	A	C	4505.45	PASS	AC=1;AF=0.5;AN=391	GT:AD:DP:GQ:PL	0/1:8,8:16:99:312,0,923
chr10	43622095	.	A	G	831.33	PASS	AC=1;AF=0.5;AN=392	GT:AD:DP:GQ:PL	0/1:8,8:16:99:312,0,1090
chr10	43622122	.	C	T	4509.45	PASS	AC=1;AF=0.5;AN=393	GT:AD:DP:GQ:PL	0/1:8,8:16:99:312,0,1091
chr10	43622125	.	C	T	5859.33	PASS	AC=1;AF=0.5;AN=394	GT:AD:DP:GQ:PL	0/1:8,8:16:99:312,0,1092
chr10	88649849	.	C	G	1587.52	PASS	AC=1;AF=0.5;AN=395	GT:AD:DP:GQ:PL	0/1:8,8:16:99:312,0,520
chr10	88659831	.	A	G	731.33	PASS	AC=1;AF=0.5;AN=396	GT:AD:DP:GQ:PL	0/1:8,8:16:99:312,0,821
chr10	88676928	.	G	A	1992.27	PASS	AC=1;AF=0.5;AN=397	GT:AD:DP:GQ:PL	0/1:8,8:16:99:312,0,521
chr10	88677054	.	C	G	5640.33	PASS	AC=1;AF=0.5;AN=398	GT:AD:DP:GQ:PL	0/1:8,8:16:99:312,0,1043
chr10	89690828	.	G	A	474.33	PASS	AC=1;AF=0.5;AN=399	GT:AD:DP:GQ:PL	0/1:8,8:16:99:312,0,652
chr10	89692866	.	A	G	727.33	PASS	AC=1;AF=0.5;AN=400	GT:AD:DP:GQ:PL	0/1:8,8:16:99:312,0,653
chr10	89720711	.	G	A	675.33	PASS	AC=1;AF=0.5;AN=401	GT:AD:DP:GQ:PL	0/1:8,8:16:99:312,0,654
chr10	89720731	.	T	G	797.33	PASS	AC=1;AF=0.5;AN=402	GT:AD:DP:GQ:PL	0/1:8,8:16:99:312,0,655
chr10	89725078	.	C	A	681.33	PASS	AC=1;AF=0.5;AN=403	GT:AD:DP:GQ:PL	0/1:8,8:16:99:312,0,906
chr10	104264080	.	C	G	7593.97	PASS	AC=1;AF=0.5;AN=404	GT:AD:DP:GQ:PL	0/1:8,8:16:99:312,0,1203
chr10	104357002	.	C	CGACGAGGAC	1870.33	PASS	AC=1;AF=0.5;AN=405	GT:AD:DP:GQ:PL	0/1:8,8:16:99:312,0,1204
chr10	104357020	.	G	A	728.33	PASS	AC=1;AF=0.5;AN=406	GT:AD:DP:GQ:PL	0/1:8,8:16:99:312,0,695
chr10	104375047	.	A	G	676.33	PASS	AC=1;AF=0.5;AN=407	GT:AD:DP:GQ:PL	0/1:8,8:16:99:312,0,696
chr10	104375086	.	C	T	49884.1	PASS	AC=1;AF=0.5;AN=408	GT:AD:DP:GQ:PL	0/1:8,8:16:99:312,0,1099
chr10	104375086	.	C	T	1466.51	PASS	AC=1;AF=0.5;AN=409	GT:AD:DP:GQ:PL	0/1:8,8:16:99:312,0,1100
chr10	104377079	.	A	G	49880.1	PASS	AC=1;AF=0.5;AN=410	GT:AD:DP:GQ:PL	0/1:8,8:16:99:312,0,931
chr10	104377169	.	A	G	798.33	PASS	AC=1;AF=0.5;AN=411	GT:AD:DP:GQ:PL	0/1:8,8:16:99:312,0,697
chr10	104389902	.	C	T	283.33	PASS	AC=1;AF=0.5;AN=412	GT:AD:DP:GQ:PL	0/1:8,8:16:99:312,0,698
chr11	533799	.	T	G	5629.33	PASS	AC=1;AF=0.5;AN=413	GT:AD:DP:GQ:PL	0/1:8,8:16:99:312,0,580
chr11	22646270	.	G	A	87.4	PASS	AC=1;AF=0.5;AN=414	GT:AD:DP:GQ:PL	0/1:8,8:16:99:312,0,1271
chr11	22647038	.	C	G	687.33	PASS	AC=1;AF=0.5;AN=415	GT:AD:DP:GQ:PL	0/1:8,8:16:99:312,0,1158
chr11	32450117	.	G	A	81707.1	PASS	AC=1;AF=0.5;AN=416	GT:AD:DP:GQ:PL	0/1:8,8:16:99:312,0,938
chr11	32450142	.	C	T	1601.52	PASS	AC=1;AF=0.5;AN=417	GT:AD:DP:GQ:PL	0/1:8,8:16:99:312,0,1108
chr11	32450146	.	G	C	3373.71	PASS	AC=1;AF=0.5;AN=418	GT:AD:DP:GQ:PL	0/1:8,8:16:99:312,0,724
chr11	47254419	.	C	G	3719.57	PASS	AC=1;AF=0.5;AN=419	GT:AD:DP:GQ:PL	0/1:8,8:16:99:312,0,961
chr11	47254419	.	C	G	633.33	PASS	AC=1;AF=0.5;AN=420	GT:AD:DP:GQ:PL	0/1:8,8:16:99:312,0,962
chr11	47256195	.	T	C	1592.52	PASS	AC=1;AF=0.5;AN=421	GT:AD:DP:GQ:PL	0/1:8,8:16:99:312,0,730
chr11	47256403	.	CAGT	CT	2153.62	PASS	AC=1;AF=0.5;AN=422	GT:AD:DP:GQ:PL	0/1:8,8:16:99:312,0,1299
chr11	47256423	.	G	A	1643.57	PASS	AC=1;AF=0.5;AN=423	GT:AD:DP:GQ:PL	0/1:8,8:16:99:312,0,1305
chr11	47259704	.	C	T	1997.27	PASS	AC=1;AF=0.5;AN=424	GT:AD:DP:GQ:PL	0/1:8,8:16:99:312,0,731
chr11	61205157	.	C	T	4947.51	PASS	AC=1;AF=0.5;AN=425	GT:AD:DP:GQ:PL	0/1:8,8:16:99:312,0,676
chr11	61205528	.	T	A	690.33	PASS	AC=1;AF=0.5;AN=426	GT:AD:DP:GQ:PL	0/1:8,8:16:99:312,0,926
chr11	64572131	.	C	T	624.33	PASS	AC=1;AF=0.5;AN=427	GT:AD:DP:GQ:PL	0/1:8,8:16:99:312,0,584
chr11	64572131	.	C	T	2136.62	PASS	AC=1;AF=0.5;AN=428	GT:AD:DP:GQ:PL	0/1:8,8:16:99:312,0,585
chr11	64575451	.	T	C	819.33	PASS	AC=1;AF=0.5;AN=429	GT:AD:DP:GQ:PL	0/1:8,8:16:99:312,0,586
chr11	108099999	.	A	G	81702.1	PASS	AC=1;AF=0.5;AN=430	GT:AD:DP:GQ:PL	0/1:8,8:16:99:312,0,728
chr11	108100002	.	C	A	481.33	PASS	AC=1;AF=0.5;AN=431	GT:AD:DP:GQ:PL	0/1:8,8:16:99:312,0,946
chr11	108114749	.	G	A	558.33	PASS	AC=1;AF=0.5;AN=432	GT:AD:DP:GQ:PL	0/1:8,8:16:99:312,0,482
chr11	108114793	.	G	A	293.33	PASS	AC=1;AF=0.5;AN=433	GT:AD:DP:GQ:PL	0/1:8,8:16:99:312,0,1118
chr11	108115522	.	A	G	1864.33	PASS	AC=1;AF=0.5;AN=434	GT:AD:DP:GQ:PL	0/1:8,8:16:99:312,0,952
chr11	108117798	.	C	T	682.33	PASS	AC=1;AF=0.5;AN=435	GT:AD:DP:GQ:PL	0/1:8,8:16:99:312,0,948
chr11	108117799	.	G	A	808.33	PASS	AC=1;AF=0.5;AN=436	GT:AD:DP:GQ:PL	0/1:8,8:16:99:312,0,1117
chr11	108119737	.	G	GACAG	2157.33	PASS	AC=1;AF=0.5;AN=437	GT:AD:DP:GQ:PL	0/1:8,8:16:99:312,0,1248
chr11	108121632	.	A	C	485.33	PASS	AC=1;AF=0.5;AN=438	GT:AD:DP:GQ:PL	0/1:8,8:16:99:312,0,1114
chr11	108121730	.	A	C	2402.62	PASS	AC=1;AF=0.5;AN=439	GT:AD:DP:GQ:PL	0/1:8,8:16:99:312,0,1113
chr11	108128315	.	C	G	573.33	PASS	AC=1;AF=0.5;AN=440	GT:AD:DP:GQ:PL	0/1:8,8:16:99:312,0,1112
chr11	108150304	.	A	T	804.33	PASS	AC=1;AF=0.5;AN=441	GT:AD:DP:GQ:PL	0/1:8,8:16:99:312,0,949
chr11	108153488	.	A	G	494.52	PASS	AC=1;AF=0.5;AN=442	GT:AD:DP:GQ:PL	0/1:8,8:16:99:312,0,726
chr11	108155009	.	GGT	GT	1871.33	PASS	AC=1;AF=0.5;AN=443	GT:AD:DP:GQ:PL	0/1:8,8:16:99:312,0,1246
chr11	108159742	.	C	T	2150.33	PASS	AC=1;AF=0.5;AN=444	GT:AD:DP:GQ:PL	0/1:8,8:16:99:312,0,954
chr11	108160416	.	T	C	277.33	PASS	AC=1;AF=0.5;AN=445	GT:AD:DP:GQ:PL	0/1:8,8:16:99:312,0,446
chr11	108160467	.	G	A	1868.33	PASS	AC=1;AF=0.5;AN=446	GT:AD:DP:GQ:PL	0/1:8,8:16:99:312,0,1120
chr11	108164152	.	G	A	1255.52	PASS	AC=1;AF=0.5;AN=447	GT:AD:DP:GQ:PL	0/1:8,8:16:99:312,0,1111
chr11	108180945	.	G	C	7587.97	PASS	AC=1;AF=0.5;AN=448	GT:AD:DP:GQ:PL	0/1:8,8:16:99:312,0,951
chr11	108183194	.	A	C	1251.52	PASS	AC=1;AF=0.5;AN=449	GT:AD:DP:GQ:PL	0/1:8,8:16:99:312,0,943
chr11	108183194	.	A	C	2398.62	PASS	AC=1;AF=0.5;AN=450	GT:AD:DP:GQ:PL	0/1:8,8:16:99:312,0,945
chr11	108186596	.	T	G	3432.62	PASS	AC=1;AF=0.5;AN=451	GT:AD:DP:GQ:PL	0/1:8,8:16:99:312,0,953
chr11	108186743	.	G	A	81702.1	PASS	AC=1;AF=0.5;AN=452	GT:AD:DP:GQ:PL	0/1:8,8:16:99:312,0,727
chr11	108196911	.	T	TT	3439.62	PASS	AC=1;AF=0.5;AN=453	GT:AD:DP:GQ:PL	0/1:8,8:16:99:312,0,1247
chr11	108199929	.	T	G	1597.52	PASS	AC=1;AF=0.5;AN=454	GT:AD:DP:GQ:PL	0/1:8,8:16:99:312,0,940
chr11	108201008	.	C	G	289.33	PASS	AC=1;AF=0.5;AN=455	GT:AD:DP:GQ:PL	0/1:8,8:16:99:312,0,950
chr11	108202604	.	A	C	81716.1	PASS	AC=1;AF=0.5;AN=456	GT:AD:DP:GQ:PL	0/1:8,8:16:99:312,0,1315
chr11	108202751	.	C	T	569.33	PASS	AC=1;AF=0.5;AN=457	GT:AD:DP:GQ:PL	0/1:8,8:16:99:312,0,944
chr11	108206576	.	G	A	738.33	PASS	AC=1;AF=0.5;AN=458	GT:AD:DP:GQ:PL	0/1:8,8:16:99:312,0,1115
chr11	108216611	.	C	T	734.33	PASS	AC=1;AF=0.5;AN=459	GT:AD:DP:GQ:PL	0/1:8,8:16:99:312,0,947
chr11	108236072	.	A	G	7591.97	PASS	AC=1;AF=0.5;AN=460	GT:AD:DP:GQ:PL	0/1:8,8:16:99:312,0,1119
chr11	108236087	.	G	A	686.33	PASS	AC=1;AF=0.5;AN=461	GT:AD:DP:GQ:PL	0/1:8,8:16:99:312,0,1116
chr11	119146750	.	A	G	5635.33	PASS	AC=1;AF=0.5;AN=462	GT:AD:DP:GQ:PL	0/1:8,8:16:99:312,0,833
chr11	119149416	.	G	T	5347.97	PASS	AC=1;AF=0.5;AN=463	GT:AD:DP:GQ:PL	0/1:8,8:16:99:312,0,834
chr11	119155775	.	C	G	3716.57	PASS	AC=1;AF=0.5;AN=464	GT:AD:DP:GQ:PL	0/1:8,8:16:99:312,0,835
chr11	119156022	.	C	T	630.33	PASS	AC=1;AF=0.5;AN=465	GT:AD:DP:GQ:PL	0/1:8,8:16:99:312,0,836
chr11	119156031	.	C	G	2142.62	PASS	AC=1;AF=0.5;AN=466	GT:AD:DP:GQ:PL	0/1:8,8:16:99:312,0,837
chr11	119156185	.	G	T	825.33	PASS	AC=1;AF=0.5;AN=467	GT:AD:DP:GQ:PL	0/1:8,8:16:99:312,0,838
chr11	119167641	.	C	T	4503.45	PASS	AC=1;AF=0.5;AN=468	GT:AD:DP:GQ:PL	0/1:8,8:16:99:312,0,839
chr11	119169133	.	G	T	5853.33	PASS	AC=1;AF=0.5;AN=469	GT:AD:DP:GQ:PL	0/1:8,8:16:99:312,0,840
chr11	119169176	.	G	A	477.33	PASS	AC=1;AF=0.5;AN=470	GT:AD:DP:GQ:PL	0/1:8,8:16:99:312,0,841
chr11	119169179	.	G	A	688.33	PASS	AC=1;AF=0.5;AN=471	GT:AD:DP:GQ:PL	0/1:8,8:16:99:312,0,842
chr11	119170312	.	G	A	1632.57	PASS	AC=1;AF=0.5;AN=472	GT:AD:DP:GQ:PL	0/1:8,8:16:99:312,0,843
chr11	119170384	.	C	A	4951.51	PASS	AC=1;AF=0.5;AN=473	GT:AD:DP:GQ:PL	0/1:8,8:16:99:312,0,844
chr12	25368380	.	T	G	287.33	PASS	AC=1;AF=0.5;AN=474	GT:AD:DP:GQ:PL	0/1:8,8:16:99:312,0,866
chr12	25368380	.	T	G	7585.97	PASS	AC=1;AF=0.5;AN=475	GT:AD:DP:GQ:PL	0/1:8,8:16:99:312,0,867
chr12	25368405	.	A	T	5358.97	PASS	AC=1;AF=0.5;AN=476	GT:AD:DP:GQ:PL	0/1:8,8:16:99:312,0,1296
chr12	25398281	.	C	T	3438.62	PASS	AC=1;AF=0.5;AN=477	GT:AD:DP:GQ:PL	0/1:8,8:16:99:312,0,1205
chr12	58143008	.	G	A	81698.1	PASS	AC=1;AF=0.5;AN=478	GT:AD:DP:GQ:PL	0/1:8,8:16:99:312,0,559
chr12	58143095	.	A	G	81698.1	PASS	AC=1;AF=0.5;AN=479	GT:AD:DP:GQ:PL	0/1:8,8:16:99:312,0,560
chr12	58144446	.	G	A	81917.4	PASS	AC=1;AF=0.5;AN=480	GT:AD:DP:GQ:PL	0/1:8,8:16:99:312,0,561
chr12	58145346	.	C	T	77.4	PASS	AC=1;AF=0.5;AN=481	GT:AD:DP:GQ:PL	0/1:8,8:16:99:312,0,851
chr12	58145392	.	C	T	15892	PASS	AC=1;AF=0.5;AN=482	GT:AD:DP:GQ:PL	0/1:8,8:16:99:312,0,1055
chr12	111856181	.	G	A	5861.33	PASS	AC=1;AF=0.5;AN=483	GT:AD:DP:GQ:PL	0/1:8,8:16:99:312,0,1176
chr12	111884785	.	G	A	485.33	PASS	AC=1;AF=0.5;AN=484	GT:AD:DP:GQ:PL	0/1:8,8:16:99:312,0,1177
chr12	111884785	.	G	A	696.33	PASS	AC=1;AF=0.5;AN=485	GT:AD:DP:GQ:PL	0/1:8,8:16:99:312,0,1178
chr12	111884940	.	ACAGAAGCAG	AG	7594.97	PASS	AC=1;AF=0.5;AN=486	GT:AD:DP:GQ:PL	0/1:8,8:16:99:312,0,1245
chr12	111885286	.	C	T	15891	PASS	AC=1;AF=0.5;AN=487	GT:AD:DP:GQ:PL	0/1:8,8:16:99:312,0,1013
chr12	111885799	.	C	T	4955.51	PASS	AC=1;AF=0.5;AN=488	GT:AD:DP:GQ:PL	0/1:8,8:16:99:312,0,1012
chr12	111885832	.	GATTCAGAGTCCCTTCCTCACTGG	GG	4511.45	PASS	AC=1;AF=0.5;AN=489	GT:AD:DP:GQ:PL	0/1:8,8:16:99:312,0,1175
chr12	111885832	.	GATTCAGAGTCCCTTCCTCACTGGGG	-GG	1640.57	PASS	AC=1;AF=0.5;AN=490	GT:AD:DP:GQ:PL	0/1:8,8:16:99:312,0,1179
chr12	111885900	.	C	T	601.33	PASS	AC=1;AF=0.5;AN=491	GT:AD:DP:GQ:PL	0/1:8,8:16:99:312,0,762
chr12	111886029	.	C	T	49876.1	PASS	AC=1;AF=0.5;AN=492	GT:AD:DP:GQ:PL	0/1:8,8:16:99:312,0,763
chr12	111886029	.	C	T	1458.51	PASS	AC=1;AF=0.5;AN=493	GT:AD:DP:GQ:PL	0/1:8,8:16:99:312,0,764
chr12	112888163	.	G	T	699.33	PASS	AC=1;AF=0.5;AN=494	GT:AD:DP:GQ:PL	0/1:8,8:16:99:312,0,1304
chr12	112915461	.	A	C	282.33	PASS	AC=1;AF=0.5;AN=495	GT:AD:DP:GQ:PL	0/1:8,8:16:99:312,0,656
chr12	112915523	.	A	G	5353.97	PASS	AC=1;AF=0.5;AN=496	GT:AD:DP:GQ:PL	0/1:8,8:16:99:312,0,1086
chr12	112926887	.	G	C	1605.52	PASS	AC=1;AF=0.5;AN=497	GT:AD:DP:GQ:PL	0/1:8,8:16:99:312,0,1276
chr12	112940006	.	C	T	803.33	PASS	AC=1;AF=0.5;AN=498	GT:AD:DP:GQ:PL	0/1:8,8:16:99:312,0,907
chr12	112940006	.	C	T	288.33	PASS	AC=1;AF=0.5;AN=499	GT:AD:DP:GQ:PL	0/1:8,8:16:99:312,0,908
chr12	112940006	.	C	T	7586.97	PASS	AC=1;AF=0.5;AN=500	GT:AD:DP:GQ:PL	0/1:8,8:16:99:312,0,909
chr12	112940006	.	C	T	1863.33	PASS	AC=1;AF=0.5;AN=501	GT:AD:DP:GQ:PL	0/1:8,8:16:99:312,0,910
chr12	112940006	.	C	T	3431.62	PASS	AC=1;AF=0.5;AN=502	GT:AD:DP:GQ:PL	0/1:8,8:16:99:312,0,911
chr12	112940026	.	C	T	7580.97	PASS	AC=1;AF=0.5;AN=503	GT:AD:DP:GQ:PL	0/1:8,8:16:99:312,0,657
chr13	32899218	.	A	C	3422.62	PASS	AC=1;AF=0.5;AN=504	GT:AD:DP:GQ:PL	0/1:8,8:16:99:312,0,533
chr13	32900409	.	A	G	5338.97	PASS	AC=1;AF=0.5;AN=505	GT:AD:DP:GQ:PL	0/1:8,8:16:99:312,0,456
chr13	32900658	.	T	C	1257.52	PASS	AC=1;AF=0.5;AN=506	GT:AD:DP:GQ:PL	0/1:8,8:16:99:312,0,1195
chr13	32906502	.	A	G	2140.33	PASS	AC=1;AF=0.5;AN=507	GT:AD:DP:GQ:PL	0/1:8,8:16:99:312,0,534
chr13	32906571	.	A	C	68.4	PASS	AC=1;AF=0.5;AN=508	GT:AD:DP:GQ:PL	0/1:8,8:16:99:312,0,473
chr13	32907081	.	C	G	286.33	PASS	AC=1;AF=0.5;AN=509	GT:AD:DP:GQ:PL	0/1:8,8:16:99:312,0,824
chr13	32907246	.	C	T	4508.45	PASS	AC=1;AF=0.5;AN=510	GT:AD:DP:GQ:PL	0/1:8,8:16:99:312,0,1049
chr13	32907401	.	G	C	3707.57	PASS	AC=1;AF=0.5;AN=511	GT:AD:DP:GQ:PL	0/1:8,8:16:99:312,0,457
chr13	32907401	.	G	C	621.33	PASS	AC=1;AF=0.5;AN=512	GT:AD:DP:GQ:PL	0/1:8,8:16:99:312,0,458
chr13	32910485	.	A	G	2995.31	PASS	AC=1;AF=0.5;AN=513	GT:AD:DP:GQ:PL	0/1:8,8:16:99:312,0,535
chr13	32910752	.	C	G	27993.5	PASS	AC=1;AF=0.5;AN=514	GT:AD:DP:GQ:PL	0/1:8,8:16:99:312,0,536
chr13	32911190	.	A	G	1584.33	PASS	AC=1;AF=0.5;AN=515	GT:AD:DP:GQ:PL	0/1:8,8:16:99:312,0,537
chr13	32911418	.	T	A	5628.33	PASS	AC=1;AF=0.5;AN=516	GT:AD:DP:GQ:PL	0/1:8,8:16:99:312,0,538
chr13	32911418	.	T	A	5628.33	PASS	AC=1;AF=0.5;AN=517	GT:AD:DP:GQ:PL	0/1:8,8:16:99:312,0,539
chr13	32911418	.	T	A	5340.97	PASS	AC=1;AF=0.5;AN=518	GT:AD:DP:GQ:PL	0/1:8,8:16:99:312,0,540
chr13	32911418	.	T	A	3709.57	PASS	AC=1;AF=0.5;AN=519	GT:AD:DP:GQ:PL	0/1:8,8:16:99:312,0,541
chr13	32911418	.	T	A	623.33	PASS	AC=1;AF=0.5;AN=520	GT:AD:DP:GQ:PL	0/1:8,8:16:99:312,0,542
chr13	32911418	.	T	A	2135.62	PASS	AC=1;AF=0.5;AN=521	GT:AD:DP:GQ:PL	0/1:8,8:16:99:312,0,543
chr13	32911547	.	C	G	2133.62	PASS	AC=1;AF=0.5;AN=522	GT:AD:DP:GQ:PL	0/1:8,8:16:99:312,0,459
chr13	32911593	.	T	C	5858.33	PASS	AC=1;AF=0.5;AN=523	GT:AD:DP:GQ:PL	0/1:8,8:16:99:312,0,1050
chr13	32911629	.	A	G	7584.97	PASS	AC=1;AF=0.5;AN=524	GT:AD:DP:GQ:PL	0/1:8,8:16:99:312,0,825
chr13	32911681	.	AGTCAA	AA	5644.33	PASS	AC=1;AF=0.5;AN=525	GT:AD:DP:GQ:PL	0/1:8,8:16:99:312,0,1210
chr13	32911893	.	G	C	1861.33	PASS	AC=1;AF=0.5;AN=526	GT:AD:DP:GQ:PL	0/1:8,8:16:99:312,0,826
chr13	32911937	.	A	G	816.33	PASS	AC=1;AF=0.5;AN=527	GT:AD:DP:GQ:PL	0/1:8,8:16:99:312,0,460
chr13	32911955	.	A	G	818.33	PASS	AC=1;AF=0.5;AN=528	GT:AD:DP:GQ:PL	0/1:8,8:16:99:312,0,544
chr13	32912159	.	C	T	4496.45	PASS	AC=1;AF=0.5;AN=529	GT:AD:DP:GQ:PL	0/1:8,8:16:99:312,0,545
chr13	32913062	.	T	G	488.52	PASS	AC=1;AF=0.5;AN=530	GT:AD:DP:GQ:PL	0/1:8,8:16:99:312,0,474
chr13	32913077	.	G	A	81696.1	PASS	AC=1;AF=0.5;AN=531	GT:AD:DP:GQ:PL	0/1:8,8:16:99:312,0,475
chr13	32913522	.	G	T	3429.62	PASS	AC=1;AF=0.5;AN=532	GT:AD:DP:GQ:PL	0/1:8,8:16:99:312,0,827
chr13	32913587	.	G	A	5846.33	PASS	AC=1;AF=0.5;AN=533	GT:AD:DP:GQ:PL	0/1:8,8:16:99:312,0,546
chr13	32913587	.	G	A	470.33	PASS	AC=1;AF=0.5;AN=534	GT:AD:DP:GQ:PL	0/1:8,8:16:99:312,0,547
chr13	32913656	.	A	T	575.33	PASS	AC=1;AF=0.5;AN=535	GT:AD:DP:GQ:PL	0/1:8,8:16:99:312,0,1196
chr13	32914371	.	G	A	4494.45	PASS	AC=1;AF=0.5;AN=536	GT:AD:DP:GQ:PL	0/1:8,8:16:99:312,0,461
chr13	32914481	.	A	G	2147.33	PASS	AC=1;AF=0.5;AN=537	GT:AD:DP:GQ:PL	0/1:8,8:16:99:312,0,828
chr13	32914782	.	C	T	278.33	PASS	AC=1;AF=0.5;AN=538	GT:AD:DP:GQ:PL	0/1:8,8:16:99:312,0,488
chr13	32914809	.	T	C	5844.33	PASS	AC=1;AF=0.5;AN=539	GT:AD:DP:GQ:PL	0/1:8,8:16:99:312,0,462
chr13	32915313	.	G	T	81696.1	PASS	AC=1;AF=0.5;AN=540	GT:AD:DP:GQ:PL	0/1:8,8:16:99:312,0,476
chr13	32929178	.	G	T	81915.4	PASS	AC=1;AF=0.5;AN=541	GT:AD:DP:GQ:PL	0/1:8,8:16:99:312,0,477
chr13	32929213	.	CCA	CA	1600.33	PASS	AC=1;AF=0.5;AN=542	GT:AD:DP:GQ:PL	0/1:8,8:16:99:312,0,1209
chr13	32937450	.	C	T	3002.31	PASS	AC=1;AF=0.5;AN=543	GT:AD:DP:GQ:PL	0/1:8,8:16:99:312,0,829
chr13	32937450	.	C	T	28000.5	PASS	AC=1;AF=0.5;AN=544	GT:AD:DP:GQ:PL	0/1:8,8:16:99:312,0,830
chr13	32937554	.	G	A	681.33	PASS	AC=1;AF=0.5;AN=545	GT:AD:DP:GQ:PL	0/1:8,8:16:99:312,0,548
chr13	32937554	.	G	A	1625.57	PASS	AC=1;AF=0.5;AN=546	GT:AD:DP:GQ:PL	0/1:8,8:16:99:312,0,549
chr13	32944573	.	A	G	1591.33	PASS	AC=1;AF=0.5;AN=547	GT:AD:DP:GQ:PL	0/1:8,8:16:99:312,0,831
chr13	32944584	.	G	A	5635.33	PASS	AC=1;AF=0.5;AN=548	GT:AD:DP:GQ:PL	0/1:8,8:16:99:312,0,832
chr13	32944645	.	G	A	482.33	PASS	AC=1;AF=0.5;AN=549	GT:AD:DP:GQ:PL	0/1:8,8:16:99:312,0,1051
chr13	32945092	.	G	A	49889.1	PASS	AC=1;AF=0.5;AN=550	GT:AD:DP:GQ:PL	0/1:8,8:16:99:312,0,1309
chr13	32945092	.	G	A	3387.71	PASS	AC=1;AF=0.5;AN=551	GT:AD:DP:GQ:PL	0/1:8,8:16:99:312,0,1312
chr13	32953617	.	G	A	693.33	PASS	AC=1;AF=0.5;AN=552	GT:AD:DP:GQ:PL	0/1:8,8:16:99:312,0,1052
chr13	32953932	.	T	A	635.27	PASS	AC=1;AF=0.5;AN=553	GT:AD:DP:GQ:PL	0/1:8,8:16:99:312,0,1311
chr13	32953985	.	AAGTAAAT	AT	3011.31	PASS	AC=1;AF=0.5;AN=554	GT:AD:DP:GQ:PL	0/1:8,8:16:99:312,0,1207
chr13	32968861	.	T	C	468.33	PASS	AC=1;AF=0.5;AN=555	GT:AD:DP:GQ:PL	0/1:8,8:16:99:312,0,463
chr13	32968863	.	C	G	1471.51	PASS	AC=1;AF=0.5;AN=556	GT:AD:DP:GQ:PL	0/1:8,8:16:99:312,0,1310
chr13	32969027	.	G	C	4944.51	PASS	AC=1;AF=0.5;AN=557	GT:AD:DP:GQ:PL	0/1:8,8:16:99:312,0,550
chr13	32971165	.	C	A	15880	PASS	AC=1;AF=0.5;AN=558	GT:AD:DP:GQ:PL	0/1:8,8:16:99:312,0,551
chr13	32972420	.	A	G	596.33	PASS	AC=1;AF=0.5;AN=559	GT:AD:DP:GQ:PL	0/1:8,8:16:99:312,0,552
chr13	32972747	.	A	AATTATATCTA	576.33	PASS	AC=1;AF=0.5;AN=560	GT:AD:DP:GQ:PL	0/1:8,8:16:99:312,0,1238
chr13	32972761	.	A	G	7576.97	PASS	AC=1;AF=0.5;AN=561	GT:AD:DP:GQ:PL	0/1:8,8:16:99:312,0,489
chr13	48878100	.	G	T	28002.5	PASS	AC=1;AF=0.5;AN=562	GT:AD:DP:GQ:PL	0/1:8,8:16:99:312,0,914
chr13	48881516	.	A	G	5631.33	PASS	AC=1;AF=0.5;AN=563	GT:AD:DP:GQ:PL	0/1:8,8:16:99:312,0,665
chr13	48916813	.	T	C	1593.33	PASS	AC=1;AF=0.5;AN=564	GT:AD:DP:GQ:PL	0/1:8,8:16:99:312,0,915
chr13	48941629	.	G	A	297.33	PASS	AC=1;AF=0.5;AN=565	GT:AD:DP:GQ:PL	0/1:8,8:16:99:312,0,1286
chr13	48953730	.	C	T	2011.27	PASS	AC=1;AF=0.5;AN=566	GT:AD:DP:GQ:PL	0/1:8,8:16:99:312,0,1319
chr13	48953730	.	C	T	1265.27	PASS	AC=1;AF=0.5;AN=567	GT:AD:DP:GQ:PL	0/1:8,8:16:99:312,0,1320
chr13	49030387	.	G	A	5637.33	PASS	AC=1;AF=0.5;AN=568	GT:AD:DP:GQ:PL	0/1:8,8:16:99:312,0,916
chr13	49039407	.	C	T	5637.33	PASS	AC=1;AF=0.5;AN=569	GT:AD:DP:GQ:PL	0/1:8,8:16:99:312,0,917
chr13	49050882	.	G	A	636.33	PASS	AC=1;AF=0.5;AN=570	GT:AD:DP:GQ:PL	0/1:8,8:16:99:312,0,1088
chr13	49050882	.	G	A	2148.62	PASS	AC=1;AF=0.5;AN=571	GT:AD:DP:GQ:PL	0/1:8,8:16:99:312,0,1089
chr13	49050886	.	G	A	5349.97	PASS	AC=1;AF=0.5;AN=572	GT:AD:DP:GQ:PL	0/1:8,8:16:99:312,0,918
chr13	103498654	.	C	T	610.33	PASS	AC=1;AF=0.5;AN=573	GT:AD:DP:GQ:PL	0/1:8,8:16:99:312,0,1140
chr13	103510755	.	A	G	4958.51	PASS	AC=1;AF=0.5;AN=574	GT:AD:DP:GQ:PL	0/1:8,8:16:99:312,0,1138
chr13	103513923	.	A	G	1639.57	PASS	AC=1;AF=0.5;AN=575	GT:AD:DP:GQ:PL	0/1:8,8:16:99:312,0,1137
chr13	103514062	.	A	T	81708.1	PASS	AC=1;AF=0.5;AN=576	GT:AD:DP:GQ:PL	0/1:8,8:16:99:312,0,979
chr13	103518032	.	T	C	81708.1	PASS	AC=1;AF=0.5;AN=577	GT:AD:DP:GQ:PL	0/1:8,8:16:99:312,0,980
chr13	103518037	.	AAG	AG	3726.57	PASS	AC=1;AF=0.5;AN=578	GT:AD:DP:GQ:PL	0/1:8,8:16:99:312,0,1255
chr13	103518708	.	G	A	15894	PASS	AC=1;AF=0.5;AN=579	GT:AD:DP:GQ:PL	0/1:8,8:16:99:312,0,1139
chr13	103524581	.	G	C	81927.4	PASS	AC=1;AF=0.5;AN=580	GT:AD:DP:GQ:PL	0/1:8,8:16:99:312,0,981
chr13	103524732	.	C	A	2393.62	PASS	AC=1;AF=0.5;AN=581	GT:AD:DP:GQ:PL	0/1:8,8:16:99:312,0,735
chr13	103525619	.	C	T	695.33	PASS	AC=1;AF=0.5;AN=582	GT:AD:DP:GQ:PL	0/1:8,8:16:99:312,0,1136
chr13	103525640	.	A	G	476.33	PASS	AC=1;AF=0.5;AN=583	GT:AD:DP:GQ:PL	0/1:8,8:16:99:312,0,736
chr14	45605397	.	G	A	28008.5	PASS	AC=1;AF=0.5;AN=584	GT:AD:DP:GQ:PL	0/1:8,8:16:99:312,0,1166
chr14	45606305	.	G	A	836.33	PASS	AC=1;AF=0.5;AN=585	GT:AD:DP:GQ:PL	0/1:8,8:16:99:312,0,1300
chr14	45623938	.	G	C	3010.31	PASS	AC=1;AF=0.5;AN=586	GT:AD:DP:GQ:PL	0/1:8,8:16:99:312,0,1165
chr14	45633577	.	C	T	5351.97	PASS	AC=1;AF=0.5;AN=587	GT:AD:DP:GQ:PL	0/1:8,8:16:99:312,0,1002
chr14	45633578	.	G	A	634.33	PASS	AC=1;AF=0.5;AN=588	GT:AD:DP:GQ:PL	0/1:8,8:16:99:312,0,1004
chr14	45639842	.	T	G	3437.62	PASS	AC=1;AF=0.5;AN=589	GT:AD:DP:GQ:PL	0/1:8,8:16:99:312,0,1163
chr14	45642312	.	T	C	3720.57	PASS	AC=1;AF=0.5;AN=590	GT:AD:DP:GQ:PL	0/1:8,8:16:99:312,0,1003
chr14	45644847	.	G	A	1599.33	PASS	AC=1;AF=0.5;AN=591	GT:AD:DP:GQ:PL	0/1:8,8:16:99:312,0,1167
chr14	45645661	.	G	T	5639.33	PASS	AC=1;AF=0.5;AN=592	GT:AD:DP:GQ:PL	0/1:8,8:16:99:312,0,1001
chr14	45650888	.	C	T	686.33	PASS	AC=1;AF=0.5;AN=593	GT:AD:DP:GQ:PL	0/1:8,8:16:99:312,0,758
chr14	45654510	.	A	G	5639.33	PASS	AC=1;AF=0.5;AN=594	GT:AD:DP:GQ:PL	0/1:8,8:16:99:312,0,1000
chr14	45654531	.	C	T	2155.33	PASS	AC=1;AF=0.5;AN=595	GT:AD:DP:GQ:PL	0/1:8,8:16:99:312,0,1164
chr14	45658156	.	G	A	1256.27	PASS	AC=1;AF=0.5;AN=596	GT:AD:DP:GQ:PL	0/1:8,8:16:99:312,0,942
chr14	45658245	.	A	G	1595.33	PASS	AC=1;AF=0.5;AN=597	GT:AD:DP:GQ:PL	0/1:8,8:16:99:312,0,999
chr14	45658326	.	C	T	641.33	PASS	AC=1;AF=0.5;AN=598	GT:AD:DP:GQ:PL	0/1:8,8:16:99:312,0,1298
chr14	95562369	.	G	A	81705.1	PASS	AC=1;AF=0.5;AN=599	GT:AD:DP:GQ:PL	0/1:8,8:16:99:312,0,853
chr14	95562387	.	C	G	1247.27	PASS	AC=1;AF=0.5;AN=600	GT:AD:DP:GQ:PL	0/1:8,8:16:99:312,0,564
chr14	95562462	.	G	C	1242.52	PASS	AC=1;AF=0.5;AN=601	GT:AD:DP:GQ:PL	0/1:8,8:16:99:312,0,565
chr14	95569882	.	C	G	560.33	PASS	AC=1;AF=0.5;AN=602	GT:AD:DP:GQ:PL	0/1:8,8:16:99:312,0,566
chr14	95569922	.	G	A	2389.62	PASS	AC=1;AF=0.5;AN=603	GT:AD:DP:GQ:PL	0/1:8,8:16:99:312,0,567
chr14	95570057	.	C	T	472.33	PASS	AC=1;AF=0.5;AN=604	GT:AD:DP:GQ:PL	0/1:8,8:16:99:312,0,568
chr14	95570215	.	G	A	725.33	PASS	AC=1;AF=0.5;AN=605	GT:AD:DP:GQ:PL	0/1:8,8:16:99:312,0,569
chr14	95574029	.	A	G	673.33	PASS	AC=1;AF=0.5;AN=606	GT:AD:DP:GQ:PL	0/1:8,8:16:99:312,0,570
chr14	95584058	.	C	G	81705.1	PASS	AC=1;AF=0.5;AN=607	GT:AD:DP:GQ:PL	0/1:8,8:16:99:312,0,854
chr14	95584088	.	C	G	81924.4	PASS	AC=1;AF=0.5;AN=608	GT:AD:DP:GQ:PL	0/1:8,8:16:99:312,0,855
chr14	95598975	.	C	T	795.33	PASS	AC=1;AF=0.5;AN=609	GT:AD:DP:GQ:PL	0/1:8,8:16:99:312,0,571
chr14	95598998	.	G	A	1595.52	PASS	AC=1;AF=0.5;AN=610	GT:AD:DP:GQ:PL	0/1:8,8:16:99:312,0,856
chr15	34634229	.	TTCGGTGTCGAG	TG	1642.57	PASS	AC=1;AF=0.5;AN=611	GT:AD:DP:GQ:PL	0/1:8,8:16:99:312,0,1263
chr15	34635271	.	AAC	AC	698.33	PASS	AC=1;AF=0.5;AN=612	GT:AD:DP:GQ:PL	0/1:8,8:16:99:312,0,1262
chr15	89804000	.	TTGTA	TA	7592.97	PASS	AC=1;AF=0.5;AN=613	GT:AD:DP:GQ:PL	0/1:8,8:16:99:312,0,1161
chr15	89804933	.	G	A	5851.33	PASS	AC=1;AF=0.5;AN=614	GT:AD:DP:GQ:PL	0/1:8,8:16:99:312,0,756
chr15	89820093	.	G	A	2002.27	PASS	AC=1;AF=0.5;AN=615	GT:AD:DP:GQ:PL	0/1:8,8:16:99:312,0,941
chr15	89824480	.	T	A	2152.62	PASS	AC=1;AF=0.5;AN=616	GT:AD:DP:GQ:PL	0/1:8,8:16:99:312,0,1257
chr15	89837075	.	T	A	4501.45	PASS	AC=1;AF=0.5;AN=617	GT:AD:DP:GQ:PL	0/1:8,8:16:99:312,0,755
chr15	89837141	.	G	A	294.33	PASS	AC=1;AF=0.5;AN=618	GT:AD:DP:GQ:PL	0/1:8,8:16:99:312,0,1160
chr15	89843615	.	A	T	1865.33	PASS	AC=1;AF=0.5;AN=619	GT:AD:DP:GQ:PL	0/1:8,8:16:99:312,0,994
chr15	89849345	.	C	G	2140.62	PASS	AC=1;AF=0.5;AN=620	GT:AD:DP:GQ:PL	0/1:8,8:16:99:312,0,753
chr15	89849354	.	G	C	7588.97	PASS	AC=1;AF=0.5;AN=621	GT:AD:DP:GQ:PL	0/1:8,8:16:99:312,0,993
chr15	89857843	.	G	A	823.33	PASS	AC=1;AF=0.5;AN=622	GT:AD:DP:GQ:PL	0/1:8,8:16:99:312,0,754
chr15	89858550	.	G	A	1264.27	PASS	AC=1;AF=0.5;AN=623	GT:AD:DP:GQ:PL	0/1:8,8:16:99:312,0,1278
chr15	91290665	.	C	T	3436.62	PASS	AC=1;AF=0.5;AN=624	GT:AD:DP:GQ:PL	0/1:8,8:16:99:312,0,1121
chr15	91292689	.	A	T	3005.31	PASS	AC=1;AF=0.5;AN=625	GT:AD:DP:GQ:PL	0/1:8,8:16:99:312,0,955
chr15	91292689	.	A	T	1594.33	PASS	AC=1;AF=0.5;AN=626	GT:AD:DP:GQ:PL	0/1:8,8:16:99:312,0,957
chr15	91298049	.	A	G	81921.4	PASS	AC=1;AF=0.5;AN=627	GT:AD:DP:GQ:PL	0/1:8,8:16:99:312,0,729
chr15	91304153	.	A	AA	3012.31	PASS	AC=1;AF=0.5;AN=628	GT:AD:DP:GQ:PL	0/1:8,8:16:99:312,0,1249
chr15	91337541	.	G	C	4514.45	PASS	AC=1;AF=0.5;AN=629	GT:AD:DP:GQ:PL	0/1:8,8:16:99:312,0,1301
chr15	91354498	.	A	C	28003.5	PASS	AC=1;AF=0.5;AN=630	GT:AD:DP:GQ:PL	0/1:8,8:16:99:312,0,956
chr16	2104334	.	A	G	5632.33	PASS	AC=1;AF=0.5;AN=631	GT:AD:DP:GQ:PL	0/1:8,8:16:99:312,0,707
chr16	2104355	.	C	G	5344.97	PASS	AC=1;AF=0.5;AN=632	GT:AD:DP:GQ:PL	0/1:8,8:16:99:312,0,708
chr16	2104389	.	C	G	3713.57	PASS	AC=1;AF=0.5;AN=633	GT:AD:DP:GQ:PL	0/1:8,8:16:99:312,0,709
chr16	2105442	.	C	T	627.33	PASS	AC=1;AF=0.5;AN=634	GT:AD:DP:GQ:PL	0/1:8,8:16:99:312,0,710
chr16	2106729	.	C	T	2139.62	PASS	AC=1;AF=0.5;AN=635	GT:AD:DP:GQ:PL	0/1:8,8:16:99:312,0,711
chr16	2110684	.	C	T	822.33	PASS	AC=1;AF=0.5;AN=636	GT:AD:DP:GQ:PL	0/1:8,8:16:99:312,0,712
chr16	2110765	.	C	T	1240.52	PASS	AC=1;AF=0.5;AN=637	GT:AD:DP:GQ:PL	0/1:8,8:16:99:312,0,481
chr16	2112543	.	C	T	499.52	PASS	AC=1;AF=0.5;AN=638	GT:AD:DP:GQ:PL	0/1:8,8:16:99:312,0,936
chr16	2121610	.	G	A	503.52	PASS	AC=1;AF=0.5;AN=639	GT:AD:DP:GQ:PL	0/1:8,8:16:99:312,0,1104
chr16	2121883	.	G	A	4500.45	PASS	AC=1;AF=0.5;AN=640	GT:AD:DP:GQ:PL	0/1:8,8:16:99:312,0,713
chr16	2126499	.	G	A	5850.33	PASS	AC=1;AF=0.5;AN=641	GT:AD:DP:GQ:PL	0/1:8,8:16:99:312,0,714
chr16	2126510	.	C	G	81711.1	PASS	AC=1;AF=0.5;AN=642	GT:AD:DP:GQ:PL	0/1:8,8:16:99:312,0,1105
chr16	2134230	.	C	T	81707.1	PASS	AC=1;AF=0.5;AN=643	GT:AD:DP:GQ:PL	0/1:8,8:16:99:312,0,937
chr16	2134317	.	C	T	474.33	PASS	AC=1;AF=0.5;AN=644	GT:AD:DP:GQ:PL	0/1:8,8:16:99:312,0,715
chr16	2134439	.	G	A	685.33	PASS	AC=1;AF=0.5;AN=645	GT:AD:DP:GQ:PL	0/1:8,8:16:99:312,0,716
chr16	2136783	.	C	T	1629.57	PASS	AC=1;AF=0.5;AN=646	GT:AD:DP:GQ:PL	0/1:8,8:16:99:312,0,717
chr16	2138453	.	G	A	4948.51	PASS	AC=1;AF=0.5;AN=647	GT:AD:DP:GQ:PL	0/1:8,8:16:99:312,0,718
chr16	2138483	.	C	T	15884	PASS	AC=1;AF=0.5;AN=648	GT:AD:DP:GQ:PL	0/1:8,8:16:99:312,0,719
chr16	14014085	.	G	C	500.52	PASS	AC=1;AF=0.5;AN=649	GT:AD:DP:GQ:PL	0/1:8,8:16:99:312,0,978
chr16	14015891	.	T	C	1246.52	PASS	AC=1;AF=0.5;AN=650	GT:AD:DP:GQ:PL	0/1:8,8:16:99:312,0,733
chr16	14015962	.	C	G	3379.71	PASS	AC=1;AF=0.5;AN=651	GT:AD:DP:GQ:PL	0/1:8,8:16:99:312,0,976
chr16	14016026	.	G	A	4510.45	PASS	AC=1;AF=0.5;AN=652	GT:AD:DP:GQ:PL	0/1:8,8:16:99:312,0,1133
chr16	14022076	.	G	A	5860.33	PASS	AC=1;AF=0.5;AN=653	GT:AD:DP:GQ:PL	0/1:8,8:16:99:312,0,1134
chr16	14028147	.	C	T	1251.27	PASS	AC=1;AF=0.5;AN=654	GT:AD:DP:GQ:PL	0/1:8,8:16:99:312,0,732
chr16	14029422	.	G	A	484.33	PASS	AC=1;AF=0.5;AN=655	GT:AD:DP:GQ:PL	0/1:8,8:16:99:312,0,1135
chr16	14029465	.	G	A	627.27	PASS	AC=1;AF=0.5;AN=656	GT:AD:DP:GQ:PL	0/1:8,8:16:99:312,0,975
chr16	14029482	.	G	A	564.33	PASS	AC=1;AF=0.5;AN=657	GT:AD:DP:GQ:PL	0/1:8,8:16:99:312,0,734
chr16	14041672	.	G	A	80.4	PASS	AC=1;AF=0.5;AN=658	GT:AD:DP:GQ:PL	0/1:8,8:16:99:312,0,977
chr16	23614908	.	C	T	295.33	PASS	AC=1;AF=0.5;AN=659	GT:AD:DP:GQ:PL	0/1:8,8:16:99:312,0,1202
chr16	23614937	.	C	T	625.27	PASS	AC=1;AF=0.5;AN=660	GT:AD:DP:GQ:PL	0/1:8,8:16:99:312,0,891
chr16	23619286	.	C	G	3377.71	PASS	AC=1;AF=0.5;AN=661	GT:AD:DP:GQ:PL	0/1:8,8:16:99:312,0,892
chr16	23619288	.	C	T	78.4	PASS	AC=1;AF=0.5;AN=662	GT:AD:DP:GQ:PL	0/1:8,8:16:99:312,0,893
chr16	23625380	.	A	G	1867.33	PASS	AC=1;AF=0.5;AN=663	GT:AD:DP:GQ:PL	0/1:8,8:16:99:312,0,1078
chr16	23641589	.	G	A	1856.33	PASS	AC=1;AF=0.5;AN=664	GT:AD:DP:GQ:PL	0/1:8,8:16:99:312,0,616
chr16	23646219	.	TTG	TGATT	5356.97	PASS	AC=1;AF=0.5;AN=665	GT:AD:DP:GQ:PL	0/1:8,8:16:99:312,0,1212
chr16	23646220	.	G	T	498.52	PASS	AC=1;AF=0.5;AN=666	GT:AD:DP:GQ:PL	0/1:8,8:16:99:312,0,894
chr16	23646551	.	C	A	3435.62	PASS	AC=1;AF=0.5;AN=667	GT:AD:DP:GQ:PL	0/1:8,8:16:99:312,0,1079
chr16	23646686	.	T	A	2153.33	PASS	AC=1;AF=0.5;AN=668	GT:AD:DP:GQ:PL	0/1:8,8:16:99:312,0,1080
chr16	23646785	.	G	C	3424.62	PASS	AC=1;AF=0.5;AN=669	GT:AD:DP:GQ:PL	0/1:8,8:16:99:312,0,617
chr16	23646806	.	G	C	2142.33	PASS	AC=1;AF=0.5;AN=670	GT:AD:DP:GQ:PL	0/1:8,8:16:99:312,0,618
chr16	23647125	.	C	G	2997.31	PASS	AC=1;AF=0.5;AN=671	GT:AD:DP:GQ:PL	0/1:8,8:16:99:312,0,619
chr16	23647482	.	G	A	27995.5	PASS	AC=1;AF=0.5;AN=672	GT:AD:DP:GQ:PL	0/1:8,8:16:99:312,0,620
chr16	68835713	.	G	A	49871.1	PASS	AC=1;AF=0.5;AN=673	GT:AD:DP:GQ:PL	0/1:8,8:16:99:312,0,553
chr16	68835778	.	C	G	1453.51	PASS	AC=1;AF=0.5;AN=674	GT:AD:DP:GQ:PL	0/1:8,8:16:99:312,0,554
chr16	68842735	.	G	A	2404.62	PASS	AC=1;AF=0.5;AN=675	GT:AD:DP:GQ:PL	0/1:8,8:16:99:312,0,1197
chr16	68845646	.	G	A	1637.57	PASS	AC=1;AF=0.5;AN=676	GT:AD:DP:GQ:PL	0/1:8,8:16:99:312,0,1053
chr16	68846132	.	C	T	617.27	PASS	AC=1;AF=0.5;AN=677	GT:AD:DP:GQ:PL	0/1:8,8:16:99:312,0,555
chr16	68846147	.	C	T	81922.4	PASS	AC=1;AF=0.5;AN=678	GT:AD:DP:GQ:PL	0/1:8,8:16:99:312,0,771
chr16	68847376	.	A	G	4956.51	PASS	AC=1;AF=0.5;AN=679	GT:AD:DP:GQ:PL	0/1:8,8:16:99:312,0,1054
chr16	68849506	.	C	T	49878.1	PASS	AC=1;AF=0.5;AN=680	GT:AD:DP:GQ:PL	0/1:8,8:16:99:312,0,847
chr16	68853301	.	A	G	3369.71	PASS	AC=1;AF=0.5;AN=681	GT:AD:DP:GQ:PL	0/1:8,8:16:99:312,0,556
chr16	68857442	.	G	A	70.4	PASS	AC=1;AF=0.5;AN=682	GT:AD:DP:GQ:PL	0/1:8,8:16:99:312,0,557
chr16	68862106	.	C	T	1460.51	PASS	AC=1;AF=0.5;AN=683	GT:AD:DP:GQ:PL	0/1:8,8:16:99:312,0,848
chr16	68863581	.	A	G	624.27	PASS	AC=1;AF=0.5;AN=684	GT:AD:DP:GQ:PL	0/1:8,8:16:99:312,0,849
chr16	68863590	.	G	A	3376.71	PASS	AC=1;AF=0.5;AN=685	GT:AD:DP:GQ:PL	0/1:8,8:16:99:312,0,850
chr16	68863674	.	G	A	1853.33	PASS	AC=1;AF=0.5;AN=686	GT:AD:DP:GQ:PL	0/1:8,8:16:99:312,0,490
chr16	68867353	.	A	G	490.52	PASS	AC=1;AF=0.5;AN=687	GT:AD:DP:GQ:PL	0/1:8,8:16:99:312,0,558
chr16	89805351	.	C	T	49885.1	PASS	AC=1;AF=0.5;AN=688	GT:AD:DP:GQ:PL	0/1:8,8:16:99:312,0,1141
chr16	89805603	.	C	T	2145.33	PASS	AC=1;AF=0.5;AN=689	GT:AD:DP:GQ:PL	0/1:8,8:16:99:312,0,744
chr16	89813083	.	G	T	631.27	PASS	AC=1;AF=0.5;AN=690	GT:AD:DP:GQ:PL	0/1:8,8:16:99:312,0,1143
chr16	89816220	.	G	A	729.33	PASS	AC=1;AF=0.5;AN=691	GT:AD:DP:GQ:PL	0/1:8,8:16:99:312,0,737
chr16	89818545	.	C	A	81716.1	PASS	AC=1;AF=0.5;AN=692	GT:AD:DP:GQ:PL	0/1:8,8:16:99:312,0,1316
chr16	89818566	.	C	T	84.4	PASS	AC=1;AF=0.5;AN=693	GT:AD:DP:GQ:PL	0/1:8,8:16:99:312,0,1145
chr16	89825007	.	C	T	284.33	PASS	AC=1;AF=0.5;AN=694	GT:AD:DP:GQ:PL	0/1:8,8:16:99:312,0,740
chr16	89831372	.	C	G	1467.51	PASS	AC=1;AF=0.5;AN=695	GT:AD:DP:GQ:PL	0/1:8,8:16:99:312,0,1142
chr16	89836662	.	C	T	81712.1	PASS	AC=1;AF=0.5;AN=696	GT:AD:DP:GQ:PL	0/1:8,8:16:99:312,0,1148
chr16	89839789	.	G	A	3000.31	PASS	AC=1;AF=0.5;AN=697	GT:AD:DP:GQ:PL	0/1:8,8:16:99:312,0,745
chr16	89839789	.	G	A	27998.5	PASS	AC=1;AF=0.5;AN=698	GT:AD:DP:GQ:PL	0/1:8,8:16:99:312,0,746
chr16	89845230	.	G	C	3383.71	PASS	AC=1;AF=0.5;AN=699	GT:AD:DP:GQ:PL	0/1:8,8:16:99:312,0,1144
chr16	89851287	.	G	C	1598.52	PASS	AC=1;AF=0.5;AN=700	GT:AD:DP:GQ:PL	0/1:8,8:16:99:312,0,982
chr16	89857830	.	G	A	1859.33	PASS	AC=1;AF=0.5;AN=701	GT:AD:DP:GQ:PL	0/1:8,8:16:99:312,0,742
chr16	89857889	.	C	G	81712.1	PASS	AC=1;AF=0.5;AN=702	GT:AD:DP:GQ:PL	0/1:8,8:16:99:312,0,1147
chr16	89857914	.	A	G	504.52	PASS	AC=1;AF=0.5;AN=703	GT:AD:DP:GQ:PL	0/1:8,8:16:99:312,0,1146
chr16	89862412	.	C	T	799.33	PASS	AC=1;AF=0.5;AN=704	GT:AD:DP:GQ:PL	0/1:8,8:16:99:312,0,739
chr16	89877157	.	C	T	677.33	PASS	AC=1;AF=0.5;AN=705	GT:AD:DP:GQ:PL	0/1:8,8:16:99:312,0,738
chr16	89877157	.	C	T	7582.97	PASS	AC=1;AF=0.5;AN=706	GT:AD:DP:GQ:PL	0/1:8,8:16:99:312,0,741
chr16	89877429	.	G	C	3427.62	PASS	AC=1;AF=0.5;AN=707	GT:AD:DP:GQ:PL	0/1:8,8:16:99:312,0,743
chr17	7573010	.	T	C	578.33	PASS	AC=1;AF=0.5;AN=708	GT:AD:DP:GQ:PL	0/1:8,8:16:99:312,0,1322
chr17	7573948	.	C	G	7581.97	PASS	AC=1;AF=0.5;AN=709	GT:AD:DP:GQ:PL	0/1:8,8:16:99:312,0,699
chr17	7574017	.	C	A	1263.27	PASS	AC=1;AF=0.5;AN=710	GT:AD:DP:GQ:PL	0/1:8,8:16:99:312,0,1236
chr17	7574017	.	C	A	1258.52	PASS	AC=1;AF=0.5;AN=711	GT:AD:DP:GQ:PL	0/1:8,8:16:99:312,0,1237
chr17	7574017	.	C	T	486.33	PASS	AC=1;AF=0.5;AN=712	GT:AD:DP:GQ:PL	0/1:8,8:16:99:312,0,1219
chr17	7574017	.	C	T	697.33	PASS	AC=1;AF=0.5;AN=713	GT:AD:DP:GQ:PL	0/1:8,8:16:99:312,0,1220
chr17	7574017	.	C	T	1641.57	PASS	AC=1;AF=0.5;AN=714	GT:AD:DP:GQ:PL	0/1:8,8:16:99:312,0,1221
chr17	7574017	.	C	T	4960.51	PASS	AC=1;AF=0.5;AN=715	GT:AD:DP:GQ:PL	0/1:8,8:16:99:312,0,1222
chr17	7574017	.	C	T	15896	PASS	AC=1;AF=0.5;AN=716	GT:AD:DP:GQ:PL	0/1:8,8:16:99:312,0,1223
chr17	7574017	.	C	T	612.33	PASS	AC=1;AF=0.5;AN=717	GT:AD:DP:GQ:PL	0/1:8,8:16:99:312,0,1224
chr17	7574017	.	C	T	49887.1	PASS	AC=1;AF=0.5;AN=718	GT:AD:DP:GQ:PL	0/1:8,8:16:99:312,0,1225
chr17	7574017	.	C	T	1469.51	PASS	AC=1;AF=0.5;AN=719	GT:AD:DP:GQ:PL	0/1:8,8:16:99:312,0,1226
chr17	7574017	.	C	T	633.27	PASS	AC=1;AF=0.5;AN=720	GT:AD:DP:GQ:PL	0/1:8,8:16:99:312,0,1227
chr17	7574017	.	C	T	3385.71	PASS	AC=1;AF=0.5;AN=721	GT:AD:DP:GQ:PL	0/1:8,8:16:99:312,0,1228
chr17	7574017	.	C	T	86.4	PASS	AC=1;AF=0.5;AN=722	GT:AD:DP:GQ:PL	0/1:8,8:16:99:312,0,1229
chr17	7574017	.	C	T	506.52	PASS	AC=1;AF=0.5;AN=723	GT:AD:DP:GQ:PL	0/1:8,8:16:99:312,0,1230
chr17	7574017	.	C	T	81714.1	PASS	AC=1;AF=0.5;AN=724	GT:AD:DP:GQ:PL	0/1:8,8:16:99:312,0,1231
chr17	7574017	.	C	T	81714.1	PASS	AC=1;AF=0.5;AN=725	GT:AD:DP:GQ:PL	0/1:8,8:16:99:312,0,1232
chr17	7574033	.	T	A	81713.1	PASS	AC=1;AF=0.5;AN=726	GT:AD:DP:GQ:PL	0/1:8,8:16:99:312,0,1189
chr17	7576544	.	G	A	1462.51	PASS	AC=1;AF=0.5;AN=727	GT:AD:DP:GQ:PL	0/1:8,8:16:99:312,0,932
chr17	7576916	.	T	TT	3440.62	PASS	AC=1;AF=0.5;AN=728	GT:AD:DP:GQ:PL	0/1:8,8:16:99:312,0,1289
chr17	7576931	.	G	A	626.27	PASS	AC=1;AF=0.5;AN=729	GT:AD:DP:GQ:PL	0/1:8,8:16:99:312,0,933
chr17	7577069	.	C	T	806.33	PASS	AC=1;AF=0.5;AN=730	GT:AD:DP:GQ:PL	0/1:8,8:16:99:312,0,1033
chr17	7577084	.	T	A	5864.33	PASS	AC=1;AF=0.5;AN=731	GT:AD:DP:GQ:PL	0/1:8,8:16:99:312,0,1302
chr17	7577098	.	T	A	81715.1	PASS	AC=1;AF=0.5;AN=732	GT:AD:DP:GQ:PL	0/1:8,8:16:99:312,0,1274
chr17	7577120	.	C	T	505.52	PASS	AC=1;AF=0.5;AN=733	GT:AD:DP:GQ:PL	0/1:8,8:16:99:312,0,1188
chr17	7577121	.	G	A	81713.1	PASS	AC=1;AF=0.5;AN=734	GT:AD:DP:GQ:PL	0/1:8,8:16:99:312,0,1190
chr17	7577141	.	C	T	81932.4	PASS	AC=1;AF=0.5;AN=735	GT:AD:DP:GQ:PL	0/1:8,8:16:99:312,0,1191
chr17	7577538	.	C	T	81933.4	PASS	AC=1;AF=0.5;AN=736	GT:AD:DP:GQ:PL	0/1:8,8:16:99:312,0,1233
chr17	7577538	.	C	T	1604.52	PASS	AC=1;AF=0.5;AN=737	GT:AD:DP:GQ:PL	0/1:8,8:16:99:312,0,1234
chr17	7577539	.	G	A	488.33	PASS	AC=1;AF=0.5;AN=738	GT:AD:DP:GQ:PL	0/1:8,8:16:99:312,0,1303
chr17	7577548	.	C	A	4512.45	PASS	AC=1;AF=0.5;AN=739	GT:AD:DP:GQ:PL	0/1:8,8:16:99:312,0,1217
chr17	7577548	.	C	T	2009.27	PASS	AC=1;AF=0.5;AN=740	GT:AD:DP:GQ:PL	0/1:8,8:16:99:312,0,1235
chr17	7577577	.	T	C	27992.5	PASS	AC=1;AF=0.5;AN=741	GT:AD:DP:GQ:PL	0/1:8,8:16:99:312,0,494
chr17	7578184	.	G	A	81934.4	PASS	AC=1;AF=0.5;AN=742	GT:AD:DP:GQ:PL	0/1:8,8:16:99:312,0,1275
chr17	7578197	.	C	T	477.33	PASS	AC=1;AF=0.5;AN=743	GT:AD:DP:GQ:PL	0/1:8,8:16:99:312,0,778
chr17	7578211	.	C	T	834.33	PASS	AC=1;AF=0.5;AN=744	GT:AD:DP:GQ:PL	0/1:8,8:16:99:312,0,1216
chr17	7578212	.	G	A	1260.52	PASS	AC=1;AF=0.5;AN=745	GT:AD:DP:GQ:PL	0/1:8,8:16:99:312,0,1321
chr17	7578263	.	G	A	15898	PASS	AC=1;AF=0.5;AN=746	GT:AD:DP:GQ:PL	0/1:8,8:16:99:312,0,1307
chr17	7578263	.	G	A	614.33	PASS	AC=1;AF=0.5;AN=747	GT:AD:DP:GQ:PL	0/1:8,8:16:99:312,0,1308
chr17	7578406	.	C	T	291.33	PASS	AC=1;AF=0.5;AN=748	GT:AD:DP:GQ:PL	0/1:8,8:16:99:312,0,1034
chr17	7578444	.	AGA	AA	28011.5	PASS	AC=1;AF=0.5;AN=749	GT:AD:DP:GQ:PL	0/1:8,8:16:99:312,0,1292
chr17	7578461	.	C	A	5862.33	PASS	AC=1;AF=0.5;AN=750	GT:AD:DP:GQ:PL	0/1:8,8:16:99:312,0,1218
chr17	7578547	.	G	A	678.33	PASS	AC=1;AF=0.5;AN=751	GT:AD:DP:GQ:PL	0/1:8,8:16:99:312,0,780
chr17	7579311	.	C	T	1872.33	PASS	AC=1;AF=0.5;AN=752	GT:AD:DP:GQ:PL	0/1:8,8:16:99:312,0,1288
chr17	7579312	.	C	T	730.33	PASS	AC=1;AF=0.5;AN=753	GT:AD:DP:GQ:PL	0/1:8,8:16:99:312,0,779
chr17	7579313	.	G	C	2394.62	PASS	AC=1;AF=0.5;AN=754	GT:AD:DP:GQ:PL	0/1:8,8:16:99:312,0,777
chr17	7579358	.	ACGGAA	AA	1602.33	PASS	AC=1;AF=0.5;AN=755	GT:AD:DP:GQ:PL	0/1:8,8:16:99:312,0,1293
chr17	7579359	.	CGGAAAC	CC	3013.31	PASS	AC=1;AF=0.5;AN=756	GT:AD:DP:GQ:PL	0/1:8,8:16:99:312,0,1291
chr17	7579368	.	A	G	1583.33	PASS	AC=1;AF=0.5;AN=757	GT:AD:DP:GQ:PL	0/1:8,8:16:99:312,0,495
chr17	7579538	.	A	G	630.27	PASS	AC=1;AF=0.5;AN=758	GT:AD:DP:GQ:PL	0/1:8,8:16:99:312,0,1101
chr17	7579541	.	ATCG	AG	2158.33	PASS	AC=1;AF=0.5;AN=759	GT:AD:DP:GQ:PL	0/1:8,8:16:99:312,0,1290
chr17	29490381	.	C	T	1633.57	PASS	AC=1;AF=0.5;AN=760	GT:AD:DP:GQ:PL	0/1:8,8:16:99:312,0,885
chr17	29527474	.	C	G	1248.27	PASS	AC=1;AF=0.5;AN=761	GT:AD:DP:GQ:PL	0/1:8,8:16:99:312,0,606
chr17	29528489	.	C	T	489.33	PASS	AC=1;AF=0.5;AN=762	GT:AD:DP:GQ:PL	0/1:8,8:16:99:312,0,1282
chr17	29559153	.	C	G	4952.51	PASS	AC=1;AF=0.5;AN=763	GT:AD:DP:GQ:PL	0/1:8,8:16:99:312,0,886
chr17	29559721	.	C	G	2406.62	PASS	AC=1;AF=0.5;AN=764	GT:AD:DP:GQ:PL	0/1:8,8:16:99:312,0,1281
chr17	29559774	.	G	A	1243.52	PASS	AC=1;AF=0.5;AN=765	GT:AD:DP:GQ:PL	0/1:8,8:16:99:312,0,607
chr17	29559845	.	G	T	15888	PASS	AC=1;AF=0.5;AN=766	GT:AD:DP:GQ:PL	0/1:8,8:16:99:312,0,887
chr17	29587415	.	C	T	561.33	PASS	AC=1;AF=0.5;AN=767	GT:AD:DP:GQ:PL	0/1:8,8:16:99:312,0,608
chr17	29587482	.	G	A	604.33	PASS	AC=1;AF=0.5;AN=768	GT:AD:DP:GQ:PL	0/1:8,8:16:99:312,0,888
chr17	29654730	.	C	T	1593.52	PASS	AC=1;AF=0.5;AN=769	GT:AD:DP:GQ:PL	0/1:8,8:16:99:312,0,772
chr17	29661949	.	A	T	2390.62	PASS	AC=1;AF=0.5;AN=770	GT:AD:DP:GQ:PL	0/1:8,8:16:99:312,0,609
chr17	29664899	.	G	A	742.33	PASS	AC=1;AF=0.5;AN=771	GT:AD:DP:GQ:PL	0/1:8,8:16:99:312,0,1283
chr17	29667607	.	G	T	473.33	PASS	AC=1;AF=0.5;AN=772	GT:AD:DP:GQ:PL	0/1:8,8:16:99:312,0,610
chr17	29677318	.	A	G	726.33	PASS	AC=1;AF=0.5;AN=773	GT:AD:DP:GQ:PL	0/1:8,8:16:99:312,0,611
chr17	29685568	.	A	G	674.33	PASS	AC=1;AF=0.5;AN=774	GT:AD:DP:GQ:PL	0/1:8,8:16:99:312,0,612
chr17	29685584	.	A	G	49879.1	PASS	AC=1;AF=0.5;AN=775	GT:AD:DP:GQ:PL	0/1:8,8:16:99:312,0,889
chr17	29701147	.	C	T	1461.51	PASS	AC=1;AF=0.5;AN=776	GT:AD:DP:GQ:PL	0/1:8,8:16:99:312,0,890
chr17	29701150	.	A	C	796.33	PASS	AC=1;AF=0.5;AN=777	GT:AD:DP:GQ:PL	0/1:8,8:16:99:312,0,613
chr17	41223240	.	A	G	1241.52	PASS	AC=1;AF=0.5;AN=778	GT:AD:DP:GQ:PL	0/1:8,8:16:99:312,0,523
chr17	41223240	.	A	G	559.33	PASS	AC=1;AF=0.5;AN=779	GT:AD:DP:GQ:PL	0/1:8,8:16:99:312,0,524
chr17	41226374	.	G	A	2388.62	PASS	AC=1;AF=0.5;AN=780	GT:AD:DP:GQ:PL	0/1:8,8:16:99:312,0,525
chr17	41226387	.	C	T	471.33	PASS	AC=1;AF=0.5;AN=781	GT:AD:DP:GQ:PL	0/1:8,8:16:99:312,0,526
chr17	41243502	.	G	A	3420.62	PASS	AC=1;AF=0.5;AN=782	GT:AD:DP:GQ:PL	0/1:8,8:16:99:312,0,449
chr17	41243725	.	T	C	2138.33	PASS	AC=1;AF=0.5;AN=783	GT:AD:DP:GQ:PL	0/1:8,8:16:99:312,0,450
chr17	41243788	.	T	C	5352.97	PASS	AC=1;AF=0.5;AN=784	GT:AD:DP:GQ:PL	0/1:8,8:16:99:312,0,1044
chr17	41243809	.	C	T	2993.31	PASS	AC=1;AF=0.5;AN=785	GT:AD:DP:GQ:PL	0/1:8,8:16:99:312,0,451
chr17	41243948	.	C	A	723.33	PASS	AC=1;AF=0.5;AN=786	GT:AD:DP:GQ:PL	0/1:8,8:16:99:312,0,485
chr17	41244007	.	C	T	724.33	PASS	AC=1;AF=0.5;AN=787	GT:AD:DP:GQ:PL	0/1:8,8:16:99:312,0,527
chr17	41244094	.	C	T	27991.5	PASS	AC=1;AF=0.5;AN=788	GT:AD:DP:GQ:PL	0/1:8,8:16:99:312,0,452
chr17	41244304	.	C	A	672.33	PASS	AC=1;AF=0.5;AN=789	GT:AD:DP:GQ:PL	0/1:8,8:16:99:312,0,528
chr17	41244465	.	C	T	2386.62	PASS	AC=1;AF=0.5;AN=790	GT:AD:DP:GQ:PL	0/1:8,8:16:99:312,0,441
chr17	41244524	.	C	T	1582.33	PASS	AC=1;AF=0.5;AN=791	GT:AD:DP:GQ:PL	0/1:8,8:16:99:312,0,453
chr17	41244842	.	T	G	794.33	PASS	AC=1;AF=0.5;AN=792	GT:AD:DP:GQ:PL	0/1:8,8:16:99:312,0,529
chr17	41244952	.	G	A	792.33	PASS	AC=1;AF=0.5;AN=793	GT:AD:DP:GQ:PL	0/1:8,8:16:99:312,0,445
chr17	41244964	.	T	C	3367.71	PASS	AC=1;AF=0.5;AN=794	GT:AD:DP:GQ:PL	0/1:8,8:16:99:312,0,472
chr17	41244982	.	A	G	671.33	PASS	AC=1;AF=0.5;AN=795	GT:AD:DP:GQ:PL	0/1:8,8:16:99:312,0,486
chr17	41245071	.	G	T	3421.62	PASS	AC=1;AF=0.5;AN=796	GT:AD:DP:GQ:PL	0/1:8,8:16:99:312,0,491
chr17	41245189	.	C	T	3721.57	PASS	AC=1;AF=0.5;AN=797	GT:AD:DP:GQ:PL	0/1:8,8:16:99:312,0,1045
chr17	41245200	.	GATA	GA	577.33	PASS	AC=1;AF=0.5;AN=798	GT:AD:DP:GQ:PL	0/1:8,8:16:99:312,0,1280
chr17	41245204	.	T	C	635.33	PASS	AC=1;AF=0.5;AN=799	GT:AD:DP:GQ:PL	0/1:8,8:16:99:312,0,1046
chr17	41245233	.	A	G	2139.33	PASS	AC=1;AF=0.5;AN=800	GT:AD:DP:GQ:PL	0/1:8,8:16:99:312,0,492
chr17	41245233	.	A	G	2994.31	PASS	AC=1;AF=0.5;AN=801	GT:AD:DP:GQ:PL	0/1:8,8:16:99:312,0,493
chr17	41245455	.	G	A	279.33	PASS	AC=1;AF=0.5;AN=802	GT:AD:DP:GQ:PL	0/1:8,8:16:99:312,0,530
chr17	41245546	.	G	A	5626.33	PASS	AC=1;AF=0.5;AN=803	GT:AD:DP:GQ:PL	0/1:8,8:16:99:312,0,454
chr17	41245703	.	AAGAC	AC	1603.52	PASS	AC=1;AF=0.5;AN=804	GT:AD:DP:GQ:PL	0/1:8,8:16:99:312,0,1192
chr17	41245703	.	AAGAC	AC	2008.27	PASS	AC=1;AF=0.5;AN=805	GT:AD:DP:GQ:PL	0/1:8,8:16:99:312,0,1193
chr17	41245704	.	G	A	2147.62	PASS	AC=1;AF=0.5;AN=806	GT:AD:DP:GQ:PL	0/1:8,8:16:99:312,0,1047
chr17	41245759	.	C	T	793.33	PASS	AC=1;AF=0.5;AN=807	GT:AD:DP:GQ:PL	0/1:8,8:16:99:312,0,487
chr17	41246315	.	A	C	5626.33	PASS	AC=1;AF=0.5;AN=808	GT:AD:DP:GQ:PL	0/1:8,8:16:99:312,0,455
chr17	41246724	.	C	T	801.33	PASS	AC=1;AF=0.5;AN=809	GT:AD:DP:GQ:PL	0/1:8,8:16:99:312,0,823
chr17	41246812	.	A	C	7577.97	PASS	AC=1;AF=0.5;AN=810	GT:AD:DP:GQ:PL	0/1:8,8:16:99:312,0,531
chr17	41246812	.	A	C	1854.33	PASS	AC=1;AF=0.5;AN=811	GT:AD:DP:GQ:PL	0/1:8,8:16:99:312,0,532
chr17	41258496	.	T	A	2156.33	PASS	AC=1;AF=0.5;AN=812	GT:AD:DP:GQ:PL	0/1:8,8:16:99:312,0,1206
chr17	41267753	.	T	G	1262.27	PASS	AC=1;AF=0.5;AN=813	GT:AD:DP:GQ:PL	0/1:8,8:16:99:312,0,1194
chr17	41267756	.	G	T	830.33	PASS	AC=1;AF=0.5;AN=814	GT:AD:DP:GQ:PL	0/1:8,8:16:99:312,0,1048
chr17	56787298	.	T	G	833.33	PASS	AC=1;AF=0.5;AN=815	GT:AD:DP:GQ:PL	0/1:8,8:16:99:312,0,1174
chr17	56811554	.	C	T	692.33	PASS	AC=1;AF=0.5;AN=816	GT:AD:DP:GQ:PL	0/1:8,8:16:99:312,0,1010
chr17	59793364	.	G	A	5642.33	PASS	AC=1;AF=0.5;AN=817	GT:AD:DP:GQ:PL	0/1:8,8:16:99:312,0,1127
chr17	59793412	.	G	A	28010.5	PASS	AC=1;AF=0.5;AN=818	GT:AD:DP:GQ:PL	0/1:8,8:16:99:312,0,1250
chr17	59820429	.	T	C	5642.33	PASS	AC=1;AF=0.5;AN=819	GT:AD:DP:GQ:PL	0/1:8,8:16:99:312,0,1126
chr17	59853878	.	A	G	5350.97	PASS	AC=1;AF=0.5;AN=820	GT:AD:DP:GQ:PL	0/1:8,8:16:99:312,0,960
chr17	59853887	.	G	A	3009.31	PASS	AC=1;AF=0.5;AN=821	GT:AD:DP:GQ:PL	0/1:8,8:16:99:312,0,1123
chr17	59858274	.	G	A	2154.33	PASS	AC=1;AF=0.5;AN=822	GT:AD:DP:GQ:PL	0/1:8,8:16:99:312,0,1122
chr17	59876593	.	C	T	5638.33	PASS	AC=1;AF=0.5;AN=823	GT:AD:DP:GQ:PL	0/1:8,8:16:99:312,0,959
chr17	59926584	.	A	G	5638.33	PASS	AC=1;AF=0.5;AN=824	GT:AD:DP:GQ:PL	0/1:8,8:16:99:312,0,958
chr17	59937223	.	G	C	28007.5	PASS	AC=1;AF=0.5;AN=825	GT:AD:DP:GQ:PL	0/1:8,8:16:99:312,0,1124
chr17	59937223	.	G	C	1598.33	PASS	AC=1;AF=0.5;AN=826	GT:AD:DP:GQ:PL	0/1:8,8:16:99:312,0,1125
chr17	59937223	.	G	C	5354.97	PASS	AC=1;AF=0.5;AN=827	GT:AD:DP:GQ:PL	0/1:8,8:16:99:312,0,1128
chr17	59938807	.	C	G	634.27	PASS	AC=1;AF=0.5;AN=828	GT:AD:DP:GQ:PL	0/1:8,8:16:99:312,0,1269
chr17	66520162	.	T	C	1250.52	PASS	AC=1;AF=0.5;AN=829	GT:AD:DP:GQ:PL	0/1:8,8:16:99:312,0,901
chr17	66526468	.	C	T	2137.62	PASS	AC=1;AF=0.5;AN=830	GT:AD:DP:GQ:PL	0/1:8,8:16:99:312,0,627
chr17	66526468	.	C	T	820.33	PASS	AC=1;AF=0.5;AN=831	GT:AD:DP:GQ:PL	0/1:8,8:16:99:312,0,628
chr18	48581289	.	C	G	1634.57	PASS	AC=1;AF=0.5;AN=832	GT:AD:DP:GQ:PL	0/1:8,8:16:99:312,0,927
chr18	48586278	.	A	G	15883	PASS	AC=1;AF=0.5;AN=833	GT:AD:DP:GQ:PL	0/1:8,8:16:99:312,0,677
chr19	1206953	.	A	G	605.33	PASS	AC=1;AF=0.5;AN=834	GT:AD:DP:GQ:PL	0/1:8,8:16:99:312,0,930
chr19	1206983	.	C	T	563.33	PASS	AC=1;AF=0.5;AN=835	GT:AD:DP:GQ:PL	0/1:8,8:16:99:312,0,692
chr19	1221979	.	C	A	2392.62	PASS	AC=1;AF=0.5;AN=836	GT:AD:DP:GQ:PL	0/1:8,8:16:99:312,0,693
chr19	1223090	.	G	A	475.33	PASS	AC=1;AF=0.5;AN=837	GT:AD:DP:GQ:PL	0/1:8,8:16:99:312,0,694
chr19	4097323	.	C	T	5629.33	PASS	AC=1;AF=0.5;AN=838	GT:AD:DP:GQ:PL	0/1:8,8:16:99:312,0,581
chr19	4097323	.	C	T	5341.97	PASS	AC=1;AF=0.5;AN=839	GT:AD:DP:GQ:PL	0/1:8,8:16:99:312,0,582
chr19	4099225	.	G	A	3710.57	PASS	AC=1;AF=0.5;AN=840	GT:AD:DP:GQ:PL	0/1:8,8:16:99:312,0,583
chr19	4099312	.	G	A	3381.71	PASS	AC=1;AF=0.5;AN=841	GT:AD:DP:GQ:PL	0/1:8,8:16:99:312,0,1060
chr19	4099354	.	A	G	1862.33	PASS	AC=1;AF=0.5;AN=842	GT:AD:DP:GQ:PL	0/1:8,8:16:99:312,0,868
chr19	4102411	.	C	A	82.4	PASS	AC=1;AF=0.5;AN=843	GT:AD:DP:GQ:PL	0/1:8,8:16:99:312,0,1061
chr19	11096934	.	G	T	599.33	PASS	AC=1;AF=0.5;AN=844	GT:AD:DP:GQ:PL	0/1:8,8:16:99:312,0,678
chr19	11097174	.	C	T	4953.51	PASS	AC=1;AF=0.5;AN=845	GT:AD:DP:GQ:PL	0/1:8,8:16:99:312,0,928
chr19	11098558	.	G	A	49874.1	PASS	AC=1;AF=0.5;AN=846	GT:AD:DP:GQ:PL	0/1:8,8:16:99:312,0,679
chr19	11098558	.	G	A	1456.51	PASS	AC=1;AF=0.5;AN=847	GT:AD:DP:GQ:PL	0/1:8,8:16:99:312,0,680
chr19	11098558	.	G	A	620.27	PASS	AC=1;AF=0.5;AN=848	GT:AD:DP:GQ:PL	0/1:8,8:16:99:312,0,681
chr19	11098558	.	G	A	3372.71	PASS	AC=1;AF=0.5;AN=849	GT:AD:DP:GQ:PL	0/1:8,8:16:99:312,0,682
chr19	11100006	.	A	G	694.33	PASS	AC=1;AF=0.5;AN=850	GT:AD:DP:GQ:PL	0/1:8,8:16:99:312,0,1094
chr19	11106989	.	C	T	1638.57	PASS	AC=1;AF=0.5;AN=851	GT:AD:DP:GQ:PL	0/1:8,8:16:99:312,0,1095
chr19	11152085	.	A	T	73.4	PASS	AC=1;AF=0.5;AN=852	GT:AD:DP:GQ:PL	0/1:8,8:16:99:312,0,683
chr19	11169515	.	G	A	493.52	PASS	AC=1;AF=0.5;AN=853	GT:AD:DP:GQ:PL	0/1:8,8:16:99:312,0,684
chr19	33792794	.	G	A	497.52	PASS	AC=1;AF=0.5;AN=854	GT:AD:DP:GQ:PL	0/1:8,8:16:99:312,0,852
chr19	33792813	.	C	T	1588.52	PASS	AC=1;AF=0.5;AN=855	GT:AD:DP:GQ:PL	0/1:8,8:16:99:312,0,562
chr19	33793259	.	C	T	1993.27	PASS	AC=1;AF=0.5;AN=856	GT:AD:DP:GQ:PL	0/1:8,8:16:99:312,0,563
chr19	45855556	.	G	C	4954.51	PASS	AC=1;AF=0.5;AN=857	GT:AD:DP:GQ:PL	0/1:8,8:16:99:312,0,970
chr19	45855574	.	G	A	2149.62	PASS	AC=1;AF=0.5;AN=858	GT:AD:DP:GQ:PL	0/1:8,8:16:99:312,0,1131
chr19	45855805	.	CTG	CG	689.33	PASS	AC=1;AF=0.5;AN=859	GT:AD:DP:GQ:PL	0/1:8,8:16:99:312,0,1242
chr19	45856059	.	C	G	4506.45	PASS	AC=1;AF=0.5;AN=860	GT:AD:DP:GQ:PL	0/1:8,8:16:99:312,0,965
chr19	45856371	.	G	A	480.33	PASS	AC=1;AF=0.5;AN=861	GT:AD:DP:GQ:PL	0/1:8,8:16:99:312,0,967
chr19	45858047	.	C	T	5856.33	PASS	AC=1;AF=0.5;AN=862	GT:AD:DP:GQ:PL	0/1:8,8:16:99:312,0,966
chr19	45860626	.	G	C	3723.57	PASS	AC=1;AF=0.5;AN=863	GT:AD:DP:GQ:PL	0/1:8,8:16:99:312,0,1129
chr19	45860760	.	C	T	828.33	PASS	AC=1;AF=0.5;AN=864	GT:AD:DP:GQ:PL	0/1:8,8:16:99:312,0,964
chr19	45860760	.	C	T	691.33	PASS	AC=1;AF=0.5;AN=865	GT:AD:DP:GQ:PL	0/1:8,8:16:99:312,0,968
chr19	45867139	.	T	C	637.33	PASS	AC=1;AF=0.5;AN=866	GT:AD:DP:GQ:PL	0/1:8,8:16:99:312,0,1130
chr19	45867532	.	C	T	1635.57	PASS	AC=1;AF=0.5;AN=867	GT:AD:DP:GQ:PL	0/1:8,8:16:99:312,0,969
chr19	45867550	.	C	T	15890	PASS	AC=1;AF=0.5;AN=868	GT:AD:DP:GQ:PL	0/1:8,8:16:99:312,0,971
chr19	45868168	.	G	C	2145.62	PASS	AC=1;AF=0.5;AN=869	GT:AD:DP:GQ:PL	0/1:8,8:16:99:312,0,963
chr21	36164799	.	G	C	483.33	PASS	AC=1;AF=0.5;AN=870	GT:AD:DP:GQ:PL	0/1:8,8:16:99:312,0,1093
chr21	36206711	.	C	T	5849.33	PASS	AC=1;AF=0.5;AN=871	GT:AD:DP:GQ:PL	0/1:8,8:16:99:312,0,672
chr21	36206814	.	C	T	473.33	PASS	AC=1;AF=0.5;AN=872	GT:AD:DP:GQ:PL	0/1:8,8:16:99:312,0,673
chr21	36206844	.	T	C	5855.33	PASS	AC=1;AF=0.5;AN=873	GT:AD:DP:GQ:PL	0/1:8,8:16:99:312,0,924
chr21	36206901	.	A	G	1998.27	PASS	AC=1;AF=0.5;AN=874	GT:AD:DP:GQ:PL	0/1:8,8:16:99:312,0,773
chr21	36231773	.	C	T	1247.52	PASS	AC=1;AF=0.5;AN=875	GT:AD:DP:GQ:PL	0/1:8,8:16:99:312,0,775
chr21	36252887	.	T	C	1252.27	PASS	AC=1;AF=0.5;AN=876	GT:AD:DP:GQ:PL	0/1:8,8:16:99:312,0,774
chr21	36259336	.	A	T	684.33	PASS	AC=1;AF=0.5;AN=877	GT:AD:DP:GQ:PL	0/1:8,8:16:99:312,0,674
chr21	36259336	.	A	T	1628.57	PASS	AC=1;AF=0.5;AN=878	GT:AD:DP:GQ:PL	0/1:8,8:16:99:312,0,675
chr21	36265249	.	C	G	479.33	PASS	AC=1;AF=0.5;AN=879	GT:AD:DP:GQ:PL	0/1:8,8:16:99:312,0,925
chr22	30035183	.	AACAT	AT	3384.71	PASS	AC=1;AF=0.5;AN=880	GT:AD:DP:GQ:PL	0/1:8,8:16:99:312,0,1186
chr22	30038275	.	G	A	690.33	PASS	AC=1;AF=0.5;AN=881	GT:AD:DP:GQ:PL	0/1:8,8:16:99:312,0,1284
chr22	30067870	.	C	T	292.33	PASS	AC=1;AF=0.5;AN=882	GT:AD:DP:GQ:PL	0/1:8,8:16:99:312,0,1076
chr22	30069399	.	G	A	7590.97	PASS	AC=1;AF=0.5;AN=883	GT:AD:DP:GQ:PL	0/1:8,8:16:99:312,0,1077
chr22	30077492	.	G	A	281.33	PASS	AC=1;AF=0.5;AN=884	GT:AD:DP:GQ:PL	0/1:8,8:16:99:312,0,614
