# Supplementary material for: TAPES: A tool for assessment and prioritisation in exome studies
Source: PLoS Comput Biol. 2019 Oct 15;15(10):e1007453. doi: 10.1371/journal.pcbi.1007453 (PMC6814239; doi:10.1371/journal.pcbi.1007453)
Supplement: S2 File — The Initial Benchmark folder contains all files used for the original benchmark, CharGer_and_Panel_Benchmark.xlsx: CharGer pathogenicity prediction and expert panel decision from from: Zhang, J., et al. 2015, extracted from CharGer original publication, Synthetic_VCF_for_Benchmark.vcf.vcf: Synthetic VCF file created from the CharGer_and_Panel_Benchmark.xlsx variants information, InterVar_Benchmark.txt: InterVar predictions of pathogenicity after analysis of the synthetic VCF, TAPES_Benchmark.xlsx: TAPES prediction of pathogenicity after analysis of the synthetic VCF. The results of all 3 software are compiled in S2 Table. The Validation folder contains all filed used for the validation of the pathogenicity thresholds and comparison with other software. TAPES_validation_synthetic.vcf: Synthetic VCF created with data extracted from the ClinGen evidence repository (https://erepo.clinicalgenome.org/evrepo/), TAPES_validation.charger.txt: the CharGer predictions of pathogenicity after analysis of the Synthetic VCF, TAPES_Validation.intervar.txt: InterVar prediction of pathogenicity after analysis of the synthetic VCF, TAPES_Validation.tapes.txt: TAPES prediction of pathogenicity after analysis of the Synthetic VCF. The results of all 3 software are compiled in S3 Table. (ZIP) [file pcbi.1007453.s005.zip › Validation/TAPES_validation.charger.txt]

HUGO_Symbol	Chromosome	Start	Stop	Reference	Alternate	Variant_Classification	HGVSg	HGVSc	HGVSp	Allele_Frequency	VEP_Most_Severe_Consequence	Positive_Evidence	Negative_Evidence	Positive_CharGer_Score	Negative_CharGer_Score	CharGer_Score	ClinVar_Pathogenicity	ACMG_Classification	CharGer_Classification	PubMed_Link	ClinVar_Traits	CharGer_Summary	VCF_Details
KCNQ4	1	41285565	41285565	G	A	missense_variant	1:g.41285565G>A	NM_004700.3:c.935G>A	NP_004691.2:p.G285S	0	missense_variant	PM2	NA	2	0	2	Pathogenic	Uncertain Significance	Uncertain Significance	NA	NA	PM2(Low/absent allele frequency None<=0.0005)	NA
USH2A	1	215799170	215799170	T	C	missense_variant	1:g.215799170T>C	NM_206933.2:c.15949T>C	NP_996816.2:p.S5188G	0	missense_variant	PM2,PP3	BP1	3	-1	2	Benign	Uncertain Significance	Uncertain Significance	NA	NA	PM2(Low/absent allele frequency None<=0.0005) -- PP3(Multiple (>=2) in silico predictions of deliterious effect=SIFT:0.01<0.05|PolyPhen:0.901>0.432) -- BP1(Missense variant in gene from BP1 gene list)	NA
USH2A	1	215802242	215802242	C	T	missense_variant	1:g.215802242C>T	NM_206933.2:c.15820C>T	NP_996816.2:p.V5145I	0	missense_variant	PM2	BP1,BP4	2	-2	0	uncertain_significance	Uncertain Significance	Uncertain Significance	NA	NA	PM2(Low/absent allele frequency None<=0.0005) -- BP1(Missense variant in gene from BP1 gene list) -- BP4(Multiple (>=2) in silico predictions of non-deleterious effect=SIFT:0.1>=0.05|PolyPhen:0.191<=0.432)	NA
USH2A	1	216246634	216246634	C	T	missense_variant	1:g.216246634C>T	NM_206933.2:c.5968C>T	NP_996816.2:p.G1861S	0	missense_variant	PM2,PP3	BP1	3	-1	2	Likely Pathogenic	Uncertain Significance	Uncertain Significance	NA	NA	PM2(Low/absent allele frequency None<=0.0005) -- PP3(Multiple (>=2) in silico predictions of deliterious effect=SIFT:0.02<0.05|PolyPhen:0.936>0.432) -- BP1(Missense variant in gene from BP1 gene list)	NA
USH2A	1	216498754	216498754	T	G	missense_variant	1:g.216498754T>G	NM_007123.5:c.1423T>G	NP_009054.5:p.N346H	0	missense_variant	PM2	BP1	2	-1	1	NA	Uncertain Significance	Uncertain Significance	NA	NA	PM2(Low/absent allele frequency None<=0.0005) -- BP1(Missense variant in gene from BP1 gene list)	NA
PTEN	10	89653806	89653806	T	G	missense_variant	10:g.89653806T>G	NM_000314.4:c.1136T>G	NP_000305.3:p.M35R	0	missense_variant	PM2	BP1	2	-1	1	Pathogenic	Uncertain Significance	Uncertain Significance	NA	NA	PM2(Low/absent allele frequency None<=0.0005) -- BP1(Missense variant in gene from BP1 gene list)	NA
PTEN	10	89685275	89685275	T	G	missense_variant	10:g.89685275T>G	NM_000314.4:c.1202T>G	NP_000305.3:p.L57W	0	missense_variant	PM2	BP1	2	-1	1	uncertain_significance	Uncertain Significance	Uncertain Significance	NA	NA	PM2(Low/absent allele frequency None<=0.0005) -- BP1(Missense variant in gene from BP1 gene list)	NA
PTEN	10	89685286	89685286	C	G	missense_variant	10:g.89685286C>G	NM_000314.4:c.1213C>G	NP_000305.3:p.H61D	0	missense_variant	PM2	BP1	2	-1	1	uncertain_significance	Uncertain Significance	Uncertain Significance	NA	NA	PM2(Low/absent allele frequency None<=0.0005) -- BP1(Missense variant in gene from BP1 gene list)	NA
PTEN	10	89685314	89685314	T	C	missense_variant	10:g.89685314T>C	NM_000314.4:c.1241T>C	NP_000305.3:p.L70P	0	missense_variant	PM2	BP1	2	-1	1	Pathogenic	Uncertain Significance	Uncertain Significance	NA	NA	PM2(Low/absent allele frequency None<=0.0005) -- BP1(Missense variant in gene from BP1 gene list)	NA
PTEN	10	89692794	89692794	A	G	missense_variant	10:g.89692794A>G	NM_000314.4:c.1310A>G	NP_000305.3:p.H93R	0	missense_variant	PM1,PM2,PP3	BP1	5	-1	4	uncertain_significance	Uncertain Significance	Uncertain Significance	NA	NA	PM1(HotSpot3D: somatic hotspot among 19 TCGA cancer types with 3samples) -- PM2(Low/absent allele frequency None<=0.0005) -- PP3(Multiple (>=2) in silico predictions of deliterious effect=SIFT:0.03<0.05|PolyPhen:0.998>0.432) -- BP1(Missense variant in gene from BP1 gene list)	NA
PTEN	10	89692830	89692830	G	A	missense_variant	10:g.89692830G>A	NM_000314.4:c.1346G>A	NP_000305.3:p.C105Y	0	missense_variant	PM1,PM2	BP1	4	-1	3	uncertain_significance	Uncertain Significance	Uncertain Significance	NA	NA	PM1(HotSpot3D: somatic hotspot among 19 TCGA cancer types with 2samples) -- PM2(Low/absent allele frequency None<=0.0005) -- BP1(Missense variant in gene from BP1 gene list)	NA
PTEN	10	89692884	89692884	A	G	missense_variant	10:g.89692884A>G	NM_000314.4:c.1400A>G	NP_000305.3:p.H123R	0	missense_variant	PM2	BP1	2	-1	1	Pathogenic	Uncertain Significance	Uncertain Significance	NA	NA	PM2(Low/absent allele frequency None<=0.0005) -- BP1(Missense variant in gene from BP1 gene list)	NA
PTEN	10	89692886	89692886	T	C	missense_variant	10:g.89692886T>C	NM_000314.4:c.1402T>C	NP_000305.3:p.C124R	0	missense_variant	PM1,PM2	BP1	4	-1	3	Pathogenic	Uncertain Significance	Uncertain Significance	NA	NA	PM1(HotSpot3D: somatic hotspot among 19 TCGA cancer types with 1samples) -- PM2(Low/absent allele frequency None<=0.0005) -- BP1(Missense variant in gene from BP1 gene list)	NA
PTEN	10	89692905	89692905	G	A	missense_variant	10:g.89692905G>A	NM_000314.4:c.1421G>A	NP_000305.3:p.R130Q	0	missense_variant	PM1,PM2,PP3	BP1	5	-1	4	uncertain_significance	Uncertain Significance	Uncertain Significance	NA	NA	PM1(HotSpot3D: somatic hotspot among 19 TCGA cancer types with 22samples) -- PM2(Low/absent allele frequency None<=0.0005) -- PP3(Multiple (>=2) in silico predictions of deliterious effect=SIFT:0.02<0.05|PolyPhen:0.998>0.432) -- BP1(Missense variant in gene from BP1 gene list)	NA
PTEN	10	89692908	89692908	C	T	missense_variant	10:g.89692908C>T	NM_000314.4:c.1424C>T	NP_000305.3:p.T131I	0	missense_variant	PM2,PP3	BP1	3	-1	2	uncertain_significance	Uncertain Significance	Uncertain Significance	NA	NA	PM2(Low/absent allele frequency None<=0.0005) -- PP3(Multiple (>=2) in silico predictions of deliterious effect=SIFT:0.02<0.05|PolyPhen:0.999>0.432) -- BP1(Missense variant in gene from BP1 gene list)	NA
PTEN	10	89692923	89692923	G	A	missense_variant	10:g.89692923G>A	NM_000314.4:c.1439G>A	NP_000305.3:p.C136Y	0	missense_variant	PM1,PM2,PP3	BP1	5	-1	4	Pathogenic	Uncertain Significance	Uncertain Significance	NA	NA	PM1(HotSpot3D: somatic hotspot among 19 TCGA cancer types with 3samples) -- PM2(Low/absent allele frequency None<=0.0005) -- PP3(Multiple (>=2) in silico predictions of deliterious effect=SIFT:0.04<0.05|PolyPhen:0.999>0.432) -- BP1(Missense variant in gene from BP1 gene list)	NA
PTEN	10	89711882	89711882	C	A	missense_variant	10:g.89711882C>A	NM_000314.4:c.1532C>A	NP_000305.3:p.T167N	0	missense_variant	PM1,PM2	BP1	4	-1	3	Pathogenic	Uncertain Significance	Uncertain Significance	NA	NA	PM1(HotSpot3D: somatic hotspot among 19 TCGA cancer types with 1samples) -- PM2(Low/absent allele frequency None<=0.0005) -- BP1(Missense variant in gene from BP1 gene list)	NA
PTEN	10	89711892	89711892	T	A	missense_variant	10:g.89711892T>A	NM_000314.4:c.1542T>A	NP_000305.3:p.S170R	0	missense_variant	PM2	BP1	2	-1	1	Pathogenic	Uncertain Significance	Uncertain Significance	NA	NA	PM2(Low/absent allele frequency None<=0.0005) -- BP1(Missense variant in gene from BP1 gene list)	NA
PTEN	10	89711899	89711899	C	T	missense_variant	10:g.89711899C>T	NM_000314.4:c.1549C>T	NP_000305.3:p.R173C	0	missense_variant	PM1,PM2,PP3	BP1	5	-1	4	uncertain_significance	Uncertain Significance	Uncertain Significance	NA	NA	PM1(HotSpot3D: somatic hotspot among 19 TCGA cancer types with 3samples) -- PM2(Low/absent allele frequency None<=0.0005) -- PP3(Multiple (>=2) in silico predictions of deliterious effect=SIFT:0.02<0.05|PolyPhen:0.966>0.432) -- BP1(Missense variant in gene from BP1 gene list)	NA
PTEN	10	89711902	89711902	T	A	missense_variant	10:g.89711902T>A	NM_000314.4:c.1552T>A	NP_000305.3:p.Y174N	0	missense_variant	PM2	BP1	2	-1	1	Likely Pathogenic	Uncertain Significance	Uncertain Significance	NA	NA	PM2(Low/absent allele frequency None<=0.0005) -- BP1(Missense variant in gene from BP1 gene list)	NA
PTEN	10	89717676	89717676	G	A	missense_variant	10:g.89717676G>A	NM_000314.4:c.1733G>A	NP_000305.3:p.R234Q	0	missense_variant	PM2	BP1,BP4	2	-2	0	uncertain_significance	Uncertain Significance	Uncertain Significance	NA	NA	PM2(Low/absent allele frequency None<=0.0005) -- BP1(Missense variant in gene from BP1 gene list) -- BP4(Multiple (>=2) in silico predictions of non-deleterious effect=SIFT:0.16>=0.05|SIFT:0.16>=0.05|SIFT:0.15>=0.05|PolyPhen:0.325<=0.432)	NA
PTEN	10	89717697	89717697	T	C	missense_variant	10:g.89717697T>C	NM_000314.4:c.1754T>C	NP_000305.3:p.F241S	0	missense_variant	PM1,PM2	BP1,BP4	4	-2	2	uncertain_significance	Uncertain Significance	Uncertain Significance	NA	NA	PM1(HotSpot3D: somatic hotspot among 19 TCGA cancer types with 1samples) -- PM2(Low/absent allele frequency None<=0.0005) -- BP1(Missense variant in gene from BP1 gene list) -- BP4(Multiple (>=2) in silico predictions of non-deleterious effect=SIFT:0.05>=0.05|PolyPhen:0.033<=0.432)	NA
PTEN	10	89717730	89717730	A	G	missense_variant	10:g.89717730A>G	NM_000314.4:c.1787A>G	NP_000305.3:p.D252G	0	missense_variant	PM2,PP3	BP1	3	-1	2	Pathogenic	Uncertain Significance	Uncertain Significance	NA	NA	PM2(Low/absent allele frequency None<=0.0005) -- PP3(Multiple (>=2) in silico predictions of deliterious effect=PolyPhen:0.862>0.432|PolyPhen:0.862>0.432|PolyPhen:0.996>0.432|SIFT:0.01<0.05|PolyPhen:0.862>0.432) -- BP1(Missense variant in gene from BP1 gene list)	NA
SHOC2	10	112724635	112724635	G	A	missense_variant	10:g.112724635G>A	NM_001269039.1:c.753G>A	NP_001255968.1:p.M173I	0	missense_variant	PM2	BP1,BP4	2	-2	0	uncertain_significance	Uncertain Significance	Uncertain Significance	NA	NA	PM2(Low/absent allele frequency None<=0.0005) -- BP1(Missense variant in gene from BP1 gene list) -- BP4(Multiple (>=2) in silico predictions of non-deleterious effect=SIFT:0.09>=0.05|PolyPhen:0.062<=0.432)	NA
HRAS	11	533553	533553	T	C	missense_variant	11:g.533553T>C	NM_001130442.1:c.538T>C	NP_001123914.1:p.K117R	0	missense_variant	PM1,PM2	NA	4	0	4	Pathogenic	Uncertain Significance	Uncertain Significance	NA	NA	PM1(HotSpot3D: somatic hotspot among 19 TCGA cancer types with 1samples) -- PM2(Low/absent allele frequency None<=0.0005)	NA
HRAS	11	533883	533883	G	A	missense_variant	11:g.533883G>A	NM_001130442.1:c.361G>A	NP_001123914.1:p.T58I	0	missense_variant	PM2	NA	2	0	2	Pathogenic	Uncertain Significance	Uncertain Significance	NA	NA	PM2(Low/absent allele frequency None<=0.0005)	NA
HRAS	11	534286	534286	C	A	missense_variant	11:g.534286C>A	NM_001130442.1:c.225C>A	NP_001123914.1:p.G13C	0	missense_variant	PM1,PM2	NA	4	0	4	Pathogenic	Uncertain Significance	Uncertain Significance	NA	NA	PM1(HotSpot3D: somatic hotspot among 19 TCGA cancer types with 3samples) -- PM2(Low/absent allele frequency None<=0.0005)	NA
HRAS	11	534289	534289	C	T	missense_variant	11:g.534289C>T	NM_001130442.1:c.222C>T	NP_001123914.1:p.G12S	0	missense_variant	PM1,PM2	NA	4	0	4	Pathogenic	Uncertain Significance	Uncertain Significance	NA	NA	PM1(HotSpot3D: somatic hotspot among 19 TCGA cancer types with 9samples) -- PM2(Low/absent allele frequency None<=0.0005)	NA
MYO7A	11	76869378	76869378	G	A	missense_variant	11:g.76869378G>A	NM_000260.3:c.1177G>A	NP_000251.3:p.R302H	0	missense_variant	PM2,PP3	NA	3	0	3	Uncertain Significance	Uncertain Significance	Uncertain Significance	NA	NA	PM2(Low/absent allele frequency None<=0.0005) -- PP3(Multiple (>=2) in silico predictions of deliterious effect=SIFT:0.01<0.05|PolyPhen:0.934>0.432|SIFT:0.01<0.05|PolyPhen:0.891>0.432)	NA
MYO7A	11	76890889	76890889	G	A	missense_variant	11:g.76890889G>A	NM_000260.3:c.2748G>A	NP_000251.3:p.A826T	0	missense_variant	PM2	NA	2	0	2	uncertain_significance	Uncertain Significance	Uncertain Significance	NA	NA	PM2(Low/absent allele frequency None<=0.0005)	NA
TECTA	11	120989335	120989335	A	G	missense_variant	11:g.120989335A>G	NM_005422.2:c.1111A>G	NP_005413.2:p.R371G	0	missense_variant	PM2	NA	2	0	2	Benign	Uncertain Significance	Uncertain Significance	NA	NA	PM2(Low/absent allele frequency None<=0.0005)	NA
KRAS	12	25398304	25398304	T	A	missense_variant	12:g.25398304T>A	NM_004985.3:c.196T>A	NP_004976.2:p.K5N	0	missense_variant	PM2,PP2,PP3	NA	4	0	4	uncertain_significance	Uncertain Significance	Uncertain Significance	NA	NA	PM2(Low/absent allele frequency None<=0.0005) -- PP2(Missense variant in gene from PP2 gene list) -- PP3(Multiple (>=2) in silico predictions of deliterious effect=SIFT:0.01<0.05|PolyPhen:0.99>0.432)	NA
PAH	12	103234250	103234250	C	T	missense_variant	12:g.103234250C>T	NM_000277.1:c.1715C>T	NP_000268.1:p.D415N	0	missense_variant	PM2,PP2	BP4	3	-1	2	Pathogenic	Uncertain Significance	Uncertain Significance	NA	NA	PM2(Low/absent allele frequency None<=0.0005) -- PP2(Missense variant in gene from PP2 gene list) -- BP4(Multiple (>=2) in silico predictions of non-deleterious effect=SIFT:1.0>=0.05|PolyPhen:0.011<=0.432)	NA
PAH	12	103234252	103234252	T	C	missense_variant	12:g.103234252T>C	NM_000277.1:c.1713T>C	NP_000268.1:p.Y414C	0	missense_variant	PM2,PP2	NA	3	0	3	Pathogenic	Uncertain Significance	Uncertain Significance	NA	NA	PM2(Low/absent allele frequency None<=0.0005) -- PP2(Missense variant in gene from PP2 gene list)	NA
PAH	12	103234255	103234255	C	G	missense_variant	12:g.103234255C>G	NM_000277.1:c.1710C>G	NP_000268.1:p.R413P	0	missense_variant	PM2,PP2	NA	3	0	3	Pathogenic	Uncertain Significance	Uncertain Significance	NA	NA	PM2(Low/absent allele frequency None<=0.0005) -- PP2(Missense variant in gene from PP2 gene list)	NA
PAH	12	103234270	103234270	C	T	missense_variant	12:g.103234270C>T	NM_000277.1:c.1695C>T	NP_000268.1:p.R408Q	0	missense_variant	PM2,PP2	NA	3	0	3	not_provided	Uncertain Significance	Uncertain Significance	NA	NA	PM2(Low/absent allele frequency None<=0.0005) -- PP2(Missense variant in gene from PP2 gene list)	NA
PAH	12	103234271	103234271	G	A	missense_variant	12:g.103234271G>A	NM_000277.1:c.1694G>A	NP_000268.1:p.R408W	0	missense_variant	PM2,PP2	NA	3	0	3	Pathogenic	Uncertain Significance	Uncertain Significance	NA	NA	PM2(Low/absent allele frequency None<=0.0005) -- PP2(Missense variant in gene from PP2 gene list)	NA
PAH	12	103234285	103234285	G	A	missense_variant	12:g.103234285G>A	NM_000277.1:c.1680G>A	NP_000268.1:p.A403V	0	missense_variant	PM2,PP2	NA	3	0	3	Pathogenic	Uncertain Significance	Uncertain Significance	NA	NA	PM2(Low/absent allele frequency None<=0.0005) -- PP2(Missense variant in gene from PP2 gene list)	NA
PAH	12	103237454	103237454	T	C	missense_variant	12:g.103237454T>C	NM_000277.1:c.1641T>C	NP_000268.1:p.E390G	0	missense_variant	PM2,PP2,PP3	NA	4	0	4	Pathogenic	Uncertain Significance	Uncertain Significance	NA	NA	PM2(Low/absent allele frequency None<=0.0005) -- PP2(Missense variant in gene from PP2 gene list) -- PP3(Multiple (>=2) in silico predictions of deliterious effect=SIFT:0.01<0.05|PolyPhen:0.894>0.432)	NA
PAH	12	103237461	103237461	C	T	missense_variant	12:g.103237461C>T	NM_000277.1:c.1634C>T	NP_000268.1:p.V388M	0	missense_variant	PM2,PP2,PP3	NA	4	0	4	not_provided	Uncertain Significance	Uncertain Significance	NA	NA	PM2(Low/absent allele frequency None<=0.0005) -- PP2(Missense variant in gene from PP2 gene list) -- PP3(Multiple (>=2) in silico predictions of deliterious effect=SIFT:0.01<0.05|PolyPhen:0.984>0.432)	NA
PAH	12	103237484	103237484	G	A	missense_variant	12:g.103237484G>A	NM_000277.1:c.1611G>A	NP_000268.1:p.T380M	0	missense_variant	PM2,PP2	NA	3	0	3	Pathogenic	Uncertain Significance	Uncertain Significance	NA	NA	PM2(Low/absent allele frequency None<=0.0005) -- PP2(Missense variant in gene from PP2 gene list)	NA
PAH	12	103238146	103238146	C	T	missense_variant	12:g.103238146C>T	NM_000277.1:c.1505C>T	NP_000268.1:p.A345T	0	missense_variant	PM2,PP2	NA	3	0	3	uncertain_significance	Uncertain Significance	Uncertain Significance	NA	NA	PM2(Low/absent allele frequency None<=0.0005) -- PP2(Missense variant in gene from PP2 gene list)	NA
PAH	12	103240702	103240702	G	A	missense_variant	12:g.103240702G>A	NM_000277.1:c.1412G>A	NP_000268.1:p.P314S	0	missense_variant	PM2,PP2	NA	3	0	3	not_provided	Uncertain Significance	Uncertain Significance	NA	NA	PM2(Low/absent allele frequency None<=0.0005) -- PP2(Missense variant in gene from PP2 gene list)	NA
PAH	12	103240716	103240716	G	A	missense_variant	12:g.103240716G>A	NM_000277.1:c.1398G>A	NP_000268.1:p.A309V	0	missense_variant	PM2,PP2,PP3	NA	4	0	4	not_provided	Uncertain Significance	Uncertain Significance	NA	NA	PM2(Low/absent allele frequency None<=0.0005) -- PP2(Missense variant in gene from PP2 gene list) -- PP3(Multiple (>=2) in silico predictions of deliterious effect=SIFT:0.02<0.05|PolyPhen:0.948>0.432)	NA
PAH	12	103240726	103240726	T	C	missense_variant	12:g.103240726T>C	NM_000277.1:c.1388T>C	NP_000268.1:p.I306V	0	missense_variant	PM2,PP2	NA	3	0	3	not_provided	Uncertain Significance	Uncertain Significance	NA	NA	PM2(Low/absent allele frequency None<=0.0005) -- PP2(Missense variant in gene from PP2 gene list)	NA
PAH	12	103245470	103245470	A	G	missense_variant	12:g.103245470A>G	NM_000277.1:c.1379A>G	NP_000268.1:p.S303P	0	missense_variant	PM2,PP2	NA	3	0	3	not_provided	Uncertain Significance	Uncertain Significance	NA	NA	PM2(Low/absent allele frequency None<=0.0005) -- PP2(Missense variant in gene from PP2 gene list)	NA
PAH	12	103245479	103245479	C	A	missense_variant	12:g.103245479C>A	NM_000277.1:c.1370C>A	NP_000268.1:p.A300S	0	missense_variant	PM2,PP2	NA	3	0	3	Pathogenic	Uncertain Significance	Uncertain Significance	NA	NA	PM2(Low/absent allele frequency None<=0.0005) -- PP2(Missense variant in gene from PP2 gene list)	NA
PAH	12	103245487	103245487	C	T	missense_variant	12:g.103245487C>T	NM_000277.1:c.1362C>T	NP_000268.1:p.R297H	0	missense_variant	PM1,PM2,PP2	NA	5	0	5	not_provided	Uncertain Significance	Likely Pathogenic	NA	NA	PM1(HotSpot3D: somatic hotspot among 19 TCGA cancer types with 1samples) -- PM2(Low/absent allele frequency None<=0.0005) -- PP2(Missense variant in gene from PP2 gene list)	NA
PAH	12	103245488	103245488	G	A	missense_variant	12:g.103245488G>A	NM_000277.1:c.1361G>A	NP_000268.1:p.R297C	0	missense_variant	PM2,PP2	NA	3	0	3	not_provided	Uncertain Significance	Uncertain Significance	NA	NA	PM2(Low/absent allele frequency None<=0.0005) -- PP2(Missense variant in gene from PP2 gene list)	NA
PAH	12	103245529	103245529	A	T	missense_variant	12:g.103245529A>T	NM_000277.1:c.1320A>T	NP_000268.1:p.I283N	0	missense_variant	PM2,PP2	NA	3	0	3	not_provided	Uncertain Significance	Uncertain Significance	NA	NA	PM2(Low/absent allele frequency None<=0.0005) -- PP2(Missense variant in gene from PP2 gene list)	NA
PAH	12	103246593	103246593	G	A	missense_variant	12:g.103246593G>A	NM_000277.1:c.1314G>A	NP_000268.1:p.P281L	0	missense_variant	PM2,PP2	NA	3	0	3	Pathogenic	Uncertain Significance	Uncertain Significance	NA	NA	PM2(Low/absent allele frequency None<=0.0005) -- PP2(Missense variant in gene from PP2 gene list)	NA
PAH	12	103246606	103246606	A	C	missense_variant	12:g.103246606A>C	NM_000277.1:c.1301A>C	NP_000268.1:p.Y277D	0	missense_variant	PM2,PP2	NA	3	0	3	Pathogenic	Uncertain Significance	Uncertain Significance	NA	NA	PM2(Low/absent allele frequency None<=0.0005) -- PP2(Missense variant in gene from PP2 gene list)	NA
PAH	12	103246609	103246609	T	C	missense_variant	12:g.103246609T>C	NM_000277.1:c.1298T>C	NP_000268.1:p.M276V	0	missense_variant	PM2,PP2	NA	3	0	3	not_provided	Uncertain Significance	Uncertain Significance	NA	NA	PM2(Low/absent allele frequency None<=0.0005) -- PP2(Missense variant in gene from PP2 gene list)	NA
PAH	12	103246615	103246615	T	C	missense_variant	12:g.103246615T>C	NM_000277.1:c.1292T>C	NP_000268.1:p.K274E	0	missense_variant	PM2,PP2	BP4	3	-1	2	Likely Benign	Uncertain Significance	Uncertain Significance	NA	NA	PM2(Low/absent allele frequency None<=0.0005) -- PP2(Missense variant in gene from PP2 gene list) -- BP4(Multiple (>=2) in silico predictions of non-deleterious effect=SIFT:0.29>=0.05|PolyPhen:0.226<=0.432)	NA
PAH	12	103246617	103246617	G	A	missense_variant	12:g.103246617G>A	NM_000277.1:c.1290G>A	NP_000268.1:p.S273F	0	missense_variant	PM2,PP2	NA	3	0	3	not_provided	Uncertain Significance	Uncertain Significance	NA	NA	PM2(Low/absent allele frequency None<=0.0005) -- PP2(Missense variant in gene from PP2 gene list)	NA
PAH	12	103246624	103246624	G	A	missense_variant	12:g.103246624G>A	NM_000277.1:c.1283G>A	NP_000268.1:p.H271Y	0	missense_variant	PM2,PP2,PP3	NA	4	0	4	not_provided	Uncertain Significance	Uncertain Significance	NA	NA	PM2(Low/absent allele frequency None<=0.0005) -- PP2(Missense variant in gene from PP2 gene list) -- PP3(Multiple (>=2) in silico predictions of deliterious effect=SIFT:0.03<0.05|PolyPhen:1.0>0.432)	NA
PAH	12	103246630	103246630	T	G	missense_variant	12:g.103246630T>G	NM_000277.1:c.1277T>G	NP_000268.1:p.I269L	0	missense_variant	PM2,PP2	NA	3	0	3	not_provided	Uncertain Significance	Uncertain Significance	NA	NA	PM2(Low/absent allele frequency None<=0.0005) -- PP2(Missense variant in gene from PP2 gene list)	NA
PAH	12	103246646	103246646	G	C	missense_variant	12:g.103246646G>C	NM_000277.1:c.1261G>C	NP_000268.1:p.F263L	0	missense_variant	PM2,PP2,PP3	NA	4	0	4	not_provided	Uncertain Significance	Uncertain Significance	NA	NA	PM2(Low/absent allele frequency None<=0.0005) -- PP2(Missense variant in gene from PP2 gene list) -- PP3(Multiple (>=2) in silico predictions of deliterious effect=SIFT:0.01<0.05|PolyPhen:0.996>0.432)	NA
PAH	12	103246653	103246653	C	G	missense_variant	12:g.103246653C>G	NM_000277.1:c.1254C>G	NP_000268.1:p.R261P	0	missense_variant	PM2,PP2	NA	3	0	3	not_provided	Uncertain Significance	Uncertain Significance	NA	NA	PM2(Low/absent allele frequency None<=0.0005) -- PP2(Missense variant in gene from PP2 gene list)	NA
PAH	12	103246653	103246653	C	T	missense_variant	12:g.103246653C>T	NM_000277.1:c.1254C>T	NP_000268.1:p.R261Q	0	missense_variant	PM1,PM2,PP2	NA	5	0	5	not_provided	Uncertain Significance	Likely Pathogenic	NA	NA	PM1(HotSpot3D: somatic hotspot among 19 TCGA cancer types with 1samples) -- PM2(Low/absent allele frequency None<=0.0005) -- PP2(Missense variant in gene from PP2 gene list)	NA
PAH	12	103246680	103246680	C	T	missense_variant	12:g.103246680C>T	NM_000277.1:c.1227C>T	NP_000268.1:p.R252Q	0	missense_variant	PM2,PP2	NA	3	0	3	Pathogenic	Uncertain Significance	Uncertain Significance	NA	NA	PM2(Low/absent allele frequency None<=0.0005) -- PP2(Missense variant in gene from PP2 gene list)	NA
PAH	12	103246681	103246681	G	A	missense_variant	12:g.103246681G>A	NM_000277.1:c.1226G>A	NP_000268.1:p.R252W	0	missense_variant	PM2,PP2	NA	3	0	3	not_provided	Uncertain Significance	Uncertain Significance	NA	NA	PM2(Low/absent allele frequency None<=0.0005) -- PP2(Missense variant in gene from PP2 gene list)	NA
PAH	12	103246681	103246681	G	C	missense_variant	12:g.103246681G>C	NM_000277.1:c.1226G>C	NP_000268.1:p.R252G	0	missense_variant	PM2,PP2	NA	3	0	3	not_provided	Uncertain Significance	Uncertain Significance	NA	NA	PM2(Low/absent allele frequency None<=0.0005) -- PP2(Missense variant in gene from PP2 gene list)	NA
PAH	12	103246690	103246690	G	A	missense_variant	12:g.103246690G>A	NM_000277.1:c.1217G>A	NP_000268.1:p.L249F	0	missense_variant	PM2,PP2	NA	3	0	3	Pathogenic	Uncertain Significance	Uncertain Significance	NA	NA	PM2(Low/absent allele frequency None<=0.0005) -- PP2(Missense variant in gene from PP2 gene list)	NA
PAH	12	103246701	103246701	A	G	missense_variant	12:g.103246701A>G	NM_000277.1:c.1206A>G	NP_000268.1:p.V245A	0	missense_variant	PM2,PP2	NA	3	0	3	uncertain_significance	Uncertain Significance	Uncertain Significance	NA	NA	PM2(Low/absent allele frequency None<=0.0005) -- PP2(Missense variant in gene from PP2 gene list)	NA
PAH	12	103246713	103246713	C	T	missense_variant	12:g.103246713C>T	NM_000277.1:c.1194C>T	NP_000268.1:p.R241H	0	missense_variant	PM2,PP2,PP3	NA	4	0	4	not_provided	Uncertain Significance	Uncertain Significance	NA	NA	PM2(Low/absent allele frequency None<=0.0005) -- PP2(Missense variant in gene from PP2 gene list) -- PP3(Multiple (>=2) in silico predictions of deliterious effect=SIFT:0.04<0.05|PolyPhen:0.97>0.432)	NA
PAH	12	103246714	103246714	G	A	missense_variant	12:g.103246714G>A	NM_000277.1:c.1193G>A	NP_000268.1:p.R241C	0	missense_variant	PM2,PP2	NA	3	0	3	Pathogenic	Uncertain Significance	Uncertain Significance	NA	NA	PM2(Low/absent allele frequency None<=0.0005) -- PP2(Missense variant in gene from PP2 gene list)	NA
PAH	12	103248932	103248932	C	T	missense_variant	12:g.103248932C>T	NM_000277.1:c.1160C>T	NP_000268.1:p.V230I	0	missense_variant	PM2,PP2	BP4	3	-1	2	Pathogenic	Uncertain Significance	Uncertain Significance	NA	NA	PM2(Low/absent allele frequency None<=0.0005) -- PP2(Missense variant in gene from PP2 gene list) -- BP4(Multiple (>=2) in silico predictions of non-deleterious effect=SIFT:0.29>=0.05|PolyPhen:0.017<=0.432)	NA
PAH	12	103248982	103248982	A	G	missense_variant	12:g.103248982A>G	NM_000277.1:c.1110A>G	NP_000268.1:p.L213P	0	missense_variant	PM2,PP2	NA	3	0	3	Pathogenic	Uncertain Significance	Uncertain Significance	NA	NA	PM2(Low/absent allele frequency None<=0.0005) -- PP2(Missense variant in gene from PP2 gene list)	NA
PAH	12	103249039	103249039	A	G	missense_variant	12:g.103249039A>G	NM_000277.1:c.1053A>G	NP_000268.1:p.L194P	0	missense_variant	PM2,PP2	NA	3	0	3	Pathogenic	Uncertain Significance	Uncertain Significance	NA	NA	PM2(Low/absent allele frequency None<=0.0005) -- PP2(Missense variant in gene from PP2 gene list)	NA
PAH	12	103249087	103249087	T	C	missense_variant	12:g.103249087T>C	NM_000277.1:c.1005T>C	NP_000268.1:p.E178G	0	missense_variant	PM2,PP2	NA	3	0	3	not_provided	Uncertain Significance	Uncertain Significance	NA	NA	PM2(Low/absent allele frequency None<=0.0005) -- PP2(Missense variant in gene from PP2 gene list)	NA
PAH	12	103249091	103249091	C	T	missense_variant	12:g.103249091C>T	NM_000277.1:c.1001C>T	NP_000268.1:p.V177M	0	missense_variant	PM2,PP2,PP3	NA	4	0	4	not_provided	Uncertain Significance	Uncertain Significance	NA	NA	PM2(Low/absent allele frequency None<=0.0005) -- PP2(Missense variant in gene from PP2 gene list) -- PP3(Multiple (>=2) in silico predictions of deliterious effect=SIFT:0.01<0.05|PolyPhen:0.945>0.432)	NA
PAH	12	103249099	103249099	A	G	missense_variant	12:g.103249099A>G	NM_000277.1:c.993A>G	NP_000268.1:p.I174T	0	missense_variant	PM2,PP2	NA	3	0	3	not_provided	Uncertain Significance	Uncertain Significance	NA	NA	PM2(Low/absent allele frequency None<=0.0005) -- PP2(Missense variant in gene from PP2 gene list)	NA
PAH	12	103249100	103249100	T	C	missense_variant	12:g.103249100T>C	NM_000277.1:c.992T>C	NP_000268.1:p.I174V	0	missense_variant	PM2,PP2,PP3	NA	4	0	4	uncertain_significance	Uncertain Significance	Uncertain Significance	NA	NA	PM2(Low/absent allele frequency None<=0.0005) -- PP2(Missense variant in gene from PP2 gene list) -- PP3(Multiple (>=2) in silico predictions of deliterious effect=SIFT:0.03<0.05|PolyPhen:0.855>0.432)	NA
PAH	12	103249109	103249109	C	T	missense_variant	12:g.103249109C>T	NM_000277.1:c.983C>T	NP_000268.1:p.G171R	0	missense_variant	PM2,PP2	NA	3	0	3	uncertain_significance	Uncertain Significance	Uncertain Significance	NA	NA	PM2(Low/absent allele frequency None<=0.0005) -- PP2(Missense variant in gene from PP2 gene list)	NA
PAH	12	103260375	103260375	G	C	missense_variant	12:g.103260375G>C	NM_000277.1:c.980G>C	NP_000268.1:p.H170D	0	missense_variant	PM2,PP2,PP3	NA	4	0	4	Pathogenic	Uncertain Significance	Uncertain Significance	NA	NA	PM2(Low/absent allele frequency None<=0.0005) -- PP2(Missense variant in gene from PP2 gene list) -- PP3(Multiple (>=2) in silico predictions of deliterious effect=SIFT:0.01<0.05|PolyPhen:0.99>0.432)	NA
PAH	12	103260377	103260377	C	T	missense_variant	12:g.103260377C>T	NM_000277.1:c.978C>T	NP_000268.1:p.R169H	0	missense_variant	PM2,PP2	NA	3	0	3	Likely Pathogenic	Uncertain Significance	Uncertain Significance	NA	NA	PM2(Low/absent allele frequency None<=0.0005) -- PP2(Missense variant in gene from PP2 gene list)	NA
PAH	12	103260383	103260383	T	A	missense_variant	12:g.103260383T>A	NM_000277.1:c.972T>A	NP_000268.1:p.N167I	0	missense_variant	PM2,PP2	NA	3	0	3	uncertain_significance	Uncertain Significance	Uncertain Significance	NA	NA	PM2(Low/absent allele frequency None<=0.0005) -- PP2(Missense variant in gene from PP2 gene list)	NA
PAH	12	103260383	103260383	T	C	missense_variant	12:g.103260383T>C	NM_000277.1:c.972T>C	NP_000268.1:p.N167S	0	missense_variant	PM2,PP2	BP4	3	-1	2	uncertain_significance	Uncertain Significance	Uncertain Significance	NA	NA	PM2(Low/absent allele frequency None<=0.0005) -- PP2(Missense variant in gene from PP2 gene list) -- BP4(Multiple (>=2) in silico predictions of non-deleterious effect=SIFT:0.23>=0.05|PolyPhen:0.003<=0.432)	NA
PAH	12	103260410	103260410	C	T	missense_variant	12:g.103260410C>T	NM_000277.1:c.945C>T	NP_000268.1:p.R158Q	0	missense_variant	PM2,PP2	NA	3	0	3	not_provided	Uncertain Significance	Uncertain Significance	NA	NA	PM2(Low/absent allele frequency None<=0.0005) -- PP2(Missense variant in gene from PP2 gene list)	NA
PAH	12	103260411	103260411	G	A	missense_variant	12:g.103260411G>A	NM_000277.1:c.944G>A	NP_000268.1:p.R158W	0	missense_variant	PM2,PP2	NA	3	0	3	Pathogenic	Uncertain Significance	Uncertain Significance	NA	NA	PM2(Low/absent allele frequency None<=0.0005) -- PP2(Missense variant in gene from PP2 gene list)	NA
PAH	12	103260419	103260419	C	G	missense_variant	12:g.103260419C>G	NM_000277.1:c.936C>G	NP_000268.1:p.R155P	0	missense_variant	PM2,PP2	NA	3	0	3	uncertain_significance	Uncertain Significance	Uncertain Significance	NA	NA	PM2(Low/absent allele frequency None<=0.0005) -- PP2(Missense variant in gene from PP2 gene list)	NA
PAH	12	103271247	103271247	T	A	missense_variant	12:g.103271247T>A	NM_000277.1:c.906T>A	NP_000268.1:p.D145V	0	missense_variant	PM2,PP2	NA	3	0	3	Pathogenic	Uncertain Significance	Uncertain Significance	NA	NA	PM2(Low/absent allele frequency None<=0.0005) -- PP2(Missense variant in gene from PP2 gene list)	NA
PAH	12	103271296	103271296	C	A	missense_variant	12:g.103271296C>A	NM_000277.1:c.857C>A	NP_000268.1:p.D129Y	0	missense_variant	PM2,PP2	NA	3	0	3	Pathogenic	Uncertain Significance	Uncertain Significance	NA	NA	PM2(Low/absent allele frequency None<=0.0005) -- PP2(Missense variant in gene from PP2 gene list)	NA
PAH	12	103288554	103288554	G	T	missense_variant	12:g.103288554G>T	NM_000277.1:c.783G>T	NP_000268.1:p.A104D	0	missense_variant	PM2,PP2	BP4	3	-1	2	Pathogenic	Uncertain Significance	Uncertain Significance	NA	NA	PM2(Low/absent allele frequency None<=0.0005) -- PP2(Missense variant in gene from PP2 gene list) -- BP4(Multiple (>=2) in silico predictions of non-deleterious effect=SIFT:0.57>=0.05|PolyPhen:0.001<=0.432)	NA
PAH	12	103288572	103288572	A	G	missense_variant	12:g.103288572A>G	NM_000277.1:c.765A>G	NP_000268.1:p.L98S	0	missense_variant	PM2,PP2	NA	3	0	3	uncertain_significance	Uncertain Significance	Uncertain Significance	NA	NA	PM2(Low/absent allele frequency None<=0.0005) -- PP2(Missense variant in gene from PP2 gene list)	NA
PAH	12	103288671	103288671	A	G	missense_variant	12:g.103288671A>G	NM_000277.1:c.666A>G	NP_000268.1:p.I65T	0	missense_variant	PM2,PP2	NA	3	0	3	not_provided	Uncertain Significance	Uncertain Significance	NA	NA	PM2(Low/absent allele frequency None<=0.0005) -- PP2(Missense variant in gene from PP2 gene list)	NA
PAH	12	103288671	103288671	A	T	missense_variant	12:g.103288671A>T	NM_000277.1:c.666A>T	NP_000268.1:p.I65N	0	missense_variant	PM2,PP2	NA	3	0	3	not_provided	Uncertain Significance	Uncertain Significance	NA	NA	PM2(Low/absent allele frequency None<=0.0005) -- PP2(Missense variant in gene from PP2 gene list)	NA
PAH	12	103306579	103306579	C	T	missense_variant	12:g.103306579C>T	NM_000277.1:c.630C>T	NP_000268.1:p.R53H	0	missense_variant	PM2,PP2	NA	3	0	3	uncertain_significance	Uncertain Significance	Uncertain Significance	NA	NA	PM2(Low/absent allele frequency None<=0.0005) -- PP2(Missense variant in gene from PP2 gene list)	NA
PAH	12	103306594	103306594	A	G	missense_variant	12:g.103306594A>G	NM_000277.1:c.615A>G	NP_000268.1:p.L48S	0	missense_variant	PM2,PP2	NA	3	0	3	Pathogenic	Uncertain Significance	Uncertain Significance	NA	NA	PM2(Low/absent allele frequency None<=0.0005) -- PP2(Missense variant in gene from PP2 gene list)	NA
PAH	12	103306612	103306612	T	A	missense_variant	12:g.103306612T>A	NM_000277.1:c.597T>A	NP_000268.1:p.K42I	0	missense_variant	PM2,PP2	NA	3	0	3	not_provided	Uncertain Significance	Uncertain Significance	NA	NA	PM2(Low/absent allele frequency None<=0.0005) -- PP2(Missense variant in gene from PP2 gene list)	NA
PAH	12	103310850	103310850	T	A	missense_variant	12:g.103310850T>A	NM_000277.1:c.531T>A	NP_000268.1:p.Q20L	0	missense_variant	PM2,PP2	NA	3	0	3	not_provided	Uncertain Significance	Uncertain Significance	NA	NA	PM2(Low/absent allele frequency None<=0.0005) -- PP2(Missense variant in gene from PP2 gene list)	NA
PAH	12	103310863	103310863	A	G	missense_variant	12:g.103310863A>G	NM_000277.1:c.518A>G	NP_000268.1:p.S16P	0	missense_variant	PM2,PP2	NA	3	0	3	not_provided	Uncertain Significance	Uncertain Significance	NA	NA	PM2(Low/absent allele frequency None<=0.0005) -- PP2(Missense variant in gene from PP2 gene list)	NA
GJB2	13	20763150	20763150	A	G	missense_variant	13:g.20763150A>G	NM_004004.5:c.786A>G	NP_003995.2:p.F191L	0	missense_variant	PM2,PP3	NA	3	0	3	uncertain_significance	Uncertain Significance	Uncertain Significance	NA	NA	PM2(Low/absent allele frequency None<=0.0005) -- PP3(Multiple (>=2) in silico predictions of deliterious effect=SIFT:0.01<0.05|PolyPhen:1.0>0.432)	NA
GJB2	13	20763382	20763382	A	C	missense_variant	13:g.20763382A>C	NM_004004.5:c.554A>C	NP_003995.2:p.S113R	0	missense_variant	PM2	BP4	2	-1	1	uncertain_significance	Uncertain Significance	Uncertain Significance	NA	NA	PM2(Low/absent allele frequency None<=0.0005) -- BP4(Multiple (>=2) in silico predictions of non-deleterious effect=SIFT:0.37>=0.05|PolyPhen:0.025<=0.432)	NA
GJB2	13	20763620	20763620	A	G	missense_variant	13:g.20763620A>G	NM_004004.5:c.316A>G	NP_003995.2:p.M34T	0	missense_variant	PM2	BP4	2	-1	1	Uncertain Significance	Uncertain Significance	Uncertain Significance	NA	NA	PM2(Low/absent allele frequency None<=0.0005) -- BP4(Multiple (>=2) in silico predictions of non-deleterious effect=SIFT:0.05>=0.05|PolyPhen:0.065<=0.432)	NA
COCH	14	31346846	31346846	C	T	missense_variant	14:g.31346846C>T	NM_001135058.1:c.555C>T	NP_001128530.1:p.P51S	0	missense_variant	PM2,PP3	NA	3	0	3	Pathogenic	Uncertain Significance	Uncertain Significance	NA	NA	PM2(Low/absent allele frequency None<=0.0005) -- PP3(Multiple (>=2) in silico predictions of deliterious effect=SIFT:0.01<0.05|PolyPhen:0.867>0.432)	NA
COCH	14	31348132	31348132	G	A	missense_variant	14:g.31348132G>A	NM_001135058.1:c.759G>A	NP_001128530.1:p.A119T	0	missense_variant	PM2	BP4	2	-1	1	Pathogenic	Uncertain Significance	Uncertain Significance	NA	NA	PM2(Low/absent allele frequency None<=0.0005) -- BP4(Multiple (>=2) in silico predictions of non-deleterious effect=SIFT:0.18>=0.05|SIFT:0.12>=0.05|PolyPhen:0.281<=0.432)	NA
COCH	14	31354707	31354707	G	A	missense_variant	14:g.31354707G>A	NM_001135058.1:c.1245G>A	NP_001128530.1:p.D281N	0	missense_variant	PM2	BP4	2	-1	1	uncertain_significance	Uncertain Significance	Uncertain Significance	NA	NA	PM2(Low/absent allele frequency None<=0.0005) -- BP4(Multiple (>=2) in silico predictions of non-deleterious effect=SIFT:0.27>=0.05|PolyPhen:0.005<=0.432)	NA
MAP2K1	15	66727442	66727442	T	C	missense_variant	15:g.66727442T>C	NM_002755.3:c.633T>C	NP_002746.1:p.F53S	0	missense_variant	PM2,PP2	NA	3	0	3	Pathogenic	Uncertain Significance	Uncertain Significance	NA	NA	PM2(Low/absent allele frequency None<=0.0005) -- PP2(Missense variant in gene from PP2 gene list)	NA
CDH1	16	68845762	68845762	G	T	missense_variant	16:g.68845762G>T	NM_001317184.1:c.1134G>T	NP_001304113.1:p.E336D	0	missense_variant	PM2	BP1	2	-1	1	Pathogenic	Uncertain Significance	Uncertain Significance	NA	NA	PM2(Low/absent allele frequency None<=0.0005) -- BP1(Missense variant in gene from BP1 gene list)	NA
CDH1	16	68846047	68846047	A	G	missense_variant	16:g.68846047A>G	NM_001317184.1:c.1144A>G	NP_001304113.1:p.T340A	0	missense_variant	PM2	BP1,BP4	2	-2	0	Likely Benign	Uncertain Significance	Uncertain Significance	NA	NA	PM2(Low/absent allele frequency None<=0.0005) -- BP1(Missense variant in gene from BP1 gene list) -- BP4(Multiple (>=2) in silico predictions of non-deleterious effect=SIFT:0.64>=0.05|PolyPhen:0.003<=0.432)	NA
CDH1	16	68849506	68849506	C	T	missense_variant	16:g.68849506C>T	NM_001317184.1:c.1352C>T	NP_001304113.1:p.T409I	0	missense_variant	PM2,PP3	BP1	3	-1	2	Benign	Uncertain Significance	Uncertain Significance	NA	NA	PM2(Low/absent allele frequency None<=0.0005) -- PP3(Multiple (>=2) in silico predictions of deliterious effect=SIFT:0.01<0.05|PolyPhen:0.999>0.432) -- BP1(Missense variant in gene from BP1 gene list)	NA
CDH1	16	68856041	68856041	G	A	missense_variant	16:g.68856041G>A	NM_001317184.1:c.1792G>A	NP_001304113.1:p.A556T	0	missense_variant	PM2	BP1,BP4	2	-2	0	uncertain_significance	Uncertain Significance	Uncertain Significance	NA	NA	PM2(Low/absent allele frequency None<=0.0005) -- BP1(Missense variant in gene from BP1 gene list) -- BP4(Multiple (>=2) in silico predictions of non-deleterious effect=SIFT:0.07>=0.05|PolyPhen:0.21<=0.432)	NA
CDH1	16	68856080	68856080	C	G	missense_variant	16:g.68856080C>G	NM_001317184.1:c.1831C>G	NP_001304113.1:p.L569V	0	missense_variant	PM2,PP3	BP1	3	-1	2	Benign	Uncertain Significance	Uncertain Significance	NA	NA	PM2(Low/absent allele frequency None<=0.0005) -- PP3(Multiple (>=2) in silico predictions of deliterious effect=SIFT:0.01<0.05|PolyPhen:0.999>0.432) -- BP1(Missense variant in gene from BP1 gene list)	NA
CDH1	16	68867265	68867265	A	G	missense_variant	16:g.68867265A>G	NM_001317184.1:c.2455A>G	NP_001304113.1:p.S777G	0	missense_variant	PM2	BP1,BP4	2	-2	0	Uncertain Significance	Uncertain Significance	Uncertain Significance	NA	NA	PM2(Low/absent allele frequency None<=0.0005) -- BP1(Missense variant in gene from BP1 gene list) -- BP4(Multiple (>=2) in silico predictions of non-deleterious effect=SIFT:0.32>=0.05|PolyPhen:0.062<=0.432)	NA
MAP2K2	19	4110574	4110574	G	T	missense_variant	19:g.4110574G>T	NM_030662.3:c.637G>T	NP_109587.1:p.P128Q	0	missense_variant	PM2,PP2,PP3	NA	4	0	4	uncertain_significance	Uncertain Significance	Uncertain Significance	NA	NA	PM2(Low/absent allele frequency None<=0.0005) -- PP2(Missense variant in gene from PP2 gene list) -- PP3(Multiple (>=2) in silico predictions of deliterious effect=SIFT:0.04<0.05|PolyPhen:1.0>0.432)	NA
MAP2K2	19	4117550	4117550	A	C	missense_variant	19:g.4117550A>C	NM_030662.3:c.424A>C	NP_109587.1:p.F57C	0	missense_variant	PM2,PP2	NA	3	0	3	uncertain_significance	Uncertain Significance	Uncertain Significance	NA	NA	PM2(Low/absent allele frequency None<=0.0005) -- PP2(Missense variant in gene from PP2 gene list)	NA
MAP2K2	19	4117551	4117551	A	C	missense_variant	19:g.4117551A>C	NM_030662.3:c.423A>C	NP_109587.1:p.F57V	0	missense_variant	PM2,PP2,PP3	NA	4	0	4	uncertain_significance	Uncertain Significance	Uncertain Significance	NA	NA	PM2(Low/absent allele frequency None<=0.0005) -- PP2(Missense variant in gene from PP2 gene list) -- PP3(Multiple (>=2) in silico predictions of deliterious effect=SIFT:0.01<0.05|PolyPhen:0.997>0.432)	NA
KCNQ4	1	41285030	41285030	C	G	synonymous_variant	1:g.41285030C>G	NM_004700.3:c.802C>G	NP_004691.2:p.240	0	synonymous_variant	PM2	NA	2	0	2	Likely Benign	Uncertain Significance	Uncertain Significance	NA	NA	PM2(Low/absent allele frequency None<=0.0005)	NA
KCNQ4	1	41285135	41285135	G	C	missense_variant	1:g.41285135G>C	NM_004700.3:c.907G>C	NP_004691.2:p.W275C	0	missense_variant	PM2	NA	2	0	2	uncertain_significance	Uncertain Significance	Uncertain Significance	NA	NA	PM2(Low/absent allele frequency None<=0.0005)	NA
USH2A	1	215802181	215802181	G	C	missense_variant	1:g.215802181G>C	NM_206933.2:c.15881G>C	NP_996816.2:p.A5165G	0	missense_variant	PM2	BP1	2	-1	1	uncertain_significance	Uncertain Significance	Uncertain Significance	NA	NA	PM2(Low/absent allele frequency None<=0.0005) -- BP1(Missense variant in gene from BP1 gene list)	NA
USH2A	1	215807798	215807798	T	C	splice_region_variant	1:g.215807798T>C	NM_206933.2:c.T>C	NP_996816.2:p.	0	splice_region_variant	PM2	NA	2	0	2	Benign	Uncertain Significance	Uncertain Significance	NA	NA	PM2(Low/absent allele frequency None<=0.0005)	NA
USH2A	1	215822033	215822033	C	T	missense_variant	1:g.215822033C>T	NM_206933.2:c.14806C>T	NP_996816.2:p.A4807T	0	missense_variant	PM2,PP3	BP1	3	-1	2	uncertain_significance	Uncertain Significance	Uncertain Significance	NA	NA	PM2(Low/absent allele frequency None<=0.0005) -- PP3(Multiple (>=2) in silico predictions of deliterious effect=SIFT:0.01<0.05|PolyPhen:0.737>0.432) -- BP1(Missense variant in gene from BP1 gene list)	NA
USH2A	1	215824001	215824001	C	T	missense_variant	1:g.215824001C>T	NM_206933.2:c.14663C>T	NP_996816.2:p.G4759E	0	missense_variant	PM2	BP1	2	-1	1	Likely Benign	Uncertain Significance	Uncertain Significance	NA	NA	PM2(Low/absent allele frequency None<=0.0005) -- BP1(Missense variant in gene from BP1 gene list)	NA
USH2A	1	215848748	215848748	T	C	missense_variant	1:g.215848748T>C	NM_206933.2:c.12892T>C	NP_996816.2:p.T4169A	0	missense_variant	PM2	BP1	2	-1	1	uncertain_significance	Uncertain Significance	Uncertain Significance	NA	NA	PM2(Low/absent allele frequency None<=0.0005) -- BP1(Missense variant in gene from BP1 gene list)	NA
USH2A	1	215932085	215932085	G	T	stop_gained	1:g.215932085G>T	NM_206933.2:c.11628G>T	NP_996816.2:p.Y3747*	0	stop_gained	PM2	NA	2	0	2	Pathogenic	Uncertain Significance	Uncertain Significance	NA	NA	PM2(Low/absent allele frequency None<=0.0005)	NA
USH2A	1	216040521	216040521	T	C	intron_variant	1:g.216040521T>C	NM_206933.2:c.T>C	NP_996816.2:p.	0	intron_variant	PM2	NA	2	0	2	Likely Pathogenic	Uncertain Significance	Uncertain Significance	NA	NA	PM2(Low/absent allele frequency None<=0.0005)	NA
USH2A	1	216061814	216061814	C	T	missense_variant	1:g.216061814C>T	NM_206933.2:c.8564C>T	NP_996816.2:p.G2726E	0	missense_variant	PM2	BP1	2	-1	1	uncertain_significance	Uncertain Significance	Uncertain Significance	NA	NA	PM2(Low/absent allele frequency None<=0.0005) -- BP1(Missense variant in gene from BP1 gene list)	NA
USH2A	1	216258168	216258168	T	C	missense_variant	1:g.216258168T>C	NM_206933.2:c.5426T>C	NP_996816.2:p.K1680R	0	missense_variant	PM2	BP1,BP4	2	-2	0	uncertain_significance	Uncertain Significance	Uncertain Significance	NA	NA	PM2(Low/absent allele frequency None<=0.0005) -- BP1(Missense variant in gene from BP1 gene list) -- BP4(Multiple (>=2) in silico predictions of non-deleterious effect=SIFT:0.26>=0.05|PolyPhen:0.315<=0.432)	NA
USH2A	1	216348710	216348711	-	T	frameshift_variant	1:g.216348710_216348711insT	NM_007123.5:c.4897_4898insT	NP_009054.5:p.R1504KX	0	frameshift_variant	PM2	NA	2	0	2	Pathogenic	Uncertain Significance	Uncertain Significance	NA	NA	PM2(Low/absent allele frequency None<=0.0005)	NA
USH2A	1	216363622	216363623	AG	-	frameshift_variant	1:g.216363622_216363623delAG	NM_007123.5:c.4725_4726delAG	NP_009054.5:p.LC1446-1447LX	0	frameshift_variant	PM2	NA	2	0	2	Pathogenic	Uncertain Significance	Uncertain Significance	NA	NA	PM2(Low/absent allele frequency None<=0.0005)	NA
USH2A	1	216373232	216373233	AT	-	frameshift_variant	1:g.216373232_216373233delAT	NM_007123.5:c.3934_3935delAT	NP_009054.5:p.I1183*	0	frameshift_variant	PM2	NA	2	0	2	uncertain_significance	Uncertain Significance	Uncertain Significance	NA	NA	PM2(Low/absent allele frequency None<=0.0005)	NA
CDH23	10	73464800	73464800	G	A	missense_variant	10:g.73464800G>A	NM_001171930.1:c.3256G>A	NP_001165401.1:p.E956K	0	missense_variant	PM2	NA	2	0	2	uncertain_significance	Uncertain Significance	Uncertain Significance	NA	NA	PM2(Low/absent allele frequency None<=0.0005)	NA
CDH23	10	73490271	73490271	A	G	missense_variant	10:g.73490271A>G	NM_001171930.1:c.4015A>G	NP_001165401.1:p.T1209A	0	missense_variant	PM2,PP3	BP4	3	-1	2	Uncertain Significance	Uncertain Significance	Uncertain Significance	NA	NA	PM2(Low/absent allele frequency None<=0.0005) -- PP3(Multiple (>=2) in silico predictions of deliterious effect=SIFT:0.03<0.05|PolyPhen:0.992>0.432) -- BP4(Multiple (>=2) in silico predictions of non-deleterious effect=SIFT:0.06>=0.05|PolyPhen:0.027<=0.432)	NA
CDH23	10	73572579	73572579	C	T	missense_variant	10:g.73572579C>T	NM_001171933.1:c.3162C>T	NP_001165404.1:p.R949W	0	missense_variant	PM2	NA	2	0	2	uncertain_significance	Uncertain Significance	Uncertain Significance	NA	NA	PM2(Low/absent allele frequency None<=0.0005)	NA
CDH23	10	73572580	73572580	G	A	missense_variant	10:g.73572580G>A	NM_001171933.1:c.3163G>A	NP_001165404.1:p.R949Q	0	missense_variant	PM2,PP3	NA	3	0	3	uncertain_significance	Uncertain Significance	Uncertain Significance	NA	NA	PM2(Low/absent allele frequency None<=0.0005) -- PP3(Multiple (>=2) in silico predictions of deliterious effect=SIFT:0.01<0.05|PolyPhen:0.978>0.432)	NA
KLLN	10	89622915	89622915	T	C	5_prime_UTR_variant	10:g.89622915T>C	NM_001126049.1:c.280T>C	NP_001119521.1:p.	0	5_prime_UTR_variant	PM2	NA	2	0	2	Likely Benign	Uncertain Significance	Uncertain Significance	NA	NA	PM2(Low/absent allele frequency None<=0.0005)	NA
KLLN	10	89623027	89623038	GCAAAAGCCGCA	-	5_prime_UTR_variant	10:g.89623027_89623038delGCAAAAGCCGCA	NM_001126049.1:c.157_168delGCAAAAGCCGCA	NP_001119521.1:p.	0	5_prime_UTR_variant	PM2	NA	2	0	2	NA	Uncertain Significance	Uncertain Significance	NA	NA	PM2(Low/absent allele frequency None<=0.0005)	NA
KLLN	10	89623167	89623167	C	G	5_prime_UTR_variant	10:g.89623167C>G	NM_001126049.1:c.28C>G	NP_001119521.1:p.	0	5_prime_UTR_variant	PM2	NA	2	0	2	Benign	Uncertain Significance	Uncertain Significance	NA	NA	PM2(Low/absent allele frequency None<=0.0005)	NA
PTEN	10	89623200	89623200	C	A	5_prime_UTR_variant	10:g.89623200C>A	NM_000314.4:c.6C>A	NP_000305.3:p.	0	5_prime_UTR_variant	PM2	NA	2	0	2	NA	Uncertain Significance	Uncertain Significance	NA	NA	PM2(Low/absent allele frequency None<=0.0005)	NA
PTEN	10	89623251	89623251	G	C	5_prime_UTR_variant	10:g.89623251G>C	NM_000314.4:c.57G>C	NP_000305.3:p.	0	5_prime_UTR_variant	PM2	NA	2	0	2	uncertain_significance	Uncertain Significance	Uncertain Significance	NA	NA	PM2(Low/absent allele frequency None<=0.0005)	NA
PTEN	10	89623323	89623323	G	A	5_prime_UTR_variant	10:g.89623323G>A	NM_000314.4:c.129G>A	NP_000305.3:p.	0	5_prime_UTR_variant	PM2	NA	2	0	2	uncertain_significance	Uncertain Significance	Uncertain Significance	NA	NA	PM2(Low/absent allele frequency None<=0.0005)	NA
PTEN	10	89623365	89623365	G	T	5_prime_UTR_variant	10:g.89623365G>T	NM_000314.4:c.171G>T	NP_000305.3:p.	0	5_prime_UTR_variant	PM2	NA	2	0	2	uncertain_significance	Uncertain Significance	Uncertain Significance	NA	NA	PM2(Low/absent allele frequency None<=0.0005)	NA
PTEN	10	89623428	89623428	G	C	5_prime_UTR_variant	10:g.89623428G>C	NM_000314.4:c.234G>C	NP_000305.3:p.	0	5_prime_UTR_variant	PM2	NA	2	0	2	Likely Benign	Uncertain Significance	Uncertain Significance	NA	NA	PM2(Low/absent allele frequency None<=0.0005)	NA
PTEN	10	89623462	89623462	G	A	5_prime_UTR_variant	10:g.89623462G>A	NM_000314.4:c.268G>A	NP_000305.3:p.	0	5_prime_UTR_variant	PM2	NA	2	0	2	uncertain_significance	Uncertain Significance	Uncertain Significance	NA	NA	PM2(Low/absent allele frequency None<=0.0005)	NA
PTEN	10	89623492	89623492	G	A	5_prime_UTR_variant	10:g.89623492G>A	NM_000314.4:c.298G>A	NP_000305.3:p.	0	5_prime_UTR_variant	PM2	NA	2	0	2	Likely Benign	Uncertain Significance	Uncertain Significance	NA	NA	PM2(Low/absent allele frequency None<=0.0005)	NA
PTEN	10	89624218	89624218	C	G	missense_variant	10:g.89624218C>G	NM_001304717.2:c.1023C>G	NP_001291646.2:p.L171V	0	missense_variant	PM2	BP1,BP4	2	-2	0	Benign	Uncertain Significance	Uncertain Significance	NA	NA	PM2(Low/absent allele frequency None<=0.0005) -- BP1(Missense variant in gene from BP1 gene list) -- BP4(Multiple (>=2) in silico predictions of non-deleterious effect=SIFT:0.18>=0.05|PolyPhen:0.101<=0.432)	NA
PTEN	10	89624244	89624244	A	G	synonymous_variant	10:g.89624244A>G	NM_000314.4:c.1050A>G	NP_000305.3:p.6	0	synonymous_variant	PM2	NA	2	0	2	Likely Benign	Uncertain Significance	Uncertain Significance	NA	NA	PM2(Low/absent allele frequency None<=0.0005)	NA
PTEN	10	89624262	89624263	-	A	frameshift_variant	10:g.89624262_89624263insA	NM_000314.4:c.1068_1069insA	NP_000305.3:p.-12-13*	0	frameshift_variant	PM2	NA	2	0	2	NA	Uncertain Significance	Uncertain Significance	NA	NA	PM2(Low/absent allele frequency None<=0.0005)	NA
PTEN	10	89624270	89624270	G	A	missense_variant	10:g.89624270G>A	NM_000314.4:c.1076G>A	NP_000305.3:p.R15K	0	missense_variant	PM2	BP1	2	-1	1	uncertain_significance	Uncertain Significance	Uncertain Significance	NA	NA	PM2(Low/absent allele frequency None<=0.0005) -- BP1(Missense variant in gene from BP1 gene list)	NA
PTEN	10	89624276	89624277	AA	-	frameshift_variant	10:g.89624276_89624277delAA	NM_000314.4:c.1082_1083delAA	NP_000305.3:p.Q17*	0	frameshift_variant	PM2	NA	2	0	2	Pathogenic	Uncertain Significance	Uncertain Significance	NA	NA	PM2(Low/absent allele frequency None<=0.0005)	NA
PTEN	10	89624301	89624301	G	A	synonymous_variant	10:g.89624301G>A	NM_000314.4:c.1107G>A	NP_000305.3:p.25	0	synonymous_variant	PM2	NA	2	0	2	Likely Benign	Uncertain Significance	Uncertain Significance	NA	NA	PM2(Low/absent allele frequency None<=0.0005)	NA
PTEN	10	89624312	89624312	A	G	splice_region_variant	10:g.89624312A>G	NM_000314.4:c.A>G	NP_000305.3:p.	0	splice_region_variant	PM2	NA	2	0	2	Uncertain Significance	Uncertain Significance	Uncertain Significance	NA	NA	PM2(Low/absent allele frequency None<=0.0005)	NA
NA	10	89624325	89624325	C	G	non_coding_transcript_exon_variant	10:g.89624325C>G	XR_246154.1:c.20C>G	:p.	0	non_coding_transcript_exon_variant	PM2	NA	2	0	2	Likely Benign	Uncertain Significance	Uncertain Significance	NA	NA	PM2(Low/absent allele frequency None<=0.0005)	NA
NA	10	89624340	89624340	C	T	non_coding_transcript_exon_variant	10:g.89624340C>T	XR_246154.1:c.35C>T	:p.	0	non_coding_transcript_exon_variant	PM2	NA	2	0	2	Likely Benign	Uncertain Significance	Uncertain Significance	NA	NA	PM2(Low/absent allele frequency None<=0.0005)	NA
PTEN	10	89653781	89653781	G	C	splice_acceptor_variant	10:g.89653781G>C	NM_000314.4:c.G>C	NP_000305.3:p.	0	splice_acceptor_variant	PM2	NA	2	0	2	Pathogenic	Uncertain Significance	Uncertain Significance	NA	NA	PM2(Low/absent allele frequency None<=0.0005)	NA
PTEN	10	89653796	89653798	ATT	-	inframe_deletion	10:g.89653796_89653798delATT	NM_000314.4:c.1126_1128delATT	NP_000305.3:p.I32-	0	inframe_deletion	PM2	NA	2	0	2	NA	Uncertain Significance	Uncertain Significance	NA	NA	PM2(Low/absent allele frequency None<=0.0005)	NA
PTEN	10	89653805	89653805	A	G	missense_variant	10:g.89653805A>G	NM_000314.4:c.1135A>G	NP_000305.3:p.M35V	0	missense_variant	PM2	BP1	2	-1	1	uncertain_significance	Uncertain Significance	Uncertain Significance	NA	NA	PM2(Low/absent allele frequency None<=0.0005) -- BP1(Missense variant in gene from BP1 gene list)	NA
PTEN	10	89653834	89653834	C	T	synonymous_variant	10:g.89653834C>T	NM_000314.4:c.1164C>T	NP_000305.3:p.44	0	synonymous_variant	PM2	NA	2	0	2	Likely Benign	Uncertain Significance	Uncertain Significance	NA	NA	PM2(Low/absent allele frequency None<=0.0005)	NA
PTEN	10	89685269	89685269	G	A	splice_acceptor_variant	10:g.89685269G>A	NM_000314.4:c.G>A	NP_000305.3:p.	0	splice_acceptor_variant	PM2	NA	2	0	2	Pathogenic	Uncertain Significance	Uncertain Significance	NA	NA	PM2(Low/absent allele frequency None<=0.0005)	NA
PTEN	10	89685300	89685300	C	G	stop_gained	10:g.89685300C>G	NM_000314.4:c.1227C>G	NP_000305.3:p.Y65*	0	stop_gained	PM2	NA	2	0	2	Uncertain Significance	Uncertain Significance	Uncertain Significance	NA	NA	PM2(Low/absent allele frequency None<=0.0005)	NA
PTEN	10	89685315	89685318	GTAA	-	splice_donor_variant	10:g.89685315_89685318delGTAA	NM_000314.4:c.delGTAA	NP_000305.3:p.	0	splice_donor_variant	PM2	NA	2	0	2	NA	Uncertain Significance	Uncertain Significance	NA	NA	PM2(Low/absent allele frequency None<=0.0005)	NA
PTEN	10	89685317	89685317	A	T	splice_region_variant	10:g.89685317A>T	NM_000314.4:c.A>T	NP_000305.3:p.	0	splice_region_variant	PM2	NA	2	0	2	uncertain_significance	Uncertain Significance	Uncertain Significance	NA	NA	PM2(Low/absent allele frequency None<=0.0005)	NA
PTEN	10	89690791	89690795	CTTTT	-	splice_region_variant	10:g.89690791_89690795delCTTTT	NM_000314.4:c.delCTTTT	NP_000305.3:p.	0	splice_region_variant	PM2	NA	2	0	2	Likely Benign	Uncertain Significance	Uncertain Significance	NA	NA	PM2(Low/absent allele frequency None<=0.0005)	NA
PTEN	10	89692731	89692731	G	T	intron_variant	10:g.89692731G>T	NM_000314.4:c.G>T	NP_000305.3:p.	0	intron_variant	PM2	NA	2	0	2	Likely Benign	Uncertain Significance	Uncertain Significance	NA	NA	PM2(Low/absent allele frequency None<=0.0005)	NA
PTEN	10	89692782	89692783	-	T	frameshift_variant	10:g.89692782_89692783insT	NM_000314.4:c.1298_1299insT	NP_000305.3:p.P89PX	0	frameshift_variant	PM2	NA	2	0	2	NA	Uncertain Significance	Uncertain Significance	NA	NA	PM2(Low/absent allele frequency None<=0.0005)	NA
PTEN	10	89692800	89692800	C	T	missense_variant	10:g.89692800C>T	NM_000314.4:c.1316C>T	NP_000305.3:p.P95L	0	missense_variant	PM1,PM2,PP3	BP1	5	-1	4	Pathogenic	Uncertain Significance	Uncertain Significance	NA	NA	PM1(HotSpot3D: somatic hotspot among 19 TCGA cancer types with 2samples) -- PM2(Low/absent allele frequency None<=0.0005) -- PP3(Multiple (>=2) in silico predictions of deliterious effect=PolyPhen:0.999>0.432|PolyPhen:0.999>0.432|SIFT:0.03<0.05|PolyPhen:0.994>0.432) -- BP1(Missense variant in gene from BP1 gene list)	NA
PTEN	10	89692819	89692820	-	AAA	inframe_insertion	10:g.89692819_89692820insAAA	NM_000314.4:c.1335_1336insAAA	NP_000305.3:p.-101-102K	0	inframe_insertion	PM2	NA	2	0	2	NA	Uncertain Significance	Uncertain Significance	NA	NA	PM2(Low/absent allele frequency None<=0.0005)	NA
PTEN	10	89692820	89692820	A	C	missense_variant	10:g.89692820A>C	NM_000314.4:c.1336A>C	NP_000305.3:p.K102Q	0	missense_variant	PM2	BP1,BP4	2	-2	0	uncertain_significance	Uncertain Significance	Uncertain Significance	NA	NA	PM2(Low/absent allele frequency None<=0.0005) -- BP1(Missense variant in gene from BP1 gene list) -- BP4(Multiple (>=2) in silico predictions of non-deleterious effect=SIFT:0.38>=0.05|SIFT:0.38>=0.05|SIFT:0.34>=0.05|PolyPhen:0.157<=0.432)	NA
PTEN	10	89692836	89692836	A	T	missense_variant	10:g.89692836A>T	NM_000314.4:c.1352A>T	NP_000305.3:p.D107V	0	missense_variant	PM2	BP1	2	-1	1	Pathogenic	Uncertain Significance	Uncertain Significance	NA	NA	PM2(Low/absent allele frequency None<=0.0005) -- BP1(Missense variant in gene from BP1 gene list)	NA
PTEN	10	89692847	89692847	T	C	missense_variant	10:g.89692847T>C	NM_000314.4:c.1363T>C	NP_000305.3:p.W111R	0	missense_variant	PM1,PM2	BP1	4	-1	3	Likely Pathogenic	Uncertain Significance	Uncertain Significance	NA	NA	PM1(HotSpot3D: somatic hotspot among 19 TCGA cancer types with 1samples) -- PM2(Low/absent allele frequency None<=0.0005) -- BP1(Missense variant in gene from BP1 gene list)	NA
PTEN	10	89692854	89692854	G	T	missense_variant	10:g.89692854G>T	NM_000314.4:c.1370G>T	NP_000305.3:p.S113I	0	missense_variant	PM2,PP3	BP1	3	-1	2	Pathogenic	Uncertain Significance	Uncertain Significance	NA	NA	PM2(Low/absent allele frequency None<=0.0005) -- PP3(Multiple (>=2) in silico predictions of deliterious effect=SIFT:0.02<0.05|PolyPhen:0.84>0.432) -- BP1(Missense variant in gene from BP1 gene list)	NA
PTEN	10	89692876	89692876	A	C	synonymous_variant	10:g.89692876A>C	NM_000314.4:c.1392A>C	NP_000305.3:p.120	0	synonymous_variant	PM2	NA	2	0	2	Benign	Uncertain Significance	Uncertain Significance	NA	NA	PM2(Low/absent allele frequency None<=0.0005)	NA
PTEN	10	89692880	89692880	A	G	missense_variant	10:g.89692880A>G	NM_000314.4:c.1396A>G	NP_000305.3:p.I122V	0	missense_variant	PM2	BP1,BP4	2	-2	0	uncertain_significance	Uncertain Significance	Uncertain Significance	NA	NA	PM2(Low/absent allele frequency None<=0.0005) -- BP1(Missense variant in gene from BP1 gene list) -- BP4(Multiple (>=2) in silico predictions of non-deleterious effect=SIFT:0.68>=0.05|PolyPhen:0.306<=0.432)	NA
PTEN	10	89692904	89692904	C	G	missense_variant	10:g.89692904C>G	NM_000314.4:c.1420C>G	NP_000305.3:p.R130G	0	missense_variant	PM1,PM2	BP1	4	-1	3	Pathogenic	Uncertain Significance	Uncertain Significance	NA	NA	PM1(HotSpot3D: somatic hotspot among 19 TCGA cancer types with 32samples) -- PM2(Low/absent allele frequency None<=0.0005) -- BP1(Missense variant in gene from BP1 gene list)	NA
PTEN	10	89692911	89692911	G	A	missense_variant	10:g.89692911G>A	NM_000314.4:c.1427G>A	NP_000305.3:p.G132D	0	missense_variant	PM1,PM2,PP3	BP1	5	-1	4	uncertain_significance	Uncertain Significance	Uncertain Significance	NA	NA	PM1(HotSpot3D: somatic hotspot among 19 TCGA cancer types with 7samples) -- PM2(Low/absent allele frequency None<=0.0005) -- PP3(Multiple (>=2) in silico predictions of deliterious effect=SIFT:0.03<0.05|PolyPhen:1.0>0.432) -- BP1(Missense variant in gene from BP1 gene list)	NA
PTEN	10	89692958	89692958	G	-	frameshift_variant	10:g.89692958_89692958delG	NM_000314.4:c.1473_1474delG	NP_000305.3:p.KA147-148KX	0	frameshift_variant	PM2	NA	2	0	2	Pathogenic	Uncertain Significance	Uncertain Significance	NA	NA	PM2(Low/absent allele frequency None<=0.0005)	NA
PTEN	10	89692985	89692985	G	T	stop_gained	10:g.89692985G>T	NM_000314.4:c.1501G>T	NP_000305.3:p.E157*	0	stop_gained	PM2	NA	2	0	2	Pathogenic	Uncertain Significance	Uncertain Significance	NA	NA	PM2(Low/absent allele frequency None<=0.0005)	NA
PTEN	10	89692993	89692993	G	T	missense_variant	10:g.89692993G>T	NM_000314.4:c.1509G>T	NP_000305.3:p.R159S	0	missense_variant	PM1,PM2	BP1	4	-1	3	Pathogenic	Uncertain Significance	Uncertain Significance	NA	NA	PM1(HotSpot3D: somatic hotspot among 19 TCGA cancer types with 2samples) -- PM2(Low/absent allele frequency None<=0.0005) -- BP1(Missense variant in gene from BP1 gene list)	NA
PTEN	10	89693010	89693010	T	G	splice_donor_variant	10:g.89693010T>G	NM_000314.4:c.T>G	NP_000305.3:p.	0	splice_donor_variant	PM2	NA	2	0	2	Pathogenic	Uncertain Significance	Uncertain Significance	NA	NA	PM2(Low/absent allele frequency None<=0.0005)	NA
PTEN	10	89711873	89711873	A	G	splice_acceptor_variant	10:g.89711873A>G	NM_000314.4:c.A>G	NP_000305.3:p.	0	splice_acceptor_variant	PM2	NA	2	0	2	Pathogenic	Uncertain Significance	Uncertain Significance	NA	NA	PM2(Low/absent allele frequency None<=0.0005)	NA
PTEN	10	89711887	89711887	C	-	frameshift_variant	10:g.89711887_89711887delC	NM_000314.4:c.1537delC	NP_000305.3:p.P169*	0	frameshift_variant	PM2	NA	2	0	2	NA	Uncertain Significance	Uncertain Significance	NA	NA	PM2(Low/absent allele frequency None<=0.0005)	NA
PTEN	10	89711893	89711893	C	T	stop_gained	10:g.89711893C>T	NM_000314.4:c.1543C>T	NP_000305.3:p.Q171*	0	stop_gained	PM2	NA	2	0	2	Pathogenic	Uncertain Significance	Uncertain Significance	NA	NA	PM2(Low/absent allele frequency None<=0.0005)	NA
PTEN	10	89711893	89711894	-	A	frameshift_variant	10:g.89711893_89711894insA	NM_000314.4:c.1543_1544insA	NP_000305.3:p.Q171QX	0	frameshift_variant	PM2	NA	2	0	2	NA	Uncertain Significance	Uncertain Significance	NA	NA	PM2(Low/absent allele frequency None<=0.0005)	NA
PTEN	10	89711903	89711903	A	G	missense_variant	10:g.89711903A>G	NM_000314.4:c.1553A>G	NP_000305.3:p.Y174C	0	missense_variant	PM2	BP1	2	-1	1	uncertain_significance	Uncertain Significance	Uncertain Significance	NA	NA	PM2(Low/absent allele frequency None<=0.0005) -- BP1(Missense variant in gene from BP1 gene list)	NA
PTEN	10	89711916	89711918	-	T	stop_gained	10:g.89711916_89711918insT	NM_000314.4:c.1566_1567insT	NP_000305.3:p.YS178-179*C	0	stop_gained	PM2	NA	2	0	2	Pathogenic	Uncertain Significance	Uncertain Significance	NA	NA	PM2(Low/absent allele frequency None<=0.0005)	NA
PTEN	10	89711927	89711927	T	C	missense_variant	10:g.89711927T>C	NM_000314.4:c.1577T>C	NP_000305.3:p.L182S	0	missense_variant	PM2	BP1	2	-1	1	Pathogenic	Uncertain Significance	Uncertain Significance	NA	NA	PM2(Low/absent allele frequency None<=0.0005) -- BP1(Missense variant in gene from BP1 gene list)	NA
PTEN	10	89711946	89711946	T	A	stop_gained	10:g.89711946T>A	NM_000314.4:c.1596T>A	NP_000305.3:p.Y188*	0	stop_gained	PM2	NA	2	0	2	Pathogenic	Uncertain Significance	Uncertain Significance	NA	NA	PM2(Low/absent allele frequency None<=0.0005)	NA
PTEN	10	89711968	89711968	C	-	frameshift_variant	10:g.89711968_89711968delC	NM_000314.4:c.1618delC	NP_000305.3:p.H196*	0	frameshift_variant	PM2	NA	2	0	2	Pathogenic	Uncertain Significance	Uncertain Significance	NA	NA	PM2(Low/absent allele frequency None<=0.0005)	NA
PTEN	10	89712021	89712021	G	C	splice_region_variant	10:g.89712021G>C	NM_000314.4:c.G>C	NP_000305.3:p.	0	splice_region_variant	PM2	NA	2	0	2	NA	Uncertain Significance	Uncertain Significance	NA	NA	PM2(Low/absent allele frequency None<=0.0005)	NA
PTEN	10	89717626	89717626	C	T	synonymous_variant	10:g.89717626C>T	NM_000314.4:c.1683C>T	NP_000305.3:p.217	0	synonymous_variant	PM2	NA	2	0	2	Benign	Uncertain Significance	Uncertain Significance	NA	NA	PM2(Low/absent allele frequency None<=0.0005)	NA
PTEN	10	89717671	89717671	A	-	frameshift_variant	10:g.89717671_89717671delA	NM_000314.4:c.1728delA	NP_000305.3:p.T232*	0	frameshift_variant	PM2	NA	2	0	2	Pathogenic	Uncertain Significance	Uncertain Significance	NA	NA	PM2(Low/absent allele frequency None<=0.0005)	NA
PTEN	10	89717673	89717673	G	A	missense_variant	10:g.89717673G>A	NM_000314.4:c.1730G>A	NP_000305.3:p.R233Q	0	missense_variant	PM1,PM2	BP1,BP4	4	-2	2	uncertain_significance	Uncertain Significance	Uncertain Significance	NA	NA	PM1(HotSpot3D: somatic hotspot among 19 TCGA cancer types with 1samples) -- PM2(Low/absent allele frequency None<=0.0005) -- BP1(Missense variant in gene from BP1 gene list) -- BP4(Multiple (>=2) in silico predictions of non-deleterious effect=SIFT:0.12>=0.05|PolyPhen:0.137<=0.432)	NA
PTEN	10	89717675	89717675	C	T	missense_variant	10:g.89717675C>T	NM_000314.4:c.1732C>T	NP_000305.3:p.R234W	0	missense_variant	PM2	BP1,BP4	2	-2	0	uncertain_significance	Uncertain Significance	Uncertain Significance	NA	NA	PM2(Low/absent allele frequency None<=0.0005) -- BP1(Missense variant in gene from BP1 gene list) -- BP4(Multiple (>=2) in silico predictions of non-deleterious effect=SIFT:0.12>=0.05|SIFT:0.12>=0.05|SIFT:0.07>=0.05|PolyPhen:0.222<=0.432)	NA
PTEN	10	89717690	89717690	A	G	missense_variant	10:g.89717690A>G	NM_000314.4:c.1747A>G	NP_000305.3:p.M239V	0	missense_variant	PM1,PM2	BP1,BP4	4	-2	2	uncertain_significance	Uncertain Significance	Uncertain Significance	NA	NA	PM1(HotSpot3D: somatic hotspot among 19 TCGA cancer types with 1samples) -- PM2(Low/absent allele frequency None<=0.0005) -- BP1(Missense variant in gene from BP1 gene list) -- BP4(Multiple (>=2) in silico predictions of non-deleterious effect=SIFT:0.5>=0.05|PolyPhen:0.005<=0.432)	NA
PTEN	10	89717715	89717715	T	C	missense_variant	10:g.89717715T>C	NM_000314.4:c.1772T>C	NP_000305.3:p.L247S	0	missense_variant	PM2,PP3	BP1	3	-1	2	Pathogenic	Uncertain Significance	Uncertain Significance	NA	NA	PM2(Low/absent allele frequency None<=0.0005) -- PP3(Multiple (>=2) in silico predictions of deliterious effect=SIFT:0.02<0.05|PolyPhen:0.999>0.432) -- BP1(Missense variant in gene from BP1 gene list)	NA
PTEN	10	89717735	89717739	AAAGT	-	frameshift_variant	10:g.89717735_89717739delAAAGT	NM_000314.4:c.1792_1796delAAAGT	NP_000305.3:p.KV254-255*	0	frameshift_variant	PM2	NA	2	0	2	NA	Uncertain Significance	Uncertain Significance	NA	NA	PM2(Low/absent allele frequency None<=0.0005)	NA
PTEN	10	89717741	89717741	G	T	stop_gained	10:g.89717741G>T	NM_000314.4:c.1798G>T	NP_000305.3:p.E256*	0	stop_gained	PM2	NA	2	0	2	Pathogenic	Uncertain Significance	Uncertain Significance	NA	NA	PM2(Low/absent allele frequency None<=0.0005)	NA
PTEN	10	89717799	89717799	G	A	intron_variant	10:g.89717799G>A	NM_000314.4:c.G>A	NP_000305.3:p.	0	intron_variant	PM2	NA	2	0	2	Likely Benign	Uncertain Significance	Uncertain Significance	NA	NA	PM2(Low/absent allele frequency None<=0.0005)	NA
PTEN	10	89720649	89720649	A	T	splice_acceptor_variant	10:g.89720649A>T	NM_000314.4:c.A>T	NP_000305.3:p.	0	splice_acceptor_variant	PM2	NA	2	0	2	Pathogenic	Uncertain Significance	Uncertain Significance	NA	NA	PM2(Low/absent allele frequency None<=0.0005)	NA
PTEN	10	89720650	89720650	G	-	splice_acceptor_variant	10:g.89720650_89720650delG	NM_000314.4:c.delG	NP_000305.3:p.	0	splice_acceptor_variant	PM2	NA	2	0	2	NA	Uncertain Significance	Uncertain Significance	NA	NA	PM2(Low/absent allele frequency None<=0.0005)	NA
PTEN	10	89720690	89720690	C	G	missense_variant	10:g.89720690C>G	NM_000314.4:c.1873C>G	NP_000305.3:p.P281A	0	missense_variant	PM2	BP1,BP4	2	-2	0	uncertain_significance	Uncertain Significance	Uncertain Significance	NA	NA	PM2(Low/absent allele frequency None<=0.0005) -- BP1(Missense variant in gene from BP1 gene list) -- BP4(Multiple (>=2) in silico predictions of non-deleterious effect=SIFT:0.29>=0.05|SIFT:0.29>=0.05|SIFT:0.18>=0.05|PolyPhen:0.015<=0.432)	NA
PTEN	10	89720734	89720749	ATGTGATCAAGAAATC	-	frameshift_variant	10:g.89720734_89720749delATGTGATCAAGAAATC	NM_000314.4:c.1916_1932delATGTGATCAAGAAATC	NP_000305.3:p.LCDQEI295-300*	0	frameshift_variant	PM2	NA	2	0	2	NA	Uncertain Significance	Uncertain Significance	NA	NA	PM2(Low/absent allele frequency None<=0.0005)	NA
PTEN	10	89720741	89720741	C	T	stop_gained	10:g.89720741C>T	NM_000314.4:c.1924C>T	NP_000305.3:p.Q298*	0	stop_gained	PM2	NA	2	0	2	uncertain_significance	Uncertain Significance	Uncertain Significance	NA	NA	PM2(Low/absent allele frequency None<=0.0005)	NA
PTEN	10	89720763	89720763	G	A	missense_variant	10:g.89720763G>A	NM_000314.4:c.1946G>A	NP_000305.3:p.S305N	0	missense_variant	PM2	BP1,BP4	2	-2	0	uncertain_significance	Uncertain Significance	Uncertain Significance	NA	NA	PM2(Low/absent allele frequency None<=0.0005) -- BP1(Missense variant in gene from BP1 gene list) -- BP4(Multiple (>=2) in silico predictions of non-deleterious effect=SIFT:0.18>=0.05|PolyPhen:0.001<=0.432)	NA
PTEN	10	89720813	89720813	A	T	stop_gained	10:g.89720813A>T	NM_000314.4:c.1996A>T	NP_000305.3:p.K322*	0	stop_gained	PM2	NA	2	0	2	Pathogenic	Uncertain Significance	Uncertain Significance	NA	NA	PM2(Low/absent allele frequency None<=0.0005)	NA
PTEN	10	89720833	89720836	AAAT	-	frameshift_variant	10:g.89720833_89720836delAAAT	NM_000314.4:c.2016_2019delAAAT	NP_000305.3:p.AN328-329*	0	frameshift_variant	PM2	NA	2	0	2	Pathogenic	Uncertain Significance	Uncertain Significance	NA	NA	PM2(Low/absent allele frequency None<=0.0005)	NA
PTEN	10	89720876	89720876	G	A	splice_donor_variant	10:g.89720876G>A	NM_000314.4:c.G>A	NP_000305.3:p.	0	splice_donor_variant	PM2	NA	2	0	2	Pathogenic	Uncertain Significance	Uncertain Significance	NA	NA	PM2(Low/absent allele frequency None<=0.0005)	NA
PTEN	10	89720907	89720907	T	G	intron_variant	10:g.89720907T>G	NM_000314.4:c.T>G	NP_000305.3:p.	0	intron_variant	PM2	NA	2	0	2	Benign	Uncertain Significance	Uncertain Significance	NA	NA	PM2(Low/absent allele frequency None<=0.0005)	NA
PTEN	10	89725043	89725043	G	A	splice_acceptor_variant	10:g.89725043G>A	NM_000314.4:c.G>A	NP_000305.3:p.	0	splice_acceptor_variant	PM2	NA	2	0	2	Pathogenic	Uncertain Significance	Uncertain Significance	NA	NA	PM2(Low/absent allele frequency None<=0.0005)	NA
PTEN	10	89725067	89725069	AGT	-	inframe_deletion	10:g.89725067_89725069delAGT	NM_000314.4:c.2082_2084delAGT	NP_000305.3:p.TV350-351T	0	inframe_deletion	PM2	NA	2	0	2	NA	Uncertain Significance	Uncertain Significance	NA	NA	PM2(Low/absent allele frequency None<=0.0005)	NA
PTEN	10	89725078	89725078	C	T	missense_variant	10:g.89725078C>T	NM_000314.4:c.2093C>T	NP_000305.3:p.P354L	0	missense_variant	PM2	BP1,BP4	2	-2	0	uncertain_significance	Uncertain Significance	Uncertain Significance	NA	NA	PM2(Low/absent allele frequency None<=0.0005) -- BP1(Missense variant in gene from BP1 gene list) -- BP4(Multiple (>=2) in silico predictions of non-deleterious effect=SIFT:0.11>=0.05|PolyPhen:0.026<=0.432)	NA
PTEN	10	89725110	89725110	G	A	missense_variant	10:g.89725110G>A	NM_000314.4:c.2125G>A	NP_000305.3:p.V365I	0	missense_variant	PM2	BP1,BP4	2	-2	0	uncertain_significance	Uncertain Significance	Uncertain Significance	NA	NA	PM2(Low/absent allele frequency None<=0.0005) -- BP1(Missense variant in gene from BP1 gene list) -- BP4(Multiple (>=2) in silico predictions of non-deleterious effect=SIFT:0.24>=0.05|PolyPhen:0.049<=0.432)	NA
PTEN	10	89725121	89725121	T	C	synonymous_variant	10:g.89725121T>C	NM_000314.4:c.2136T>C	NP_000305.3:p.368	0	synonymous_variant	PM2	NA	2	0	2	Likely Benign	Uncertain Significance	Uncertain Significance	NA	NA	PM2(Low/absent allele frequency None<=0.0005)	NA
PTEN	10	89725188	89725188	C	T	missense_variant	10:g.89725188C>T	NM_000314.4:c.2203C>T	NP_000305.3:p.P391S	0	missense_variant	PM2	BP1,BP4	2	-2	0	uncertain_significance	Uncertain Significance	Uncertain Significance	NA	NA	PM2(Low/absent allele frequency None<=0.0005) -- BP1(Missense variant in gene from BP1 gene list) -- BP4(Multiple (>=2) in silico predictions of non-deleterious effect=SIFT:0.21>=0.05|PolyPhen:0.025<=0.432)	NA
PTEN	10	89725231	89725231	T	-	3_prime_UTR_variant	10:g.89725231_89725231delT	NM_000314.4:c.2246delT	NP_000305.3:p.	0	3_prime_UTR_variant	PM2	NA	2	0	2	NA	Uncertain Significance	Uncertain Significance	NA	NA	PM2(Low/absent allele frequency None<=0.0005)	NA
SHOC2	10	112724154	112724154	A	C	missense_variant	10:g.112724154A>C	NM_001269039.1:c.272A>C	NP_001255968.1:p.E13A	0	missense_variant	PM2	BP1,BP4	2	-2	0	Benign	Uncertain Significance	Uncertain Significance	NA	NA	PM2(Low/absent allele frequency None<=0.0005) -- BP1(Missense variant in gene from BP1 gene list) -- BP4(Multiple (>=2) in silico predictions of non-deleterious effect=SIFT:0.05>=0.05|PolyPhen:0.201<=0.432)	NA
SHOC2	10	112724479	112724479	G	A	synonymous_variant	10:g.112724479G>A	NM_001269039.1:c.597G>A	NP_001255968.1:p.121	0	synonymous_variant	PM2	NA	2	0	2	Likely Benign	Uncertain Significance	Uncertain Significance	NA	NA	PM2(Low/absent allele frequency None<=0.0005)	NA
SHOC2	10	112724493	112724493	C	T	missense_variant	10:g.112724493C>T	NM_001269039.1:c.611C>T	NP_001255968.1:p.T126I	0	missense_variant	PM2	BP1,BP4	2	-2	0	Likely Benign	Uncertain Significance	Uncertain Significance	NA	NA	PM2(Low/absent allele frequency None<=0.0005) -- BP1(Missense variant in gene from BP1 gene list) -- BP4(Multiple (>=2) in silico predictions of non-deleterious effect=SIFT:0.07>=0.05|PolyPhen:0.147<=0.432)	NA
SHOC2	10	112724573	112724573	C	T	synonymous_variant	10:g.112724573C>T	NM_001269039.1:c.691C>T	NP_001255968.1:p.153	0	synonymous_variant	PM2	NA	2	0	2	Benign	Uncertain Significance	Uncertain Significance	NA	NA	PM2(Low/absent allele frequency None<=0.0005)	NA
SHOC2	10	112724729	112724729	A	G	missense_variant	10:g.112724729A>G	NM_001269039.1:c.847A>G	NP_001255968.1:p.T205A	0	missense_variant	PM2	BP1,BP4	2	-2	0	Likely Benign	Uncertain Significance	Uncertain Significance	NA	NA	PM2(Low/absent allele frequency None<=0.0005) -- BP1(Missense variant in gene from BP1 gene list) -- BP4(Multiple (>=2) in silico predictions of non-deleterious effect=SIFT:0.66>=0.05|SIFT:0.66>=0.05|SIFT:0.69>=0.05|PolyPhen:0.23<=0.432)	NA
SHOC2	10	112760217	112760217	C	T	synonymous_variant	10:g.112760217C>T	NM_001269039.1:c.982C>T	NP_001255968.1:p.250	0	synonymous_variant	PM2	NA	2	0	2	Benign	Uncertain Significance	Uncertain Significance	NA	NA	PM2(Low/absent allele frequency None<=0.0005)	NA
SHOC2	10	112760225	112760225	A	C	synonymous_variant	10:g.112760225A>C	NM_001269039.1:c.990A>C	NP_001255968.1:p.252	0	synonymous_variant	PM2	NA	2	0	2	Benign	Uncertain Significance	Uncertain Significance	NA	NA	PM2(Low/absent allele frequency None<=0.0005)	NA
SHOC2	10	112769023	112769023	C	T	synonymous_variant	10:g.112769023C>T	NM_001269039.1:c.1398C>T	NP_001255968.1:p.388	0	synonymous_variant	PM2	NA	2	0	2	Benign	Uncertain Significance	Uncertain Significance	NA	NA	PM2(Low/absent allele frequency None<=0.0005)	NA
SHOC2	10	112771421	112771421	A	G	missense_variant	10:g.112771421A>G	NM_001269039.1:c.1690A>G	NP_001255968.1:p.S486G	0	missense_variant	PM2	BP1,BP4	2	-2	0	Benign	Uncertain Significance	Uncertain Significance	NA	NA	PM2(Low/absent allele frequency None<=0.0005) -- BP1(Missense variant in gene from BP1 gene list) -- BP4(Multiple (>=2) in silico predictions of non-deleterious effect=SIFT:0.05>=0.05|SIFT:0.05>=0.05|SIFT:0.05>=0.05|PolyPhen:0.268<=0.432)	NA
HRAS	11	532686	532686	G	A	missense_variant	11:g.532686G>A	NM_001130442.1:c.708G>A	NP_001123914.1:p.P174S	0	missense_variant	PM2	BP4	2	-1	1	Benign	Uncertain Significance	Uncertain Significance	NA	NA	PM2(Low/absent allele frequency None<=0.0005) -- BP4(Multiple (>=2) in silico predictions of non-deleterious effect=SIFT:0.25>=0.05|PolyPhen:0.001<=0.432)	NA
HRAS	11	532696	532696	C	T	synonymous_variant	11:g.532696C>T	NM_001130442.1:c.698C>T	NP_001123914.1:p.170	0	synonymous_variant	PM2	NA	2	0	2	Likely Benign	Uncertain Significance	Uncertain Significance	NA	NA	PM2(Low/absent allele frequency None<=0.0005)	NA
HRAS	11	532698	532698	T	A	stop_gained	11:g.532698T>A	NM_001130442.1:c.696T>A	NP_001123914.1:p.K170*	0	stop_gained	PM2	NA	2	0	2	Likely Benign	Uncertain Significance	Uncertain Significance	NA	NA	PM2(Low/absent allele frequency None<=0.0005)	NA
HRAS	11	532729	532729	C	T	synonymous_variant	11:g.532729C>T	NM_001130442.1:c.665C>T	NP_001123914.1:p.159	0	synonymous_variant	PM2	NA	2	0	2	Benign	Uncertain Significance	Uncertain Significance	NA	NA	PM2(Low/absent allele frequency None<=0.0005)	NA
HRAS	11	533525	533525	T	C	missense_variant	11:g.533525T>C	NM_001318054.1:c.583T>C	NP_001304983.1:p.N20S	0	missense_variant	PM2	NA	2	0	2	Benign	Uncertain Significance	Uncertain Significance	NA	NA	PM2(Low/absent allele frequency None<=0.0005)	NA
HRAS	11	533534	533534	G	A	missense_variant	11:g.533534G>A	NM_001318054.1:c.574G>A	NP_001304983.1:p.A17V	0	missense_variant	PM2	NA	2	0	2	Benign	Uncertain Significance	Uncertain Significance	NA	NA	PM2(Low/absent allele frequency None<=0.0005)	NA
HRAS	11	533546	533546	G	A	missense_variant	11:g.533546G>A	NM_001318054.1:c.562G>A	NP_001304983.1:p.T13I	0	missense_variant	PM2	NA	2	0	2	Benign	Uncertain Significance	Uncertain Significance	NA	NA	PM2(Low/absent allele frequency None<=0.0005)	NA
HRAS	11	533594	533594	C	T	synonymous_variant	11:g.533594C>T	NM_001130442.1:c.497C>T	NP_001123914.1:p.103	0	synonymous_variant	PM2	NA	2	0	2	Benign	Uncertain Significance	Uncertain Significance	NA	NA	PM2(Low/absent allele frequency None<=0.0005)	NA
HRAS	11	533618	533618	A	C	splice_region_variant	11:g.533618A>C	NM_001130442.1:c.A>C	NP_001123914.1:p.	0	splice_region_variant	PM2	NA	2	0	2	Benign	Uncertain Significance	Uncertain Significance	NA	NA	PM2(Low/absent allele frequency None<=0.0005)	NA
HRAS	11	533779	533779	T	C	missense_variant	11:g.533779T>C	NM_001130442.1:c.465T>C	NP_001123914.1:p.I93V	0	missense_variant	PM2	BP4	2	-1	1	Likely Benign	Uncertain Significance	Uncertain Significance	NA	NA	PM2(Low/absent allele frequency None<=0.0005) -- BP4(Multiple (>=2) in silico predictions of non-deleterious effect=SIFT:0.29>=0.05|PolyPhen:0.011<=0.432)	NA
HRAS	11	533799	533799	T	G	missense_variant	11:g.533799T>G	NM_001130442.1:c.445T>G	NP_001123914.1:p.N86T	0	missense_variant	PM2	BP4	2	-1	1	Likely Benign	Uncertain Significance	Uncertain Significance	NA	NA	PM2(Low/absent allele frequency None<=0.0005) -- BP4(Multiple (>=2) in silico predictions of non-deleterious effect=SIFT:0.09>=0.05|PolyPhen:0.219<=0.432)	NA
HRAS	11	533881	533881	C	T	missense_variant	11:g.533881C>T	NM_001130442.1:c.363C>T	NP_001123914.1:p.A59T	0	missense_variant	PM1,PM2	BP4	4	-1	3	Likely Pathogenic	Uncertain Significance	Uncertain Significance	NA	NA	PM1(HotSpot3D: somatic hotspot among 19 TCGA cancer types with 1samples) -- PM2(Low/absent allele frequency None<=0.0005) -- BP4(Multiple (>=2) in silico predictions of non-deleterious effect=SIFT:0.06>=0.05|PolyPhen:0.215<=0.432)	NA
HRAS	11	534242	534242	A	G	synonymous_variant	11:g.534242A>G	NM_001130442.1:c.269A>G	NP_001123914.1:p.27	0	synonymous_variant	PM2	NA	2	0	2	uncertain_significance	Uncertain Significance	Uncertain Significance	NA	NA	PM2(Low/absent allele frequency None<=0.0005)	NA
HRAS	11	534287	534287	G	A	synonymous_variant	11:g.534287G>A	NM_001130442.1:c.224G>A	NP_001123914.1:p.12	0	synonymous_variant	PM2	NA	2	0	2	Likely Benign	Uncertain Significance	Uncertain Significance	NA	NA	PM2(Low/absent allele frequency None<=0.0005)	NA
MYO7A	11	76866991	76866991	C	T	synonymous_variant	11:g.76866991C>T	NM_000260.3:c.596C>T	NP_000251.3:p.108	0	synonymous_variant	PM2	NA	2	0	2	Uncertain Significance	Uncertain Significance	Uncertain Significance	NA	NA	PM2(Low/absent allele frequency None<=0.0005)	NA
MYO7A	11	76870496	76870496	G	A	missense_variant	11:g.76870496G>A	NM_000260.3:c.1279G>A	NP_000251.3:p.R336H	0	missense_variant	PM2	BP4	2	-1	1	Likely Benign	Uncertain Significance	Uncertain Significance	NA	NA	PM2(Low/absent allele frequency None<=0.0005) -- BP4(Multiple (>=2) in silico predictions of non-deleterious effect=SIFT:0.26>=0.05|SIFT:0.19>=0.05|PolyPhen:0.062<=0.432)	NA
MYO7A	11	76883813	76883813	G	A	missense_variant	11:g.76883813G>A	NM_000260.3:c.2089G>A	NP_000251.3:p.R606H	0	missense_variant	PM2,PP3	NA	3	0	3	uncertain_significance	Uncertain Significance	Uncertain Significance	NA	NA	PM2(Low/absent allele frequency None<=0.0005) -- PP3(Multiple (>=2) in silico predictions of deliterious effect=SIFT:0.02<0.05|PolyPhen:0.994>0.432)	NA
TECTA	11	120984338	120984338	A	G	missense_variant	11:g.120984338A>G	NM_005422.2:c.701A>G	NP_005413.2:p.Q234R	0	missense_variant	PM2	BP4	2	-1	1	uncertain_significance	Uncertain Significance	Uncertain Significance	NA	NA	PM2(Low/absent allele frequency None<=0.0005) -- BP4(Multiple (>=2) in silico predictions of non-deleterious effect=SIFT:0.32>=0.05|PolyPhen:0.098<=0.432)	NA
TECTA	11	120996243	120996243	C	T	missense_variant	11:g.120996243C>T	NM_005422.2:c.1436C>T	NP_005413.2:p.P479L	0	missense_variant	PM2	BP4	2	-1	1	Likely Benign	Uncertain Significance	Uncertain Significance	NA	NA	PM2(Low/absent allele frequency None<=0.0005) -- BP4(Multiple (>=2) in silico predictions of non-deleterious effect=SIFT:0.71>=0.05|SIFT:0.59>=0.05|PolyPhen:0.003<=0.432)	NA
TECTA	11	120998747	120998747	C	G	missense_variant	11:g.120998747C>G	NM_005422.2:c.2061C>G	NP_005413.2:p.N687K	0	missense_variant	PM2,PP3	NA	3	0	3	uncertain_significance	Uncertain Significance	Uncertain Significance	NA	NA	PM2(Low/absent allele frequency None<=0.0005) -- PP3(Multiple (>=2) in silico predictions of deliterious effect=SIFT:0.04<0.05|PolyPhen:0.983>0.432)	NA
TECTA	11	121008285	121008285	C	T	missense_variant	11:g.121008285C>T	NM_005422.2:c.3097C>T	NP_005413.2:p.R1033W	0	missense_variant	PM2,PP3	NA	3	0	3	NA	Uncertain Significance	Uncertain Significance	NA	NA	PM2(Low/absent allele frequency None<=0.0005) -- PP3(Multiple (>=2) in silico predictions of deliterious effect=SIFT:0.01<0.05|PolyPhen:0.977>0.432)	NA
TECTA	11	121008680	121008680	C	T	synonymous_variant	11:g.121008680C>T	NM_005422.2:c.3492C>T	NP_005413.2:p.1164	0	synonymous_variant	PM2	NA	2	0	2	uncertain_significance	Uncertain Significance	Uncertain Significance	NA	NA	PM2(Low/absent allele frequency None<=0.0005)	NA
TECTA	11	121039471	121039471	T	C	missense_variant	11:g.121039471T>C	NM_005422.2:c.5836T>C	NP_005413.2:p.Y1946H	0	missense_variant	PM2	NA	2	0	2	uncertain_significance	Uncertain Significance	Uncertain Significance	NA	NA	PM2(Low/absent allele frequency None<=0.0005)	NA
KRAS	12	25362763	25362765	TTC	-	inframe_deletion	12:g.25362763_25362765delTTC	NM_004985.3:c.712_714delTTC	NP_004976.2:p.KK177-178K	0	inframe_deletion	PM2	NA	2	0	2	Benign	Uncertain Significance	Uncertain Significance	NA	NA	PM2(Low/absent allele frequency None<=0.0005)	NA
KRAS	12	25398229	25398229	G	A	synonymous_variant	12:g.25398229G>A	NM_004985.3:c.271G>A	NP_004976.2:p.30	0	synonymous_variant	PM2	NA	2	0	2	Benign	Uncertain Significance	Uncertain Significance	NA	NA	PM2(Low/absent allele frequency None<=0.0005)	NA
PAH	12	103234176	103234176	A	G	splice_donor_variant	12:g.103234176A>G	NM_000277.1:c.A>G	NP_000268.1:p.	0	splice_donor_variant	PM2	NA	2	0	2	not_provided	Uncertain Significance	Uncertain Significance	NA	NA	PM2(Low/absent allele frequency None<=0.0005)	NA
PAH	12	103234177	103234177	C	T	splice_donor_variant	12:g.103234177C>T	NM_000277.1:c.C>T	NP_000268.1:p.	0	splice_donor_variant	PM2	NA	2	0	2	Pathogenic	Uncertain Significance	Uncertain Significance	NA	NA	PM2(Low/absent allele frequency None<=0.0005)	NA
PAH	12	103234208	103234208	G	T	missense_variant	12:g.103234208G>T	NM_000277.1:c.1757G>T	NP_000268.1:p.Q429K	0	missense_variant	PM2,PP2	BP4	3	-1	2	uncertain_significance	Uncertain Significance	Uncertain Significance	NA	NA	PM2(Low/absent allele frequency None<=0.0005) -- PP2(Missense variant in gene from PP2 gene list) -- BP4(Multiple (>=2) in silico predictions of non-deleterious effect=SIFT:1.0>=0.05|PolyPhen:0.076<=0.432)	NA
PAH	12	103234215	103234215	A	G	synonymous_variant	12:g.103234215A>G	NM_000277.1:c.1750A>G	NP_000268.1:p.426	0	synonymous_variant	PM2	NA	2	0	2	Benign	Uncertain Significance	Uncertain Significance	NA	NA	PM2(Low/absent allele frequency None<=0.0005)	NA
PAH	12	103234222	103234222	A	G	missense_variant	12:g.103234222A>G	NM_000277.1:c.1743A>G	NP_000268.1:p.L424S	0	missense_variant	PM2,PP2	NA	3	0	3	not_provided	Uncertain Significance	Uncertain Significance	NA	NA	PM2(Low/absent allele frequency None<=0.0005) -- PP2(Missense variant in gene from PP2 gene list)	NA
PAH	12	103234251	103234251	G	A	synonymous_variant	12:g.103234251G>A	NM_000277.1:c.1714G>A	NP_000268.1:p.414	0	synonymous_variant	PM2	NA	2	0	2	not_provided	Uncertain Significance	Uncertain Significance	NA	NA	PM2(Low/absent allele frequency None<=0.0005)	NA
PAH	12	103234253	103234253	A	G	missense_variant	12:g.103234253A>G	NM_000277.1:c.1712A>G	NP_000268.1:p.Y414H	0	missense_variant	PM2,PP2,PP3	NA	4	0	4	Likely Pathogenic	Uncertain Significance	Uncertain Significance	NA	NA	PM2(Low/absent allele frequency None<=0.0005) -- PP2(Missense variant in gene from PP2 gene list) -- PP3(Multiple (>=2) in silico predictions of deliterious effect=SIFT:0.01<0.05|PolyPhen:0.97>0.432)	NA
PAH	12	103234275	103234275	T	C	missense_variant	12:g.103234275T>C	NM_000277.1:c.1690T>C	NP_000268.1:p.I406M	0	missense_variant	PM2,PP2	NA	3	0	3	uncertain_significance	Uncertain Significance	Uncertain Significance	NA	NA	PM2(Low/absent allele frequency None<=0.0005) -- PP2(Missense variant in gene from PP2 gene list)	NA
PAH	12	103234276	103234276	A	G	missense_variant	12:g.103234276A>G	NM_000277.1:c.1689A>G	NP_000268.1:p.I406T	0	missense_variant	PM2,PP2	NA	3	0	3	not_provided	Uncertain Significance	Uncertain Significance	NA	NA	PM2(Low/absent allele frequency None<=0.0005) -- PP2(Missense variant in gene from PP2 gene list)	NA
PAH	12	103234277	103234277	T	C	missense_variant	12:g.103234277T>C	NM_000277.1:c.1688T>C	NP_000268.1:p.I406V	0	missense_variant	PM2,PP2,PP3	NA	4	0	4	NA	Uncertain Significance	Uncertain Significance	NA	NA	PM2(Low/absent allele frequency None<=0.0005) -- PP2(Missense variant in gene from PP2 gene list) -- PP3(Multiple (>=2) in silico predictions of deliterious effect=SIFT:0.02<0.05|PolyPhen:0.833>0.432)	NA
PAH	12	103237423	103237423	C	G	splice_donor_variant	12:g.103237423C>G	NM_000277.1:c.C>G	NP_000268.1:p.	0	splice_donor_variant	PM2	NA	2	0	2	not_provided	Uncertain Significance	Uncertain Significance	NA	NA	PM2(Low/absent allele frequency None<=0.0005)	NA
PAH	12	103237426	103237426	T	A	splice_region_variant	12:g.103237426T>A	NM_000277.1:c.1669T>A	NP_000268.1:p.399	0	splice_region_variant	PM2	NA	2	0	2	not_provided	Uncertain Significance	Uncertain Significance	NA	NA	PM2(Low/absent allele frequency None<=0.0005)	NA
PAH	12	103237460	103237460	A	G	missense_variant	12:g.103237460A>G	NM_000277.1:c.1635A>G	NP_000268.1:p.V388A	0	missense_variant	PM2,PP2,PP3	NA	4	0	4	Likely Pathogenic	Uncertain Significance	Uncertain Significance	NA	NA	PM2(Low/absent allele frequency None<=0.0005) -- PP2(Missense variant in gene from PP2 gene list) -- PP3(Multiple (>=2) in silico predictions of deliterious effect=SIFT:0.01<0.05|PolyPhen:0.75>0.432)	NA
PAH	12	103237476	103237476	G	A	stop_gained	12:g.103237476G>A	NM_000277.1:c.1619G>A	NP_000268.1:p.Q383*	0	stop_gained	PM2	NA	2	0	2	Likely Pathogenic	Uncertain Significance	Uncertain Significance	NA	NA	PM2(Low/absent allele frequency None<=0.0005)	NA
PAH	12	103237522	103237522	C	T	synonymous_variant	12:g.103237522C>T	NM_000277.1:c.1573C>T	NP_000268.1:p.367	0	synonymous_variant	PM2	NA	2	0	2	not_provided	Uncertain Significance	Uncertain Significance	NA	NA	PM2(Low/absent allele frequency None<=0.0005)	NA
PAH	12	103237523	103237523	A	G	missense_variant	12:g.103237523A>G	NM_000277.1:c.1572A>G	NP_000268.1:p.L367P	0	missense_variant	PM2,PP2	NA	3	0	3	not_provided	Uncertain Significance	Uncertain Significance	NA	NA	PM2(Low/absent allele frequency None<=0.0005) -- PP2(Missense variant in gene from PP2 gene list)	NA
PAH	12	103237523	103237523	A	C	missense_variant	12:g.103237523A>C	NM_000277.1:c.1572A>C	NP_000268.1:p.L367R	0	missense_variant	PM2,PP2	NA	3	0	3	NA	Uncertain Significance	Uncertain Significance	NA	NA	PM2(Low/absent allele frequency None<=0.0005) -- PP2(Missense variant in gene from PP2 gene list)	NA
PAH	12	103237524	103237524	G	C	missense_variant	12:g.103237524G>C	NM_000277.1:c.1571G>C	NP_000268.1:p.L367V	0	missense_variant	PM2,PP2	NA	3	0	3	NA	Uncertain Significance	Uncertain Significance	NA	NA	PM2(Low/absent allele frequency None<=0.0005) -- PP2(Missense variant in gene from PP2 gene list)	NA
PAH	12	103237529	103237531	AGA	-	inframe_deletion	12:g.103237529_103237531delAGA	NM_000277.1:c.1564_1566delAGA	NP_000268.1:p.LL364-365L	0	inframe_deletion	PM2	NA	2	0	2	NA	Uncertain Significance	Uncertain Significance	NA	NA	PM2(Low/absent allele frequency None<=0.0005)	NA
PAH	12	103237534	103237534	C	-	frameshift_variant	12:g.103237534_103237534delC	NM_000277.1:c.1561delC	NP_000268.1:p.K363*	0	frameshift_variant	PM2	NA	2	0	2	Pathogenic	Uncertain Significance	Uncertain Significance	NA	NA	PM2(Low/absent allele frequency None<=0.0005)	NA
PAH	12	103237555	103237555	G	C	stop_gained	12:g.103237555G>C	NM_000277.1:c.1540G>C	NP_000268.1:p.Y356*	0	stop_gained	PM2	NA	2	0	2	Pathogenic	Uncertain Significance	Uncertain Significance	NA	NA	PM2(Low/absent allele frequency None<=0.0005)	NA
PAH	12	103237555	103237555	G	T	stop_gained	12:g.103237555G>T	NM_000277.1:c.1540G>T	NP_000268.1:p.Y356*	0	stop_gained	PM2	NA	2	0	2	Pathogenic	Uncertain Significance	Uncertain Significance	NA	NA	PM2(Low/absent allele frequency None<=0.0005)	NA
PAH	12	103237559	103237559	T	A	splice_acceptor_variant	12:g.103237559T>A	NM_000277.1:c.T>A	NP_000268.1:p.	0	splice_acceptor_variant	PM2	NA	2	0	2	Likely Pathogenic	Uncertain Significance	Uncertain Significance	NA	NA	PM2(Low/absent allele frequency None<=0.0005)	NA
PAH	12	103237568	103237568	C	T	intron_variant	12:g.103237568C>T	NM_000277.1:c.C>T	NP_000268.1:p.	0	intron_variant	PM2	NA	2	0	2	Pathogenic	Uncertain Significance	Uncertain Significance	NA	NA	PM2(Low/absent allele frequency None<=0.0005)	NA
PAH	12	103238111	103238111	T	C	splice_region_variant	12:g.103238111T>C	NM_000277.1:c.T>C	NP_000268.1:p.	0	splice_region_variant	PM2	NA	2	0	2	uncertain_significance	Uncertain Significance	Uncertain Significance	NA	NA	PM2(Low/absent allele frequency None<=0.0005)	NA
PAH	12	103238124	103238124	C	-	frameshift_variant	12:g.103238124_103238124delC	NM_000277.1:c.1527delC	NP_000268.1:p.G352*	0	frameshift_variant	PM2	NA	2	0	2	Pathogenic	Uncertain Significance	Uncertain Significance	NA	NA	PM2(Low/absent allele frequency None<=0.0005)	NA
PAH	12	103238155	103238155	C	-	frameshift_variant	12:g.103238155_103238155delC	NM_000277.1:c.1496delC	NP_000268.1:p.A342*	0	frameshift_variant	PM2	NA	2	0	2	Pathogenic	Uncertain Significance	Uncertain Significance	NA	NA	PM2(Low/absent allele frequency None<=0.0005)	NA
PAH	12	103238196	103238196	G	A	missense_variant	12:g.103238196G>A	NM_000277.1:c.1455G>A	NP_000268.1:p.T328I	0	missense_variant	PM2,PP2,PP3	NA	4	0	4	uncertain_significance	Uncertain Significance	Uncertain Significance	NA	NA	PM2(Low/absent allele frequency None<=0.0005) -- PP2(Missense variant in gene from PP2 gene list) -- PP3(Multiple (>=2) in silico predictions of deliterious effect=SIFT:0.01<0.05|PolyPhen:1.0>0.432)	NA
PAH	12	103240630	103240630	C	A	intron_variant	12:g.103240630C>A	NM_000277.1:c.C>A	NP_000268.1:p.	0	intron_variant	PM2	NA	2	0	2	not_provided	Uncertain Significance	Uncertain Significance	NA	NA	PM2(Low/absent allele frequency None<=0.0005)	NA
PAH	12	103240679	103240679	G	A	synonymous_variant	12:g.103240679G>A	NM_000277.1:c.1435G>A	NP_000268.1:p.321	0	synonymous_variant	PM2	NA	2	0	2	not_provided	Uncertain Significance	Uncertain Significance	NA	NA	PM2(Low/absent allele frequency None<=0.0005)	NA
PAH	12	103240708	103240708	C	G	missense_variant	12:g.103240708C>G	NM_000277.1:c.1406C>G	NP_000268.1:p.G312R	0	missense_variant	PM2,PP2	NA	3	0	3	NA	Uncertain Significance	Uncertain Significance	NA	NA	PM2(Low/absent allele frequency None<=0.0005) -- PP2(Missense variant in gene from PP2 gene list)	NA
PAH	12	103240710	103240711	AG	-	frameshift_variant	12:g.103240710_103240711delAG	NM_000277.1:c.1403_1404delAG	NP_000268.1:p.L311*	0	frameshift_variant	PM2	NA	2	0	2	Likely Pathogenic	Uncertain Significance	Uncertain Significance	NA	NA	PM2(Low/absent allele frequency None<=0.0005)	NA
PAH	12	103245464	103245464	C	T	splice_donor_variant	12:g.103245464C>T	NM_000277.1:c.C>T	NP_000268.1:p.	0	splice_donor_variant	PM2	NA	2	0	2	Pathogenic	Uncertain Significance	Uncertain Significance	NA	NA	PM2(Low/absent allele frequency None<=0.0005)	NA
PAH	12	103245465	103245465	C	T	splice_region_variant	12:g.103245465C>T	NM_000277.1:c.1384C>T	NP_000268.1:p.304	0	splice_region_variant	PM2	NA	2	0	2	not_provided	Uncertain Significance	Uncertain Significance	NA	NA	PM2(Low/absent allele frequency None<=0.0005)	NA
PAH	12	103245470	103245470	A	-	frameshift_variant	12:g.103245470_103245470delA	NM_000277.1:c.1379delA	NP_000268.1:p.S303*	0	frameshift_variant	PM2	NA	2	0	2	NA	Uncertain Significance	Uncertain Significance	NA	NA	PM2(Low/absent allele frequency None<=0.0005)	NA
PAH	12	103245480	103245482	AAA	-	inframe_deletion	12:g.103245480_103245482delAAA	NM_000277.1:c.1367_1369delAAA	NP_000268.1:p.F299-	0	inframe_deletion	PM2	NA	2	0	2	not_provided	Uncertain Significance	Uncertain Significance	NA	NA	PM2(Low/absent allele frequency None<=0.0005)	NA
PAH	12	103245482	103245482	A	G	missense_variant	12:g.103245482A>G	NM_000277.1:c.1367A>G	NP_000268.1:p.F299L	0	missense_variant	PM2,PP2	NA	3	0	3	Likely Pathogenic	Uncertain Significance	Uncertain Significance	NA	NA	PM2(Low/absent allele frequency None<=0.0005) -- PP2(Missense variant in gene from PP2 gene list)	NA
PAH	12	103245490	103245490	T	C	missense_variant	12:g.103245490T>C	NM_000277.1:c.1359T>C	NP_000268.1:p.D296G	0	missense_variant	PM2,PP2	NA	3	0	3	Likely Pathogenic	Uncertain Significance	Uncertain Significance	NA	NA	PM2(Low/absent allele frequency None<=0.0005) -- PP2(Missense variant in gene from PP2 gene list)	NA
PAH	12	103245493	103245493	G	C	stop_gained	12:g.103245493G>C	NM_000277.1:c.1356G>C	NP_000268.1:p.S295*	0	stop_gained	PM2	NA	2	0	2	not_provided	Uncertain Significance	Uncertain Significance	NA	NA	PM2(Low/absent allele frequency None<=0.0005)	NA
PAH	12	103245512	103245512	C	G	missense_variant	12:g.103245512C>G	NM_000277.1:c.1337C>G	NP_000268.1:p.G289R	0	missense_variant	PM2,PP2	NA	3	0	3	not_provided	Uncertain Significance	Uncertain Significance	NA	NA	PM2(Low/absent allele frequency None<=0.0005) -- PP2(Missense variant in gene from PP2 gene list)	NA
PAH	12	103245513	103245513	C	G	missense_variant	12:g.103245513C>G	NM_000277.1:c.1336C>G	NP_000268.1:p.L288F	0	missense_variant	PM2,PP2	NA	3	0	3	not_provided	Uncertain Significance	Uncertain Significance	NA	NA	PM2(Low/absent allele frequency None<=0.0005) -- PP2(Missense variant in gene from PP2 gene list)	NA
PAH	12	103245518	103245518	G	C	missense_variant	12:g.103245518G>C	NM_000277.1:c.1331G>C	NP_000268.1:p.L287V	0	missense_variant	PM2,PP2,PP3	NA	4	0	4	NA	Uncertain Significance	Uncertain Significance	NA	NA	PM2(Low/absent allele frequency None<=0.0005) -- PP2(Missense variant in gene from PP2 gene list) -- PP3(Multiple (>=2) in silico predictions of deliterious effect=SIFT:0.03<0.05|PolyPhen:0.627>0.432)	NA
PAH	12	103245521	103245521	C	T	missense_variant	12:g.103245521C>T	NM_000277.1:c.1328C>T	NP_000268.1:p.E286K	0	missense_variant	PM2,PP2	NA	3	0	3	not_provided	Uncertain Significance	Uncertain Significance	NA	NA	PM2(Low/absent allele frequency None<=0.0005) -- PP2(Missense variant in gene from PP2 gene list)	NA
PAH	12	103245536	103245536	T	A	splice_acceptor_variant	12:g.103245536T>A	NM_000277.1:c.T>A	NP_000268.1:p.	0	splice_acceptor_variant	PM2	NA	2	0	2	not_provided	Uncertain Significance	Uncertain Significance	NA	NA	PM2(Low/absent allele frequency None<=0.0005)	NA
PAH	12	103246589	103246589	T	C	splice_region_variant	12:g.103246589T>C	NM_000277.1:c.T>C	NP_000268.1:p.	0	splice_region_variant	PM2	NA	2	0	2	NA	Uncertain Significance	Uncertain Significance	NA	NA	PM2(Low/absent allele frequency None<=0.0005)	NA
PAH	12	103246590	103246590	C	G	splice_region_variant	12:g.103246590C>G	NM_000277.1:c.C>G	NP_000268.1:p.	0	splice_region_variant	PM2	NA	2	0	2	uncertain_significance	Uncertain Significance	Uncertain Significance	NA	NA	PM2(Low/absent allele frequency None<=0.0005)	NA
PAH	12	103246592	103246592	C	A	splice_donor_variant	12:g.103246592C>A	NM_000277.1:c.C>A	NP_000268.1:p.	0	splice_donor_variant	PM2	NA	2	0	2	not_provided	Uncertain Significance	Uncertain Significance	NA	NA	PM2(Low/absent allele frequency None<=0.0005)	NA
PAH	12	103246592	103246592	C	T	splice_donor_variant	12:g.103246592C>T	NM_000277.1:c.C>T	NP_000268.1:p.	0	splice_donor_variant	PM2	NA	2	0	2	not_provided	Uncertain Significance	Uncertain Significance	NA	NA	PM2(Low/absent allele frequency None<=0.0005)	NA
PAH	12	103246594	103246594	G	A	missense_variant	12:g.103246594G>A	NM_000277.1:c.1313G>A	NP_000268.1:p.P281S	0	missense_variant	PM2,PP2	NA	3	0	3	uncertain_significance	Uncertain Significance	Uncertain Significance	NA	NA	PM2(Low/absent allele frequency None<=0.0005) -- PP2(Missense variant in gene from PP2 gene list)	NA
PAH	12	103246598	103246598	G	-	frameshift_variant	12:g.103246598_103246598delG	NM_000277.1:c.1309delG	NP_000268.1:p.P279*	0	frameshift_variant	PM2	NA	2	0	2	Likely Pathogenic	Uncertain Significance	Uncertain Significance	NA	NA	PM2(Low/absent allele frequency None<=0.0005)	NA
PAH	12	103246608	103246608	A	T	missense_variant	12:g.103246608A>T	NM_000277.1:c.1299A>T	NP_000268.1:p.M276K	0	missense_variant	PM2,PP2	BP4	3	-1	2	not_provided	Uncertain Significance	Uncertain Significance	NA	NA	PM2(Low/absent allele frequency None<=0.0005) -- PP2(Missense variant in gene from PP2 gene list) -- BP4(Multiple (>=2) in silico predictions of non-deleterious effect=SIFT:0.11>=0.05|PolyPhen:0.009<=0.432)	NA
PAH	12	103246608	103246608	A	C	missense_variant	12:g.103246608A>C	NM_000277.1:c.1299A>C	NP_000268.1:p.M276R	0	missense_variant	PM2,PP2	NA	3	0	3	not_provided	Uncertain Significance	Uncertain Significance	NA	NA	PM2(Low/absent allele frequency None<=0.0005) -- PP2(Missense variant in gene from PP2 gene list)	NA
PAH	12	103246611	103246611	G	C	missense_variant	12:g.103246611G>C	NM_000277.1:c.1296G>C	NP_000268.1:p.P275R	0	missense_variant	PM2,PP2	NA	3	0	3	not_provided	Uncertain Significance	Uncertain Significance	NA	NA	PM2(Low/absent allele frequency None<=0.0005) -- PP2(Missense variant in gene from PP2 gene list)	NA
PAH	12	103246612	103246612	G	A	missense_variant	12:g.103246612G>A	NM_000277.1:c.1295G>A	NP_000268.1:p.P275S	0	missense_variant	PM2,PP2	NA	3	0	3	not_provided	Uncertain Significance	Uncertain Significance	NA	NA	PM2(Low/absent allele frequency None<=0.0005) -- PP2(Missense variant in gene from PP2 gene list)	NA
PAH	12	103246618	103246618	A	G	missense_variant	12:g.103246618A>G	NM_000277.1:c.1289A>G	NP_000268.1:p.S273P	0	missense_variant	PM2,PP2	NA	3	0	3	NA	Uncertain Significance	Uncertain Significance	NA	NA	PM2(Low/absent allele frequency None<=0.0005) -- PP2(Missense variant in gene from PP2 gene list)	NA
PAH	12	103246621	103246621	C	A	stop_gained	12:g.103246621C>A	NM_000277.1:c.1286C>A	NP_000268.1:p.G272*	0	stop_gained	PM2	NA	2	0	2	Pathogenic	Uncertain Significance	Uncertain Significance	NA	NA	PM2(Low/absent allele frequency None<=0.0005)	NA
PAH	12	103246622	103246622	A	C	missense_variant	12:g.103246622A>C	NM_000277.1:c.1285A>C	NP_000268.1:p.H271Q	0	missense_variant	PM2,PP2	NA	3	0	3	NA	Uncertain Significance	Uncertain Significance	NA	NA	PM2(Low/absent allele frequency None<=0.0005) -- PP2(Missense variant in gene from PP2 gene list)	NA
PAH	12	103246623	103246623	T	C	missense_variant	12:g.103246623T>C	NM_000277.1:c.1284T>C	NP_000268.1:p.H271R	0	missense_variant	PM2,PP2	NA	3	0	3	not_provided	Uncertain Significance	Uncertain Significance	NA	NA	PM2(Low/absent allele frequency None<=0.0005) -- PP2(Missense variant in gene from PP2 gene list)	NA
PAH	12	103246623	103246623	T	A	missense_variant	12:g.103246623T>A	NM_000277.1:c.1284T>A	NP_000268.1:p.H271L	0	missense_variant	PM2,PP2	NA	3	0	3	not_provided	Uncertain Significance	Uncertain Significance	NA	NA	PM2(Low/absent allele frequency None<=0.0005) -- PP2(Missense variant in gene from PP2 gene list)	NA
PAH	12	103246629	103246629	A	-	frameshift_variant	12:g.103246629_103246629delA	NM_000277.1:c.1278delA	NP_000268.1:p.I269*	0	frameshift_variant	PM2	NA	2	0	2	not_provided	Uncertain Significance	Uncertain Significance	NA	NA	PM2(Low/absent allele frequency None<=0.0005)	NA
PAH	12	103246632	103246632	T	C	missense_variant	12:g.103246632T>C	NM_000277.1:c.1275T>C	NP_000268.1:p.Y268C	0	missense_variant	PM2,PP2	NA	3	0	3	NA	Uncertain Significance	Uncertain Significance	NA	NA	PM2(Low/absent allele frequency None<=0.0005) -- PP2(Missense variant in gene from PP2 gene list)	NA
PAH	12	103246633	103246633	A	G	missense_variant	12:g.103246633A>G	NM_000277.1:c.1274A>G	NP_000268.1:p.Y268H	0	missense_variant	PM2,PP2	NA	3	0	3	not_provided	Uncertain Significance	Uncertain Significance	NA	NA	PM2(Low/absent allele frequency None<=0.0005) -- PP2(Missense variant in gene from PP2 gene list)	NA
PAH	12	103246634	103246634	C	G	missense_variant	12:g.103246634C>G	NM_000277.1:c.1273C>G	NP_000268.1:p.Q267H	0	missense_variant	PM2,PP2	NA	3	0	3	not_provided	Uncertain Significance	Uncertain Significance	NA	NA	PM2(Low/absent allele frequency None<=0.0005) -- PP2(Missense variant in gene from PP2 gene list)	NA
PAH	12	103246635	103246635	T	A	missense_variant	12:g.103246635T>A	NM_000277.1:c.1272T>A	NP_000268.1:p.Q267L	0	missense_variant	PM2,PP2	NA	3	0	3	uncertain_significance	Uncertain Significance	Uncertain Significance	NA	NA	PM2(Low/absent allele frequency None<=0.0005) -- PP2(Missense variant in gene from PP2 gene list)	NA
PAH	12	103246635	103246635	T	C	missense_variant	12:g.103246635T>C	NM_000277.1:c.1272T>C	NP_000268.1:p.Q267R	0	missense_variant	PM2,PP2	NA	3	0	3	NA	Uncertain Significance	Uncertain Significance	NA	NA	PM2(Low/absent allele frequency None<=0.0005) -- PP2(Missense variant in gene from PP2 gene list)	NA
PAH	12	103246636	103246636	G	C	missense_variant	12:g.103246636G>C	NM_000277.1:c.1271G>C	NP_000268.1:p.Q267E	0	missense_variant	PM2,PP2	NA	3	0	3	not_provided	Uncertain Significance	Uncertain Significance	NA	NA	PM2(Low/absent allele frequency None<=0.0005) -- PP2(Missense variant in gene from PP2 gene list)	NA
PAH	12	103246639	103246639	T	G	missense_variant	12:g.103246639T>G	NM_000277.1:c.1268T>G	NP_000268.1:p.T266P	0	missense_variant	PM2,PP2	NA	3	0	3	not_provided	Uncertain Significance	Uncertain Significance	NA	NA	PM2(Low/absent allele frequency None<=0.0005) -- PP2(Missense variant in gene from PP2 gene list)	NA
PAH	12	103246647	103246647	A	G	missense_variant	12:g.103246647A>G	NM_000277.1:c.1260A>G	NP_000268.1:p.F263S	0	missense_variant	PM2,PP2	NA	3	0	3	NA	Uncertain Significance	Uncertain Significance	NA	NA	PM2(Low/absent allele frequency None<=0.0005) -- PP2(Missense variant in gene from PP2 gene list)	NA
PAH	12	103246650	103246650	A	C	missense_variant	12:g.103246650A>C	NM_000277.1:c.1257A>C	NP_000268.1:p.V262G	0	missense_variant	PM2,PP2	NA	3	0	3	Likely Pathogenic	Uncertain Significance	Uncertain Significance	NA	NA	PM2(Low/absent allele frequency None<=0.0005) -- PP2(Missense variant in gene from PP2 gene list)	NA
PAH	12	103246654	103246654	G	C	missense_variant	12:g.103246654G>C	NM_000277.1:c.1253G>C	NP_000268.1:p.R261G	0	missense_variant	PM2,PP2	NA	3	0	3	Pathogenic	Uncertain Significance	Uncertain Significance	NA	NA	PM2(Low/absent allele frequency None<=0.0005) -- PP2(Missense variant in gene from PP2 gene list)	NA
PAH	12	103246654	103246654	G	A	stop_gained	12:g.103246654G>A	NM_000277.1:c.1253G>A	NP_000268.1:p.R261*	0	stop_gained	PM2	NA	2	0	2	Pathogenic	Uncertain Significance	Uncertain Significance	NA	NA	PM2(Low/absent allele frequency None<=0.0005)	NA
PAH	12	103246662	103246662	A	G	missense_variant	12:g.103246662A>G	NM_000277.1:c.1245A>G	NP_000268.1:p.L258P	0	missense_variant	PM1,PM2,PP2	NA	5	0	5	NA	Uncertain Significance	Likely Pathogenic	NA	NA	PM1(HotSpot3D: somatic hotspot among 19 TCGA cancer types with 1samples) -- PM2(Low/absent allele frequency None<=0.0005) -- PP2(Missense variant in gene from PP2 gene list)	NA
PAH	12	103246663	103246663	G	A	synonymous_variant	12:g.103246663G>A	NM_000277.1:c.1244G>A	NP_000268.1:p.258	0	synonymous_variant	PM2	NA	2	0	2	NA	Uncertain Significance	Uncertain Significance	NA	NA	PM2(Low/absent allele frequency None<=0.0005)	NA
PAH	12	103246695	103246695	C	T	missense_variant	12:g.103246695C>T	NM_000277.1:c.1212C>T	NP_000268.1:p.G247D	0	missense_variant	PM2,PP2,PP3	NA	4	0	4	not_provided	Uncertain Significance	Uncertain Significance	NA	NA	PM2(Low/absent allele frequency None<=0.0005) -- PP2(Missense variant in gene from PP2 gene list) -- PP3(Multiple (>=2) in silico predictions of deliterious effect=SIFT:0.01<0.05|PolyPhen:1.0>0.432)	NA
PAH	12	103246696	103246696	C	T	missense_variant	12:g.103246696C>T	NM_000277.1:c.1211C>T	NP_000268.1:p.G247S	0	missense_variant	PM2,PP2	NA	3	0	3	not_provided	Uncertain Significance	Uncertain Significance	NA	NA	PM2(Low/absent allele frequency None<=0.0005) -- PP2(Missense variant in gene from PP2 gene list)	NA
PAH	12	103246696	103246696	C	G	missense_variant	12:g.103246696C>G	NM_000277.1:c.1211C>G	NP_000268.1:p.G247R	0	missense_variant	PM2,PP2	NA	3	0	3	not_provided	Uncertain Significance	Uncertain Significance	NA	NA	PM2(Low/absent allele frequency None<=0.0005) -- PP2(Missense variant in gene from PP2 gene list)	NA
PAH	12	103246700	103246700	C	T	synonymous_variant	12:g.103246700C>T	NM_000277.1:c.1207C>T	NP_000268.1:p.245	0	synonymous_variant	PM2	NA	2	0	2	Uncertain Significance	Uncertain Significance	Uncertain Significance	NA	NA	PM2(Low/absent allele frequency None<=0.0005)	NA
PAH	12	103246708	103246708	G	A	stop_gained	12:g.103246708G>A	NM_000277.1:c.1199G>A	NP_000268.1:p.R243*	0	stop_gained	PM2	NA	2	0	2	Pathogenic	Uncertain Significance	Uncertain Significance	NA	NA	PM2(Low/absent allele frequency None<=0.0005)	NA
PAH	12	103246723	103246723	T	C	missense_variant	12:g.103246723T>C	NM_000277.1:c.1184T>C	NP_000268.1:p.T238A	0	missense_variant	PM2,PP2,PP3	NA	4	0	4	NA	Uncertain Significance	Uncertain Significance	NA	NA	PM2(Low/absent allele frequency None<=0.0005) -- PP2(Missense variant in gene from PP2 gene list) -- PP3(Multiple (>=2) in silico predictions of deliterious effect=SIFT:0.01<0.05|PolyPhen:0.965>0.432)	NA
PAH	12	103246735	103246735	T	A	splice_region_variant	12:g.103246735T>A	NM_000277.1:c.T>A	NP_000268.1:p.	0	splice_region_variant	PM2	NA	2	0	2	Benign	Uncertain Significance	Uncertain Significance	NA	NA	PM2(Low/absent allele frequency None<=0.0005)	NA
PAH	12	103248897	103248897	C	A	intron_variant	12:g.103248897C>A	NM_000277.1:c.C>A	NP_000268.1:p.	0	intron_variant	PM2	NA	2	0	2	not_provided	Uncertain Significance	Uncertain Significance	NA	NA	PM2(Low/absent allele frequency None<=0.0005)	NA
PAH	12	103248923	103248923	A	T	missense_variant	12:g.103248923A>T	NM_000277.1:c.1169A>T	NP_000268.1:p.F233I	0	missense_variant	PM2,PP2	NA	3	0	3	NA	Uncertain Significance	Uncertain Significance	NA	NA	PM2(Low/absent allele frequency None<=0.0005) -- PP2(Missense variant in gene from PP2 gene list)	NA
PAH	12	103248926	103248926	G	C	missense_variant	12:g.103248926G>C	NM_000277.1:c.1166G>C	NP_000268.1:p.Q232E	0	missense_variant	PM2,PP2	BP4	3	-1	2	NA	Uncertain Significance	Uncertain Significance	NA	NA	PM2(Low/absent allele frequency None<=0.0005) -- PP2(Missense variant in gene from PP2 gene list) -- BP4(Multiple (>=2) in silico predictions of non-deleterious effect=SIFT:1.0>=0.05|PolyPhen:0.006<=0.432)	NA
PAH	12	103248970	103248970	C	T	missense_variant	12:g.103248970C>T	NM_000277.1:c.1122C>T	NP_000268.1:p.C217Y	0	missense_variant	PM2,PP2	NA	3	0	3	not_provided	Uncertain Significance	Uncertain Significance	NA	NA	PM2(Low/absent allele frequency None<=0.0005) -- PP2(Missense variant in gene from PP2 gene list)	NA
PAH	12	103248988	103248988	G	-	frameshift_variant	12:g.103248988_103248988delG	NM_000277.1:c.1104delG	NP_000268.1:p.P211*	0	frameshift_variant	PM2	NA	2	0	2	not_provided	Uncertain Significance	Uncertain Significance	NA	NA	PM2(Low/absent allele frequency None<=0.0005)	NA
PAH	12	103249029	103249029	C	G	missense_variant	12:g.103249029C>G	NM_000277.1:c.1063C>G	NP_000268.1:p.L197F	0	missense_variant	PM2,PP2	NA	3	0	3	Likely Pathogenic	Uncertain Significance	Uncertain Significance	NA	NA	PM2(Low/absent allele frequency None<=0.0005) -- PP2(Missense variant in gene from PP2 gene list)	NA
PAH	12	103249052	103249052	C	T	missense_variant	12:g.103249052C>T	NM_000277.1:c.1040C>T	NP_000268.1:p.V190M	0	missense_variant	PM2,PP2,PP3	NA	4	0	4	Likely Pathogenic	Uncertain Significance	Uncertain Significance	NA	NA	PM2(Low/absent allele frequency None<=0.0005) -- PP2(Missense variant in gene from PP2 gene list) -- PP3(Multiple (>=2) in silico predictions of deliterious effect=SIFT:0.02<0.05|PolyPhen:0.784>0.432)	NA
PAH	12	103249059	103249059	C	T	stop_gained	12:g.103249059C>T	NM_000277.1:c.1033C>T	NP_000268.1:p.W187*	0	stop_gained	PM2	NA	2	0	2	uncertain_significance	Uncertain Significance	Uncertain Significance	NA	NA	PM2(Low/absent allele frequency None<=0.0005)	NA
PAH	12	103249061	103249061	A	G	missense_variant	12:g.103249061A>G	NM_000277.1:c.1031A>G	NP_000268.1:p.W187R	0	missense_variant	PM2,PP2	NA	3	0	3	uncertain_significance	Uncertain Significance	Uncertain Significance	NA	NA	PM2(Low/absent allele frequency None<=0.0005) -- PP2(Missense variant in gene from PP2 gene list)	NA
PAH	12	103249072	103249074	-	A	missense_variant	12:g.103249072_103249074insA	NM_000277.1:c.1019_1020insA	NP_000268.1:p.E183L	0	missense_variant	PM2,PP2	NA	3	0	3	Likely Pathogenic	Uncertain Significance	Uncertain Significance	NA	NA	PM2(Low/absent allele frequency None<=0.0005) -- PP2(Missense variant in gene from PP2 gene list)	NA
PAH	12	103249085	103249085	A	T	missense_variant	12:g.103249085A>T	NM_000277.1:c.1007A>T	NP_000268.1:p.Y179N	0	missense_variant	PM2,PP2	NA	3	0	3	uncertain_significance	Uncertain Significance	Uncertain Significance	NA	NA	PM2(Low/absent allele frequency None<=0.0005) -- PP2(Missense variant in gene from PP2 gene list)	NA
PAH	12	103249094	103249094	G	A	stop_gained	12:g.103249094G>A	NM_000277.1:c.998G>A	NP_000268.1:p.R176*	0	stop_gained	PM2	NA	2	0	2	not_provided	Uncertain Significance	Uncertain Significance	NA	NA	PM2(Low/absent allele frequency None<=0.0005)	NA
PAH	12	103249097	103249097	G	A	missense_variant	12:g.103249097G>A	NM_000277.1:c.995G>A	NP_000268.1:p.P175S	0	missense_variant	PM2,PP2	NA	3	0	3	NA	Uncertain Significance	Uncertain Significance	NA	NA	PM2(Low/absent allele frequency None<=0.0005) -- PP2(Missense variant in gene from PP2 gene list)	NA
PAH	12	103260378	103260378	G	A	missense_variant	12:g.103260378G>A	NM_000277.1:c.977G>A	NP_000268.1:p.R169C	0	missense_variant	PM2,PP2	NA	3	0	3	uncertain_significance	Uncertain Significance	Uncertain Significance	NA	NA	PM2(Low/absent allele frequency None<=0.0005) -- PP2(Missense variant in gene from PP2 gene list)	NA
PAH	12	103260380	103260380	T	-	frameshift_variant	12:g.103260380_103260380delT	NM_000277.1:c.975delT	NP_000268.1:p.Y168*	0	frameshift_variant	PM2	NA	2	0	2	not_provided	Uncertain Significance	Uncertain Significance	NA	NA	PM2(Low/absent allele frequency None<=0.0005)	NA
PAH	12	103260379	103260379	G	T	stop_gained	12:g.103260379G>T	NM_000277.1:c.976G>T	NP_000268.1:p.Y168*	0	stop_gained	PM2	NA	2	0	2	Likely Pathogenic	Uncertain Significance	Uncertain Significance	NA	NA	PM2(Low/absent allele frequency None<=0.0005)	NA
PAH	12	103260385	103260385	G	T	stop_gained	12:g.103260385G>T	NM_000277.1:c.970G>T	NP_000268.1:p.Y166*	0	stop_gained	PM2	NA	2	0	2	not_provided	Uncertain Significance	Uncertain Significance	NA	NA	PM2(Low/absent allele frequency None<=0.0005)	NA
PAH	12	103260390	103260390	C	T	missense_variant	12:g.103260390C>T	NM_000277.1:c.965C>T	NP_000268.1:p.A165T	0	missense_variant	PM2,PP2,PP3	NA	4	0	4	uncertain_significance	Uncertain Significance	Uncertain Significance	NA	NA	PM2(Low/absent allele frequency None<=0.0005) -- PP2(Missense variant in gene from PP2 gene list) -- PP3(Multiple (>=2) in silico predictions of deliterious effect=SIFT:0.01<0.05|PolyPhen:0.958>0.432)	NA
PAH	12	103260390	103260390	C	G	missense_variant	12:g.103260390C>G	NM_000277.1:c.965C>G	NP_000268.1:p.A165P	0	missense_variant	PM2,PP2	NA	3	0	3	uncertain_significance	Uncertain Significance	Uncertain Significance	NA	NA	PM2(Low/absent allele frequency None<=0.0005) -- PP2(Missense variant in gene from PP2 gene list)	NA
PAH	12	103260393	103260393	T	C	missense_variant	12:g.103260393T>C	NM_000277.1:c.962T>C	NP_000268.1:p.I164V	0	missense_variant	PM2,PP2	BP4	3	-1	2	not_provided	Uncertain Significance	Uncertain Significance	NA	NA	PM2(Low/absent allele frequency None<=0.0005) -- PP2(Missense variant in gene from PP2 gene list) -- BP4(Multiple (>=2) in silico predictions of non-deleterious effect=SIFT:0.19>=0.05|PolyPhen:0.268<=0.432)	NA
PAH	12	103260410	103260410	C	G	missense_variant	12:g.103260410C>G	NM_000277.1:c.945C>G	NP_000268.1:p.R158P	0	missense_variant	PM2,PP2	NA	3	0	3	not_provided	Uncertain Significance	Uncertain Significance	NA	NA	PM2(Low/absent allele frequency None<=0.0005) -- PP2(Missense variant in gene from PP2 gene list)	NA
PAH	12	103260413	103260413	C	G	missense_variant	12:g.103260413C>G	NM_000277.1:c.942C>G	NP_000268.1:p.R157T	0	missense_variant	PM2,PP2	NA	3	0	3	NA	Uncertain Significance	Uncertain Significance	NA	NA	PM2(Low/absent allele frequency None<=0.0005) -- PP2(Missense variant in gene from PP2 gene list)	NA
PAH	12	103260419	103260419	C	T	missense_variant	12:g.103260419C>T	NM_000277.1:c.936C>T	NP_000268.1:p.R155H	0	missense_variant	PM2,PP2	NA	3	0	3	uncertain_significance	Uncertain Significance	Uncertain Significance	NA	NA	PM2(Low/absent allele frequency None<=0.0005) -- PP2(Missense variant in gene from PP2 gene list)	NA
PAH	12	103260442	103260442	C	T	splice_acceptor_variant	12:g.103260442C>T	NM_000277.1:c.C>T	NP_000268.1:p.	0	splice_acceptor_variant	PM2	NA	2	0	2	Pathogenic	Uncertain Significance	Uncertain Significance	NA	NA	PM2(Low/absent allele frequency None<=0.0005)	NA
PAH	12	103271234	103271234	A	T	splice_region_variant	12:g.103271234A>T	NM_000277.1:c.A>T	NP_000268.1:p.	0	splice_region_variant	PM2	NA	2	0	2	not_provided	Uncertain Significance	Uncertain Significance	NA	NA	PM2(Low/absent allele frequency None<=0.0005)	NA
PAH	12	103271235	103271235	C	A	splice_region_variant	12:g.103271235C>A	NM_000277.1:c.C>A	NP_000268.1:p.	0	splice_region_variant	PM2	NA	2	0	2	Pathogenic	Uncertain Significance	Uncertain Significance	NA	NA	PM2(Low/absent allele frequency None<=0.0005)	NA
PAH	12	103271241	103271241	G	A	missense_variant	12:g.103271241G>A	NM_000277.1:c.912G>A	NP_000268.1:p.P147L	0	missense_variant	PM2,PP2	NA	3	0	3	not_provided	Uncertain Significance	Uncertain Significance	NA	NA	PM2(Low/absent allele frequency None<=0.0005) -- PP2(Missense variant in gene from PP2 gene list)	NA
PAH	12	103271295	103271295	T	C	missense_variant	12:g.103271295T>C	NM_000277.1:c.858T>C	NP_000268.1:p.D129G	0	missense_variant	PM2,PP2	NA	3	0	3	not_provided	Uncertain Significance	Uncertain Significance	NA	NA	PM2(Low/absent allele frequency None<=0.0005) -- PP2(Missense variant in gene from PP2 gene list)	NA
PAH	12	103271313	103271313	C	A	missense_variant	12:g.103271313C>A	NM_000277.1:c.840C>A	NP_000268.1:p.R123I	0	missense_variant	PM2,PP2,PP3	NA	4	0	4	uncertain_significance	Uncertain Significance	Uncertain Significance	NA	NA	PM2(Low/absent allele frequency None<=0.0005) -- PP2(Missense variant in gene from PP2 gene list) -- PP3(Multiple (>=2) in silico predictions of deliterious effect=SIFT:0.03<0.05|PolyPhen:0.983>0.432)	NA
PAH	12	103271319	103271319	A	G	missense_variant	12:g.103271319A>G	NM_000277.1:c.834A>G	NP_000268.1:p.F121S	0	missense_variant	PM2,PP2	NA	3	0	3	NA	Uncertain Significance	Uncertain Significance	NA	NA	PM2(Low/absent allele frequency None<=0.0005) -- PP2(Missense variant in gene from PP2 gene list)	NA
PAH	12	103271326	103271326	G	A	missense_variant	12:g.103271326G>A	NM_000277.1:c.827G>A	NP_000268.1:p.P119S	0	missense_variant	PM2,PP2,PP3	NA	4	0	4	NA	Uncertain Significance	Uncertain Significance	NA	NA	PM2(Low/absent allele frequency None<=0.0005) -- PP2(Missense variant in gene from PP2 gene list) -- PP3(Multiple (>=2) in silico predictions of deliterious effect=SIFT:0.01<0.05|PolyPhen:0.947>0.432)	NA
PAH	12	103288515	103288515	G	-	frameshift_variant	12:g.103288515_103288515delG	NM_000277.1:c.822delG	NP_000268.1:p.T117*	0	frameshift_variant	PM2	NA	2	0	2	Likely Pathogenic	Uncertain Significance	Uncertain Significance	NA	NA	PM2(Low/absent allele frequency None<=0.0005)	NA
PAH	12	103288515	103288515	G	A	missense_variant	12:g.103288515G>A	NM_000277.1:c.822G>A	NP_000268.1:p.T117I	0	missense_variant	PM2,PP2	BP4	3	-1	2	Likely Pathogenic	Uncertain Significance	Uncertain Significance	NA	NA	PM2(Low/absent allele frequency None<=0.0005) -- PP2(Missense variant in gene from PP2 gene list) -- BP4(Multiple (>=2) in silico predictions of non-deleterious effect=SIFT:0.13>=0.05|PolyPhen:0.031<=0.432)	NA
PAH	12	103288534	103288534	G	A	stop_gained	12:g.103288534G>A	NM_000277.1:c.803G>A	NP_000268.1:p.R111*	0	stop_gained	PM2	NA	2	0	2	not_provided	Uncertain Significance	Uncertain Significance	NA	NA	PM2(Low/absent allele frequency None<=0.0005)	NA
PAH	12	103288547	103288555	GACAGTGGC	-	inframe_deletion	12:g.103288547_103288555delGACAGTGGC	NM_000277.1:c.782_790delGACAGTGGC	NP_000268.1:p.ATV104-106-	0	inframe_deletion	PM2	NA	2	0	2	uncertain_significance	Uncertain Significance	Uncertain Significance	NA	NA	PM2(Low/absent allele frequency None<=0.0005)	NA
PAH	12	103288566	103288566	T	C	missense_variant	12:g.103288566T>C	NM_000277.1:c.771T>C	NP_000268.1:p.H100R	0	missense_variant	PM2,PP2	NA	3	0	3	uncertain_significance	Uncertain Significance	Uncertain Significance	NA	NA	PM2(Low/absent allele frequency None<=0.0005) -- PP2(Missense variant in gene from PP2 gene list)	NA
PAH	12	103288576	103288576	T	G	missense_variant	12:g.103288576T>G	NM_000277.1:c.761T>G	NP_000268.1:p.I97L	0	missense_variant	PM2,PP2	BP4	3	-1	2	uncertain_significance	Uncertain Significance	Uncertain Significance	NA	NA	PM2(Low/absent allele frequency None<=0.0005) -- PP2(Missense variant in gene from PP2 gene list) -- BP4(Multiple (>=2) in silico predictions of non-deleterious effect=SIFT:0.43>=0.05|PolyPhen:0.027<=0.432)	NA
PAH	12	103288623	103288623	G	T	missense_variant	12:g.103288623G>T	NM_000277.1:c.714G>T	NP_000268.1:p.T81N	0	missense_variant	PM2,PP2	NA	3	0	3	Likely Pathogenic	Uncertain Significance	Uncertain Significance	NA	NA	PM2(Low/absent allele frequency None<=0.0005) -- PP2(Missense variant in gene from PP2 gene list)	NA
PAH	12	103288641	103288641	T	A	missense_variant	12:g.103288641T>A	NM_000277.1:c.696T>A	NP_000268.1:p.D75V	0	missense_variant	PM2,PP2	BP4	3	-1	2	NA	Uncertain Significance	Uncertain Significance	NA	NA	PM2(Low/absent allele frequency None<=0.0005) -- PP2(Missense variant in gene from PP2 gene list) -- BP4(Multiple (>=2) in silico predictions of non-deleterious effect=SIFT:0.12>=0.05|PolyPhen:0.298<=0.432)	NA
PAH	12	103288641	103288641	T	C	missense_variant	12:g.103288641T>C	NM_000277.1:c.696T>C	NP_000268.1:p.D75G	0	missense_variant	PM2,PP2	BP4	3	-1	2	NA	Uncertain Significance	Uncertain Significance	NA	NA	PM2(Low/absent allele frequency None<=0.0005) -- PP2(Missense variant in gene from PP2 gene list) -- BP4(Multiple (>=2) in silico predictions of non-deleterious effect=SIFT:0.4>=0.05|PolyPhen:0.007<=0.432)	NA
PAH	12	103288653	103288654	-	GAGAAG	inframe_insertion	12:g.103288653_103288654insGAGAAG	NM_000277.1:c.683_684insGAGAAG	NP_000268.1:p.R71PSR	0	inframe_insertion	PM2	NA	2	0	2	NA	Uncertain Significance	Uncertain Significance	NA	NA	PM2(Low/absent allele frequency None<=0.0005)	NA
PAH	12	103288655	103288657	AGA	-	inframe_deletion	12:g.103288655_103288657delAGA	NM_000277.1:c.680_682delAGA	NP_000268.1:p.S70-	0	inframe_deletion	PM2	NA	2	0	2	not_provided	Uncertain Significance	Uncertain Significance	NA	NA	PM2(Low/absent allele frequency None<=0.0005)	NA
PAH	12	103288669	103288669	C	A	stop_gained	12:g.103288669C>A	NM_000277.1:c.668C>A	NP_000268.1:p.E66*	0	stop_gained	PM2	NA	2	0	2	Likely Pathogenic	Uncertain Significance	Uncertain Significance	NA	NA	PM2(Low/absent allele frequency None<=0.0005)	NA
PAH	12	103288675	103288675	G	T	missense_variant	12:g.103288675G>T	NM_000277.1:c.662G>T	NP_000268.1:p.H64N	0	missense_variant	PM2,PP2	NA	3	0	3	not_provided	Uncertain Significance	Uncertain Significance	NA	NA	PM2(Low/absent allele frequency None<=0.0005) -- PP2(Missense variant in gene from PP2 gene list)	NA
PAH	12	103288678	103288678	T	G	missense_variant	12:g.103288678T>G	NM_000277.1:c.659T>G	NP_000268.1:p.T63P	0	missense_variant	PM2,PP2	NA	3	0	3	not_provided	Uncertain Significance	Uncertain Significance	NA	NA	PM2(Low/absent allele frequency None<=0.0005) -- PP2(Missense variant in gene from PP2 gene list)	NA
PAH	12	103288681	103288681	G	C	missense_variant	12:g.103288681G>C	NM_000277.1:c.656G>C	NP_000268.1:p.L62V	0	missense_variant	PM2,PP2	BP4	3	-1	2	NA	Uncertain Significance	Uncertain Significance	NA	NA	PM2(Low/absent allele frequency None<=0.0005) -- PP2(Missense variant in gene from PP2 gene list) -- BP4(Multiple (>=2) in silico predictions of non-deleterious effect=SIFT:0.29>=0.05|PolyPhen:0.396<=0.432)	NA
PAH	12	103288689	103288689	T	C	missense_variant	12:g.103288689T>C	NM_000277.1:c.648T>C	NP_000268.1:p.D59G	0	missense_variant	PM2,PP2	NA	3	0	3	not_provided	Uncertain Significance	Uncertain Significance	NA	NA	PM2(Low/absent allele frequency None<=0.0005) -- PP2(Missense variant in gene from PP2 gene list)	NA
PAH	12	103288689	103288689	T	A	missense_variant	12:g.103288689T>A	NM_000277.1:c.648T>A	NP_000268.1:p.D59V	0	missense_variant	PM2,PP2	BP4	3	-1	2	NA	Uncertain Significance	Uncertain Significance	NA	NA	PM2(Low/absent allele frequency None<=0.0005) -- PP2(Missense variant in gene from PP2 gene list) -- BP4(Multiple (>=2) in silico predictions of non-deleterious effect=SIFT:0.13>=0.05|PolyPhen:0.111<=0.432)	NA
PAH	12	103288696	103288696	C	T	missense_variant	12:g.103288696C>T	NM_000277.1:c.641C>T	NP_000268.1:p.E57K	0	missense_variant	PM2,PP2	BP4	3	-1	2	uncertain_significance	Uncertain Significance	Uncertain Significance	NA	NA	PM2(Low/absent allele frequency None<=0.0005) -- PP2(Missense variant in gene from PP2 gene list) -- BP4(Multiple (>=2) in silico predictions of non-deleterious effect=SIFT:0.28>=0.05|PolyPhen:0.01<=0.432)	NA
PAH	12	103288698	103288698	T	C	splice_acceptor_variant	12:g.103288698T>C	NM_000277.1:c.T>C	NP_000268.1:p.	0	splice_acceptor_variant	PM2	NA	2	0	2	NA	Uncertain Significance	Uncertain Significance	NA	NA	PM2(Low/absent allele frequency None<=0.0005)	NA
PAH	12	103306550	103306550	A	G	intron_variant	12:g.103306550A>G	NM_000277.1:c.A>G	NP_000268.1:p.	0	intron_variant	PM2	NA	2	0	2	not_provided	Uncertain Significance	Uncertain Significance	NA	NA	PM2(Low/absent allele frequency None<=0.0005)	NA
PAH	12	103306564	103306564	C	T	splice_region_variant	12:g.103306564C>T	NM_000277.1:c.C>T	NP_000268.1:p.	0	splice_region_variant	PM2	NA	2	0	2	not_provided	Uncertain Significance	Uncertain Significance	NA	NA	PM2(Low/absent allele frequency None<=0.0005)	NA
PAH	12	103306564	103306564	C	A	splice_region_variant	12:g.103306564C>A	NM_000277.1:c.C>A	NP_000268.1:p.	0	splice_region_variant	PM2	NA	2	0	2	not_provided	Uncertain Significance	Uncertain Significance	NA	NA	PM2(Low/absent allele frequency None<=0.0005)	NA
PAH	12	103306568	103306568	C	T	splice_donor_variant	12:g.103306568C>T	NM_000277.1:c.C>T	NP_000268.1:p.	0	splice_donor_variant	PM2	NA	2	0	2	not_provided	Uncertain Significance	Uncertain Significance	NA	NA	PM2(Low/absent allele frequency None<=0.0005)	NA
PAH	12	103306572	103306572	A	-	frameshift_variant	12:g.103306572_103306572delA	NM_000277.1:c.637delA	NP_000268.1:p.F55*	0	frameshift_variant	PM2	NA	2	0	2	Pathogenic	Uncertain Significance	Uncertain Significance	NA	NA	PM2(Low/absent allele frequency None<=0.0005)	NA
PAH	12	103306573	103306573	A	G	missense_variant	12:g.103306573A>G	NM_000277.1:c.636A>G	NP_000268.1:p.F55S	0	missense_variant	PM2,PP2	NA	3	0	3	Likely Pathogenic	Uncertain Significance	Uncertain Significance	NA	NA	PM2(Low/absent allele frequency None<=0.0005) -- PP2(Missense variant in gene from PP2 gene list)	NA
PAH	12	103306582	103306582	A	-	frameshift_variant	12:g.103306582_103306582delA	NM_000277.1:c.627delA	NP_000268.1:p.L52*	0	frameshift_variant	PM2	NA	2	0	2	not_provided	Uncertain Significance	Uncertain Significance	NA	NA	PM2(Low/absent allele frequency None<=0.0005)	NA
PAH	12	103306600	103306600	C	-	frameshift_variant	12:g.103306600_103306600delC	NM_000277.1:c.609delC	NP_000268.1:p.G46*	0	frameshift_variant	PM2	NA	2	0	2	not_provided	Uncertain Significance	Uncertain Significance	NA	NA	PM2(Low/absent allele frequency None<=0.0005)	NA
PAH	12	103306601	103306601	C	G	missense_variant	12:g.103306601C>G	NM_000277.1:c.608C>G	NP_000268.1:p.G46R	0	missense_variant	PM2,PP2,PP3	NA	4	0	4	NA	Uncertain Significance	Uncertain Significance	NA	NA	PM2(Low/absent allele frequency None<=0.0005) -- PP2(Missense variant in gene from PP2 gene list) -- PP3(Multiple (>=2) in silico predictions of deliterious effect=SIFT:0.01<0.05|PolyPhen:1.0>0.432)	NA
PAH	12	103306610	103306610	C	A	stop_gained	12:g.103306610C>A	NM_000277.1:c.599C>A	NP_000268.1:p.E43*	0	stop_gained	PM2	NA	2	0	2	NA	Uncertain Significance	Uncertain Significance	NA	NA	PM2(Low/absent allele frequency None<=0.0005)	NA
PAH	12	103306625	103306626	-	C	frameshift_variant	12:g.103306625_103306626insC	NM_000277.1:c.583_584insC	NP_000268.1:p.-37-38*	0	frameshift_variant	PM2	NA	2	0	2	not_provided	Uncertain Significance	Uncertain Significance	NA	NA	PM2(Low/absent allele frequency None<=0.0005)	NA
PAH	12	103306627	103306627	A	G	missense_variant	12:g.103306627A>G	NM_000277.1:c.582A>G	NP_000268.1:p.L37P	0	missense_variant	PM2,PP2	NA	3	0	3	Likely Pathogenic	Uncertain Significance	Uncertain Significance	NA	NA	PM2(Low/absent allele frequency None<=0.0005) -- PP2(Missense variant in gene from PP2 gene list)	NA
PAH	12	103310849	103310849	C	G	missense_variant	12:g.103310849C>G	NM_000277.1:c.532C>G	NP_000268.1:p.Q20H	0	missense_variant	PM2,PP2	BP4	3	-1	2	not_provided	Uncertain Significance	Uncertain Significance	NA	NA	PM2(Low/absent allele frequency None<=0.0005) -- PP2(Missense variant in gene from PP2 gene list) -- BP4(Multiple (>=2) in silico predictions of non-deleterious effect=SIFT:0.11>=0.05|PolyPhen:0.055<=0.432)	NA
PAH	12	103310851	103310851	G	A	stop_gained	12:g.103310851G>A	NM_000277.1:c.530G>A	NP_000268.1:p.Q20*	0	stop_gained	PM2	NA	2	0	2	not_provided	Uncertain Significance	Uncertain Significance	NA	NA	PM2(Low/absent allele frequency None<=0.0005)	NA
PAH	12	103310861	103310862	AG	-	frameshift_variant	12:g.103310861_103310862delAG	NM_000277.1:c.519_520delAG	NP_000268.1:p.S16*	0	frameshift_variant	PM2	NA	2	0	2	not_provided	Uncertain Significance	Uncertain Significance	NA	NA	PM2(Low/absent allele frequency None<=0.0005)	NA
PAH	12	103310906	103310906	C	G	start_lost	12:g.103310906C>G	NM_000277.1:c.475C>G	NP_000268.1:p.M1I	0	start_lost	PM2,PP3	NA	3	0	3	NA	Uncertain Significance	Uncertain Significance	NA	NA	PM2(Low/absent allele frequency None<=0.0005) -- PP3(Multiple (>=2) in silico predictions of deliterious effect=SIFT:0.04<0.05|PolyPhen:0.48>0.432)	NA
PAH	12	103310907	103310907	A	C	start_lost	12:g.103310907A>C	NM_000277.1:c.474A>C	NP_000268.1:p.M1R	0	start_lost	PM2	NA	2	0	2	not_provided	Uncertain Significance	Uncertain Significance	NA	NA	PM2(Low/absent allele frequency None<=0.0005)	NA
PAH	12	103310907	103310907	A	G	start_lost	12:g.103310907A>G	NM_000277.1:c.474A>G	NP_000268.1:p.M1T	0	start_lost	PM2,PP3	NA	3	0	3	not_provided	Uncertain Significance	Uncertain Significance	NA	NA	PM2(Low/absent allele frequency None<=0.0005) -- PP3(Multiple (>=2) in silico predictions of deliterious effect=SIFT:0.01<0.05|PolyPhen:0.692>0.432)	NA
PAH	12	103310908	103310908	T	A	start_lost	12:g.103310908T>A	NM_000277.1:c.473T>A	NP_000268.1:p.M1L	0	start_lost	PM2	BP4	2	-1	1	not_provided	Uncertain Significance	Uncertain Significance	NA	NA	PM2(Low/absent allele frequency None<=0.0005) -- BP4(Multiple (>=2) in silico predictions of non-deleterious effect=SIFT:1.0>=0.05|PolyPhen:0.354<=0.432)	NA
PAH	12	103310908	103310908	T	C	start_lost	12:g.103310908T>C	NM_000277.1:c.473T>C	NP_000268.1:p.M1V	0	start_lost	PM2	NA	2	0	2	not_provided	Uncertain Significance	Uncertain Significance	NA	NA	PM2(Low/absent allele frequency None<=0.0005)	NA
PTPN11	12	112884118	112884118	A	G	missense_variant	12:g.112884118A>G	NM_001330437.1:c.267A>G	NP_001317366.1:p.N18S	0	missense_variant	PM2,PP2	BP4	3	-1	2	uncertain_significance	Uncertain Significance	Uncertain Significance	NA	NA	PM2(Low/absent allele frequency None<=0.0005) -- PP2(Missense variant in gene from PP2 gene list) -- BP4(Multiple (>=2) in silico predictions of non-deleterious effect=SIFT:0.11>=0.05|PolyPhen:0.003<=0.432)	NA
PTPN11	12	112888151	112888151	T	C	missense_variant	12:g.112888151T>C	NM_001330437.1:c.381T>C	NP_001317366.1:p.I56T	0	missense_variant	PM2,PP2	NA	3	0	3	uncertain_significance	Uncertain Significance	Uncertain Significance	NA	NA	PM2(Low/absent allele frequency None<=0.0005) -- PP2(Missense variant in gene from PP2 gene list)	NA
PTPN11	12	112888228	112888228	A	G	missense_variant	12:g.112888228A>G	NM_001330437.1:c.458A>G	NP_001317366.1:p.M82V	0	missense_variant	PM2,PP2	BP4	3	-1	2	uncertain_significance	Uncertain Significance	Uncertain Significance	NA	NA	PM2(Low/absent allele frequency None<=0.0005) -- PP2(Missense variant in gene from PP2 gene list) -- BP4(Multiple (>=2) in silico predictions of non-deleterious effect=SIFT:0.23>=0.05|PolyPhen:0.001<=0.432)	NA
PTPN11	12	112915678	112915678	G	A	synonymous_variant	12:g.112915678G>A	NM_001330437.1:c.1165G>A	NP_001317366.1:p.317	0	synonymous_variant	PM2	NA	2	0	2	uncertain_significance	Uncertain Significance	Uncertain Significance	NA	NA	PM2(Low/absent allele frequency None<=0.0005)	NA
PTPN11	12	112915755	112915755	G	A	missense_variant	12:g.112915755G>A	NM_001330437.1:c.1242G>A	NP_001317366.1:p.R343Q	0	missense_variant	PM2,PP2	BP4	3	-1	2	uncertain_significance	Uncertain Significance	Uncertain Significance	NA	NA	PM2(Low/absent allele frequency None<=0.0005) -- PP2(Missense variant in gene from PP2 gene list) -- BP4(Multiple (>=2) in silico predictions of non-deleterious effect=SIFT:1.0>=0.05|PolyPhen:0.007<=0.432)	NA
PTPN11	12	112915779	112915779	G	A	missense_variant	12:g.112915779G>A	NM_001330437.1:c.1266G>A	NP_001317366.1:p.R351Q	0	missense_variant	PM2,PP2	BP4	3	-1	2	uncertain_significance	Uncertain Significance	Uncertain Significance	NA	NA	PM2(Low/absent allele frequency None<=0.0005) -- PP2(Missense variant in gene from PP2 gene list) -- BP4(Multiple (>=2) in silico predictions of non-deleterious effect=SIFT:0.11>=0.05|PolyPhen:0.035<=0.432)	NA
PTPN11	12	112920006	112920006	A	G	synonymous_variant	12:g.112920006A>G	NM_001330437.1:c.1435A>G	NP_001317366.1:p.407	0	synonymous_variant	PM2	NA	2	0	2	Benign	Uncertain Significance	Uncertain Significance	NA	NA	PM2(Low/absent allele frequency None<=0.0005)	NA
PTPN11	12	112926910	112926910	G	C	missense_variant	12:g.112926910G>C	NM_001330437.1:c.1756G>C	NP_001317366.1:p.Q514H	0	missense_variant	PM1,PM2,PP2	NA	5	0	5	Pathogenic	Uncertain Significance	Likely Pathogenic	NA	NA	PM1(HotSpot3D: somatic hotspot among 19 TCGA cancer types with 1samples) -- PM2(Low/absent allele frequency None<=0.0005) -- PP2(Missense variant in gene from PP2 gene list)	NA
PTPN11	12	112939998	112939998	G	A	synonymous_variant	12:g.112939998G>A	NM_001330437.1:c.1876G>A	NP_001317366.1:p.554	0	synonymous_variant	PM2	NA	2	0	2	Likely Benign	Uncertain Significance	Uncertain Significance	NA	NA	PM2(Low/absent allele frequency None<=0.0005)	NA
GJB2	13	20763044	20763044	A	C	missense_variant	13:g.20763044A>C	NM_004004.5:c.892A>C	NP_003995.2:p.V226G	0	missense_variant	PM2	NA	2	0	2	uncertain_significance	Uncertain Significance	Uncertain Significance	NA	NA	PM2(Low/absent allele frequency None<=0.0005)	NA
GJB2	13	20763044	20763044	A	T	missense_variant	13:g.20763044A>T	NM_004004.5:c.892A>T	NP_003995.2:p.V226D	0	missense_variant	PM2	NA	2	0	2	NA	Uncertain Significance	Uncertain Significance	NA	NA	PM2(Low/absent allele frequency None<=0.0005)	NA
GJB2	13	20763047	20763047	G	A	missense_variant	13:g.20763047G>A	NM_004004.5:c.889G>A	NP_003995.2:p.P225L	0	missense_variant	PM2	NA	2	0	2	NA	Uncertain Significance	Uncertain Significance	NA	NA	PM2(Low/absent allele frequency None<=0.0005)	NA
GJB2	13	20763068	20763068	C	T	missense_variant	13:g.20763068C>T	NM_004004.5:c.868C>T	NP_003995.2:p.C218Y	0	missense_variant	PM2	NA	2	0	2	NA	Uncertain Significance	Uncertain Significance	NA	NA	PM2(Low/absent allele frequency None<=0.0005)	NA
GJB2	13	20763486	20763486	G	-	frameshift_variant	13:g.20763486_20763486delG	NM_004004.5:c.450delG	NP_003995.2:p.L79*	0	frameshift_variant	PM2	NA	2	0	2	Pathogenic	Uncertain Significance	Uncertain Significance	NA	NA	PM2(Low/absent allele frequency None<=0.0005)	NA
GJB2	13	20763614	20763614	A	G	missense_variant	13:g.20763614A>G	NM_004004.5:c.322A>G	NP_003995.2:p.L36P	0	missense_variant	PM2	NA	2	0	2	uncertain_significance	Uncertain Significance	Uncertain Significance	NA	NA	PM2(Low/absent allele frequency None<=0.0005)	NA
GJB2	13	20763650	20763650	C	T	stop_gained	13:g.20763650C>T	NM_004004.5:c.286C>T	NP_003995.2:p.W24*	0	stop_gained	PM2	NA	2	0	2	Pathogenic	Uncertain Significance	Uncertain Significance	NA	NA	PM2(Low/absent allele frequency None<=0.0005)	NA
GJB2	13	20763686	20763686	C	-	frameshift_variant	13:g.20763686_20763686delC	NM_004004.5:c.250delC	NP_003995.2:p.G12*	0	frameshift_variant	PM2	NA	2	0	2	not_provided	Uncertain Significance	Uncertain Significance	NA	NA	PM2(Low/absent allele frequency None<=0.0005)	NA
GJB2	13	20763687	20763687	C	A	missense_variant	13:g.20763687C>A	NM_004004.5:c.249C>A	NP_003995.2:p.G12C	0	missense_variant	PM2	NA	2	0	2	Pathogenic	Uncertain Significance	Uncertain Significance	NA	NA	PM2(Low/absent allele frequency None<=0.0005)	NA
GJB2	13	20763744	20763744	T	G	splice_acceptor_variant	13:g.20763744T>G	NM_004004.5:c.T>G	NP_003995.2:p.	0	splice_acceptor_variant	PM2	NA	2	0	2	uncertain_significance	Uncertain Significance	Uncertain Significance	NA	NA	PM2(Low/absent allele frequency None<=0.0005)	NA
MYH7	14	23889120	23889122	CTC	-	inframe_deletion	14:g.23889120_23889122delCTC	NM_000257.2:c.3760_3762delCTC	NP_000248.2:p.E1220-	0	inframe_deletion	PM2	NA	2	0	2	Likely Pathogenic	Uncertain Significance	Uncertain Significance	NA	NA	PM2(Low/absent allele frequency None<=0.0005)	NA
MYH7	14	23889445	23889446	-	G	splice_region_variant	14:g.23889445_23889446insG	NM_000257.2:c.insG	NP_000248.2:p.	0	splice_region_variant	PM2	NA	2	0	2	NA	Uncertain Significance	Uncertain Significance	NA	NA	PM2(Low/absent allele frequency None<=0.0005)	NA
MYH7	14	23893245	23893247	CTC	-	inframe_deletion	14:g.23893245_23893247delCTC	NM_000257.2:c.2893_2895delCTC	NP_000248.2:p.E931-	0	inframe_deletion	PM2	NA	2	0	2	Pathogenic	Uncertain Significance	Uncertain Significance	NA	NA	PM2(Low/absent allele frequency None<=0.0005)	NA
MYH7	14	23894116	23894118	CTT	-	inframe_deletion	14:g.23894116_23894118delCTT	NM_000257.2:c.2641_2643delCTT	NP_000248.2:p.K847-	0	inframe_deletion	PM2	NA	2	0	2	uncertain_significance	Uncertain Significance	Uncertain Significance	NA	NA	PM2(Low/absent allele frequency None<=0.0005)	NA
COCH	14	31348684	31348684	A	G	synonymous_variant	14:g.31348684A>G	NM_001135058.1:c.833A>G	NP_001128530.1:p.143	0	synonymous_variant	PM2	NA	2	0	2	Likely Benign	Uncertain Significance	Uncertain Significance	NA	NA	PM2(Low/absent allele frequency None<=0.0005)	NA
COCH	14	31349945	31349945	C	T	splice_region_variant	14:g.31349945C>T	NM_001135058.1:c.C>T	NP_001128530.1:p.	0	splice_region_variant	PM2	NA	2	0	2	uncertain_significance	Uncertain Significance	Uncertain Significance	NA	NA	PM2(Low/absent allele frequency None<=0.0005)	NA
MAP2K1	15	66777315	66777316	-	TC	intron_variant	15:g.66777315_66777316insTC	NM_002755.3:c.insTC	NP_002746.1:p.	0	intron_variant	PM2	NA	2	0	2	Benign	Uncertain Significance	Uncertain Significance	NA	NA	PM2(Low/absent allele frequency None<=0.0005)	NA
MAP2K1	15	66782109	66782112	TATT	-	splice_region_variant	15:g.66782109_66782112delTATT	NM_002755.3:c.delTATT	NP_002746.1:p.	0	splice_region_variant	PM2	NA	2	0	2	NA	Uncertain Significance	Uncertain Significance	NA	NA	PM2(Low/absent allele frequency None<=0.0005)	NA
MAP2K1	15	66782869	66782869	T	C	synonymous_variant	15:g.66782869T>C	NM_002755.3:c.1573T>C	NP_002746.1:p.366	0	synonymous_variant	PM2	NA	2	0	2	Likely Benign	Uncertain Significance	Uncertain Significance	NA	NA	PM2(Low/absent allele frequency None<=0.0005)	NA
CDH1	16	68771321	68771321	G	A	start_lost	16:g.68771321G>A	NM_001317184.1:c.129G>A	NP_001304113.1:p.M1I	0	start_lost	PM2	NA	2	0	2	Pathogenic	Uncertain Significance	Uncertain Significance	NA	NA	PM2(Low/absent allele frequency None<=0.0005)	NA
CDH1	16	68835596	68835596	C	T	stop_gained	16:g.68835596C>T	NM_001317184.1:c.313C>T	NP_001304113.1:p.R63*	0	stop_gained	PM2	NA	2	0	2	Pathogenic	Uncertain Significance	Uncertain Significance	NA	NA	PM2(Low/absent allele frequency None<=0.0005)	NA
CDH1	16	68835597	68835597	G	A	missense_variant	16:g.68835597G>A	NM_001317184.1:c.314G>A	NP_001304113.1:p.R63Q	0	missense_variant	PM2	BP1,BP4	2	-2	0	Likely Benign	Uncertain Significance	Uncertain Significance	NA	NA	PM2(Low/absent allele frequency None<=0.0005) -- BP1(Missense variant in gene from BP1 gene list) -- BP4(Multiple (>=2) in silico predictions of non-deleterious effect=SIFT:0.44>=0.05|PolyPhen:0.106<=0.432)	NA
CDH1	16	68835692	68835692	C	T	stop_gained	16:g.68835692C>T	NM_001317184.1:c.409C>T	NP_001304113.1:p.Q95*	0	stop_gained	PM2	NA	2	0	2	Pathogenic	Uncertain Significance	Uncertain Significance	NA	NA	PM2(Low/absent allele frequency None<=0.0005)	NA
CDH1	16	68835695	68835695	A	G	missense_variant	16:g.68835695A>G	NM_001317184.1:c.412A>G	NP_001304113.1:p.I96V	0	missense_variant	PM2	BP1,BP4	2	-2	0	Likely Benign	Uncertain Significance	Uncertain Significance	NA	NA	PM2(Low/absent allele frequency None<=0.0005) -- BP1(Missense variant in gene from BP1 gene list) -- BP4(Multiple (>=2) in silico predictions of non-deleterious effect=SIFT:0.55>=0.05|PolyPhen:0.417<=0.432)	NA
CDH1	16	68835788	68835788	C	-	frameshift_variant	16:g.68835788_68835788delC	NM_001317184.1:c.505delC	NP_001304113.1:p.P127*	0	frameshift_variant	PM2	NA	2	0	2	NA	Uncertain Significance	Uncertain Significance	NA	NA	PM2(Low/absent allele frequency None<=0.0005)	NA
CDH1	16	68842599	68842599	A	G	missense_variant	16:g.68842599A>G	NM_001317184.1:c.661A>G	NP_001304113.1:p.K179E	0	missense_variant	PM2	BP1	2	-1	1	NA	Uncertain Significance	Uncertain Significance	NA	NA	PM2(Low/absent allele frequency None<=0.0005) -- BP1(Missense variant in gene from BP1 gene list)	NA
CDH1	16	68842668	68842668	G	A	missense_variant	16:g.68842668G>A	NM_001317184.1:c.730G>A	NP_001304113.1:p.V202I	0	missense_variant	PM2	BP1,BP4	2	-2	0	Likely Benign	Uncertain Significance	Uncertain Significance	NA	NA	PM2(Low/absent allele frequency None<=0.0005) -- BP1(Missense variant in gene from BP1 gene list) -- BP4(Multiple (>=2) in silico predictions of non-deleterious effect=SIFT:0.17>=0.05|PolyPhen:0.08<=0.432)	NA
CDH1	16	68842699	68842699	G	T	missense_variant	16:g.68842699G>T	NM_001317184.1:c.761G>T	NP_001304113.1:p.G212V	0	missense_variant	PM2,PP3	BP1	3	-1	2	NA	Uncertain Significance	Uncertain Significance	NA	NA	PM2(Low/absent allele frequency None<=0.0005) -- PP3(Multiple (>=2) in silico predictions of deliterious effect=SIFT:0.02<0.05|PolyPhen:1.0>0.432) -- BP1(Missense variant in gene from BP1 gene list)	NA
CDH1	16	68842734	68842734	C	T	missense_variant	16:g.68842734C>T	NM_001317184.1:c.796C>T	NP_001304113.1:p.R224C	0	missense_variant	PM2,PP3	BP1	3	-1	2	Likely Benign	Uncertain Significance	Uncertain Significance	NA	NA	PM2(Low/absent allele frequency None<=0.0005) -- PP3(Multiple (>=2) in silico predictions of deliterious effect=SIFT:0.02<0.05|SIFT:0.01<0.05|PolyPhen:0.48>0.432) -- BP1(Missense variant in gene from BP1 gene list)	NA
CDH1	16	68844245	68844245	G	T	splice_donor_variant	16:g.68844245G>T	NM_001317184.1:c.G>T	NP_001304113.1:p.	0	splice_donor_variant	PM2	NA	2	0	2	Likely Pathogenic	Uncertain Significance	Uncertain Significance	NA	NA	PM2(Low/absent allele frequency None<=0.0005)	NA
CDH1	16	68845757	68845757	C	T	stop_gained	16:g.68845757C>T	NM_001317184.1:c.1129C>T	NP_001304113.1:p.R335*	0	stop_gained	PM2	NA	2	0	2	Pathogenic	Uncertain Significance	Uncertain Significance	NA	NA	PM2(Low/absent allele frequency None<=0.0005)	NA
CDH1	16	68845762	68845762	G	A	splice_region_variant	16:g.68845762G>A	NM_001317184.1:c.1134G>A	NP_001304113.1:p.336	0	splice_region_variant	PM2	NA	2	0	2	Pathogenic	Uncertain Significance	Uncertain Significance	NA	NA	PM2(Low/absent allele frequency None<=0.0005)	NA
CDH1	16	68846114	68846114	T	-	frameshift_variant	16:g.68846114_68846114delT	NM_001317184.1:c.1211delT	NP_001304113.1:p.V362*	0	frameshift_variant	PM2	NA	2	0	2	NA	Uncertain Significance	Uncertain Significance	NA	NA	PM2(Low/absent allele frequency None<=0.0005)	NA
CDH1	16	68846147	68846147	C	T	missense_variant	16:g.68846147C>T	NM_001317184.1:c.1244C>T	NP_001304113.1:p.P373L	0	missense_variant	PM2,PP3	BP1	3	-1	2	uncertain_significance	Uncertain Significance	Uncertain Significance	NA	NA	PM2(Low/absent allele frequency None<=0.0005) -- PP3(Multiple (>=2) in silico predictions of deliterious effect=SIFT:0.02<0.05|PolyPhen:1.0>0.432) -- BP1(Missense variant in gene from BP1 gene list)	NA
CDH1	16	68846166	68846166	G	A	splice_region_variant	16:g.68846166G>A	NM_001317184.1:c.1263G>A	NP_001304113.1:p.379	0	splice_region_variant	PM2	NA	2	0	2	Pathogenic	Uncertain Significance	Uncertain Significance	NA	NA	PM2(Low/absent allele frequency None<=0.0005)	NA
CDH1	16	68847213	68847213	C	T	splice_region_variant	16:g.68847213C>T	NM_001317185.1:c.C>T	NP_001304114.1:p.	0	splice_region_variant	PM2	NA	2	0	2	Likely Benign	Uncertain Significance	Uncertain Significance	NA	NA	PM2(Low/absent allele frequency None<=0.0005)	NA
CDH1	16	68847240	68847240	G	A	missense_variant	16:g.68847240G>A	NM_004360.3:c.1286G>A	NP_004351.1:p.E388K	0	missense_variant	PM2	BP1,BP4	2	-2	0	uncertain_significance	Uncertain Significance	Uncertain Significance	NA	NA	PM2(Low/absent allele frequency None<=0.0005) -- BP1(Missense variant in gene from BP1 gene list) -- BP4(Multiple (>=2) in silico predictions of non-deleterious effect=SIFT:0.78>=0.05|PolyPhen:0.007<=0.432)	NA
CDH1	16	68847303	68847303	T	C	missense_variant	16:g.68847303T>C	NM_004360.3:c.1349T>C	NP_004351.1:p.W409R	0	missense_variant	PM2	BP1	2	-1	1	uncertain_significance	Uncertain Significance	Uncertain Significance	NA	NA	PM2(Low/absent allele frequency None<=0.0005) -- BP1(Missense variant in gene from BP1 gene list)	NA
CDH1	16	68847375	68847375	G	A	missense_variant	16:g.68847375G>A	NM_004360.3:c.1421G>A	NP_004351.1:p.D433N	0	missense_variant	PM2	BP1,BP4	2	-2	0	Likely Benign	Uncertain Significance	Uncertain Significance	NA	NA	PM2(Low/absent allele frequency None<=0.0005) -- BP1(Missense variant in gene from BP1 gene list) -- BP4(Multiple (>=2) in silico predictions of non-deleterious effect=SIFT:0.13>=0.05|PolyPhen:0.033<=0.432)	NA
CDH1	16	68847376	68847376	A	G	missense_variant	16:g.68847376A>G	NM_004360.3:c.1422A>G	NP_004351.1:p.D433G	0	missense_variant	PM2	BP1	2	-1	1	Likely Benign	Uncertain Significance	Uncertain Significance	NA	NA	PM2(Low/absent allele frequency None<=0.0005) -- BP1(Missense variant in gene from BP1 gene list)	NA
CDH1	16	68853296	68853296	C	G	missense_variant	16:g.68853296C>G	NM_001317184.1:c.1622C>G	NP_001304113.1:p.T499R	0	missense_variant	PM2,PP3	BP1	3	-1	2	uncertain_significance	Uncertain Significance	Uncertain Significance	NA	NA	PM2(Low/absent allele frequency None<=0.0005) -- PP3(Multiple (>=2) in silico predictions of deliterious effect=SIFT:0.01<0.05|PolyPhen:0.627>0.432) -- BP1(Missense variant in gene from BP1 gene list)	NA
CDH1	16	68855984	68855984	C	T	stop_gained	16:g.68855984C>T	NM_001317184.1:c.1735C>T	NP_001304113.1:p.R537*	0	stop_gained	PM2	NA	2	0	2	uncertain_significance	Uncertain Significance	Uncertain Significance	NA	NA	PM2(Low/absent allele frequency None<=0.0005)	NA
CDH1	16	68862107	68862107	G	A	missense_variant	16:g.68862107G>A	NM_001317184.1:c.2138G>A	NP_001304113.1:p.R671Q	0	missense_variant	PM2,PP3	BP1	3	-1	2	uncertain_significance	Uncertain Significance	Uncertain Significance	NA	NA	PM2(Low/absent allele frequency None<=0.0005) -- PP3(Multiple (>=2) in silico predictions of deliterious effect=SIFT:0.01<0.05|PolyPhen:0.989>0.432) -- BP1(Missense variant in gene from BP1 gene list)	NA
CDH1	16	68862157	68862157	C	T	missense_variant	16:g.68862157C>T	NM_001317184.1:c.2188C>T	NP_001304113.1:p.R688W	0	missense_variant	PM2	BP1	2	-1	1	uncertain_significance	Uncertain Significance	Uncertain Significance	NA	NA	PM2(Low/absent allele frequency None<=0.0005) -- BP1(Missense variant in gene from BP1 gene list)	NA
CDH1	16	68863656	68863656	C	-	frameshift_variant	16:g.68863656_68863656delC	NM_001317184.1:c.2338delC	NP_001304113.1:p.P738*	0	frameshift_variant	PM2	NA	2	0	2	NA	Uncertain Significance	Uncertain Significance	NA	NA	PM2(Low/absent allele frequency None<=0.0005)	NA
CDH1	16	68863657	68863657	C	G	missense_variant	16:g.68863657C>G	NM_001317184.1:c.2339C>G	NP_001304113.1:p.P738R	0	missense_variant	PM2	BP1	2	-1	1	uncertain_significance	Uncertain Significance	Uncertain Significance	NA	NA	PM2(Low/absent allele frequency None<=0.0005) -- BP1(Missense variant in gene from BP1 gene list)	NA
CDH1	16	68863674	68863674	G	A	missense_variant	16:g.68863674G>A	NM_001317184.1:c.2356G>A	NP_001304113.1:p.D744N	0	missense_variant	PM2,PP3	BP1	3	-1	2	Benign	Uncertain Significance	Uncertain Significance	NA	NA	PM2(Low/absent allele frequency None<=0.0005) -- PP3(Multiple (>=2) in silico predictions of deliterious effect=SIFT:0.04<0.05|PolyPhen:0.979>0.432) -- BP1(Missense variant in gene from BP1 gene list)	NA
CDH1	16	68863688	68863688	T	-	frameshift_variant	16:g.68863688_68863688delT	NM_001317184.1:c.2370delT	NP_001304113.1:p.N748*	0	frameshift_variant	PM2	NA	2	0	2	NA	Uncertain Significance	Uncertain Significance	NA	NA	PM2(Low/absent allele frequency None<=0.0005)	NA
CDH1	16	68867259	68867259	G	T	stop_gained	16:g.68867259G>T	NM_001317184.1:c.2449G>T	NP_001304113.1:p.E775*	0	stop_gained	PM2	NA	2	0	2	NA	Uncertain Significance	Uncertain Significance	NA	NA	PM2(Low/absent allele frequency None<=0.0005)	NA
MAP2K2	19	4094469	4094469	C	T	synonymous_variant	19:g.4094469C>T	NM_030662.3:c.1328C>T	NP_109587.1:p.358	0	synonymous_variant	PM2	NA	2	0	2	Benign	Uncertain Significance	Uncertain Significance	NA	NA	PM2(Low/absent allele frequency None<=0.0005)	NA
MAP2K2	19	4099195	4099195	G	A	splice_region_variant	19:g.4099195G>A	NM_030662.3:c.G>A	NP_109587.1:p.	0	splice_region_variant	PM2	NA	2	0	2	Likely Benign	Uncertain Significance	Uncertain Significance	NA	NA	PM2(Low/absent allele frequency None<=0.0005)	NA
MAP2K2	19	4099271	4099271	C	A	missense_variant	19:g.4099271C>A	NM_030662.3:c.1101C>A	NP_109587.1:p.V283L	0	missense_variant	PM2,PP2	BP4	3	-1	2	Likely Benign	Uncertain Significance	Uncertain Significance	NA	NA	PM2(Low/absent allele frequency None<=0.0005) -- PP2(Missense variant in gene from PP2 gene list) -- BP4(Multiple (>=2) in silico predictions of non-deleterious effect=SIFT:0.75>=0.05|PolyPhen:0.003<=0.432)	NA
MAP2K2	19	4099293	4099293	C	T	synonymous_variant	19:g.4099293C>T	NM_030662.3:c.1079C>T	NP_109587.1:p.275	0	synonymous_variant	PM2	NA	2	0	2	Benign	Uncertain Significance	Uncertain Significance	NA	NA	PM2(Low/absent allele frequency None<=0.0005)	NA
MAP2K2	19	4099300	4099300	T	C	missense_variant	19:g.4099300T>C	NM_030662.3:c.1072T>C	NP_109587.1:p.K273R	0	missense_variant	PM2,PP2	BP4	3	-1	2	Likely Benign	Uncertain Significance	Uncertain Significance	NA	NA	PM2(Low/absent allele frequency None<=0.0005) -- PP2(Missense variant in gene from PP2 gene list) -- BP4(Multiple (>=2) in silico predictions of non-deleterious effect=SIFT:0.17>=0.05|PolyPhen:0.012<=0.432)	NA
MAP2K2	19	4099305	4099305	G	A	synonymous_variant	19:g.4099305G>A	NM_030662.3:c.1067G>A	NP_109587.1:p.271	0	synonymous_variant	PM2	NA	2	0	2	Benign	Uncertain Significance	Uncertain Significance	NA	NA	PM2(Low/absent allele frequency None<=0.0005)	NA
MAP2K2	19	4101030	4101030	C	A	missense_variant	19:g.4101030C>A	NM_030662.3:c.946C>A	NP_109587.1:p.R231L	0	missense_variant	PM2,PP2	NA	3	0	3	uncertain_significance	Uncertain Significance	Uncertain Significance	NA	NA	PM2(Low/absent allele frequency None<=0.0005) -- PP2(Missense variant in gene from PP2 gene list)	NA
MAP2K2	19	4101030	4101030	C	T	missense_variant	19:g.4101030C>T	NM_030662.3:c.946C>T	NP_109587.1:p.R231H	0	missense_variant	PM2,PP2	NA	3	0	3	uncertain_significance	Uncertain Significance	Uncertain Significance	NA	NA	PM2(Low/absent allele frequency None<=0.0005) -- PP2(Missense variant in gene from PP2 gene list)	NA
MAP2K2	19	4101032	4101032	C	T	synonymous_variant	19:g.4101032C>T	NM_030662.3:c.944C>T	NP_109587.1:p.230	0	synonymous_variant	PM2	NA	2	0	2	Benign	Uncertain Significance	Uncertain Significance	NA	NA	PM2(Low/absent allele frequency None<=0.0005)	NA
MAP2K2	19	4101261	4101261	C	T	synonymous_variant	19:g.4101261C>T	NM_030662.3:c.800C>T	NP_109587.1:p.182	0	synonymous_variant	PM2	NA	2	0	2	Benign	Uncertain Significance	Uncertain Significance	NA	NA	PM2(Low/absent allele frequency None<=0.0005)	NA
MAP2K2	19	4101272	4101272	G	A	missense_variant	19:g.4101272G>A	NM_030662.3:c.789G>A	NP_109587.1:p.R179W	0	missense_variant	PM2,PP2	NA	3	0	3	Likely Benign	Uncertain Significance	Uncertain Significance	NA	NA	PM2(Low/absent allele frequency None<=0.0005) -- PP2(Missense variant in gene from PP2 gene list)	NA
MAP2K2	19	4117429	4117429	G	T	synonymous_variant	19:g.4117429G>T	NM_030662.3:c.545G>T	NP_109587.1:p.97	0	synonymous_variant	PM2	NA	2	0	2	Benign	Uncertain Significance	Uncertain Significance	NA	NA	PM2(Low/absent allele frequency None<=0.0005)	NA
MAP2K2	19	4117480	4117480	C	T	synonymous_variant	19:g.4117480C>T	NM_030662.3:c.494C>T	NP_109587.1:p.80	0	synonymous_variant	PM2	NA	2	0	2	Likely Benign	Uncertain Significance	Uncertain Significance	NA	NA	PM2(Low/absent allele frequency None<=0.0005)	NA
MAP2K2	19	4117495	4117495	G	A	synonymous_variant	19:g.4117495G>A	NM_030662.3:c.479G>A	NP_109587.1:p.75	0	synonymous_variant	PM2	NA	2	0	2	Benign	Uncertain Significance	Uncertain Significance	NA	NA	PM2(Low/absent allele frequency None<=0.0005)	NA
MAP2K2	19	4117579	4117579	G	A	synonymous_variant	19:g.4117579G>A	NM_030662.3:c.395G>A	NP_109587.1:p.47	0	synonymous_variant	PM2	NA	2	0	2	Benign	Uncertain Significance	Uncertain Significance	NA	NA	PM2(Low/absent allele frequency None<=0.0005)	NA
MAP2K2	19	4123828	4123828	G	A	synonymous_variant	19:g.4123828G>A	NM_030662.3:c.299G>A	NP_109587.1:p.15	0	synonymous_variant	PM2	NA	2	0	2	Likely Benign	Uncertain Significance	Uncertain Significance	NA	NA	PM2(Low/absent allele frequency None<=0.0005)	NA
SOS1	2	39213309	39213309	C	T	missense_variant	2:g.39213309C>T	NM_005633.3:c.3699C>T	NP_005624.2:p.V1220M	0	missense_variant	PM2,PP2,PP3	NA	4	0	4	Likely Benign	Uncertain Significance	Uncertain Significance	NA	NA	PM2(Low/absent allele frequency None<=0.0005) -- PP2(Missense variant in gene from PP2 gene list) -- PP3(Multiple (>=2) in silico predictions of deliterious effect=SIFT:0.02<0.05|PolyPhen:0.969>0.432)	NA
SOS1	2	39213367	39213367	G	C	missense_variant	2:g.39213367G>C	NM_005633.3:c.3641G>C	NP_005624.2:p.D1200E	0	missense_variant	PM2,PP2	BP4	3	-1	2	Likely Benign	Uncertain Significance	Uncertain Significance	NA	NA	PM2(Low/absent allele frequency None<=0.0005) -- PP2(Missense variant in gene from PP2 gene list) -- BP4(Multiple (>=2) in silico predictions of non-deleterious effect=SIFT:0.63>=0.05|SIFT:0.58>=0.05|PolyPhen:0.003<=0.432)	NA
SOS1	2	39213415	39213415	A	C	synonymous_variant	2:g.39213415A>C	NM_005633.3:c.3593A>C	NP_005624.2:p.1184	0	synonymous_variant	PM2	NA	2	0	2	Benign	Uncertain Significance	Uncertain Significance	NA	NA	PM2(Low/absent allele frequency None<=0.0005)	NA
SOS1	2	39222280	39222280	C	G	synonymous_variant	2:g.39222280C>G	NM_005633.3:c.3371C>G	NP_005624.2:p.1110	0	synonymous_variant	PM2	NA	2	0	2	Likely Benign	Uncertain Significance	Uncertain Significance	NA	NA	PM2(Low/absent allele frequency None<=0.0005)	NA
SOS1	2	39224072	39224072	G	A	synonymous_variant	2:g.39224072G>A	NM_005633.3:c.3113G>A	NP_005624.2:p.1024	0	synonymous_variant	PM2	NA	2	0	2	Benign	Uncertain Significance	Uncertain Significance	NA	NA	PM2(Low/absent allele frequency None<=0.0005)	NA
SOS1	2	39240612	39240612	C	G	missense_variant	2:g.39240612C>G	NM_005633.3:c.2197C>G	NP_005624.2:p.G719A	0	missense_variant	PM2,PP2	NA	3	0	3	Likely Benign	Uncertain Significance	Uncertain Significance	NA	NA	PM2(Low/absent allele frequency None<=0.0005) -- PP2(Missense variant in gene from PP2 gene list)	NA
SOS1	2	39241061	39241061	C	G	missense_variant	2:g.39241061C>G	NM_005633.3:c.2051C>G	NP_005624.2:p.L670F	0	missense_variant	PM2,PP2	BP4	3	-1	2	Benign	Uncertain Significance	Uncertain Significance	NA	NA	PM2(Low/absent allele frequency None<=0.0005) -- PP2(Missense variant in gene from PP2 gene list) -- BP4(Multiple (>=2) in silico predictions of non-deleterious effect=SIFT:0.1>=0.05|PolyPhen:0.426<=0.432)	NA
SOS1	2	39249799	39249799	C	T	synonymous_variant	2:g.39249799C>T	NM_005633.3:c.1811C>T	NP_005624.2:p.590	0	synonymous_variant	PM2	NA	2	0	2	Benign	Uncertain Significance	Uncertain Significance	NA	NA	PM2(Low/absent allele frequency None<=0.0005)	NA
SOS1	2	39249922	39249922	T	C	synonymous_variant	2:g.39249922T>C	NM_005633.3:c.1688T>C	NP_005624.2:p.549	0	synonymous_variant	PM2	NA	2	0	2	Benign	Uncertain Significance	Uncertain Significance	NA	NA	PM2(Low/absent allele frequency None<=0.0005)	NA
SOS1	2	39262409	39262409	G	A	missense_variant	2:g.39262409G>A	NM_005633.3:c.1059G>A	NP_005624.2:p.P340S	0	missense_variant	PM2,PP2	NA	3	0	3	Likely Benign	Uncertain Significance	Uncertain Significance	NA	NA	PM2(Low/absent allele frequency None<=0.0005) -- PP2(Missense variant in gene from PP2 gene list)	NA
SOS1	2	39281777	39281777	T	C	missense_variant	2:g.39281777T>C	NM_005633.3:c.739T>C	NP_005624.2:p.N233S	0	missense_variant	PM2,PP2	BP4	3	-1	2	Likely Benign	Uncertain Significance	Uncertain Significance	NA	NA	PM2(Low/absent allele frequency None<=0.0005) -- PP2(Missense variant in gene from PP2 gene list) -- BP4(Multiple (>=2) in silico predictions of non-deleterious effect=SIFT:0.71>=0.05|PolyPhen:0.005<=0.432)	NA
SOS1	2	39285865	39285865	C	T	synonymous_variant	2:g.39285865C>T	NM_005633.3:c.335C>T	NP_005624.2:p.98	0	synonymous_variant	PM2	NA	2	0	2	Likely Benign	Uncertain Significance	Uncertain Significance	NA	NA	PM2(Low/absent allele frequency None<=0.0005)	NA
SOS1	2	39285879	39285879	T	C	missense_variant	2:g.39285879T>C	NM_005633.3:c.321T>C	NP_005624.2:p.I94V	0	missense_variant	PM2,PP2	BP4	3	-1	2	Likely Benign	Uncertain Significance	Uncertain Significance	NA	NA	PM2(Low/absent allele frequency None<=0.0005) -- PP2(Missense variant in gene from PP2 gene list) -- BP4(Multiple (>=2) in silico predictions of non-deleterious effect=SIFT:0.12>=0.05|PolyPhen:0.015<=0.432)	NA
SOS1	2	39285934	39285934	T	C	synonymous_variant	2:g.39285934T>C	NM_005633.3:c.266T>C	NP_005624.2:p.75	0	synonymous_variant	PM2	NA	2	0	2	Likely Benign	Uncertain Significance	Uncertain Significance	NA	NA	PM2(Low/absent allele frequency None<=0.0005)	NA
SOS1	2	39294841	39294841	A	G	synonymous_variant	2:g.39294841A>G	NM_005633.3:c.182A>G	NP_005624.2:p.47	0	synonymous_variant	PM2	NA	2	0	2	Benign	Uncertain Significance	Uncertain Significance	NA	NA	PM2(Low/absent allele frequency None<=0.0005)	NA
RUNX1	21	36164453	36164453	C	A	missense_variant	21:g.36164453C>A	NM_001001890.2:c.2919C>A	NP_001001890.1:p.E447D	0	missense_variant	PM2	NA	2	0	2	uncertain_significance	Uncertain Significance	Uncertain Significance	NA	NA	PM2(Low/absent allele frequency None<=0.0005)	NA
RUNX1	21	36164461	36164462	-	GC	frameshift_variant	21:g.36164461_36164462insGC	NM_001001890.2:c.2910_2911insGC	NP_001001890.1:p.-444-445*	0	frameshift_variant	PM2	NA	2	0	2	NA	Uncertain Significance	Uncertain Significance	NA	NA	PM2(Low/absent allele frequency None<=0.0005)	NA
RUNX1	21	36164486	36164486	G	C	synonymous_variant	21:g.36164486G>C	NM_001001890.2:c.2886G>C	NP_001001890.1:p.436	0	synonymous_variant	PM2	NA	2	0	2	Benign	Uncertain Significance	Uncertain Significance	NA	NA	PM2(Low/absent allele frequency None<=0.0005)	NA
RUNX1	21	36164520	36164520	A	C	missense_variant	21:g.36164520A>C	NM_001001890.2:c.2852A>C	NP_001001890.1:p.V425G	0	missense_variant	PM2	BP4	2	-1	1	Likely Benign	Uncertain Significance	Uncertain Significance	NA	NA	PM2(Low/absent allele frequency None<=0.0005) -- BP4(Multiple (>=2) in silico predictions of non-deleterious effect=SIFT:1.0>=0.05|SIFT:1.0>=0.05|PolyPhen:0.003<=0.432)	NA
RUNX1	21	36164606	36164606	G	A	synonymous_variant	21:g.36164606G>A	NM_001001890.2:c.2766G>A	NP_001001890.1:p.396	0	synonymous_variant	PM2	NA	2	0	2	Likely Benign	Uncertain Significance	Uncertain Significance	NA	NA	PM2(Low/absent allele frequency None<=0.0005)	NA
RUNX1	21	36164618	36164618	C	T	synonymous_variant	21:g.36164618C>T	NM_001001890.2:c.2754C>T	NP_001001890.1:p.392	0	synonymous_variant	PM2	NA	2	0	2	NA	Uncertain Significance	Uncertain Significance	NA	NA	PM2(Low/absent allele frequency None<=0.0005)	NA
RUNX1	21	36164712	36164712	G	T	stop_gained	21:g.36164712G>T	NM_001001890.2:c.2660G>T	NP_001001890.1:p.S361*	0	stop_gained	PM2	NA	2	0	2	NA	Uncertain Significance	Uncertain Significance	NA	NA	PM2(Low/absent allele frequency None<=0.0005)	NA
RUNX1	21	36164715	36164715	C	G	missense_variant	21:g.36164715C>G	NM_001001890.2:c.2657C>G	NP_001001890.1:p.G360A	0	missense_variant	PM2	BP4	2	-1	1	NA	Uncertain Significance	Uncertain Significance	NA	NA	PM2(Low/absent allele frequency None<=0.0005) -- BP4(Multiple (>=2) in silico predictions of non-deleterious effect=SIFT:0.09>=0.05|SIFT:0.09>=0.05|PolyPhen:0.003<=0.432)	NA
RUNX1	21	36164771	36164772	-	ATGCCG	inframe_insertion	21:g.36164771_36164772insATGCCG	NM_001001890.2:c.2600_2601insATGCCG	NP_001001890.1:p.M341IGM	0	inframe_insertion	PM2	NA	2	0	2	uncertain_significance	Uncertain Significance	Uncertain Significance	NA	NA	PM2(Low/absent allele frequency None<=0.0005)	NA
RUNX1	21	36164870	36164870	C	A	missense_variant	21:g.36164870C>A	NM_001001890.2:c.2502C>A	NP_001001890.1:p.Q308H	0	missense_variant	PM2	BP4	2	-1	1	Likely Benign	Uncertain Significance	Uncertain Significance	NA	NA	PM2(Low/absent allele frequency None<=0.0005) -- BP4(Multiple (>=2) in silico predictions of non-deleterious effect=SIFT:0.06>=0.05|PolyPhen:0.28<=0.432)	NA
RUNX1	21	36171704	36171704	G	T	stop_gained	21:g.36171704G>T	NM_001001890.2:c.2358G>T	NP_001001890.1:p.Y260*	0	stop_gained	PM2	NA	2	0	2	Pathogenic	Uncertain Significance	Uncertain Significance	NA	NA	PM2(Low/absent allele frequency None<=0.0005)	NA
RUNX1	21	36171741	36171741	G	A	missense_variant	21:g.36171741G>A	NM_001001890.2:c.2321G>A	NP_001001890.1:p.P248L	0	missense_variant	PM2	NA	2	0	2	Likely Benign	Uncertain Significance	Uncertain Significance	NA	NA	PM2(Low/absent allele frequency None<=0.0005)	NA
RUNX1	21	36206814	36206814	C	T	missense_variant	21:g.36206814C>T	NM_001001890.2:c.2195C>T	NP_001001890.1:p.R206H	0	missense_variant	PM2	BP4	2	-1	1	Likely Benign	Uncertain Significance	Uncertain Significance	NA	NA	PM2(Low/absent allele frequency None<=0.0005) -- BP4(Multiple (>=2) in silico predictions of non-deleterious effect=SIFT:0.38>=0.05|SIFT:0.41>=0.05|SIFT:0.36>=0.05|PolyPhen:0.271<=0.432)	NA
RUNX1	21	36206833	36206833	C	A	stop_gained	21:g.36206833C>A	NM_001001890.2:c.2176C>A	NP_001001890.1:p.E200*	0	stop_gained	PM2	NA	2	0	2	NA	Uncertain Significance	Uncertain Significance	NA	NA	PM2(Low/absent allele frequency None<=0.0005)	NA
RUNX1	21	36206858	36206858	G	A	synonymous_variant	21:g.36206858G>A	NM_001001890.2:c.2151G>A	NP_001001890.1:p.191	0	synonymous_variant	PM2	NA	2	0	2	Likely Benign	Uncertain Significance	Uncertain Significance	NA	NA	PM2(Low/absent allele frequency None<=0.0005)	NA
RUNX1	21	36206932	36206932	G	A	intron_variant	21:g.36206932G>A	NM_001001890.2:c.G>A	NP_001001890.1:p.	0	intron_variant	PM2	NA	2	0	2	Benign	Uncertain Significance	Uncertain Significance	NA	NA	PM2(Low/absent allele frequency None<=0.0005)	NA
RUNX1	21	36231763	36231763	G	A	splice_region_variant	21:g.36231763G>A	NM_001001890.2:c.G>A	NP_001001890.1:p.	0	splice_region_variant	PM2	NA	2	0	2	Likely Benign	Uncertain Significance	Uncertain Significance	NA	NA	PM2(Low/absent allele frequency None<=0.0005)	NA
RUNX1	21	36231782	36231782	C	T	missense_variant	21:g.36231782C>T	NM_001001890.2:c.2099C>T	NP_001001890.1:p.R174Q	0	missense_variant	PM1,PM2	BP4	4	-1	3	Pathogenic	Uncertain Significance	Uncertain Significance	NA	NA	PM1(HotSpot3D: somatic hotspot among 19 TCGA cancer types with 2samples) -- PM2(Low/absent allele frequency None<=0.0005) -- BP4(Multiple (>=2) in silico predictions of non-deleterious effect=SIFT:0.05>=0.05|SIFT:0.05>=0.05|PolyPhen:0.23<=0.432)	NA
RUNX1	21	36231783	36231783	G	A	stop_gained	21:g.36231783G>A	NM_001001890.2:c.2098G>A	NP_001001890.1:p.R174*	0	stop_gained	PM2	NA	2	0	2	Likely Pathogenic	Uncertain Significance	Uncertain Significance	NA	NA	PM2(Low/absent allele frequency None<=0.0005)	NA
RUNX1	21	36231821	36231821	G	C	missense_variant	21:g.36231821G>C	NM_001001890.2:c.2060G>C	NP_001001890.1:p.T161S	0	missense_variant	PM2,PP3	NA	3	0	3	NA	Uncertain Significance	Uncertain Significance	NA	NA	PM2(Low/absent allele frequency None<=0.0005) -- PP3(Multiple (>=2) in silico predictions of deliterious effect=SIFT:0.04<0.05|PolyPhen:0.974>0.432)	NA
RUNX1	21	36231827	36231827	A	T	missense_variant	21:g.36231827A>T	NM_001001890.2:c.2054A>T	NP_001001890.1:p.V159D	0	missense_variant	PM2,PP3	NA	3	0	3	Likely Pathogenic	Uncertain Significance	Uncertain Significance	NA	NA	PM2(Low/absent allele frequency None<=0.0005) -- PP3(Multiple (>=2) in silico predictions of deliterious effect=SIFT:0.02<0.05|PolyPhen:0.998>0.432)	NA
RUNX1	21	36231852	36231852	T	G	missense_variant	21:g.36231852T>G	NM_001001890.2:c.2029T>G	NP_001001890.1:p.T151P	0	missense_variant	PM2	NA	2	0	2	NA	Uncertain Significance	Uncertain Significance	NA	NA	PM2(Low/absent allele frequency None<=0.0005)	NA
RUNX1	21	36252851	36252851	T	-	splice_region_variant	21:g.36252851_36252851delT	NM_001001890.2:c.delT	NP_001001890.1:p.	0	splice_region_variant	PM2	NA	2	0	2	Pathogenic	Uncertain Significance	Uncertain Significance	NA	NA	PM2(Low/absent allele frequency None<=0.0005)	NA
RUNX1	21	36252860	36252860	C	T	missense_variant	21:g.36252860C>T	NM_001001890.2:c.1999C>T	NP_001001890.1:p.G141R	0	missense_variant	PM2	NA	2	0	2	NA	Uncertain Significance	Uncertain Significance	NA	NA	PM2(Low/absent allele frequency None<=0.0005)	NA
RUNX1	21	36252865	36252865	C	T	missense_variant	21:g.36252865C>T	NM_001001890.2:c.1994C>T	NP_001001890.1:p.R139Q	0	missense_variant	PM2	NA	2	0	2	Likely Pathogenic	Uncertain Significance	Uncertain Significance	NA	NA	PM2(Low/absent allele frequency None<=0.0005)	NA
RUNX1	21	36252895	36252895	G	T	missense_variant	21:g.36252895G>T	NM_001001890.2:c.1964G>T	NP_001001890.1:p.A129E	0	missense_variant	PM2	NA	2	0	2	Pathogenic	Uncertain Significance	Uncertain Significance	NA	NA	PM2(Low/absent allele frequency None<=0.0005)	NA
RUNX1	21	36252913	36252920	GCTGCGGT	-	frameshift_variant	21:g.36252913_36252920delGCTGCGGT	NM_001001890.2:c.1939_1946delGCTGCGGT	NP_001001890.1:p.TAA121-123*	0	frameshift_variant	PM2	NA	2	0	2	Pathogenic	Uncertain Significance	Uncertain Significance	NA	NA	PM2(Low/absent allele frequency None<=0.0005)	NA
RUNX1	21	36252918	36252918	G	A	synonymous_variant	21:g.36252918G>A	NM_001001890.2:c.1941G>A	NP_001001890.1:p.121	0	synonymous_variant	PM2	NA	2	0	2	NA	Uncertain Significance	Uncertain Significance	NA	NA	PM2(Low/absent allele frequency None<=0.0005)	NA
RUNX1	21	36252962	36252962	C	G	missense_variant	21:g.36252962C>G	NM_001001890.2:c.1897C>G	NP_001001890.1:p.A107P	0	missense_variant	PM2	NA	2	0	2	Pathogenic	Uncertain Significance	Uncertain Significance	NA	NA	PM2(Low/absent allele frequency None<=0.0005)	NA
RUNX1	21	36252971	36252971	T	C	missense_variant	21:g.36252971T>C	NM_001001890.2:c.1888T>C	NP_001001890.1:p.T104A	0	missense_variant	PM2	NA	2	0	2	NA	Uncertain Significance	Uncertain Significance	NA	NA	PM2(Low/absent allele frequency None<=0.0005)	NA
RUNX1	21	36252995	36252995	C	G	missense_variant	21:g.36252995C>G	NM_001001890.2:c.1864C>G	NP_001001890.1:p.D96H	0	missense_variant	PM2	NA	2	0	2	Pathogenic	Uncertain Significance	Uncertain Significance	NA	NA	PM2(Low/absent allele frequency None<=0.0005)	NA
RUNX1	21	36253011	36253011	C	A	splice_acceptor_variant	21:g.36253011C>A	NM_001001890.2:c.C>A	NP_001001890.1:p.	0	splice_acceptor_variant	PM2	NA	2	0	2	Pathogenic	Uncertain Significance	Uncertain Significance	NA	NA	PM2(Low/absent allele frequency None<=0.0005)	NA
RUNX1	21	36253011	36253011	C	T	splice_acceptor_variant	21:g.36253011C>T	NM_001001890.2:c.C>T	NP_001001890.1:p.	0	splice_acceptor_variant	PM2	NA	2	0	2	Pathogenic	Uncertain Significance	Uncertain Significance	NA	NA	PM2(Low/absent allele frequency None<=0.0005)	NA
RUNX1	21	36259125	36259125	T	C	intron_variant	21:g.36259125T>C	NM_001001890.2:c.T>C	NP_001001890.1:p.	0	intron_variant	PM2	NA	2	0	2	Benign	Uncertain Significance	Uncertain Significance	NA	NA	PM2(Low/absent allele frequency None<=0.0005)	NA
RUNX1	21	36259139	36259139	C	G	splice_donor_variant	21:g.36259139C>G	NM_001001890.2:c.C>G	NP_001001890.1:p.	0	splice_donor_variant	PM2	NA	2	0	2	Pathogenic	Uncertain Significance	Uncertain Significance	NA	NA	PM2(Low/absent allele frequency None<=0.0005)	NA
RUNX1	21	36259160	36259160	T	C	missense_variant	21:g.36259160T>C	NM_001001890.2:c.1828T>C	NP_001001890.1:p.T84A	0	missense_variant	PM2,PP3	NA	3	0	3	NA	Uncertain Significance	Uncertain Significance	NA	NA	PM2(Low/absent allele frequency None<=0.0005) -- PP3(Multiple (>=2) in silico predictions of deliterious effect=PolyPhen:0.949>0.432|SIFT:0.02<0.05|PolyPhen:0.972>0.432)	NA
RUNX1	21	36259163	36259163	T	C	missense_variant	21:g.36259163T>C	NM_001001890.2:c.1825T>C	NP_001001890.1:p.K83E	0	missense_variant	PM2	NA	2	0	2	Pathogenic	Uncertain Significance	Uncertain Significance	NA	NA	PM2(Low/absent allele frequency None<=0.0005)	NA
RUNX1	21	36259175	36259175	A	T	missense_variant	21:g.36259175A>T	NM_001001890.2:c.1813A>T	NP_001001890.1:p.W79R	0	missense_variant	PM2,PP3	NA	3	0	3	NA	Uncertain Significance	Uncertain Significance	NA	NA	PM2(Low/absent allele frequency None<=0.0005) -- PP3(Multiple (>=2) in silico predictions of deliterious effect=PolyPhen:0.999>0.432|SIFT:0.01<0.05|PolyPhen:0.894>0.432)	NA
RUNX1	21	36259177	36259177	T	G	missense_variant	21:g.36259177T>G	NM_001001890.2:c.1811T>G	NP_001001890.1:p.H78P	0	missense_variant	PM2	NA	2	0	2	NA	Uncertain Significance	Uncertain Significance	NA	NA	PM2(Low/absent allele frequency None<=0.0005)	NA
RUNX1	21	36259232	36259232	C	A	missense_variant	21:g.36259232C>A	NM_001001890.2:c.1756C>A	NP_001001890.1:p.G60C	0	missense_variant	PM2	NA	2	0	2	uncertain_significance	Uncertain Significance	Uncertain Significance	NA	NA	PM2(Low/absent allele frequency None<=0.0005)	NA
RUNX1	21	36259238	36259238	G	T	missense_variant	21:g.36259238G>T	NM_001001890.2:c.1750G>T	NP_001001890.1:p.H58N	0	missense_variant	PM2,PP3	NA	3	0	3	uncertain_significance	Uncertain Significance	Uncertain Significance	NA	NA	PM2(Low/absent allele frequency None<=0.0005) -- PP3(Multiple (>=2) in silico predictions of deliterious effect=SIFT:0.01<0.05|PolyPhen:0.983>0.432)	NA
RUNX1	21	36259274	36259275	-	CC	frameshift_variant	21:g.36259274_36259275insCC	NM_001001890.2:c.1713_1714insCC	NP_001001890.1:p.-45-46*	0	frameshift_variant	PM2	NA	2	0	2	NA	Uncertain Significance	Uncertain Significance	NA	NA	PM2(Low/absent allele frequency None<=0.0005)	NA
RUNX1	21	36259324	36259324	A	G	missense_variant	21:g.36259324A>G	NM_001001890.2:c.1664A>G	NP_001001890.1:p.L29S	0	missense_variant	PM2	BP4	2	-1	1	Likely Benign	Uncertain Significance	Uncertain Significance	NA	NA	PM2(Low/absent allele frequency None<=0.0005) -- BP4(Multiple (>=2) in silico predictions of non-deleterious effect=SIFT:0.73>=0.05|SIFT:0.52>=0.05|PolyPhen:0.07<=0.432)	NA
RUNX1	21	36259336	36259336	A	T	missense_variant	21:g.36259336A>T	NM_001001890.2:c.1652A>T	NP_001001890.1:p.M25K	0	missense_variant	PM2,PP3	NA	3	0	3	uncertain_significance	Uncertain Significance	Uncertain Significance	NA	NA	PM2(Low/absent allele frequency None<=0.0005) -- PP3(Multiple (>=2) in silico predictions of deliterious effect=PolyPhen:0.921>0.432|PolyPhen:0.549>0.432|SIFT:0.01<0.05|PolyPhen:0.983>0.432)	NA
RUNX1	21	36265218	36265218	A	C	splice_region_variant	21:g.36265218A>C	NM_001754.4:c.A>C	NP_001745.2:p.	0	splice_region_variant	PM2	NA	2	0	2	uncertain_significance	Uncertain Significance	Uncertain Significance	NA	NA	PM2(Low/absent allele frequency None<=0.0005)	NA
RUNX1	21	36265254	36265254	A	T	missense_variant	21:g.36265254A>T	NM_001754.4:c.255A>T	NP_001745.2:p.I22K	0	missense_variant	PM2	BP4	2	-1	1	Likely Benign	Uncertain Significance	Uncertain Significance	NA	NA	PM2(Low/absent allele frequency None<=0.0005) -- BP4(Multiple (>=2) in silico predictions of non-deleterious effect=SIFT:0.06>=0.05|PolyPhen:0.006<=0.432)	NA
RUNX1	21	36421179	36421179	T	C	missense_variant	21:g.36421179T>C	NM_001754.4:c.208T>C	NP_001745.2:p.I6M	0	missense_variant	PM2	BP4	2	-1	1	Benign	Uncertain Significance	Uncertain Significance	NA	NA	PM2(Low/absent allele frequency None<=0.0005) -- BP4(Multiple (>=2) in silico predictions of non-deleterious effect=SIFT:0.15>=0.05|PolyPhen:0.001<=0.432)	NA
RAF1	3	12626660	12626660	C	G	synonymous_variant	3:g.12626660C>G	NM_002880.3:c.2044C>G	NP_002871.1:p.543	0	synonymous_variant	PM2	NA	2	0	2	Benign	Uncertain Significance	Uncertain Significance	NA	NA	PM2(Low/absent allele frequency None<=0.0005)	NA
RAF1	3	12626660	12626660	C	T	synonymous_variant	3:g.12626660C>T	NM_002880.3:c.2044C>T	NP_002871.1:p.543	0	synonymous_variant	PM2	NA	2	0	2	Benign	Uncertain Significance	Uncertain Significance	NA	NA	PM2(Low/absent allele frequency None<=0.0005)	NA
RAF1	3	12626702	12626702	C	T	synonymous_variant	3:g.12626702C>T	NM_002880.3:c.2002C>T	NP_002871.1:p.529	0	synonymous_variant	PM2	NA	2	0	2	Benign	Uncertain Significance	Uncertain Significance	NA	NA	PM2(Low/absent allele frequency None<=0.0005)	NA
RAF1	3	12633207	12633207	C	A	missense_variant	3:g.12633207C>A	NM_002880.3:c.1608C>A	NP_002871.1:p.R398L	0	missense_variant	PM2,PP2	NA	3	0	3	uncertain_significance	Uncertain Significance	Uncertain Significance	NA	NA	PM2(Low/absent allele frequency None<=0.0005) -- PP2(Missense variant in gene from PP2 gene list)	NA
RAF1	3	12633259	12633259	C	T	missense_variant	3:g.12633259C>T	NM_002880.3:c.1556C>T	NP_002871.1:p.D381N	0	missense_variant	PM2,PP2	BP4	3	-1	2	uncertain_significance	Uncertain Significance	Uncertain Significance	NA	NA	PM2(Low/absent allele frequency None<=0.0005) -- PP2(Missense variant in gene from PP2 gene list) -- BP4(Multiple (>=2) in silico predictions of non-deleterious effect=SIFT:0.73>=0.05|PolyPhen:0.001<=0.432)	NA
RAF1	3	12641169	12641181	AAGGGAGGGCCCC	-	intron_variant	3:g.12641169_12641181delAAGGGAGGGCCCC	NM_002880.3:c.delAAGGGAGGGCCCC	NP_002871.1:p.	0	intron_variant	PM2	NA	2	0	2	Benign	Uncertain Significance	Uncertain Significance	NA	NA	PM2(Low/absent allele frequency None<=0.0005)	NA
RAF1	3	12641734	12641734	T	C	missense_variant	3:g.12641734T>C	NM_002880.3:c.1322T>C	NP_002871.1:p.T303A	0	missense_variant	PM2,PP2	BP4	3	-1	2	Benign	Uncertain Significance	Uncertain Significance	NA	NA	PM2(Low/absent allele frequency None<=0.0005) -- PP2(Missense variant in gene from PP2 gene list) -- BP4(Multiple (>=2) in silico predictions of non-deleterious effect=SIFT:0.36>=0.05|PolyPhen:0.005<=0.432)	NA
RAF1	3	12660096	12660096	G	A	missense_variant	3:g.12660096G>A	NM_002880.3:c.540G>A	NP_002871.1:p.A42V	0	missense_variant	PM2,PP2	BP4	3	-1	2	Likely Benign	Uncertain Significance	Uncertain Significance	NA	NA	PM2(Low/absent allele frequency None<=0.0005) -- PP2(Missense variant in gene from PP2 gene list) -- BP4(Multiple (>=2) in silico predictions of non-deleterious effect=SIFT:0.05>=0.05|PolyPhen:0.118<=0.432)	NA
RAF1	3	12660097	12660097	C	T	missense_variant	3:g.12660097C>T	NM_002880.3:c.539C>T	NP_002871.1:p.A42T	0	missense_variant	PM2,PP2	BP4	3	-1	2	Likely Benign	Uncertain Significance	Uncertain Significance	NA	NA	PM2(Low/absent allele frequency None<=0.0005) -- PP2(Missense variant in gene from PP2 gene list) -- BP4(Multiple (>=2) in silico predictions of non-deleterious effect=SIFT:0.06>=0.05|PolyPhen:0.08<=0.432)	NA
RAF1	3	12660102	12660102	C	T	missense_variant	3:g.12660102C>T	NM_002880.3:c.534C>T	NP_002871.1:p.R40H	0	missense_variant	PM2,PP2	NA	3	0	3	Likely Benign	Uncertain Significance	Uncertain Significance	NA	NA	PM2(Low/absent allele frequency None<=0.0005) -- PP2(Missense variant in gene from PP2 gene list)	NA
RAF1	3	12660127	12660127	T	C	missense_variant	3:g.12660127T>C	NM_002880.3:c.509T>C	NP_002871.1:p.I32V	0	missense_variant	PM2,PP2	BP4	3	-1	2	Likely Benign	Uncertain Significance	Uncertain Significance	NA	NA	PM2(Low/absent allele frequency None<=0.0005) -- PP2(Missense variant in gene from PP2 gene list) -- BP4(Multiple (>=2) in silico predictions of non-deleterious effect=SIFT:0.25>=0.05|PolyPhen:0.015<=0.432)	NA
MYO6	6	76538307	76538307	C	T	stop_gained	6:g.76538307C>T	NM_001300899.1:c.533C>T	NP_001287828.1:p.R80*	0	stop_gained	PM2	NA	2	0	2	Likely Pathogenic	Uncertain Significance	Uncertain Significance	NA	NA	PM2(Low/absent allele frequency None<=0.0005)	NA
MYO6	6	76542642	76542642	G	A	missense_variant	6:g.76542642G>A	NM_001300899.1:c.770G>A	NP_001287828.1:p.E159K	0	missense_variant	PM2	NA	2	0	2	uncertain_significance	Uncertain Significance	Uncertain Significance	NA	NA	PM2(Low/absent allele frequency None<=0.0005)	NA
MYO6	6	76558195	76558195	C	T	missense_variant	6:g.76558195C>T	NM_001300899.1:c.1320C>T	NP_001287828.1:p.A342V	0	missense_variant	PM2	NA	2	0	2	uncertain_significance	Uncertain Significance	Uncertain Significance	NA	NA	PM2(Low/absent allele frequency None<=0.0005)	NA
MYO6	6	76599951	76599951	C	T	missense_variant	6:g.76599951C>T	NM_001300899.1:c.3131C>T	NP_001287828.1:p.R946C	0	missense_variant	PM2	NA	2	0	2	uncertain_significance	Uncertain Significance	Uncertain Significance	NA	NA	PM2(Low/absent allele frequency None<=0.0005)	NA
SLC26A4	7	107301201	107301201	T	C	5_prime_UTR_variant	7:g.107301201T>C	NM_000441.1:c.122T>C	NP_000432.1:p.	0	5_prime_UTR_variant	PM2	NA	2	0	2	uncertain_significance	Uncertain Significance	Uncertain Significance	NA	NA	PM2(Low/absent allele frequency None<=0.0005)	NA
SLC26A4	7	107312637	107312638	-	T	frameshift_variant	7:g.107312637_107312638insT	NM_000441.1:c.583_584insT	NP_000432.1:p.A120AX	0	frameshift_variant	PM2	NA	2	0	2	Likely Pathogenic	Uncertain Significance	Uncertain Significance	NA	NA	PM2(Low/absent allele frequency None<=0.0005)	NA
SLC26A4	7	107329565	107329565	G	A	missense_variant	7:g.107329565G>A	NM_000441.1:c.1293G>A	NP_000432.1:p.A357T	0	missense_variant	PM2	NA	2	0	2	uncertain_significance	Uncertain Significance	Uncertain Significance	NA	NA	PM2(Low/absent allele frequency None<=0.0005)	NA
BRAF	7	140487375	140487375	T	C	missense_variant	7:g.140487375T>C	NM_004333.4:c.1211T>C	NP_004324.2:p.R384G	0	missense_variant	PM2,PP2	BP4	3	-1	2	Benign	Uncertain Significance	Uncertain Significance	NA	NA	PM2(Low/absent allele frequency None<=0.0005) -- PP2(Missense variant in gene from PP2 gene list) -- BP4(Multiple (>=2) in silico predictions of non-deleterious effect=SIFT:0.1>=0.05|PolyPhen:0.034<=0.432)	NA
BRAF	7	140500166	140500166	T	C	missense_variant	7:g.140500166T>C	NM_004333.4:c.1037T>C	NP_004324.2:p.I326V	0	missense_variant	PM2,PP2	NA	3	0	3	Benign	Uncertain Significance	Uncertain Significance	NA	NA	PM2(Low/absent allele frequency None<=0.0005) -- PP2(Missense variant in gene from PP2 gene list)	NA
BRAF	7	140501331	140501331	A	C	missense_variant	7:g.140501331A>C	NM_004333.4:c.802A>C	NP_004324.2:p.F247L	0	missense_variant	PM2,PP2	NA	3	0	3	Pathogenic	Uncertain Significance	Uncertain Significance	NA	NA	PM2(Low/absent allele frequency None<=0.0005) -- PP2(Missense variant in gene from PP2 gene list)	NA
BRAF	7	140501333	140501333	A	G	missense_variant	7:g.140501333A>G	NM_004333.4:c.800A>G	NP_004324.2:p.F247L	0	missense_variant	PM2,PP2	NA	3	0	3	uncertain_significance	Uncertain Significance	Uncertain Significance	NA	NA	PM2(Low/absent allele frequency None<=0.0005) -- PP2(Missense variant in gene from PP2 gene list)	NA
BRAF	7	140624468	140624468	C	T	synonymous_variant	7:g.140624468C>T	NM_004333.4:c.97C>T	NP_004324.2:p.12	0	synonymous_variant	PM2	NA	2	0	2	Benign	Uncertain Significance	Uncertain Significance	NA	NA	PM2(Low/absent allele frequency None<=0.0005)	NA
