# Supplementary material for: TAPES: A tool for assessment and prioritisation in exome studies
Source: PLoS Comput Biol. 2019 Oct 15;15(10):e1007453. doi: 10.1371/journal.pcbi.1007453 (PMC6814239; doi:10.1371/journal.pcbi.1007453)
Supplement: S2 File — The Initial Benchmark folder contains all files used for the original benchmark, CharGer_and_Panel_Benchmark.xlsx: CharGer pathogenicity prediction and expert panel decision from from: Zhang, J., et al. 2015, extracted from CharGer original publication, Synthetic_VCF_for_Benchmark.vcf.vcf: Synthetic VCF file created from the CharGer_and_Panel_Benchmark.xlsx variants information, InterVar_Benchmark.txt: InterVar predictions of pathogenicity after analysis of the synthetic VCF, TAPES_Benchmark.xlsx: TAPES prediction of pathogenicity after analysis of the synthetic VCF. The results of all 3 software are compiled in S2 Table. The Validation folder contains all filed used for the validation of the pathogenicity thresholds and comparison with other software. TAPES_validation_synthetic.vcf: Synthetic VCF created with data extracted from the ClinGen evidence repository (https://erepo.clinicalgenome.org/evrepo/), TAPES_validation.charger.txt: the CharGer predictions of pathogenicity after analysis of the Synthetic VCF, TAPES_Validation.intervar.txt: InterVar prediction of pathogenicity after analysis of the synthetic VCF, TAPES_Validation.tapes.txt: TAPES prediction of pathogenicity after analysis of the Synthetic VCF. The results of all 3 software are compiled in S3 Table. (ZIP) [file pcbi.1007453.s005.zip › Validation/TAPES_Validation.intervar.txt]

#Chr	Start	End	Ref	Alt	Ref.Gene	Func.refGene	ExonicFunc.refGene	Gene.ensGene	avsnp147	AAChange.ensGene	AAChange.refGene	clinvar: Clinvar	InterVar: InterVar and Evidence	Freq_gnomAD_genome_ALL	Freq_esp6500siv2_all	Freq_1000g2015aug_all	CADD_raw	CADD_phred	SIFT_score	GERP++_RS	phyloP46way_placental	dbscSNV_ADA_SCORE	dbscSNV_RF_SCORE	Interpro_domain	AAChange.knownGene	rmsk	MetaSVM_score	Freq_gnomAD_genome_POPs	OMIM	Phenotype_MIM	OrphaNumber	Orpha	Otherinfo
1	41285030	41285030	C	G	KCNQ4	exonic	synonymous SNV	ENSG00000117013	rs752131356	ENSG00000117013:ENST00000347132:exon5:c.C720G:p.T240T,ENSG00000117013:ENST00000509682:exon5:c.C720G:p.T240T	KCNQ4:NM_004700:exon5:c.C720G:p.T240T,KCNQ4:NM_172163:exon5:c.C720G:p.T240T	clinvar: Likely benign	InterVar: Likely benign PVS1=0 PS=[0, 0, 0, 0, 0] PM=[0, 1, 0, 0, 0, 0, 0] PP=[0, 0, 0, 0, 0, 0] BA1=0 BS=[0, 0, 0, 0, 0] BP=[0, 0, 0, 1, 0, 1, 1, 0]	.	.	.	.	.	.	.	.	.	.	.	KCNQ4:uc001cgh.2:exon5:c.C720G:p.T240T,KCNQ4:uc001cgi.2:exon5:c.C720G:p.T240T	.	.	AFR:.,AMR:.,EAS:.,FIN:.,NFE:.,OTH:.,ASJ:.	603537	600101;	90635;	90635|Autosomal dominant non-syndromic sensorineural deafness type DFNA|Unknown|Autosomal dominant|Childhood|124900 600101 600652 600965 600994 601316 601317 601369 601412 601543 601544 601868 602459 603622 603964 604717 605192 605583 606012 606282 606346 606451 606705 607017 607197 607453 607683 607841 608224 608372 608394 608641 608645 608652 609129 609965 612431 612642 612643 612644 613074 613…	het
1	41285135	41285135	G	C	KCNQ4	exonic	nonsynonymous SNV	ENSG00000117013	.	ENSG00000117013:ENST00000347132:exon5:c.G825C:p.W275C,ENSG00000117013:ENST00000509682:exon5:c.G825C:p.W275C	KCNQ4:NM_004700:exon5:c.G825C:p.W275C,KCNQ4:NM_172163:exon5:c.G825C:p.W275C	clinvar: UNK	InterVar: Uncertain significance PVS1=0 PS=[0, 0, 0, 0, 0] PM=[1, 1, 0, 0, 0, 0, 0] PP=[0, 0, 1, 0, 0, 0] BA1=0 BS=[0, 0, 0, 0, 0] BP=[0, 0, 0, 0, 0, 0, 0, 0]	.	.	.	7.006	33	0.0	5.08	.	.	.	Ion transport domain	KCNQ4:uc001cgh.2:exon5:c.G825C:p.W275C,KCNQ4:uc001cgi.2:exon5:c.G825C:p.W275C	.	1.077	AFR:.,AMR:.,EAS:.,FIN:.,NFE:.,OTH:.,ASJ:.	603537	600101;	90635;	90635|Autosomal dominant non-syndromic sensorineural deafness type DFNA|Unknown|Autosomal dominant|Childhood|124900 600101 600652 600965 600994 601316 601317 601369 601412 601543 601544 601868 602459 603622 603964 604717 605192 605583 606012 606282 606346 606451 606705 607017 607197 607453 607683 607841 608224 608372 608394 608641 608645 608652 609129 609965 612431 612642 612643 612644 613074 613…	het
1	41285565	41285565	G	A	KCNQ4	exonic	nonsynonymous SNV	ENSG00000117013	rs28937588	ENSG00000117013:ENST00000347132:exon6:c.G853A:p.G285S,ENSG00000117013:ENST00000509682:exon6:c.G853A:p.G285S	KCNQ4:NM_004700:exon6:c.G853A:p.G285S,KCNQ4:NM_172163:exon6:c.G853A:p.G285S	clinvar: Pathogenic|Likely pathogenic	InterVar: Likely pathogenic PVS1=0 PS=[0, 0, 0, 0, 0] PM=[1, 1, 0, 0, 0, 0, 0] PP=[0, 0, 1, 0, 1, 0] BA1=0 BS=[0, 0, 0, 0, 0] BP=[0, 0, 0, 0, 0, 0, 0, 0]	.	.	.	7.690	35	0.0	5.71	.	.	.	Ion transport domain	KCNQ4:uc001cgh.2:exon6:c.G853A:p.G285S,KCNQ4:uc001cgi.2:exon6:c.G853A:p.G285S	.	0.466	AFR:.,AMR:.,EAS:.,FIN:.,NFE:.,OTH:.,ASJ:.	603537	600101;	90635;	90635|Autosomal dominant non-syndromic sensorineural deafness type DFNA|Unknown|Autosomal dominant|Childhood|124900 600101 600652 600965 600994 601316 601317 601369 601412 601543 601544 601868 602459 603622 603964 604717 605192 605583 606012 606282 606346 606451 606705 607017 607197 607453 607683 607841 608224 608372 608394 608641 608645 608652 609129 609965 612431 612642 612643 612644 613074 613…	het
1	215799170	215799170	T	C	USH2A	exonic	nonsynonymous SNV	ENSG00000042781	rs58257972	ENSG00000042781:ENST00000307340:exon72:c.A15562G:p.S5188G,ENSG00000042781:ENST00000366943:exon73:c.A15634G:p.S5212G	USH2A:NM_206933:exon72:c.A15562G:p.S5188G	clinvar: Benign	InterVar: Likely benign PVS1=0 PS=[0, 0, 0, 0, 0] PM=[0, 0, 0, 0, 0, 0, 0] PP=[0, 0, 0, 0, 0, 0] BA1=0 BS=[1, 0, 0, 0, 0] BP=[0, 0, 0, 0, 0, 1, 0, 0]	0.0033	0.0025	0.0245607	3.169	22.7	0.065	5.93	.	.	.	.	USH2A:uc001hku.1:exon72:c.A15562G:p.S5188G	.	-1.134	AFR:0.0010,AMR:0.0012,EAS:0.0160,FIN:0.0031,NFE:0.0030,OTH:0.0081,ASJ:0.0033	608400	276901;613809;	791;231178;886;	791|Retinitis pigmentosa|1-5 / 10 000|Autosomal dominant<br>or&nbsp;Autosomal recessive<br>or&nbsp;X-linked recessive<br>or&nbsp;Mitochondrial inheritance|Childhood<br>Adolescent<br>Adult|180100 180104 180105 180210 268000 268025 268060 300029 300155 300424 300605 312600 312612 400004 600059 600105 600132 600138 600852 601414 601718 602594 602772 604232 604393 606068 607921 608133 608380 609913 6…	het
1	215802181	215802181	G	C	USH2A	exonic	nonsynonymous SNV	ENSG00000042781	rs146892520	ENSG00000042781:ENST00000307340:exon71:c.C15494G:p.A5165G,ENSG00000042781:ENST00000366943:exon72:c.C15566G:p.A5189G	USH2A:NM_206933:exon71:c.C15494G:p.A5165G	clinvar: Uncertain significance	InterVar: Uncertain significance PVS1=0 PS=[0, 0, 0, 0, 0] PM=[0, 1, 0, 0, 0, 0, 0] PP=[0, 0, 0, 0, 0, 0] BA1=0 BS=[0, 0, 0, 0, 0] BP=[0, 0, 0, 0, 0, 0, 0, 0]	0.0008	0.0008	0.000798722	2.939	22.0	0.133	5.67	.	.	.	.	USH2A:uc001hku.1:exon71:c.C15494G:p.A5165G	.	-1.040	AFR:0.0024,AMR:0,EAS:0,FIN:0,NFE:0.0002,OTH:0,ASJ:0	608400	276901;613809;	791;231178;886;	791|Retinitis pigmentosa|1-5 / 10 000|Autosomal dominant<br>or&nbsp;Autosomal recessive<br>or&nbsp;X-linked recessive<br>or&nbsp;Mitochondrial inheritance|Childhood<br>Adolescent<br>Adult|180100 180104 180105 180210 268000 268025 268060 300029 300155 300424 300605 312600 312612 400004 600059 600105 600132 600138 600852 601414 601718 602594 602772 604232 604393 606068 607921 608133 608380 609913 6…	het
1	215802242	215802242	C	T	USH2A	exonic	nonsynonymous SNV	ENSG00000042781	rs111033269	ENSG00000042781:ENST00000307340:exon71:c.G15433A:p.V5145I,ENSG00000042781:ENST00000366943:exon72:c.G15505A:p.V5169I	USH2A:NM_206933:exon71:c.G15433A:p.V5145I	clinvar: Benign	InterVar: Likely benign PVS1=0 PS=[0, 0, 0, 0, 0] PM=[0, 0, 0, 0, 0, 0, 0] PP=[0, 0, 0, 0, 0, 0] BA1=0 BS=[1, 0, 0, 0, 0] BP=[0, 0, 0, 0, 0, 1, 0, 0]	0.0046	0.0041	0.00219649	3.146	22.6	0.03	3.75	.	.	.	.	USH2A:uc001hku.1:exon71:c.G15433A:p.V5145I	.	-0.816	AFR:0.0006,AMR:0,EAS:0,FIN:0.0103,NFE:0.0066,OTH:0.0031,ASJ:0	608400	276901;613809;	791;231178;886;	791|Retinitis pigmentosa|1-5 / 10 000|Autosomal dominant<br>or&nbsp;Autosomal recessive<br>or&nbsp;X-linked recessive<br>or&nbsp;Mitochondrial inheritance|Childhood<br>Adolescent<br>Adult|180100 180104 180105 180210 268000 268025 268060 300029 300155 300424 300605 312600 312612 400004 600059 600105 600132 600138 600852 601414 601718 602594 602772 604232 604393 606068 607921 608133 608380 609913 6…	het
1	215807798	215807798	T	C	USH2A	intronic	.	ENSG00000042781	rs57754754	.	.	clinvar: Benign	InterVar: Likely benign PVS1=0 PS=[0, 0, 0, 0, 0] PM=[0, 0, 0, 0, 0, 0, 0] PP=[0, 0, 1, 0, 0, 0] BA1=0 BS=[1, 0, 0, 0, 0] BP=[0, 0, 0, 0, 0, 1, 0, 0]	0.0027	0.0030	0.00379393	.	.	.	.	.	0.9676	0.754	.	.	.	.	AFR:0.0095,AMR:0,EAS:0,FIN:0,NFE:0,OTH:0.0010,ASJ:0	608400	276901;613809;	791;231178;886;	791|Retinitis pigmentosa|1-5 / 10 000|Autosomal dominant<br>or&nbsp;Autosomal recessive<br>or&nbsp;X-linked recessive<br>or&nbsp;Mitochondrial inheritance|Childhood<br>Adolescent<br>Adult|180100 180104 180105 180210 268000 268025 268060 300029 300155 300424 300605 312600 312612 400004 600059 600105 600132 600138 600852 601414 601718 602594 602772 604232 604393 606068 607921 608133 608380 609913 6…	het
1	215822033	215822033	C	T	USH2A	exonic	nonsynonymous SNV	ENSG00000042781	rs534656527	ENSG00000042781:ENST00000307340:exon66:c.G14419A:p.A4807T,ENSG00000042781:ENST00000366943:exon66:c.G14419A:p.A4807T	USH2A:NM_206933:exon66:c.G14419A:p.A4807T	clinvar: Uncertain significance	InterVar: Uncertain significance PVS1=0 PS=[0, 0, 0, 0, 0] PM=[1, 1, 0, 0, 0, 0, 0] PP=[0, 0, 1, 0, 0, 0] BA1=0 BS=[0, 0, 0, 0, 0] BP=[0, 0, 0, 0, 0, 0, 0, 0]	.	.	0.000199681	6.522	31	0.035	5.63	.	.	.	Fibronectin type III|Immunoglobulin-like fold	USH2A:uc001hku.1:exon66:c.G14419A:p.A4807T	.	0.039	AFR:.,AMR:.,EAS:.,FIN:.,NFE:.,OTH:.,ASJ:.	608400	276901;613809;	791;231178;886;	791|Retinitis pigmentosa|1-5 / 10 000|Autosomal dominant<br>or&nbsp;Autosomal recessive<br>or&nbsp;X-linked recessive<br>or&nbsp;Mitochondrial inheritance|Childhood<br>Adolescent<br>Adult|180100 180104 180105 180210 268000 268025 268060 300029 300155 300424 300605 312600 312612 400004 600059 600105 600132 600138 600852 601414 601718 602594 602772 604232 604393 606068 607921 608133 608380 609913 6…	het
1	215824001	215824001	C	T	USH2A	exonic	nonsynonymous SNV	ENSG00000042781	rs112459877	ENSG00000042781:ENST00000307340:exon65:c.G14276A:p.G4759E,ENSG00000042781:ENST00000366943:exon65:c.G14276A:p.G4759E	USH2A:NM_206933:exon65:c.G14276A:p.G4759E	clinvar: Likely benign	InterVar: Likely benign PVS1=0 PS=[0, 0, 0, 0, 0] PM=[1, 1, 0, 0, 0, 0, 0] PP=[0, 0, 0, 0, 0, 0] BA1=0 BS=[0, 0, 0, 0, 0] BP=[0, 0, 0, 1, 0, 1, 0, 0]	0.0013	0.0012	0.00139776	-3.274	0.001	1.0	-11.5	.	.	.	Fibronectin type III|Immunoglobulin-like fold	USH2A:uc001hku.1:exon65:c.G14276A:p.G4759E	.	-0.994	AFR:0.0045,AMR:0.0012,EAS:0,FIN:0,NFE:0,OTH:0,ASJ:0	608400	276901;613809;	791;231178;886;	791|Retinitis pigmentosa|1-5 / 10 000|Autosomal dominant<br>or&nbsp;Autosomal recessive<br>or&nbsp;X-linked recessive<br>or&nbsp;Mitochondrial inheritance|Childhood<br>Adolescent<br>Adult|180100 180104 180105 180210 268000 268025 268060 300029 300155 300424 300605 312600 312612 400004 600059 600105 600132 600138 600852 601414 601718 602594 602772 604232 604393 606068 607921 608133 608380 609913 6…	het
1	215848748	215848748	T	C	USH2A	exonic	nonsynonymous SNV	ENSG00000042781	rs113107803	ENSG00000042781:ENST00000307340:exon63:c.A12505G:p.T4169A,ENSG00000042781:ENST00000366943:exon63:c.A12505G:p.T4169A	USH2A:NM_206933:exon63:c.A12505G:p.T4169A	clinvar: other	InterVar: Uncertain significance PVS1=0 PS=[0, 0, 0, 0, 0] PM=[1, 1, 0, 0, 0, 0, 0] PP=[0, 0, 0, 0, 0, 0] BA1=0 BS=[0, 0, 0, 0, 0] BP=[0, 0, 0, 0, 0, 0, 0, 0]	0.0010	0.0008	0.00119808	3.115	22.5	0.043	4.1	.	.	.	Fibronectin type III|Immunoglobulin-like fold	USH2A:uc001hku.1:exon63:c.A12505G:p.T4169A	.	-0.879	AFR:0.0035,AMR:0,EAS:0,FIN:0,NFE:0,OTH:0,ASJ:0	608400	276901;613809;	791;231178;886;	791|Retinitis pigmentosa|1-5 / 10 000|Autosomal dominant<br>or&nbsp;Autosomal recessive<br>or&nbsp;X-linked recessive<br>or&nbsp;Mitochondrial inheritance|Childhood<br>Adolescent<br>Adult|180100 180104 180105 180210 268000 268025 268060 300029 300155 300424 300605 312600 312612 400004 600059 600105 600132 600138 600852 601414 601718 602594 602772 604232 604393 606068 607921 608133 608380 609913 6…	het
1	215932085	215932085	G	T	USH2A	exonic	stopgain	ENSG00000042781	rs777465132	ENSG00000042781:ENST00000307340:exon58:c.C11241A:p.Y3747X,ENSG00000042781:ENST00000366943:exon58:c.C11241A:p.Y3747X	USH2A:NM_206933:exon58:c.C11241A:p.Y3747X	clinvar: UNK	InterVar: Likely pathogenic PVS1=1 PS=[0, 0, 0, 0, 0] PM=[0, 1, 0, 0, 0, 0, 0] PP=[0, 0, 0, 0, 0, 0] BA1=0 BS=[0, 0, 0, 0, 0] BP=[0, 0, 0, 0, 0, 0, 0, 0]	3.23e-05	.	.	15.485	51	.	1.84	.	.	.	Fibronectin type III|Immunoglobulin-like fold	USH2A:uc001hku.1:exon58:c.C11241A:p.Y3747X	.	.	AFR:0.0001,AMR:0,EAS:0,FIN:0,NFE:0,OTH:0,ASJ:0	608400	276901;613809;	791;231178;886;	791|Retinitis pigmentosa|1-5 / 10 000|Autosomal dominant<br>or&nbsp;Autosomal recessive<br>or&nbsp;X-linked recessive<br>or&nbsp;Mitochondrial inheritance|Childhood<br>Adolescent<br>Adult|180100 180104 180105 180210 268000 268025 268060 300029 300155 300424 300605 312600 312612 400004 600059 600105 600132 600138 600852 601414 601718 602594 602772 604232 604393 606068 607921 608133 608380 609913 6…	het
1	216040521	216040521	T	C	USH2A	intronic	.	ENSG00000042781	rs372347027	.	.	clinvar: Likely pathogenic|Likely pathogenic|Likely pathogenic	InterVar: Uncertain significance PVS1=0 PS=[0, 0, 0, 0, 0] PM=[0, 1, 0, 0, 0, 0, 0] PP=[0, 0, 1, 0, 1, 0] BA1=0 BS=[0, 0, 0, 0, 0] BP=[0, 0, 0, 0, 0, 0, 0, 0]	3.234e-05	7.7e-05	.	.	.	.	.	.	0.9982	0.984	.	.	.	.	AFR:0,AMR:0,EAS:0,FIN:0,NFE:6.676e-05,OTH:0,ASJ:0	608400	276901;613809;	791;231178;886;	791|Retinitis pigmentosa|1-5 / 10 000|Autosomal dominant<br>or&nbsp;Autosomal recessive<br>or&nbsp;X-linked recessive<br>or&nbsp;Mitochondrial inheritance|Childhood<br>Adolescent<br>Adult|180100 180104 180105 180210 268000 268025 268060 300029 300155 300424 300605 312600 312612 400004 600059 600105 600132 600138 600852 601414 601718 602594 602772 604232 604393 606068 607921 608133 608380 609913 6…	het
1	216061814	216061814	C	T	USH2A	exonic	nonsynonymous SNV	ENSG00000042781	rs549796389	ENSG00000042781:ENST00000307340:exon41:c.G8177A:p.G2726E,ENSG00000042781:ENST00000366943:exon41:c.G8177A:p.G2726E	USH2A:NM_206933:exon41:c.G8177A:p.G2726E	clinvar: Uncertain significance	InterVar: Uncertain significance PVS1=0 PS=[0, 0, 0, 0, 0] PM=[1, 1, 0, 0, 0, 0, 0] PP=[0, 0, 0, 0, 0, 0] BA1=0 BS=[0, 0, 0, 0, 0] BP=[0, 0, 0, 0, 0, 0, 0, 0]	.	.	.	5.499	26.2	0.005	3.82	.	.	.	Fibronectin type III|Immunoglobulin-like fold	USH2A:uc001hku.1:exon41:c.G8177A:p.G2726E	.	-0.618	AFR:.,AMR:.,EAS:.,FIN:.,NFE:.,OTH:.,ASJ:.	608400	276901;613809;	791;231178;886;	791|Retinitis pigmentosa|1-5 / 10 000|Autosomal dominant<br>or&nbsp;Autosomal recessive<br>or&nbsp;X-linked recessive<br>or&nbsp;Mitochondrial inheritance|Childhood<br>Adolescent<br>Adult|180100 180104 180105 180210 268000 268025 268060 300029 300155 300424 300605 312600 312612 400004 600059 600105 600132 600138 600852 601414 601718 602594 602772 604232 604393 606068 607921 608133 608380 609913 6…	het
1	216246634	216246634	C	T	USH2A	exonic	nonsynonymous SNV	ENSG00000042781	rs375668376	ENSG00000042781:ENST00000307340:exon28:c.G5581A:p.G1861S,ENSG00000042781:ENST00000366943:exon28:c.G5581A:p.G1861S	USH2A:NM_206933:exon28:c.G5581A:p.G1861S	clinvar: Likely pathogenic	InterVar: Likely pathogenic PVS1=0 PS=[0, 0, 0, 0, 0] PM=[1, 1, 0, 0, 0, 0, 0] PP=[0, 0, 1, 0, 1, 0] BA1=0 BS=[0, 0, 0, 0, 0] BP=[0, 0, 0, 0, 0, 0, 0, 0]	.	7.7e-05	.	7.269	34	0.0	5.93	.	.	.	Concanavalin A-like lectin/glucanase domain|Laminin G domain	USH2A:uc001hku.1:exon28:c.G5581A:p.G1861S	.	1.097	AFR:.,AMR:.,EAS:.,FIN:.,NFE:.,OTH:.,ASJ:.	608400	276901;613809;	791;231178;886;	791|Retinitis pigmentosa|1-5 / 10 000|Autosomal dominant<br>or&nbsp;Autosomal recessive<br>or&nbsp;X-linked recessive<br>or&nbsp;Mitochondrial inheritance|Childhood<br>Adolescent<br>Adult|180100 180104 180105 180210 268000 268025 268060 300029 300155 300424 300605 312600 312612 400004 600059 600105 600132 600138 600852 601414 601718 602594 602772 604232 604393 606068 607921 608133 608380 609913 6…	het
1	216258168	216258168	T	C	USH2A	exonic	nonsynonymous SNV	ENSG00000042781	rs150982499	ENSG00000042781:ENST00000307340:exon25:c.A5039G:p.K1680R,ENSG00000042781:ENST00000366943:exon25:c.A5039G:p.K1680R	USH2A:NM_206933:exon25:c.A5039G:p.K1680R	clinvar: Uncertain significance	InterVar: Uncertain significance PVS1=0 PS=[0, 0, 0, 0, 0] PM=[1, 1, 0, 0, 0, 0, 0] PP=[0, 0, 0, 0, 0, 0] BA1=0 BS=[0, 0, 0, 0, 0] BP=[0, 0, 0, 0, 0, 0, 0, 0]	6.463e-05	7.7e-05	0.000199681	1.550	13.58	0.276	4.93	.	.	.	Concanavalin A-like lectin/glucanase domain|Laminin G domain	USH2A:uc001hku.1:exon25:c.A5039G:p.K1680R	.	-0.664	AFR:0,AMR:0.0012,EAS:0,FIN:0,NFE:6.667e-05,OTH:0,ASJ:0	608400	276901;613809;	791;231178;886;	791|Retinitis pigmentosa|1-5 / 10 000|Autosomal dominant<br>or&nbsp;Autosomal recessive<br>or&nbsp;X-linked recessive<br>or&nbsp;Mitochondrial inheritance|Childhood<br>Adolescent<br>Adult|180100 180104 180105 180210 268000 268025 268060 300029 300155 300424 300605 312600 312612 400004 600059 600105 600132 600138 600852 601414 601718 602594 602772 604232 604393 606068 607921 608133 608380 609913 6…	het
1	216348710	216348710	-	T	USH2A	exonic	frameshift insertion	ENSG00000042781	rs727503731	ENSG00000042781:ENST00000307340:exon21:c.4510dupA:p.R1504fs,ENSG00000042781:ENST00000366942:exon21:c.4510dupA:p.R1504fs,ENSG00000042781:ENST00000366943:exon21:c.4510dupA:p.R1504fs	USH2A:NM_007123:exon21:c.4510dupA:p.R1504fs,USH2A:NM_206933:exon21:c.4510dupA:p.R1504fs	clinvar: Pathogenic|Pathogenic	InterVar: Pathogenic PVS1=1 PS=[0, 0, 0, 0, 0] PM=[0, 1, 0, 0, 0, 0, 0] PP=[0, 0, 0, 0, 1, 0] BA1=0 BS=[0, 0, 0, 0, 0] BP=[0, 0, 0, 0, 0, 0, 0, 0]	.	.	.	.	.	.	.	.	.	.	.	USH2A:uc001hku.1:exon21:c.4510dupA:p.R1504fs,USH2A:uc001hkv.3:exon21:c.4510dupA:p.R1504fs	.	.	AFR:.,AMR:.,EAS:.,FIN:.,NFE:.,OTH:.,ASJ:.	608400	276901;613809;	791;231178;886;	791|Retinitis pigmentosa|1-5 / 10 000|Autosomal dominant<br>or&nbsp;Autosomal recessive<br>or&nbsp;X-linked recessive<br>or&nbsp;Mitochondrial inheritance|Childhood<br>Adolescent<br>Adult|180100 180104 180105 180210 268000 268025 268060 300029 300155 300424 300605 312600 312612 400004 600059 600105 600132 600138 600852 601414 601718 602594 602772 604232 604393 606068 607921 608133 608380 609913 6…	het
1	216363622	216363623	AG	-	USH2A	exonic	frameshift deletion	ENSG00000042781	rs111033367	ENSG00000042781:ENST00000307340:exon20:c.4338_4339del:p.L1446fs,ENSG00000042781:ENST00000366942:exon20:c.4338_4339del:p.L1446fs,ENSG00000042781:ENST00000366943:exon20:c.4338_4339del:p.L1446fs	USH2A:NM_007123:exon20:c.4338_4339del:p.L1446fs,USH2A:NM_206933:exon20:c.4338_4339del:p.L1446fs	clinvar: Pathogenic|Pathogenic	InterVar: Pathogenic PVS1=1 PS=[0, 0, 0, 0, 0] PM=[0, 1, 0, 0, 0, 0, 0] PP=[0, 0, 0, 0, 1, 0] BA1=0 BS=[0, 0, 0, 0, 0] BP=[0, 0, 0, 0, 0, 0, 0, 0]	.	.	.	.	.	.	.	.	.	.	.	USH2A:uc001hku.1:exon20:c.4338_4339del:p.L1446fs,USH2A:uc001hkv.3:exon20:c.4338_4339del:p.L1446fs	.	.	AFR:.,AMR:.,EAS:.,FIN:.,NFE:.,OTH:.,ASJ:.	608400	276901;613809;	791;231178;886;	791|Retinitis pigmentosa|1-5 / 10 000|Autosomal dominant<br>or&nbsp;Autosomal recessive<br>or&nbsp;X-linked recessive<br>or&nbsp;Mitochondrial inheritance|Childhood<br>Adolescent<br>Adult|180100 180104 180105 180210 268000 268025 268060 300029 300155 300424 300605 312600 312612 400004 600059 600105 600132 600138 600852 601414 601718 602594 602772 604232 604393 606068 607921 608133 608380 609913 6…	het
1	216373232	216373233	AT	-	USH2A	exonic	frameshift deletion	ENSG00000042781	rs397518013	ENSG00000042781:ENST00000307340:exon17:c.3547_3548del:p.I1183fs,ENSG00000042781:ENST00000366942:exon17:c.3547_3548del:p.I1183fs,ENSG00000042781:ENST00000366943:exon17:c.3547_3548del:p.I1183fs	USH2A:NM_007123:exon17:c.3547_3548del:p.I1183fs,USH2A:NM_206933:exon17:c.3547_3548del:p.I1183fs	clinvar: other|Uncertain significance|Likely pathogenic	InterVar: Pathogenic PVS1=1 PS=[0, 0, 0, 0, 0] PM=[0, 1, 0, 0, 0, 0, 0] PP=[0, 0, 0, 0, 1, 0] BA1=0 BS=[0, 0, 0, 0, 0] BP=[0, 0, 0, 0, 0, 0, 0, 0]	.	0.0017	.	.	.	.	.	.	.	.	.	USH2A:uc001hku.1:exon17:c.3547_3548del:p.I1183fs,USH2A:uc001hkv.3:exon17:c.3547_3548del:p.I1183fs	.	.	AFR:.,AMR:.,EAS:.,FIN:.,NFE:.,OTH:.,ASJ:.	608400	276901;613809;	791;231178;886;	791|Retinitis pigmentosa|1-5 / 10 000|Autosomal dominant<br>or&nbsp;Autosomal recessive<br>or&nbsp;X-linked recessive<br>or&nbsp;Mitochondrial inheritance|Childhood<br>Adolescent<br>Adult|180100 180104 180105 180210 268000 268025 268060 300029 300155 300424 300605 312600 312612 400004 600059 600105 600132 600138 600852 601414 601718 602594 602772 604232 604393 606068 607921 608133 608380 609913 6…	het
1	216498754	216498754	T	G	USH2A	exonic	nonsynonymous SNV	ENSG00000042781	rs369522997	ENSG00000042781:ENST00000307340:exon6:c.A1036C:p.N346H,ENSG00000042781:ENST00000366942:exon6:c.A1036C:p.N346H,ENSG00000042781:ENST00000366943:exon6:c.A1036C:p.N346H	USH2A:NM_007123:exon6:c.A1036C:p.N346H,USH2A:NM_206933:exon6:c.A1036C:p.N346H	clinvar: Likely pathogenic|Likely pathogenic	InterVar: Likely pathogenic PVS1=0 PS=[0, 0, 0, 0, 0] PM=[1, 1, 0, 0, 0, 0, 0] PP=[0, 0, 1, 0, 1, 0] BA1=0 BS=[0, 0, 0, 0, 0] BP=[0, 0, 0, 0, 0, 0, 0, 0]	6.46e-05	7.7e-05	.	5.648	26.6	0.0	5.36	.	.	.	Laminin, N-terminal	USH2A:uc001hku.1:exon6:c.A1036C:p.N346H,USH2A:uc001hkv.3:exon6:c.A1036C:p.N346H	.	0.490	AFR:0,AMR:0,EAS:0,FIN:0,NFE:0.0001,OTH:0,ASJ:0	608400	276901;613809;	791;231178;886;	791|Retinitis pigmentosa|1-5 / 10 000|Autosomal dominant<br>or&nbsp;Autosomal recessive<br>or&nbsp;X-linked recessive<br>or&nbsp;Mitochondrial inheritance|Childhood<br>Adolescent<br>Adult|180100 180104 180105 180210 268000 268025 268060 300029 300155 300424 300605 312600 312612 400004 600059 600105 600132 600138 600852 601414 601718 602594 602772 604232 604393 606068 607921 608133 608380 609913 6…	het
2	39213309	39213309	C	T	SOS1	exonic	nonsynonymous SNV	ENSG00000115904	rs776814547	ENSG00000115904:ENST00000395038:exon22:c.G3613A:p.V1205M,ENSG00000115904:ENST00000402219:exon23:c.G3658A:p.V1220M,ENSG00000115904:ENST00000426016:exon24:c.G3658A:p.V1220M	SOS1:NM_005633:exon23:c.G3658A:p.V1220M	clinvar: UNK	InterVar: Uncertain significance PVS1=0 PS=[0, 0, 0, 0, 0] PM=[0, 1, 0, 0, 0, 0, 0] PP=[0, 0, 0, 0, 0, 0] BA1=0 BS=[0, 0, 0, 0, 0] BP=[0, 0, 0, 0, 0, 0, 0, 0]	.	.	.	4.335	24.0	0.07	5.8	.	.	.	.	SOS1:uc002rrj.4:exon15:c.G2455A:p.V819M,SOS1:uc002rrk.4:exon23:c.G3658A:p.V1220M	.	-0.128	AFR:.,AMR:.,EAS:.,FIN:.,NFE:.,OTH:.,ASJ:.	182530	135300;610733;	648;2024;	648|Noonan syndrome|Unknown|Autosomal dominant|Neonatal|163950 605275 609942 610733 611553 613224 613706 615355 616559 616564~2024|Hereditary gingival fibromatosis|Unknown|Autosomal dominant|All ages|135300 605544 609955 611010~	het
2	39213367	39213367	G	C	SOS1	exonic	nonsynonymous SNV	ENSG00000115904	rs141594736	ENSG00000115904:ENST00000395038:exon22:c.C3555G:p.D1185E,ENSG00000115904:ENST00000402219:exon23:c.C3600G:p.D1200E,ENSG00000115904:ENST00000426016:exon24:c.C3600G:p.D1200E	SOS1:NM_005633:exon23:c.C3600G:p.D1200E	clinvar: Likely benign|Uncertain significance	InterVar: Likely benign PVS1=0 PS=[0, 0, 0, 0, 0] PM=[0, 1, 0, 0, 0, 0, 0] PP=[0, 0, 0, 0, 0, 0] BA1=0 BS=[0, 0, 0, 0, 0] BP=[0, 0, 0, 1, 0, 1, 0, 0]	0.0001	0.0002	.	-0.735	0.060	0.212	-0.526	.	.	.	.	SOS1:uc002rrj.4:exon15:c.C2397G:p.D799E,SOS1:uc002rrk.4:exon23:c.C3600G:p.D1200E	.	-0.971	AFR:0,AMR:0,EAS:0,FIN:0,NFE:0.0003,OTH:0,ASJ:0	182530	135300;610733;	648;2024;	648|Noonan syndrome|Unknown|Autosomal dominant|Neonatal|163950 605275 609942 610733 611553 613224 613706 615355 616559 616564~2024|Hereditary gingival fibromatosis|Unknown|Autosomal dominant|All ages|135300 605544 609955 611010~	het
2	39213415	39213415	A	C	SOS1	exonic	synonymous SNV	ENSG00000115904	rs200485215	ENSG00000115904:ENST00000395038:exon22:c.T3507G:p.P1169P,ENSG00000115904:ENST00000402219:exon23:c.T3552G:p.P1184P,ENSG00000115904:ENST00000426016:exon24:c.T3552G:p.P1184P	SOS1:NM_005633:exon23:c.T3552G:p.P1184P	clinvar: UNK	InterVar: Likely benign PVS1=0 PS=[0, 0, 0, 0, 0] PM=[0, 1, 0, 0, 0, 0, 0] PP=[0, 0, 0, 0, 0, 0] BA1=0 BS=[0, 1, 0, 0, 0] BP=[0, 0, 0, 1, 0, 0, 1, 0]	3.234e-05	.	0.000199681	.	.	.	.	.	.	.	.	SOS1:uc002rrj.4:exon15:c.T2349G:p.P783P,SOS1:uc002rrk.4:exon23:c.T3552G:p.P1184P	.	.	AFR:0,AMR:0,EAS:0.0006,FIN:0,NFE:0,OTH:0,ASJ:0	182530	135300;610733;	648;2024;	648|Noonan syndrome|Unknown|Autosomal dominant|Neonatal|163950 605275 609942 610733 611553 613224 613706 615355 616559 616564~2024|Hereditary gingival fibromatosis|Unknown|Autosomal dominant|All ages|135300 605544 609955 611010~	het
2	39222280	39222280	C	G	SOS1	exonic	synonymous SNV	ENSG00000115904	rs146383828	ENSG00000115904:ENST00000395038:exon20:c.G3330C:p.S1110S,ENSG00000115904:ENST00000402219:exon20:c.G3330C:p.S1110S,ENSG00000115904:ENST00000426016:exon21:c.G3330C:p.S1110S	SOS1:NM_005633:exon20:c.G3330C:p.S1110S	clinvar: UNK	InterVar: Likely benign PVS1=0 PS=[0, 0, 0, 0, 0] PM=[0, 1, 0, 0, 0, 0, 0] PP=[0, 0, 0, 0, 0, 0] BA1=0 BS=[0, 1, 0, 0, 0] BP=[0, 0, 0, 1, 0, 0, 1, 0]	0.0002	0.0002	0.000199681	.	.	.	.	.	.	.	.	SOS1:uc002rrj.4:exon13:c.G2172C:p.S724S,SOS1:uc002rrk.4:exon20:c.G3330C:p.S1110S	.	.	AFR:0.0006,AMR:0,EAS:0,FIN:0,NFE:0,OTH:0,ASJ:0	182530	135300;610733;	648;2024;	648|Noonan syndrome|Unknown|Autosomal dominant|Neonatal|163950 605275 609942 610733 611553 613224 613706 615355 616559 616564~2024|Hereditary gingival fibromatosis|Unknown|Autosomal dominant|All ages|135300 605544 609955 611010~	het
2	39224072	39224072	G	A	SOS1	exonic	synonymous SNV	ENSG00000115904	rs558386297	ENSG00000115904:ENST00000395038:exon19:c.C3072T:p.L1024L,ENSG00000115904:ENST00000402219:exon19:c.C3072T:p.L1024L,ENSG00000115904:ENST00000426016:exon20:c.C3072T:p.L1024L	SOS1:NM_005633:exon19:c.C3072T:p.L1024L	clinvar: UNK	InterVar: Likely benign PVS1=0 PS=[0, 0, 0, 0, 0] PM=[0, 1, 0, 0, 0, 0, 0] PP=[0, 0, 0, 0, 0, 0] BA1=0 BS=[0, 1, 0, 0, 0] BP=[0, 0, 0, 1, 0, 0, 1, 0]	.	.	0.000199681	.	.	.	.	.	.	.	.	SOS1:uc002rrj.4:exon12:c.C1914T:p.L638L,SOS1:uc002rrk.4:exon19:c.C3072T:p.L1024L	.	.	AFR:.,AMR:.,EAS:.,FIN:.,NFE:.,OTH:.,ASJ:.	182530	135300;610733;	648;2024;	648|Noonan syndrome|Unknown|Autosomal dominant|Neonatal|163950 605275 609942 610733 611553 613224 613706 615355 616559 616564~2024|Hereditary gingival fibromatosis|Unknown|Autosomal dominant|All ages|135300 605544 609955 611010~	het
2	39240612	39240612	C	G	SOS1	exonic	nonsynonymous SNV	ENSG00000115904	rs200794965	ENSG00000115904:ENST00000395038:exon13:c.G2156C:p.G719A,ENSG00000115904:ENST00000402219:exon13:c.G2156C:p.G719A,ENSG00000115904:ENST00000426016:exon14:c.G2156C:p.G719A	SOS1:NM_005633:exon13:c.G2156C:p.G719A	clinvar: Uncertain significance|Uncertain significance	InterVar: Uncertain significance PVS1=0 PS=[0, 0, 0, 0, 0] PM=[1, 1, 0, 0, 0, 0, 0] PP=[0, 0, 0, 0, 0, 0] BA1=0 BS=[0, 0, 0, 0, 0] BP=[0, 0, 0, 0, 0, 0, 0, 0]	9.787e-05	.	.	1.955	15.93	0.357	5.92	.	.	.	Ras guanine nucleotide exchange factor domain|Ras-like guanine nucleotide exchange factor, N-terminal	SOS1:uc002rrj.4:exon6:c.G998C:p.G333A,SOS1:uc002rrk.4:exon13:c.G2156C:p.G719A	.	-1.062	AFR:0,AMR:0,EAS:0,FIN:0.0003,NFE:0.0001,OTH:0,ASJ:0	182530	135300;610733;	648;2024;	648|Noonan syndrome|Unknown|Autosomal dominant|Neonatal|163950 605275 609942 610733 611553 613224 613706 615355 616559 616564~2024|Hereditary gingival fibromatosis|Unknown|Autosomal dominant|All ages|135300 605544 609955 611010~	het
2	39241061	39241061	C	G	SOS1	exonic	nonsynonymous SNV	ENSG00000115904	rs200712930	ENSG00000115904:ENST00000395038:exon12:c.G2010C:p.L670F,ENSG00000115904:ENST00000402219:exon12:c.G2010C:p.L670F,ENSG00000115904:ENST00000426016:exon13:c.G2010C:p.L670F	SOS1:NM_005633:exon12:c.G2010C:p.L670F	clinvar: UNK	InterVar: Uncertain significance PVS1=0 PS=[0, 0, 0, 0, 0] PM=[1, 1, 0, 0, 0, 0, 0] PP=[0, 0, 0, 0, 0, 0] BA1=0 BS=[0, 1, 0, 0, 0] BP=[0, 0, 0, 0, 0, 0, 0, 0]	.	.	0.000199681	2.032	16.42	0.083	2.68	.	.	.	Ras guanine nucleotide exchange factor domain|Ras-like guanine nucleotide exchange factor, N-terminal	SOS1:uc002rrj.4:exon5:c.G852C:p.L284F,SOS1:uc002rrk.4:exon12:c.G2010C:p.L670F	.	-1.095	AFR:.,AMR:.,EAS:.,FIN:.,NFE:.,OTH:.,ASJ:.	182530	135300;610733;	648;2024;	648|Noonan syndrome|Unknown|Autosomal dominant|Neonatal|163950 605275 609942 610733 611553 613224 613706 615355 616559 616564~2024|Hereditary gingival fibromatosis|Unknown|Autosomal dominant|All ages|135300 605544 609955 611010~	het
2	39249799	39249799	C	T	SOS1	exonic	synonymous SNV	ENSG00000115904	rs553331572	ENSG00000115904:ENST00000395038:exon10:c.G1770A:p.E590E,ENSG00000115904:ENST00000402219:exon10:c.G1770A:p.E590E,ENSG00000115904:ENST00000426016:exon11:c.G1770A:p.E590E	SOS1:NM_005633:exon10:c.G1770A:p.E590E	clinvar: UNK	InterVar: Likely benign PVS1=0 PS=[0, 0, 0, 0, 0] PM=[0, 1, 0, 0, 0, 0, 0] PP=[0, 0, 0, 0, 0, 0] BA1=0 BS=[0, 1, 0, 0, 0] BP=[0, 0, 0, 1, 0, 0, 1, 0]	0.0002	.	0.000199681	.	.	.	.	.	.	.	.	SOS1:uc002rrj.4:exon3:c.G612A:p.E204E,SOS1:uc002rrl.3:exon5:c.G966A:p.E322E,SOS1:uc002rrk.4:exon10:c.G1770A:p.E590E	.	.	AFR:0,AMR:0,EAS:0.0043,FIN:0,NFE:0,OTH:0,ASJ:0	182530	135300;610733;	648;2024;	648|Noonan syndrome|Unknown|Autosomal dominant|Neonatal|163950 605275 609942 610733 611553 613224 613706 615355 616559 616564~2024|Hereditary gingival fibromatosis|Unknown|Autosomal dominant|All ages|135300 605544 609955 611010~	het
2	39249922	39249922	T	C	SOS1	exonic	synonymous SNV	ENSG00000115904	rs139683425	ENSG00000115904:ENST00000395038:exon10:c.A1647G:p.T549T,ENSG00000115904:ENST00000402219:exon10:c.A1647G:p.T549T,ENSG00000115904:ENST00000426016:exon11:c.A1647G:p.T549T	SOS1:NM_005633:exon10:c.A1647G:p.T549T	clinvar: Benign	InterVar: Likely benign PVS1=0 PS=[0, 0, 0, 0, 0] PM=[0, 1, 0, 0, 0, 0, 0] PP=[0, 0, 0, 0, 0, 0] BA1=0 BS=[0, 0, 0, 0, 0] BP=[0, 0, 0, 1, 0, 1, 1, 0]	9.697e-05	0.0002	.	.	.	.	.	.	.	.	.	SOS1:uc002rrj.4:exon3:c.A489G:p.T163T,SOS1:uc002rrl.3:exon5:c.A843G:p.T281T,SOS1:uc002rrk.4:exon10:c.A1647G:p.T549T	.	.	AFR:0.0003,AMR:0,EAS:0,FIN:0,NFE:0,OTH:0,ASJ:0	182530	135300;610733;	648;2024;	648|Noonan syndrome|Unknown|Autosomal dominant|Neonatal|163950 605275 609942 610733 611553 613224 613706 615355 616559 616564~2024|Hereditary gingival fibromatosis|Unknown|Autosomal dominant|All ages|135300 605544 609955 611010~	het
2	39262409	39262409	G	A	SOS1	exonic	nonsynonymous SNV	ENSG00000115904	rs190222208	ENSG00000115904:ENST00000395038:exon8:c.C1018T:p.P340S,ENSG00000115904:ENST00000402219:exon8:c.C1018T:p.P340S,ENSG00000115904:ENST00000428721:exon8:c.C847T:p.P283S,ENSG00000115904:ENST00000426016:exon9:c.C1018T:p.P340S	SOS1:NM_005633:exon8:c.C1018T:p.P340S	clinvar: Likely benign	InterVar: Likely benign PVS1=0 PS=[0, 0, 0, 0, 0] PM=[1, 1, 0, 0, 0, 0, 0] PP=[0, 0, 1, 0, 0, 0] BA1=0 BS=[0, 1, 0, 0, 0] BP=[0, 0, 0, 0, 0, 1, 0, 0]	6.477e-05	.	0.000399361	6.154	28.5	0.0	6.01	.	.	.	Dbl homology (DH) domain	SOS1:uc002rrl.3:exon3:c.C214T:p.P72S,SOS1:uc002rrk.4:exon8:c.C1018T:p.P340S	.	0.001	AFR:0.0001,AMR:0,EAS:0.0006,FIN:0,NFE:0,OTH:0,ASJ:0	182530	135300;610733;	648;2024;	648|Noonan syndrome|Unknown|Autosomal dominant|Neonatal|163950 605275 609942 610733 611553 613224 613706 615355 616559 616564~2024|Hereditary gingival fibromatosis|Unknown|Autosomal dominant|All ages|135300 605544 609955 611010~	het
2	39281777	39281777	T	C	SOS1	exonic	nonsynonymous SNV	ENSG00000115904	rs144934321	ENSG00000115904:ENST00000395038:exon5:c.A698G:p.N233S,ENSG00000115904:ENST00000402219:exon5:c.A698G:p.N233S,ENSG00000115904:ENST00000428721:exon5:c.A527G:p.N176S,ENSG00000115904:ENST00000426016:exon6:c.A698G:p.N233S	SOS1:NM_005633:exon5:c.A698G:p.N233S	clinvar: Uncertain significance	InterVar: Uncertain significance PVS1=0 PS=[0, 0, 0, 0, 0] PM=[1, 1, 0, 0, 0, 0, 0] PP=[0, 0, 0, 0, 0, 0] BA1=0 BS=[0, 0, 0, 0, 0] BP=[0, 0, 0, 0, 0, 0, 0, 0]	0.0004	0.0004	.	0.456	7.083	0.827	5.55	.	.	.	Dbl homology (DH) domain	SOS1:uc002rrk.4:exon5:c.A698G:p.N233S	.	-0.198	AFR:0.0013,AMR:0,EAS:0,FIN:0,NFE:0,OTH:0,ASJ:0	182530	135300;610733;	648;2024;	648|Noonan syndrome|Unknown|Autosomal dominant|Neonatal|163950 605275 609942 610733 611553 613224 613706 615355 616559 616564~2024|Hereditary gingival fibromatosis|Unknown|Autosomal dominant|All ages|135300 605544 609955 611010~	het
2	39285865	39285865	C	T	SOS1	exonic	synonymous SNV	ENSG00000115904	rs748478952	ENSG00000115904:ENST00000395038:exon3:c.G294A:p.K98K,ENSG00000115904:ENST00000402219:exon3:c.G294A:p.K98K,ENSG00000115904:ENST00000428721:exon3:c.G123A:p.K41K,ENSG00000115904:ENST00000451331:exon3:c.G123A:p.K41K,ENSG00000115904:ENST00000426016:exon4:c.G294A:p.K98K	SOS1:NM_005633:exon3:c.G294A:p.K98K	clinvar: UNK	InterVar: Likely benign PVS1=0 PS=[0, 0, 0, 0, 0] PM=[0, 1, 0, 0, 0, 0, 0] PP=[0, 0, 0, 0, 0, 0] BA1=0 BS=[0, 0, 0, 0, 0] BP=[0, 0, 0, 1, 0, 0, 1, 0]	.	.	.	.	.	.	.	.	.	.	.	SOS1:uc002rrk.4:exon3:c.G294A:p.K98K	.	.	AFR:.,AMR:.,EAS:.,FIN:.,NFE:.,OTH:.,ASJ:.	182530	135300;610733;	648;2024;	648|Noonan syndrome|Unknown|Autosomal dominant|Neonatal|163950 605275 609942 610733 611553 613224 613706 615355 616559 616564~2024|Hereditary gingival fibromatosis|Unknown|Autosomal dominant|All ages|135300 605544 609955 611010~	het
2	39285879	39285879	T	C	SOS1	exonic	nonsynonymous SNV	ENSG00000115904	rs144757941	ENSG00000115904:ENST00000395038:exon3:c.A280G:p.I94V,ENSG00000115904:ENST00000402219:exon3:c.A280G:p.I94V,ENSG00000115904:ENST00000428721:exon3:c.A109G:p.I37V,ENSG00000115904:ENST00000451331:exon3:c.A109G:p.I37V,ENSG00000115904:ENST00000426016:exon4:c.A280G:p.I94V	SOS1:NM_005633:exon3:c.A280G:p.I94V	clinvar: UNK	InterVar: Uncertain significance PVS1=0 PS=[0, 0, 0, 0, 0] PM=[1, 1, 0, 0, 0, 0, 0] PP=[0, 0, 0, 0, 0, 0] BA1=0 BS=[0, 0, 0, 0, 0] BP=[0, 0, 0, 0, 0, 0, 0, 0]	0.0002	0.0002	.	1.840	15.23	0.013	4.56	.	.	.	Histone H2A/H2B/H3|Histone-fold	SOS1:uc002rrk.4:exon3:c.A280G:p.I94V	.	-0.029	AFR:0.0006,AMR:0,EAS:0,FIN:0,NFE:0,OTH:0,ASJ:0	182530	135300;610733;	648;2024;	648|Noonan syndrome|Unknown|Autosomal dominant|Neonatal|163950 605275 609942 610733 611553 613224 613706 615355 616559 616564~2024|Hereditary gingival fibromatosis|Unknown|Autosomal dominant|All ages|135300 605544 609955 611010~	het
2	39285934	39285934	T	C	SOS1	exonic	synonymous SNV	ENSG00000115904	rs560037748	ENSG00000115904:ENST00000395038:exon3:c.A225G:p.Q75Q,ENSG00000115904:ENST00000402219:exon3:c.A225G:p.Q75Q,ENSG00000115904:ENST00000428721:exon3:c.A54G:p.Q18Q,ENSG00000115904:ENST00000451331:exon3:c.A54G:p.Q18Q,ENSG00000115904:ENST00000426016:exon4:c.A225G:p.Q75Q	SOS1:NM_005633:exon3:c.A225G:p.Q75Q	clinvar: UNK	InterVar: Likely benign PVS1=0 PS=[0, 0, 0, 0, 0] PM=[0, 1, 0, 0, 0, 0, 0] PP=[0, 0, 0, 0, 0, 0] BA1=0 BS=[0, 1, 0, 0, 0] BP=[0, 0, 0, 1, 0, 0, 1, 0]	.	.	0.000798722	.	.	.	.	.	.	.	.	SOS1:uc002rrk.4:exon3:c.A225G:p.Q75Q	.	.	AFR:.,AMR:.,EAS:.,FIN:.,NFE:.,OTH:.,ASJ:.	182530	135300;610733;	648;2024;	648|Noonan syndrome|Unknown|Autosomal dominant|Neonatal|163950 605275 609942 610733 611553 613224 613706 615355 616559 616564~2024|Hereditary gingival fibromatosis|Unknown|Autosomal dominant|All ages|135300 605544 609955 611010~	het
2	39294841	39294841	A	G	SOS1	exonic	synonymous SNV	ENSG00000115904	rs201649682	ENSG00000115904:ENST00000395038:exon2:c.T141C:p.Y47Y,ENSG00000115904:ENST00000402219:exon2:c.T141C:p.Y47Y,ENSG00000115904:ENST00000426016:exon3:c.T141C:p.Y47Y	SOS1:NM_005633:exon2:c.T141C:p.Y47Y	clinvar: UNK	InterVar: Likely benign PVS1=0 PS=[0, 0, 0, 0, 0] PM=[0, 1, 0, 0, 0, 0, 0] PP=[0, 0, 0, 0, 0, 0] BA1=0 BS=[0, 1, 0, 0, 0] BP=[0, 0, 0, 1, 0, 0, 1, 0]	9.683e-05	.	0.000399361	.	.	.	.	.	.	.	.	SOS1:uc002rrk.4:exon2:c.T141C:p.Y47Y	.	.	AFR:0,AMR:0,EAS:0.0018,FIN:0,NFE:0,OTH:0,ASJ:0	182530	135300;610733;	648;2024;	648|Noonan syndrome|Unknown|Autosomal dominant|Neonatal|163950 605275 609942 610733 611553 613224 613706 615355 616559 616564~2024|Hereditary gingival fibromatosis|Unknown|Autosomal dominant|All ages|135300 605544 609955 611010~	het
3	12626660	12626660	C	G	RAF1	exonic	synonymous SNV	ENSG00000132155	rs5746244	ENSG00000132155:ENST00000534997:exon11:c.G984C:p.T328T,ENSG00000132155:ENST00000432427:exon12:c.G1266C:p.T422T,ENSG00000132155:ENST00000542177:exon14:c.G1386C:p.T462T,ENSG00000132155:ENST00000251849:exon15:c.G1629C:p.T543T,ENSG00000132155:ENST00000442415:exon16:c.G1689C:p.T563T	RAF1:NM_002880:exon15:c.G1629C:p.T543T	clinvar: Uncertain significance|Likely benign	InterVar: Likely benign PVS1=0 PS=[0, 0, 0, 0, 0] PM=[0, 0, 0, 0, 0, 0, 0] PP=[0, 0, 0, 0, 0, 0] BA1=0 BS=[0, 0, 0, 0, 0] BP=[0, 0, 0, 1, 0, 1, 1, 0]	.	.	0.000998403	.	.	.	.	.	.	.	.	RAF1:uc011aut.2:exon11:c.G984C:p.T328T,RAF1:uc011auu.2:exon14:c.G1383C:p.T461T,RAF1:uc003bxf.4:exon15:c.G1629C:p.T543T	.	.	AFR:.,AMR:.,EAS:.,FIN:.,NFE:.,OTH:.,ASJ:.	164760	611553;611554;615916;	154;500;648;	154|Familial isolated dilated cardiomyopathy|1-5 / 10 000|Autosomal dominant<br>or&nbsp;Autosomal recessive<br>or&nbsp;X-linked recessive<br>or&nbsp;Mitochondrial inheritance|All ages|302045 600884 601154 601493 601494 604145 604288 604765 605582 606685 607482 608569 609909 609915 611407 611615 611878 611879 611880 612158 612877 613122 613172 613252 613286 613424 613426 613642 613694 613697 61374…	het
3	12626660	12626660	C	T	RAF1	exonic	synonymous SNV	ENSG00000132155	rs5746244	ENSG00000132155:ENST00000534997:exon11:c.G984A:p.T328T,ENSG00000132155:ENST00000432427:exon12:c.G1266A:p.T422T,ENSG00000132155:ENST00000542177:exon14:c.G1386A:p.T462T,ENSG00000132155:ENST00000251849:exon15:c.G1629A:p.T543T,ENSG00000132155:ENST00000442415:exon16:c.G1689A:p.T563T	RAF1:NM_002880:exon15:c.G1629A:p.T543T	clinvar: UNK	InterVar: Likely benign PVS1=0 PS=[0, 0, 0, 0, 0] PM=[0, 0, 0, 0, 0, 0, 0] PP=[0, 0, 0, 0, 0, 0] BA1=0 BS=[0, 0, 0, 0, 0] BP=[0, 0, 0, 1, 0, 0, 1, 0]	.	.	0.000399361	.	.	.	.	.	.	.	.	RAF1:uc011aut.2:exon11:c.G984A:p.T328T,RAF1:uc011auu.2:exon14:c.G1383A:p.T461T,RAF1:uc003bxf.4:exon15:c.G1629A:p.T543T	.	.	AFR:.,AMR:.,EAS:.,FIN:.,NFE:.,OTH:.,ASJ:.	164760	611553;611554;615916;	154;500;648;	154|Familial isolated dilated cardiomyopathy|1-5 / 10 000|Autosomal dominant<br>or&nbsp;Autosomal recessive<br>or&nbsp;X-linked recessive<br>or&nbsp;Mitochondrial inheritance|All ages|302045 600884 601154 601493 601494 604145 604288 604765 605582 606685 607482 608569 609909 609915 611407 611615 611878 611879 611880 612158 612877 613122 613172 613252 613286 613424 613426 613642 613694 613697 61374…	het
3	12626702	12626702	C	T	RAF1	exonic	synonymous SNV	ENSG00000132155	rs114687276	ENSG00000132155:ENST00000534997:exon11:c.G942A:p.S314S,ENSG00000132155:ENST00000432427:exon12:c.G1224A:p.S408S,ENSG00000132155:ENST00000542177:exon14:c.G1344A:p.S448S,ENSG00000132155:ENST00000251849:exon15:c.G1587A:p.S529S,ENSG00000132155:ENST00000442415:exon16:c.G1647A:p.S549S	RAF1:NM_002880:exon15:c.G1587A:p.S529S	clinvar: UNK	InterVar: Likely benign PVS1=0 PS=[0, 0, 0, 0, 0] PM=[0, 0, 0, 0, 0, 0, 0] PP=[0, 0, 0, 0, 0, 0] BA1=0 BS=[0, 0, 0, 0, 0] BP=[0, 0, 0, 1, 0, 0, 1, 0]	0.0002	0.0002	0.00119808	.	.	.	.	.	.	.	.	RAF1:uc011aut.2:exon11:c.G942A:p.S314S,RAF1:uc011auu.2:exon14:c.G1341A:p.S447S,RAF1:uc003bxf.4:exon15:c.G1587A:p.S529S	.	.	AFR:0.0006,AMR:0,EAS:0,FIN:0,NFE:0,OTH:0,ASJ:0	164760	611553;611554;615916;	154;500;648;	154|Familial isolated dilated cardiomyopathy|1-5 / 10 000|Autosomal dominant<br>or&nbsp;Autosomal recessive<br>or&nbsp;X-linked recessive<br>or&nbsp;Mitochondrial inheritance|All ages|302045 600884 601154 601493 601494 604145 604288 604765 605582 606685 607482 608569 609909 609915 611407 611615 611878 611879 611880 612158 612877 613122 613172 613252 613286 613424 613426 613642 613694 613697 61374…	het
3	12633207	12633207	C	A	RAF1	exonic	nonsynonymous SNV	ENSG00000132155	rs730880382	ENSG00000132155:ENST00000534997:exon7:c.G548T:p.R183L,ENSG00000132155:ENST00000432427:exon8:c.G830T:p.R277L,ENSG00000132155:ENST00000542177:exon10:c.G950T:p.R317L,ENSG00000132155:ENST00000251849:exon11:c.G1193T:p.R398L,ENSG00000132155:ENST00000442415:exon12:c.G1253T:p.R418L	RAF1:NM_002880:exon11:c.G1193T:p.R398L	clinvar: Uncertain significance|Uncertain significance	InterVar: Uncertain significance PVS1=0 PS=[0, 0, 0, 0, 0] PM=[1, 1, 0, 0, 0, 0, 0] PP=[0, 0, 1, 0, 0, 0] BA1=0 BS=[0, 0, 0, 0, 0] BP=[0, 0, 0, 0, 0, 0, 0, 0]	.	.	.	8.318	35	0.001	5.15	.	1.0000	0.97	Protein kinase domain|Protein kinase-like domain|Serine-threonine/tyrosine-protein kinase catalytic domain	RAF1:uc011aut.2:exon7:c.G548T:p.R183L,RAF1:uc011auu.2:exon10:c.G947T:p.R316L,RAF1:uc003bxf.4:exon11:c.G1193T:p.R398L	.	0.155	AFR:.,AMR:.,EAS:.,FIN:.,NFE:.,OTH:.,ASJ:.	164760	611553;611554;615916;	154;500;648;	154|Familial isolated dilated cardiomyopathy|1-5 / 10 000|Autosomal dominant<br>or&nbsp;Autosomal recessive<br>or&nbsp;X-linked recessive<br>or&nbsp;Mitochondrial inheritance|All ages|302045 600884 601154 601493 601494 604145 604288 604765 605582 606685 607482 608569 609909 609915 611407 611615 611878 611879 611880 612158 612877 613122 613172 613252 613286 613424 613426 613642 613694 613697 61374…	het
3	12633259	12633259	C	T	RAF1	exonic	nonsynonymous SNV	ENSG00000132155	rs559632360	ENSG00000132155:ENST00000534997:exon7:c.G496A:p.D166N,ENSG00000132155:ENST00000432427:exon8:c.G778A:p.D260N,ENSG00000132155:ENST00000542177:exon10:c.G898A:p.D300N,ENSG00000132155:ENST00000251849:exon11:c.G1141A:p.D381N,ENSG00000132155:ENST00000442415:exon12:c.G1201A:p.D401N	RAF1:NM_002880:exon11:c.G1141A:p.D381N	clinvar: Uncertain significance	InterVar: Uncertain significance PVS1=0 PS=[0, 0, 0, 0, 0] PM=[1, 0, 0, 0, 0, 0, 0] PP=[0, 0, 0, 0, 0, 0] BA1=0 BS=[0, 0, 0, 0, 0] BP=[0, 0, 0, 0, 0, 0, 0, 0]	3.23e-05	.	0.000599042	1.548	13.57	0.741	2.44	.	.	.	Protein kinase domain|Protein kinase-like domain|Serine-threonine/tyrosine-protein kinase catalytic domain	RAF1:uc011aut.2:exon7:c.G496A:p.D166N,RAF1:uc011auu.2:exon10:c.G895A:p.D299N,RAF1:uc003bxf.4:exon11:c.G1141A:p.D381N	.	-0.808	AFR:0,AMR:0,EAS:0,FIN:0,NFE:0,OTH:0.0010,ASJ:0	164760	611553;611554;615916;	154;500;648;	154|Familial isolated dilated cardiomyopathy|1-5 / 10 000|Autosomal dominant<br>or&nbsp;Autosomal recessive<br>or&nbsp;X-linked recessive<br>or&nbsp;Mitochondrial inheritance|All ages|302045 600884 601154 601493 601494 604145 604288 604765 605582 606685 607482 608569 609909 609915 611407 611615 611878 611879 611880 612158 612877 613122 613172 613252 613286 613424 613426 613642 613694 613697 61374…	het
3	12641169	12641181	AAGGGAGGGCCCC	-	RAF1	intronic	.	ENSG00000132155	rs727504451	.	.	clinvar: Likely benign|Benign	InterVar: Uncertain significance PVS1=0 PS=[0, 0, 0, 0, 0] PM=[0, 0, 0, 0, 0, 0, 0] PP=[0, 0, 0, 0, 0, 0] BA1=0 BS=[0, 0, 0, 0, 0] BP=[0, 0, 0, 0, 0, 1, 0, 0]	0.0003	0.0018	.	.	.	.	.	.	.	.	.	.	.	.	AFR:0.0001,AMR:0.0012,EAS:0,FIN:0,NFE:0.0005,OTH:0,ASJ:0	164760	611553;611554;615916;	154;500;648;	154|Familial isolated dilated cardiomyopathy|1-5 / 10 000|Autosomal dominant<br>or&nbsp;Autosomal recessive<br>or&nbsp;X-linked recessive<br>or&nbsp;Mitochondrial inheritance|All ages|302045 600884 601154 601493 601494 604145 604288 604765 605582 606685 607482 608569 609909 609915 611407 611615 611878 611879 611880 612158 612877 613122 613172 613252 613286 613424 613426 613642 613694 613697 61374…	het
3	12641734	12641734	T	C	RAF1	exonic	nonsynonymous SNV	ENSG00000132155	rs775898894	ENSG00000132155:ENST00000534997:exon5:c.A262G:p.T88A,ENSG00000132155:ENST00000432427:exon6:c.A544G:p.T182A,ENSG00000132155:ENST00000542177:exon8:c.A664G:p.T222A,ENSG00000132155:ENST00000251849:exon9:c.A907G:p.T303A,ENSG00000132155:ENST00000442415:exon10:c.A967G:p.T323A	RAF1:NM_002880:exon9:c.A907G:p.T303A	clinvar: UNK	InterVar: Uncertain significance PVS1=0 PS=[0, 0, 0, 0, 0] PM=[0, 1, 0, 0, 0, 0, 0] PP=[0, 0, 0, 0, 0, 0] BA1=0 BS=[0, 0, 0, 0, 0] BP=[0, 0, 0, 0, 0, 0, 0, 0]	.	.	.	1.749	14.69	0.39	5.82	.	.	.	.	RAF1:uc011aut.2:exon5:c.A262G:p.T88A,RAF1:uc011auu.2:exon8:c.A661G:p.T221A,RAF1:uc003bxf.4:exon9:c.A907G:p.T303A	.	-0.591	AFR:.,AMR:.,EAS:.,FIN:.,NFE:.,OTH:.,ASJ:.	164760	611553;611554;615916;	154;500;648;	154|Familial isolated dilated cardiomyopathy|1-5 / 10 000|Autosomal dominant<br>or&nbsp;Autosomal recessive<br>or&nbsp;X-linked recessive<br>or&nbsp;Mitochondrial inheritance|All ages|302045 600884 601154 601493 601494 604145 604288 604765 605582 606685 607482 608569 609909 609915 611407 611615 611878 611879 611880 612158 612877 613122 613172 613252 613286 613424 613426 613642 613694 613697 61374…	het
3	12660096	12660096	G	A	RAF1	exonic	nonsynonymous SNV	ENSG00000132155	rs11549992	ENSG00000132155:ENST00000251849:exon2:c.C125T:p.A42V,ENSG00000132155:ENST00000416093:exon2:c.C125T:p.A42V,ENSG00000132155:ENST00000423275:exon2:c.C125T:p.A42V,ENSG00000132155:ENST00000442415:exon2:c.C125T:p.A42V	RAF1:NM_002880:exon2:c.C125T:p.A42V	clinvar: Uncertain significance|Uncertain significance	InterVar: Uncertain significance PVS1=0 PS=[0, 0, 0, 0, 0] PM=[0, 0, 0, 0, 0, 0, 0] PP=[0, 0, 0, 0, 0, 0] BA1=0 BS=[0, 0, 0, 0, 0] BP=[0, 0, 0, 0, 0, 0, 0, 0]	9.684e-05	.	.	3.377	22.9	0.116	5.3	.	.	.	.	RAF1:uc003bxf.4:exon2:c.C125T:p.A42V	.	-0.648	AFR:0,AMR:0,EAS:0,FIN:0,NFE:0.0001,OTH:0.0010,ASJ:0	164760	611553;611554;615916;	154;500;648;	154|Familial isolated dilated cardiomyopathy|1-5 / 10 000|Autosomal dominant<br>or&nbsp;Autosomal recessive<br>or&nbsp;X-linked recessive<br>or&nbsp;Mitochondrial inheritance|All ages|302045 600884 601154 601493 601494 604145 604288 604765 605582 606685 607482 608569 609909 609915 611407 611615 611878 611879 611880 612158 612877 613122 613172 613252 613286 613424 613426 613642 613694 613697 61374…	het
3	12660097	12660097	C	T	RAF1	exonic	nonsynonymous SNV	ENSG00000132155	rs200856000	ENSG00000132155:ENST00000251849:exon2:c.G124A:p.A42T,ENSG00000132155:ENST00000416093:exon2:c.G124A:p.A42T,ENSG00000132155:ENST00000423275:exon2:c.G124A:p.A42T,ENSG00000132155:ENST00000442415:exon2:c.G124A:p.A42T	RAF1:NM_002880:exon2:c.G124A:p.A42T	clinvar: UNK	InterVar: Uncertain significance PVS1=0 PS=[0, 0, 0, 0, 0] PM=[0, 0, 0, 0, 0, 0, 0] PP=[0, 0, 0, 0, 0, 0] BA1=0 BS=[0, 0, 0, 0, 0] BP=[0, 0, 0, 0, 0, 0, 0, 0]	9.684e-05	.	.	3.993	23.6	0.123	6.17	.	.	.	.	RAF1:uc003bxf.4:exon2:c.G124A:p.A42T	.	-0.708	AFR:0,AMR:0,EAS:0,FIN:0,NFE:0.0001,OTH:0.0010,ASJ:0	164760	611553;611554;615916;	154;500;648;	154|Familial isolated dilated cardiomyopathy|1-5 / 10 000|Autosomal dominant<br>or&nbsp;Autosomal recessive<br>or&nbsp;X-linked recessive<br>or&nbsp;Mitochondrial inheritance|All ages|302045 600884 601154 601493 601494 604145 604288 604765 605582 606685 607482 608569 609909 609915 611407 611615 611878 611879 611880 612158 612877 613122 613172 613252 613286 613424 613426 613642 613694 613697 61374…	het
3	12660102	12660102	C	T	RAF1	exonic	nonsynonymous SNV	ENSG00000132155	rs192632236	ENSG00000132155:ENST00000251849:exon2:c.G119A:p.R40H,ENSG00000132155:ENST00000416093:exon2:c.G119A:p.R40H,ENSG00000132155:ENST00000423275:exon2:c.G119A:p.R40H,ENSG00000132155:ENST00000442415:exon2:c.G119A:p.R40H	RAF1:NM_002880:exon2:c.G119A:p.R40H	clinvar: Benign|Benign|Uncertain significance|Uncertain significance	InterVar: Uncertain significance PVS1=0 PS=[0, 0, 0, 0, 0] PM=[0, 0, 0, 0, 0, 0, 0] PP=[0, 0, 0, 0, 0, 0] BA1=0 BS=[0, 0, 0, 0, 0] BP=[0, 0, 0, 0, 0, 1, 0, 0]	6.459e-05	.	0.000399361	4.623	24.5	0.007	6.17	.	.	.	.	RAF1:uc003bxf.4:exon2:c.G119A:p.R40H	.	-0.671	AFR:0,AMR:0.0024,EAS:0,FIN:0,NFE:0,OTH:0,ASJ:0	164760	611553;611554;615916;	154;500;648;	154|Familial isolated dilated cardiomyopathy|1-5 / 10 000|Autosomal dominant<br>or&nbsp;Autosomal recessive<br>or&nbsp;X-linked recessive<br>or&nbsp;Mitochondrial inheritance|All ages|302045 600884 601154 601493 601494 604145 604288 604765 605582 606685 607482 608569 609909 609915 611407 611615 611878 611879 611880 612158 612877 613122 613172 613252 613286 613424 613426 613642 613694 613697 61374…	het
3	12660127	12660127	T	C	RAF1	exonic	nonsynonymous SNV	ENSG00000132155	rs372738063	ENSG00000132155:ENST00000251849:exon2:c.A94G:p.I32V,ENSG00000132155:ENST00000416093:exon2:c.A94G:p.I32V,ENSG00000132155:ENST00000423275:exon2:c.A94G:p.I32V,ENSG00000132155:ENST00000442415:exon2:c.A94G:p.I32V	RAF1:NM_002880:exon2:c.A94G:p.I32V	clinvar: Likely benign|Uncertain significance	InterVar: Uncertain significance PVS1=0 PS=[0, 0, 0, 0, 0] PM=[0, 0, 0, 0, 0, 0, 0] PP=[0, 0, 0, 0, 0, 0] BA1=0 BS=[0, 0, 0, 0, 0] BP=[0, 0, 0, 0, 0, 1, 0, 0]	0.0003	0.0002	.	0.752	9.161	0.198	2.05	.	.	.	.	RAF1:uc003bxf.4:exon2:c.A94G:p.I32V	.	-0.903	AFR:0.0002,AMR:0,EAS:0,FIN:0,NFE:0.0004,OTH:0,ASJ:0	164760	611553;611554;615916;	154;500;648;	154|Familial isolated dilated cardiomyopathy|1-5 / 10 000|Autosomal dominant<br>or&nbsp;Autosomal recessive<br>or&nbsp;X-linked recessive<br>or&nbsp;Mitochondrial inheritance|All ages|302045 600884 601154 601493 601494 604145 604288 604765 605582 606685 607482 608569 609909 609915 611407 611615 611878 611879 611880 612158 612877 613122 613172 613252 613286 613424 613426 613642 613694 613697 61374…	het
6	76538307	76538307	C	T	MYO6	exonic	stopgain	ENSG00000196586	rs727504567	ENSG00000196586:ENST00000369975:exon3:c.C238T:p.R80X,ENSG00000196586:ENST00000369977:exon4:c.C238T:p.R80X,ENSG00000196586:ENST00000369981:exon4:c.C238T:p.R80X,ENSG00000196586:ENST00000369985:exon4:c.C238T:p.R80X	MYO6:NM_001300899:exon4:c.C238T:p.R80X,MYO6:NM_004999:exon4:c.C238T:p.R80X	clinvar: Likely pathogenic|Likely pathogenic	InterVar: Pathogenic PVS1=1 PS=[0, 0, 0, 0, 0] PM=[0, 1, 0, 0, 0, 0, 0] PP=[0, 0, 1, 0, 1, 0] BA1=0 BS=[0, 0, 0, 0, 0] BP=[0, 0, 0, 0, 0, 0, 0, 0]	.	.	.	12.596	39	.	5.51	.	.	.	Myosin head, motor domain|P-loop containing nucleoside triphosphate hydrolase	MYO6:uc003pii.1:exon3:c.C238T:p.R80X,MYO6:uc003pig.1:exon4:c.C238T:p.R80X,MYO6:uc003pih.1:exon4:c.C238T:p.R80X	.	.	AFR:.,AMR:.,EAS:.,FIN:.,NFE:.,OTH:.,ASJ:.	600970	606346;607821;	90636;228012;90635;	90636|Autosomal recessive non-syndromic sensorineural deafness type DFNB|Unknown|Autosomal recessive|Infancy<br>Neonatal|220290 600060 600316 600791 600792 600971 600974 601071 601072 601386 601869 602092 603010 603098 603629 603678 603720 604060 605428 605818 607039 607084 607101 607239 607821 608219 608264 608265 608565 608653 609006 609439 609533 609646 609647 609706 609823 609941 609946 60995…	het
6	76542642	76542642	G	A	MYO6	exonic	nonsynonymous SNV	ENSG00000196586	rs201507590	ENSG00000196586:ENST00000369975:exon5:c.G475A:p.E159K,ENSG00000196586:ENST00000369977:exon6:c.G475A:p.E159K,ENSG00000196586:ENST00000369981:exon6:c.G475A:p.E159K,ENSG00000196586:ENST00000369985:exon6:c.G475A:p.E159K	MYO6:NM_001300899:exon6:c.G475A:p.E159K,MYO6:NM_004999:exon6:c.G475A:p.E159K	clinvar: Uncertain significance|Uncertain significance|Uncertain significance	InterVar: Uncertain significance PVS1=0 PS=[0, 0, 0, 0, 0] PM=[1, 0, 0, 0, 0, 0, 0] PP=[0, 0, 1, 0, 0, 0] BA1=0 BS=[1, 0, 0, 0, 0] BP=[0, 0, 0, 0, 0, 0, 0, 0]	9.687e-05	0.0002	.	5.533	26.3	0.0	5.45	.	.	.	Myosin head, motor domain|P-loop containing nucleoside triphosphate hydrolase	MYO6:uc003pii.1:exon5:c.G475A:p.E159K,MYO6:uc003pig.1:exon6:c.G475A:p.E159K,MYO6:uc003pih.1:exon6:c.G475A:p.E159K	.	1.028	AFR:0,AMR:0,EAS:0,FIN:0,NFE:6.663e-05,OTH:0,ASJ:0.0066	600970	606346;607821;	90636;228012;90635;	90636|Autosomal recessive non-syndromic sensorineural deafness type DFNB|Unknown|Autosomal recessive|Infancy<br>Neonatal|220290 600060 600316 600791 600792 600971 600974 601071 601072 601386 601869 602092 603010 603098 603629 603678 603720 604060 605428 605818 607039 607084 607101 607239 607821 608219 608264 608265 608565 608653 609006 609439 609533 609646 609647 609706 609823 609941 609946 60995…	het
6	76558195	76558195	C	T	MYO6	exonic	nonsynonymous SNV	ENSG00000196586	rs145564837	ENSG00000196586:ENST00000369975:exon10:c.C1025T:p.A342V,ENSG00000196586:ENST00000369977:exon11:c.C1025T:p.A342V,ENSG00000196586:ENST00000369981:exon11:c.C1025T:p.A342V,ENSG00000196586:ENST00000369985:exon11:c.C1025T:p.A342V	MYO6:NM_001300899:exon11:c.C1025T:p.A342V,MYO6:NM_004999:exon11:c.C1025T:p.A342V	clinvar: other|Uncertain significance|Uncertain significance|Uncertain significance	InterVar: Uncertain significance PVS1=0 PS=[0, 0, 0, 0, 0] PM=[1, 1, 0, 0, 0, 0, 0] PP=[0, 0, 1, 0, 0, 0] BA1=0 BS=[0, 1, 0, 0, 0] BP=[0, 0, 0, 0, 0, 0, 0, 0]	0.0013	0.0016	0.000399361	5.096	25.3	0.001	5.37	.	.	.	Myosin head, motor domain|P-loop containing nucleoside triphosphate hydrolase	MYO6:uc003pii.1:exon10:c.C1025T:p.A342V,MYO6:uc003pig.1:exon11:c.C1025T:p.A342V,MYO6:uc003pih.1:exon11:c.C1025T:p.A342V	.	1.064	AFR:0.0002,AMR:0,EAS:0,FIN:0.0014,NFE:0.0021,OTH:0.0020,ASJ:0	600970	606346;607821;	90636;228012;90635;	90636|Autosomal recessive non-syndromic sensorineural deafness type DFNB|Unknown|Autosomal recessive|Infancy<br>Neonatal|220290 600060 600316 600791 600792 600971 600974 601071 601072 601386 601869 602092 603010 603098 603629 603678 603720 604060 605428 605818 607039 607084 607101 607239 607821 608219 608264 608265 608565 608653 609006 609439 609533 609646 609647 609706 609823 609941 609946 60995…	het
6	76599951	76599951	C	T	MYO6	exonic	nonsynonymous SNV	ENSG00000196586	rs141845119	ENSG00000196586:ENST00000430435:exon1:c.C25T:p.R9C,ENSG00000196586:ENST00000369975:exon25:c.C2836T:p.R946C,ENSG00000196586:ENST00000369977:exon26:c.C2836T:p.R946C,ENSG00000196586:ENST00000369981:exon26:c.C2836T:p.R946C,ENSG00000196586:ENST00000369985:exon26:c.C2836T:p.R946C	MYO6:NM_001300899:exon26:c.C2836T:p.R946C,MYO6:NM_004999:exon26:c.C2836T:p.R946C	clinvar: Uncertain significance|Uncertain significance	InterVar: Uncertain significance PVS1=0 PS=[0, 0, 0, 0, 0] PM=[0, 1, 0, 0, 0, 0, 0] PP=[0, 0, 0, 0, 0, 0] BA1=0 BS=[0, 1, 0, 0, 0] BP=[0, 0, 0, 0, 0, 0, 0, 0]	0.0006	0.0003	0.000599042	4.272	24.0	0.001	5.98	.	.	.	.	MYO6:uc003pii.1:exon25:c.C2836T:p.R946C,MYO6:uc003pig.1:exon26:c.C2836T:p.R946C,MYO6:uc003pih.1:exon26:c.C2836T:p.R946C	.	-1.088	AFR:0.0002,AMR:0,EAS:0,FIN:0.0011,NFE:0.0009,OTH:0,ASJ:0	600970	606346;607821;	90636;228012;90635;	90636|Autosomal recessive non-syndromic sensorineural deafness type DFNB|Unknown|Autosomal recessive|Infancy<br>Neonatal|220290 600060 600316 600791 600792 600971 600974 601071 601072 601386 601869 602092 603010 603098 603629 603678 603720 604060 605428 605818 607039 607084 607101 607239 607821 608219 608264 608265 608565 608653 609006 609439 609533 609646 609647 609706 609823 609941 609946 60995…	het
7	107301201	107301201	T	C	SLC26A4-AS1	ncRNA_intronic	.	ENSG00000233705	rs60284988	.	.	clinvar: Pathogenic|Pathogenic|Uncertain significance|Uncertain significance|Likely pathogenic	InterVar: Uncertain significance PVS1=0 PS=[0, 0, 0, 0, 0] PM=[0, 0, 0, 0, 0, 0, 0] PP=[0, 0, 0, 0, 1, 0] BA1=0 BS=[1, 0, 0, 0, 0] BP=[0, 0, 0, 0, 0, 0, 0, 0]	0.0021	.	.	.	.	.	.	.	.	.	.	.	.	.	AFR:0.0003,AMR:0,EAS:0,FIN:0.0011,NFE:0.0035,OTH:0.0051,ASJ:0.0033	.	.			het
7	107312637	107312637	-	T	SLC26A4	exonic	frameshift insertion	ENSG00000091137	rs773738163	ENSG00000091137:ENST00000265715:exon4:c.360dupT:p.A120fs,ENSG00000091137:ENST00000440056:exon4:c.360dupT:p.A120fs	SLC26A4:NM_000441:exon4:c.360dupT:p.A120fs	clinvar: Likely pathogenic|Likely pathogenic	InterVar: Pathogenic PVS1=1 PS=[0, 0, 0, 0, 0] PM=[0, 1, 0, 0, 0, 0, 0] PP=[0, 0, 0, 0, 1, 0] BA1=0 BS=[0, 0, 0, 0, 0] BP=[0, 0, 0, 0, 0, 0, 0, 0]	.	.	.	.	.	.	.	.	.	.	.	SLC26A4:uc003vep.3:exon4:c.360dupT:p.A120fs	.	.	AFR:.,AMR:.,EAS:.,FIN:.,NFE:.,OTH:.,ASJ:.	605646	274600;600791;	90636;705;	90636|Autosomal recessive non-syndromic sensorineural deafness type DFNB|Unknown|Autosomal recessive|Infancy<br>Neonatal|220290 600060 600316 600791 600792 600971 600974 601071 601072 601386 601869 602092 603010 603098 603629 603678 603720 604060 605428 605818 607039 607084 607101 607239 607821 608219 608264 608265 608565 608653 609006 609439 609533 609646 609647 609706 609823 609941 609946 60995…	het
7	107329565	107329565	G	A	SLC26A4	exonic	nonsynonymous SNV	ENSG00000091137	rs145467740	ENSG00000091137:ENST00000265715:exon9:c.G1069A:p.A357T	SLC26A4:NM_000441:exon9:c.G1069A:p.A357T	clinvar: Likely benign|Uncertain significance|Uncertain significance	InterVar: Benign PVS1=0 PS=[0, 0, 0, 0, 0] PM=[1, 0, 0, 0, 0, 0, 0] PP=[0, 0, 1, 0, 0, 0] BA1=0 BS=[1, 1, 0, 0, 0] BP=[1, 0, 0, 0, 0, 1, 0, 0]	0.0017	0.0015	0.00219649	6.531	31	0.001	4.73	.	.	.	SLC26A/SulP transporter domain	SLC26A4:uc003vep.3:exon9:c.G1069A:p.A357T	.	0.733	AFR:0.0058,AMR:0.0012,EAS:0,FIN:0,NFE:6.662e-05,OTH:0,ASJ:0	605646	274600;600791;	90636;705;	90636|Autosomal recessive non-syndromic sensorineural deafness type DFNB|Unknown|Autosomal recessive|Infancy<br>Neonatal|220290 600060 600316 600791 600792 600971 600974 601071 601072 601386 601869 602092 603010 603098 603629 603678 603720 604060 605428 605818 607039 607084 607101 607239 607821 608219 608264 608265 608565 608653 609006 609439 609533 609646 609647 609706 609823 609941 609946 60995…	het
7	140487375	140487375	T	C	BRAF	exonic	nonsynonymous SNV	ENSG00000157764	rs545495379	ENSG00000157764:ENST00000288602:exon9:c.A1150G:p.R384G	BRAF:NM_004333:exon9:c.A1150G:p.R384G	clinvar: UNK	InterVar: Uncertain significance PVS1=0 PS=[0, 0, 0, 0, 0] PM=[0, 1, 0, 0, 0, 0, 0] PP=[0, 0, 0, 0, 0, 0] BA1=0 BS=[0, 1, 0, 0, 0] BP=[0, 0, 0, 0, 0, 0, 0, 0]	0.0001	.	0.000199681	2.735	21.0	0.064	5.65	.	.	.	.	BRAF:uc003vwc.4:exon9:c.A1150G:p.R384G	.	-0.551	AFR:0,AMR:0,EAS:0.0025,FIN:0,NFE:0,OTH:0,ASJ:0	164757	115150;211980;613706;613707;	500;648;1340;	500|Noonan syndrome with multiple lentigines|Unknown|Autosomal dominant|Childhood|151100 611554 613707~648|Noonan syndrome|Unknown|Autosomal dominant|Neonatal|163950 605275 609942 610733 611553 613224 613706 615355 616559 616564~1340|Cardiofaciocutaneous syndrome|Unknown|Autosomal dominant|Antenatal<br>Neonatal|115150 615278 615279 615280~	het
7	140500166	140500166	T	C	BRAF	exonic	nonsynonymous SNV	ENSG00000157764	rs775040765	ENSG00000157764:ENST00000288602:exon7:c.A976G:p.I326V	BRAF:NM_004333:exon7:c.A976G:p.I326V	clinvar: Likely benign	InterVar: Likely benign PVS1=0 PS=[0, 0, 0, 0, 0] PM=[0, 1, 0, 0, 0, 0, 0] PP=[0, 0, 0, 0, 0, 0] BA1=0 BS=[0, 0, 0, 0, 0] BP=[0, 0, 0, 1, 0, 1, 0, 0]	3.23e-05	.	.	-2.400	0.001	0.693	-5.32	.	.	.	.	BRAF:uc003vwc.4:exon7:c.A976G:p.I326V	.	-0.971	AFR:0,AMR:0,EAS:0,FIN:0.0003,NFE:0,OTH:0,ASJ:0	164757	115150;211980;613706;613707;	500;648;1340;	500|Noonan syndrome with multiple lentigines|Unknown|Autosomal dominant|Childhood|151100 611554 613707~648|Noonan syndrome|Unknown|Autosomal dominant|Neonatal|163950 605275 609942 610733 611553 613224 613706 615355 616559 616564~1340|Cardiofaciocutaneous syndrome|Unknown|Autosomal dominant|Antenatal<br>Neonatal|115150 615278 615279 615280~	het
7	140501331	140501331	A	C	BRAF	exonic	nonsynonymous SNV	ENSG00000157764	rs397509343	ENSG00000157764:ENST00000288602:exon6:c.T741G:p.F247L	BRAF:NM_004333:exon6:c.T741G:p.F247L	clinvar: Pathogenic	InterVar: Likely pathogenic PVS1=0 PS=[0, 0, 0, 0, 0] PM=[1, 1, 0, 0, 0, 0, 0] PP=[0, 0, 1, 0, 1, 0] BA1=0 BS=[0, 0, 0, 0, 0] BP=[0, 0, 0, 0, 0, 0, 0, 0]	.	.	.	3.901	23.5	0.002	3.08	.	.	.	Protein kinase C-like, phorbol ester/diacylglycerol-binding domain	BRAF:uc003vwc.4:exon6:c.T741G:p.F247L	.	0.504	AFR:.,AMR:.,EAS:.,FIN:.,NFE:.,OTH:.,ASJ:.	164757	115150;211980;613706;613707;	500;648;1340;	500|Noonan syndrome with multiple lentigines|Unknown|Autosomal dominant|Childhood|151100 611554 613707~648|Noonan syndrome|Unknown|Autosomal dominant|Neonatal|163950 605275 609942 610733 611553 613224 613706 615355 616559 616564~1340|Cardiofaciocutaneous syndrome|Unknown|Autosomal dominant|Antenatal<br>Neonatal|115150 615278 615279 615280~	het
7	140501333	140501333	A	G	BRAF	exonic	nonsynonymous SNV	ENSG00000157764	rs397516903	ENSG00000157764:ENST00000288602:exon6:c.T739C:p.F247L	BRAF:NM_004333:exon6:c.T739C:p.F247L	clinvar: Pathogenic	InterVar: Likely pathogenic PVS1=0 PS=[0, 0, 0, 0, 0] PM=[1, 1, 0, 0, 0, 0, 0] PP=[0, 0, 1, 0, 1, 0] BA1=0 BS=[0, 0, 0, 0, 0] BP=[0, 0, 0, 0, 0, 0, 0, 0]	.	.	.	4.806	24.8	0.002	5.43	.	.	.	Protein kinase C-like, phorbol ester/diacylglycerol-binding domain	BRAF:uc003vwc.4:exon6:c.T739C:p.F247L	.	0.856	AFR:.,AMR:.,EAS:.,FIN:.,NFE:.,OTH:.,ASJ:.	164757	115150;211980;613706;613707;	500;648;1340;	500|Noonan syndrome with multiple lentigines|Unknown|Autosomal dominant|Childhood|151100 611554 613707~648|Noonan syndrome|Unknown|Autosomal dominant|Neonatal|163950 605275 609942 610733 611553 613224 613706 615355 616559 616564~1340|Cardiofaciocutaneous syndrome|Unknown|Autosomal dominant|Antenatal<br>Neonatal|115150 615278 615279 615280~	het
7	140624468	140624468	C	T	BRAF	exonic	synonymous SNV	ENSG00000157764	rs397507454	ENSG00000157764:ENST00000288602:exon1:c.G36A:p.A12A	BRAF:NM_004333:exon1:c.G36A:p.A12A	clinvar: Benign|Likely benign|Likely benign|Likely benign	InterVar: Likely benign PVS1=0 PS=[0, 0, 0, 0, 0] PM=[0, 1, 0, 0, 0, 0, 0] PP=[0, 0, 0, 0, 0, 0] BA1=0 BS=[0, 0, 0, 0, 0] BP=[0, 0, 0, 1, 0, 1, 1, 0]	0.0002	.	.	.	.	.	.	.	.	.	.	BRAF:uc003vwc.4:exon1:c.G36A:p.A12A	.	.	AFR:0,AMR:0.0025,EAS:0,FIN:0,NFE:0.0003,OTH:0,ASJ:0	164757	115150;211980;613706;613707;	500;648;1340;	500|Noonan syndrome with multiple lentigines|Unknown|Autosomal dominant|Childhood|151100 611554 613707~648|Noonan syndrome|Unknown|Autosomal dominant|Neonatal|163950 605275 609942 610733 611553 613224 613706 615355 616559 616564~1340|Cardiofaciocutaneous syndrome|Unknown|Autosomal dominant|Antenatal<br>Neonatal|115150 615278 615279 615280~	het
10	73464800	73464800	G	A	CDH23	exonic	nonsynonymous SNV	ENSG00000107736	rs756147087	ENSG00000107736:ENST00000224721:exon24:c.G2881A:p.E961K,ENSG00000107736:ENST00000299366:exon25:c.G3001A:p.E1001K	CDH23:NM_001171930:exon24:c.G2866A:p.E956K,CDH23:NM_001171931:exon24:c.G2866A:p.E956K,CDH23:NM_022124:exon24:c.G2866A:p.E956K	clinvar: UNK	InterVar: Uncertain significance PVS1=0 PS=[0, 0, 0, 0, 0] PM=[1, 1, 0, 0, 0, 0, 0] PP=[0, 0, 1, 0, 0, 0] BA1=0 BS=[0, 0, 0, 0, 0] BP=[0, 0, 0, 0, 0, 0, 0, 0]	6.476e-05	.	.	7.503	34	.	5.5	.	.	.	Cadherin|Cadherin-like	CDH23:uc001jrx.4:exon24:c.G2860A:p.E954K,CDH23:uc001jry.3:exon24:c.G2860A:p.E954K,CDH23:uc001jrz.3:exon24:c.G2860A:p.E954K	.	0.196	AFR:0.0002,AMR:0,EAS:0,FIN:0,NFE:0,OTH:0,ASJ:0	605516	601067;601386;	90636;231169;886;	90636|Autosomal recessive non-syndromic sensorineural deafness type DFNB|Unknown|Autosomal recessive|Infancy<br>Neonatal|220290 600060 600316 600791 600792 600971 600974 601071 601072 601386 601869 602092 603010 603098 603629 603678 603720 604060 605428 605818 607039 607084 607101 607239 607821 608219 608264 608265 608565 608653 609006 609439 609533 609646 609647 609706 609823 609941 609946 60995…	het
10	73490271	73490271	A	G	CDH23	exonic	nonsynonymous SNV	ENSG00000107736	rs41281314	ENSG00000107736:ENST00000224721:exon30:c.A3640G:p.T1214A	CDH23:NM_001171930:exon30:c.A3625G:p.T1209A,CDH23:NM_022124:exon30:c.A3625G:p.T1209A	clinvar: Uncertain significance|Benign|not provided|Pathogenic|Likely benign	InterVar: Benign PVS1=0 PS=[0, 0, 0, 0, 0] PM=[1, 0, 0, 0, 0, 0, 0] PP=[0, 0, 0, 0, 1, 0] BA1=0 BS=[1, 1, 0, 0, 0] BP=[0, 0, 0, 0, 0, 1, 0, 0]	0.0397	0.0467	0.0493211	3.911	23.5	.	3.19	.	.	.	Cadherin|Cadherin-like	CDH23:uc001jsc.1:exon3:c.A49G:p.T17A,CDH23:uc001jrx.4:exon30:c.A3619G:p.T1207A,CDH23:uc001jrz.3:exon30:c.A3619G:p.T1207A	.	-1.163	AFR:0.1373,AMR:0.0155,EAS:0,FIN:0.0006,NFE:0.0007,OTH:0.0071,ASJ:0	605516	601067;601386;	90636;231169;886;	90636|Autosomal recessive non-syndromic sensorineural deafness type DFNB|Unknown|Autosomal recessive|Infancy<br>Neonatal|220290 600060 600316 600791 600792 600971 600974 601071 601072 601386 601869 602092 603010 603098 603629 603678 603720 604060 605428 605818 607039 607084 607101 607239 607821 608219 608264 608265 608565 608653 609006 609439 609533 609646 609647 609706 609823 609941 609946 60995…	het
10	73572579	73572579	C	T	CDH23	exonic	nonsynonymous SNV	ENSG00000107736	rs121908353	ENSG00000107736:ENST00000398788:exon21:c.C2845T:p.R949W,ENSG00000107736:ENST00000224721:exon67:c.C9580T:p.R3194W	CDH23:NM_001171935:exon3:c.C256T:p.R86W,CDH23:NM_001171936:exon3:c.C256T:p.R86W,CDH23:NM_001171933:exon21:c.C2845T:p.R949W,CDH23:NM_001171934:exon21:c.C2845T:p.R949W,CDH23:NM_022124:exon66:c.C9565T:p.R3189W	clinvar: Pathogenic|Uncertain significance|Pathogenic	InterVar: Likely pathogenic PVS1=0 PS=[0, 0, 0, 0, 0] PM=[1, 1, 0, 0, 0, 0, 0] PP=[0, 0, 1, 0, 1, 0] BA1=0 BS=[0, 0, 0, 0, 0] BP=[0, 0, 0, 0, 0, 0, 0, 0]	6.462e-05	.	.	7.284	34	0.0	4.93	.	.	.	Cadherin|Cadherin-like	CDH23:uc001jsj.4:exon3:c.C256T:p.R86W,CDH23:uc010qjr.2:exon3:c.C256T:p.R86W,CDH23:uc001jsi.4:exon20:c.C2845T:p.R949W,CDH23:uc001jsg.4:exon21:c.C2845T:p.R949W,CDH23:uc001jsh.4:exon21:c.C2845T:p.R949W,CDH23:uc001jrx.4:exon66:c.C9556T:p.R3186W	.	0.386	AFR:0.0002,AMR:0,EAS:0,FIN:0,NFE:0,OTH:0,ASJ:0	605516	601067;601386;	90636;231169;886;	90636|Autosomal recessive non-syndromic sensorineural deafness type DFNB|Unknown|Autosomal recessive|Infancy<br>Neonatal|220290 600060 600316 600791 600792 600971 600974 601071 601072 601386 601869 602092 603010 603098 603629 603678 603720 604060 605428 605818 607039 607084 607101 607239 607821 608219 608264 608265 608565 608653 609006 609439 609533 609646 609647 609706 609823 609941 609946 60995…	het
10	73572580	73572580	G	A	CDH23	exonic	nonsynonymous SNV	ENSG00000107736	rs727502936	ENSG00000107736:ENST00000398788:exon21:c.G2846A:p.R949Q,ENSG00000107736:ENST00000224721:exon67:c.G9581A:p.R3194Q	CDH23:NM_001171935:exon3:c.G257A:p.R86Q,CDH23:NM_001171936:exon3:c.G257A:p.R86Q,CDH23:NM_001171933:exon21:c.G2846A:p.R949Q,CDH23:NM_001171934:exon21:c.G2846A:p.R949Q,CDH23:NM_022124:exon66:c.G9566A:p.R3189Q	clinvar: Uncertain significance	InterVar: Uncertain significance PVS1=0 PS=[0, 0, 0, 0, 0] PM=[1, 1, 0, 0, 0, 0, 0] PP=[0, 0, 1, 0, 0, 0] BA1=0 BS=[0, 0, 0, 0, 0] BP=[0, 0, 0, 0, 0, 0, 0, 0]	3.231e-05	.	.	5.927	27.6	0.0	5.84	.	.	.	Cadherin|Cadherin-like	CDH23:uc001jsj.4:exon3:c.G257A:p.R86Q,CDH23:uc010qjr.2:exon3:c.G257A:p.R86Q,CDH23:uc001jsi.4:exon20:c.G2846A:p.R949Q,CDH23:uc001jsg.4:exon21:c.G2846A:p.R949Q,CDH23:uc001jsh.4:exon21:c.G2846A:p.R949Q,CDH23:uc001jrx.4:exon66:c.G9557A:p.R3186Q	.	0.404	AFR:0,AMR:0,EAS:0,FIN:0,NFE:6.674e-05,OTH:0,ASJ:0	605516	601067;601386;	90636;231169;886;	90636|Autosomal recessive non-syndromic sensorineural deafness type DFNB|Unknown|Autosomal recessive|Infancy<br>Neonatal|220290 600060 600316 600791 600792 600971 600974 601071 601072 601386 601869 602092 603010 603098 603629 603678 603720 604060 605428 605818 607039 607084 607101 607239 607821 608219 608264 608265 608565 608653 609006 609439 609533 609646 609647 609706 609823 609941 609946 60995…	het
10	89622915	89622915	T	C	KLLN	UTR5	.	ENSG00000171862;ENSG00000227268	rs70937047	.	.	clinvar: Likely benign	InterVar: Likely benign PVS1=0 PS=[0, 0, 0, 0, 0] PM=[0, 0, 0, 0, 0, 0, 0] PP=[0, 0, 0, 0, 0, 0] BA1=0 BS=[1, 0, 0, 0, 0] BP=[0, 0, 0, 0, 0, 1, 0, 0]	0.0007	.	0.000599042	.	.	.	.	.	.	.	.	.	.	.	AFR:0,AMR:0,EAS:0.0142,FIN:0,NFE:0,OTH:0,ASJ:0	612105	615107;	201;	201|Cowden syndrome|1-9 / 1 000 000|Autosomal dominant|All ages|158350 612359 615106 615107 615108 615109 616858~	het
10	89623027	89623038	GCAAAAGCCGCA	-	KLLN	UTR5	.	ENSG00000171862;ENSG00000227268	rs587781340	.	.	clinvar: Uncertain significance|Uncertain significance	InterVar: Uncertain significance PVS1=0 PS=[0, 0, 0, 0, 0] PM=[0, 0, 0, 0, 0, 0, 0] PP=[0, 0, 0, 0, 0, 0] BA1=0 BS=[0, 0, 0, 0, 0] BP=[0, 0, 0, 0, 0, 0, 0, 0]	0.0001	.	.	.	.	.	.	.	.	.	.	.	.	.	AFR:0,AMR:0.0012,EAS:0,FIN:0,NFE:0.0002,OTH:0,ASJ:0	612105	615107;	201;	201|Cowden syndrome|1-9 / 1 000 000|Autosomal dominant|All ages|158350 612359 615106 615107 615108 615109 616858~	het
10	89623167	89623167	C	G	KLLN	UTR5	.	ENSG00000171862;ENSG00000227268	rs144620057	.	.	clinvar: Likely benign	InterVar: Likely benign PVS1=0 PS=[0, 0, 0, 0, 0] PM=[0, 0, 0, 0, 0, 0, 0] PP=[0, 0, 0, 0, 0, 0] BA1=0 BS=[1, 0, 0, 0, 0] BP=[0, 0, 0, 0, 0, 1, 0, 0]	0.0040	.	0.00379393	.	.	.	.	.	.	.	.	.	.	.	AFR:0.0138,AMR:0,EAS:0,FIN:0,NFE:0.0002,OTH:0,ASJ:0	612105	615107;	201;	201|Cowden syndrome|1-9 / 1 000 000|Autosomal dominant|All ages|158350 612359 615106 615107 615108 615109 616858~	het
10	89623200	89623200	C	A	PTEN	UTR5	.	ENSG00000171862	rs34149102	.	.	clinvar: other	InterVar: Uncertain significance PVS1=0 PS=[0, 0, 0, 0, 0] PM=[0, 0, 0, 0, 0, 0, 0] PP=[0, 0, 0, 0, 0, 0] BA1=0 BS=[1, 0, 0, 0, 0] BP=[0, 0, 0, 0, 0, 0, 0, 0]	0.0056	.	0.00139776	.	.	.	.	.	.	.	.	.	Name=(CCCTG)n	.	AFR:0.0018,AMR:0.0036,EAS:0,FIN:0.0055,NFE:0.0084,OTH:0.0061,ASJ:0.01	601728	153480;155600;158350;176807;275355;276950;605309;607174;608089;613028;	182067;263662;210548;3412;67037;1331;201;2969;65285;404560;618;109;	182067|Glial tumor|1-5 / 10 000|-|-|137800 607248 613028 613029 613030 613031 613032 613033~263662|Familial multiple meningioma|Unknown|Autosomal dominant|All ages|607174~210548|Macrocephaly-intellectual disability-autism syndrome|<1 / 1 000 000|Autosomal dominant|Infancy<br>Neonatal|605309~3412|VACTERL with hydrocephalus|<1 / 1 000 000|Autosomal recessive<br>or&nbsp;X-linked recessive|Infancy<br…	het
10	89623251	89623251	G	C	PTEN	UTR5	.	ENSG00000171862	rs587780001	.	.	clinvar: Uncertain significance|Uncertain significance	InterVar: Uncertain significance PVS1=0 PS=[0, 0, 0, 0, 0] PM=[0, 0, 0, 0, 0, 0, 0] PP=[0, 0, 0, 0, 0, 0] BA1=0 BS=[1, 0, 0, 0, 0] BP=[0, 0, 0, 0, 0, 0, 0, 0]	0.0018	.	.	.	.	.	.	.	.	.	.	.	.	.	AFR:0,AMR:0,EAS:0,FIN:0.0061,NFE:0.0020,OTH:0.0041,ASJ:0	601728	153480;155600;158350;176807;275355;276950;605309;607174;608089;613028;	182067;263662;210548;3412;67037;1331;201;2969;65285;404560;618;109;	182067|Glial tumor|1-5 / 10 000|-|-|137800 607248 613028 613029 613030 613031 613032 613033~263662|Familial multiple meningioma|Unknown|Autosomal dominant|All ages|607174~210548|Macrocephaly-intellectual disability-autism syndrome|<1 / 1 000 000|Autosomal dominant|Infancy<br>Neonatal|605309~3412|VACTERL with hydrocephalus|<1 / 1 000 000|Autosomal recessive<br>or&nbsp;X-linked recessive|Infancy<br…	het
10	89623323	89623323	G	A	PTEN	UTR5	.	ENSG00000171862	rs1044322	.	.	clinvar: Benign	InterVar: Likely benign PVS1=0 PS=[0, 0, 0, 0, 0] PM=[0, 0, 0, 0, 0, 0, 0] PP=[0, 0, 0, 0, 0, 0] BA1=0 BS=[1, 0, 0, 0, 0] BP=[0, 0, 0, 0, 0, 1, 0, 0]	0.0111	.	0.0109824	.	.	.	.	.	.	.	.	.	.	.	AFR:0.0059,AMR:0.0122,EAS:0.0018,FIN:0.0102,NFE:0.0149,OTH:0.0143,ASJ:0.0232	601728	153480;155600;158350;176807;275355;276950;605309;607174;608089;613028;	182067;263662;210548;3412;67037;1331;201;2969;65285;404560;618;109;	182067|Glial tumor|1-5 / 10 000|-|-|137800 607248 613028 613029 613030 613031 613032 613033~263662|Familial multiple meningioma|Unknown|Autosomal dominant|All ages|607174~210548|Macrocephaly-intellectual disability-autism syndrome|<1 / 1 000 000|Autosomal dominant|Infancy<br>Neonatal|605309~3412|VACTERL with hydrocephalus|<1 / 1 000 000|Autosomal recessive<br>or&nbsp;X-linked recessive|Infancy<br…	het
10	89623365	89623365	G	T	PTEN	UTR5	.	ENSG00000171862	rs587776675	.	.	clinvar: Pathogenic	InterVar: Uncertain significance PVS1=0 PS=[0, 0, 0, 0, 0] PM=[0, 1, 0, 0, 0, 0, 0] PP=[0, 0, 0, 0, 1, 0] BA1=0 BS=[0, 0, 0, 0, 0] BP=[0, 0, 0, 0, 0, 0, 0, 0]	.	.	.	.	.	.	.	.	.	.	.	.	.	.	AFR:.,AMR:.,EAS:.,FIN:.,NFE:.,OTH:.,ASJ:.	601728	153480;155600;158350;176807;275355;276950;605309;607174;608089;613028;	182067;263662;210548;3412;67037;1331;201;2969;65285;404560;618;109;	182067|Glial tumor|1-5 / 10 000|-|-|137800 607248 613028 613029 613030 613031 613032 613033~263662|Familial multiple meningioma|Unknown|Autosomal dominant|All ages|607174~210548|Macrocephaly-intellectual disability-autism syndrome|<1 / 1 000 000|Autosomal dominant|Infancy<br>Neonatal|605309~3412|VACTERL with hydrocephalus|<1 / 1 000 000|Autosomal recessive<br>or&nbsp;X-linked recessive|Infancy<br…	het
10	89623428	89623428	G	C	PTEN	UTR5	.	ENSG00000171862	rs587779992	.	.	clinvar: Likely benign|Likely benign|Uncertain significance	InterVar: Uncertain significance PVS1=0 PS=[0, 0, 0, 0, 0] PM=[0, 1, 0, 0, 0, 0, 0] PP=[0, 0, 0, 0, 0, 0] BA1=0 BS=[0, 0, 0, 0, 0] BP=[0, 0, 0, 0, 0, 1, 0, 0]	.	.	.	.	.	.	.	.	.	.	.	.	.	.	AFR:.,AMR:.,EAS:.,FIN:.,NFE:.,OTH:.,ASJ:.	601728	153480;155600;158350;176807;275355;276950;605309;607174;608089;613028;	182067;263662;210548;3412;67037;1331;201;2969;65285;404560;618;109;	182067|Glial tumor|1-5 / 10 000|-|-|137800 607248 613028 613029 613030 613031 613032 613033~263662|Familial multiple meningioma|Unknown|Autosomal dominant|All ages|607174~210548|Macrocephaly-intellectual disability-autism syndrome|<1 / 1 000 000|Autosomal dominant|Infancy<br>Neonatal|605309~3412|VACTERL with hydrocephalus|<1 / 1 000 000|Autosomal recessive<br>or&nbsp;X-linked recessive|Infancy<br…	het
10	89623462	89623462	G	A	PTEN	UTR5	.	ENSG00000171862	.	.	.	clinvar: Pathogenic|Uncertain significance|Uncertain significance	InterVar: Uncertain significance PVS1=0 PS=[0, 0, 0, 0, 0] PM=[0, 1, 0, 0, 0, 0, 0] PP=[0, 0, 0, 0, 1, 0] BA1=0 BS=[0, 0, 0, 0, 0] BP=[0, 0, 0, 0, 0, 0, 0, 0]	3.248e-05	.	.	.	.	.	.	.	.	.	.	.	.	.	AFR:0.0001,AMR:0,EAS:0,FIN:0,NFE:0,OTH:0,ASJ:0	601728	153480;155600;158350;176807;275355;276950;605309;607174;608089;613028;	182067;263662;210548;3412;67037;1331;201;2969;65285;404560;618;109;	182067|Glial tumor|1-5 / 10 000|-|-|137800 607248 613028 613029 613030 613031 613032 613033~263662|Familial multiple meningioma|Unknown|Autosomal dominant|All ages|607174~210548|Macrocephaly-intellectual disability-autism syndrome|<1 / 1 000 000|Autosomal dominant|Infancy<br>Neonatal|605309~3412|VACTERL with hydrocephalus|<1 / 1 000 000|Autosomal recessive<br>or&nbsp;X-linked recessive|Infancy<br…	het
10	89623492	89623492	G	A	PTEN	UTR5	.	ENSG00000171862	.	.	.	clinvar: Uncertain significance|Uncertain significance	InterVar: Uncertain significance PVS1=0 PS=[0, 0, 0, 0, 0] PM=[0, 1, 0, 0, 0, 0, 0] PP=[0, 0, 0, 0, 0, 0] BA1=0 BS=[0, 0, 0, 0, 0] BP=[0, 0, 0, 0, 0, 0, 0, 0]	.	.	.	.	.	.	.	.	.	.	.	.	.	.	AFR:.,AMR:.,EAS:.,FIN:.,NFE:.,OTH:.,ASJ:.	601728	153480;155600;158350;176807;275355;276950;605309;607174;608089;613028;	182067;263662;210548;3412;67037;1331;201;2969;65285;404560;618;109;	182067|Glial tumor|1-5 / 10 000|-|-|137800 607248 613028 613029 613030 613031 613032 613033~263662|Familial multiple meningioma|Unknown|Autosomal dominant|All ages|607174~210548|Macrocephaly-intellectual disability-autism syndrome|<1 / 1 000 000|Autosomal dominant|Infancy<br>Neonatal|605309~3412|VACTERL with hydrocephalus|<1 / 1 000 000|Autosomal recessive<br>or&nbsp;X-linked recessive|Infancy<br…	het
10	89624218	89624218	C	G	PTEN	exonic	nonsynonymous SNV	ENSG00000171862	rs11202592	.	PTEN:NM_001304717:exon2:c.C511G:p.L171V	clinvar: Benign|Benign|other|Benign	InterVar: Likely benign PVS1=0 PS=[0, 0, 0, 0, 0] PM=[0, 0, 0, 0, 0, 0, 0] PP=[0, 0, 0, 0, 0, 0] BA1=0 BS=[1, 0, 0, 0, 0] BP=[0, 0, 0, 0, 0, 1, 0, 0]	0.0035	0.0002	0.0109824	.	.	.	.	.	.	.	.	.	.	.	AFR:0.0001,AMR:0,EAS:0.0635,FIN:0,NFE:0.0002,OTH:0.0020,ASJ:0	601728	153480;155600;158350;176807;275355;276950;605309;607174;608089;613028;	182067;263662;210548;3412;67037;1331;201;2969;65285;404560;618;109;	182067|Glial tumor|1-5 / 10 000|-|-|137800 607248 613028 613029 613030 613031 613032 613033~263662|Familial multiple meningioma|Unknown|Autosomal dominant|All ages|607174~210548|Macrocephaly-intellectual disability-autism syndrome|<1 / 1 000 000|Autosomal dominant|Infancy<br>Neonatal|605309~3412|VACTERL with hydrocephalus|<1 / 1 000 000|Autosomal recessive<br>or&nbsp;X-linked recessive|Infancy<br…	het
10	89624244	89624244	A	G	PTEN	exonic	synonymous SNV	ENSG00000171862	.	ENSG00000171862:ENST00000371953:exon1:c.A18G:p.K6K	PTEN:NM_000314:exon1:c.A18G:p.K6K,PTEN:NM_001304717:exon2:c.A537G:p.K179K	clinvar: Likely benign	InterVar: Likely benign PVS1=0 PS=[0, 0, 0, 0, 0] PM=[0, 1, 0, 0, 0, 0, 0] PP=[0, 0, 0, 0, 0, 0] BA1=0 BS=[0, 0, 0, 0, 0] BP=[0, 0, 0, 1, 0, 1, 1, 0]	.	.	.	.	.	.	.	.	.	.	.	PTEN:uc001kfb.3:exon1:c.A18G:p.K6K	.	.	AFR:.,AMR:.,EAS:.,FIN:.,NFE:.,OTH:.,ASJ:.	601728	153480;155600;158350;176807;275355;276950;605309;607174;608089;613028;	182067;263662;210548;3412;67037;1331;201;2969;65285;404560;618;109;	182067|Glial tumor|1-5 / 10 000|-|-|137800 607248 613028 613029 613030 613031 613032 613033~263662|Familial multiple meningioma|Unknown|Autosomal dominant|All ages|607174~210548|Macrocephaly-intellectual disability-autism syndrome|<1 / 1 000 000|Autosomal dominant|Infancy<br>Neonatal|605309~3412|VACTERL with hydrocephalus|<1 / 1 000 000|Autosomal recessive<br>or&nbsp;X-linked recessive|Infancy<br…	het
10	89624262	89624262	-	A	PTEN	exonic	frameshift insertion	ENSG00000171862	.	ENSG00000171862:ENST00000371953:exon1:c.37dupA:p.N12fs	PTEN:NM_000314:exon1:c.37dupA:p.N12fs,PTEN:NM_001304717:exon2:c.556dupA:p.N185fs	clinvar: Pathogenic	InterVar: Uncertain significance PVS1=0 PS=[0, 0, 0, 0, 0] PM=[0, 1, 0, 0, 0, 0, 0] PP=[0, 0, 0, 0, 1, 0] BA1=0 BS=[0, 0, 0, 0, 0] BP=[0, 0, 0, 0, 0, 0, 0, 0]	.	.	.	.	.	.	.	.	.	.	.	PTEN:uc001kfb.3:exon1:c.37dupA:p.N12fs	.	.	AFR:.,AMR:.,EAS:.,FIN:.,NFE:.,OTH:.,ASJ:.	601728	153480;155600;158350;176807;275355;276950;605309;607174;608089;613028;	182067;263662;210548;3412;67037;1331;201;2969;65285;404560;618;109;	182067|Glial tumor|1-5 / 10 000|-|-|137800 607248 613028 613029 613030 613031 613032 613033~263662|Familial multiple meningioma|Unknown|Autosomal dominant|All ages|607174~210548|Macrocephaly-intellectual disability-autism syndrome|<1 / 1 000 000|Autosomal dominant|Infancy<br>Neonatal|605309~3412|VACTERL with hydrocephalus|<1 / 1 000 000|Autosomal recessive<br>or&nbsp;X-linked recessive|Infancy<br…	het
10	89624270	89624270	G	A	PTEN	exonic	nonsynonymous SNV	ENSG00000171862	.	ENSG00000171862:ENST00000371953:exon1:c.G44A:p.R15K	PTEN:NM_000314:exon1:c.G44A:p.R15K,PTEN:NM_001304717:exon2:c.G563A:p.R188K	clinvar: Uncertain significance|Likely pathogenic	InterVar: Likely pathogenic PVS1=0 PS=[0, 0, 0, 0, 0] PM=[1, 1, 0, 0, 0, 0, 0] PP=[0, 0, 1, 0, 1, 0] BA1=0 BS=[0, 0, 0, 0, 0] BP=[0, 0, 0, 0, 0, 0, 0, 0]	.	.	.	3.815	23.4	0.0	5.05	.	.	.	Protein-tyrosine phosphatase-like|Tensin phosphatase, lipid phosphatase domain	PTEN:uc001kfb.3:exon1:c.G44A:p.R15K	.	0.744	AFR:.,AMR:.,EAS:.,FIN:.,NFE:.,OTH:.,ASJ:.	601728	153480;155600;158350;176807;275355;276950;605309;607174;608089;613028;	182067;263662;210548;3412;67037;1331;201;2969;65285;404560;618;109;	182067|Glial tumor|1-5 / 10 000|-|-|137800 607248 613028 613029 613030 613031 613032 613033~263662|Familial multiple meningioma|Unknown|Autosomal dominant|All ages|607174~210548|Macrocephaly-intellectual disability-autism syndrome|<1 / 1 000 000|Autosomal dominant|Infancy<br>Neonatal|605309~3412|VACTERL with hydrocephalus|<1 / 1 000 000|Autosomal recessive<br>or&nbsp;X-linked recessive|Infancy<br…	het
10	89624276	89624277	AA	-	PTEN	exonic	frameshift deletion	ENSG00000171862	rs587781912	ENSG00000171862:ENST00000371953:exon1:c.50_51del:p.Q17fs	PTEN:NM_000314:exon1:c.50_51del:p.Q17fs,PTEN:NM_001304717:exon2:c.569_570del:p.Q190fs	clinvar: Pathogenic|Pathogenic	InterVar: Uncertain significance PVS1=0 PS=[0, 0, 0, 0, 0] PM=[0, 1, 0, 0, 0, 0, 0] PP=[0, 0, 0, 0, 1, 0] BA1=0 BS=[0, 0, 0, 0, 0] BP=[0, 0, 0, 0, 0, 0, 0, 0]	.	.	.	.	.	.	.	.	.	.	.	PTEN:uc001kfb.3:exon1:c.50_51del:p.Q17fs	.	.	AFR:.,AMR:.,EAS:.,FIN:.,NFE:.,OTH:.,ASJ:.	601728	153480;155600;158350;176807;275355;276950;605309;607174;608089;613028;	182067;263662;210548;3412;67037;1331;201;2969;65285;404560;618;109;	182067|Glial tumor|1-5 / 10 000|-|-|137800 607248 613028 613029 613030 613031 613032 613033~263662|Familial multiple meningioma|Unknown|Autosomal dominant|All ages|607174~210548|Macrocephaly-intellectual disability-autism syndrome|<1 / 1 000 000|Autosomal dominant|Infancy<br>Neonatal|605309~3412|VACTERL with hydrocephalus|<1 / 1 000 000|Autosomal recessive<br>or&nbsp;X-linked recessive|Infancy<br…	het
10	89624301	89624301	G	A	PTEN	exonic	synonymous SNV	ENSG00000171862	rs786201506	ENSG00000171862:ENST00000371953:exon1:c.G75A:p.L25L	PTEN:NM_000314:exon1:c.G75A:p.L25L,PTEN:NM_001304717:exon2:c.G594A:p.L198L	clinvar: Likely benign	InterVar: Likely benign PVS1=0 PS=[0, 0, 0, 0, 0] PM=[0, 1, 0, 0, 0, 0, 0] PP=[0, 0, 0, 0, 0, 0] BA1=0 BS=[0, 0, 0, 0, 0] BP=[0, 0, 0, 1, 0, 1, 1, 0]	.	.	.	.	.	.	.	.	.	.	.	PTEN:uc001kfb.3:exon1:c.G75A:p.L25L	.	.	AFR:.,AMR:.,EAS:.,FIN:.,NFE:.,OTH:.,ASJ:.	601728	153480;155600;158350;176807;275355;276950;605309;607174;608089;613028;	182067;263662;210548;3412;67037;1331;201;2969;65285;404560;618;109;	182067|Glial tumor|1-5 / 10 000|-|-|137800 607248 613028 613029 613030 613031 613032 613033~263662|Familial multiple meningioma|Unknown|Autosomal dominant|All ages|607174~210548|Macrocephaly-intellectual disability-autism syndrome|<1 / 1 000 000|Autosomal dominant|Infancy<br>Neonatal|605309~3412|VACTERL with hydrocephalus|<1 / 1 000 000|Autosomal recessive<br>or&nbsp;X-linked recessive|Infancy<br…	het
10	89624312	89624312	A	G	PTEN	intronic	.	ENSG00000171862	rs374331677	.	.	clinvar: Uncertain significance|Likely benign	InterVar: Uncertain significance PVS1=0 PS=[0, 0, 0, 0, 0] PM=[0, 1, 0, 0, 0, 0, 0] PP=[0, 0, 0, 0, 0, 0] BA1=0 BS=[0, 0, 0, 0, 0] BP=[0, 0, 0, 0, 0, 1, 0, 0]	.	0.0002	.	.	.	.	.	.	0.0522	0	.	.	.	.	AFR:.,AMR:.,EAS:.,FIN:.,NFE:.,OTH:.,ASJ:.	601728	153480;155600;158350;176807;275355;276950;605309;607174;608089;613028;	182067;263662;210548;3412;67037;1331;201;2969;65285;404560;618;109;	182067|Glial tumor|1-5 / 10 000|-|-|137800 607248 613028 613029 613030 613031 613032 613033~263662|Familial multiple meningioma|Unknown|Autosomal dominant|All ages|607174~210548|Macrocephaly-intellectual disability-autism syndrome|<1 / 1 000 000|Autosomal dominant|Infancy<br>Neonatal|605309~3412|VACTERL with hydrocephalus|<1 / 1 000 000|Autosomal recessive<br>or&nbsp;X-linked recessive|Infancy<br…	het
10	89624325	89624325	C	G	PTEN	intronic	.	ENSG00000171862	rs587781291	.	.	clinvar: Likely benign	InterVar: Uncertain significance PVS1=0 PS=[0, 0, 0, 0, 0] PM=[0, 1, 0, 0, 0, 0, 0] PP=[0, 0, 0, 0, 0, 0] BA1=0 BS=[0, 0, 0, 0, 0] BP=[0, 0, 0, 0, 0, 1, 0, 0]	.	.	.	.	.	.	.	.	.	.	.	.	.	.	AFR:.,AMR:.,EAS:.,FIN:.,NFE:.,OTH:.,ASJ:.	601728	153480;155600;158350;176807;275355;276950;605309;607174;608089;613028;	182067;263662;210548;3412;67037;1331;201;2969;65285;404560;618;109;	182067|Glial tumor|1-5 / 10 000|-|-|137800 607248 613028 613029 613030 613031 613032 613033~263662|Familial multiple meningioma|Unknown|Autosomal dominant|All ages|607174~210548|Macrocephaly-intellectual disability-autism syndrome|<1 / 1 000 000|Autosomal dominant|Infancy<br>Neonatal|605309~3412|VACTERL with hydrocephalus|<1 / 1 000 000|Autosomal recessive<br>or&nbsp;X-linked recessive|Infancy<br…	het
10	89624340	89624340	C	T	PTEN	intronic	.	ENSG00000171862	rs190707033	.	.	clinvar: Uncertain significance|Likely benign	InterVar: Uncertain significance PVS1=0 PS=[0, 0, 0, 0, 0] PM=[0, 1, 0, 0, 0, 0, 0] PP=[0, 0, 0, 0, 0, 0] BA1=0 BS=[0, 0, 0, 0, 0] BP=[0, 0, 0, 0, 0, 1, 0, 0]	0.0011	0.0008	0.000998403	.	.	.	.	.	.	.	.	.	.	.	AFR:0.0006,AMR:0.0012,EAS:0,FIN:0.0006,NFE:0.0017,OTH:0,ASJ:0	601728	153480;155600;158350;176807;275355;276950;605309;607174;608089;613028;	182067;263662;210548;3412;67037;1331;201;2969;65285;404560;618;109;	182067|Glial tumor|1-5 / 10 000|-|-|137800 607248 613028 613029 613030 613031 613032 613033~263662|Familial multiple meningioma|Unknown|Autosomal dominant|All ages|607174~210548|Macrocephaly-intellectual disability-autism syndrome|<1 / 1 000 000|Autosomal dominant|Infancy<br>Neonatal|605309~3412|VACTERL with hydrocephalus|<1 / 1 000 000|Autosomal recessive<br>or&nbsp;X-linked recessive|Infancy<br…	het
10	89653781	89653781	G	C	PTEN	splicing	.	ENSG00000171862	rs786204914	.	.	clinvar: Pathogenic	InterVar: Pathogenic PVS1=1 PS=[0, 0, 0, 0, 0] PM=[0, 1, 0, 0, 0, 0, 0] PP=[0, 0, 1, 0, 1, 0] BA1=0 BS=[0, 0, 0, 0, 0] BP=[0, 0, 0, 0, 0, 0, 0, 0]	.	.	.	5.087	25.3	.	5.19	.	0.9999	0	.	.	.	.	AFR:.,AMR:.,EAS:.,FIN:.,NFE:.,OTH:.,ASJ:.	601728	153480;155600;158350;176807;275355;276950;605309;607174;608089;613028;	182067;263662;210548;3412;67037;1331;201;2969;65285;404560;618;109;	182067|Glial tumor|1-5 / 10 000|-|-|137800 607248 613028 613029 613030 613031 613032 613033~263662|Familial multiple meningioma|Unknown|Autosomal dominant|All ages|607174~210548|Macrocephaly-intellectual disability-autism syndrome|<1 / 1 000 000|Autosomal dominant|Infancy<br>Neonatal|605309~3412|VACTERL with hydrocephalus|<1 / 1 000 000|Autosomal recessive<br>or&nbsp;X-linked recessive|Infancy<br…	het
10	89653796	89653798	ATT	-	PTEN	exonic	nonframeshift deletion	ENSG00000171862	.	ENSG00000171862:ENST00000371953:exon2:c.94_96del:p.32_32del	PTEN:NM_000314:exon2:c.94_96del:p.32_32del,PTEN:NM_001304717:exon3:c.613_615del:p.205_205del	clinvar: UNK	InterVar: Uncertain significance PVS1=0 PS=[0, 0, 0, 0, 0] PM=[0, 1, 0, 1, 0, 0, 0] PP=[0, 0, 0, 0, 0, 0] BA1=0 BS=[0, 0, 0, 0, 0] BP=[0, 0, 0, 0, 0, 0, 0, 0]	.	.	.	.	.	.	.	.	.	.	.	PTEN:uc001kfb.3:exon2:c.94_96del:p.32_32del	.	.	AFR:.,AMR:.,EAS:.,FIN:.,NFE:.,OTH:.,ASJ:.	601728	153480;155600;158350;176807;275355;276950;605309;607174;608089;613028;	182067;263662;210548;3412;67037;1331;201;2969;65285;404560;618;109;	182067|Glial tumor|1-5 / 10 000|-|-|137800 607248 613028 613029 613030 613031 613032 613033~263662|Familial multiple meningioma|Unknown|Autosomal dominant|All ages|607174~210548|Macrocephaly-intellectual disability-autism syndrome|<1 / 1 000 000|Autosomal dominant|Infancy<br>Neonatal|605309~3412|VACTERL with hydrocephalus|<1 / 1 000 000|Autosomal recessive<br>or&nbsp;X-linked recessive|Infancy<br…	het
10	89653805	89653805	A	G	PTEN	exonic	nonsynonymous SNV	ENSG00000171862	.	ENSG00000171862:ENST00000371953:exon2:c.A103G:p.M35V	PTEN:NM_000314:exon2:c.A103G:p.M35V,PTEN:NM_001304717:exon3:c.A622G:p.M208V	clinvar: Likely pathogenic|Likely pathogenic	InterVar: Likely pathogenic PVS1=0 PS=[0, 0, 0, 0, 0] PM=[1, 1, 0, 0, 0, 0, 0] PP=[0, 0, 1, 0, 1, 0] BA1=0 BS=[0, 0, 0, 0, 0] BP=[0, 0, 0, 0, 0, 0, 0, 0]	.	.	.	5.115	25.4	0.002	5.19	.	.	.	Protein-tyrosine phosphatase-like|Tensin phosphatase, lipid phosphatase domain	PTEN:uc001kfb.3:exon2:c.A103G:p.M35V	.	1.086	AFR:.,AMR:.,EAS:.,FIN:.,NFE:.,OTH:.,ASJ:.	601728	153480;155600;158350;176807;275355;276950;605309;607174;608089;613028;	182067;263662;210548;3412;67037;1331;201;2969;65285;404560;618;109;	182067|Glial tumor|1-5 / 10 000|-|-|137800 607248 613028 613029 613030 613031 613032 613033~263662|Familial multiple meningioma|Unknown|Autosomal dominant|All ages|607174~210548|Macrocephaly-intellectual disability-autism syndrome|<1 / 1 000 000|Autosomal dominant|Infancy<br>Neonatal|605309~3412|VACTERL with hydrocephalus|<1 / 1 000 000|Autosomal recessive<br>or&nbsp;X-linked recessive|Infancy<br…	het
10	89653806	89653806	T	G	PTEN	exonic	nonsynonymous SNV	ENSG00000171862	rs121909225	ENSG00000171862:ENST00000371953:exon2:c.T104G:p.M35R	PTEN:NM_000314:exon2:c.T104G:p.M35R,PTEN:NM_001304717:exon3:c.T623G:p.M208R	clinvar: Pathogenic	InterVar: Likely pathogenic PVS1=0 PS=[0, 0, 0, 0, 0] PM=[1, 1, 0, 0, 0, 0, 0] PP=[0, 0, 1, 0, 1, 0] BA1=0 BS=[0, 0, 0, 0, 0] BP=[0, 0, 0, 0, 0, 0, 0, 0]	.	.	.	6.008	27.9	0.001	5.19	.	.	.	Protein-tyrosine phosphatase-like|Tensin phosphatase, lipid phosphatase domain	PTEN:uc001kfb.3:exon2:c.T104G:p.M35R	.	1.065	AFR:.,AMR:.,EAS:.,FIN:.,NFE:.,OTH:.,ASJ:.	601728	153480;155600;158350;176807;275355;276950;605309;607174;608089;613028;	182067;263662;210548;3412;67037;1331;201;2969;65285;404560;618;109;	182067|Glial tumor|1-5 / 10 000|-|-|137800 607248 613028 613029 613030 613031 613032 613033~263662|Familial multiple meningioma|Unknown|Autosomal dominant|All ages|607174~210548|Macrocephaly-intellectual disability-autism syndrome|<1 / 1 000 000|Autosomal dominant|Infancy<br>Neonatal|605309~3412|VACTERL with hydrocephalus|<1 / 1 000 000|Autosomal recessive<br>or&nbsp;X-linked recessive|Infancy<br…	het
10	89653834	89653834	C	T	PTEN	exonic	synonymous SNV	ENSG00000171862	rs150651961	ENSG00000171862:ENST00000371953:exon2:c.C132T:p.G44G	PTEN:NM_000314:exon2:c.C132T:p.G44G,PTEN:NM_001304717:exon3:c.C651T:p.G217G	clinvar: Benign|other|Likely benign	InterVar: Likely benign PVS1=0 PS=[0, 0, 0, 0, 0] PM=[0, 0, 0, 0, 0, 0, 0] PP=[0, 0, 0, 0, 0, 0] BA1=0 BS=[1, 0, 0, 0, 0] BP=[0, 0, 0, 1, 0, 1, 1, 0]	0.0030	0.0015	0.000199681	.	.	.	.	.	.	.	.	PTEN:uc001kfb.3:exon2:c.C132T:p.G44G	.	.	AFR:0.0002,AMR:0,EAS:0,FIN:0.0037,NFE:0.0047,OTH:0.0051,ASJ:0.0066	601728	153480;155600;158350;176807;275355;276950;605309;607174;608089;613028;	182067;263662;210548;3412;67037;1331;201;2969;65285;404560;618;109;	182067|Glial tumor|1-5 / 10 000|-|-|137800 607248 613028 613029 613030 613031 613032 613033~263662|Familial multiple meningioma|Unknown|Autosomal dominant|All ages|607174~210548|Macrocephaly-intellectual disability-autism syndrome|<1 / 1 000 000|Autosomal dominant|Infancy<br>Neonatal|605309~3412|VACTERL with hydrocephalus|<1 / 1 000 000|Autosomal recessive<br>or&nbsp;X-linked recessive|Infancy<br…	het
10	89685269	89685269	G	A	PTEN	splicing	.	ENSG00000171862	rs786203847	.	.	clinvar: Pathogenic|Pathogenic	InterVar: Pathogenic PVS1=1 PS=[0, 0, 0, 0, 0] PM=[0, 1, 0, 0, 0, 0, 0] PP=[0, 0, 1, 0, 1, 0] BA1=0 BS=[0, 0, 0, 0, 0] BP=[0, 0, 0, 0, 0, 0, 0, 0]	.	.	.	5.426	26.1	.	5.45	.	1.0000	0.936	.	.	.	.	AFR:.,AMR:.,EAS:.,FIN:.,NFE:.,OTH:.,ASJ:.	601728	153480;155600;158350;176807;275355;276950;605309;607174;608089;613028;	182067;263662;210548;3412;67037;1331;201;2969;65285;404560;618;109;	182067|Glial tumor|1-5 / 10 000|-|-|137800 607248 613028 613029 613030 613031 613032 613033~263662|Familial multiple meningioma|Unknown|Autosomal dominant|All ages|607174~210548|Macrocephaly-intellectual disability-autism syndrome|<1 / 1 000 000|Autosomal dominant|Infancy<br>Neonatal|605309~3412|VACTERL with hydrocephalus|<1 / 1 000 000|Autosomal recessive<br>or&nbsp;X-linked recessive|Infancy<br…	het
10	89685275	89685275	T	G	PTEN	exonic	nonsynonymous SNV	ENSG00000171862	rs786202398	ENSG00000171862:ENST00000371953:exon3:c.T170G:p.L57W	PTEN:NM_000314:exon3:c.T170G:p.L57W,PTEN:NM_001304717:exon4:c.T689G:p.L230W	clinvar: Uncertain significance|Uncertain significance	InterVar: Uncertain significance PVS1=0 PS=[0, 0, 0, 0, 0] PM=[1, 1, 0, 0, 0, 0, 0] PP=[0, 0, 1, 0, 0, 0] BA1=0 BS=[0, 0, 0, 0, 0] BP=[0, 0, 0, 0, 0, 0, 0, 0]	.	.	.	5.592	26.5	0.001	5.45	.	.	.	Protein-tyrosine phosphatase-like|Tensin phosphatase, lipid phosphatase domain	PTEN:uc001kfb.3:exon3:c.T170G:p.L57W	.	1.044	AFR:.,AMR:.,EAS:.,FIN:.,NFE:.,OTH:.,ASJ:.	601728	153480;155600;158350;176807;275355;276950;605309;607174;608089;613028;	182067;263662;210548;3412;67037;1331;201;2969;65285;404560;618;109;	182067|Glial tumor|1-5 / 10 000|-|-|137800 607248 613028 613029 613030 613031 613032 613033~263662|Familial multiple meningioma|Unknown|Autosomal dominant|All ages|607174~210548|Macrocephaly-intellectual disability-autism syndrome|<1 / 1 000 000|Autosomal dominant|Infancy<br>Neonatal|605309~3412|VACTERL with hydrocephalus|<1 / 1 000 000|Autosomal recessive<br>or&nbsp;X-linked recessive|Infancy<br…	het
10	89685286	89685286	C	G	PTEN	exonic	nonsynonymous SNV	ENSG00000171862	rs121909236	ENSG00000171862:ENST00000371953:exon3:c.C181G:p.H61D	PTEN:NM_000314:exon3:c.C181G:p.H61D,PTEN:NM_001304717:exon4:c.C700G:p.H234D	clinvar: Pathogenic	InterVar: Likely pathogenic PVS1=0 PS=[0, 0, 0, 0, 0] PM=[1, 1, 0, 0, 0, 0, 0] PP=[0, 0, 1, 0, 1, 0] BA1=0 BS=[0, 0, 0, 0, 0] BP=[0, 0, 0, 0, 0, 0, 0, 0]	.	.	.	6.296	29.1	0.003	5.46	.	.	.	Protein-tyrosine phosphatase-like|Tensin phosphatase, lipid phosphatase domain	PTEN:uc001kfb.3:exon3:c.C181G:p.H61D	.	1.049	AFR:.,AMR:.,EAS:.,FIN:.,NFE:.,OTH:.,ASJ:.	601728	153480;155600;158350;176807;275355;276950;605309;607174;608089;613028;	182067;263662;210548;3412;67037;1331;201;2969;65285;404560;618;109;	182067|Glial tumor|1-5 / 10 000|-|-|137800 607248 613028 613029 613030 613031 613032 613033~263662|Familial multiple meningioma|Unknown|Autosomal dominant|All ages|607174~210548|Macrocephaly-intellectual disability-autism syndrome|<1 / 1 000 000|Autosomal dominant|Infancy<br>Neonatal|605309~3412|VACTERL with hydrocephalus|<1 / 1 000 000|Autosomal recessive<br>or&nbsp;X-linked recessive|Infancy<br…	het
10	89685300	89685300	C	G	PTEN	exonic	stopgain	ENSG00000171862	.	ENSG00000171862:ENST00000371953:exon3:c.C195G:p.Y65X	PTEN:NM_000314:exon3:c.C195G:p.Y65X,PTEN:NM_001304717:exon4:c.C714G:p.Y238X	clinvar: Pathogenic	InterVar: Pathogenic PVS1=1 PS=[0, 0, 0, 0, 0] PM=[0, 1, 0, 0, 0, 0, 0] PP=[0, 0, 1, 0, 1, 0] BA1=0 BS=[0, 0, 0, 0, 0] BP=[0, 0, 0, 0, 0, 0, 0, 0]	.	.	.	10.952	37	.	3.6	.	.	.	Protein-tyrosine phosphatase-like|Tensin phosphatase, lipid phosphatase domain	PTEN:uc001kfb.3:exon3:c.C195G:p.Y65X	.	.	AFR:.,AMR:.,EAS:.,FIN:.,NFE:.,OTH:.,ASJ:.	601728	153480;155600;158350;176807;275355;276950;605309;607174;608089;613028;	182067;263662;210548;3412;67037;1331;201;2969;65285;404560;618;109;	182067|Glial tumor|1-5 / 10 000|-|-|137800 607248 613028 613029 613030 613031 613032 613033~263662|Familial multiple meningioma|Unknown|Autosomal dominant|All ages|607174~210548|Macrocephaly-intellectual disability-autism syndrome|<1 / 1 000 000|Autosomal dominant|Infancy<br>Neonatal|605309~3412|VACTERL with hydrocephalus|<1 / 1 000 000|Autosomal recessive<br>or&nbsp;X-linked recessive|Infancy<br…	het
10	89685314	89685314	T	C	PTEN	exonic	nonsynonymous SNV	ENSG00000171862	rs121909226	ENSG00000171862:ENST00000371953:exon3:c.T209C:p.L70P	PTEN:NM_000314:exon3:c.T209C:p.L70P,PTEN:NM_001304717:exon4:c.T728C:p.L243P	clinvar: Pathogenic	InterVar: Likely pathogenic PVS1=0 PS=[0, 0, 0, 0, 0] PM=[1, 1, 0, 0, 0, 0, 0] PP=[0, 0, 1, 0, 1, 0] BA1=0 BS=[0, 0, 0, 0, 0] BP=[0, 0, 0, 0, 0, 0, 0, 0]	.	.	.	5.896	27.4	0.0	5.46	.	0.9701	0.918	Protein-tyrosine phosphatase-like|Tensin phosphatase, lipid phosphatase domain	PTEN:uc001kfb.3:exon3:c.T209C:p.L70P	.	1.036	AFR:.,AMR:.,EAS:.,FIN:.,NFE:.,OTH:.,ASJ:.	601728	153480;155600;158350;176807;275355;276950;605309;607174;608089;613028;	182067;263662;210548;3412;67037;1331;201;2969;65285;404560;618;109;	182067|Glial tumor|1-5 / 10 000|-|-|137800 607248 613028 613029 613030 613031 613032 613033~263662|Familial multiple meningioma|Unknown|Autosomal dominant|All ages|607174~210548|Macrocephaly-intellectual disability-autism syndrome|<1 / 1 000 000|Autosomal dominant|Infancy<br>Neonatal|605309~3412|VACTERL with hydrocephalus|<1 / 1 000 000|Autosomal recessive<br>or&nbsp;X-linked recessive|Infancy<br…	het
10	89685315	89685318	GTAA	-	PTEN	splicing	.	ENSG00000171862	rs398123318	.	.	clinvar: Uncertain significance|Pathogenic	InterVar: Uncertain significance PVS1=0 PS=[0, 0, 0, 0, 0] PM=[0, 1, 0, 0, 0, 0, 0] PP=[0, 0, 0, 0, 1, 0] BA1=0 BS=[0, 0, 0, 0, 0] BP=[0, 0, 0, 0, 0, 0, 0, 0]	.	.	.	.	.	.	.	.	.	.	.	.	.	.	AFR:.,AMR:.,EAS:.,FIN:.,NFE:.,OTH:.,ASJ:.	601728	153480;155600;158350;176807;275355;276950;605309;607174;608089;613028;	182067;263662;210548;3412;67037;1331;201;2969;65285;404560;618;109;	182067|Glial tumor|1-5 / 10 000|-|-|137800 607248 613028 613029 613030 613031 613032 613033~263662|Familial multiple meningioma|Unknown|Autosomal dominant|All ages|607174~210548|Macrocephaly-intellectual disability-autism syndrome|<1 / 1 000 000|Autosomal dominant|Infancy<br>Neonatal|605309~3412|VACTERL with hydrocephalus|<1 / 1 000 000|Autosomal recessive<br>or&nbsp;X-linked recessive|Infancy<br…	het
10	89685317	89685317	A	T	PTEN	intronic	.	ENSG00000171862	rs786202612	.	.	clinvar: Uncertain significance|Uncertain significance	InterVar: Uncertain significance PVS1=0 PS=[0, 0, 0, 0, 0] PM=[0, 1, 0, 0, 0, 0, 0] PP=[0, 0, 1, 0, 0, 0] BA1=0 BS=[0, 0, 0, 0, 0] BP=[0, 0, 0, 0, 0, 0, 0, 0]	.	.	.	.	.	.	.	.	0.9997	1.0	.	.	.	.	AFR:.,AMR:.,EAS:.,FIN:.,NFE:.,OTH:.,ASJ:.	601728	153480;155600;158350;176807;275355;276950;605309;607174;608089;613028;	182067;263662;210548;3412;67037;1331;201;2969;65285;404560;618;109;	182067|Glial tumor|1-5 / 10 000|-|-|137800 607248 613028 613029 613030 613031 613032 613033~263662|Familial multiple meningioma|Unknown|Autosomal dominant|All ages|607174~210548|Macrocephaly-intellectual disability-autism syndrome|<1 / 1 000 000|Autosomal dominant|Infancy<br>Neonatal|605309~3412|VACTERL with hydrocephalus|<1 / 1 000 000|Autosomal recessive<br>or&nbsp;X-linked recessive|Infancy<br…	het
10	89690791	89690795	CTTTT	-	PTEN	intronic	.	ENSG00000171862	rs587780544	.	.	clinvar: Uncertain significance|other|other|Uncertain significance	InterVar: Uncertain significance PVS1=0 PS=[0, 0, 0, 0, 0] PM=[0, 0, 0, 0, 0, 0, 0] PP=[0, 0, 0, 0, 0, 0] BA1=0 BS=[1, 0, 0, 0, 0] BP=[0, 0, 0, 0, 0, 0, 0, 0]	0.0002	0.0059	.	.	.	.	.	.	.	.	.	.	.	.	AFR:0.0002,AMR:0,EAS:0,FIN:0,NFE:0.0003,OTH:0,ASJ:0	601728	153480;155600;158350;176807;275355;276950;605309;607174;608089;613028;	182067;263662;210548;3412;67037;1331;201;2969;65285;404560;618;109;	182067|Glial tumor|1-5 / 10 000|-|-|137800 607248 613028 613029 613030 613031 613032 613033~263662|Familial multiple meningioma|Unknown|Autosomal dominant|All ages|607174~210548|Macrocephaly-intellectual disability-autism syndrome|<1 / 1 000 000|Autosomal dominant|Infancy<br>Neonatal|605309~3412|VACTERL with hydrocephalus|<1 / 1 000 000|Autosomal recessive<br>or&nbsp;X-linked recessive|Infancy<br…	het
10	89692731	89692731	G	T	PTEN	intronic	.	ENSG00000171862	rs35034871	.	.	clinvar: Benign	InterVar: Uncertain significance PVS1=0 PS=[0, 0, 0, 0, 0] PM=[0, 1, 0, 0, 0, 0, 0] PP=[0, 0, 0, 0, 0, 0] BA1=0 BS=[0, 0, 0, 0, 0] BP=[0, 0, 0, 0, 0, 1, 0, 0]	0.0002	.	0.000798722	.	.	.	.	.	.	.	.	.	.	.	AFR:0,AMR:0,EAS:0.0037,FIN:0.0003,NFE:0,OTH:0,ASJ:0	601728	153480;155600;158350;176807;275355;276950;605309;607174;608089;613028;	182067;263662;210548;3412;67037;1331;201;2969;65285;404560;618;109;	182067|Glial tumor|1-5 / 10 000|-|-|137800 607248 613028 613029 613030 613031 613032 613033~263662|Familial multiple meningioma|Unknown|Autosomal dominant|All ages|607174~210548|Macrocephaly-intellectual disability-autism syndrome|<1 / 1 000 000|Autosomal dominant|Infancy<br>Neonatal|605309~3412|VACTERL with hydrocephalus|<1 / 1 000 000|Autosomal recessive<br>or&nbsp;X-linked recessive|Infancy<br…	het
10	89692782	89692782	-	T	PTEN	exonic	frameshift insertion	ENSG00000171862	.	ENSG00000171862:ENST00000371953:exon5:c.267dupT:p.P89fs	PTEN:NM_000314:exon5:c.267dupT:p.P89fs,PTEN:NM_001304717:exon6:c.786dupT:p.P262fs	clinvar: Pathogenic	InterVar: Pathogenic PVS1=1 PS=[0, 0, 0, 0, 0] PM=[0, 1, 0, 0, 0, 0, 0] PP=[0, 0, 0, 0, 1, 0] BA1=0 BS=[0, 0, 0, 0, 0] BP=[0, 0, 0, 0, 0, 0, 0, 0]	.	.	.	.	.	.	.	.	.	.	.	PTEN:uc001kfb.3:exon5:c.267dupT:p.P89fs	.	.	AFR:.,AMR:.,EAS:.,FIN:.,NFE:.,OTH:.,ASJ:.	601728	153480;155600;158350;176807;275355;276950;605309;607174;608089;613028;	182067;263662;210548;3412;67037;1331;201;2969;65285;404560;618;109;	182067|Glial tumor|1-5 / 10 000|-|-|137800 607248 613028 613029 613030 613031 613032 613033~263662|Familial multiple meningioma|Unknown|Autosomal dominant|All ages|607174~210548|Macrocephaly-intellectual disability-autism syndrome|<1 / 1 000 000|Autosomal dominant|Infancy<br>Neonatal|605309~3412|VACTERL with hydrocephalus|<1 / 1 000 000|Autosomal recessive<br>or&nbsp;X-linked recessive|Infancy<br…	het
10	89692794	89692794	A	G	PTEN	exonic	nonsynonymous SNV	ENSG00000171862	rs121909238	ENSG00000171862:ENST00000371953:exon5:c.A278G:p.H93R	PTEN:NM_000314:exon5:c.A278G:p.H93R,PTEN:NM_001304717:exon6:c.A797G:p.H266R	clinvar: Pathogenic	InterVar: Likely pathogenic PVS1=0 PS=[0, 0, 0, 0, 0] PM=[1, 1, 0, 0, 0, 0, 0] PP=[0, 0, 1, 0, 1, 0] BA1=0 BS=[0, 0, 0, 0, 0] BP=[0, 0, 0, 0, 0, 0, 0, 0]	.	.	.	4.814	24.8	0.0	5.07	.	.	.	Protein-tyrosine phosphatase-like|Tensin phosphatase, lipid phosphatase domain	PTEN:uc001kfb.3:exon5:c.A278G:p.H93R	.	1.091	AFR:.,AMR:.,EAS:.,FIN:.,NFE:.,OTH:.,ASJ:.	601728	153480;155600;158350;176807;275355;276950;605309;607174;608089;613028;	182067;263662;210548;3412;67037;1331;201;2969;65285;404560;618;109;	182067|Glial tumor|1-5 / 10 000|-|-|137800 607248 613028 613029 613030 613031 613032 613033~263662|Familial multiple meningioma|Unknown|Autosomal dominant|All ages|607174~210548|Macrocephaly-intellectual disability-autism syndrome|<1 / 1 000 000|Autosomal dominant|Infancy<br>Neonatal|605309~3412|VACTERL with hydrocephalus|<1 / 1 000 000|Autosomal recessive<br>or&nbsp;X-linked recessive|Infancy<br…	het
10	89692800	89692800	C	T	PTEN	exonic	nonsynonymous SNV	ENSG00000171862	rs786204856	ENSG00000171862:ENST00000371953:exon5:c.C284T:p.P95L	PTEN:NM_000314:exon5:c.C284T:p.P95L,PTEN:NM_001304717:exon6:c.C803T:p.P268L	clinvar: Pathogenic	InterVar: Likely pathogenic PVS1=0 PS=[0, 0, 0, 0, 0] PM=[1, 1, 0, 0, 0, 0, 0] PP=[0, 0, 1, 0, 1, 0] BA1=0 BS=[0, 0, 0, 0, 0] BP=[0, 0, 0, 0, 0, 0, 0, 0]	.	.	.	6.363	29.4	0.001	5.07	.	.	.	Protein-tyrosine phosphatase-like|Tensin phosphatase, lipid phosphatase domain	PTEN:uc001kfb.3:exon5:c.C284T:p.P95L	.	1.100	AFR:.,AMR:.,EAS:.,FIN:.,NFE:.,OTH:.,ASJ:.	601728	153480;155600;158350;176807;275355;276950;605309;607174;608089;613028;	182067;263662;210548;3412;67037;1331;201;2969;65285;404560;618;109;	182067|Glial tumor|1-5 / 10 000|-|-|137800 607248 613028 613029 613030 613031 613032 613033~263662|Familial multiple meningioma|Unknown|Autosomal dominant|All ages|607174~210548|Macrocephaly-intellectual disability-autism syndrome|<1 / 1 000 000|Autosomal dominant|Infancy<br>Neonatal|605309~3412|VACTERL with hydrocephalus|<1 / 1 000 000|Autosomal recessive<br>or&nbsp;X-linked recessive|Infancy<br…	het
10	89692819	89692819	-	AAA	PTEN	exonic	nonframeshift insertion	ENSG00000171862	rs587782641	ENSG00000171862:ENST00000371953:exon5:c.303_304insAAA:p.I101delinsIK	PTEN:NM_000314:exon5:c.303_304insAAA:p.I101delinsIK,PTEN:NM_001304717:exon6:c.822_823insAAA:p.I274delinsIK	clinvar: Uncertain significance|Uncertain significance	InterVar: Uncertain significance PVS1=0 PS=[0, 0, 0, 0, 0] PM=[0, 1, 0, 1, 0, 0, 0] PP=[0, 0, 0, 0, 0, 0] BA1=0 BS=[0, 0, 0, 0, 0] BP=[0, 0, 0, 0, 0, 0, 0, 0]	.	.	.	.	.	.	.	.	.	.	.	PTEN:uc001kfb.3:exon5:c.303_304insAAA:p.I101delinsIK	.	.	AFR:.,AMR:.,EAS:.,FIN:.,NFE:.,OTH:.,ASJ:.	601728	153480;155600;158350;176807;275355;276950;605309;607174;608089;613028;	182067;263662;210548;3412;67037;1331;201;2969;65285;404560;618;109;	182067|Glial tumor|1-5 / 10 000|-|-|137800 607248 613028 613029 613030 613031 613032 613033~263662|Familial multiple meningioma|Unknown|Autosomal dominant|All ages|607174~210548|Macrocephaly-intellectual disability-autism syndrome|<1 / 1 000 000|Autosomal dominant|Infancy<br>Neonatal|605309~3412|VACTERL with hydrocephalus|<1 / 1 000 000|Autosomal recessive<br>or&nbsp;X-linked recessive|Infancy<br…	het
10	89692820	89692820	A	C	PTEN	exonic	nonsynonymous SNV	ENSG00000171862	rs786202944	ENSG00000171862:ENST00000371953:exon5:c.A304C:p.K102Q	PTEN:NM_000314:exon5:c.A304C:p.K102Q,PTEN:NM_001304717:exon6:c.A823C:p.K275Q	clinvar: Uncertain significance|Uncertain significance	InterVar: Uncertain significance PVS1=0 PS=[0, 0, 0, 0, 0] PM=[1, 1, 0, 0, 0, 0, 0] PP=[0, 0, 1, 0, 0, 0] BA1=0 BS=[0, 0, 0, 0, 0] BP=[0, 0, 0, 0, 0, 0, 0, 0]	.	.	.	1.307	12.30	0.572	5.07	.	.	.	Dual specificity phosphatase, catalytic domain|Protein-tyrosine phosphatase-like|Tensin phosphatase, lipid phosphatase domain	PTEN:uc001kfb.3:exon5:c.A304C:p.K102Q	.	0.053	AFR:.,AMR:.,EAS:.,FIN:.,NFE:.,OTH:.,ASJ:.	601728	153480;155600;158350;176807;275355;276950;605309;607174;608089;613028;	182067;263662;210548;3412;67037;1331;201;2969;65285;404560;618;109;	182067|Glial tumor|1-5 / 10 000|-|-|137800 607248 613028 613029 613030 613031 613032 613033~263662|Familial multiple meningioma|Unknown|Autosomal dominant|All ages|607174~210548|Macrocephaly-intellectual disability-autism syndrome|<1 / 1 000 000|Autosomal dominant|Infancy<br>Neonatal|605309~3412|VACTERL with hydrocephalus|<1 / 1 000 000|Autosomal recessive<br>or&nbsp;X-linked recessive|Infancy<br…	het
10	89692830	89692830	G	A	PTEN	exonic	nonsynonymous SNV	ENSG00000171862	rs587782343	ENSG00000171862:ENST00000371953:exon5:c.G314A:p.C105Y	PTEN:NM_000314:exon5:c.G314A:p.C105Y,PTEN:NM_001304717:exon6:c.G833A:p.C278Y	clinvar: Uncertain significance|Uncertain significance	InterVar: Uncertain significance PVS1=0 PS=[0, 0, 0, 0, 0] PM=[1, 1, 0, 0, 0, 0, 0] PP=[0, 0, 1, 0, 0, 0] BA1=0 BS=[0, 0, 0, 0, 0] BP=[0, 0, 0, 0, 0, 0, 0, 0]	.	.	.	5.678	26.7	0.0	5.07	.	.	.	Dual specificity phosphatase, catalytic domain|Protein-tyrosine phosphatase-like|Tensin phosphatase, lipid phosphatase domain	PTEN:uc001kfb.3:exon5:c.G314A:p.C105Y	.	0.801	AFR:.,AMR:.,EAS:.,FIN:.,NFE:.,OTH:.,ASJ:.	601728	153480;155600;158350;176807;275355;276950;605309;607174;608089;613028;	182067;263662;210548;3412;67037;1331;201;2969;65285;404560;618;109;	182067|Glial tumor|1-5 / 10 000|-|-|137800 607248 613028 613029 613030 613031 613032 613033~263662|Familial multiple meningioma|Unknown|Autosomal dominant|All ages|607174~210548|Macrocephaly-intellectual disability-autism syndrome|<1 / 1 000 000|Autosomal dominant|Infancy<br>Neonatal|605309~3412|VACTERL with hydrocephalus|<1 / 1 000 000|Autosomal recessive<br>or&nbsp;X-linked recessive|Infancy<br…	het
10	89692836	89692836	A	T	PTEN	exonic	nonsynonymous SNV	ENSG00000171862	.	ENSG00000171862:ENST00000371953:exon5:c.A320T:p.D107V	PTEN:NM_000314:exon5:c.A320T:p.D107V,PTEN:NM_001304717:exon6:c.A839T:p.D280V	clinvar: Pathogenic|Pathogenic	InterVar: Likely pathogenic PVS1=0 PS=[0, 0, 0, 0, 0] PM=[1, 1, 0, 0, 0, 0, 0] PP=[0, 0, 1, 0, 1, 0] BA1=0 BS=[0, 0, 0, 0, 0] BP=[0, 0, 0, 0, 0, 0, 0, 0]	.	.	.	5.455	26.1	0.0	5.07	.	.	.	Dual specificity phosphatase, catalytic domain|Protein-tyrosine phosphatase-like|Tensin phosphatase, lipid phosphatase domain	PTEN:uc001kfb.3:exon5:c.A320T:p.D107V	.	0.591	AFR:.,AMR:.,EAS:.,FIN:.,NFE:.,OTH:.,ASJ:.	601728	153480;155600;158350;176807;275355;276950;605309;607174;608089;613028;	182067;263662;210548;3412;67037;1331;201;2969;65285;404560;618;109;	182067|Glial tumor|1-5 / 10 000|-|-|137800 607248 613028 613029 613030 613031 613032 613033~263662|Familial multiple meningioma|Unknown|Autosomal dominant|All ages|607174~210548|Macrocephaly-intellectual disability-autism syndrome|<1 / 1 000 000|Autosomal dominant|Infancy<br>Neonatal|605309~3412|VACTERL with hydrocephalus|<1 / 1 000 000|Autosomal recessive<br>or&nbsp;X-linked recessive|Infancy<br…	het
10	89692847	89692847	T	C	PTEN	exonic	nonsynonymous SNV	ENSG00000171862	rs398123321	ENSG00000171862:ENST00000371953:exon5:c.T331C:p.W111R	PTEN:NM_000314:exon5:c.T331C:p.W111R,PTEN:NM_001304717:exon6:c.T850C:p.W284R	clinvar: Likely pathogenic	InterVar: Likely pathogenic PVS1=0 PS=[0, 0, 0, 0, 0] PM=[1, 1, 0, 0, 0, 0, 0] PP=[0, 0, 1, 0, 1, 0] BA1=0 BS=[0, 0, 0, 0, 0] BP=[0, 0, 0, 0, 0, 0, 0, 0]	.	.	.	5.529	26.3	0.012	5.07	.	.	.	Dual specificity phosphatase, catalytic domain|Protein-tyrosine phosphatase-like|Tensin phosphatase, lipid phosphatase domain	PTEN:uc001kfb.3:exon5:c.T331C:p.W111R	.	1.081	AFR:.,AMR:.,EAS:.,FIN:.,NFE:.,OTH:.,ASJ:.	601728	153480;155600;158350;176807;275355;276950;605309;607174;608089;613028;	182067;263662;210548;3412;67037;1331;201;2969;65285;404560;618;109;	182067|Glial tumor|1-5 / 10 000|-|-|137800 607248 613028 613029 613030 613031 613032 613033~263662|Familial multiple meningioma|Unknown|Autosomal dominant|All ages|607174~210548|Macrocephaly-intellectual disability-autism syndrome|<1 / 1 000 000|Autosomal dominant|Infancy<br>Neonatal|605309~3412|VACTERL with hydrocephalus|<1 / 1 000 000|Autosomal recessive<br>or&nbsp;X-linked recessive|Infancy<br…	het
10	89692854	89692854	G	T	PTEN	exonic	nonsynonymous SNV	ENSG00000171862	rs587781254	ENSG00000171862:ENST00000371953:exon5:c.G338T:p.S113I	PTEN:NM_000314:exon5:c.G338T:p.S113I,PTEN:NM_001304717:exon6:c.G857T:p.S286I	clinvar: Pathogenic	InterVar: Likely pathogenic PVS1=0 PS=[0, 0, 0, 0, 0] PM=[1, 1, 0, 0, 0, 0, 0] PP=[0, 0, 1, 0, 1, 0] BA1=0 BS=[0, 0, 0, 0, 0] BP=[0, 0, 0, 0, 0, 0, 0, 0]	.	.	.	3.515	23.1	0.029	5.22	.	.	.	Dual specificity phosphatase, catalytic domain|Protein-tyrosine phosphatase-like|Tensin phosphatase, lipid phosphatase domain	PTEN:uc001kfb.3:exon5:c.G338T:p.S113I	.	1.090	AFR:.,AMR:.,EAS:.,FIN:.,NFE:.,OTH:.,ASJ:.	601728	153480;155600;158350;176807;275355;276950;605309;607174;608089;613028;	182067;263662;210548;3412;67037;1331;201;2969;65285;404560;618;109;	182067|Glial tumor|1-5 / 10 000|-|-|137800 607248 613028 613029 613030 613031 613032 613033~263662|Familial multiple meningioma|Unknown|Autosomal dominant|All ages|607174~210548|Macrocephaly-intellectual disability-autism syndrome|<1 / 1 000 000|Autosomal dominant|Infancy<br>Neonatal|605309~3412|VACTERL with hydrocephalus|<1 / 1 000 000|Autosomal recessive<br>or&nbsp;X-linked recessive|Infancy<br…	het
10	89692876	89692876	A	C	PTEN	exonic	synonymous SNV	ENSG00000171862	rs759485888	ENSG00000171862:ENST00000371953:exon5:c.A360C:p.A120A	PTEN:NM_000314:exon5:c.A360C:p.A120A,PTEN:NM_001304717:exon6:c.A879C:p.A293A	clinvar: Benign|Likely benign	InterVar: Likely benign PVS1=0 PS=[0, 0, 0, 0, 0] PM=[0, 1, 0, 0, 0, 0, 0] PP=[0, 0, 0, 0, 0, 0] BA1=0 BS=[0, 0, 0, 0, 0] BP=[0, 0, 0, 1, 0, 1, 1, 0]	.	.	.	.	.	.	.	.	.	.	.	PTEN:uc001kfb.3:exon5:c.A360C:p.A120A	.	.	AFR:.,AMR:.,EAS:.,FIN:.,NFE:.,OTH:.,ASJ:.	601728	153480;155600;158350;176807;275355;276950;605309;607174;608089;613028;	182067;263662;210548;3412;67037;1331;201;2969;65285;404560;618;109;	182067|Glial tumor|1-5 / 10 000|-|-|137800 607248 613028 613029 613030 613031 613032 613033~263662|Familial multiple meningioma|Unknown|Autosomal dominant|All ages|607174~210548|Macrocephaly-intellectual disability-autism syndrome|<1 / 1 000 000|Autosomal dominant|Infancy<br>Neonatal|605309~3412|VACTERL with hydrocephalus|<1 / 1 000 000|Autosomal recessive<br>or&nbsp;X-linked recessive|Infancy<br…	het
10	89692880	89692880	A	G	PTEN	exonic	nonsynonymous SNV	ENSG00000171862	rs786202740	ENSG00000171862:ENST00000371953:exon5:c.A364G:p.I122V	PTEN:NM_000314:exon5:c.A364G:p.I122V,PTEN:NM_001304717:exon6:c.A883G:p.I295V	clinvar: Uncertain significance|Uncertain significance	InterVar: Uncertain significance PVS1=0 PS=[0, 0, 0, 0, 0] PM=[1, 1, 0, 0, 0, 0, 0] PP=[0, 0, 0, 0, 0, 0] BA1=0 BS=[0, 0, 0, 0, 0] BP=[0, 0, 0, 0, 0, 0, 0, 0]	.	.	.	0.721	8.964	0.918	5.22	.	.	.	Dual specificity phosphatase, catalytic domain|Protein-tyrosine phosphatase-like|Tensin phosphatase, lipid phosphatase domain	PTEN:uc001kfb.3:exon5:c.A364G:p.I122V	.	-0.703	AFR:.,AMR:.,EAS:.,FIN:.,NFE:.,OTH:.,ASJ:.	601728	153480;155600;158350;176807;275355;276950;605309;607174;608089;613028;	182067;263662;210548;3412;67037;1331;201;2969;65285;404560;618;109;	182067|Glial tumor|1-5 / 10 000|-|-|137800 607248 613028 613029 613030 613031 613032 613033~263662|Familial multiple meningioma|Unknown|Autosomal dominant|All ages|607174~210548|Macrocephaly-intellectual disability-autism syndrome|<1 / 1 000 000|Autosomal dominant|Infancy<br>Neonatal|605309~3412|VACTERL with hydrocephalus|<1 / 1 000 000|Autosomal recessive<br>or&nbsp;X-linked recessive|Infancy<br…	het
10	89692884	89692884	A	G	PTEN	exonic	nonsynonymous SNV	ENSG00000171862	rs121909222	ENSG00000171862:ENST00000371953:exon5:c.A368G:p.H123R	PTEN:NM_000314:exon5:c.A368G:p.H123R,PTEN:NM_001304717:exon6:c.A887G:p.H296R	clinvar: Pathogenic	InterVar: Likely pathogenic PVS1=0 PS=[0, 0, 0, 0, 0] PM=[1, 1, 0, 0, 0, 0, 0] PP=[0, 0, 1, 0, 1, 0] BA1=0 BS=[0, 0, 0, 0, 0] BP=[0, 0, 0, 0, 0, 0, 0, 0]	.	.	.	4.653	24.5	0.0	5.22	.	.	.	Dual specificity phosphatase, catalytic domain|Protein-tyrosine phosphatase-like|Tensin phosphatase, lipid phosphatase domain	PTEN:uc001kfb.3:exon5:c.A368G:p.H123R	.	0.890	AFR:.,AMR:.,EAS:.,FIN:.,NFE:.,OTH:.,ASJ:.	601728	153480;155600;158350;176807;275355;276950;605309;607174;608089;613028;	182067;263662;210548;3412;67037;1331;201;2969;65285;404560;618;109;	182067|Glial tumor|1-5 / 10 000|-|-|137800 607248 613028 613029 613030 613031 613032 613033~263662|Familial multiple meningioma|Unknown|Autosomal dominant|All ages|607174~210548|Macrocephaly-intellectual disability-autism syndrome|<1 / 1 000 000|Autosomal dominant|Infancy<br>Neonatal|605309~3412|VACTERL with hydrocephalus|<1 / 1 000 000|Autosomal recessive<br>or&nbsp;X-linked recessive|Infancy<br…	het
10	89692886	89692886	T	C	PTEN	exonic	nonsynonymous SNV	ENSG00000171862	rs121909223	ENSG00000171862:ENST00000371953:exon5:c.T370C:p.C124R	PTEN:NM_000314:exon5:c.T370C:p.C124R,PTEN:NM_001304717:exon6:c.T889C:p.C297R	clinvar: Pathogenic|Pathogenic	InterVar: Likely pathogenic PVS1=0 PS=[0, 0, 0, 0, 0] PM=[1, 1, 0, 0, 0, 0, 0] PP=[0, 0, 1, 0, 1, 0] BA1=0 BS=[0, 0, 0, 0, 0] BP=[0, 0, 0, 0, 0, 0, 0, 0]	.	.	.	5.371	25.9	0.0	5.22	.	.	.	Dual specificity phosphatase, catalytic domain|Protein-tyrosine phosphatase-like|Tensin phosphatase, lipid phosphatase domain	PTEN:uc001kfb.3:exon5:c.T370C:p.C124R	.	0.888	AFR:.,AMR:.,EAS:.,FIN:.,NFE:.,OTH:.,ASJ:.	601728	153480;155600;158350;176807;275355;276950;605309;607174;608089;613028;	182067;263662;210548;3412;67037;1331;201;2969;65285;404560;618;109;	182067|Glial tumor|1-5 / 10 000|-|-|137800 607248 613028 613029 613030 613031 613032 613033~263662|Familial multiple meningioma|Unknown|Autosomal dominant|All ages|607174~210548|Macrocephaly-intellectual disability-autism syndrome|<1 / 1 000 000|Autosomal dominant|Infancy<br>Neonatal|605309~3412|VACTERL with hydrocephalus|<1 / 1 000 000|Autosomal recessive<br>or&nbsp;X-linked recessive|Infancy<br…	het
10	89692904	89692904	C	G	PTEN	exonic	nonsynonymous SNV	ENSG00000171862	rs121909224	ENSG00000171862:ENST00000371953:exon5:c.C388G:p.R130G	PTEN:NM_000314:exon5:c.C388G:p.R130G,PTEN:NM_001304717:exon6:c.C907G:p.R303G	clinvar: Likely pathogenic|Likely pathogenic|Likely pathogenic|Likely pathogenic|Likely pathogenic|Likely pathogenic|Likely pathogenic|Likely pathogenic|Likely pathogenic|Pathogenic|Likely pathogenic|Likely pathogenic|Likely pathogenic|Likely pathogenic|Likely pathogenic	InterVar: Likely pathogenic PVS1=0 PS=[0, 0, 0, 0, 0] PM=[1, 1, 0, 0, 0, 0, 0] PP=[0, 0, 1, 0, 1, 0] BA1=0 BS=[0, 0, 0, 0, 0] BP=[0, 0, 0, 0, 0, 0, 0, 0]	.	.	.	6.661	32	0.0	5.22	.	.	.	Dual specificity phosphatase, catalytic domain|Protein-tyrosine phosphatase-like|Tensin phosphatase, lipid phosphatase domain	PTEN:uc001kfb.3:exon5:c.C388G:p.R130G	.	1.026	AFR:.,AMR:.,EAS:.,FIN:.,NFE:.,OTH:.,ASJ:.	601728	153480;155600;158350;176807;275355;276950;605309;607174;608089;613028;	182067;263662;210548;3412;67037;1331;201;2969;65285;404560;618;109;	182067|Glial tumor|1-5 / 10 000|-|-|137800 607248 613028 613029 613030 613031 613032 613033~263662|Familial multiple meningioma|Unknown|Autosomal dominant|All ages|607174~210548|Macrocephaly-intellectual disability-autism syndrome|<1 / 1 000 000|Autosomal dominant|Infancy<br>Neonatal|605309~3412|VACTERL with hydrocephalus|<1 / 1 000 000|Autosomal recessive<br>or&nbsp;X-linked recessive|Infancy<br…	het
10	89692905	89692905	G	A	PTEN	exonic	nonsynonymous SNV	ENSG00000171862	rs121909229	ENSG00000171862:ENST00000371953:exon5:c.G389A:p.R130Q	PTEN:NM_000314:exon5:c.G389A:p.R130Q,PTEN:NM_001304717:exon6:c.G908A:p.R303Q	clinvar: Pathogenic|Pathogenic|Pathogenic|Pathogenic|Likely pathogenic|Likely pathogenic|Likely pathogenic|Likely pathogenic|Likely pathogenic|Pathogenic|Likely pathogenic|Likely pathogenic|Likely pathogenic|Likely pathogenic|Likely pathogenic|Likely pathogenic|Likely pathogenic|Likely pathogenic|Likely pathogenic	InterVar: Likely pathogenic PVS1=0 PS=[0, 0, 0, 0, 0] PM=[1, 1, 0, 0, 0, 0, 0] PP=[0, 0, 1, 0, 1, 0] BA1=0 BS=[0, 0, 0, 0, 0] BP=[0, 0, 0, 0, 0, 0, 0, 0]	.	.	.	7.065	33	0.0	5.22	.	.	.	Dual specificity phosphatase, catalytic domain|Protein-tyrosine phosphatase-like|Tensin phosphatase, lipid phosphatase domain	PTEN:uc001kfb.3:exon5:c.G389A:p.R130Q	.	1.062	AFR:.,AMR:.,EAS:.,FIN:.,NFE:.,OTH:.,ASJ:.	601728	153480;155600;158350;176807;275355;276950;605309;607174;608089;613028;	182067;263662;210548;3412;67037;1331;201;2969;65285;404560;618;109;	182067|Glial tumor|1-5 / 10 000|-|-|137800 607248 613028 613029 613030 613031 613032 613033~263662|Familial multiple meningioma|Unknown|Autosomal dominant|All ages|607174~210548|Macrocephaly-intellectual disability-autism syndrome|<1 / 1 000 000|Autosomal dominant|Infancy<br>Neonatal|605309~3412|VACTERL with hydrocephalus|<1 / 1 000 000|Autosomal recessive<br>or&nbsp;X-linked recessive|Infancy<br…	het
10	89692908	89692908	C	T	PTEN	exonic	nonsynonymous SNV	ENSG00000171862	rs397514560	ENSG00000171862:ENST00000371953:exon5:c.C392T:p.T131I	PTEN:NM_000314:exon5:c.C392T:p.T131I,PTEN:NM_001304717:exon6:c.C911T:p.T304I	clinvar: Pathogenic	InterVar: Likely pathogenic PVS1=0 PS=[0, 0, 0, 0, 0] PM=[1, 1, 0, 0, 0, 0, 0] PP=[0, 0, 1, 0, 1, 0] BA1=0 BS=[0, 0, 0, 0, 0] BP=[0, 0, 0, 0, 0, 0, 0, 0]	.	.	.	5.987	27.8	0.0	5.09	.	.	.	Dual specificity phosphatase, catalytic domain|Protein-tyrosine phosphatase-like|Tensin phosphatase, lipid phosphatase domain	PTEN:uc001kfb.3:exon5:c.C392T:p.T131I	.	1.018	AFR:.,AMR:.,EAS:.,FIN:.,NFE:.,OTH:.,ASJ:.	601728	153480;155600;158350;176807;275355;276950;605309;607174;608089;613028;	182067;263662;210548;3412;67037;1331;201;2969;65285;404560;618;109;	182067|Glial tumor|1-5 / 10 000|-|-|137800 607248 613028 613029 613030 613031 613032 613033~263662|Familial multiple meningioma|Unknown|Autosomal dominant|All ages|607174~210548|Macrocephaly-intellectual disability-autism syndrome|<1 / 1 000 000|Autosomal dominant|Infancy<br>Neonatal|605309~3412|VACTERL with hydrocephalus|<1 / 1 000 000|Autosomal recessive<br>or&nbsp;X-linked recessive|Infancy<br…	het
10	89692911	89692911	G	A	PTEN	exonic	nonsynonymous SNV	ENSG00000171862	rs121909241	ENSG00000171862:ENST00000371953:exon5:c.G395A:p.G132D	PTEN:NM_000314:exon5:c.G395A:p.G132D,PTEN:NM_001304717:exon6:c.G914A:p.G305D	clinvar: Likely pathogenic|Uncertain significance	InterVar: Likely pathogenic PVS1=0 PS=[0, 0, 0, 0, 0] PM=[1, 1, 0, 0, 0, 0, 0] PP=[0, 0, 1, 0, 1, 0] BA1=0 BS=[0, 0, 0, 0, 0] BP=[0, 0, 0, 0, 0, 0, 0, 0]	.	.	.	6.044	28.0	0.0	5.22	.	.	.	Dual specificity phosphatase, catalytic domain|Protein-tyrosine phosphatase-like|Tensin phosphatase, lipid phosphatase domain	PTEN:uc001kfb.3:exon5:c.G395A:p.G132D	.	0.935	AFR:.,AMR:.,EAS:.,FIN:.,NFE:.,OTH:.,ASJ:.	601728	153480;155600;158350;176807;275355;276950;605309;607174;608089;613028;	182067;263662;210548;3412;67037;1331;201;2969;65285;404560;618;109;	182067|Glial tumor|1-5 / 10 000|-|-|137800 607248 613028 613029 613030 613031 613032 613033~263662|Familial multiple meningioma|Unknown|Autosomal dominant|All ages|607174~210548|Macrocephaly-intellectual disability-autism syndrome|<1 / 1 000 000|Autosomal dominant|Infancy<br>Neonatal|605309~3412|VACTERL with hydrocephalus|<1 / 1 000 000|Autosomal recessive<br>or&nbsp;X-linked recessive|Infancy<br…	het
10	89692923	89692923	G	A	PTEN	exonic	nonsynonymous SNV	ENSG00000171862	rs786204859	ENSG00000171862:ENST00000371953:exon5:c.G407A:p.C136Y	PTEN:NM_000314:exon5:c.G407A:p.C136Y,PTEN:NM_001304717:exon6:c.G926A:p.C309Y	clinvar: Pathogenic|Pathogenic	InterVar: Likely pathogenic PVS1=0 PS=[0, 0, 0, 0, 0] PM=[1, 1, 0, 0, 0, 0, 0] PP=[0, 0, 1, 0, 1, 0] BA1=0 BS=[0, 0, 0, 0, 0] BP=[0, 0, 0, 0, 0, 0, 0, 0]	.	.	.	5.668	26.7	0.008	5.22	.	.	.	Dual specificity phosphatase, catalytic domain|Protein-tyrosine phosphatase-like|Tensin phosphatase, lipid phosphatase domain	PTEN:uc001kfb.3:exon5:c.G407A:p.C136Y	.	1.044	AFR:.,AMR:.,EAS:.,FIN:.,NFE:.,OTH:.,ASJ:.	601728	153480;155600;158350;176807;275355;276950;605309;607174;608089;613028;	182067;263662;210548;3412;67037;1331;201;2969;65285;404560;618;109;	182067|Glial tumor|1-5 / 10 000|-|-|137800 607248 613028 613029 613030 613031 613032 613033~263662|Familial multiple meningioma|Unknown|Autosomal dominant|All ages|607174~210548|Macrocephaly-intellectual disability-autism syndrome|<1 / 1 000 000|Autosomal dominant|Infancy<br>Neonatal|605309~3412|VACTERL with hydrocephalus|<1 / 1 000 000|Autosomal recessive<br>or&nbsp;X-linked recessive|Infancy<br…	het
10	89692957	89692958	GG	A	PTEN	exonic	frameshift substitution	ENSG00000171862	.	ENSG00000171862:ENST00000371953:exon5:c.441_442A	PTEN:NM_000314:exon5:c.441_442A,PTEN:NM_001304717:exon6:c.960_961A	clinvar: Pathogenic	InterVar: Pathogenic PVS1=1 PS=[0, 0, 0, 0, 0] PM=[0, 1, 0, 0, 0, 0, 0] PP=[0, 0, 0, 0, 1, 0] BA1=0 BS=[0, 0, 0, 0, 0] BP=[0, 0, 0, 0, 0, 0, 0, 0]	.	.	.	.	.	.	.	.	.	.	.	PTEN:uc001kfb.3:exon5:c.441_442A	.	.	AFR:.,AMR:.,EAS:.,FIN:.,NFE:.,OTH:.,ASJ:.	601728	153480;155600;158350;176807;275355;276950;605309;607174;608089;613028;	182067;263662;210548;3412;67037;1331;201;2969;65285;404560;618;109;	182067|Glial tumor|1-5 / 10 000|-|-|137800 607248 613028 613029 613030 613031 613032 613033~263662|Familial multiple meningioma|Unknown|Autosomal dominant|All ages|607174~210548|Macrocephaly-intellectual disability-autism syndrome|<1 / 1 000 000|Autosomal dominant|Infancy<br>Neonatal|605309~3412|VACTERL with hydrocephalus|<1 / 1 000 000|Autosomal recessive<br>or&nbsp;X-linked recessive|Infancy<br…	het
10	89692985	89692985	G	T	PTEN	exonic	stopgain	ENSG00000171862	rs121909220	ENSG00000171862:ENST00000371953:exon5:c.G469T:p.E157X	PTEN:NM_000314:exon5:c.G469T:p.E157X,PTEN:NM_001304717:exon6:c.G988T:p.E330X	clinvar: Pathogenic	InterVar: Pathogenic PVS1=1 PS=[0, 0, 0, 0, 0] PM=[0, 1, 0, 0, 0, 0, 0] PP=[0, 0, 1, 0, 1, 0] BA1=0 BS=[0, 0, 0, 0, 0] BP=[0, 0, 0, 0, 0, 0, 0, 0]	.	.	.	12.644	39	.	5.09	.	.	.	Dual specificity phosphatase, catalytic domain|Protein-tyrosine phosphatase-like|Tensin phosphatase, lipid phosphatase domain	PTEN:uc001kfb.3:exon5:c.G469T:p.E157X	.	.	AFR:.,AMR:.,EAS:.,FIN:.,NFE:.,OTH:.,ASJ:.	601728	153480;155600;158350;176807;275355;276950;605309;607174;608089;613028;	182067;263662;210548;3412;67037;1331;201;2969;65285;404560;618;109;	182067|Glial tumor|1-5 / 10 000|-|-|137800 607248 613028 613029 613030 613031 613032 613033~263662|Familial multiple meningioma|Unknown|Autosomal dominant|All ages|607174~210548|Macrocephaly-intellectual disability-autism syndrome|<1 / 1 000 000|Autosomal dominant|Infancy<br>Neonatal|605309~3412|VACTERL with hydrocephalus|<1 / 1 000 000|Autosomal recessive<br>or&nbsp;X-linked recessive|Infancy<br…	het
10	89692993	89692993	G	T	PTEN	exonic	nonsynonymous SNV	ENSG00000171862	.	ENSG00000171862:ENST00000371953:exon5:c.G477T:p.R159S	PTEN:NM_000314:exon5:c.G477T:p.R159S,PTEN:NM_001304717:exon6:c.G996T:p.R332S	clinvar: Pathogenic|Pathogenic	InterVar: Likely pathogenic PVS1=0 PS=[0, 0, 0, 0, 0] PM=[1, 1, 0, 0, 0, 0, 0] PP=[0, 0, 1, 0, 1, 0] BA1=0 BS=[0, 0, 0, 0, 0] BP=[0, 0, 0, 0, 0, 0, 0, 0]	.	.	.	6.313	29.2	0.0	5.09	.	.	.	Dual specificity phosphatase, catalytic domain|Protein-tyrosine phosphatase-like|Tensin phosphatase, lipid phosphatase domain	PTEN:uc001kfb.3:exon5:c.G477T:p.R159S	.	0.921	AFR:.,AMR:.,EAS:.,FIN:.,NFE:.,OTH:.,ASJ:.	601728	153480;155600;158350;176807;275355;276950;605309;607174;608089;613028;	182067;263662;210548;3412;67037;1331;201;2969;65285;404560;618;109;	182067|Glial tumor|1-5 / 10 000|-|-|137800 607248 613028 613029 613030 613031 613032 613033~263662|Familial multiple meningioma|Unknown|Autosomal dominant|All ages|607174~210548|Macrocephaly-intellectual disability-autism syndrome|<1 / 1 000 000|Autosomal dominant|Infancy<br>Neonatal|605309~3412|VACTERL with hydrocephalus|<1 / 1 000 000|Autosomal recessive<br>or&nbsp;X-linked recessive|Infancy<br…	het
10	89693010	89693010	T	G	PTEN	splicing	.	ENSG00000171862	.	.	.	clinvar: Pathogenic	InterVar: Pathogenic PVS1=1 PS=[0, 0, 0, 0, 0] PM=[0, 1, 0, 0, 0, 0, 0] PP=[0, 0, 1, 0, 1, 0] BA1=0 BS=[0, 0, 0, 0, 0] BP=[0, 0, 0, 0, 0, 0, 0, 0]	.	.	.	4.756	24.7	.	5.09	.	1.0000	0.928	.	.	.	.	AFR:.,AMR:.,EAS:.,FIN:.,NFE:.,OTH:.,ASJ:.	601728	153480;155600;158350;176807;275355;276950;605309;607174;608089;613028;	182067;263662;210548;3412;67037;1331;201;2969;65285;404560;618;109;	182067|Glial tumor|1-5 / 10 000|-|-|137800 607248 613028 613029 613030 613031 613032 613033~263662|Familial multiple meningioma|Unknown|Autosomal dominant|All ages|607174~210548|Macrocephaly-intellectual disability-autism syndrome|<1 / 1 000 000|Autosomal dominant|Infancy<br>Neonatal|605309~3412|VACTERL with hydrocephalus|<1 / 1 000 000|Autosomal recessive<br>or&nbsp;X-linked recessive|Infancy<br…	het
10	89711873	89711873	A	G	PTEN	splicing	.	ENSG00000171862	rs587781784	.	.	clinvar: Pathogenic|Pathogenic	InterVar: Pathogenic PVS1=1 PS=[0, 0, 0, 0, 0] PM=[0, 1, 0, 0, 0, 0, 0] PP=[0, 0, 1, 0, 1, 0] BA1=0 BS=[0, 0, 0, 0, 0] BP=[0, 0, 0, 0, 0, 0, 0, 0]	.	.	.	4.752	24.7	.	5.74	.	1.0000	0.93	.	.	.	.	AFR:.,AMR:.,EAS:.,FIN:.,NFE:.,OTH:.,ASJ:.	601728	153480;155600;158350;176807;275355;276950;605309;607174;608089;613028;	182067;263662;210548;3412;67037;1331;201;2969;65285;404560;618;109;	182067|Glial tumor|1-5 / 10 000|-|-|137800 607248 613028 613029 613030 613031 613032 613033~263662|Familial multiple meningioma|Unknown|Autosomal dominant|All ages|607174~210548|Macrocephaly-intellectual disability-autism syndrome|<1 / 1 000 000|Autosomal dominant|Infancy<br>Neonatal|605309~3412|VACTERL with hydrocephalus|<1 / 1 000 000|Autosomal recessive<br>or&nbsp;X-linked recessive|Infancy<br…	het
10	89711882	89711882	C	A	PTEN	exonic	nonsynonymous SNV	ENSG00000171862	rs397514559	ENSG00000171862:ENST00000371953:exon6:c.C500A:p.T167N	PTEN:NM_000314:exon6:c.C500A:p.T167N,PTEN:NM_001304717:exon7:c.C1019A:p.T340N	clinvar: Pathogenic	InterVar: Likely pathogenic PVS1=0 PS=[0, 0, 0, 0, 0] PM=[1, 1, 0, 0, 0, 0, 0] PP=[0, 0, 1, 0, 1, 0] BA1=0 BS=[0, 0, 0, 0, 0] BP=[0, 0, 0, 0, 0, 0, 0, 0]	.	.	.	6.142	28.4	0.0	5.74	.	.	.	Protein-tyrosine phosphatase-like|Tensin phosphatase, lipid phosphatase domain	PTEN:uc001kfb.3:exon6:c.C500A:p.T167N	.	1.095	AFR:.,AMR:.,EAS:.,FIN:.,NFE:.,OTH:.,ASJ:.	601728	153480;155600;158350;176807;275355;276950;605309;607174;608089;613028;	182067;263662;210548;3412;67037;1331;201;2969;65285;404560;618;109;	182067|Glial tumor|1-5 / 10 000|-|-|137800 607248 613028 613029 613030 613031 613032 613033~263662|Familial multiple meningioma|Unknown|Autosomal dominant|All ages|607174~210548|Macrocephaly-intellectual disability-autism syndrome|<1 / 1 000 000|Autosomal dominant|Infancy<br>Neonatal|605309~3412|VACTERL with hydrocephalus|<1 / 1 000 000|Autosomal recessive<br>or&nbsp;X-linked recessive|Infancy<br…	het
10	89711887	89711887	C	-	PTEN	exonic	frameshift deletion	ENSG00000171862	.	ENSG00000171862:ENST00000371953:exon6:c.505delC:p.P169fs	PTEN:NM_000314:exon6:c.505delC:p.P169fs,PTEN:NM_001304717:exon7:c.1024delC:p.P342fs	clinvar: Pathogenic|Pathogenic	InterVar: Pathogenic PVS1=1 PS=[0, 0, 0, 0, 0] PM=[0, 1, 0, 0, 0, 0, 0] PP=[0, 0, 0, 0, 1, 0] BA1=0 BS=[0, 0, 0, 0, 0] BP=[0, 0, 0, 0, 0, 0, 0, 0]	.	.	.	.	.	.	.	.	.	.	.	PTEN:uc001kfb.3:exon6:c.505delC:p.P169fs	.	.	AFR:.,AMR:.,EAS:.,FIN:.,NFE:.,OTH:.,ASJ:.	601728	153480;155600;158350;176807;275355;276950;605309;607174;608089;613028;	182067;263662;210548;3412;67037;1331;201;2969;65285;404560;618;109;	182067|Glial tumor|1-5 / 10 000|-|-|137800 607248 613028 613029 613030 613031 613032 613033~263662|Familial multiple meningioma|Unknown|Autosomal dominant|All ages|607174~210548|Macrocephaly-intellectual disability-autism syndrome|<1 / 1 000 000|Autosomal dominant|Infancy<br>Neonatal|605309~3412|VACTERL with hydrocephalus|<1 / 1 000 000|Autosomal recessive<br>or&nbsp;X-linked recessive|Infancy<br…	het
10	89711892	89711892	T	A	PTEN	exonic	nonsynonymous SNV	ENSG00000171862	rs121909221	ENSG00000171862:ENST00000371953:exon6:c.T510A:p.S170R	PTEN:NM_000314:exon6:c.T510A:p.S170R,PTEN:NM_001304717:exon7:c.T1029A:p.S343R	clinvar: Pathogenic	InterVar: Likely pathogenic PVS1=0 PS=[0, 0, 0, 0, 0] PM=[1, 1, 0, 0, 0, 0, 0] PP=[0, 0, 1, 0, 1, 0] BA1=0 BS=[0, 0, 0, 0, 0] BP=[0, 0, 0, 0, 0, 0, 0, 0]	.	.	.	6.036	28.0	0.0	4.6	.	.	.	Protein-tyrosine phosphatase-like|Tensin phosphatase, lipid phosphatase domain	PTEN:uc001kfb.3:exon6:c.T510A:p.S170R	.	1.127	AFR:.,AMR:.,EAS:.,FIN:.,NFE:.,OTH:.,ASJ:.	601728	153480;155600;158350;176807;275355;276950;605309;607174;608089;613028;	182067;263662;210548;3412;67037;1331;201;2969;65285;404560;618;109;	182067|Glial tumor|1-5 / 10 000|-|-|137800 607248 613028 613029 613030 613031 613032 613033~263662|Familial multiple meningioma|Unknown|Autosomal dominant|All ages|607174~210548|Macrocephaly-intellectual disability-autism syndrome|<1 / 1 000 000|Autosomal dominant|Infancy<br>Neonatal|605309~3412|VACTERL with hydrocephalus|<1 / 1 000 000|Autosomal recessive<br>or&nbsp;X-linked recessive|Infancy<br…	het
10	89711893	89711893	-	A	PTEN	exonic	frameshift insertion	ENSG00000171862	.	ENSG00000171862:ENST00000371953:exon6:c.512dupA:p.Q171fs	PTEN:NM_000314:exon6:c.512dupA:p.Q171fs,PTEN:NM_001304717:exon7:c.1031dupA:p.Q344fs	clinvar: Pathogenic	InterVar: Pathogenic PVS1=1 PS=[0, 0, 0, 0, 0] PM=[0, 1, 0, 0, 0, 0, 0] PP=[0, 0, 0, 0, 1, 0] BA1=0 BS=[0, 0, 0, 0, 0] BP=[0, 0, 0, 0, 0, 0, 0, 0]	.	.	.	.	.	.	.	.	.	.	.	PTEN:uc001kfb.3:exon6:c.512dupA:p.Q171fs	.	.	AFR:.,AMR:.,EAS:.,FIN:.,NFE:.,OTH:.,ASJ:.	601728	153480;155600;158350;176807;275355;276950;605309;607174;608089;613028;	182067;263662;210548;3412;67037;1331;201;2969;65285;404560;618;109;	182067|Glial tumor|1-5 / 10 000|-|-|137800 607248 613028 613029 613030 613031 613032 613033~263662|Familial multiple meningioma|Unknown|Autosomal dominant|All ages|607174~210548|Macrocephaly-intellectual disability-autism syndrome|<1 / 1 000 000|Autosomal dominant|Infancy<br>Neonatal|605309~3412|VACTERL with hydrocephalus|<1 / 1 000 000|Autosomal recessive<br>or&nbsp;X-linked recessive|Infancy<br…	het
10	89711893	89711893	C	T	PTEN	exonic	stopgain	ENSG00000171862	rs786204864	ENSG00000171862:ENST00000371953:exon6:c.C511T:p.Q171X	PTEN:NM_000314:exon6:c.C511T:p.Q171X,PTEN:NM_001304717:exon7:c.C1030T:p.Q344X	clinvar: Pathogenic|Pathogenic|Pathogenic|Pathogenic	InterVar: Pathogenic PVS1=1 PS=[0, 0, 0, 0, 0] PM=[0, 1, 0, 0, 0, 0, 0] PP=[0, 0, 1, 0, 1, 0] BA1=0 BS=[0, 0, 0, 0, 0] BP=[0, 0, 0, 0, 0, 0, 0, 0]	.	.	.	13.073	41	.	5.74	.	.	.	Protein-tyrosine phosphatase-like|Tensin phosphatase, lipid phosphatase domain	PTEN:uc001kfb.3:exon6:c.C511T:p.Q171X	.	.	AFR:.,AMR:.,EAS:.,FIN:.,NFE:.,OTH:.,ASJ:.	601728	153480;155600;158350;176807;275355;276950;605309;607174;608089;613028;	182067;263662;210548;3412;67037;1331;201;2969;65285;404560;618;109;	182067|Glial tumor|1-5 / 10 000|-|-|137800 607248 613028 613029 613030 613031 613032 613033~263662|Familial multiple meningioma|Unknown|Autosomal dominant|All ages|607174~210548|Macrocephaly-intellectual disability-autism syndrome|<1 / 1 000 000|Autosomal dominant|Infancy<br>Neonatal|605309~3412|VACTERL with hydrocephalus|<1 / 1 000 000|Autosomal recessive<br>or&nbsp;X-linked recessive|Infancy<br…	het
10	89711899	89711899	C	T	PTEN	exonic	nonsynonymous SNV	ENSG00000171862	rs121913293	ENSG00000171862:ENST00000371953:exon6:c.C517T:p.R173C	PTEN:NM_000314:exon6:c.C517T:p.R173C,PTEN:NM_001304717:exon7:c.C1036T:p.R346C	clinvar: Pathogenic|Likely pathogenic|Likely pathogenic|Pathogenic	InterVar: Likely pathogenic PVS1=0 PS=[0, 0, 0, 0, 0] PM=[1, 1, 0, 0, 0, 0, 0] PP=[0, 0, 1, 0, 1, 0] BA1=0 BS=[0, 0, 0, 0, 0] BP=[0, 0, 0, 0, 0, 0, 0, 0]	.	.	.	7.686	35	0.0	5.74	.	.	.	Protein-tyrosine phosphatase-like|Tensin phosphatase, lipid phosphatase domain	PTEN:uc001kfb.3:exon6:c.C517T:p.R173C	.	1.058	AFR:.,AMR:.,EAS:.,FIN:.,NFE:.,OTH:.,ASJ:.	601728	153480;155600;158350;176807;275355;276950;605309;607174;608089;613028;	182067;263662;210548;3412;67037;1331;201;2969;65285;404560;618;109;	182067|Glial tumor|1-5 / 10 000|-|-|137800 607248 613028 613029 613030 613031 613032 613033~263662|Familial multiple meningioma|Unknown|Autosomal dominant|All ages|607174~210548|Macrocephaly-intellectual disability-autism syndrome|<1 / 1 000 000|Autosomal dominant|Infancy<br>Neonatal|605309~3412|VACTERL with hydrocephalus|<1 / 1 000 000|Autosomal recessive<br>or&nbsp;X-linked recessive|Infancy<br…	het
10	89711902	89711902	T	A	PTEN	exonic	nonsynonymous SNV	ENSG00000171862	rs587782316	ENSG00000171862:ENST00000371953:exon6:c.T520A:p.Y174N	PTEN:NM_000314:exon6:c.T520A:p.Y174N,PTEN:NM_001304717:exon7:c.T1039A:p.Y347N	clinvar: Likely pathogenic	InterVar: Likely pathogenic PVS1=0 PS=[0, 0, 0, 0, 0] PM=[1, 1, 0, 0, 0, 0, 0] PP=[0, 0, 1, 0, 1, 0] BA1=0 BS=[0, 0, 0, 0, 0] BP=[0, 0, 0, 0, 0, 0, 0, 0]	.	.	.	6.120	28.3	0.0	5.74	.	.	.	Protein-tyrosine phosphatase-like|Tensin phosphatase, lipid phosphatase domain	PTEN:uc001kfb.3:exon6:c.T520A:p.Y174N	.	1.046	AFR:.,AMR:.,EAS:.,FIN:.,NFE:.,OTH:.,ASJ:.	601728	153480;155600;158350;176807;275355;276950;605309;607174;608089;613028;	182067;263662;210548;3412;67037;1331;201;2969;65285;404560;618;109;	182067|Glial tumor|1-5 / 10 000|-|-|137800 607248 613028 613029 613030 613031 613032 613033~263662|Familial multiple meningioma|Unknown|Autosomal dominant|All ages|607174~210548|Macrocephaly-intellectual disability-autism syndrome|<1 / 1 000 000|Autosomal dominant|Infancy<br>Neonatal|605309~3412|VACTERL with hydrocephalus|<1 / 1 000 000|Autosomal recessive<br>or&nbsp;X-linked recessive|Infancy<br…	het
10	89711903	89711903	A	G	PTEN	exonic	nonsynonymous SNV	ENSG00000171862	rs864622341	ENSG00000171862:ENST00000371953:exon6:c.A521G:p.Y174C	PTEN:NM_000314:exon6:c.A521G:p.Y174C,PTEN:NM_001304717:exon7:c.A1040G:p.Y347C	clinvar: Uncertain significance|Uncertain significance	InterVar: Uncertain significance PVS1=0 PS=[0, 0, 0, 0, 0] PM=[1, 1, 0, 0, 0, 0, 0] PP=[0, 0, 1, 0, 0, 0] BA1=0 BS=[0, 0, 0, 0, 0] BP=[0, 0, 0, 0, 0, 0, 0, 0]	.	.	.	5.748	27.0	0.0	5.74	.	.	.	Protein-tyrosine phosphatase-like|Tensin phosphatase, lipid phosphatase domain	PTEN:uc001kfb.3:exon6:c.A521G:p.Y174C	.	1.042	AFR:.,AMR:.,EAS:.,FIN:.,NFE:.,OTH:.,ASJ:.	601728	153480;155600;158350;176807;275355;276950;605309;607174;608089;613028;	182067;263662;210548;3412;67037;1331;201;2969;65285;404560;618;109;	182067|Glial tumor|1-5 / 10 000|-|-|137800 607248 613028 613029 613030 613031 613032 613033~263662|Familial multiple meningioma|Unknown|Autosomal dominant|All ages|607174~210548|Macrocephaly-intellectual disability-autism syndrome|<1 / 1 000 000|Autosomal dominant|Infancy<br>Neonatal|605309~3412|VACTERL with hydrocephalus|<1 / 1 000 000|Autosomal recessive<br>or&nbsp;X-linked recessive|Infancy<br…	het
10	89711916	89711917	TA	AT	PTEN	exonic	nonframeshift substitution	ENSG00000171862	rs397515374	ENSG00000171862:ENST00000371953:exon6:c.534_535AT	PTEN:NM_000314:exon6:c.534_535AT,PTEN:NM_001304717:exon7:c.1053_1054AT	clinvar: Pathogenic	InterVar: Uncertain significance PVS1=0 PS=[0, 0, 0, 0, 0] PM=[0, 1, 0, 0, 0, 0, 0] PP=[0, 0, 0, 0, 1, 0] BA1=0 BS=[0, 0, 0, 0, 0] BP=[0, 0, 0, 0, 0, 0, 0, 0]	.	.	.	.	.	.	.	.	.	.	.	PTEN:uc001kfb.3:exon6:c.534_535AT	.	.	AFR:.,AMR:.,EAS:.,FIN:.,NFE:.,OTH:.,ASJ:.	601728	153480;155600;158350;176807;275355;276950;605309;607174;608089;613028;	182067;263662;210548;3412;67037;1331;201;2969;65285;404560;618;109;	182067|Glial tumor|1-5 / 10 000|-|-|137800 607248 613028 613029 613030 613031 613032 613033~263662|Familial multiple meningioma|Unknown|Autosomal dominant|All ages|607174~210548|Macrocephaly-intellectual disability-autism syndrome|<1 / 1 000 000|Autosomal dominant|Infancy<br>Neonatal|605309~3412|VACTERL with hydrocephalus|<1 / 1 000 000|Autosomal recessive<br>or&nbsp;X-linked recessive|Infancy<br…	het
10	89711927	89711927	T	C	PTEN	exonic	nonsynonymous SNV	ENSG00000171862	rs794729664	ENSG00000171862:ENST00000371953:exon6:c.T545C:p.L182S	PTEN:NM_000314:exon6:c.T545C:p.L182S,PTEN:NM_001304717:exon7:c.T1064C:p.L355S	clinvar: Pathogenic	InterVar: Likely pathogenic PVS1=0 PS=[0, 0, 0, 0, 0] PM=[1, 1, 0, 0, 0, 0, 0] PP=[0, 0, 1, 0, 1, 0] BA1=0 BS=[0, 0, 0, 0, 0] BP=[0, 0, 0, 0, 0, 0, 0, 0]	.	.	.	5.417	26.0	0.002	5.73	.	.	.	Protein-tyrosine phosphatase-like|Tensin phosphatase, lipid phosphatase domain	PTEN:uc001kfb.3:exon6:c.T545C:p.L182S	.	1.089	AFR:.,AMR:.,EAS:.,FIN:.,NFE:.,OTH:.,ASJ:.	601728	153480;155600;158350;176807;275355;276950;605309;607174;608089;613028;	182067;263662;210548;3412;67037;1331;201;2969;65285;404560;618;109;	182067|Glial tumor|1-5 / 10 000|-|-|137800 607248 613028 613029 613030 613031 613032 613033~263662|Familial multiple meningioma|Unknown|Autosomal dominant|All ages|607174~210548|Macrocephaly-intellectual disability-autism syndrome|<1 / 1 000 000|Autosomal dominant|Infancy<br>Neonatal|605309~3412|VACTERL with hydrocephalus|<1 / 1 000 000|Autosomal recessive<br>or&nbsp;X-linked recessive|Infancy<br…	het
10	89711946	89711946	T	A	PTEN	exonic	stopgain	ENSG00000171862	rs606231170	ENSG00000171862:ENST00000371953:exon6:c.T564A:p.Y188X	PTEN:NM_000314:exon6:c.T564A:p.Y188X,PTEN:NM_001304717:exon7:c.T1083A:p.Y361X	clinvar: Pathogenic	InterVar: Pathogenic PVS1=1 PS=[0, 0, 0, 0, 0] PM=[0, 1, 0, 0, 0, 0, 0] PP=[0, 0, 0, 0, 1, 0] BA1=0 BS=[0, 0, 0, 0, 0] BP=[0, 0, 0, 0, 0, 0, 0, 0]	.	.	.	9.661	36	.	1.78	.	.	.	C2 domain|Protein-tyrosine phosphatase-like|Tensin phosphatase, C2 domain	PTEN:uc001kfb.3:exon6:c.T564A:p.Y188X	.	.	AFR:.,AMR:.,EAS:.,FIN:.,NFE:.,OTH:.,ASJ:.	601728	153480;155600;158350;176807;275355;276950;605309;607174;608089;613028;	182067;263662;210548;3412;67037;1331;201;2969;65285;404560;618;109;	182067|Glial tumor|1-5 / 10 000|-|-|137800 607248 613028 613029 613030 613031 613032 613033~263662|Familial multiple meningioma|Unknown|Autosomal dominant|All ages|607174~210548|Macrocephaly-intellectual disability-autism syndrome|<1 / 1 000 000|Autosomal dominant|Infancy<br>Neonatal|605309~3412|VACTERL with hydrocephalus|<1 / 1 000 000|Autosomal recessive<br>or&nbsp;X-linked recessive|Infancy<br…	het
10	89711968	89711968	C	-	PTEN	exonic	frameshift deletion	ENSG00000171862	.	ENSG00000171862:ENST00000371953:exon6:c.586delC:p.H196fs	PTEN:NM_000314:exon6:c.586delC:p.H196fs,PTEN:NM_001304717:exon7:c.1105delC:p.H369fs	clinvar: Pathogenic	InterVar: Pathogenic PVS1=1 PS=[0, 0, 0, 0, 0] PM=[0, 1, 0, 0, 0, 0, 0] PP=[0, 0, 0, 0, 1, 0] BA1=0 BS=[0, 0, 0, 0, 0] BP=[0, 0, 0, 0, 0, 0, 0, 0]	.	.	.	.	.	.	.	.	.	.	.	PTEN:uc001kfb.3:exon6:c.586delC:p.H196fs	.	.	AFR:.,AMR:.,EAS:.,FIN:.,NFE:.,OTH:.,ASJ:.	601728	153480;155600;158350;176807;275355;276950;605309;607174;608089;613028;	182067;263662;210548;3412;67037;1331;201;2969;65285;404560;618;109;	182067|Glial tumor|1-5 / 10 000|-|-|137800 607248 613028 613029 613030 613031 613032 613033~263662|Familial multiple meningioma|Unknown|Autosomal dominant|All ages|607174~210548|Macrocephaly-intellectual disability-autism syndrome|<1 / 1 000 000|Autosomal dominant|Infancy<br>Neonatal|605309~3412|VACTERL with hydrocephalus|<1 / 1 000 000|Autosomal recessive<br>or&nbsp;X-linked recessive|Infancy<br…	het
10	89712021	89712021	G	C	PTEN	intronic	.	ENSG00000171862	.	.	.	clinvar: UNK	InterVar: Uncertain significance PVS1=0 PS=[0, 0, 0, 0, 0] PM=[0, 1, 0, 0, 0, 0, 0] PP=[0, 0, 1, 0, 0, 0] BA1=0 BS=[0, 0, 0, 0, 0] BP=[0, 0, 0, 0, 0, 0, 0, 0]	.	.	.	.	.	.	.	.	1.0000	0.966	.	.	.	.	AFR:.,AMR:.,EAS:.,FIN:.,NFE:.,OTH:.,ASJ:.	601728	153480;155600;158350;176807;275355;276950;605309;607174;608089;613028;	182067;263662;210548;3412;67037;1331;201;2969;65285;404560;618;109;	182067|Glial tumor|1-5 / 10 000|-|-|137800 607248 613028 613029 613030 613031 613032 613033~263662|Familial multiple meningioma|Unknown|Autosomal dominant|All ages|607174~210548|Macrocephaly-intellectual disability-autism syndrome|<1 / 1 000 000|Autosomal dominant|Infancy<br>Neonatal|605309~3412|VACTERL with hydrocephalus|<1 / 1 000 000|Autosomal recessive<br>or&nbsp;X-linked recessive|Infancy<br…	het
10	89717626	89717626	C	T	PTEN	exonic	synonymous SNV	ENSG00000171862	.	ENSG00000171862:ENST00000371953:exon7:c.C651T:p.V217V	PTEN:NM_000314:exon7:c.C651T:p.V217V,PTEN:NM_001304718:exon7:c.C60T:p.V20V,PTEN:NM_001304717:exon8:c.C1170T:p.V390V	clinvar: Benign	InterVar: Likely benign PVS1=0 PS=[0, 0, 0, 0, 0] PM=[0, 1, 0, 0, 0, 0, 0] PP=[0, 0, 0, 0, 0, 0] BA1=0 BS=[0, 0, 0, 0, 0] BP=[0, 0, 0, 1, 0, 1, 1, 0]	.	.	.	.	.	.	.	.	.	.	.	PTEN:uc001kfb.3:exon7:c.C651T:p.V217V	.	.	AFR:.,AMR:.,EAS:.,FIN:.,NFE:.,OTH:.,ASJ:.	601728	153480;155600;158350;176807;275355;276950;605309;607174;608089;613028;	182067;263662;210548;3412;67037;1331;201;2969;65285;404560;618;109;	182067|Glial tumor|1-5 / 10 000|-|-|137800 607248 613028 613029 613030 613031 613032 613033~263662|Familial multiple meningioma|Unknown|Autosomal dominant|All ages|607174~210548|Macrocephaly-intellectual disability-autism syndrome|<1 / 1 000 000|Autosomal dominant|Infancy<br>Neonatal|605309~3412|VACTERL with hydrocephalus|<1 / 1 000 000|Autosomal recessive<br>or&nbsp;X-linked recessive|Infancy<br…	het
10	89717671	89717671	A	-	PTEN	exonic	frameshift deletion	ENSG00000171862	.	ENSG00000171862:ENST00000371953:exon7:c.696delA:p.T232fs	PTEN:NM_000314:exon7:c.696delA:p.T232fs,PTEN:NM_001304718:exon7:c.105delA:p.T35fs,PTEN:NM_001304717:exon8:c.1215delA:p.T405fs	clinvar: Pathogenic	InterVar: Pathogenic PVS1=1 PS=[0, 0, 0, 0, 0] PM=[0, 1, 0, 0, 0, 0, 0] PP=[0, 0, 0, 0, 1, 0] BA1=0 BS=[0, 0, 0, 0, 0] BP=[0, 0, 0, 0, 0, 0, 0, 0]	.	.	.	.	.	.	.	.	.	.	.	PTEN:uc001kfb.3:exon7:c.696delA:p.T232fs	.	.	AFR:.,AMR:.,EAS:.,FIN:.,NFE:.,OTH:.,ASJ:.	601728	153480;155600;158350;176807;275355;276950;605309;607174;608089;613028;	182067;263662;210548;3412;67037;1331;201;2969;65285;404560;618;109;	182067|Glial tumor|1-5 / 10 000|-|-|137800 607248 613028 613029 613030 613031 613032 613033~263662|Familial multiple meningioma|Unknown|Autosomal dominant|All ages|607174~210548|Macrocephaly-intellectual disability-autism syndrome|<1 / 1 000 000|Autosomal dominant|Infancy<br>Neonatal|605309~3412|VACTERL with hydrocephalus|<1 / 1 000 000|Autosomal recessive<br>or&nbsp;X-linked recessive|Infancy<br…	het
10	89717673	89717673	G	A	PTEN	exonic	nonsynonymous SNV	ENSG00000171862	rs770025422	ENSG00000171862:ENST00000371953:exon7:c.G698A:p.R233Q	PTEN:NM_000314:exon7:c.G698A:p.R233Q,PTEN:NM_001304718:exon7:c.G107A:p.R36Q,PTEN:NM_001304717:exon8:c.G1217A:p.R406Q	clinvar: Likely pathogenic|Likely pathogenic|Likely pathogenic|Likely pathogenic|Likely pathogenic|Likely pathogenic|Likely pathogenic|Likely pathogenic|Uncertain significance	InterVar: Uncertain significance PVS1=0 PS=[0, 0, 0, 0, 0] PM=[1, 1, 0, 0, 0, 0, 0] PP=[0, 0, 0, 0, 1, 0] BA1=0 BS=[0, 0, 0, 0, 0] BP=[0, 0, 0, 0, 0, 0, 0, 0]	.	.	.	3.977	23.6	0.101	5.15	.	.	.	C2 domain|Tensin phosphatase, C2 domain	PTEN:uc001kfb.3:exon7:c.G698A:p.R233Q	.	-0.158	AFR:.,AMR:.,EAS:.,FIN:.,NFE:.,OTH:.,ASJ:.	601728	153480;155600;158350;176807;275355;276950;605309;607174;608089;613028;	182067;263662;210548;3412;67037;1331;201;2969;65285;404560;618;109;	182067|Glial tumor|1-5 / 10 000|-|-|137800 607248 613028 613029 613030 613031 613032 613033~263662|Familial multiple meningioma|Unknown|Autosomal dominant|All ages|607174~210548|Macrocephaly-intellectual disability-autism syndrome|<1 / 1 000 000|Autosomal dominant|Infancy<br>Neonatal|605309~3412|VACTERL with hydrocephalus|<1 / 1 000 000|Autosomal recessive<br>or&nbsp;X-linked recessive|Infancy<br…	het
10	89717675	89717675	C	T	PTEN	exonic	nonsynonymous SNV	ENSG00000171862	rs786201730	ENSG00000171862:ENST00000371953:exon7:c.C700T:p.R234W	PTEN:NM_000314:exon7:c.C700T:p.R234W,PTEN:NM_001304718:exon7:c.C109T:p.R37W,PTEN:NM_001304717:exon8:c.C1219T:p.R407W	clinvar: Uncertain significance|Uncertain significance|Likely pathogenic	InterVar: Likely pathogenic PVS1=0 PS=[0, 0, 0, 0, 0] PM=[1, 1, 0, 0, 0, 0, 0] PP=[0, 0, 1, 0, 1, 0] BA1=0 BS=[0, 0, 0, 0, 0] BP=[0, 0, 0, 0, 0, 0, 0, 0]	.	.	.	4.717	24.6	0.081	5.15	.	.	.	C2 domain|Tensin phosphatase, C2 domain	PTEN:uc001kfb.3:exon7:c.C700T:p.R234W	.	0.478	AFR:.,AMR:.,EAS:.,FIN:.,NFE:.,OTH:.,ASJ:.	601728	153480;155600;158350;176807;275355;276950;605309;607174;608089;613028;	182067;263662;210548;3412;67037;1331;201;2969;65285;404560;618;109;	182067|Glial tumor|1-5 / 10 000|-|-|137800 607248 613028 613029 613030 613031 613032 613033~263662|Familial multiple meningioma|Unknown|Autosomal dominant|All ages|607174~210548|Macrocephaly-intellectual disability-autism syndrome|<1 / 1 000 000|Autosomal dominant|Infancy<br>Neonatal|605309~3412|VACTERL with hydrocephalus|<1 / 1 000 000|Autosomal recessive<br>or&nbsp;X-linked recessive|Infancy<br…	het
10	89717676	89717676	G	A	PTEN	exonic	nonsynonymous SNV	ENSG00000171862	rs121909235	ENSG00000171862:ENST00000371953:exon7:c.G701A:p.R234Q	PTEN:NM_000314:exon7:c.G701A:p.R234Q,PTEN:NM_001304718:exon7:c.G110A:p.R37Q,PTEN:NM_001304717:exon8:c.G1220A:p.R407Q	clinvar: other|Pathogenic	InterVar: Likely pathogenic PVS1=0 PS=[0, 0, 0, 0, 0] PM=[1, 1, 0, 0, 0, 0, 0] PP=[0, 0, 1, 0, 1, 0] BA1=0 BS=[0, 0, 0, 0, 0] BP=[0, 0, 0, 0, 0, 0, 0, 0]	.	.	.	4.045	23.7	0.094	5.15	.	.	.	C2 domain|Tensin phosphatase, C2 domain	PTEN:uc001kfb.3:exon7:c.G701A:p.R234Q	.	0.267	AFR:.,AMR:.,EAS:.,FIN:.,NFE:.,OTH:.,ASJ:.	601728	153480;155600;158350;176807;275355;276950;605309;607174;608089;613028;	182067;263662;210548;3412;67037;1331;201;2969;65285;404560;618;109;	182067|Glial tumor|1-5 / 10 000|-|-|137800 607248 613028 613029 613030 613031 613032 613033~263662|Familial multiple meningioma|Unknown|Autosomal dominant|All ages|607174~210548|Macrocephaly-intellectual disability-autism syndrome|<1 / 1 000 000|Autosomal dominant|Infancy<br>Neonatal|605309~3412|VACTERL with hydrocephalus|<1 / 1 000 000|Autosomal recessive<br>or&nbsp;X-linked recessive|Infancy<br…	het
10	89717690	89717690	A	G	PTEN	exonic	nonsynonymous SNV	ENSG00000171862	rs786201758	ENSG00000171862:ENST00000371953:exon7:c.A715G:p.M239V	PTEN:NM_000314:exon7:c.A715G:p.M239V,PTEN:NM_001304718:exon7:c.A124G:p.M42V,PTEN:NM_001304717:exon8:c.A1234G:p.M412V	clinvar: Uncertain significance|Uncertain significance	InterVar: Uncertain significance PVS1=0 PS=[0, 0, 0, 0, 0] PM=[1, 1, 0, 0, 0, 0, 0] PP=[0, 0, 0, 0, 0, 0] BA1=0 BS=[0, 0, 0, 0, 0] BP=[0, 0, 0, 0, 0, 0, 0, 0]	.	.	.	0.777	9.319	0.844	5.15	.	.	.	C2 domain|Tensin phosphatase, C2 domain	PTEN:uc001kfb.3:exon7:c.A715G:p.M239V	.	-0.553	AFR:.,AMR:.,EAS:.,FIN:.,NFE:.,OTH:.,ASJ:.	601728	153480;155600;158350;176807;275355;276950;605309;607174;608089;613028;	182067;263662;210548;3412;67037;1331;201;2969;65285;404560;618;109;	182067|Glial tumor|1-5 / 10 000|-|-|137800 607248 613028 613029 613030 613031 613032 613033~263662|Familial multiple meningioma|Unknown|Autosomal dominant|All ages|607174~210548|Macrocephaly-intellectual disability-autism syndrome|<1 / 1 000 000|Autosomal dominant|Infancy<br>Neonatal|605309~3412|VACTERL with hydrocephalus|<1 / 1 000 000|Autosomal recessive<br>or&nbsp;X-linked recessive|Infancy<br…	het
10	89717697	89717697	T	C	PTEN	exonic	nonsynonymous SNV	ENSG00000171862	rs121909240	ENSG00000171862:ENST00000371953:exon7:c.T722C:p.F241S	PTEN:NM_000314:exon7:c.T722C:p.F241S,PTEN:NM_001304718:exon7:c.T131C:p.F44S,PTEN:NM_001304717:exon8:c.T1241C:p.F414S	clinvar: Pathogenic	InterVar: Likely pathogenic PVS1=0 PS=[0, 0, 0, 0, 0] PM=[1, 1, 0, 0, 0, 0, 0] PP=[0, 0, 1, 0, 1, 0] BA1=0 BS=[0, 0, 0, 0, 0] BP=[0, 0, 0, 0, 0, 0, 0, 0]	.	.	.	2.840	21.6	0.14	5.15	.	.	.	C2 domain|Tensin phosphatase, C2 domain	PTEN:uc001kfb.3:exon7:c.T722C:p.F241S	.	0.007	AFR:.,AMR:.,EAS:.,FIN:.,NFE:.,OTH:.,ASJ:.	601728	153480;155600;158350;176807;275355;276950;605309;607174;608089;613028;	182067;263662;210548;3412;67037;1331;201;2969;65285;404560;618;109;	182067|Glial tumor|1-5 / 10 000|-|-|137800 607248 613028 613029 613030 613031 613032 613033~263662|Familial multiple meningioma|Unknown|Autosomal dominant|All ages|607174~210548|Macrocephaly-intellectual disability-autism syndrome|<1 / 1 000 000|Autosomal dominant|Infancy<br>Neonatal|605309~3412|VACTERL with hydrocephalus|<1 / 1 000 000|Autosomal recessive<br>or&nbsp;X-linked recessive|Infancy<br…	het
10	89717715	89717715	T	C	PTEN	exonic	nonsynonymous SNV	ENSG00000171862	.	ENSG00000171862:ENST00000371953:exon7:c.T740C:p.L247S	PTEN:NM_000314:exon7:c.T740C:p.L247S,PTEN:NM_001304718:exon7:c.T149C:p.L50S,PTEN:NM_001304717:exon8:c.T1259C:p.L420S	clinvar: Pathogenic	InterVar: Likely pathogenic PVS1=0 PS=[0, 0, 0, 0, 0] PM=[1, 1, 0, 0, 0, 0, 0] PP=[0, 0, 1, 0, 1, 0] BA1=0 BS=[0, 0, 0, 0, 0] BP=[0, 0, 0, 0, 0, 0, 0, 0]	.	.	.	5.509	26.3	0.002	5.15	.	.	.	C2 domain|Tensin phosphatase, C2 domain	PTEN:uc001kfb.3:exon7:c.T740C:p.L247S	.	0.692	AFR:.,AMR:.,EAS:.,FIN:.,NFE:.,OTH:.,ASJ:.	601728	153480;155600;158350;176807;275355;276950;605309;607174;608089;613028;	182067;263662;210548;3412;67037;1331;201;2969;65285;404560;618;109;	182067|Glial tumor|1-5 / 10 000|-|-|137800 607248 613028 613029 613030 613031 613032 613033~263662|Familial multiple meningioma|Unknown|Autosomal dominant|All ages|607174~210548|Macrocephaly-intellectual disability-autism syndrome|<1 / 1 000 000|Autosomal dominant|Infancy<br>Neonatal|605309~3412|VACTERL with hydrocephalus|<1 / 1 000 000|Autosomal recessive<br>or&nbsp;X-linked recessive|Infancy<br…	het
10	89717730	89717730	A	G	PTEN	exonic	nonsynonymous SNV	ENSG00000171862	rs121909239	ENSG00000171862:ENST00000371953:exon7:c.A755G:p.D252G	PTEN:NM_000314:exon7:c.A755G:p.D252G,PTEN:NM_001304718:exon7:c.A164G:p.D55G,PTEN:NM_001304717:exon8:c.A1274G:p.D425G	clinvar: Pathogenic	InterVar: Likely pathogenic PVS1=0 PS=[0, 0, 0, 0, 0] PM=[1, 1, 0, 0, 0, 0, 0] PP=[0, 0, 1, 0, 1, 0] BA1=0 BS=[0, 0, 0, 0, 0] BP=[0, 0, 0, 0, 0, 0, 0, 0]	.	.	.	6.104	28.3	0.0	5.15	.	.	.	C2 domain|Tensin phosphatase, C2 domain	PTEN:uc001kfb.3:exon7:c.A755G:p.D252G	.	1.079	AFR:.,AMR:.,EAS:.,FIN:.,NFE:.,OTH:.,ASJ:.	601728	153480;155600;158350;176807;275355;276950;605309;607174;608089;613028;	182067;263662;210548;3412;67037;1331;201;2969;65285;404560;618;109;	182067|Glial tumor|1-5 / 10 000|-|-|137800 607248 613028 613029 613030 613031 613032 613033~263662|Familial multiple meningioma|Unknown|Autosomal dominant|All ages|607174~210548|Macrocephaly-intellectual disability-autism syndrome|<1 / 1 000 000|Autosomal dominant|Infancy<br>Neonatal|605309~3412|VACTERL with hydrocephalus|<1 / 1 000 000|Autosomal recessive<br>or&nbsp;X-linked recessive|Infancy<br…	het
10	89717735	89717739	AAAGT	-	PTEN	exonic	frameshift deletion	ENSG00000171862	rs606231169	ENSG00000171862:ENST00000371953:exon7:c.760_764del:p.K254fs	PTEN:NM_000314:exon7:c.760_764del:p.K254fs,PTEN:NM_001304718:exon7:c.169_173del:p.K57fs,PTEN:NM_001304717:exon8:c.1279_1283del:p.K427fs	clinvar: Pathogenic	InterVar: Pathogenic PVS1=1 PS=[0, 0, 0, 0, 0] PM=[0, 1, 0, 0, 0, 0, 0] PP=[0, 0, 0, 0, 1, 0] BA1=0 BS=[0, 0, 0, 0, 0] BP=[0, 0, 0, 0, 0, 0, 0, 0]	.	.	.	.	.	.	.	.	.	.	.	PTEN:uc001kfb.3:exon7:c.760_764del:p.K254fs	.	.	AFR:.,AMR:.,EAS:.,FIN:.,NFE:.,OTH:.,ASJ:.	601728	153480;155600;158350;176807;275355;276950;605309;607174;608089;613028;	182067;263662;210548;3412;67037;1331;201;2969;65285;404560;618;109;	182067|Glial tumor|1-5 / 10 000|-|-|137800 607248 613028 613029 613030 613031 613032 613033~263662|Familial multiple meningioma|Unknown|Autosomal dominant|All ages|607174~210548|Macrocephaly-intellectual disability-autism syndrome|<1 / 1 000 000|Autosomal dominant|Infancy<br>Neonatal|605309~3412|VACTERL with hydrocephalus|<1 / 1 000 000|Autosomal recessive<br>or&nbsp;X-linked recessive|Infancy<br…	het
10	89717741	89717741	G	T	PTEN	exonic	stopgain	ENSG00000171862	rs121909228	ENSG00000171862:ENST00000371953:exon7:c.G766T:p.E256X	PTEN:NM_000314:exon7:c.G766T:p.E256X,PTEN:NM_001304718:exon7:c.G175T:p.E59X,PTEN:NM_001304717:exon8:c.G1285T:p.E429X	clinvar: Pathogenic	InterVar: Pathogenic PVS1=1 PS=[0, 0, 0, 0, 0] PM=[0, 1, 0, 0, 0, 0, 0] PP=[0, 0, 1, 0, 1, 0] BA1=0 BS=[0, 0, 0, 0, 0] BP=[0, 0, 0, 0, 0, 0, 0, 0]	.	.	.	13.660	43	.	5.15	.	.	.	C2 domain|Tensin phosphatase, C2 domain	PTEN:uc001kfb.3:exon7:c.G766T:p.E256X	.	.	AFR:.,AMR:.,EAS:.,FIN:.,NFE:.,OTH:.,ASJ:.	601728	153480;155600;158350;176807;275355;276950;605309;607174;608089;613028;	182067;263662;210548;3412;67037;1331;201;2969;65285;404560;618;109;	182067|Glial tumor|1-5 / 10 000|-|-|137800 607248 613028 613029 613030 613031 613032 613033~263662|Familial multiple meningioma|Unknown|Autosomal dominant|All ages|607174~210548|Macrocephaly-intellectual disability-autism syndrome|<1 / 1 000 000|Autosomal dominant|Infancy<br>Neonatal|605309~3412|VACTERL with hydrocephalus|<1 / 1 000 000|Autosomal recessive<br>or&nbsp;X-linked recessive|Infancy<br…	het
10	89717799	89717799	G	A	PTEN	intronic	.	ENSG00000171862	rs116160352	.	.	clinvar: Benign|Likely benign	InterVar: Uncertain significance PVS1=0 PS=[0, 0, 0, 0, 0] PM=[0, 1, 0, 0, 0, 0, 0] PP=[0, 0, 0, 0, 0, 0] BA1=0 BS=[0, 0, 0, 0, 0] BP=[0, 0, 0, 0, 0, 1, 0, 0]	0.0006	0.0012	0.000798722	.	.	.	.	.	.	.	.	.	.	.	AFR:0.0019,AMR:0,EAS:0,FIN:0,NFE:0.0001,OTH:0,ASJ:0	601728	153480;155600;158350;176807;275355;276950;605309;607174;608089;613028;	182067;263662;210548;3412;67037;1331;201;2969;65285;404560;618;109;	182067|Glial tumor|1-5 / 10 000|-|-|137800 607248 613028 613029 613030 613031 613032 613033~263662|Familial multiple meningioma|Unknown|Autosomal dominant|All ages|607174~210548|Macrocephaly-intellectual disability-autism syndrome|<1 / 1 000 000|Autosomal dominant|Infancy<br>Neonatal|605309~3412|VACTERL with hydrocephalus|<1 / 1 000 000|Autosomal recessive<br>or&nbsp;X-linked recessive|Infancy<br…	het
10	89720649	89720649	A	T	PTEN	splicing	.	ENSG00000171862	rs587782455	.	.	clinvar: Pathogenic|Pathogenic	InterVar: Pathogenic PVS1=1 PS=[0, 0, 0, 0, 0] PM=[0, 1, 0, 0, 0, 0, 0] PP=[0, 0, 1, 0, 1, 0] BA1=0 BS=[0, 0, 0, 0, 0] BP=[0, 0, 0, 0, 0, 0, 0, 0]	4.922e-05	.	.	4.206	23.9	.	5.13	.	1.0000	0.928	.	.	.	.	AFR:0,AMR:0,EAS:0,FIN:0,NFE:9.397e-05,OTH:0,ASJ:0	601728	153480;155600;158350;176807;275355;276950;605309;607174;608089;613028;	182067;263662;210548;3412;67037;1331;201;2969;65285;404560;618;109;	182067|Glial tumor|1-5 / 10 000|-|-|137800 607248 613028 613029 613030 613031 613032 613033~263662|Familial multiple meningioma|Unknown|Autosomal dominant|All ages|607174~210548|Macrocephaly-intellectual disability-autism syndrome|<1 / 1 000 000|Autosomal dominant|Infancy<br>Neonatal|605309~3412|VACTERL with hydrocephalus|<1 / 1 000 000|Autosomal recessive<br>or&nbsp;X-linked recessive|Infancy<br…	het
10	89720650	89720650	G	-	PTEN	splicing	.	ENSG00000171862	.	.	.	clinvar: Pathogenic	InterVar: Uncertain significance PVS1=0 PS=[0, 0, 0, 0, 0] PM=[0, 1, 0, 0, 0, 0, 0] PP=[0, 0, 0, 0, 1, 0] BA1=0 BS=[0, 0, 0, 0, 0] BP=[0, 0, 0, 0, 0, 0, 0, 0]	.	.	.	.	.	.	.	.	.	.	.	.	.	.	AFR:.,AMR:.,EAS:.,FIN:.,NFE:.,OTH:.,ASJ:.	601728	153480;155600;158350;176807;275355;276950;605309;607174;608089;613028;	182067;263662;210548;3412;67037;1331;201;2969;65285;404560;618;109;	182067|Glial tumor|1-5 / 10 000|-|-|137800 607248 613028 613029 613030 613031 613032 613033~263662|Familial multiple meningioma|Unknown|Autosomal dominant|All ages|607174~210548|Macrocephaly-intellectual disability-autism syndrome|<1 / 1 000 000|Autosomal dominant|Infancy<br>Neonatal|605309~3412|VACTERL with hydrocephalus|<1 / 1 000 000|Autosomal recessive<br>or&nbsp;X-linked recessive|Infancy<br…	het
10	89720690	89720690	C	G	PTEN	exonic	nonsynonymous SNV	ENSG00000171862	rs750705904	ENSG00000171862:ENST00000371953:exon8:c.C841G:p.P281A	PTEN:NM_000314:exon8:c.C841G:p.P281A,PTEN:NM_001304718:exon8:c.C250G:p.P84A,PTEN:NM_001304717:exon9:c.C1360G:p.P454A	clinvar: Uncertain significance|Uncertain significance|Uncertain significance	InterVar: Uncertain significance PVS1=0 PS=[0, 0, 0, 0, 0] PM=[1, 1, 0, 0, 0, 0, 0] PP=[0, 0, 1, 0, 0, 0] BA1=0 BS=[0, 0, 0, 0, 0] BP=[0, 0, 0, 0, 0, 0, 0, 0]	.	.	.	1.561	13.64	0.574	5.13	.	.	.	C2 domain|Tensin phosphatase, C2 domain	PTEN:uc001kfb.3:exon8:c.C841G:p.P281A	.	0.108	AFR:.,AMR:.,EAS:.,FIN:.,NFE:.,OTH:.,ASJ:.	601728	153480;155600;158350;176807;275355;276950;605309;607174;608089;613028;	182067;263662;210548;3412;67037;1331;201;2969;65285;404560;618;109;	182067|Glial tumor|1-5 / 10 000|-|-|137800 607248 613028 613029 613030 613031 613032 613033~263662|Familial multiple meningioma|Unknown|Autosomal dominant|All ages|607174~210548|Macrocephaly-intellectual disability-autism syndrome|<1 / 1 000 000|Autosomal dominant|Infancy<br>Neonatal|605309~3412|VACTERL with hydrocephalus|<1 / 1 000 000|Autosomal recessive<br>or&nbsp;X-linked recessive|Infancy<br…	het
10	89720733	89720749	TATGTGATCAAGAAATC	G	PTEN	exonic	frameshift substitution	ENSG00000171862	.	ENSG00000171862:ENST00000371953:exon8:c.884_900G	PTEN:NM_000314:exon8:c.884_900G,PTEN:NM_001304718:exon8:c.293_309G,PTEN:NM_001304717:exon9:c.1403_1419G	clinvar: UNK	InterVar: Likely pathogenic PVS1=1 PS=[0, 0, 0, 0, 0] PM=[0, 1, 0, 0, 0, 0, 0] PP=[0, 0, 0, 0, 0, 0] BA1=0 BS=[0, 0, 0, 0, 0] BP=[0, 0, 0, 0, 0, 0, 0, 0]	.	.	.	.	.	.	.	.	.	.	.	PTEN:uc001kfb.3:exon8:c.884_900G	.	.	AFR:.,AMR:.,EAS:.,FIN:.,NFE:.,OTH:.,ASJ:.	601728	153480;155600;158350;176807;275355;276950;605309;607174;608089;613028;	182067;263662;210548;3412;67037;1331;201;2969;65285;404560;618;109;	182067|Glial tumor|1-5 / 10 000|-|-|137800 607248 613028 613029 613030 613031 613032 613033~263662|Familial multiple meningioma|Unknown|Autosomal dominant|All ages|607174~210548|Macrocephaly-intellectual disability-autism syndrome|<1 / 1 000 000|Autosomal dominant|Infancy<br>Neonatal|605309~3412|VACTERL with hydrocephalus|<1 / 1 000 000|Autosomal recessive<br>or&nbsp;X-linked recessive|Infancy<br…	het
10	89720741	89720741	C	T	PTEN	exonic	stopgain	ENSG00000171862	rs371387815	ENSG00000171862:ENST00000371953:exon8:c.C892T:p.Q298X	PTEN:NM_000314:exon8:c.C892T:p.Q298X,PTEN:NM_001304718:exon8:c.C301T:p.Q101X,PTEN:NM_001304717:exon9:c.C1411T:p.Q471X	clinvar: Pathogenic|Pathogenic	InterVar: Pathogenic PVS1=1 PS=[0, 0, 0, 0, 0] PM=[0, 1, 0, 0, 0, 0, 0] PP=[0, 0, 1, 0, 1, 0] BA1=0 BS=[0, 0, 0, 0, 0] BP=[0, 0, 0, 0, 0, 0, 0, 0]	.	.	.	12.152	38	.	5.13	.	.	.	C2 domain|Tensin phosphatase, C2 domain	PTEN:uc001kfb.3:exon8:c.C892T:p.Q298X	.	.	AFR:.,AMR:.,EAS:.,FIN:.,NFE:.,OTH:.,ASJ:.	601728	153480;155600;158350;176807;275355;276950;605309;607174;608089;613028;	182067;263662;210548;3412;67037;1331;201;2969;65285;404560;618;109;	182067|Glial tumor|1-5 / 10 000|-|-|137800 607248 613028 613029 613030 613031 613032 613033~263662|Familial multiple meningioma|Unknown|Autosomal dominant|All ages|607174~210548|Macrocephaly-intellectual disability-autism syndrome|<1 / 1 000 000|Autosomal dominant|Infancy<br>Neonatal|605309~3412|VACTERL with hydrocephalus|<1 / 1 000 000|Autosomal recessive<br>or&nbsp;X-linked recessive|Infancy<br…	het
10	89720763	89720763	G	A	PTEN	exonic	nonsynonymous SNV	ENSG00000171862	rs587780007	ENSG00000171862:ENST00000371953:exon8:c.G914A:p.S305N	PTEN:NM_000314:exon8:c.G914A:p.S305N,PTEN:NM_001304718:exon8:c.G323A:p.S108N,PTEN:NM_001304717:exon9:c.G1433A:p.S478N	clinvar: Uncertain significance|Uncertain significance|Uncertain significance	InterVar: Uncertain significance PVS1=0 PS=[0, 0, 0, 0, 0] PM=[1, 1, 0, 0, 0, 0, 0] PP=[0, 0, 1, 0, 0, 0] BA1=0 BS=[0, 0, 0, 0, 0] BP=[0, 0, 0, 0, 0, 0, 0, 0]	.	.	.	2.150	17.18	0.231	5.13	.	.	.	C2 domain|Tensin phosphatase, C2 domain	PTEN:uc001kfb.3:exon8:c.G914A:p.S305N	.	0.296	AFR:.,AMR:.,EAS:.,FIN:.,NFE:.,OTH:.,ASJ:.	601728	153480;155600;158350;176807;275355;276950;605309;607174;608089;613028;	182067;263662;210548;3412;67037;1331;201;2969;65285;404560;618;109;	182067|Glial tumor|1-5 / 10 000|-|-|137800 607248 613028 613029 613030 613031 613032 613033~263662|Familial multiple meningioma|Unknown|Autosomal dominant|All ages|607174~210548|Macrocephaly-intellectual disability-autism syndrome|<1 / 1 000 000|Autosomal dominant|Infancy<br>Neonatal|605309~3412|VACTERL with hydrocephalus|<1 / 1 000 000|Autosomal recessive<br>or&nbsp;X-linked recessive|Infancy<br…	het
10	89720813	89720813	A	T	PTEN	exonic	stopgain	ENSG00000171862	rs786202004	ENSG00000171862:ENST00000371953:exon8:c.A964T:p.K322X	PTEN:NM_000314:exon8:c.A964T:p.K322X,PTEN:NM_001304718:exon8:c.A373T:p.K125X,PTEN:NM_001304717:exon9:c.A1483T:p.K495X	clinvar: Pathogenic|Pathogenic	InterVar: Pathogenic PVS1=1 PS=[0, 0, 0, 0, 0] PM=[0, 1, 0, 0, 0, 0, 0] PP=[0, 0, 1, 0, 1, 0] BA1=0 BS=[0, 0, 0, 0, 0] BP=[0, 0, 0, 0, 0, 0, 0, 0]	.	.	.	13.466	42	.	5.37	.	.	.	C2 domain|Tensin phosphatase, C2 domain	PTEN:uc001kfb.3:exon8:c.A964T:p.K322X	.	.	AFR:.,AMR:.,EAS:.,FIN:.,NFE:.,OTH:.,ASJ:.	601728	153480;155600;158350;176807;275355;276950;605309;607174;608089;613028;	182067;263662;210548;3412;67037;1331;201;2969;65285;404560;618;109;	182067|Glial tumor|1-5 / 10 000|-|-|137800 607248 613028 613029 613030 613031 613032 613033~263662|Familial multiple meningioma|Unknown|Autosomal dominant|All ages|607174~210548|Macrocephaly-intellectual disability-autism syndrome|<1 / 1 000 000|Autosomal dominant|Infancy<br>Neonatal|605309~3412|VACTERL with hydrocephalus|<1 / 1 000 000|Autosomal recessive<br>or&nbsp;X-linked recessive|Infancy<br…	het
10	89720833	89720836	AAAT	-	PTEN	exonic	frameshift deletion	ENSG00000171862	rs587782304	ENSG00000171862:ENST00000371953:exon8:c.984_987del:p.A328fs	PTEN:NM_000314:exon8:c.984_987del:p.A328fs,PTEN:NM_001304718:exon8:c.393_396del:p.A131fs,PTEN:NM_001304717:exon9:c.1503_1506del:p.A501fs	clinvar: UNK	InterVar: Likely pathogenic PVS1=1 PS=[0, 0, 0, 0, 0] PM=[0, 1, 0, 0, 0, 0, 0] PP=[0, 0, 0, 0, 0, 0] BA1=0 BS=[0, 0, 0, 0, 0] BP=[0, 0, 0, 0, 0, 0, 0, 0]	.	.	.	.	.	.	.	.	.	.	.	PTEN:uc001kfb.3:exon8:c.984_987del:p.A328fs	.	.	AFR:.,AMR:.,EAS:.,FIN:.,NFE:.,OTH:.,ASJ:.	601728	153480;155600;158350;176807;275355;276950;605309;607174;608089;613028;	182067;263662;210548;3412;67037;1331;201;2969;65285;404560;618;109;	182067|Glial tumor|1-5 / 10 000|-|-|137800 607248 613028 613029 613030 613031 613032 613033~263662|Familial multiple meningioma|Unknown|Autosomal dominant|All ages|607174~210548|Macrocephaly-intellectual disability-autism syndrome|<1 / 1 000 000|Autosomal dominant|Infancy<br>Neonatal|605309~3412|VACTERL with hydrocephalus|<1 / 1 000 000|Autosomal recessive<br>or&nbsp;X-linked recessive|Infancy<br…	het
10	89720876	89720876	G	A	PTEN	splicing	.	ENSG00000171862	rs786201041	.	.	clinvar: Likely pathogenic	InterVar: Pathogenic PVS1=1 PS=[0, 0, 0, 0, 0] PM=[0, 1, 0, 0, 0, 0, 0] PP=[0, 0, 1, 0, 1, 0] BA1=0 BS=[0, 0, 0, 0, 0] BP=[0, 0, 0, 0, 0, 0, 0, 0]	.	.	.	5.422	26.0	.	5.37	.	1.0000	0.934	C2 domain|Tensin phosphatase, C2 domain	.	.	.	AFR:.,AMR:.,EAS:.,FIN:.,NFE:.,OTH:.,ASJ:.	601728	153480;155600;158350;176807;275355;276950;605309;607174;608089;613028;	182067;263662;210548;3412;67037;1331;201;2969;65285;404560;618;109;	182067|Glial tumor|1-5 / 10 000|-|-|137800 607248 613028 613029 613030 613031 613032 613033~263662|Familial multiple meningioma|Unknown|Autosomal dominant|All ages|607174~210548|Macrocephaly-intellectual disability-autism syndrome|<1 / 1 000 000|Autosomal dominant|Infancy<br>Neonatal|605309~3412|VACTERL with hydrocephalus|<1 / 1 000 000|Autosomal recessive<br>or&nbsp;X-linked recessive|Infancy<br…	het
10	89720907	89720907	T	G	PTEN	intronic	.	ENSG00000171862	rs555895	.	.	clinvar: Benign	InterVar: Benign PVS1=0 PS=[0, 0, 0, 0, 0] PM=[0, 0, 0, 0, 0, 0, 0] PP=[0, 0, 0, 0, 0, 0] BA1=1 BS=[1, 0, 0, 0, 0] BP=[0, 0, 0, 0, 0, 1, 0, 0]	0.3864	0.3786	0.432508	.	.	.	.	.	.	.	.	.	.	.	AFR:0.4945,AMR:0.4277,EAS:0.4926,FIN:0.3432,NFE:0.3217,OTH:0.3480,ASJ:0.4133	601728	153480;155600;158350;176807;275355;276950;605309;607174;608089;613028;	182067;263662;210548;3412;67037;1331;201;2969;65285;404560;618;109;	182067|Glial tumor|1-5 / 10 000|-|-|137800 607248 613028 613029 613030 613031 613032 613033~263662|Familial multiple meningioma|Unknown|Autosomal dominant|All ages|607174~210548|Macrocephaly-intellectual disability-autism syndrome|<1 / 1 000 000|Autosomal dominant|Infancy<br>Neonatal|605309~3412|VACTERL with hydrocephalus|<1 / 1 000 000|Autosomal recessive<br>or&nbsp;X-linked recessive|Infancy<br…	het
10	89725043	89725043	G	A	PTEN	splicing	.	ENSG00000171862	.	.	.	clinvar: Pathogenic|Pathogenic	InterVar: Pathogenic PVS1=1 PS=[0, 0, 0, 0, 0] PM=[0, 1, 0, 0, 0, 0, 0] PP=[0, 0, 1, 0, 1, 0] BA1=0 BS=[0, 0, 0, 0, 0] BP=[0, 0, 0, 0, 0, 0, 0, 0]	.	.	.	4.130	23.8	.	5.31	.	1.0000	0.932	.	.	.	.	AFR:.,AMR:.,EAS:.,FIN:.,NFE:.,OTH:.,ASJ:.	601728	153480;155600;158350;176807;275355;276950;605309;607174;608089;613028;	182067;263662;210548;3412;67037;1331;201;2969;65285;404560;618;109;	182067|Glial tumor|1-5 / 10 000|-|-|137800 607248 613028 613029 613030 613031 613032 613033~263662|Familial multiple meningioma|Unknown|Autosomal dominant|All ages|607174~210548|Macrocephaly-intellectual disability-autism syndrome|<1 / 1 000 000|Autosomal dominant|Infancy<br>Neonatal|605309~3412|VACTERL with hydrocephalus|<1 / 1 000 000|Autosomal recessive<br>or&nbsp;X-linked recessive|Infancy<br…	het
10	89725067	89725069	AGT	-	PTEN	exonic	nonframeshift deletion	ENSG00000171862	rs587780003	ENSG00000171862:ENST00000371953:exon9:c.1050_1052del:p.350_351del	PTEN:NM_000314:exon9:c.1050_1052del:p.350_351del,PTEN:NM_001304718:exon9:c.459_461del:p.153_154del,PTEN:NM_001304717:exon10:c.1569_1571del:p.523_524del	clinvar: Uncertain significance|Uncertain significance	InterVar: Uncertain significance PVS1=0 PS=[0, 0, 0, 0, 0] PM=[0, 1, 0, 1, 0, 0, 0] PP=[0, 0, 0, 0, 0, 0] BA1=0 BS=[0, 0, 0, 0, 0] BP=[0, 0, 0, 0, 0, 0, 0, 0]	.	.	.	.	.	.	.	.	.	.	.	PTEN:uc001kfb.3:exon9:c.1050_1052del:p.350_351del	.	.	AFR:.,AMR:.,EAS:.,FIN:.,NFE:.,OTH:.,ASJ:.	601728	153480;155600;158350;176807;275355;276950;605309;607174;608089;613028;	182067;263662;210548;3412;67037;1331;201;2969;65285;404560;618;109;	182067|Glial tumor|1-5 / 10 000|-|-|137800 607248 613028 613029 613030 613031 613032 613033~263662|Familial multiple meningioma|Unknown|Autosomal dominant|All ages|607174~210548|Macrocephaly-intellectual disability-autism syndrome|<1 / 1 000 000|Autosomal dominant|Infancy<br>Neonatal|605309~3412|VACTERL with hydrocephalus|<1 / 1 000 000|Autosomal recessive<br>or&nbsp;X-linked recessive|Infancy<br…	het
10	89725078	89725078	C	T	PTEN	exonic	nonsynonymous SNV	ENSG00000171862	rs375709098	ENSG00000171862:ENST00000371953:exon9:c.C1061T:p.P354L	PTEN:NM_000314:exon9:c.C1061T:p.P354L,PTEN:NM_001304718:exon9:c.C470T:p.P157L,PTEN:NM_001304717:exon10:c.C1580T:p.P527L	clinvar: Uncertain significance|Uncertain significance|Uncertain significance	InterVar: Uncertain significance PVS1=0 PS=[0, 0, 0, 0, 0] PM=[0, 1, 0, 0, 0, 0, 0] PP=[0, 0, 0, 0, 0, 0] BA1=0 BS=[0, 0, 0, 0, 0] BP=[0, 0, 0, 0, 0, 0, 0, 0]	.	7.7e-05	.	4.387	24.1	0.028	5.35	.	.	.	.	PTEN:uc001kfb.3:exon9:c.C1061T:p.P354L	.	-0.036	AFR:.,AMR:.,EAS:.,FIN:.,NFE:.,OTH:.,ASJ:.	601728	153480;155600;158350;176807;275355;276950;605309;607174;608089;613028;	182067;263662;210548;3412;67037;1331;201;2969;65285;404560;618;109;	182067|Glial tumor|1-5 / 10 000|-|-|137800 607248 613028 613029 613030 613031 613032 613033~263662|Familial multiple meningioma|Unknown|Autosomal dominant|All ages|607174~210548|Macrocephaly-intellectual disability-autism syndrome|<1 / 1 000 000|Autosomal dominant|Infancy<br>Neonatal|605309~3412|VACTERL with hydrocephalus|<1 / 1 000 000|Autosomal recessive<br>or&nbsp;X-linked recessive|Infancy<br…	het
10	89725110	89725110	G	A	PTEN	exonic	nonsynonymous SNV	ENSG00000171862	rs758542021	ENSG00000171862:ENST00000371953:exon9:c.G1093A:p.V365I	PTEN:NM_000314:exon9:c.G1093A:p.V365I,PTEN:NM_001304718:exon9:c.G502A:p.V168I,PTEN:NM_001304717:exon10:c.G1612A:p.V538I	clinvar: Uncertain significance|Uncertain significance	InterVar: Uncertain significance PVS1=0 PS=[0, 0, 0, 0, 0] PM=[0, 1, 0, 0, 0, 0, 0] PP=[0, 0, 1, 0, 0, 0] BA1=0 BS=[0, 0, 0, 0, 0] BP=[0, 0, 0, 0, 0, 0, 0, 0]	.	.	.	1.952	15.91	0.378	5.26	.	.	.	.	PTEN:uc001kfb.3:exon9:c.G1093A:p.V365I	.	0.044	AFR:.,AMR:.,EAS:.,FIN:.,NFE:.,OTH:.,ASJ:.	601728	153480;155600;158350;176807;275355;276950;605309;607174;608089;613028;	182067;263662;210548;3412;67037;1331;201;2969;65285;404560;618;109;	182067|Glial tumor|1-5 / 10 000|-|-|137800 607248 613028 613029 613030 613031 613032 613033~263662|Familial multiple meningioma|Unknown|Autosomal dominant|All ages|607174~210548|Macrocephaly-intellectual disability-autism syndrome|<1 / 1 000 000|Autosomal dominant|Infancy<br>Neonatal|605309~3412|VACTERL with hydrocephalus|<1 / 1 000 000|Autosomal recessive<br>or&nbsp;X-linked recessive|Infancy<br…	het
10	89725121	89725121	T	C	PTEN	exonic	synonymous SNV	ENSG00000171862	rs35979531	ENSG00000171862:ENST00000371953:exon9:c.T1104C:p.D368D	PTEN:NM_000314:exon9:c.T1104C:p.D368D,PTEN:NM_001304718:exon9:c.T513C:p.D171D,PTEN:NM_001304717:exon10:c.T1623C:p.D541D	clinvar: Benign|Likely benign|other	InterVar: Likely benign PVS1=0 PS=[0, 0, 0, 0, 0] PM=[0, 0, 0, 0, 0, 0, 0] PP=[0, 0, 0, 0, 0, 0] BA1=0 BS=[1, 0, 0, 0, 0] BP=[0, 0, 0, 1, 0, 1, 1, 0]	0.0015	0.0016	0.00239617	.	.	.	.	.	.	.	.	PTEN:uc001kfb.3:exon9:c.T1104C:p.D368D	.	.	AFR:0.0054,AMR:0,EAS:0,FIN:0,NFE:0,OTH:0,ASJ:0	601728	153480;155600;158350;176807;275355;276950;605309;607174;608089;613028;	182067;263662;210548;3412;67037;1331;201;2969;65285;404560;618;109;	182067|Glial tumor|1-5 / 10 000|-|-|137800 607248 613028 613029 613030 613031 613032 613033~263662|Familial multiple meningioma|Unknown|Autosomal dominant|All ages|607174~210548|Macrocephaly-intellectual disability-autism syndrome|<1 / 1 000 000|Autosomal dominant|Infancy<br>Neonatal|605309~3412|VACTERL with hydrocephalus|<1 / 1 000 000|Autosomal recessive<br>or&nbsp;X-linked recessive|Infancy<br…	het
10	89725188	89725188	C	T	PTEN	exonic	nonsynonymous SNV	ENSG00000171862	rs786203911	ENSG00000171862:ENST00000371953:exon9:c.C1171T:p.P391S	PTEN:NM_000314:exon9:c.C1171T:p.P391S,PTEN:NM_001304718:exon9:c.C580T:p.P194S,PTEN:NM_001304717:exon10:c.C1690T:p.P564S	clinvar: Uncertain significance|Uncertain significance	InterVar: Uncertain significance PVS1=0 PS=[0, 0, 0, 0, 0] PM=[0, 1, 0, 0, 0, 0, 0] PP=[0, 0, 1, 0, 0, 0] BA1=0 BS=[0, 0, 0, 0, 0] BP=[0, 0, 0, 0, 0, 0, 0, 0]	.	.	.	2.197	17.49	0.192	5.26	.	.	.	.	PTEN:uc001kfb.3:exon9:c.C1171T:p.P391S	.	0.008	AFR:.,AMR:.,EAS:.,FIN:.,NFE:.,OTH:.,ASJ:.	601728	153480;155600;158350;176807;275355;276950;605309;607174;608089;613028;	182067;263662;210548;3412;67037;1331;201;2969;65285;404560;618;109;	182067|Glial tumor|1-5 / 10 000|-|-|137800 607248 613028 613029 613030 613031 613032 613033~263662|Familial multiple meningioma|Unknown|Autosomal dominant|All ages|607174~210548|Macrocephaly-intellectual disability-autism syndrome|<1 / 1 000 000|Autosomal dominant|Infancy<br>Neonatal|605309~3412|VACTERL with hydrocephalus|<1 / 1 000 000|Autosomal recessive<br>or&nbsp;X-linked recessive|Infancy<br…	het
10	89725231	89725231	T	-	PTEN	UTR3	.	ENSG00000171862	rs766924726	.	.	clinvar: Benign|Uncertain significance	InterVar: Uncertain significance PVS1=0 PS=[0, 0, 0, 0, 0] PM=[0, 1, 0, 0, 0, 0, 0] PP=[0, 0, 0, 0, 0, 0] BA1=0 BS=[0, 0, 0, 0, 0] BP=[0, 0, 0, 0, 0, 1, 0, 0]	.	.	.	.	.	.	.	.	.	.	.	.	.	.	AFR:.,AMR:.,EAS:.,FIN:.,NFE:.,OTH:.,ASJ:.	601728	153480;155600;158350;176807;275355;276950;605309;607174;608089;613028;	182067;263662;210548;3412;67037;1331;201;2969;65285;404560;618;109;	182067|Glial tumor|1-5 / 10 000|-|-|137800 607248 613028 613029 613030 613031 613032 613033~263662|Familial multiple meningioma|Unknown|Autosomal dominant|All ages|607174~210548|Macrocephaly-intellectual disability-autism syndrome|<1 / 1 000 000|Autosomal dominant|Infancy<br>Neonatal|605309~3412|VACTERL with hydrocephalus|<1 / 1 000 000|Autosomal recessive<br>or&nbsp;X-linked recessive|Infancy<br…	het
10	112724154	112724154	A	C	SHOC2	exonic	nonsynonymous SNV	ENSG00000108061	rs730881018	ENSG00000108061:ENST00000265277:exon2:c.A38C:p.E13A,ENSG00000108061:ENST00000369452:exon2:c.A38C:p.E13A	SHOC2:NM_001269039:exon2:c.A38C:p.E13A,SHOC2:NM_001324336:exon2:c.A38C:p.E13A,SHOC2:NM_007373:exon2:c.A38C:p.E13A,SHOC2:NM_001324337:exon3:c.A38C:p.E13A	clinvar: Uncertain significance	InterVar: Uncertain significance PVS1=0 PS=[0, 0, 0, 0, 0] PM=[0, 0, 0, 0, 0, 0, 0] PP=[0, 0, 0, 0, 0, 0] BA1=0 BS=[0, 0, 0, 0, 0] BP=[0, 0, 0, 0, 0, 0, 0, 0]	3.231e-05	.	.	2.820	21.5	0.0	5.77	.	.	.	.	SHOC2:uc001kzn.3:exon1:c.A38C:p.E13A,SHOC2:uc001kzl.4:exon2:c.A38C:p.E13A,SHOC2:uc009xxx.3:exon3:c.A38C:p.E13A	.	-1.057	AFR:0,AMR:0.0012,EAS:0,FIN:0,NFE:0,OTH:0,ASJ:0	602775	607721;	2701;	2701|Noonan syndrome-like disorder with loose anagen hair|<1 / 1 000 000|Autosomal dominant|Infancy<br>Neonatal|607721~	het
10	112724479	112724479	G	A	SHOC2	exonic	synonymous SNV	ENSG00000108061	rs115713408	ENSG00000108061:ENST00000265277:exon2:c.G363A:p.E121E,ENSG00000108061:ENST00000369452:exon2:c.G363A:p.E121E	SHOC2:NM_001269039:exon2:c.G363A:p.E121E,SHOC2:NM_001324336:exon2:c.G363A:p.E121E,SHOC2:NM_007373:exon2:c.G363A:p.E121E,SHOC2:NM_001324337:exon3:c.G363A:p.E121E	clinvar: UNK	InterVar: Likely benign PVS1=0 PS=[0, 0, 0, 0, 0] PM=[0, 0, 0, 0, 0, 0, 0] PP=[0, 0, 0, 0, 0, 0] BA1=0 BS=[0, 0, 0, 0, 0] BP=[0, 0, 0, 1, 0, 0, 1, 0]	6.459e-05	0.0003	0.000199681	.	.	.	.	.	.	.	.	SHOC2:uc001kzn.3:exon1:c.G363A:p.E121E,SHOC2:uc001kzl.4:exon2:c.G363A:p.E121E,SHOC2:uc009xxx.3:exon3:c.G363A:p.E121E	.	.	AFR:0.0002,AMR:0,EAS:0,FIN:0,NFE:0,OTH:0,ASJ:0	602775	607721;	2701;	2701|Noonan syndrome-like disorder with loose anagen hair|<1 / 1 000 000|Autosomal dominant|Infancy<br>Neonatal|607721~	het
10	112724493	112724493	C	T	SHOC2	exonic	nonsynonymous SNV	ENSG00000108061	rs138375593	ENSG00000108061:ENST00000265277:exon2:c.C377T:p.T126I,ENSG00000108061:ENST00000369452:exon2:c.C377T:p.T126I	SHOC2:NM_001269039:exon2:c.C377T:p.T126I,SHOC2:NM_001324336:exon2:c.C377T:p.T126I,SHOC2:NM_007373:exon2:c.C377T:p.T126I,SHOC2:NM_001324337:exon3:c.C377T:p.T126I	clinvar: UNK	InterVar: Uncertain significance PVS1=0 PS=[0, 0, 0, 0, 0] PM=[1, 0, 0, 0, 0, 0, 0] PP=[0, 0, 1, 0, 0, 0] BA1=0 BS=[0, 0, 0, 0, 0] BP=[0, 0, 0, 0, 0, 0, 0, 0]	0.0003	0.0002	.	2.523	19.61	0.09	5.99	.	.	.	Leucine-rich repeat domain, L domain-like	SHOC2:uc001kzn.3:exon1:c.C377T:p.T126I,SHOC2:uc001kzl.4:exon2:c.C377T:p.T126I,SHOC2:uc009xxx.3:exon3:c.C377T:p.T126I	.	0.182	AFR:0.0010,AMR:0,EAS:0,FIN:0,NFE:0,OTH:0,ASJ:0	602775	607721;	2701;	2701|Noonan syndrome-like disorder with loose anagen hair|<1 / 1 000 000|Autosomal dominant|Infancy<br>Neonatal|607721~	het
10	112724573	112724573	C	T	SHOC2	exonic	synonymous SNV	ENSG00000108061	rs34081996	ENSG00000108061:ENST00000265277:exon2:c.C457T:p.L153L,ENSG00000108061:ENST00000369452:exon2:c.C457T:p.L153L	SHOC2:NM_001269039:exon2:c.C457T:p.L153L,SHOC2:NM_001324336:exon2:c.C457T:p.L153L,SHOC2:NM_007373:exon2:c.C457T:p.L153L,SHOC2:NM_001324337:exon3:c.C457T:p.L153L	clinvar: Benign|Benign|Likely benign	InterVar: Likely benign PVS1=0 PS=[0, 0, 0, 0, 0] PM=[0, 0, 0, 0, 0, 0, 0] PP=[0, 0, 0, 0, 0, 0] BA1=0 BS=[1, 0, 0, 0, 0] BP=[0, 0, 0, 1, 0, 1, 1, 0]	0.0126	0.0129	0.00638978	.	.	.	.	.	.	.	.	SHOC2:uc001kzn.3:exon1:c.C457T:p.L153L,SHOC2:uc001kzl.4:exon2:c.C457T:p.L153L,SHOC2:uc009xxx.3:exon3:c.C457T:p.L153L	.	.	AFR:0.0028,AMR:0.0108,EAS:0,FIN:0.0272,NFE:0.0162,OTH:0.0183,ASJ:0	602775	607721;	2701;	2701|Noonan syndrome-like disorder with loose anagen hair|<1 / 1 000 000|Autosomal dominant|Infancy<br>Neonatal|607721~	het
10	112724635	112724635	G	A	SHOC2	exonic	nonsynonymous SNV	ENSG00000108061	rs730881020	ENSG00000108061:ENST00000451838:exon1:c.G27A:p.M9I,ENSG00000108061:ENST00000265277:exon2:c.G519A:p.M173I,ENSG00000108061:ENST00000369452:exon2:c.G519A:p.M173I	SHOC2:NM_001269039:exon2:c.G519A:p.M173I,SHOC2:NM_001324336:exon2:c.G519A:p.M173I,SHOC2:NM_007373:exon2:c.G519A:p.M173I,SHOC2:NM_001324337:exon3:c.G519A:p.M173I	clinvar: Uncertain significance|Pathogenic	InterVar: Uncertain significance PVS1=0 PS=[0, 0, 0, 0, 0] PM=[1, 1, 0, 0, 0, 0, 0] PP=[0, 0, 0, 0, 1, 0] BA1=0 BS=[0, 0, 0, 0, 0] BP=[0, 0, 0, 0, 0, 0, 0, 0]	.	.	.	0.599	8.149	0.075	4.89	.	.	.	Leucine-rich repeat domain, L domain-like	SHOC2:uc001kzn.3:exon1:c.G519A:p.M173I,SHOC2:uc001kzl.4:exon2:c.G519A:p.M173I,SHOC2:uc009xxx.3:exon3:c.G519A:p.M173I	.	-1.061	AFR:.,AMR:.,EAS:.,FIN:.,NFE:.,OTH:.,ASJ:.	602775	607721;	2701;	2701|Noonan syndrome-like disorder with loose anagen hair|<1 / 1 000 000|Autosomal dominant|Infancy<br>Neonatal|607721~	het
10	112724729	112724729	A	G	SHOC2	exonic	nonsynonymous SNV	ENSG00000108061	rs768411950	ENSG00000108061:ENST00000451838:exon1:c.A121G:p.T41A,ENSG00000108061:ENST00000265277:exon2:c.A613G:p.T205A,ENSG00000108061:ENST00000369452:exon2:c.A613G:p.T205A	SHOC2:NM_001269039:exon2:c.A613G:p.T205A,SHOC2:NM_001324336:exon2:c.A613G:p.T205A,SHOC2:NM_007373:exon2:c.A613G:p.T205A,SHOC2:NM_001324337:exon3:c.A613G:p.T205A	clinvar: UNK	InterVar: Uncertain significance PVS1=0 PS=[0, 0, 0, 0, 0] PM=[1, 1, 0, 0, 0, 0, 0] PP=[0, 0, 0, 0, 0, 0] BA1=0 BS=[0, 0, 0, 0, 0] BP=[0, 0, 0, 0, 0, 0, 0, 0]	.	.	.	3.596	23.2	0.077	5.66	.	.	.	Leucine-rich repeat domain, L domain-like	SHOC2:uc001kzn.3:exon1:c.A613G:p.T205A,SHOC2:uc001kzl.4:exon2:c.A613G:p.T205A,SHOC2:uc009xxx.3:exon3:c.A613G:p.T205A	.	-0.919	AFR:.,AMR:.,EAS:.,FIN:.,NFE:.,OTH:.,ASJ:.	602775	607721;	2701;	2701|Noonan syndrome-like disorder with loose anagen hair|<1 / 1 000 000|Autosomal dominant|Infancy<br>Neonatal|607721~	het
10	112760217	112760217	C	T	SHOC2	exonic	synonymous SNV	ENSG00000108061	rs199723694	ENSG00000108061:ENST00000451838:exon2:c.C256T:p.L86L,ENSG00000108061:ENST00000265277:exon3:c.C748T:p.L250L,ENSG00000108061:ENST00000369452:exon4:c.C886T:p.L296L	SHOC2:NM_001269039:exon3:c.C748T:p.L250L,SHOC2:NM_001324336:exon4:c.C886T:p.L296L,SHOC2:NM_007373:exon4:c.C886T:p.L296L,SHOC2:NM_001324337:exon5:c.C886T:p.L296L	clinvar: UNK	InterVar: Likely benign PVS1=0 PS=[0, 0, 0, 0, 0] PM=[0, 0, 0, 0, 0, 0, 0] PP=[0, 0, 0, 0, 0, 0] BA1=0 BS=[0, 0, 0, 0, 0] BP=[0, 0, 0, 1, 0, 0, 1, 0]	.	.	0.000199681	.	.	.	.	.	.	.	.	SHOC2:uc001kzn.3:exon2:c.C748T:p.L250L,SHOC2:uc001kzl.4:exon4:c.C886T:p.L296L,SHOC2:uc009xxx.3:exon5:c.C886T:p.L296L	.	.	AFR:.,AMR:.,EAS:.,FIN:.,NFE:.,OTH:.,ASJ:.	602775	607721;	2701;	2701|Noonan syndrome-like disorder with loose anagen hair|<1 / 1 000 000|Autosomal dominant|Infancy<br>Neonatal|607721~	het
10	112760225	112760225	A	C	SHOC2	exonic	synonymous SNV	ENSG00000108061	rs767912952	ENSG00000108061:ENST00000451838:exon2:c.A264C:p.A88A,ENSG00000108061:ENST00000265277:exon3:c.A756C:p.A252A,ENSG00000108061:ENST00000369452:exon4:c.A894C:p.A298A	SHOC2:NM_001269039:exon3:c.A756C:p.A252A,SHOC2:NM_001324336:exon4:c.A894C:p.A298A,SHOC2:NM_007373:exon4:c.A894C:p.A298A,SHOC2:NM_001324337:exon5:c.A894C:p.A298A	clinvar: UNK	InterVar: Likely benign PVS1=0 PS=[0, 0, 0, 0, 0] PM=[0, 0, 0, 0, 0, 0, 0] PP=[0, 0, 0, 0, 0, 0] BA1=0 BS=[0, 0, 0, 0, 0] BP=[0, 0, 0, 1, 0, 0, 1, 0]	6.457e-05	.	.	.	.	.	.	.	.	.	.	SHOC2:uc001kzn.3:exon2:c.A756C:p.A252A,SHOC2:uc001kzl.4:exon4:c.A894C:p.A298A,SHOC2:uc009xxx.3:exon5:c.A894C:p.A298A	.	.	AFR:0,AMR:0,EAS:0.0012,FIN:0,NFE:0,OTH:0,ASJ:0	602775	607721;	2701;	2701|Noonan syndrome-like disorder with loose anagen hair|<1 / 1 000 000|Autosomal dominant|Infancy<br>Neonatal|607721~	het
10	112769023	112769023	C	T	SHOC2	exonic	synonymous SNV	ENSG00000108061	rs146147503	ENSG00000108061:ENST00000451838:exon5:c.C672T:p.N224N,ENSG00000108061:ENST00000265277:exon6:c.C1164T:p.N388N,ENSG00000108061:ENST00000369452:exon7:c.C1302T:p.N434N	SHOC2:NM_001269039:exon6:c.C1164T:p.N388N,SHOC2:NM_001324336:exon7:c.C1302T:p.N434N,SHOC2:NM_007373:exon7:c.C1302T:p.N434N,SHOC2:NM_001324337:exon8:c.C1302T:p.N434N	clinvar: other|Benign	InterVar: Likely benign PVS1=0 PS=[0, 0, 0, 0, 0] PM=[0, 0, 0, 0, 0, 0, 0] PP=[0, 0, 0, 0, 0, 0] BA1=0 BS=[1, 0, 0, 0, 0] BP=[0, 0, 0, 1, 0, 1, 1, 0]	0.0018	0.0020	0.00459265	.	.	.	.	.	.	.	.	SHOC2:uc001kzn.3:exon5:c.C1164T:p.N388N,SHOC2:uc010qrg.2:exon6:c.C219T:p.N73N,SHOC2:uc001kzl.4:exon7:c.C1302T:p.N434N,SHOC2:uc009xxx.3:exon8:c.C1302T:p.N434N	.	.	AFR:0.0063,AMR:0,EAS:0,FIN:0,NFE:6.676e-05,OTH:0.0010,ASJ:0	602775	607721;	2701;	2701|Noonan syndrome-like disorder with loose anagen hair|<1 / 1 000 000|Autosomal dominant|Infancy<br>Neonatal|607721~	het
10	112771421	112771421	A	G	SHOC2	exonic	nonsynonymous SNV	ENSG00000108061	rs145463534	ENSG00000108061:ENST00000451838:exon7:c.A964G:p.S322G,ENSG00000108061:ENST00000265277:exon8:c.A1456G:p.S486G,ENSG00000108061:ENST00000369452:exon9:c.A1594G:p.S532G	SHOC2:NM_001269039:exon8:c.A1456G:p.S486G,SHOC2:NM_001324336:exon9:c.A1594G:p.S532G,SHOC2:NM_007373:exon9:c.A1594G:p.S532G,SHOC2:NM_001324337:exon10:c.A1594G:p.S532G	clinvar: Benign|Likely benign|Benign	InterVar: Likely benign PVS1=0 PS=[0, 0, 0, 0, 0] PM=[1, 0, 0, 0, 0, 0, 0] PP=[0, 0, 0, 0, 0, 0] BA1=0 BS=[1, 0, 0, 0, 0] BP=[0, 0, 0, 1, 0, 1, 0, 0]	0.0038	0.0048	0.00439297	1.672	14.25	0.133	1.35	.	.	.	Leucine-rich repeat domain, L domain-like	SHOC2:uc001kzn.3:exon7:c.A1456G:p.S486G,SHOC2:uc010qrg.2:exon8:c.A511G:p.S171G,SHOC2:uc001kzl.4:exon9:c.A1594G:p.S532G,SHOC2:uc009xxx.3:exon10:c.A1594G:p.S532G	.	-0.330	AFR:0.0134,AMR:0.0024,EAS:0,FIN:0,NFE:0,OTH:0,ASJ:0	602775	607721;	2701;	2701|Noonan syndrome-like disorder with loose anagen hair|<1 / 1 000 000|Autosomal dominant|Infancy<br>Neonatal|607721~	het
11	532686	532686	G	A	HRAS	exonic	nonsynonymous SNV	ENSG00000174775	rs397517144	ENSG00000174775:ENST00000311189:exon5:c.C520T:p.P174S,ENSG00000174775:ENST00000397596:exon5:c.C520T:p.P174S,ENSG00000174775:ENST00000451590:exon5:c.C520T:p.P174S	HRAS:NM_001130442:exon5:c.C520T:p.P174S,HRAS:NM_005343:exon5:c.C520T:p.P174S,HRAS:NM_001318054:exon6:c.C283T:p.P95S	clinvar: Uncertain significance|Likely benign	InterVar: Uncertain significance PVS1=0 PS=[0, 0, 0, 0, 0] PM=[0, 1, 0, 0, 0, 0, 0] PP=[0, 0, 0, 0, 0, 0] BA1=0 BS=[0, 0, 0, 0, 0] BP=[0, 0, 0, 0, 0, 1, 0, 0]	3.233e-05	.	.	1.432	12.95	0.506	2.98	.	.	.	.	HRAS:uc001lpv.3:exon5:c.C520T:p.P174S,HRAS:uc010qvx.2:exon5:c.C520T:p.P174S	.	-1.017	AFR:0,AMR:0.0012,EAS:0,FIN:0,NFE:0,OTH:0,ASJ:0	190020	109800;137550;162900;163200;188470;218040;	3071;319487;2612;79414;626;	3071|Costello syndrome|Unknown|Autosomal dominant<br>or&nbsp;Not applicable|Neonatal<br>Antenatal|218040~319487|Familial papillary or follicular thyroid carcinoma|-|-|-|188470 188550 603386 603744 606240 616534 616535~2612|Linear nevus sebaceus syndrome|Unknown|Not applicable|Childhood|163200~79414|Woolly hair nevus|-|Not applicable|Neonatal<br>Infancy|162900~626|Large congenital melanocytic nevu…	het
11	532696	532696	C	T	HRAS	exonic	synonymous SNV	ENSG00000174775	rs397517143	ENSG00000174775:ENST00000311189:exon5:c.G510A:p.K170K,ENSG00000174775:ENST00000397596:exon5:c.G510A:p.K170K,ENSG00000174775:ENST00000451590:exon5:c.G510A:p.K170K	HRAS:NM_001130442:exon5:c.G510A:p.K170K,HRAS:NM_005343:exon5:c.G510A:p.K170K,HRAS:NM_001318054:exon6:c.G273A:p.K91K	clinvar: other|Likely benign	InterVar: Likely benign PVS1=0 PS=[0, 0, 0, 0, 0] PM=[0, 1, 0, 0, 0, 0, 0] PP=[0, 0, 0, 0, 0, 0] BA1=0 BS=[0, 0, 0, 0, 0] BP=[0, 0, 0, 1, 0, 1, 1, 0]	.	.	.	.	.	.	.	.	.	.	.	HRAS:uc001lpv.3:exon5:c.G510A:p.K170K,HRAS:uc010qvx.2:exon5:c.G510A:p.K170K	.	.	AFR:.,AMR:.,EAS:.,FIN:.,NFE:.,OTH:.,ASJ:.	190020	109800;137550;162900;163200;188470;218040;	3071;319487;2612;79414;626;	3071|Costello syndrome|Unknown|Autosomal dominant<br>or&nbsp;Not applicable|Neonatal<br>Antenatal|218040~319487|Familial papillary or follicular thyroid carcinoma|-|-|-|188470 188550 603386 603744 606240 616534 616535~2612|Linear nevus sebaceus syndrome|Unknown|Not applicable|Childhood|163200~79414|Woolly hair nevus|-|Not applicable|Neonatal<br>Infancy|162900~626|Large congenital melanocytic nevu…	het
11	532698	532698	T	A	HRAS	exonic	stopgain	ENSG00000174775	rs372936166	ENSG00000174775:ENST00000311189:exon5:c.A508T:p.K170X,ENSG00000174775:ENST00000397596:exon5:c.A508T:p.K170X,ENSG00000174775:ENST00000451590:exon5:c.A508T:p.K170X	HRAS:NM_001130442:exon5:c.A508T:p.K170X,HRAS:NM_005343:exon5:c.A508T:p.K170X,HRAS:NM_001318054:exon6:c.A271T:p.K91X	clinvar: Likely benign	InterVar: Uncertain significance PVS1=0 PS=[0, 0, 0, 0, 0] PM=[0, 1, 0, 0, 0, 0, 0] PP=[0, 0, 1, 0, 0, 0] BA1=0 BS=[0, 0, 0, 0, 0] BP=[0, 0, 0, 0, 0, 1, 0, 0]	3.233e-05	0.0002	.	12.476	39	.	3.94	.	.	.	.	HRAS:uc001lpv.3:exon5:c.A508T:p.K170X,HRAS:uc010qvx.2:exon5:c.A508T:p.K170X	.	.	AFR:0.0001,AMR:0,EAS:0,FIN:0,NFE:0,OTH:0,ASJ:0	190020	109800;137550;162900;163200;188470;218040;	3071;319487;2612;79414;626;	3071|Costello syndrome|Unknown|Autosomal dominant<br>or&nbsp;Not applicable|Neonatal<br>Antenatal|218040~319487|Familial papillary or follicular thyroid carcinoma|-|-|-|188470 188550 603386 603744 606240 616534 616535~2612|Linear nevus sebaceus syndrome|Unknown|Not applicable|Childhood|163200~79414|Woolly hair nevus|-|Not applicable|Neonatal<br>Infancy|162900~626|Large congenital melanocytic nevu…	het
11	532729	532729	C	T	HRAS	exonic	synonymous SNV	ENSG00000174775	rs140060409	ENSG00000174775:ENST00000311189:exon5:c.G477A:p.L159L,ENSG00000174775:ENST00000397596:exon5:c.G477A:p.L159L,ENSG00000174775:ENST00000451590:exon5:c.G477A:p.L159L	HRAS:NM_001130442:exon5:c.G477A:p.L159L,HRAS:NM_005343:exon5:c.G477A:p.L159L,HRAS:NM_001318054:exon6:c.G240A:p.L80L	clinvar: other|Benign	InterVar: Likely benign PVS1=0 PS=[0, 0, 0, 0, 0] PM=[0, 1, 0, 0, 0, 0, 0] PP=[0, 0, 0, 0, 0, 0] BA1=0 BS=[0, 0, 0, 0, 0] BP=[0, 0, 0, 1, 0, 1, 1, 0]	0.0018	0.0028	0.000599042	.	.	.	.	.	.	.	.	HRAS:uc001lpv.3:exon5:c.G477A:p.L159L,HRAS:uc010qvx.2:exon5:c.G477A:p.L159L	.	.	AFR:0.0014,AMR:0,EAS:0,FIN:0,NFE:0.0029,OTH:0,ASJ:0.0033	190020	109800;137550;162900;163200;188470;218040;	3071;319487;2612;79414;626;	3071|Costello syndrome|Unknown|Autosomal dominant<br>or&nbsp;Not applicable|Neonatal<br>Antenatal|218040~319487|Familial papillary or follicular thyroid carcinoma|-|-|-|188470 188550 603386 603744 606240 616534 616535~2612|Linear nevus sebaceus syndrome|Unknown|Not applicable|Childhood|163200~79414|Woolly hair nevus|-|Not applicable|Neonatal<br>Infancy|162900~626|Large congenital melanocytic nevu…	het
11	533525	533525	T	C	HRAS	exonic	nonsynonymous SNV	ENSG00000174775	rs397517140	ENSG00000174775:ENST00000397594:exon3:c.A378G:p.E126E,ENSG00000174775:ENST00000311189:exon4:c.A378G:p.E126E,ENSG00000174775:ENST00000397596:exon4:c.A378G:p.E126E,ENSG00000174775:ENST00000417302:exon4:c.A378G:p.E126E,ENSG00000174775:ENST00000451590:exon4:c.A378G:p.E126E,ENSG00000174775:ENST00000493230:exon4:c.A378G:p.E126E	HRAS:NM_001318054:exon4:c.A59G:p.N20S	clinvar: Likely benign	InterVar: Uncertain significance PVS1=0 PS=[0, 0, 0, 0, 0] PM=[0, 1, 0, 0, 0, 0, 0] PP=[0, 0, 0, 0, 0, 0] BA1=0 BS=[0, 0, 0, 0, 0] BP=[0, 0, 0, 0, 0, 1, 0, 0]	.	.	0.000199681	.	.	.	.	.	.	.	.	HRAS:uc001lpv.3:exon4:c.A378G:p.E126E,HRAS:uc010qvw.2:exon4:c.A378G:p.E126E,HRAS:uc010qvx.2:exon4:c.A378G:p.E126E	.	.	AFR:.,AMR:.,EAS:.,FIN:.,NFE:.,OTH:.,ASJ:.	190020	109800;137550;162900;163200;188470;218040;	3071;319487;2612;79414;626;	3071|Costello syndrome|Unknown|Autosomal dominant<br>or&nbsp;Not applicable|Neonatal<br>Antenatal|218040~319487|Familial papillary or follicular thyroid carcinoma|-|-|-|188470 188550 603386 603744 606240 616534 616535~2612|Linear nevus sebaceus syndrome|Unknown|Not applicable|Childhood|163200~79414|Woolly hair nevus|-|Not applicable|Neonatal<br>Infancy|162900~626|Large congenital melanocytic nevu…	het
11	533534	533534	G	A	HRAS	exonic	nonsynonymous SNV	ENSG00000174775	rs200945755	ENSG00000174775:ENST00000397594:exon3:c.C369T:p.R123R,ENSG00000174775:ENST00000311189:exon4:c.C369T:p.R123R,ENSG00000174775:ENST00000397596:exon4:c.C369T:p.R123R,ENSG00000174775:ENST00000417302:exon4:c.C369T:p.R123R,ENSG00000174775:ENST00000451590:exon4:c.C369T:p.R123R,ENSG00000174775:ENST00000493230:exon4:c.C369T:p.R123R	HRAS:NM_001318054:exon4:c.C50T:p.A17V	clinvar: Likely benign|Likely benign	InterVar: Uncertain significance PVS1=0 PS=[0, 0, 0, 0, 0] PM=[0, 1, 0, 0, 0, 0, 0] PP=[0, 0, 0, 0, 0, 0] BA1=0 BS=[0, 0, 0, 0, 0] BP=[0, 0, 0, 0, 0, 1, 0, 0]	0.0002	.	0.000599042	.	.	.	.	.	.	.	.	HRAS:uc001lpv.3:exon4:c.C369T:p.R123R,HRAS:uc010qvw.2:exon4:c.C369T:p.R123R,HRAS:uc010qvx.2:exon4:c.C369T:p.R123R	.	.	AFR:0,AMR:0,EAS:0.0031,FIN:0,NFE:0,OTH:0,ASJ:0	190020	109800;137550;162900;163200;188470;218040;	3071;319487;2612;79414;626;	3071|Costello syndrome|Unknown|Autosomal dominant<br>or&nbsp;Not applicable|Neonatal<br>Antenatal|218040~319487|Familial papillary or follicular thyroid carcinoma|-|-|-|188470 188550 603386 603744 606240 616534 616535~2612|Linear nevus sebaceus syndrome|Unknown|Not applicable|Childhood|163200~79414|Woolly hair nevus|-|Not applicable|Neonatal<br>Infancy|162900~626|Large congenital melanocytic nevu…	het
11	533546	533546	G	A	HRAS	exonic	nonsynonymous SNV	ENSG00000174775	rs111352454	ENSG00000174775:ENST00000397594:exon3:c.C357T:p.D119D,ENSG00000174775:ENST00000311189:exon4:c.C357T:p.D119D,ENSG00000174775:ENST00000397596:exon4:c.C357T:p.D119D,ENSG00000174775:ENST00000417302:exon4:c.C357T:p.D119D,ENSG00000174775:ENST00000451590:exon4:c.C357T:p.D119D,ENSG00000174775:ENST00000493230:exon4:c.C357T:p.D119D	HRAS:NM_001318054:exon4:c.C38T:p.T13I	clinvar: Benign|Benign	InterVar: Uncertain significance PVS1=0 PS=[0, 0, 0, 0, 0] PM=[0, 1, 0, 0, 0, 0, 0] PP=[0, 0, 0, 0, 0, 0] BA1=0 BS=[0, 0, 0, 0, 0] BP=[0, 0, 0, 0, 0, 1, 0, 0]	0.0009	0.0011	0.000798722	.	.	.	.	.	.	.	.	HRAS:uc001lpv.3:exon4:c.C357T:p.D119D,HRAS:uc010qvw.2:exon4:c.C357T:p.D119D,HRAS:uc010qvx.2:exon4:c.C357T:p.D119D	.	.	AFR:0.0007,AMR:0,EAS:0,FIN:0,NFE:0.0015,OTH:0.0010,ASJ:0	190020	109800;137550;162900;163200;188470;218040;	3071;319487;2612;79414;626;	3071|Costello syndrome|Unknown|Autosomal dominant<br>or&nbsp;Not applicable|Neonatal<br>Antenatal|218040~319487|Familial papillary or follicular thyroid carcinoma|-|-|-|188470 188550 603386 603744 606240 616534 616535~2612|Linear nevus sebaceus syndrome|Unknown|Not applicable|Childhood|163200~79414|Woolly hair nevus|-|Not applicable|Neonatal<br>Infancy|162900~626|Large congenital melanocytic nevu…	het
11	533553	533553	T	C	HRAS	exonic	nonsynonymous SNV	ENSG00000174775	rs104894227	ENSG00000174775:ENST00000397594:exon3:c.A350G:p.K117R,ENSG00000174775:ENST00000311189:exon4:c.A350G:p.K117R,ENSG00000174775:ENST00000397596:exon4:c.A350G:p.K117R,ENSG00000174775:ENST00000417302:exon4:c.A350G:p.K117R,ENSG00000174775:ENST00000451590:exon4:c.A350G:p.K117R,ENSG00000174775:ENST00000493230:exon4:c.A350G:p.K117R	HRAS:NM_001130442:exon4:c.A350G:p.K117R,HRAS:NM_001318054:exon4:c.A31G:p.S11G,HRAS:NM_005343:exon4:c.A350G:p.K117R,HRAS:NM_176795:exon4:c.A350G:p.K117R	clinvar: Pathogenic|Pathogenic	InterVar: Likely pathogenic PVS1=0 PS=[0, 0, 0, 0, 0] PM=[1, 1, 0, 0, 0, 0, 0] PP=[0, 0, 1, 0, 1, 0] BA1=0 BS=[0, 0, 0, 0, 0] BP=[0, 0, 0, 0, 0, 0, 0, 0]	.	.	.	5.591	26.5	0.004	4.08	.	.	.	P-loop containing nucleoside triphosphate hydrolase|Small GTP-binding protein domain	HRAS:uc001lpv.3:exon4:c.A350G:p.K117R,HRAS:uc010qvw.2:exon4:c.A350G:p.K117R,HRAS:uc010qvx.2:exon4:c.A350G:p.K117R	.	1.056	AFR:.,AMR:.,EAS:.,FIN:.,NFE:.,OTH:.,ASJ:.	190020	109800;137550;162900;163200;188470;218040;	3071;319487;2612;79414;626;	3071|Costello syndrome|Unknown|Autosomal dominant<br>or&nbsp;Not applicable|Neonatal<br>Antenatal|218040~319487|Familial papillary or follicular thyroid carcinoma|-|-|-|188470 188550 603386 603744 606240 616534 616535~2612|Linear nevus sebaceus syndrome|Unknown|Not applicable|Childhood|163200~79414|Woolly hair nevus|-|Not applicable|Neonatal<br>Infancy|162900~626|Large congenital melanocytic nevu…	het
11	533594	533594	C	T	HRAS	exonic	synonymous SNV	ENSG00000174775	rs575789207	ENSG00000174775:ENST00000397594:exon3:c.G309A:p.V103V,ENSG00000174775:ENST00000311189:exon4:c.G309A:p.V103V,ENSG00000174775:ENST00000397596:exon4:c.G309A:p.V103V,ENSG00000174775:ENST00000417302:exon4:c.G309A:p.V103V,ENSG00000174775:ENST00000451590:exon4:c.G309A:p.V103V,ENSG00000174775:ENST00000493230:exon4:c.G309A:p.V103V	HRAS:NM_001130442:exon4:c.G309A:p.V103V,HRAS:NM_005343:exon4:c.G309A:p.V103V,HRAS:NM_176795:exon4:c.G309A:p.V103V	clinvar: Likely benign	InterVar: Likely benign PVS1=0 PS=[0, 0, 0, 0, 0] PM=[0, 1, 0, 0, 0, 0, 0] PP=[0, 0, 0, 0, 0, 0] BA1=0 BS=[0, 0, 0, 0, 0] BP=[0, 0, 0, 1, 0, 1, 1, 0]	6.465e-05	.	0.000599042	.	.	.	.	.	.	.	.	HRAS:uc001lpv.3:exon4:c.G309A:p.V103V,HRAS:uc010qvw.2:exon4:c.G309A:p.V103V,HRAS:uc010qvx.2:exon4:c.G309A:p.V103V	.	.	AFR:0,AMR:0,EAS:0.0012,FIN:0,NFE:0,OTH:0,ASJ:0	190020	109800;137550;162900;163200;188470;218040;	3071;319487;2612;79414;626;	3071|Costello syndrome|Unknown|Autosomal dominant<br>or&nbsp;Not applicable|Neonatal<br>Antenatal|218040~319487|Familial papillary or follicular thyroid carcinoma|-|-|-|188470 188550 603386 603744 606240 616534 616535~2612|Linear nevus sebaceus syndrome|Unknown|Not applicable|Childhood|163200~79414|Woolly hair nevus|-|Not applicable|Neonatal<br>Infancy|162900~626|Large congenital melanocytic nevu…	het
11	533618	533618	A	C	HRAS	intronic	.	ENSG00000174775	rs766909143	.	.	clinvar: UNK	InterVar: Uncertain significance PVS1=0 PS=[0, 0, 0, 0, 0] PM=[0, 1, 0, 0, 0, 0, 0] PP=[0, 0, 0, 0, 0, 0] BA1=0 BS=[0, 0, 0, 0, 0] BP=[0, 0, 0, 0, 0, 0, 0, 0]	.	.	.	.	.	.	.	.	0.0024	0.154	.	.	.	.	AFR:.,AMR:.,EAS:.,FIN:.,NFE:.,OTH:.,ASJ:.	190020	109800;137550;162900;163200;188470;218040;	3071;319487;2612;79414;626;	3071|Costello syndrome|Unknown|Autosomal dominant<br>or&nbsp;Not applicable|Neonatal<br>Antenatal|218040~319487|Familial papillary or follicular thyroid carcinoma|-|-|-|188470 188550 603386 603744 606240 616534 616535~2612|Linear nevus sebaceus syndrome|Unknown|Not applicable|Childhood|163200~79414|Woolly hair nevus|-|Not applicable|Neonatal<br>Infancy|162900~626|Large congenital melanocytic nevu…	het
11	533779	533779	T	C	HRAS	exonic	nonsynonymous SNV	ENSG00000174775	rs587782949	ENSG00000174775:ENST00000397594:exon2:c.A277G:p.I93V,ENSG00000174775:ENST00000311189:exon3:c.A277G:p.I93V,ENSG00000174775:ENST00000397596:exon3:c.A277G:p.I93V,ENSG00000174775:ENST00000417302:exon3:c.A277G:p.I93V,ENSG00000174775:ENST00000451590:exon3:c.A277G:p.I93V,ENSG00000174775:ENST00000493230:exon3:c.A277G:p.I93V	HRAS:NM_001130442:exon3:c.A277G:p.I93V,HRAS:NM_005343:exon3:c.A277G:p.I93V,HRAS:NM_176795:exon3:c.A277G:p.I93V	clinvar: Likely benign|Likely benign|Uncertain significance	InterVar: Uncertain significance PVS1=0 PS=[0, 0, 0, 0, 0] PM=[1, 1, 0, 0, 0, 0, 0] PP=[0, 0, 0, 0, 0, 0] BA1=0 BS=[0, 0, 0, 0, 0] BP=[0, 0, 0, 0, 0, 1, 0, 0]	3.237e-05	.	.	0.657	8.543	0.163	2.33	.	.	.	P-loop containing nucleoside triphosphate hydrolase|Small GTP-binding protein domain	HRAS:uc001lpv.3:exon3:c.A277G:p.I93V,HRAS:uc010qvw.2:exon3:c.A277G:p.I93V,HRAS:uc010qvx.2:exon3:c.A277G:p.I93V	.	-0.990	AFR:0,AMR:0,EAS:0,FIN:0,NFE:0,OTH:0.0010,ASJ:0	190020	109800;137550;162900;163200;188470;218040;	3071;319487;2612;79414;626;	3071|Costello syndrome|Unknown|Autosomal dominant<br>or&nbsp;Not applicable|Neonatal<br>Antenatal|218040~319487|Familial papillary or follicular thyroid carcinoma|-|-|-|188470 188550 603386 603744 606240 616534 616535~2612|Linear nevus sebaceus syndrome|Unknown|Not applicable|Childhood|163200~79414|Woolly hair nevus|-|Not applicable|Neonatal<br>Infancy|162900~626|Large congenital melanocytic nevu…	het
11	533799	533799	T	G	HRAS	exonic	nonsynonymous SNV	ENSG00000174775	rs138272051	ENSG00000174775:ENST00000397594:exon2:c.A257C:p.N86T,ENSG00000174775:ENST00000311189:exon3:c.A257C:p.N86T,ENSG00000174775:ENST00000397596:exon3:c.A257C:p.N86T,ENSG00000174775:ENST00000417302:exon3:c.A257C:p.N86T,ENSG00000174775:ENST00000451590:exon3:c.A257C:p.N86T,ENSG00000174775:ENST00000493230:exon3:c.A257C:p.N86T	HRAS:NM_001130442:exon3:c.A257C:p.N86T,HRAS:NM_005343:exon3:c.A257C:p.N86T,HRAS:NM_176795:exon3:c.A257C:p.N86T	clinvar: other|Likely benign	InterVar: Uncertain significance PVS1=0 PS=[0, 0, 0, 0, 0] PM=[1, 1, 0, 0, 0, 0, 0] PP=[0, 0, 0, 0, 0, 0] BA1=0 BS=[0, 0, 0, 0, 0] BP=[0, 0, 0, 0, 0, 1, 0, 0]	0.0002	0.0002	0.000399361	1.679	14.29	0.007	3.64	.	.	.	P-loop containing nucleoside triphosphate hydrolase|Small GTP-binding protein domain	HRAS:uc001lpv.3:exon3:c.A257C:p.N86T,HRAS:uc010qvw.2:exon3:c.A257C:p.N86T,HRAS:uc010qvx.2:exon3:c.A257C:p.N86T	.	-0.340	AFR:0.0006,AMR:0,EAS:0,FIN:0,NFE:6.687e-05,OTH:0,ASJ:0	190020	109800;137550;162900;163200;188470;218040;	3071;319487;2612;79414;626;	3071|Costello syndrome|Unknown|Autosomal dominant<br>or&nbsp;Not applicable|Neonatal<br>Antenatal|218040~319487|Familial papillary or follicular thyroid carcinoma|-|-|-|188470 188550 603386 603744 606240 616534 616535~2612|Linear nevus sebaceus syndrome|Unknown|Not applicable|Childhood|163200~79414|Woolly hair nevus|-|Not applicable|Neonatal<br>Infancy|162900~626|Large congenital melanocytic nevu…	het
11	533881	533881	C	T	HRAS	exonic	nonsynonymous SNV	ENSG00000174775	rs727503093	ENSG00000174775:ENST00000397594:exon2:c.G175A:p.A59T,ENSG00000174775:ENST00000311189:exon3:c.G175A:p.A59T,ENSG00000174775:ENST00000397596:exon3:c.G175A:p.A59T,ENSG00000174775:ENST00000417302:exon3:c.G175A:p.A59T,ENSG00000174775:ENST00000451590:exon3:c.G175A:p.A59T,ENSG00000174775:ENST00000493230:exon3:c.G175A:p.A59T	HRAS:NM_001130442:exon3:c.G175A:p.A59T,HRAS:NM_005343:exon3:c.G175A:p.A59T,HRAS:NM_176795:exon3:c.G175A:p.A59T	clinvar: Likely pathogenic|Likely pathogenic	InterVar: Likely pathogenic PVS1=0 PS=[0, 0, 0, 0, 0] PM=[1, 1, 0, 0, 0, 0, 0] PP=[0, 0, 1, 0, 1, 0] BA1=0 BS=[0, 0, 0, 0, 0] BP=[0, 0, 0, 0, 0, 0, 0, 0]	.	.	.	3.923	23.5	0.011	3.64	.	.	.	P-loop containing nucleoside triphosphate hydrolase|Small GTP-binding protein domain	HRAS:uc001lpv.3:exon3:c.G175A:p.A59T,HRAS:uc010qvw.2:exon3:c.G175A:p.A59T,HRAS:uc010qvx.2:exon3:c.G175A:p.A59T	.	0.693	AFR:.,AMR:.,EAS:.,FIN:.,NFE:.,OTH:.,ASJ:.	190020	109800;137550;162900;163200;188470;218040;	3071;319487;2612;79414;626;	3071|Costello syndrome|Unknown|Autosomal dominant<br>or&nbsp;Not applicable|Neonatal<br>Antenatal|218040~319487|Familial papillary or follicular thyroid carcinoma|-|-|-|188470 188550 603386 603744 606240 616534 616535~2612|Linear nevus sebaceus syndrome|Unknown|Not applicable|Childhood|163200~79414|Woolly hair nevus|-|Not applicable|Neonatal<br>Infancy|162900~626|Large congenital melanocytic nevu…	het
11	533883	533883	G	A	HRAS	exonic	nonsynonymous SNV	ENSG00000174775	rs121917758	ENSG00000174775:ENST00000397594:exon2:c.C173T:p.T58I,ENSG00000174775:ENST00000311189:exon3:c.C173T:p.T58I,ENSG00000174775:ENST00000397596:exon3:c.C173T:p.T58I,ENSG00000174775:ENST00000417302:exon3:c.C173T:p.T58I,ENSG00000174775:ENST00000451590:exon3:c.C173T:p.T58I,ENSG00000174775:ENST00000493230:exon3:c.C173T:p.T58I	HRAS:NM_001130442:exon3:c.C173T:p.T58I,HRAS:NM_005343:exon3:c.C173T:p.T58I,HRAS:NM_176795:exon3:c.C173T:p.T58I	clinvar: Pathogenic	InterVar: Likely pathogenic PVS1=0 PS=[0, 0, 0, 0, 0] PM=[1, 1, 0, 0, 0, 0, 0] PP=[0, 0, 1, 0, 1, 0] BA1=0 BS=[0, 0, 0, 0, 0] BP=[0, 0, 0, 0, 0, 0, 0, 0]	.	.	.	4.251	23.9	0.0	2.72	.	.	.	P-loop containing nucleoside triphosphate hydrolase|Small GTP-binding protein domain	HRAS:uc001lpv.3:exon3:c.C173T:p.T58I,HRAS:uc010qvw.2:exon3:c.C173T:p.T58I,HRAS:uc010qvx.2:exon3:c.C173T:p.T58I	.	0.901	AFR:.,AMR:.,EAS:.,FIN:.,NFE:.,OTH:.,ASJ:.	190020	109800;137550;162900;163200;188470;218040;	3071;319487;2612;79414;626;	3071|Costello syndrome|Unknown|Autosomal dominant<br>or&nbsp;Not applicable|Neonatal<br>Antenatal|218040~319487|Familial papillary or follicular thyroid carcinoma|-|-|-|188470 188550 603386 603744 606240 616534 616535~2612|Linear nevus sebaceus syndrome|Unknown|Not applicable|Childhood|163200~79414|Woolly hair nevus|-|Not applicable|Neonatal<br>Infancy|162900~626|Large congenital melanocytic nevu…	het
11	534242	534242	A	G	HRAS	exonic	synonymous SNV	ENSG00000174775	rs12628	ENSG00000174775:ENST00000397594:exon1:c.T81C:p.H27H,ENSG00000174775:ENST00000311189:exon2:c.T81C:p.H27H,ENSG00000174775:ENST00000397596:exon2:c.T81C:p.H27H,ENSG00000174775:ENST00000417302:exon2:c.T81C:p.H27H,ENSG00000174775:ENST00000451590:exon2:c.T81C:p.H27H,ENSG00000174775:ENST00000493230:exon2:c.T81C:p.H27H	HRAS:NM_001130442:exon2:c.T81C:p.H27H,HRAS:NM_005343:exon2:c.T81C:p.H27H,HRAS:NM_176795:exon2:c.T81C:p.H27H	clinvar: Benign|Benign	InterVar: Benign PVS1=0 PS=[0, 0, 0, 0, 0] PM=[0, 0, 0, 0, 0, 0, 0] PP=[0, 0, 0, 0, 0, 0] BA1=1 BS=[1, 0, 0, 0, 0] BP=[0, 0, 0, 1, 0, 1, 1, 0]	0.3432	0.3545	0.297125	.	.	.	.	.	.	.	.	HRAS:uc001lpv.3:exon2:c.T81C:p.H27H,HRAS:uc010qvw.2:exon2:c.T81C:p.H27H,HRAS:uc010qvx.2:exon2:c.T81C:p.H27H	.	.	AFR:0.3836,AMR:0.3600,EAS:0.2135,FIN:0.2675,NFE:0.3542,OTH:0.3134,ASJ:0.2616	190020	109800;137550;162900;163200;188470;218040;	3071;319487;2612;79414;626;	3071|Costello syndrome|Unknown|Autosomal dominant<br>or&nbsp;Not applicable|Neonatal<br>Antenatal|218040~319487|Familial papillary or follicular thyroid carcinoma|-|-|-|188470 188550 603386 603744 606240 616534 616535~2612|Linear nevus sebaceus syndrome|Unknown|Not applicable|Childhood|163200~79414|Woolly hair nevus|-|Not applicable|Neonatal<br>Infancy|162900~626|Large congenital melanocytic nevu…	het
11	534286	534286	C	A	HRAS	exonic	nonsynonymous SNV	ENSG00000174775	rs104894228	ENSG00000174775:ENST00000397594:exon1:c.G37T:p.G13C,ENSG00000174775:ENST00000311189:exon2:c.G37T:p.G13C,ENSG00000174775:ENST00000397596:exon2:c.G37T:p.G13C,ENSG00000174775:ENST00000417302:exon2:c.G37T:p.G13C,ENSG00000174775:ENST00000451590:exon2:c.G37T:p.G13C,ENSG00000174775:ENST00000493230:exon2:c.G37T:p.G13C	HRAS:NM_001130442:exon2:c.G37T:p.G13C,HRAS:NM_005343:exon2:c.G37T:p.G13C,HRAS:NM_176795:exon2:c.G37T:p.G13C	clinvar: Pathogenic|Pathogenic|Pathogenic|Likely pathogenic|Likely pathogenic|Likely pathogenic|Likely pathogenic|Likely pathogenic|Likely pathogenic|Pathogenic|Likely pathogenic|Likely pathogenic|Likely pathogenic|Likely pathogenic|Likely pathogenic|Likely pathogenic|Likely pathogenic|Likely pathogenic|Likely pathogenic|Likely pathogenic|Likely pathogenic	InterVar: Likely pathogenic PVS1=0 PS=[0, 0, 0, 0, 0] PM=[1, 1, 0, 0, 0, 0, 0] PP=[0, 0, 1, 0, 1, 0] BA1=0 BS=[0, 0, 0, 0, 0] BP=[0, 0, 0, 0, 0, 0, 0, 0]	.	.	.	6.022	27.9	0.0	3.0	.	.	.	P-loop containing nucleoside triphosphate hydrolase|Small GTP-binding protein domain	HRAS:uc001lpv.3:exon2:c.G37T:p.G13C,HRAS:uc010qvw.2:exon2:c.G37T:p.G13C,HRAS:uc010qvx.2:exon2:c.G37T:p.G13C	.	0.434	AFR:.,AMR:.,EAS:.,FIN:.,NFE:.,OTH:.,ASJ:.	190020	109800;137550;162900;163200;188470;218040;	3071;319487;2612;79414;626;	3071|Costello syndrome|Unknown|Autosomal dominant<br>or&nbsp;Not applicable|Neonatal<br>Antenatal|218040~319487|Familial papillary or follicular thyroid carcinoma|-|-|-|188470 188550 603386 603744 606240 616534 616535~2612|Linear nevus sebaceus syndrome|Unknown|Not applicable|Childhood|163200~79414|Woolly hair nevus|-|Not applicable|Neonatal<br>Infancy|162900~626|Large congenital melanocytic nevu…	het
11	534287	534287	G	A	HRAS	exonic	synonymous SNV	ENSG00000174775	rs727504424	ENSG00000174775:ENST00000397594:exon1:c.C36T:p.G12G,ENSG00000174775:ENST00000311189:exon2:c.C36T:p.G12G,ENSG00000174775:ENST00000397596:exon2:c.C36T:p.G12G,ENSG00000174775:ENST00000417302:exon2:c.C36T:p.G12G,ENSG00000174775:ENST00000451590:exon2:c.C36T:p.G12G,ENSG00000174775:ENST00000493230:exon2:c.C36T:p.G12G	HRAS:NM_001130442:exon2:c.C36T:p.G12G,HRAS:NM_005343:exon2:c.C36T:p.G12G,HRAS:NM_176795:exon2:c.C36T:p.G12G	clinvar: other	InterVar: Likely benign PVS1=0 PS=[0, 0, 0, 0, 0] PM=[0, 1, 0, 0, 0, 0, 0] PP=[0, 0, 0, 0, 0, 0] BA1=0 BS=[0, 0, 0, 0, 0] BP=[0, 0, 0, 1, 0, 0, 1, 0]	0.0002	.	.	.	.	.	.	.	.	.	.	HRAS:uc001lpv.3:exon2:c.C36T:p.G12G,HRAS:uc010qvw.2:exon2:c.C36T:p.G12G,HRAS:uc010qvx.2:exon2:c.C36T:p.G12G	.	.	AFR:0,AMR:0,EAS:0.0037,FIN:0,NFE:0,OTH:0,ASJ:0	190020	109800;137550;162900;163200;188470;218040;	3071;319487;2612;79414;626;	3071|Costello syndrome|Unknown|Autosomal dominant<br>or&nbsp;Not applicable|Neonatal<br>Antenatal|218040~319487|Familial papillary or follicular thyroid carcinoma|-|-|-|188470 188550 603386 603744 606240 616534 616535~2612|Linear nevus sebaceus syndrome|Unknown|Not applicable|Childhood|163200~79414|Woolly hair nevus|-|Not applicable|Neonatal<br>Infancy|162900~626|Large congenital melanocytic nevu…	het
11	534289	534289	C	T	HRAS	exonic	nonsynonymous SNV	ENSG00000174775	rs104894229	ENSG00000174775:ENST00000397594:exon1:c.G34A:p.G12S,ENSG00000174775:ENST00000311189:exon2:c.G34A:p.G12S,ENSG00000174775:ENST00000397596:exon2:c.G34A:p.G12S,ENSG00000174775:ENST00000417302:exon2:c.G34A:p.G12S,ENSG00000174775:ENST00000451590:exon2:c.G34A:p.G12S,ENSG00000174775:ENST00000493230:exon2:c.G34A:p.G12S	HRAS:NM_001130442:exon2:c.G34A:p.G12S,HRAS:NM_005343:exon2:c.G34A:p.G12S,HRAS:NM_176795:exon2:c.G34A:p.G12S	clinvar: Pathogenic|Pathogenic|Pathogenic|Pathogenic|Pathogenic|Pathogenic|Likely pathogenic|Likely pathogenic|Likely pathogenic|Likely pathogenic|Likely pathogenic|Likely pathogenic|Likely pathogenic|Likely pathogenic|Likely pathogenic|Likely pathogenic|Likely pathogenic|Likely pathogenic|Likely pathogenic|Likely pathogenic|Likely pathogenic|Likely pathogenic|Likely pathogenic|Likely pathogenic|…	InterVar: Uncertain significance PVS1=0 PS=[0, 0, 0, 0, 0] PM=[1, 1, 0, 0, 0, 0, 0] PP=[0, 0, 0, 0, 1, 0] BA1=0 BS=[0, 0, 0, 0, 0] BP=[0, 0, 0, 0, 0, 0, 0, 0]	.	.	.	5.636	26.6	0.028	3.0	.	.	.	P-loop containing nucleoside triphosphate hydrolase|Small GTP-binding protein domain	HRAS:uc001lpv.3:exon2:c.G34A:p.G12S,HRAS:uc010qvw.2:exon2:c.G34A:p.G12S,HRAS:uc010qvx.2:exon2:c.G34A:p.G12S	.	-0.174	AFR:.,AMR:.,EAS:.,FIN:.,NFE:.,OTH:.,ASJ:.	190020	109800;137550;162900;163200;188470;218040;	3071;319487;2612;79414;626;	3071|Costello syndrome|Unknown|Autosomal dominant<br>or&nbsp;Not applicable|Neonatal<br>Antenatal|218040~319487|Familial papillary or follicular thyroid carcinoma|-|-|-|188470 188550 603386 603744 606240 616534 616535~2612|Linear nevus sebaceus syndrome|Unknown|Not applicable|Childhood|163200~79414|Woolly hair nevus|-|Not applicable|Neonatal<br>Infancy|162900~626|Large congenital melanocytic nevu…	het
11	76866991	76866991	C	T	MYO7A	exonic	synonymous SNV	ENSG00000137474	rs116892396	ENSG00000137474:ENST00000409709:exon5:c.C324T:p.Y108Y,ENSG00000137474:ENST00000409893:exon5:c.C324T:p.Y108Y,ENSG00000137474:ENST00000458637:exon5:c.C324T:p.Y108Y,ENSG00000137474:ENST00000409619:exon6:c.C291T:p.Y97Y	MYO7A:NM_000260:exon5:c.C324T:p.Y108Y,MYO7A:NM_001127179:exon5:c.C324T:p.Y108Y,MYO7A:NM_001127180:exon5:c.C324T:p.Y108Y	clinvar: Likely benign|Likely benign|Likely benign|Likely benign	InterVar: Benign PVS1=0 PS=[0, 0, 0, 0, 0] PM=[0, 0, 0, 0, 0, 0, 0] PP=[0, 0, 0, 0, 0, 0] BA1=0 BS=[1, 1, 0, 0, 0] BP=[0, 0, 0, 1, 0, 1, 1, 0]	0.0008	.	0.00279553	.	.	.	.	.	.	.	.	MYO7A:uc001oyb.2:exon5:c.C324T:p.Y108Y,MYO7A:uc001oyc.2:exon5:c.C324T:p.Y108Y,MYO7A:uc010rsl.2:exon5:c.C324T:p.Y108Y,MYO7A:uc010rsm.1:exon6:c.C291T:p.Y97Y	.	.	AFR:0,AMR:0,EAS:0.0161,FIN:0,NFE:0,OTH:0,ASJ:0	276903	276900;600060;601317;	90635;90636;231169;886;	90635|Autosomal dominant non-syndromic sensorineural deafness type DFNA|Unknown|Autosomal dominant|Childhood|124900 600101 600652 600965 600994 601316 601317 601369 601412 601543 601544 601868 602459 603622 603964 604717 605192 605583 606012 606282 606346 606451 606705 607017 607197 607453 607683 607841 608224 608372 608394 608641 608645 608652 609129 609965 612431 612642 612643 612644 613074 613…	het
11	76869378	76869378	G	A	MYO7A	exonic	nonsynonymous SNV	ENSG00000137474	rs41298135	ENSG00000137474:ENST00000409709:exon9:c.G905A:p.R302H,ENSG00000137474:ENST00000409893:exon9:c.G905A:p.R302H,ENSG00000137474:ENST00000458637:exon9:c.G905A:p.R302H,ENSG00000137474:ENST00000409619:exon10:c.G872A:p.R291H	MYO7A:NM_000260:exon9:c.G905A:p.R302H,MYO7A:NM_001127179:exon9:c.G905A:p.R302H,MYO7A:NM_001127180:exon9:c.G905A:p.R302H	clinvar: Pathogenic|other|Likely benign|Likely benign|Likely benign	InterVar: Benign PVS1=0 PS=[0, 0, 0, 0, 0] PM=[1, 0, 0, 0, 0, 0, 0] PP=[0, 0, 1, 0, 1, 0] BA1=0 BS=[1, 1, 0, 0, 0] BP=[0, 0, 0, 0, 0, 1, 0, 0]	0.0027	0.0019	0.00139776	6.558	31	0.002	5.72	.	.	.	Myosin head, motor domain|P-loop containing nucleoside triphosphate hydrolase	MYO7A:uc001oyb.2:exon9:c.G905A:p.R302H,MYO7A:uc001oyc.2:exon9:c.G905A:p.R302H,MYO7A:uc010rsl.2:exon9:c.G905A:p.R302H,MYO7A:uc010rsm.1:exon10:c.G872A:p.R291H	.	0.806	AFR:0.0010,AMR:0.0024,EAS:0,FIN:0.0032,NFE:0.0038,OTH:0.0031,ASJ:0.0066	276903	276900;600060;601317;	90635;90636;231169;886;	90635|Autosomal dominant non-syndromic sensorineural deafness type DFNA|Unknown|Autosomal dominant|Childhood|124900 600101 600652 600965 600994 601316 601317 601369 601412 601543 601544 601868 602459 603622 603964 604717 605192 605583 606012 606282 606346 606451 606705 607017 607197 607453 607683 607841 608224 608372 608394 608641 608645 608652 609129 609965 612431 612642 612643 612644 613074 613…	het
11	76870496	76870496	G	A	MYO7A	exonic	nonsynonymous SNV	ENSG00000137474	rs45629132	ENSG00000137474:ENST00000409709:exon10:c.G1007A:p.R336H,ENSG00000137474:ENST00000409893:exon10:c.G1007A:p.R336H,ENSG00000137474:ENST00000458637:exon10:c.G1007A:p.R336H,ENSG00000137474:ENST00000409619:exon11:c.G974A:p.R325H	MYO7A:NM_000260:exon10:c.G1007A:p.R336H,MYO7A:NM_001127179:exon10:c.G1007A:p.R336H,MYO7A:NM_001127180:exon10:c.G1007A:p.R336H	clinvar: Likely benign	InterVar: Likely benign PVS1=0 PS=[0, 0, 0, 0, 0] PM=[1, 1, 0, 0, 0, 0, 0] PP=[0, 0, 1, 0, 0, 0] BA1=0 BS=[0, 1, 0, 0, 0] BP=[0, 0, 0, 0, 0, 1, 0, 0]	0.0015	0.0015	0.00119808	3.026	22.3	0.069	4.87	.	.	.	Myosin head, motor domain|P-loop containing nucleoside triphosphate hydrolase	MYO7A:uc001oyb.2:exon10:c.G1007A:p.R336H,MYO7A:uc001oyc.2:exon10:c.G1007A:p.R336H,MYO7A:uc010rsl.2:exon10:c.G1007A:p.R336H,MYO7A:uc010rsm.1:exon11:c.G974A:p.R325H	.	0.335	AFR:0.0012,AMR:0,EAS:0.0006,FIN:0.0003,NFE:0.0022,OTH:0.0011,ASJ:0	276903	276900;600060;601317;	90635;90636;231169;886;	90635|Autosomal dominant non-syndromic sensorineural deafness type DFNA|Unknown|Autosomal dominant|Childhood|124900 600101 600652 600965 600994 601316 601317 601369 601412 601543 601544 601868 602459 603622 603964 604717 605192 605583 606012 606282 606346 606451 606705 607017 607197 607453 607683 607841 608224 608372 608394 608641 608645 608652 609129 609965 612431 612642 612643 612644 613074 613…	het
11	76883813	76883813	G	A	MYO7A	exonic	nonsynonymous SNV	ENSG00000137474	rs782311929	ENSG00000137474:ENST00000409709:exon16:c.G1817A:p.R606H,ENSG00000137474:ENST00000409893:exon16:c.G1817A:p.R606H,ENSG00000137474:ENST00000458637:exon16:c.G1817A:p.R606H,ENSG00000137474:ENST00000409619:exon17:c.G1784A:p.R595H	MYO7A:NM_000260:exon16:c.G1817A:p.R606H,MYO7A:NM_001127179:exon16:c.G1817A:p.R606H,MYO7A:NM_001127180:exon16:c.G1817A:p.R606H	clinvar: UNK	InterVar: Uncertain significance PVS1=0 PS=[0, 0, 0, 0, 0] PM=[1, 1, 0, 0, 0, 0, 0] PP=[0, 0, 1, 0, 0, 0] BA1=0 BS=[0, 0, 0, 0, 0] BP=[0, 0, 0, 0, 0, 0, 0, 0]	9.692e-05	.	.	7.657	35	0.003	4.77	.	.	.	Myosin head, motor domain|P-loop containing nucleoside triphosphate hydrolase	MYO7A:uc001oyb.2:exon16:c.G1817A:p.R606H,MYO7A:uc001oyc.2:exon16:c.G1817A:p.R606H,MYO7A:uc010rsl.2:exon16:c.G1817A:p.R606H,MYO7A:uc010rsm.1:exon17:c.G1784A:p.R595H	.	0.755	AFR:0,AMR:0,EAS:0.0006,FIN:0,NFE:0.0001,OTH:0,ASJ:0	276903	276900;600060;601317;	90635;90636;231169;886;	90635|Autosomal dominant non-syndromic sensorineural deafness type DFNA|Unknown|Autosomal dominant|Childhood|124900 600101 600652 600965 600994 601316 601317 601369 601412 601543 601544 601868 602459 603622 603964 604717 605192 605583 606012 606282 606346 606451 606705 607017 607197 607453 607683 607841 608224 608372 608394 608641 608645 608652 609129 609965 612431 612642 612643 612644 613074 613…	het
11	76890889	76890889	G	A	MYO7A	exonic	nonsynonymous SNV	ENSG00000137474	rs368341987	ENSG00000137474:ENST00000458169:exon1:c.G19A:p.A7T,ENSG00000137474:ENST00000409709:exon21:c.G2476A:p.A826T,ENSG00000137474:ENST00000409893:exon21:c.G2476A:p.A826T,ENSG00000137474:ENST00000458637:exon21:c.G2476A:p.A826T,ENSG00000137474:ENST00000409619:exon22:c.G2443A:p.A815T	MYO7A:NM_000260:exon21:c.G2476A:p.A826T,MYO7A:NM_001127179:exon21:c.G2476A:p.A826T,MYO7A:NM_001127180:exon21:c.G2476A:p.A826T	clinvar: Uncertain significance|Pathogenic|Benign	InterVar: Uncertain significance PVS1=0 PS=[0, 0, 0, 0, 0] PM=[1, 1, 0, 0, 0, 0, 0] PP=[0, 0, 1, 0, 1, 0] BA1=0 BS=[0, 1, 0, 0, 0] BP=[0, 0, 0, 0, 0, 1, 0, 0]	0.0004	0.0003	0.00179712	4.424	24.2	0.002	4.48	.	.	.	IQ motif, EF-hand binding site;IQ motif, EF-hand binding site|P-loop containing nucleoside triphosphate hydrolase	MYO7A:uc009yut.1:exon1:c.G109A:p.A37T,MYO7A:uc001oyd.3:exon5:c.G496A:p.A166T,MYO7A:uc001oyb.2:exon21:c.G2476A:p.A826T,MYO7A:uc001oyc.2:exon21:c.G2476A:p.A826T,MYO7A:uc010rsl.2:exon21:c.G2476A:p.A826T,MYO7A:uc010rsm.1:exon22:c.G2443A:p.A815T	.	0.029	AFR:0.0001,AMR:0,EAS:0.0006,FIN:0,NFE:0.0006,OTH:0,ASJ:0	276903	276900;600060;601317;	90635;90636;231169;886;	90635|Autosomal dominant non-syndromic sensorineural deafness type DFNA|Unknown|Autosomal dominant|Childhood|124900 600101 600652 600965 600994 601316 601317 601369 601412 601543 601544 601868 602459 603622 603964 604717 605192 605583 606012 606282 606346 606451 606705 607017 607197 607453 607683 607841 608224 608372 608394 608641 608645 608652 609129 609965 612431 612642 612643 612644 613074 613…	het
11	120984338	120984338	A	G	TECTA	exonic	nonsynonymous SNV	ENSG00000109927	rs144682235	ENSG00000109927:ENST00000264037:exon5:c.A701G:p.Q234R,ENSG00000109927:ENST00000392793:exon6:c.A701G:p.Q234R	TECTA:NM_005422:exon5:c.A701G:p.Q234R	clinvar: other|Uncertain significance|Uncertain significance	InterVar: Uncertain significance PVS1=0 PS=[0, 0, 0, 0, 0] PM=[1, 1, 0, 0, 0, 0, 0] PP=[0, 0, 0, 0, 0, 0] BA1=0 BS=[0, 1, 0, 0, 0] BP=[0, 0, 0, 0, 0, 0, 0, 0]	0.0015	0.0014	0.00139776	1.940	15.83	0.445	4.92	.	.	.	NIDO domain	TECTA:uc010rzo.2:exon5:c.A701G:p.Q234R	.	-0.804	AFR:0.0048,AMR:0.0024,EAS:0,FIN:0,NFE:0,OTH:0.0010,ASJ:0.0033	602574	601543;603629;	90636;90635;	90636|Autosomal recessive non-syndromic sensorineural deafness type DFNB|Unknown|Autosomal recessive|Infancy<br>Neonatal|220290 600060 600316 600791 600792 600971 600974 601071 601072 601386 601869 602092 603010 603098 603629 603678 603720 604060 605428 605818 607039 607084 607101 607239 607821 608219 608264 608265 608565 608653 609006 609439 609533 609646 609647 609706 609823 609941 609946 60995…	het
11	120989335	120989335	A	G	TECTA	exonic	nonsynonymous SNV	ENSG00000109927	rs612969	ENSG00000109927:ENST00000264037:exon6:c.A1111G:p.R371G,ENSG00000109927:ENST00000392793:exon7:c.A1111G:p.R371G	TECTA:NM_005422:exon6:c.A1111G:p.R371G	clinvar: Benign|Benign|Benign	InterVar: Benign PVS1=0 PS=[0, 0, 0, 0, 0] PM=[1, 0, 0, 0, 0, 0, 0] PP=[0, 0, 0, 0, 0, 0] BA1=1 BS=[1, 1, 0, 0, 0] BP=[0, 0, 0, 0, 0, 1, 0, 0]	0.4906	0.4973	0.443291	0.256	5.253	1.0	3.86	.	.	.	von Willebrand factor, type D domain	TECTA:uc010rzo.2:exon6:c.A1111G:p.R371G	.	-0.909	AFR:0.6807,AMR:0.3289,EAS:0.2255,FIN:0.4734,NFE:0.4288,OTH:0.4173,ASJ:0.3775	602574	601543;603629;	90636;90635;	90636|Autosomal recessive non-syndromic sensorineural deafness type DFNB|Unknown|Autosomal recessive|Infancy<br>Neonatal|220290 600060 600316 600791 600792 600971 600974 601071 601072 601386 601869 602092 603010 603098 603629 603678 603720 604060 605428 605818 607039 607084 607101 607239 607821 608219 608264 608265 608565 608653 609006 609439 609533 609646 609647 609706 609823 609941 609946 60995…	het
11	120996243	120996243	C	T	TECTA	exonic	nonsynonymous SNV	ENSG00000109927	rs35107075	ENSG00000109927:ENST00000264037:exon7:c.C1436T:p.P479L,ENSG00000109927:ENST00000392793:exon8:c.C1436T:p.P479L	TECTA:NM_005422:exon7:c.C1436T:p.P479L	clinvar: Likely benign|Likely benign|Likely benign	InterVar: Benign PVS1=0 PS=[0, 0, 0, 0, 0] PM=[1, 0, 0, 0, 0, 0, 0] PP=[0, 0, 0, 0, 0, 0] BA1=0 BS=[1, 1, 0, 0, 0] BP=[0, 0, 0, 0, 0, 1, 0, 0]	0.0018	0.0018	0.00319489	2.360	18.56	0.406	5.02	.	.	.	von Willebrand factor, type D domain	TECTA:uc010rzo.2:exon7:c.C1436T:p.P479L	.	-1.050	AFR:0.0058,AMR:0,EAS:0.0006,FIN:0,NFE:0.0003,OTH:0,ASJ:0	602574	601543;603629;	90636;90635;	90636|Autosomal recessive non-syndromic sensorineural deafness type DFNB|Unknown|Autosomal recessive|Infancy<br>Neonatal|220290 600060 600316 600791 600792 600971 600974 601071 601072 601386 601869 602092 603010 603098 603629 603678 603720 604060 605428 605818 607039 607084 607101 607239 607821 608219 608264 608265 608565 608653 609006 609439 609533 609646 609647 609706 609823 609941 609946 60995…	het
11	120998747	120998747	C	G	TECTA	exonic	nonsynonymous SNV	ENSG00000109927	rs139165033	ENSG00000109927:ENST00000264037:exon8:c.C2061G:p.N687K,ENSG00000109927:ENST00000392793:exon9:c.C2061G:p.N687K	TECTA:NM_005422:exon8:c.C2061G:p.N687K	clinvar: other|Uncertain significance|Uncertain significance	InterVar: Uncertain significance PVS1=0 PS=[0, 0, 0, 0, 0] PM=[1, 1, 0, 0, 0, 0, 0] PP=[0, 0, 0, 0, 0, 0] BA1=0 BS=[0, 0, 0, 0, 0] BP=[0, 0, 0, 0, 0, 0, 0, 0]	0.0019	0.0020	.	4.352	24.1	0.524	4.57	.	.	.	TILa domain	TECTA:uc010rzo.2:exon8:c.C2061G:p.N687K	.	-1.134	AFR:0.0003,AMR:0,EAS:0,FIN:0.0006,NFE:0.0035,OTH:0.0010,ASJ:0	602574	601543;603629;	90636;90635;	90636|Autosomal recessive non-syndromic sensorineural deafness type DFNB|Unknown|Autosomal recessive|Infancy<br>Neonatal|220290 600060 600316 600791 600792 600971 600974 601071 601072 601386 601869 602092 603010 603098 603629 603678 603720 604060 605428 605818 607039 607084 607101 607239 607821 608219 608264 608265 608565 608653 609006 609439 609533 609646 609647 609706 609823 609941 609946 60995…	het
11	121008285	121008285	C	T	TECTA	exonic	nonsynonymous SNV	ENSG00000109927	rs142486386	ENSG00000109927:ENST00000264037:exon10:c.C3097T:p.R1033W,ENSG00000109927:ENST00000392793:exon11:c.C3097T:p.R1033W	TECTA:NM_005422:exon10:c.C3097T:p.R1033W	clinvar: other	InterVar: Uncertain significance PVS1=0 PS=[0, 0, 0, 0, 0] PM=[1, 1, 0, 0, 0, 0, 0] PP=[0, 0, 1, 0, 0, 0] BA1=0 BS=[0, 1, 0, 0, 0] BP=[0, 0, 0, 0, 0, 0, 0, 0]	0.0010	0.0011	0.00159744	7.112	34	0.027	4.29	.	.	.	Trypsin Inhibitor-like, cysteine rich domain	TECTA:uc010rzo.2:exon10:c.C3097T:p.R1033W	.	0.412	AFR:0.0031,AMR:0.0012,EAS:0.0006,FIN:0,NFE:0,OTH:0.0010,ASJ:0	602574	601543;603629;	90636;90635;	90636|Autosomal recessive non-syndromic sensorineural deafness type DFNB|Unknown|Autosomal recessive|Infancy<br>Neonatal|220290 600060 600316 600791 600792 600971 600974 601071 601072 601386 601869 602092 603010 603098 603629 603678 603720 604060 605428 605818 607039 607084 607101 607239 607821 608219 608264 608265 608565 608653 609006 609439 609533 609646 609647 609706 609823 609941 609946 60995…	het
11	121008680	121008680	C	T	TECTA	exonic	synonymous SNV	ENSG00000109927	rs144012985	ENSG00000109927:ENST00000264037:exon10:c.C3492T:p.T1164T,ENSG00000109927:ENST00000392793:exon11:c.C3492T:p.T1164T	TECTA:NM_005422:exon10:c.C3492T:p.T1164T	clinvar: Likely benign|Uncertain significance|Uncertain significance	InterVar: Benign PVS1=0 PS=[0, 0, 0, 0, 0] PM=[0, 0, 0, 0, 0, 0, 0] PP=[0, 0, 0, 0, 0, 0] BA1=0 BS=[1, 1, 0, 0, 0] BP=[0, 0, 0, 1, 0, 1, 1, 0]	0.0015	0.0014	0.00119808	.	.	.	.	.	.	.	.	TECTA:uc010rzo.2:exon10:c.C3492T:p.T1164T	.	.	AFR:0.0050,AMR:0,EAS:0,FIN:0,NFE:6.667e-05,OTH:0,ASJ:0	602574	601543;603629;	90636;90635;	90636|Autosomal recessive non-syndromic sensorineural deafness type DFNB|Unknown|Autosomal recessive|Infancy<br>Neonatal|220290 600060 600316 600791 600792 600971 600974 601071 601072 601386 601869 602092 603010 603098 603629 603678 603720 604060 605428 605818 607039 607084 607101 607239 607821 608219 608264 608265 608565 608653 609006 609439 609533 609646 609647 609706 609823 609941 609946 60995…	het
11	121039471	121039471	T	C	TECTA	exonic	nonsynonymous SNV	ENSG00000109927	rs144343770	ENSG00000109927:ENST00000264037:exon19:c.T5836C:p.Y1946H,ENSG00000109927:ENST00000392793:exon20:c.T5836C:p.Y1946H	TECTA:NM_005422:exon19:c.T5836C:p.Y1946H	clinvar: Uncertain significance|Uncertain significance|Uncertain significance	InterVar: Uncertain significance PVS1=0 PS=[0, 0, 0, 0, 0] PM=[1, 1, 0, 0, 0, 0, 0] PP=[0, 0, 1, 0, 0, 0] BA1=0 BS=[0, 1, 0, 0, 0] BP=[0, 0, 0, 0, 0, 0, 0, 0]	9.683e-05	0.0005	0.000599042	6.313	29.2	0.0	5.81	.	.	.	Zona pellucida domain	TECTA:uc010rzo.2:exon19:c.T5836C:p.Y1946H	.	0.680	AFR:0,AMR:0,EAS:0,FIN:0,NFE:0.0002,OTH:0,ASJ:0	602574	601543;603629;	90636;90635;	90636|Autosomal recessive non-syndromic sensorineural deafness type DFNB|Unknown|Autosomal recessive|Infancy<br>Neonatal|220290 600060 600316 600791 600792 600971 600974 601071 601072 601386 601869 602092 603010 603098 603629 603678 603720 604060 605428 605818 607039 607084 607101 607239 607821 608219 608264 608265 608565 608653 609006 609439 609533 609646 609647 609706 609823 609941 609946 60995…	het
12	25362763	25362765	TTC	-	KRAS	exonic	nonframeshift deletion	ENSG00000133703	rs397517043	ENSG00000133703:ENST00000557334:exon3:c.192_194del:p.64_65del,ENSG00000133703:ENST00000311936:exon5:c.531_533del:p.177_178del	KRAS:NM_004985:exon5:c.531_533del:p.177_178del	clinvar: other|Uncertain significance	InterVar: Uncertain significance PVS1=0 PS=[0, 0, 0, 0, 0] PM=[0, 1, 0, 1, 0, 0, 0] PP=[0, 0, 0, 0, 0, 0] BA1=0 BS=[0, 0, 0, 0, 0] BP=[0, 0, 0, 0, 0, 0, 0, 0]	0.0007	.	.	.	.	.	.	.	.	.	.	KRAS:uc001rgq.1:exon5:c.531_533del:p.177_178del	.	.	AFR:0.0006,AMR:0,EAS:0.0006,FIN:0,NFE:0.0009,OTH:0.0020,ASJ:0	190070	109800;114480;137215;163200;211980;260350;601626;609942;614470;615278;	1340;268114;648;519;1333;2612;26106;227535;	1340|Cardiofaciocutaneous syndrome|Unknown|Autosomal dominant|Antenatal<br>Neonatal|115150 615278 615279 615280~268114|RAS-associated autoimmune leukoproliferative disease|<1 / 1 000 000|Unknown|Childhood<br>Infancy|614470~648|Noonan syndrome|Unknown|Autosomal dominant|Neonatal|163950 605275 609942 610733 611553 613224 613706 615355 616559 616564~519|Acute myeloid leukemia|1-9 / 100 000|-|All age…	het
12	25398229	25398229	G	A	KRAS	exonic	synonymous SNV	ENSG00000133703	rs113623140	ENSG00000133703:ENST00000256078:exon2:c.C90T:p.D30D,ENSG00000133703:ENST00000311936:exon2:c.C90T:p.D30D,ENSG00000133703:ENST00000556131:exon2:c.C90T:p.D30D,ENSG00000133703:ENST00000557334:exon2:c.C90T:p.D30D	KRAS:NM_004985:exon2:c.C90T:p.D30D,KRAS:NM_033360:exon2:c.C90T:p.D30D	clinvar: Benign|Likely benign	InterVar: Likely benign PVS1=0 PS=[0, 0, 0, 0, 0] PM=[0, 1, 0, 0, 0, 0, 0] PP=[0, 0, 0, 0, 0, 0] BA1=0 BS=[0, 1, 0, 0, 0] BP=[0, 0, 0, 1, 0, 1, 1, 0]	6.46e-05	.	0.000199681	.	.	.	.	.	.	.	.	KRAS:uc001rgp.1:exon2:c.C90T:p.D30D,KRAS:uc001rgq.1:exon2:c.C90T:p.D30D	.	.	AFR:0,AMR:0,EAS:0,FIN:0,NFE:6.668e-05,OTH:0,ASJ:0.0033	190070	109800;114480;137215;163200;211980;260350;601626;609942;614470;615278;	1340;268114;648;519;1333;2612;26106;227535;	1340|Cardiofaciocutaneous syndrome|Unknown|Autosomal dominant|Antenatal<br>Neonatal|115150 615278 615279 615280~268114|RAS-associated autoimmune leukoproliferative disease|<1 / 1 000 000|Unknown|Childhood<br>Infancy|614470~648|Noonan syndrome|Unknown|Autosomal dominant|Neonatal|163950 605275 609942 610733 611553 613224 613706 615355 616559 616564~519|Acute myeloid leukemia|1-9 / 100 000|-|All age…	het
12	25398304	25398304	T	A	KRAS	exonic	nonsynonymous SNV	ENSG00000133703	rs104894361	ENSG00000133703:ENST00000256078:exon2:c.A15T:p.K5N,ENSG00000133703:ENST00000311936:exon2:c.A15T:p.K5N,ENSG00000133703:ENST00000556131:exon2:c.A15T:p.K5N,ENSG00000133703:ENST00000557334:exon2:c.A15T:p.K5N	KRAS:NM_004985:exon2:c.A15T:p.K5N,KRAS:NM_033360:exon2:c.A15T:p.K5N	clinvar: Pathogenic|Uncertain significance	InterVar: Likely pathogenic PVS1=0 PS=[0, 0, 0, 0, 0] PM=[1, 1, 0, 0, 0, 0, 0] PP=[0, 0, 1, 0, 1, 0] BA1=0 BS=[0, 0, 0, 0, 0] BP=[0, 0, 0, 0, 0, 0, 0, 0]	.	.	.	6.293	29.1	0.0	4.55	.	.	.	P-loop containing nucleoside triphosphate hydrolase;P-loop containing nucleoside triphosphate hydrolase|Small GTP-binding protein domain	KRAS:uc001rgp.1:exon2:c.A15T:p.K5N,KRAS:uc001rgq.1:exon2:c.A15T:p.K5N	.	0.723	AFR:.,AMR:.,EAS:.,FIN:.,NFE:.,OTH:.,ASJ:.	190070	109800;114480;137215;163200;211980;260350;601626;609942;614470;615278;	1340;268114;648;519;1333;2612;26106;227535;	1340|Cardiofaciocutaneous syndrome|Unknown|Autosomal dominant|Antenatal<br>Neonatal|115150 615278 615279 615280~268114|RAS-associated autoimmune leukoproliferative disease|<1 / 1 000 000|Unknown|Childhood<br>Infancy|614470~648|Noonan syndrome|Unknown|Autosomal dominant|Neonatal|163950 605275 609942 610733 611553 613224 613706 615355 616559 616564~519|Acute myeloid leukemia|1-9 / 100 000|-|All age…	het
12	103234176	103234176	A	G	PAH	splicing	.	ENSG00000171759	rs1799970	.	.	clinvar: not provided|Likely pathogenic	InterVar: Pathogenic PVS1=1 PS=[0, 0, 0, 0, 0] PM=[0, 1, 0, 0, 0, 0, 0] PP=[0, 0, 1, 0, 1, 0] BA1=0 BS=[0, 0, 0, 0, 0] BP=[0, 0, 0, 0, 0, 0, 0, 0]	.	.	.	4.641	24.5	.	5.33	.	0.9911	0.624	.	.	.	.	AFR:.,AMR:.,EAS:.,FIN:.,NFE:.,OTH:.,ASJ:.	612349	261600;	2209;716;	2209|Maternal phenylketonuria|Unknown|Autosomal recessive|Neonatal<br>Antenatal|261600~716|Phenylketonuria|1-5 / 10 000|Autosomal recessive|Infancy|261600~	het
12	103234177	103234177	C	T	PAH	splicing	.	ENSG00000171759	rs5030861	.	.	clinvar: Pathogenic|Pathogenic	InterVar: Pathogenic PVS1=1 PS=[0, 0, 0, 0, 0] PM=[0, 1, 0, 0, 0, 0, 0] PP=[0, 0, 1, 0, 1, 0] BA1=0 BS=[0, 0, 0, 0, 0] BP=[0, 0, 0, 0, 0, 0, 0, 0]	0.0004	0.0008	.	5.257	25.7	.	5.33	.	1.0000	0.93	.	.	.	.	AFR:0.0001,AMR:0,EAS:0,FIN:0,NFE:0.0007,OTH:0,ASJ:0	612349	261600;	2209;716;	2209|Maternal phenylketonuria|Unknown|Autosomal recessive|Neonatal<br>Antenatal|261600~716|Phenylketonuria|1-5 / 10 000|Autosomal recessive|Infancy|261600~	het
12	103234208	103234208	G	T	PAH	exonic	nonsynonymous SNV	ENSG00000171759	rs764974157	ENSG00000171759:ENST00000553106:exon12:c.C1285A:p.Q429K,ENSG00000171759:ENST00000307000:exon13:c.C1270A:p.Q424K	PAH:NM_000277:exon12:c.C1285A:p.Q429K	clinvar: UNK	InterVar: Uncertain significance PVS1=0 PS=[0, 0, 0, 0, 0] PM=[1, 1, 0, 0, 0, 0, 0] PP=[0, 0, 1, 0, 0, 0] BA1=0 BS=[0, 0, 0, 0, 0] BP=[0, 0, 0, 0, 0, 0, 0, 0]	.	.	.	1.923	15.73	1.0	5.33	.	.	.	Aromatic amino acid hydroxylase, C-terminal	PAH:uc001tjq.1:exon12:c.C1285A:p.Q429K	.	1.091	AFR:.,AMR:.,EAS:.,FIN:.,NFE:.,OTH:.,ASJ:.	612349	261600;	2209;716;	2209|Maternal phenylketonuria|Unknown|Autosomal recessive|Neonatal<br>Antenatal|261600~716|Phenylketonuria|1-5 / 10 000|Autosomal recessive|Infancy|261600~	het
12	103234215	103234215	A	G	PAH	exonic	synonymous SNV	ENSG00000171759	rs59326968	ENSG00000171759:ENST00000553106:exon12:c.T1278C:p.N426N,ENSG00000171759:ENST00000307000:exon13:c.T1263C:p.N421N	PAH:NM_000277:exon12:c.T1278C:p.N426N	clinvar: other|not provided|Likely benign	InterVar: Likely benign PVS1=0 PS=[0, 0, 0, 0, 0] PM=[0, 0, 0, 0, 0, 0, 0] PP=[0, 0, 0, 0, 0, 0] BA1=0 BS=[1, 0, 0, 0, 0] BP=[0, 0, 0, 1, 0, 1, 1, 0]	0.0406	0.0465	0.0465256	.	.	.	.	.	.	.	.	PAH:uc001tjq.1:exon12:c.T1278C:p.N426N	.	.	AFR:0.1420,AMR:0.0048,EAS:0,FIN:0,NFE:0.0006,OTH:0.0071,ASJ:0	612349	261600;	2209;716;	2209|Maternal phenylketonuria|Unknown|Autosomal recessive|Neonatal<br>Antenatal|261600~716|Phenylketonuria|1-5 / 10 000|Autosomal recessive|Infancy|261600~	het
12	103234222	103234222	A	G	PAH	exonic	nonsynonymous SNV	ENSG00000171759	rs199475670	ENSG00000171759:ENST00000553106:exon12:c.T1271C:p.L424S,ENSG00000171759:ENST00000307000:exon13:c.T1256C:p.L419S	PAH:NM_000277:exon12:c.T1271C:p.L424S	clinvar: not provided	InterVar: Uncertain significance PVS1=0 PS=[0, 0, 0, 0, 0] PM=[1, 1, 0, 0, 0, 0, 0] PP=[0, 0, 1, 0, 0, 0] BA1=0 BS=[0, 0, 0, 0, 0] BP=[0, 0, 0, 0, 0, 0, 0, 0]	.	.	.	6.471	29.9	0.0	5.33	.	.	.	Aromatic amino acid hydroxylase, C-terminal	PAH:uc001tjq.1:exon12:c.T1271C:p.L424S	.	0.987	AFR:.,AMR:.,EAS:.,FIN:.,NFE:.,OTH:.,ASJ:.	612349	261600;	2209;716;	2209|Maternal phenylketonuria|Unknown|Autosomal recessive|Neonatal<br>Antenatal|261600~716|Phenylketonuria|1-5 / 10 000|Autosomal recessive|Infancy|261600~	het
12	103234250	103234250	C	T	PAH	exonic	nonsynonymous SNV	ENSG00000171759	rs62644499	ENSG00000171759:ENST00000553106:exon12:c.G1243A:p.D415N,ENSG00000171759:ENST00000307000:exon13:c.G1228A:p.D410N	PAH:NM_000277:exon12:c.G1243A:p.D415N	clinvar: Pathogenic|Pathogenic|Pathogenic	InterVar: Likely pathogenic PVS1=0 PS=[0, 0, 0, 0, 0] PM=[1, 1, 0, 0, 0, 0, 0] PP=[0, 0, 1, 0, 1, 0] BA1=0 BS=[0, 0, 0, 0, 0] BP=[0, 0, 0, 0, 0, 0, 0, 0]	.	.	.	2.284	18.06	1.0	4.74	.	.	.	Aromatic amino acid hydroxylase, C-terminal	PAH:uc001tjq.1:exon12:c.G1243A:p.D415N	.	0.572	AFR:.,AMR:.,EAS:.,FIN:.,NFE:.,OTH:.,ASJ:.	612349	261600;	2209;716;	2209|Maternal phenylketonuria|Unknown|Autosomal recessive|Neonatal<br>Antenatal|261600~716|Phenylketonuria|1-5 / 10 000|Autosomal recessive|Infancy|261600~	het
12	103234251	103234251	G	A	PAH	exonic	synonymous SNV	ENSG00000171759	rs1801152	ENSG00000171759:ENST00000553106:exon12:c.C1242T:p.Y414Y,ENSG00000171759:ENST00000307000:exon13:c.C1227T:p.Y409Y	PAH:NM_000277:exon12:c.C1242T:p.Y414Y	clinvar: not provided|other	InterVar: Likely benign PVS1=0 PS=[0, 0, 0, 0, 0] PM=[0, 0, 0, 0, 0, 0, 0] PP=[0, 0, 0, 0, 0, 0] BA1=0 BS=[1, 0, 0, 0, 0] BP=[0, 0, 0, 1, 0, 0, 1, 0]	0.0064	0.0099	0.00279553	.	.	.	.	.	.	.	.	PAH:uc001tjq.1:exon12:c.C1242T:p.Y414Y	.	.	AFR:0.0025,AMR:0.0060,EAS:0,FIN:0.0011,NFE:0.0109,OTH:0.0041,ASJ:0	612349	261600;	2209;716;	2209|Maternal phenylketonuria|Unknown|Autosomal recessive|Neonatal<br>Antenatal|261600~716|Phenylketonuria|1-5 / 10 000|Autosomal recessive|Infancy|261600~	het
12	103234252	103234252	T	C	PAH	exonic	nonsynonymous SNV	ENSG00000171759	rs5030860	ENSG00000171759:ENST00000553106:exon12:c.A1241G:p.Y414C,ENSG00000171759:ENST00000307000:exon13:c.A1226G:p.Y409C	PAH:NM_000277:exon12:c.A1241G:p.Y414C	clinvar: Pathogenic|Pathogenic|Pathogenic	InterVar: Likely pathogenic PVS1=0 PS=[0, 0, 0, 0, 0] PM=[1, 1, 0, 0, 0, 0, 0] PP=[0, 0, 1, 0, 1, 0] BA1=0 BS=[0, 0, 0, 0, 0] BP=[0, 0, 0, 0, 0, 0, 0, 0]	0.0003	0.0003	0.000199681	5.612	26.5	0.001	5.63	.	.	.	Aromatic amino acid hydroxylase, C-terminal	PAH:uc001tjq.1:exon12:c.A1241G:p.Y414C	.	0.956	AFR:0,AMR:0,EAS:0,FIN:0.0003,NFE:0.0004,OTH:0.0010,ASJ:0	612349	261600;	2209;716;	2209|Maternal phenylketonuria|Unknown|Autosomal recessive|Neonatal<br>Antenatal|261600~716|Phenylketonuria|1-5 / 10 000|Autosomal recessive|Infancy|261600~	het
12	103234253	103234253	A	G	PAH	exonic	nonsynonymous SNV	ENSG00000171759	rs281865437	ENSG00000171759:ENST00000553106:exon12:c.T1240C:p.Y414H,ENSG00000171759:ENST00000307000:exon13:c.T1225C:p.Y409H	PAH:NM_000277:exon12:c.T1240C:p.Y414H	clinvar: Likely pathogenic	InterVar: Likely pathogenic PVS1=0 PS=[0, 0, 0, 0, 0] PM=[1, 1, 0, 0, 0, 0, 0] PP=[0, 0, 1, 0, 1, 0] BA1=0 BS=[0, 0, 0, 0, 0] BP=[0, 0, 0, 0, 0, 0, 0, 0]	.	.	.	5.913	27.5	0.017	5.63	.	.	.	Aromatic amino acid hydroxylase, C-terminal	PAH:uc001tjq.1:exon12:c.T1240C:p.Y414H	.	0.978	AFR:.,AMR:.,EAS:.,FIN:.,NFE:.,OTH:.,ASJ:.	612349	261600;	2209;716;	2209|Maternal phenylketonuria|Unknown|Autosomal recessive|Neonatal<br>Antenatal|261600~716|Phenylketonuria|1-5 / 10 000|Autosomal recessive|Infancy|261600~	het
12	103234255	103234255	C	G	PAH	exonic	nonsynonymous SNV	ENSG00000171759	rs79931499	ENSG00000171759:ENST00000553106:exon12:c.G1238C:p.R413P,ENSG00000171759:ENST00000307000:exon13:c.G1223C:p.R408P	PAH:NM_000277:exon12:c.G1238C:p.R413P	clinvar: Pathogenic|Pathogenic	InterVar: Uncertain significance PVS1=0 PS=[0, 0, 0, 0, 0] PM=[1, 1, 0, 0, 0, 0, 0] PP=[0, 0, 0, 0, 1, 0] BA1=0 BS=[0, 0, 0, 0, 0] BP=[0, 0, 0, 0, 0, 0, 0, 0]	.	.	.	5.387	26.0	0.003	-1.62	.	.	.	Aromatic amino acid hydroxylase, C-terminal	PAH:uc001tjq.1:exon12:c.G1238C:p.R413P	.	1.142	AFR:.,AMR:.,EAS:.,FIN:.,NFE:.,OTH:.,ASJ:.	612349	261600;	2209;716;	2209|Maternal phenylketonuria|Unknown|Autosomal recessive|Neonatal<br>Antenatal|261600~716|Phenylketonuria|1-5 / 10 000|Autosomal recessive|Infancy|261600~	het
12	103234270	103234270	C	T	PAH	exonic	nonsynonymous SNV	ENSG00000171759	rs5030859	ENSG00000171759:ENST00000553106:exon12:c.G1223A:p.R408Q,ENSG00000171759:ENST00000307000:exon13:c.G1208A:p.R403Q	PAH:NM_000277:exon12:c.G1223A:p.R408Q	clinvar: Pathogenic|not provided	InterVar: Likely pathogenic PVS1=0 PS=[0, 0, 0, 0, 0] PM=[1, 1, 0, 0, 0, 0, 0] PP=[0, 0, 1, 0, 1, 0] BA1=0 BS=[0, 0, 0, 0, 0] BP=[0, 0, 0, 0, 0, 0, 0, 0]	6.465e-05	.	0.000199681	7.378	34	0.001	4.74	.	.	.	Aromatic amino acid hydroxylase, C-terminal	PAH:uc001tjq.1:exon12:c.G1223A:p.R408Q	.	0.952	AFR:0,AMR:0,EAS:0,FIN:0,NFE:0.0001,OTH:0,ASJ:0	612349	261600;	2209;716;	2209|Maternal phenylketonuria|Unknown|Autosomal recessive|Neonatal<br>Antenatal|261600~716|Phenylketonuria|1-5 / 10 000|Autosomal recessive|Infancy|261600~	het
12	103234271	103234271	G	A	PAH	exonic	nonsynonymous SNV	ENSG00000171759	rs5030858	ENSG00000171759:ENST00000553106:exon12:c.C1222T:p.R408W,ENSG00000171759:ENST00000307000:exon13:c.C1207T:p.R403W	PAH:NM_000277:exon12:c.C1222T:p.R408W	clinvar: Pathogenic|Pathogenic	InterVar: Uncertain significance PVS1=0 PS=[0, 0, 0, 0, 0] PM=[1, 1, 0, 0, 0, 0, 0] PP=[0, 0, 0, 0, 1, 0] BA1=0 BS=[0, 0, 0, 0, 0] BP=[0, 0, 0, 0, 0, 0, 0, 0]	0.0019	0.0012	0.000399361	6.589	31	0.0	1.44	.	.	.	Aromatic amino acid hydroxylase, C-terminal	PAH:uc001tjq.1:exon12:c.C1222T:p.R408W	.	1.028	AFR:0.0003,AMR:0,EAS:0,FIN:0.0006,NFE:0.0035,OTH:0.0031,ASJ:0	612349	261600;	2209;716;	2209|Maternal phenylketonuria|Unknown|Autosomal recessive|Neonatal<br>Antenatal|261600~716|Phenylketonuria|1-5 / 10 000|Autosomal recessive|Infancy|261600~	het
12	103234275	103234275	T	C	PAH	exonic	nonsynonymous SNV	ENSG00000171759	rs773526027	ENSG00000171759:ENST00000553106:exon12:c.A1218G:p.I406M,ENSG00000171759:ENST00000307000:exon13:c.A1203G:p.I401M	PAH:NM_000277:exon12:c.A1218G:p.I406M	clinvar: UNK	InterVar: Uncertain significance PVS1=0 PS=[0, 0, 0, 0, 0] PM=[1, 1, 0, 0, 0, 0, 0] PP=[0, 0, 0, 0, 0, 0] BA1=0 BS=[0, 0, 0, 0, 0] BP=[0, 0, 0, 0, 0, 0, 0, 0]	3.232e-05	.	.	3.276	22.8	0.085	-1.78	.	.	.	Aromatic amino acid hydroxylase, C-terminal	PAH:uc001tjq.1:exon12:c.A1218G:p.I406M	.	1.022	AFR:0,AMR:0,EAS:0,FIN:0,NFE:6.664e-05,OTH:0,ASJ:0	612349	261600;	2209;716;	2209|Maternal phenylketonuria|Unknown|Autosomal recessive|Neonatal<br>Antenatal|261600~716|Phenylketonuria|1-5 / 10 000|Autosomal recessive|Infancy|261600~	het
12	103234276	103234276	A	G	PAH	exonic	nonsynonymous SNV	ENSG00000171759	rs62644469	ENSG00000171759:ENST00000553106:exon12:c.T1217C:p.I406T,ENSG00000171759:ENST00000307000:exon13:c.T1202C:p.I401T	PAH:NM_000277:exon12:c.T1217C:p.I406T	clinvar: not provided	InterVar: Uncertain significance PVS1=0 PS=[0, 0, 0, 0, 0] PM=[1, 1, 0, 0, 0, 0, 0] PP=[0, 0, 1, 0, 0, 0] BA1=0 BS=[0, 0, 0, 0, 0] BP=[0, 0, 0, 0, 0, 0, 0, 0]	.	.	.	6.535	31	0.003	5.63	.	.	.	Aromatic amino acid hydroxylase, C-terminal	PAH:uc001tjq.1:exon12:c.T1217C:p.I406T	.	0.998	AFR:.,AMR:.,EAS:.,FIN:.,NFE:.,OTH:.,ASJ:.	612349	261600;	2209;716;	2209|Maternal phenylketonuria|Unknown|Autosomal recessive|Neonatal<br>Antenatal|261600~716|Phenylketonuria|1-5 / 10 000|Autosomal recessive|Infancy|261600~	het
12	103234277	103234277	T	C	PAH	exonic	nonsynonymous SNV	ENSG00000171759	rs749613899	ENSG00000171759:ENST00000553106:exon12:c.A1216G:p.I406V,ENSG00000171759:ENST00000307000:exon13:c.A1201G:p.I401V	PAH:NM_000277:exon12:c.A1216G:p.I406V	clinvar: UNK	InterVar: Uncertain significance PVS1=0 PS=[0, 0, 0, 0, 0] PM=[1, 1, 0, 0, 0, 0, 0] PP=[0, 0, 1, 0, 0, 0] BA1=0 BS=[0, 0, 0, 0, 0] BP=[0, 0, 0, 0, 0, 0, 0, 0]	3.232e-05	.	.	5.532	26.3	0.03	5.63	.	.	.	Aromatic amino acid hydroxylase, C-terminal	PAH:uc001tjq.1:exon12:c.A1216G:p.I406V	.	1.015	AFR:0,AMR:0,EAS:0.0006,FIN:0,NFE:0,OTH:0,ASJ:0	612349	261600;	2209;716;	2209|Maternal phenylketonuria|Unknown|Autosomal recessive|Neonatal<br>Antenatal|261600~716|Phenylketonuria|1-5 / 10 000|Autosomal recessive|Infancy|261600~	het
12	103234285	103234285	G	A	PAH	exonic	nonsynonymous SNV	ENSG00000171759	rs5030857	ENSG00000171759:ENST00000553106:exon12:c.C1208T:p.A403V,ENSG00000171759:ENST00000307000:exon13:c.C1193T:p.A398V	PAH:NM_000277:exon12:c.C1208T:p.A403V	clinvar: Pathogenic|Pathogenic	InterVar: Uncertain significance PVS1=0 PS=[0, 0, 0, 0, 0] PM=[1, 0, 0, 0, 0, 0, 0] PP=[0, 0, 1, 0, 1, 0] BA1=0 BS=[1, 0, 0, 0, 0] BP=[0, 0, 0, 0, 0, 0, 0, 0]	0.0004	0.0004	0.000599042	5.615	26.6	0.123	5.63	.	.	.	Aromatic amino acid hydroxylase, C-terminal	PAH:uc001tjq.1:exon12:c.C1208T:p.A403V	.	1.096	AFR:0.0002,AMR:0,EAS:0,FIN:0,NFE:0.0006,OTH:0,ASJ:0.0066	612349	261600;	2209;716;	2209|Maternal phenylketonuria|Unknown|Autosomal recessive|Neonatal<br>Antenatal|261600~716|Phenylketonuria|1-5 / 10 000|Autosomal recessive|Infancy|261600~	het
12	103237423	103237423	C	G	PAH	splicing	.	ENSG00000171759	rs62509015	.	.	clinvar: Pathogenic|Likely pathogenic	InterVar: Pathogenic PVS1=1 PS=[0, 0, 0, 0, 0] PM=[0, 1, 0, 0, 0, 0, 0] PP=[0, 0, 1, 0, 1, 0] BA1=0 BS=[0, 0, 0, 0, 0] BP=[0, 0, 0, 0, 0, 0, 0, 0]	.	.	.	5.581	26.5	.	5.34	.	1.0000	0.94	.	.	.	.	AFR:.,AMR:.,EAS:.,FIN:.,NFE:.,OTH:.,ASJ:.	612349	261600;	2209;716;	2209|Maternal phenylketonuria|Unknown|Autosomal recessive|Neonatal<br>Antenatal|261600~716|Phenylketonuria|1-5 / 10 000|Autosomal recessive|Infancy|261600~	het
12	103237426	103237426	T	A	PAH	exonic	synonymous SNV	ENSG00000171759	rs199475584	ENSG00000171759:ENST00000553106:exon11:c.A1197T:p.V399V,ENSG00000171759:ENST00000307000:exon12:c.A1182T:p.V394V	PAH:NM_000277:exon11:c.A1197T:p.V399V	clinvar: Pathogenic|not provided	InterVar: Uncertain significance PVS1=0 PS=[0, 0, 0, 0, 0] PM=[0, 1, 0, 0, 0, 0, 0] PP=[0, 0, 1, 0, 1, 0] BA1=0 BS=[0, 0, 0, 0, 0] BP=[0, 0, 0, 0, 0, 0, 0, 0]	.	.	.	.	.	.	.	.	0.0494	0.71	.	PAH:uc001tjq.1:exon11:c.A1197T:p.V399V	.	.	AFR:.,AMR:.,EAS:.,FIN:.,NFE:.,OTH:.,ASJ:.	612349	261600;	2209;716;	2209|Maternal phenylketonuria|Unknown|Autosomal recessive|Neonatal<br>Antenatal|261600~716|Phenylketonuria|1-5 / 10 000|Autosomal recessive|Infancy|261600~	het
12	103237454	103237454	T	C	PAH	exonic	nonsynonymous SNV	ENSG00000171759	rs5030856	ENSG00000171759:ENST00000553106:exon11:c.A1169G:p.E390G,ENSG00000171759:ENST00000307000:exon12:c.A1154G:p.E385G	PAH:NM_000277:exon11:c.A1169G:p.E390G	clinvar: Pathogenic|other|Pathogenic	InterVar: Likely pathogenic PVS1=0 PS=[0, 0, 0, 0, 0] PM=[1, 1, 0, 0, 0, 0, 0] PP=[0, 0, 1, 0, 1, 0] BA1=0 BS=[0, 0, 0, 0, 0] BP=[0, 0, 0, 0, 0, 0, 0, 0]	3.233e-05	7.7e-05	.	3.785	23.4	0.011	5.34	.	.	.	Aromatic amino acid hydroxylase, C-terminal	PAH:uc001tjq.1:exon11:c.A1169G:p.E390G	.	1.009	AFR:0,AMR:0,EAS:0,FIN:0,NFE:6.671e-05,OTH:0,ASJ:0	612349	261600;	2209;716;	2209|Maternal phenylketonuria|Unknown|Autosomal recessive|Neonatal<br>Antenatal|261600~716|Phenylketonuria|1-5 / 10 000|Autosomal recessive|Infancy|261600~	het
12	103237460	103237460	A	G	PAH	exonic	nonsynonymous SNV	ENSG00000171759	rs281865435	ENSG00000171759:ENST00000553106:exon11:c.T1163C:p.V388A,ENSG00000171759:ENST00000307000:exon12:c.T1148C:p.V383A	PAH:NM_000277:exon11:c.T1163C:p.V388A	clinvar: Likely pathogenic	InterVar: Likely pathogenic PVS1=0 PS=[0, 0, 0, 0, 0] PM=[1, 1, 0, 0, 0, 0, 0] PP=[0, 0, 1, 0, 1, 0] BA1=0 BS=[0, 0, 0, 0, 0] BP=[0, 0, 0, 0, 0, 0, 0, 0]	.	.	.	4.835	24.8	0.008	5.34	.	.	.	Aromatic amino acid hydroxylase, C-terminal	PAH:uc001tjq.1:exon11:c.T1163C:p.V388A	.	0.994	AFR:.,AMR:.,EAS:.,FIN:.,NFE:.,OTH:.,ASJ:.	612349	261600;	2209;716;	2209|Maternal phenylketonuria|Unknown|Autosomal recessive|Neonatal<br>Antenatal|261600~716|Phenylketonuria|1-5 / 10 000|Autosomal recessive|Infancy|261600~	het
12	103237461	103237461	C	T	PAH	exonic	nonsynonymous SNV	ENSG00000171759	rs62516101	ENSG00000171759:ENST00000553106:exon11:c.G1162A:p.V388M,ENSG00000171759:ENST00000307000:exon12:c.G1147A:p.V383M	PAH:NM_000277:exon11:c.G1162A:p.V388M	clinvar: Pathogenic|not provided	InterVar: Likely pathogenic PVS1=0 PS=[0, 0, 0, 0, 0] PM=[1, 1, 0, 0, 0, 0, 0] PP=[0, 0, 1, 0, 1, 0] BA1=0 BS=[0, 0, 0, 0, 0] BP=[0, 0, 0, 0, 0, 0, 0, 0]	9.698e-05	7.7e-05	.	6.105	28.3	0.007	5.34	.	.	.	Aromatic amino acid hydroxylase, C-terminal	PAH:uc001tjq.1:exon11:c.G1162A:p.V388M	.	0.977	AFR:0.0001,AMR:0.0024,EAS:0,FIN:0,NFE:0,OTH:0,ASJ:0	612349	261600;	2209;716;	2209|Maternal phenylketonuria|Unknown|Autosomal recessive|Neonatal<br>Antenatal|261600~716|Phenylketonuria|1-5 / 10 000|Autosomal recessive|Infancy|261600~	het
12	103237476	103237476	G	A	PAH	exonic	stopgain	ENSG00000171759	.	ENSG00000171759:ENST00000553106:exon11:c.C1147T:p.Q383X,ENSG00000171759:ENST00000307000:exon12:c.C1132T:p.Q378X	PAH:NM_000277:exon11:c.C1147T:p.Q383X	clinvar: Likely pathogenic	InterVar: Pathogenic PVS1=1 PS=[0, 0, 0, 0, 0] PM=[0, 1, 0, 0, 0, 0, 0] PP=[0, 0, 1, 0, 1, 0] BA1=0 BS=[0, 0, 0, 0, 0] BP=[0, 0, 0, 0, 0, 0, 0, 0]	.	.	.	12.111	38	.	5.34	.	.	.	Aromatic amino acid hydroxylase, C-terminal	PAH:uc001tjq.1:exon11:c.C1147T:p.Q383X	.	.	AFR:.,AMR:.,EAS:.,FIN:.,NFE:.,OTH:.,ASJ:.	612349	261600;	2209;716;	2209|Maternal phenylketonuria|Unknown|Autosomal recessive|Neonatal<br>Antenatal|261600~716|Phenylketonuria|1-5 / 10 000|Autosomal recessive|Infancy|261600~	het
12	103237484	103237484	G	A	PAH	exonic	nonsynonymous SNV	ENSG00000171759	rs62642937	ENSG00000171759:ENST00000553106:exon11:c.C1139T:p.T380M,ENSG00000171759:ENST00000307000:exon12:c.C1124T:p.T375M	PAH:NM_000277:exon11:c.C1139T:p.T380M	clinvar: Pathogenic|Pathogenic|other	InterVar: Likely pathogenic PVS1=0 PS=[0, 0, 0, 0, 0] PM=[1, 1, 0, 0, 0, 0, 0] PP=[0, 0, 1, 0, 1, 0] BA1=0 BS=[0, 0, 0, 0, 0] BP=[0, 0, 0, 0, 0, 0, 0, 0]	0.0002	0.0005	0.000199681	5.521	26.3	0.001	5.34	.	.	.	Aromatic amino acid hydroxylase, C-terminal	PAH:uc001tjq.1:exon11:c.C1139T:p.T380M	.	0.961	AFR:0.0003,AMR:0.0012,EAS:0,FIN:0,NFE:6.67e-05,OTH:0,ASJ:0.0033	612349	261600;	2209;716;	2209|Maternal phenylketonuria|Unknown|Autosomal recessive|Neonatal<br>Antenatal|261600~716|Phenylketonuria|1-5 / 10 000|Autosomal recessive|Infancy|261600~	het
12	103237522	103237522	C	T	PAH	exonic	synonymous SNV	ENSG00000171759	rs62508648	ENSG00000171759:ENST00000553106:exon11:c.G1101A:p.L367L,ENSG00000171759:ENST00000307000:exon12:c.G1086A:p.L362L	PAH:NM_000277:exon11:c.G1101A:p.L367L	clinvar: not provided	InterVar: Likely benign PVS1=0 PS=[0, 0, 0, 0, 0] PM=[0, 1, 0, 0, 0, 0, 0] PP=[0, 0, 0, 0, 0, 0] BA1=0 BS=[0, 0, 0, 0, 0] BP=[0, 0, 0, 1, 0, 0, 1, 0]	.	.	.	.	.	.	.	.	.	.	.	PAH:uc001tjq.1:exon11:c.G1101A:p.L367L	.	.	AFR:.,AMR:.,EAS:.,FIN:.,NFE:.,OTH:.,ASJ:.	612349	261600;	2209;716;	2209|Maternal phenylketonuria|Unknown|Autosomal recessive|Neonatal<br>Antenatal|261600~716|Phenylketonuria|1-5 / 10 000|Autosomal recessive|Infancy|261600~	het
12	103237523	103237523	A	C	PAH	exonic	nonsynonymous SNV	ENSG00000171759	.	ENSG00000171759:ENST00000553106:exon11:c.T1100G:p.L367R,ENSG00000171759:ENST00000307000:exon12:c.T1085G:p.L362R	PAH:NM_000277:exon11:c.T1100G:p.L367R	clinvar: UNK	InterVar: Uncertain significance PVS1=0 PS=[0, 0, 0, 0, 0] PM=[1, 1, 0, 0, 0, 0, 0] PP=[0, 0, 1, 0, 0, 0] BA1=0 BS=[0, 0, 0, 0, 0] BP=[0, 0, 0, 0, 0, 0, 0, 0]	.	.	.	5.019	25.2	0.0	5.24	.	.	.	Aromatic amino acid hydroxylase, C-terminal	PAH:uc001tjq.1:exon11:c.T1100G:p.L367R	.	1.034	AFR:.,AMR:.,EAS:.,FIN:.,NFE:.,OTH:.,ASJ:.	612349	261600;	2209;716;	2209|Maternal phenylketonuria|Unknown|Autosomal recessive|Neonatal<br>Antenatal|261600~716|Phenylketonuria|1-5 / 10 000|Autosomal recessive|Infancy|261600~	het
12	103237523	103237523	A	G	PAH	exonic	nonsynonymous SNV	ENSG00000171759	rs62508574	ENSG00000171759:ENST00000553106:exon11:c.T1100C:p.L367P,ENSG00000171759:ENST00000307000:exon12:c.T1085C:p.L362P	PAH:NM_000277:exon11:c.T1100C:p.L367P	clinvar: not provided	InterVar: Uncertain significance PVS1=0 PS=[0, 0, 0, 0, 0] PM=[1, 1, 0, 0, 0, 0, 0] PP=[0, 0, 1, 0, 0, 0] BA1=0 BS=[0, 0, 0, 0, 0] BP=[0, 0, 0, 0, 0, 0, 0, 0]	.	.	.	5.171	25.5	0.0	5.24	.	.	.	Aromatic amino acid hydroxylase, C-terminal	PAH:uc001tjq.1:exon11:c.T1100C:p.L367P	.	1.030	AFR:.,AMR:.,EAS:.,FIN:.,NFE:.,OTH:.,ASJ:.	612349	261600;	2209;716;	2209|Maternal phenylketonuria|Unknown|Autosomal recessive|Neonatal<br>Antenatal|261600~716|Phenylketonuria|1-5 / 10 000|Autosomal recessive|Infancy|261600~	het
12	103237524	103237524	G	C	PAH	exonic	nonsynonymous SNV	ENSG00000171759	.	ENSG00000171759:ENST00000553106:exon11:c.C1099G:p.L367V,ENSG00000171759:ENST00000307000:exon12:c.C1084G:p.L362V	PAH:NM_000277:exon11:c.C1099G:p.L367V	clinvar: UNK	InterVar: Uncertain significance PVS1=0 PS=[0, 0, 0, 0, 0] PM=[1, 1, 0, 0, 0, 0, 0] PP=[0, 0, 1, 0, 0, 0] BA1=0 BS=[0, 0, 0, 0, 0] BP=[0, 0, 0, 0, 0, 0, 0, 0]	.	.	.	2.749	21.1	0.001	5.24	.	.	.	Aromatic amino acid hydroxylase, C-terminal	PAH:uc001tjq.1:exon11:c.C1099G:p.L367V	.	1.076	AFR:.,AMR:.,EAS:.,FIN:.,NFE:.,OTH:.,ASJ:.	612349	261600;	2209;716;	2209|Maternal phenylketonuria|Unknown|Autosomal recessive|Neonatal<br>Antenatal|261600~716|Phenylketonuria|1-5 / 10 000|Autosomal recessive|Infancy|261600~	het
12	103237529	103237531	AGA	-	PAH	exonic	nonframeshift deletion	ENSG00000171759	rs62516096	ENSG00000171759:ENST00000553106:exon11:c.1092_1094del:p.364_365del,ENSG00000171759:ENST00000307000:exon12:c.1077_1079del:p.359_360del	PAH:NM_000277:exon11:c.1092_1094del:p.364_365del	clinvar: UNK	InterVar: Uncertain significance PVS1=0 PS=[0, 0, 0, 0, 0] PM=[0, 1, 0, 1, 0, 0, 0] PP=[0, 0, 0, 0, 0, 0] BA1=0 BS=[0, 0, 0, 0, 0] BP=[0, 0, 0, 0, 0, 0, 0, 0]	.	.	.	.	.	.	.	.	.	.	.	PAH:uc001tjq.1:exon11:c.1092_1094del:p.364_365del	.	.	AFR:.,AMR:.,EAS:.,FIN:.,NFE:.,OTH:.,ASJ:.	612349	261600;	2209;716;	2209|Maternal phenylketonuria|Unknown|Autosomal recessive|Neonatal<br>Antenatal|261600~716|Phenylketonuria|1-5 / 10 000|Autosomal recessive|Infancy|261600~	het
12	103237534	103237534	C	-	PAH	exonic	frameshift deletion	ENSG00000171759	rs5030654	ENSG00000171759:ENST00000553106:exon11:c.1089delG:p.K363fs,ENSG00000171759:ENST00000307000:exon12:c.1074delG:p.K358fs	PAH:NM_000277:exon11:c.1089delG:p.K363fs	clinvar: Pathogenic|Likely pathogenic	InterVar: Pathogenic PVS1=1 PS=[0, 0, 0, 0, 0] PM=[0, 1, 0, 0, 0, 0, 0] PP=[0, 0, 0, 0, 1, 0] BA1=0 BS=[0, 0, 0, 0, 0] BP=[0, 0, 0, 0, 0, 0, 0, 0]	.	.	.	.	.	.	.	.	.	.	.	PAH:uc001tjq.1:exon11:c.1089delG:p.K363fs	.	.	AFR:.,AMR:.,EAS:.,FIN:.,NFE:.,OTH:.,ASJ:.	612349	261600;	2209;716;	2209|Maternal phenylketonuria|Unknown|Autosomal recessive|Neonatal<br>Antenatal|261600~716|Phenylketonuria|1-5 / 10 000|Autosomal recessive|Infancy|261600~	het
12	103237555	103237555	G	C	PAH	exonic	stopgain	ENSG00000171759	rs62516095	ENSG00000171759:ENST00000553106:exon11:c.C1068G:p.Y356X,ENSG00000171759:ENST00000307000:exon12:c.C1053G:p.Y351X	PAH:NM_000277:exon11:c.C1068G:p.Y356X	clinvar: other|Pathogenic	InterVar: Pathogenic PVS1=1 PS=[0, 0, 0, 0, 0] PM=[0, 1, 0, 0, 0, 0, 0] PP=[0, 0, 1, 0, 1, 0] BA1=0 BS=[0, 0, 0, 0, 0] BP=[0, 0, 0, 0, 0, 0, 0, 0]	3.232e-05	.	.	9.999	36	.	2.43	.	.	.	Aromatic amino acid hydroxylase, C-terminal	PAH:uc001tjq.1:exon11:c.C1068G:p.Y356X	.	.	AFR:0,AMR:0,EAS:0,FIN:0,NFE:6.672e-05,OTH:0,ASJ:0	612349	261600;	2209;716;	2209|Maternal phenylketonuria|Unknown|Autosomal recessive|Neonatal<br>Antenatal|261600~716|Phenylketonuria|1-5 / 10 000|Autosomal recessive|Infancy|261600~	het
12	103237555	103237555	G	T	PAH	exonic	stopgain	ENSG00000171759	rs62516095	ENSG00000171759:ENST00000553106:exon11:c.C1068A:p.Y356X,ENSG00000171759:ENST00000307000:exon12:c.C1053A:p.Y351X	PAH:NM_000277:exon11:c.C1068A:p.Y356X	clinvar: not provided|Pathogenic	InterVar: Pathogenic PVS1=1 PS=[0, 0, 0, 0, 0] PM=[0, 1, 0, 0, 0, 0, 0] PP=[0, 0, 1, 0, 1, 0] BA1=0 BS=[0, 0, 0, 0, 0] BP=[0, 0, 0, 0, 0, 0, 0, 0]	.	.	.	10.171	36	.	2.43	.	.	.	Aromatic amino acid hydroxylase, C-terminal	PAH:uc001tjq.1:exon11:c.C1068A:p.Y356X	.	.	AFR:.,AMR:.,EAS:.,FIN:.,NFE:.,OTH:.,ASJ:.	612349	261600;	2209;716;	2209|Maternal phenylketonuria|Unknown|Autosomal recessive|Neonatal<br>Antenatal|261600~716|Phenylketonuria|1-5 / 10 000|Autosomal recessive|Infancy|261600~	het
12	103237559	103237559	T	A	PAH	splicing	.	ENSG00000171759	rs281865447	.	.	clinvar: Likely pathogenic	InterVar: Pathogenic PVS1=1 PS=[0, 0, 0, 0, 0] PM=[0, 1, 0, 0, 0, 0, 0] PP=[0, 0, 1, 0, 1, 0] BA1=0 BS=[0, 0, 0, 0, 0] BP=[0, 0, 0, 0, 0, 0, 0, 0]	.	.	.	3.866	23.5	.	5.08	.	1.0000	0.906	.	.	.	.	AFR:.,AMR:.,EAS:.,FIN:.,NFE:.,OTH:.,ASJ:.	612349	261600;	2209;716;	2209|Maternal phenylketonuria|Unknown|Autosomal recessive|Neonatal<br>Antenatal|261600~716|Phenylketonuria|1-5 / 10 000|Autosomal recessive|Infancy|261600~	het
12	103237568	103237568	C	T	PAH	intronic	.	ENSG00000171759	rs5030855	.	.	clinvar: Pathogenic|Pathogenic	InterVar: Uncertain significance PVS1=0 PS=[0, 0, 0, 0, 0] PM=[0, 1, 0, 0, 0, 0, 0] PP=[0, 0, 1, 0, 1, 0] BA1=0 BS=[0, 0, 0, 0, 0] BP=[0, 0, 0, 0, 0, 0, 0, 0]	0.0002	0.0004	0.000599042	.	.	.	.	.	0.9998	0.976	.	.	.	.	AFR:0.0001,AMR:0,EAS:0,FIN:0,NFE:0.0004,OTH:0,ASJ:0	612349	261600;	2209;716;	2209|Maternal phenylketonuria|Unknown|Autosomal recessive|Neonatal<br>Antenatal|261600~716|Phenylketonuria|1-5 / 10 000|Autosomal recessive|Infancy|261600~	het
12	103238111	103238111	T	C	PAH	intronic	.	ENSG00000171759	rs62508689	.	.	clinvar: Pathogenic|not provided|Uncertain significance	InterVar: Uncertain significance PVS1=0 PS=[0, 0, 0, 0, 0] PM=[0, 1, 0, 0, 0, 0, 0] PP=[0, 0, 1, 0, 1, 0] BA1=0 BS=[0, 0, 0, 0, 0] BP=[0, 0, 0, 0, 0, 0, 0, 0]	.	.	.	.	.	.	.	.	0.9987	0.88	.	.	.	.	AFR:.,AMR:.,EAS:.,FIN:.,NFE:.,OTH:.,ASJ:.	612349	261600;	2209;716;	2209|Maternal phenylketonuria|Unknown|Autosomal recessive|Neonatal<br>Antenatal|261600~716|Phenylketonuria|1-5 / 10 000|Autosomal recessive|Infancy|261600~	het
12	103238124	103238124	C	-	PAH	exonic	frameshift deletion	ENSG00000171759	rs62516094	ENSG00000171759:ENST00000553106:exon10:c.1055delG:p.G352fs,ENSG00000171759:ENST00000307000:exon11:c.1040delG:p.G347fs	PAH:NM_000277:exon10:c.1055delG:p.G352fs	clinvar: not provided|Pathogenic	InterVar: Pathogenic PVS1=1 PS=[0, 0, 0, 0, 0] PM=[0, 1, 0, 0, 0, 0, 0] PP=[0, 0, 0, 0, 1, 0] BA1=0 BS=[0, 0, 0, 0, 0] BP=[0, 0, 0, 0, 0, 0, 0, 0]	.	.	.	.	.	.	.	.	.	.	.	PAH:uc001tjq.1:exon10:c.1055delG:p.G352fs	.	.	AFR:.,AMR:.,EAS:.,FIN:.,NFE:.,OTH:.,ASJ:.	612349	261600;	2209;716;	2209|Maternal phenylketonuria|Unknown|Autosomal recessive|Neonatal<br>Antenatal|261600~716|Phenylketonuria|1-5 / 10 000|Autosomal recessive|Infancy|261600~	het
12	103238146	103238146	C	T	PAH	exonic	nonsynonymous SNV	ENSG00000171759	rs62516062	ENSG00000171759:ENST00000553106:exon10:c.G1033A:p.A345T,ENSG00000171759:ENST00000307000:exon11:c.G1018A:p.A340T	PAH:NM_000277:exon10:c.G1033A:p.A345T	clinvar: not provided|Uncertain significance	InterVar: Uncertain significance PVS1=0 PS=[0, 0, 0, 0, 0] PM=[1, 1, 0, 0, 0, 0, 0] PP=[0, 0, 1, 0, 0, 0] BA1=0 BS=[0, 0, 0, 0, 0] BP=[0, 0, 0, 0, 0, 0, 0, 0]	.	.	.	7.410	34	0.001	5.81	.	.	.	Aromatic amino acid hydroxylase, C-terminal	PAH:uc001tjq.1:exon10:c.G1033A:p.A345T	.	0.918	AFR:.,AMR:.,EAS:.,FIN:.,NFE:.,OTH:.,ASJ:.	612349	261600;	2209;716;	2209|Maternal phenylketonuria|Unknown|Autosomal recessive|Neonatal<br>Antenatal|261600~716|Phenylketonuria|1-5 / 10 000|Autosomal recessive|Infancy|261600~	het
12	103238155	103238155	C	-	PAH	exonic	frameshift deletion	ENSG00000171759	rs63581460	ENSG00000171759:ENST00000553106:exon10:c.1024delG:p.A342fs,ENSG00000171759:ENST00000307000:exon11:c.1009delG:p.A337fs	PAH:NM_000277:exon10:c.1024delG:p.A342fs	clinvar: Pathogenic|Pathogenic	InterVar: Pathogenic PVS1=1 PS=[0, 0, 0, 0, 0] PM=[0, 1, 0, 0, 0, 0, 0] PP=[0, 0, 0, 0, 1, 0] BA1=0 BS=[0, 0, 0, 0, 0] BP=[0, 0, 0, 0, 0, 0, 0, 0]	.	.	.	.	.	.	.	.	.	.	.	PAH:uc001tjq.1:exon10:c.1024delG:p.A342fs	.	.	AFR:.,AMR:.,EAS:.,FIN:.,NFE:.,OTH:.,ASJ:.	612349	261600;	2209;716;	2209|Maternal phenylketonuria|Unknown|Autosomal recessive|Neonatal<br>Antenatal|261600~716|Phenylketonuria|1-5 / 10 000|Autosomal recessive|Infancy|261600~	het
12	103238196	103238196	G	A	PAH	exonic	nonsynonymous SNV	ENSG00000171759	.	ENSG00000171759:ENST00000553106:exon10:c.C983T:p.T328I,ENSG00000171759:ENST00000307000:exon11:c.C968T:p.T323I	PAH:NM_000277:exon10:c.C983T:p.T328I	clinvar: Uncertain significance	InterVar: Uncertain significance PVS1=0 PS=[0, 0, 0, 0, 0] PM=[1, 1, 0, 0, 0, 0, 0] PP=[0, 0, 1, 0, 0, 0] BA1=0 BS=[0, 0, 0, 0, 0] BP=[0, 0, 0, 0, 0, 0, 0, 0]	.	.	.	6.781	32	0.0	5.81	.	.	.	Aromatic amino acid hydroxylase, C-terminal	PAH:uc001tjq.1:exon10:c.C983T:p.T328I	.	0.936	AFR:.,AMR:.,EAS:.,FIN:.,NFE:.,OTH:.,ASJ:.	612349	261600;	2209;716;	2209|Maternal phenylketonuria|Unknown|Autosomal recessive|Neonatal<br>Antenatal|261600~716|Phenylketonuria|1-5 / 10 000|Autosomal recessive|Infancy|261600~	het
12	103240630	103240630	C	A	PAH	intronic	.	ENSG00000171759	rs1522306	.	.	clinvar: Benign|not provided	InterVar: Benign PVS1=0 PS=[0, 0, 0, 0, 0] PM=[0, 0, 0, 0, 0, 0, 0] PP=[0, 0, 0, 0, 0, 0] BA1=1 BS=[1, 0, 0, 0, 0] BP=[0, 0, 0, 0, 0, 1, 0, 0]	0.3704	0.3666	0.269569	.	.	.	.	.	.	.	.	.	.	.	AFR:0.2733,AMR:0.2792,EAS:0.0595,FIN:0.4931,NFE:0.4359,OTH:0.3957,ASJ:0.3377	612349	261600;	2209;716;	2209|Maternal phenylketonuria|Unknown|Autosomal recessive|Neonatal<br>Antenatal|261600~716|Phenylketonuria|1-5 / 10 000|Autosomal recessive|Infancy|261600~	het
12	103240679	103240679	G	A	PAH	exonic	synonymous SNV	ENSG00000171759	rs61747292	ENSG00000171759:ENST00000553106:exon9:c.C963T:p.L321L,ENSG00000171759:ENST00000307000:exon10:c.C948T:p.L316L	PAH:NM_000277:exon9:c.C963T:p.L321L	clinvar: not provided	InterVar: Likely benign PVS1=0 PS=[0, 0, 0, 0, 0] PM=[0, 0, 0, 0, 0, 0, 0] PP=[0, 0, 0, 0, 0, 0] BA1=0 BS=[1, 0, 0, 0, 0] BP=[0, 0, 0, 1, 0, 0, 1, 0]	0.0149	0.0175	0.014377	.	.	.	.	.	.	.	.	PAH:uc001tjq.1:exon9:c.C963T:p.L321L	.	.	AFR:0.0518,AMR:0.0060,EAS:0,FIN:0,NFE:6.67e-05,OTH:0.0020,ASJ:0	612349	261600;	2209;716;	2209|Maternal phenylketonuria|Unknown|Autosomal recessive|Neonatal<br>Antenatal|261600~716|Phenylketonuria|1-5 / 10 000|Autosomal recessive|Infancy|261600~	het
12	103240702	103240702	G	A	PAH	exonic	nonsynonymous SNV	ENSG00000171759	rs199475650	ENSG00000171759:ENST00000553106:exon9:c.C940T:p.P314S,ENSG00000171759:ENST00000307000:exon10:c.C925T:p.P309S	PAH:NM_000277:exon9:c.C940T:p.P314S	clinvar: not provided	InterVar: Uncertain significance PVS1=0 PS=[0, 0, 0, 0, 0] PM=[1, 1, 0, 0, 0, 0, 0] PP=[0, 0, 1, 0, 0, 0] BA1=0 BS=[0, 0, 0, 0, 0] BP=[0, 0, 0, 0, 0, 0, 0, 0]	.	.	.	2.291	18.11	1.0	5.38	.	.	.	Aromatic amino acid hydroxylase, C-terminal	PAH:uc001tjq.1:exon9:c.C940T:p.P314S	.	0.996	AFR:.,AMR:.,EAS:.,FIN:.,NFE:.,OTH:.,ASJ:.	612349	261600;	2209;716;	2209|Maternal phenylketonuria|Unknown|Autosomal recessive|Neonatal<br>Antenatal|261600~716|Phenylketonuria|1-5 / 10 000|Autosomal recessive|Infancy|261600~	het
12	103240708	103240708	C	G	PAH	exonic	nonsynonymous SNV	ENSG00000171759	.	ENSG00000171759:ENST00000553106:exon9:c.G934C:p.G312R,ENSG00000171759:ENST00000307000:exon10:c.G919C:p.G307R	PAH:NM_000277:exon9:c.G934C:p.G312R	clinvar: UNK	InterVar: Uncertain significance PVS1=0 PS=[0, 0, 0, 0, 0] PM=[1, 1, 0, 0, 0, 0, 0] PP=[0, 0, 1, 0, 0, 0] BA1=0 BS=[0, 0, 0, 0, 0] BP=[0, 0, 0, 0, 0, 0, 0, 0]	.	.	.	6.453	29.9	0.0	5.38	.	.	.	Aromatic amino acid hydroxylase, C-terminal	PAH:uc001tjq.1:exon9:c.G934C:p.G312R	.	0.987	AFR:.,AMR:.,EAS:.,FIN:.,NFE:.,OTH:.,ASJ:.	612349	261600;	2209;716;	2209|Maternal phenylketonuria|Unknown|Autosomal recessive|Neonatal<br>Antenatal|261600~716|Phenylketonuria|1-5 / 10 000|Autosomal recessive|Infancy|261600~	het
12	103240710	103240711	AG	-	PAH	exonic	frameshift deletion	ENSG00000171759	rs281865430	ENSG00000171759:ENST00000553106:exon9:c.931_932del:p.L311fs,ENSG00000171759:ENST00000307000:exon10:c.916_917del:p.L306fs	PAH:NM_000277:exon9:c.931_932del:p.L311fs	clinvar: Likely pathogenic	InterVar: Pathogenic PVS1=1 PS=[0, 0, 0, 0, 0] PM=[0, 1, 0, 0, 0, 0, 0] PP=[0, 0, 0, 0, 1, 0] BA1=0 BS=[0, 0, 0, 0, 0] BP=[0, 0, 0, 0, 0, 0, 0, 0]	.	.	.	.	.	.	.	.	.	.	.	PAH:uc001tjq.1:exon9:c.931_932del:p.L311fs	.	.	AFR:.,AMR:.,EAS:.,FIN:.,NFE:.,OTH:.,ASJ:.	612349	261600;	2209;716;	2209|Maternal phenylketonuria|Unknown|Autosomal recessive|Neonatal<br>Antenatal|261600~716|Phenylketonuria|1-5 / 10 000|Autosomal recessive|Infancy|261600~	het
12	103240716	103240716	G	A	PAH	exonic	nonsynonymous SNV	ENSG00000171759	rs62642935	ENSG00000171759:ENST00000553106:exon9:c.C926T:p.A309V,ENSG00000171759:ENST00000307000:exon10:c.C911T:p.A304V	PAH:NM_000277:exon9:c.C926T:p.A309V	clinvar: Pathogenic|other	InterVar: Likely pathogenic PVS1=0 PS=[0, 0, 0, 0, 0] PM=[1, 1, 0, 0, 0, 0, 0] PP=[0, 0, 1, 0, 1, 0] BA1=0 BS=[0, 0, 0, 0, 0] BP=[0, 0, 0, 0, 0, 0, 0, 0]	.	7.7e-05	.	6.732	32	0.015	5.38	.	.	.	Aromatic amino acid hydroxylase, C-terminal	PAH:uc001tjq.1:exon9:c.C926T:p.A309V	.	0.994	AFR:.,AMR:.,EAS:.,FIN:.,NFE:.,OTH:.,ASJ:.	612349	261600;	2209;716;	2209|Maternal phenylketonuria|Unknown|Autosomal recessive|Neonatal<br>Antenatal|261600~716|Phenylketonuria|1-5 / 10 000|Autosomal recessive|Infancy|261600~	het
12	103240726	103240726	T	C	PAH	exonic	nonsynonymous SNV	ENSG00000171759	rs62642934	ENSG00000171759:ENST00000553106:exon9:c.A916G:p.I306V,ENSG00000171759:ENST00000307000:exon10:c.A901G:p.I301V	PAH:NM_000277:exon9:c.A916G:p.I306V	clinvar: Pathogenic|not provided|Likely pathogenic	InterVar: Likely pathogenic PVS1=0 PS=[0, 0, 0, 0, 0] PM=[1, 1, 0, 0, 0, 0, 0] PP=[0, 0, 1, 0, 1, 0] BA1=0 BS=[0, 0, 0, 0, 0] BP=[0, 0, 0, 0, 0, 0, 0, 0]	.	.	.	4.327	24.0	0.022	5.38	.	.	.	Aromatic amino acid hydroxylase, C-terminal	PAH:uc001tjq.1:exon9:c.A916G:p.I306V	.	1.063	AFR:.,AMR:.,EAS:.,FIN:.,NFE:.,OTH:.,ASJ:.	612349	261600;	2209;716;	2209|Maternal phenylketonuria|Unknown|Autosomal recessive|Neonatal<br>Antenatal|261600~716|Phenylketonuria|1-5 / 10 000|Autosomal recessive|Infancy|261600~	het
12	103245464	103245464	C	T	PAH	splicing	.	ENSG00000171759	rs62514956	.	.	clinvar: not provided|Pathogenic	InterVar: Pathogenic PVS1=1 PS=[0, 0, 0, 0, 0] PM=[0, 1, 0, 0, 0, 0, 0] PP=[0, 0, 1, 0, 1, 0] BA1=0 BS=[0, 0, 0, 0, 0] BP=[0, 0, 0, 0, 0, 0, 0, 0]	.	0.0002	.	6.066	28.1	.	5.51	.	1.0000	0.938	.	.	.	.	AFR:.,AMR:.,EAS:.,FIN:.,NFE:.,OTH:.,ASJ:.	612349	261600;	2209;716;	2209|Maternal phenylketonuria|Unknown|Autosomal recessive|Neonatal<br>Antenatal|261600~716|Phenylketonuria|1-5 / 10 000|Autosomal recessive|Infancy|261600~	het
12	103245465	103245465	C	T	PAH	exonic	synonymous SNV	ENSG00000171759	rs199475583	ENSG00000171759:ENST00000553106:exon8:c.G912A:p.Q304Q,ENSG00000171759:ENST00000307000:exon9:c.G897A:p.Q299Q	PAH:NM_000277:exon8:c.G912A:p.Q304Q	clinvar: not provided	InterVar: Uncertain significance PVS1=0 PS=[0, 0, 0, 0, 0] PM=[0, 1, 0, 0, 0, 0, 0] PP=[0, 0, 1, 0, 0, 0] BA1=0 BS=[0, 0, 0, 0, 0] BP=[0, 0, 0, 0, 0, 0, 0, 0]	.	.	.	.	.	.	.	.	0.9999	0.998	.	PAH:uc001tjq.1:exon8:c.G912A:p.Q304Q	.	.	AFR:.,AMR:.,EAS:.,FIN:.,NFE:.,OTH:.,ASJ:.	612349	261600;	2209;716;	2209|Maternal phenylketonuria|Unknown|Autosomal recessive|Neonatal<br>Antenatal|261600~716|Phenylketonuria|1-5 / 10 000|Autosomal recessive|Infancy|261600~	het
12	103245470	103245470	A	-	PAH	exonic	frameshift deletion	ENSG00000171759	rs62642920	ENSG00000171759:ENST00000553106:exon8:c.907delT:p.S303fs,ENSG00000171759:ENST00000307000:exon9:c.892delT:p.S298fs	PAH:NM_000277:exon8:c.907delT:p.S303fs	clinvar: not provided	InterVar: Likely pathogenic PVS1=1 PS=[0, 0, 0, 0, 0] PM=[0, 1, 0, 0, 0, 0, 0] PP=[0, 0, 0, 0, 0, 0] BA1=0 BS=[0, 0, 0, 0, 0] BP=[0, 0, 0, 0, 0, 0, 0, 0]	3.229e-05	.	.	.	.	.	.	.	.	.	.	PAH:uc001tjq.1:exon8:c.907delT:p.S303fs	.	.	AFR:0,AMR:0,EAS:0.0006,FIN:0,NFE:0,OTH:0,ASJ:0	612349	261600;	2209;716;	2209|Maternal phenylketonuria|Unknown|Autosomal recessive|Neonatal<br>Antenatal|261600~716|Phenylketonuria|1-5 / 10 000|Autosomal recessive|Infancy|261600~	het
12	103245470	103245470	A	G	PAH	exonic	nonsynonymous SNV	ENSG00000171759	rs199475608	ENSG00000171759:ENST00000553106:exon8:c.T907C:p.S303P,ENSG00000171759:ENST00000307000:exon9:c.T892C:p.S298P	PAH:NM_000277:exon8:c.T907C:p.S303P	clinvar: not provided	InterVar: Uncertain significance PVS1=0 PS=[0, 0, 0, 0, 0] PM=[1, 1, 0, 0, 0, 0, 0] PP=[0, 0, 1, 0, 0, 0] BA1=0 BS=[0, 0, 0, 0, 0] BP=[0, 0, 0, 0, 0, 0, 0, 0]	.	.	.	6.694	32	0.001	5.51	.	.	.	Aromatic amino acid hydroxylase, C-terminal	PAH:uc001tjq.1:exon8:c.T907C:p.S303P	.	0.947	AFR:.,AMR:.,EAS:.,FIN:.,NFE:.,OTH:.,ASJ:.	612349	261600;	2209;716;	2209|Maternal phenylketonuria|Unknown|Autosomal recessive|Neonatal<br>Antenatal|261600~716|Phenylketonuria|1-5 / 10 000|Autosomal recessive|Infancy|261600~	het
12	103245479	103245479	C	A	PAH	exonic	nonsynonymous SNV	ENSG00000171759	rs5030853	ENSG00000171759:ENST00000553106:exon8:c.G898T:p.A300S,ENSG00000171759:ENST00000307000:exon9:c.G883T:p.A295S	PAH:NM_000277:exon8:c.G898T:p.A300S	clinvar: Pathogenic|Pathogenic	InterVar: Uncertain significance PVS1=0 PS=[0, 0, 0, 0, 0] PM=[1, 0, 0, 0, 0, 0, 0] PP=[0, 0, 1, 0, 1, 0] BA1=0 BS=[1, 0, 0, 0, 0] BP=[0, 0, 0, 0, 0, 0, 0, 0]	0.0002	0.0003	.	7.149	34	0.0	5.51	.	.	.	Aromatic amino acid hydroxylase, C-terminal	PAH:uc001tjq.1:exon8:c.G898T:p.A300S	.	0.955	AFR:0,AMR:0,EAS:0,FIN:0,NFE:0.0003,OTH:0,ASJ:0.0066	612349	261600;	2209;716;	2209|Maternal phenylketonuria|Unknown|Autosomal recessive|Neonatal<br>Antenatal|261600~716|Phenylketonuria|1-5 / 10 000|Autosomal recessive|Infancy|261600~	het
12	103245480	103245482	AAA	-	PAH	exonic	nonframeshift deletion	ENSG00000171759	rs62507267	ENSG00000171759:ENST00000553106:exon8:c.895_897del:p.299_299del,ENSG00000171759:ENST00000307000:exon9:c.880_882del:p.294_294del	PAH:NM_000277:exon8:c.895_897del:p.299_299del	clinvar: not provided	InterVar: Uncertain significance PVS1=0 PS=[0, 0, 0, 0, 0] PM=[0, 1, 0, 1, 0, 0, 0] PP=[0, 0, 0, 0, 0, 0] BA1=0 BS=[0, 0, 0, 0, 0] BP=[0, 0, 0, 0, 0, 0, 0, 0]	.	.	.	.	.	.	.	.	.	.	.	PAH:uc001tjq.1:exon8:c.895_897del:p.299_299del	.	.	AFR:.,AMR:.,EAS:.,FIN:.,NFE:.,OTH:.,ASJ:.	612349	261600;	2209;716;	2209|Maternal phenylketonuria|Unknown|Autosomal recessive|Neonatal<br>Antenatal|261600~716|Phenylketonuria|1-5 / 10 000|Autosomal recessive|Infancy|261600~	het
12	103245482	103245482	A	G	PAH	exonic	nonsynonymous SNV	ENSG00000171759	rs796064504	ENSG00000171759:ENST00000553106:exon8:c.T895C:p.F299L,ENSG00000171759:ENST00000307000:exon9:c.T880C:p.F294L	PAH:NM_000277:exon8:c.T895C:p.F299L	clinvar: Likely pathogenic	InterVar: Likely pathogenic PVS1=0 PS=[0, 0, 0, 0, 0] PM=[1, 1, 0, 0, 0, 0, 0] PP=[0, 0, 1, 0, 1, 0] BA1=0 BS=[0, 0, 0, 0, 0] BP=[0, 0, 0, 0, 0, 0, 0, 0]	.	.	.	6.784	32	0.001	5.51	.	.	.	Aromatic amino acid hydroxylase, C-terminal	PAH:uc001tjq.1:exon8:c.T895C:p.F299L	.	0.941	AFR:.,AMR:.,EAS:.,FIN:.,NFE:.,OTH:.,ASJ:.	612349	261600;	2209;716;	2209|Maternal phenylketonuria|Unknown|Autosomal recessive|Neonatal<br>Antenatal|261600~716|Phenylketonuria|1-5 / 10 000|Autosomal recessive|Infancy|261600~	het
12	103245487	103245487	C	T	PAH	exonic	nonsynonymous SNV	ENSG00000171759	rs62642939	ENSG00000171759:ENST00000553106:exon8:c.G890A:p.R297H,ENSG00000171759:ENST00000307000:exon9:c.G875A:p.R292H	PAH:NM_000277:exon8:c.G890A:p.R297H	clinvar: not provided|Pathogenic	InterVar: Likely pathogenic PVS1=0 PS=[0, 0, 0, 0, 0] PM=[1, 1, 0, 0, 0, 0, 0] PP=[0, 0, 1, 0, 1, 0] BA1=0 BS=[0, 0, 0, 0, 0] BP=[0, 0, 0, 0, 0, 0, 0, 0]	.	.	.	6.210	28.7	0.011	5.51	.	.	.	Aromatic amino acid hydroxylase, C-terminal	PAH:uc001tjq.1:exon8:c.G890A:p.R297H	.	1.091	AFR:.,AMR:.,EAS:.,FIN:.,NFE:.,OTH:.,ASJ:.	612349	261600;	2209;716;	2209|Maternal phenylketonuria|Unknown|Autosomal recessive|Neonatal<br>Antenatal|261600~716|Phenylketonuria|1-5 / 10 000|Autosomal recessive|Infancy|261600~	het
12	103245488	103245488	G	A	PAH	exonic	nonsynonymous SNV	ENSG00000171759	rs62642945	ENSG00000171759:ENST00000553106:exon8:c.C889T:p.R297C,ENSG00000171759:ENST00000307000:exon9:c.C874T:p.R292C	PAH:NM_000277:exon8:c.C889T:p.R297C	clinvar: not provided	InterVar: Uncertain significance PVS1=0 PS=[0, 0, 0, 0, 0] PM=[1, 1, 0, 0, 0, 0, 0] PP=[0, 0, 1, 0, 0, 0] BA1=0 BS=[0, 0, 0, 0, 0] BP=[0, 0, 0, 0, 0, 0, 0, 0]	.	.	.	7.163	34	0.001	4.61	.	.	.	Aromatic amino acid hydroxylase, C-terminal	PAH:uc001tjq.1:exon8:c.C889T:p.R297C	.	1.086	AFR:.,AMR:.,EAS:.,FIN:.,NFE:.,OTH:.,ASJ:.	612349	261600;	2209;716;	2209|Maternal phenylketonuria|Unknown|Autosomal recessive|Neonatal<br>Antenatal|261600~716|Phenylketonuria|1-5 / 10 000|Autosomal recessive|Infancy|261600~	het
12	103245490	103245490	T	C	PAH	exonic	nonsynonymous SNV	ENSG00000171759	rs281865446	ENSG00000171759:ENST00000553106:exon8:c.A887G:p.D296G,ENSG00000171759:ENST00000307000:exon9:c.A872G:p.D291G	PAH:NM_000277:exon8:c.A887G:p.D296G	clinvar: Likely pathogenic	InterVar: Likely pathogenic PVS1=0 PS=[0, 0, 0, 0, 0] PM=[1, 1, 0, 0, 0, 0, 0] PP=[0, 0, 1, 0, 1, 0] BA1=0 BS=[0, 0, 0, 0, 0] BP=[0, 0, 0, 0, 0, 0, 0, 0]	.	.	.	6.512	31	0.001	5.51	.	.	.	Aromatic amino acid hydroxylase, C-terminal	PAH:uc001tjq.1:exon8:c.A887G:p.D296G	.	0.946	AFR:.,AMR:.,EAS:.,FIN:.,NFE:.,OTH:.,ASJ:.	612349	261600;	2209;716;	2209|Maternal phenylketonuria|Unknown|Autosomal recessive|Neonatal<br>Antenatal|261600~716|Phenylketonuria|1-5 / 10 000|Autosomal recessive|Infancy|261600~	het
12	103245493	103245493	G	C	PAH	exonic	stopgain	ENSG00000171759	rs62642910	ENSG00000171759:ENST00000553106:exon8:c.C884G:p.S295X,ENSG00000171759:ENST00000307000:exon9:c.C869G:p.S290X	PAH:NM_000277:exon8:c.C884G:p.S295X	clinvar: not provided	InterVar: Pathogenic PVS1=1 PS=[0, 0, 0, 0, 0] PM=[0, 1, 0, 0, 0, 0, 0] PP=[0, 0, 1, 0, 0, 0] BA1=0 BS=[0, 0, 0, 0, 0] BP=[0, 0, 0, 0, 0, 0, 0, 0]	.	.	.	13.692	43	.	5.51	.	.	.	Aromatic amino acid hydroxylase, C-terminal	PAH:uc001tjq.1:exon8:c.C884G:p.S295X	.	.	AFR:.,AMR:.,EAS:.,FIN:.,NFE:.,OTH:.,ASJ:.	612349	261600;	2209;716;	2209|Maternal phenylketonuria|Unknown|Autosomal recessive|Neonatal<br>Antenatal|261600~716|Phenylketonuria|1-5 / 10 000|Autosomal recessive|Infancy|261600~	het
12	103245512	103245512	C	G	PAH	exonic	nonsynonymous SNV	ENSG00000171759	rs199475693	ENSG00000171759:ENST00000553106:exon8:c.G865C:p.G289R,ENSG00000171759:ENST00000307000:exon9:c.G850C:p.G284R	PAH:NM_000277:exon8:c.G865C:p.G289R	clinvar: not provided	InterVar: Uncertain significance PVS1=0 PS=[0, 0, 0, 0, 0] PM=[1, 1, 0, 0, 0, 0, 0] PP=[0, 0, 1, 0, 0, 0] BA1=0 BS=[0, 0, 0, 0, 0] BP=[0, 0, 0, 0, 0, 0, 0, 0]	.	.	.	7.175	34	0.0	5.51	.	.	.	Aromatic amino acid hydroxylase, C-terminal|Aromatic amino acid hydroxylase, iron/copper binding site	PAH:uc001tjq.1:exon8:c.G865C:p.G289R	.	0.919	AFR:.,AMR:.,EAS:.,FIN:.,NFE:.,OTH:.,ASJ:.	612349	261600;	2209;716;	2209|Maternal phenylketonuria|Unknown|Autosomal recessive|Neonatal<br>Antenatal|261600~716|Phenylketonuria|1-5 / 10 000|Autosomal recessive|Infancy|261600~	het
12	103245513	103245513	C	G	PAH	exonic	nonsynonymous SNV	ENSG00000171759	rs62507327	ENSG00000171759:ENST00000553106:exon8:c.G864C:p.L288F,ENSG00000171759:ENST00000307000:exon9:c.G849C:p.L283F	PAH:NM_000277:exon8:c.G864C:p.L288F	clinvar: not provided	InterVar: Uncertain significance PVS1=0 PS=[0, 0, 0, 0, 0] PM=[1, 1, 0, 0, 0, 0, 0] PP=[0, 0, 1, 0, 0, 0] BA1=0 BS=[0, 0, 0, 0, 0] BP=[0, 0, 0, 0, 0, 0, 0, 0]	.	.	.	5.825	27.2	0.001	3.56	.	.	.	Aromatic amino acid hydroxylase, C-terminal|Aromatic amino acid hydroxylase, iron/copper binding site	PAH:uc001tjq.1:exon8:c.G864C:p.L288F	.	0.992	AFR:.,AMR:.,EAS:.,FIN:.,NFE:.,OTH:.,ASJ:.	612349	261600;	2209;716;	2209|Maternal phenylketonuria|Unknown|Autosomal recessive|Neonatal<br>Antenatal|261600~716|Phenylketonuria|1-5 / 10 000|Autosomal recessive|Infancy|261600~	het
12	103245518	103245518	G	C	PAH	exonic	nonsynonymous SNV	ENSG00000171759	rs781096854	ENSG00000171759:ENST00000553106:exon8:c.C859G:p.L287V,ENSG00000171759:ENST00000307000:exon9:c.C844G:p.L282V	PAH:NM_000277:exon8:c.C859G:p.L287V	clinvar: UNK	InterVar: Uncertain significance PVS1=0 PS=[0, 0, 0, 0, 0] PM=[1, 1, 0, 0, 0, 0, 0] PP=[0, 0, 1, 0, 0, 0] BA1=0 BS=[0, 0, 0, 0, 0] BP=[0, 0, 0, 0, 0, 0, 0, 0]	.	.	.	5.738	26.9	0.027	5.51	.	.	.	Aromatic amino acid hydroxylase, C-terminal|Aromatic amino acid hydroxylase, iron/copper binding site	PAH:uc001tjq.1:exon8:c.C859G:p.L287V	.	1.077	AFR:.,AMR:.,EAS:.,FIN:.,NFE:.,OTH:.,ASJ:.	612349	261600;	2209;716;	2209|Maternal phenylketonuria|Unknown|Autosomal recessive|Neonatal<br>Antenatal|261600~716|Phenylketonuria|1-5 / 10 000|Autosomal recessive|Infancy|261600~	het
12	103245521	103245521	C	T	PAH	exonic	nonsynonymous SNV	ENSG00000171759	rs62508739	ENSG00000171759:ENST00000553106:exon8:c.G856A:p.E286K,ENSG00000171759:ENST00000307000:exon9:c.G841A:p.E281K	PAH:NM_000277:exon8:c.G856A:p.E286K	clinvar: not provided	InterVar: Uncertain significance PVS1=0 PS=[0, 0, 0, 0, 0] PM=[1, 1, 0, 0, 0, 0, 0] PP=[0, 0, 1, 0, 0, 0] BA1=0 BS=[0, 0, 0, 0, 0] BP=[0, 0, 0, 0, 0, 0, 0, 0]	.	.	.	7.596	34	0.001	5.51	.	.	.	Aromatic amino acid hydroxylase, C-terminal|Aromatic amino acid hydroxylase, iron/copper binding site	PAH:uc001tjq.1:exon8:c.G856A:p.E286K	.	0.924	AFR:.,AMR:.,EAS:.,FIN:.,NFE:.,OTH:.,ASJ:.	612349	261600;	2209;716;	2209|Maternal phenylketonuria|Unknown|Autosomal recessive|Neonatal<br>Antenatal|261600~716|Phenylketonuria|1-5 / 10 000|Autosomal recessive|Infancy|261600~	het
12	103245529	103245529	A	T	PAH	exonic	nonsynonymous SNV	ENSG00000171759	rs62508693	ENSG00000171759:ENST00000553106:exon8:c.T848A:p.I283N,ENSG00000171759:ENST00000307000:exon9:c.T833A:p.I278N	PAH:NM_000277:exon8:c.T848A:p.I283N	clinvar: not provided	InterVar: Uncertain significance PVS1=0 PS=[0, 0, 0, 0, 0] PM=[1, 1, 0, 0, 0, 0, 0] PP=[0, 0, 1, 0, 0, 0] BA1=0 BS=[0, 0, 0, 0, 0] BP=[0, 0, 0, 0, 0, 0, 0, 0]	.	.	.	6.383	29.5	0.001	5.51	.	.	.	Aromatic amino acid hydroxylase, C-terminal|Aromatic amino acid hydroxylase, iron/copper binding site	PAH:uc001tjq.1:exon8:c.T848A:p.I283N	.	1.009	AFR:.,AMR:.,EAS:.,FIN:.,NFE:.,OTH:.,ASJ:.	612349	261600;	2209;716;	2209|Maternal phenylketonuria|Unknown|Autosomal recessive|Neonatal<br>Antenatal|261600~716|Phenylketonuria|1-5 / 10 000|Autosomal recessive|Infancy|261600~	het
12	103245536	103245536	T	A	PAH	splicing	.	ENSG00000171759	rs62509019	.	.	clinvar: not provided	InterVar: Pathogenic PVS1=1 PS=[0, 0, 0, 0, 0] PM=[0, 1, 0, 0, 0, 0, 0] PP=[0, 0, 1, 0, 0, 0] BA1=0 BS=[0, 0, 0, 0, 0] BP=[0, 0, 0, 0, 0, 0, 0, 0]	.	.	.	5.827	27.2	.	5.51	.	1.0000	0.95	.	.	.	.	AFR:.,AMR:.,EAS:.,FIN:.,NFE:.,OTH:.,ASJ:.	612349	261600;	2209;716;	2209|Maternal phenylketonuria|Unknown|Autosomal recessive|Neonatal<br>Antenatal|261600~716|Phenylketonuria|1-5 / 10 000|Autosomal recessive|Infancy|261600~	het
12	103246589	103246589	T	C	PAH	intronic	.	ENSG00000171759	.	.	.	clinvar: UNK	InterVar: Uncertain significance PVS1=0 PS=[0, 0, 0, 0, 0] PM=[0, 1, 0, 0, 0, 0, 0] PP=[0, 0, 1, 0, 0, 0] BA1=0 BS=[0, 0, 0, 0, 0] BP=[0, 0, 0, 0, 0, 0, 0, 0]	.	.	.	.	.	.	.	.	0.9968	0.93	.	.	.	.	AFR:.,AMR:.,EAS:.,FIN:.,NFE:.,OTH:.,ASJ:.	612349	261600;	2209;716;	2209|Maternal phenylketonuria|Unknown|Autosomal recessive|Neonatal<br>Antenatal|261600~716|Phenylketonuria|1-5 / 10 000|Autosomal recessive|Infancy|261600~	het
12	103246590	103246590	C	G	PAH	intronic	.	ENSG00000171759	rs62507324	.	.	clinvar: not provided|Uncertain significance|Pathogenic	InterVar: Uncertain significance PVS1=0 PS=[0, 0, 0, 0, 0] PM=[0, 1, 0, 0, 0, 0, 0] PP=[0, 0, 1, 0, 1, 0] BA1=0 BS=[0, 0, 0, 0, 0] BP=[0, 0, 0, 0, 0, 0, 0, 0]	.	.	.	.	.	.	.	.	0.9213	0.748	.	.	.	.	AFR:.,AMR:.,EAS:.,FIN:.,NFE:.,OTH:.,ASJ:.	612349	261600;	2209;716;	2209|Maternal phenylketonuria|Unknown|Autosomal recessive|Neonatal<br>Antenatal|261600~716|Phenylketonuria|1-5 / 10 000|Autosomal recessive|Infancy|261600~	het
12	103246592	103246592	C	A	PAH	splicing	.	ENSG00000171759	rs5030852	.	.	clinvar: not provided	InterVar: Pathogenic PVS1=1 PS=[0, 0, 0, 0, 0] PM=[0, 1, 0, 0, 0, 0, 0] PP=[0, 0, 1, 0, 0, 0] BA1=0 BS=[0, 0, 0, 0, 0] BP=[0, 0, 0, 0, 0, 0, 0, 0]	.	.	.	5.610	26.5	.	5.73	.	1.0000	0.932	.	.	.	.	AFR:.,AMR:.,EAS:.,FIN:.,NFE:.,OTH:.,ASJ:.	612349	261600;	2209;716;	2209|Maternal phenylketonuria|Unknown|Autosomal recessive|Neonatal<br>Antenatal|261600~716|Phenylketonuria|1-5 / 10 000|Autosomal recessive|Infancy|261600~	het
12	103246592	103246592	C	T	PAH	splicing	.	ENSG00000171759	rs5030852	.	.	clinvar: other|not provided	InterVar: Pathogenic PVS1=1 PS=[0, 0, 0, 0, 0] PM=[0, 1, 0, 0, 0, 0, 0] PP=[0, 0, 1, 0, 0, 0] BA1=0 BS=[0, 0, 0, 0, 0] BP=[0, 0, 0, 0, 0, 0, 0, 0]	3.228e-05	.	.	5.435	26.1	.	5.73	.	1.0000	0.932	.	.	.	.	AFR:0,AMR:0,EAS:0,FIN:0,NFE:6.661e-05,OTH:0,ASJ:0	612349	261600;	2209;716;	2209|Maternal phenylketonuria|Unknown|Autosomal recessive|Neonatal<br>Antenatal|261600~716|Phenylketonuria|1-5 / 10 000|Autosomal recessive|Infancy|261600~	het
12	103246593	103246593	G	A	PAH	exonic	nonsynonymous SNV	ENSG00000171759	rs5030851	ENSG00000171759:ENST00000553106:exon7:c.C842T:p.P281L,ENSG00000171759:ENST00000307000:exon8:c.C827T:p.P276L	PAH:NM_000277:exon7:c.C842T:p.P281L	clinvar: Pathogenic|Pathogenic	InterVar: Likely pathogenic PVS1=0 PS=[0, 0, 0, 0, 0] PM=[1, 1, 0, 0, 0, 0, 0] PP=[0, 0, 1, 0, 1, 0] BA1=0 BS=[0, 0, 0, 0, 0] BP=[0, 0, 0, 0, 0, 0, 0, 0]	9.687e-05	7.7e-05	.	6.920	33	0.0	5.73	.	0.9929	0.856	Aromatic amino acid hydroxylase, C-terminal|Aromatic amino acid hydroxylase, iron/copper binding site	PAH:uc001tjq.1:exon7:c.C842T:p.P281L	.	0.910	AFR:0.0001,AMR:0,EAS:0,FIN:0,NFE:0.0001,OTH:0,ASJ:0	612349	261600;	2209;716;	2209|Maternal phenylketonuria|Unknown|Autosomal recessive|Neonatal<br>Antenatal|261600~716|Phenylketonuria|1-5 / 10 000|Autosomal recessive|Infancy|261600~	het
12	103246594	103246594	G	A	PAH	exonic	nonsynonymous SNV	ENSG00000171759	rs199475654	ENSG00000171759:ENST00000553106:exon7:c.C841T:p.P281S,ENSG00000171759:ENST00000307000:exon8:c.C826T:p.P276S	PAH:NM_000277:exon7:c.C841T:p.P281S	clinvar: not provided|Uncertain significance	InterVar: Uncertain significance PVS1=0 PS=[0, 0, 0, 0, 0] PM=[1, 1, 0, 0, 0, 0, 0] PP=[0, 0, 1, 0, 0, 0] BA1=0 BS=[0, 0, 0, 0, 0] BP=[0, 0, 0, 0, 0, 0, 0, 0]	.	.	.	6.002	27.8	0.0	5.73	.	0.9859	0.878	Aromatic amino acid hydroxylase, C-terminal|Aromatic amino acid hydroxylase, iron/copper binding site	PAH:uc001tjq.1:exon7:c.C841T:p.P281S	.	0.915	AFR:.,AMR:.,EAS:.,FIN:.,NFE:.,OTH:.,ASJ:.	612349	261600;	2209;716;	2209|Maternal phenylketonuria|Unknown|Autosomal recessive|Neonatal<br>Antenatal|261600~716|Phenylketonuria|1-5 / 10 000|Autosomal recessive|Infancy|261600~	het
12	103246598	103246598	G	-	PAH	exonic	frameshift deletion	ENSG00000171759	rs281865429	ENSG00000171759:ENST00000553106:exon7:c.837delC:p.P279fs,ENSG00000171759:ENST00000307000:exon8:c.822delC:p.P274fs	PAH:NM_000277:exon7:c.837delC:p.P279fs	clinvar: Likely pathogenic	InterVar: Pathogenic PVS1=1 PS=[0, 0, 0, 0, 0] PM=[0, 1, 0, 0, 0, 0, 0] PP=[0, 0, 0, 0, 1, 0] BA1=0 BS=[0, 0, 0, 0, 0] BP=[0, 0, 0, 0, 0, 0, 0, 0]	.	.	.	.	.	.	.	.	.	.	.	PAH:uc001tjq.1:exon7:c.837delC:p.P279fs	.	.	AFR:.,AMR:.,EAS:.,FIN:.,NFE:.,OTH:.,ASJ:.	612349	261600;	2209;716;	2209|Maternal phenylketonuria|Unknown|Autosomal recessive|Neonatal<br>Antenatal|261600~716|Phenylketonuria|1-5 / 10 000|Autosomal recessive|Infancy|261600~	het
12	103246606	103246606	A	C	PAH	exonic	nonsynonymous SNV	ENSG00000171759	rs78655458	ENSG00000171759:ENST00000553106:exon7:c.T829G:p.Y277D,ENSG00000171759:ENST00000307000:exon8:c.T814G:p.Y272D	PAH:NM_000277:exon7:c.T829G:p.Y277D	clinvar: Pathogenic|Pathogenic	InterVar: Likely pathogenic PVS1=0 PS=[0, 0, 0, 0, 0] PM=[1, 1, 0, 0, 0, 0, 0] PP=[0, 0, 1, 0, 1, 0] BA1=0 BS=[0, 0, 0, 0, 0] BP=[0, 0, 0, 0, 0, 0, 0, 0]	3.228e-05	.	.	5.357	25.9	0.005	4.58	.	.	.	Aromatic amino acid hydroxylase, C-terminal	PAH:uc001tjq.1:exon7:c.T829G:p.Y277D	.	0.947	AFR:0,AMR:0,EAS:0,FIN:0,NFE:6.661e-05,OTH:0,ASJ:0	612349	261600;	2209;716;	2209|Maternal phenylketonuria|Unknown|Autosomal recessive|Neonatal<br>Antenatal|261600~716|Phenylketonuria|1-5 / 10 000|Autosomal recessive|Infancy|261600~	het
12	103246608	103246608	A	C	PAH	exonic	nonsynonymous SNV	ENSG00000171759	rs62508722	ENSG00000171759:ENST00000553106:exon7:c.T827G:p.M276R,ENSG00000171759:ENST00000307000:exon8:c.T812G:p.M271R	PAH:NM_000277:exon7:c.T827G:p.M276R	clinvar: not provided	InterVar: Uncertain significance PVS1=0 PS=[0, 0, 0, 0, 0] PM=[1, 1, 0, 0, 0, 0, 0] PP=[0, 0, 1, 0, 0, 0] BA1=0 BS=[0, 0, 0, 0, 0] BP=[0, 0, 0, 0, 0, 0, 0, 0]	.	.	.	3.812	23.4	0.01	5.73	.	.	.	Aromatic amino acid hydroxylase, C-terminal	PAH:uc001tjq.1:exon7:c.T827G:p.M276R	.	1.106	AFR:.,AMR:.,EAS:.,FIN:.,NFE:.,OTH:.,ASJ:.	612349	261600;	2209;716;	2209|Maternal phenylketonuria|Unknown|Autosomal recessive|Neonatal<br>Antenatal|261600~716|Phenylketonuria|1-5 / 10 000|Autosomal recessive|Infancy|261600~	het
12	103246608	103246608	A	T	PAH	exonic	nonsynonymous SNV	ENSG00000171759	rs62508722	ENSG00000171759:ENST00000553106:exon7:c.T827A:p.M276K,ENSG00000171759:ENST00000307000:exon8:c.T812A:p.M271K	PAH:NM_000277:exon7:c.T827A:p.M276K	clinvar: not provided	InterVar: Uncertain significance PVS1=0 PS=[0, 0, 0, 0, 0] PM=[1, 1, 0, 0, 0, 0, 0] PP=[0, 0, 1, 0, 0, 0] BA1=0 BS=[0, 0, 0, 0, 0] BP=[0, 0, 0, 0, 0, 0, 0, 0]	.	.	.	2.622	20.3	0.081	5.73	.	.	.	Aromatic amino acid hydroxylase, C-terminal	PAH:uc001tjq.1:exon7:c.T827A:p.M276K	.	1.030	AFR:.,AMR:.,EAS:.,FIN:.,NFE:.,OTH:.,ASJ:.	612349	261600;	2209;716;	2209|Maternal phenylketonuria|Unknown|Autosomal recessive|Neonatal<br>Antenatal|261600~716|Phenylketonuria|1-5 / 10 000|Autosomal recessive|Infancy|261600~	het
12	103246609	103246609	T	C	PAH	exonic	nonsynonymous SNV	ENSG00000171759	rs62516149	ENSG00000171759:ENST00000553106:exon7:c.A826G:p.M276V,ENSG00000171759:ENST00000307000:exon8:c.A811G:p.M271V	PAH:NM_000277:exon7:c.A826G:p.M276V	clinvar: not provided	InterVar: Uncertain significance PVS1=0 PS=[0, 0, 0, 0, 0] PM=[1, 1, 0, 0, 0, 0, 0] PP=[0, 0, 1, 0, 0, 0] BA1=0 BS=[0, 0, 0, 0, 0] BP=[0, 0, 0, 0, 0, 0, 0, 0]	.	.	.	2.966	22.1	0.015	5.73	.	.	.	Aromatic amino acid hydroxylase, C-terminal	PAH:uc001tjq.1:exon7:c.A826G:p.M276V	.	1.097	AFR:.,AMR:.,EAS:.,FIN:.,NFE:.,OTH:.,ASJ:.	612349	261600;	2209;716;	2209|Maternal phenylketonuria|Unknown|Autosomal recessive|Neonatal<br>Antenatal|261600~716|Phenylketonuria|1-5 / 10 000|Autosomal recessive|Infancy|261600~	het
12	103246611	103246611	G	C	PAH	exonic	nonsynonymous SNV	ENSG00000171759	rs62508715	ENSG00000171759:ENST00000553106:exon7:c.C824G:p.P275R,ENSG00000171759:ENST00000307000:exon8:c.C809G:p.P270R	PAH:NM_000277:exon7:c.C824G:p.P275R	clinvar: not provided	InterVar: Uncertain significance PVS1=0 PS=[0, 0, 0, 0, 0] PM=[1, 1, 0, 0, 0, 0, 0] PP=[0, 0, 1, 0, 0, 0] BA1=0 BS=[0, 0, 0, 0, 0] BP=[0, 0, 0, 0, 0, 0, 0, 0]	.	.	.	5.965	27.7	0.0	5.73	.	.	.	Aromatic amino acid hydroxylase, C-terminal	PAH:uc001tjq.1:exon7:c.C824G:p.P275R	.	0.926	AFR:.,AMR:.,EAS:.,FIN:.,NFE:.,OTH:.,ASJ:.	612349	261600;	2209;716;	2209|Maternal phenylketonuria|Unknown|Autosomal recessive|Neonatal<br>Antenatal|261600~716|Phenylketonuria|1-5 / 10 000|Autosomal recessive|Infancy|261600~	het
12	103246612	103246612	G	A	PAH	exonic	nonsynonymous SNV	ENSG00000171759	rs62508691	ENSG00000171759:ENST00000553106:exon7:c.C823T:p.P275S,ENSG00000171759:ENST00000307000:exon8:c.C808T:p.P270S	PAH:NM_000277:exon7:c.C823T:p.P275S	clinvar: not provided	InterVar: Uncertain significance PVS1=0 PS=[0, 0, 0, 0, 0] PM=[1, 1, 0, 0, 0, 0, 0] PP=[0, 0, 1, 0, 0, 0] BA1=0 BS=[0, 0, 0, 0, 0] BP=[0, 0, 0, 0, 0, 0, 0, 0]	.	7.7e-05	.	6.429	29.7	0.0	5.73	.	.	.	Aromatic amino acid hydroxylase, C-terminal	PAH:uc001tjq.1:exon7:c.C823T:p.P275S	.	0.936	AFR:.,AMR:.,EAS:.,FIN:.,NFE:.,OTH:.,ASJ:.	612349	261600;	2209;716;	2209|Maternal phenylketonuria|Unknown|Autosomal recessive|Neonatal<br>Antenatal|261600~716|Phenylketonuria|1-5 / 10 000|Autosomal recessive|Infancy|261600~	het
12	103246615	103246615	T	C	PAH	exonic	nonsynonymous SNV	ENSG00000171759	rs142934616	ENSG00000171759:ENST00000553106:exon7:c.A820G:p.K274E,ENSG00000171759:ENST00000307000:exon8:c.A805G:p.K269E	PAH:NM_000277:exon7:c.A820G:p.K274E	clinvar: not provided|Likely benign	InterVar: Likely benign PVS1=0 PS=[0, 0, 0, 0, 0] PM=[1, 0, 0, 0, 0, 0, 0] PP=[0, 0, 1, 0, 0, 0] BA1=0 BS=[1, 0, 0, 0, 0] BP=[0, 0, 0, 0, 0, 1, 0, 0]	0.0039	0.0055	0.00479233	2.416	18.93	0.196	5.73	.	.	.	Aromatic amino acid hydroxylase, C-terminal	PAH:uc001tjq.1:exon7:c.A820G:p.K274E	.	0.683	AFR:0.0134,AMR:0.0024,EAS:0,FIN:0,NFE:0,OTH:0.0010,ASJ:0	612349	261600;	2209;716;	2209|Maternal phenylketonuria|Unknown|Autosomal recessive|Neonatal<br>Antenatal|261600~716|Phenylketonuria|1-5 / 10 000|Autosomal recessive|Infancy|261600~	het
12	103246617	103246617	G	A	PAH	exonic	nonsynonymous SNV	ENSG00000171759	rs62514953	ENSG00000171759:ENST00000553106:exon7:c.C818T:p.S273F,ENSG00000171759:ENST00000307000:exon8:c.C803T:p.S268F	PAH:NM_000277:exon7:c.C818T:p.S273F	clinvar: Pathogenic|not provided	InterVar: Likely pathogenic PVS1=0 PS=[0, 0, 0, 0, 0] PM=[1, 1, 0, 0, 0, 0, 0] PP=[0, 0, 1, 0, 1, 0] BA1=0 BS=[0, 0, 0, 0, 0] BP=[0, 0, 0, 0, 0, 0, 0, 0]	.	.	.	6.628	32	0.0	5.73	.	.	.	Aromatic amino acid hydroxylase, C-terminal	PAH:uc001tjq.1:exon7:c.C818T:p.S273F	.	1.000	AFR:.,AMR:.,EAS:.,FIN:.,NFE:.,OTH:.,ASJ:.	612349	261600;	2209;716;	2209|Maternal phenylketonuria|Unknown|Autosomal recessive|Neonatal<br>Antenatal|261600~716|Phenylketonuria|1-5 / 10 000|Autosomal recessive|Infancy|261600~	het
12	103246618	103246618	A	G	PAH	exonic	nonsynonymous SNV	ENSG00000171759	.	ENSG00000171759:ENST00000553106:exon7:c.T817C:p.S273P,ENSG00000171759:ENST00000307000:exon8:c.T802C:p.S268P	PAH:NM_000277:exon7:c.T817C:p.S273P	clinvar: UNK	InterVar: Uncertain significance PVS1=0 PS=[0, 0, 0, 0, 0] PM=[1, 1, 0, 0, 0, 0, 0] PP=[0, 0, 1, 0, 0, 0] BA1=0 BS=[0, 0, 0, 0, 0] BP=[0, 0, 0, 0, 0, 0, 0, 0]	.	.	.	6.711	32	0.001	5.73	.	.	.	Aromatic amino acid hydroxylase, C-terminal	PAH:uc001tjq.1:exon7:c.T817C:p.S273P	.	0.973	AFR:.,AMR:.,EAS:.,FIN:.,NFE:.,OTH:.,ASJ:.	612349	261600;	2209;716;	2209|Maternal phenylketonuria|Unknown|Autosomal recessive|Neonatal<br>Antenatal|261600~716|Phenylketonuria|1-5 / 10 000|Autosomal recessive|Infancy|261600~	het
12	103246621	103246621	C	A	PAH	exonic	stopgain	ENSG00000171759	rs62514952	ENSG00000171759:ENST00000553106:exon7:c.G814T:p.G272X,ENSG00000171759:ENST00000307000:exon8:c.G799T:p.G267X	PAH:NM_000277:exon7:c.G814T:p.G272X	clinvar: Pathogenic|Pathogenic	InterVar: Pathogenic PVS1=1 PS=[0, 0, 0, 0, 0] PM=[0, 1, 0, 0, 0, 0, 0] PP=[0, 0, 1, 0, 1, 0] BA1=0 BS=[0, 0, 0, 0, 0] BP=[0, 0, 0, 0, 0, 0, 0, 0]	0.0002	.	.	12.438	39	.	5.73	.	.	.	Aromatic amino acid hydroxylase, C-terminal	PAH:uc001tjq.1:exon7:c.G814T:p.G272X	.	.	AFR:0.0001,AMR:0,EAS:0,FIN:0,NFE:0.0003,OTH:0,ASJ:0	612349	261600;	2209;716;	2209|Maternal phenylketonuria|Unknown|Autosomal recessive|Neonatal<br>Antenatal|261600~716|Phenylketonuria|1-5 / 10 000|Autosomal recessive|Infancy|261600~	het
12	103246622	103246622	A	C	PAH	exonic	nonsynonymous SNV	ENSG00000171759	.	ENSG00000171759:ENST00000553106:exon7:c.T813G:p.H271Q,ENSG00000171759:ENST00000307000:exon8:c.T798G:p.H266Q	PAH:NM_000277:exon7:c.T813G:p.H271Q	clinvar: UNK	InterVar: Uncertain significance PVS1=0 PS=[0, 0, 0, 0, 0] PM=[1, 1, 0, 0, 0, 0, 0] PP=[0, 0, 0, 0, 0, 0] BA1=0 BS=[0, 0, 0, 0, 0] BP=[0, 0, 0, 0, 0, 0, 0, 0]	.	.	.	4.542	24.3	0.0	-2.18	.	.	.	Aromatic amino acid hydroxylase, C-terminal	PAH:uc001tjq.1:exon7:c.T813G:p.H271Q	.	1.098	AFR:.,AMR:.,EAS:.,FIN:.,NFE:.,OTH:.,ASJ:.	612349	261600;	2209;716;	2209|Maternal phenylketonuria|Unknown|Autosomal recessive|Neonatal<br>Antenatal|261600~716|Phenylketonuria|1-5 / 10 000|Autosomal recessive|Infancy|261600~	het
12	103246623	103246623	T	A	PAH	exonic	nonsynonymous SNV	ENSG00000171759	rs199475692	ENSG00000171759:ENST00000553106:exon7:c.A812T:p.H271L,ENSG00000171759:ENST00000307000:exon8:c.A797T:p.H266L	PAH:NM_000277:exon7:c.A812T:p.H271L	clinvar: Likely pathogenic	InterVar: Likely pathogenic PVS1=0 PS=[0, 0, 0, 0, 0] PM=[1, 1, 0, 0, 0, 0, 0] PP=[0, 0, 1, 0, 1, 0] BA1=0 BS=[0, 0, 0, 0, 0] BP=[0, 0, 0, 0, 0, 0, 0, 0]	.	.	.	6.900	33	0.0	5.73	.	.	.	Aromatic amino acid hydroxylase, C-terminal	PAH:uc001tjq.1:exon7:c.A812T:p.H271L	.	0.939	AFR:.,AMR:.,EAS:.,FIN:.,NFE:.,OTH:.,ASJ:.	612349	261600;	2209;716;	2209|Maternal phenylketonuria|Unknown|Autosomal recessive|Neonatal<br>Antenatal|261600~716|Phenylketonuria|1-5 / 10 000|Autosomal recessive|Infancy|261600~	het
12	103246623	103246623	T	C	PAH	exonic	nonsynonymous SNV	ENSG00000171759	rs199475692	ENSG00000171759:ENST00000553106:exon7:c.A812G:p.H271R,ENSG00000171759:ENST00000307000:exon8:c.A797G:p.H266R	PAH:NM_000277:exon7:c.A812G:p.H271R	clinvar: not provided	InterVar: Uncertain significance PVS1=0 PS=[0, 0, 0, 0, 0] PM=[1, 1, 0, 0, 0, 0, 0] PP=[0, 0, 1, 0, 0, 0] BA1=0 BS=[0, 0, 0, 0, 0] BP=[0, 0, 0, 0, 0, 0, 0, 0]	.	.	.	5.497	26.2	0.0	5.73	.	.	.	Aromatic amino acid hydroxylase, C-terminal	PAH:uc001tjq.1:exon7:c.A812G:p.H271R	.	1.021	AFR:.,AMR:.,EAS:.,FIN:.,NFE:.,OTH:.,ASJ:.	612349	261600;	2209;716;	2209|Maternal phenylketonuria|Unknown|Autosomal recessive|Neonatal<br>Antenatal|261600~716|Phenylketonuria|1-5 / 10 000|Autosomal recessive|Infancy|261600~	het
12	103246624	103246624	G	A	PAH	exonic	nonsynonymous SNV	ENSG00000171759	rs62517164	ENSG00000171759:ENST00000553106:exon7:c.C811T:p.H271Y,ENSG00000171759:ENST00000307000:exon8:c.C796T:p.H266Y	PAH:NM_000277:exon7:c.C811T:p.H271Y	clinvar: not provided	InterVar: Uncertain significance PVS1=0 PS=[0, 0, 0, 0, 0] PM=[1, 1, 0, 0, 0, 0, 0] PP=[0, 0, 1, 0, 0, 0] BA1=0 BS=[0, 0, 0, 0, 0] BP=[0, 0, 0, 0, 0, 0, 0, 0]	.	7.7e-05	.	6.457	29.9	0.0	5.73	.	.	.	Aromatic amino acid hydroxylase, C-terminal	PAH:uc001tjq.1:exon7:c.C811T:p.H271Y	.	0.970	AFR:.,AMR:.,EAS:.,FIN:.,NFE:.,OTH:.,ASJ:.	612349	261600;	2209;716;	2209|Maternal phenylketonuria|Unknown|Autosomal recessive|Neonatal<br>Antenatal|261600~716|Phenylketonuria|1-5 / 10 000|Autosomal recessive|Infancy|261600~	het
12	103246629	103246629	A	-	PAH	exonic	frameshift deletion	ENSG00000171759	rs62508687	ENSG00000171759:ENST00000553106:exon7:c.806delT:p.I269fs,ENSG00000171759:ENST00000307000:exon8:c.791delT:p.I264fs	PAH:NM_000277:exon7:c.806delT:p.I269fs	clinvar: not provided|other	InterVar: Likely pathogenic PVS1=1 PS=[0, 0, 0, 0, 0] PM=[0, 1, 0, 0, 0, 0, 0] PP=[0, 0, 0, 0, 0, 0] BA1=0 BS=[0, 0, 0, 0, 0] BP=[0, 0, 0, 0, 0, 0, 0, 0]	3.229e-05	.	.	.	.	.	.	.	.	.	.	PAH:uc001tjq.1:exon7:c.806delT:p.I269fs	.	.	AFR:0,AMR:0,EAS:0,FIN:0,NFE:6.661e-05,OTH:0,ASJ:0	612349	261600;	2209;716;	2209|Maternal phenylketonuria|Unknown|Autosomal recessive|Neonatal<br>Antenatal|261600~716|Phenylketonuria|1-5 / 10 000|Autosomal recessive|Infancy|261600~	het
12	103246630	103246630	T	G	PAH	exonic	nonsynonymous SNV	ENSG00000171759	rs62508692	ENSG00000171759:ENST00000553106:exon7:c.A805C:p.I269L,ENSG00000171759:ENST00000307000:exon8:c.A790C:p.I264L	PAH:NM_000277:exon7:c.A805C:p.I269L	clinvar: not provided|Pathogenic	InterVar: Likely pathogenic PVS1=0 PS=[0, 0, 0, 0, 0] PM=[1, 1, 0, 0, 0, 0, 0] PP=[0, 0, 1, 0, 1, 0] BA1=0 BS=[0, 0, 0, 0, 0] BP=[0, 0, 0, 0, 0, 0, 0, 0]	6.459e-05	.	.	5.403	26.0	0.039	5.73	.	.	.	Aromatic amino acid hydroxylase, C-terminal	PAH:uc001tjq.1:exon7:c.A805C:p.I269L	.	0.988	AFR:0,AMR:0,EAS:0,FIN:0,NFE:0.0001,OTH:0,ASJ:0	612349	261600;	2209;716;	2209|Maternal phenylketonuria|Unknown|Autosomal recessive|Neonatal<br>Antenatal|261600~716|Phenylketonuria|1-5 / 10 000|Autosomal recessive|Infancy|261600~	het
12	103246632	103246632	T	C	PAH	exonic	nonsynonymous SNV	ENSG00000171759	.	ENSG00000171759:ENST00000553106:exon7:c.A803G:p.Y268C,ENSG00000171759:ENST00000307000:exon8:c.A788G:p.Y263C	PAH:NM_000277:exon7:c.A803G:p.Y268C	clinvar: UNK	InterVar: Uncertain significance PVS1=0 PS=[0, 0, 0, 0, 0] PM=[1, 1, 0, 0, 0, 0, 0] PP=[0, 0, 1, 0, 0, 0] BA1=0 BS=[0, 0, 0, 0, 0] BP=[0, 0, 0, 0, 0, 0, 0, 0]	.	.	.	5.831	27.2	0.0	5.73	.	.	.	Aromatic amino acid hydroxylase, C-terminal	PAH:uc001tjq.1:exon7:c.A803G:p.Y268C	.	0.923	AFR:.,AMR:.,EAS:.,FIN:.,NFE:.,OTH:.,ASJ:.	612349	261600;	2209;716;	2209|Maternal phenylketonuria|Unknown|Autosomal recessive|Neonatal<br>Antenatal|261600~716|Phenylketonuria|1-5 / 10 000|Autosomal recessive|Infancy|261600~	het
12	103246633	103246633	A	G	PAH	exonic	nonsynonymous SNV	ENSG00000171759	rs62507263	ENSG00000171759:ENST00000553106:exon7:c.T802C:p.Y268H,ENSG00000171759:ENST00000307000:exon8:c.T787C:p.Y263H	PAH:NM_000277:exon7:c.T802C:p.Y268H	clinvar: not provided	InterVar: Uncertain significance PVS1=0 PS=[0, 0, 0, 0, 0] PM=[1, 1, 0, 0, 0, 0, 0] PP=[0, 0, 1, 0, 0, 0] BA1=0 BS=[0, 0, 0, 0, 0] BP=[0, 0, 0, 0, 0, 0, 0, 0]	.	.	.	6.338	29.3	0.0	5.73	.	.	.	Aromatic amino acid hydroxylase, C-terminal	PAH:uc001tjq.1:exon7:c.T802C:p.Y268H	.	0.923	AFR:.,AMR:.,EAS:.,FIN:.,NFE:.,OTH:.,ASJ:.	612349	261600;	2209;716;	2209|Maternal phenylketonuria|Unknown|Autosomal recessive|Neonatal<br>Antenatal|261600~716|Phenylketonuria|1-5 / 10 000|Autosomal recessive|Infancy|261600~	het
12	103246634	103246634	C	G	PAH	exonic	nonsynonymous SNV	ENSG00000171759	rs199475675	ENSG00000171759:ENST00000553106:exon7:c.G801C:p.Q267H,ENSG00000171759:ENST00000307000:exon8:c.G786C:p.Q262H	PAH:NM_000277:exon7:c.G801C:p.Q267H	clinvar: not provided	InterVar: Uncertain significance PVS1=0 PS=[0, 0, 0, 0, 0] PM=[1, 1, 0, 0, 0, 0, 0] PP=[0, 0, 1, 0, 0, 0] BA1=0 BS=[0, 0, 0, 0, 0] BP=[0, 0, 0, 0, 0, 0, 0, 0]	.	.	.	5.833	27.2	0.0	2.95	.	.	.	Aromatic amino acid hydroxylase, C-terminal	PAH:uc001tjq.1:exon7:c.G801C:p.Q267H	.	1.040	AFR:.,AMR:.,EAS:.,FIN:.,NFE:.,OTH:.,ASJ:.	612349	261600;	2209;716;	2209|Maternal phenylketonuria|Unknown|Autosomal recessive|Neonatal<br>Antenatal|261600~716|Phenylketonuria|1-5 / 10 000|Autosomal recessive|Infancy|261600~	het
12	103246635	103246635	T	A	PAH	exonic	nonsynonymous SNV	ENSG00000171759	rs778154939	ENSG00000171759:ENST00000553106:exon7:c.A800T:p.Q267L,ENSG00000171759:ENST00000307000:exon8:c.A785T:p.Q262L	PAH:NM_000277:exon7:c.A800T:p.Q267L	clinvar: Likely pathogenic	InterVar: Likely pathogenic PVS1=0 PS=[0, 0, 0, 0, 0] PM=[1, 1, 0, 0, 0, 0, 0] PP=[0, 0, 1, 0, 1, 0] BA1=0 BS=[0, 0, 0, 0, 0] BP=[0, 0, 0, 0, 0, 0, 0, 0]	.	.	.	6.896	33	0.0	5.73	.	.	.	Aromatic amino acid hydroxylase, C-terminal	PAH:uc001tjq.1:exon7:c.A800T:p.Q267L	.	0.973	AFR:.,AMR:.,EAS:.,FIN:.,NFE:.,OTH:.,ASJ:.	612349	261600;	2209;716;	2209|Maternal phenylketonuria|Unknown|Autosomal recessive|Neonatal<br>Antenatal|261600~716|Phenylketonuria|1-5 / 10 000|Autosomal recessive|Infancy|261600~	het
12	103246635	103246635	T	C	PAH	exonic	nonsynonymous SNV	ENSG00000171759	.	ENSG00000171759:ENST00000553106:exon7:c.A800G:p.Q267R,ENSG00000171759:ENST00000307000:exon8:c.A785G:p.Q262R	PAH:NM_000277:exon7:c.A800G:p.Q267R	clinvar: UNK	InterVar: Likely pathogenic PVS1=0 PS=[0, 0, 0, 0, 0] PM=[1, 1, 0, 0, 1, 0, 0] PP=[0, 0, 1, 0, 0, 0] BA1=0 BS=[0, 0, 0, 0, 0] BP=[0, 0, 0, 0, 0, 0, 0, 0]	.	.	.	5.929	27.6	0.0	5.73	.	.	.	Aromatic amino acid hydroxylase, C-terminal	PAH:uc001tjq.1:exon7:c.A800G:p.Q267R	.	0.973	AFR:.,AMR:.,EAS:.,FIN:.,NFE:.,OTH:.,ASJ:.	612349	261600;	2209;716;	2209|Maternal phenylketonuria|Unknown|Autosomal recessive|Neonatal<br>Antenatal|261600~716|Phenylketonuria|1-5 / 10 000|Autosomal recessive|Infancy|261600~	het
12	103246636	103246636	G	C	PAH	exonic	nonsynonymous SNV	ENSG00000171759	rs199475676	ENSG00000171759:ENST00000553106:exon7:c.C799G:p.Q267E,ENSG00000171759:ENST00000307000:exon8:c.C784G:p.Q262E	PAH:NM_000277:exon7:c.C799G:p.Q267E	clinvar: not provided	InterVar: Uncertain significance PVS1=0 PS=[0, 0, 0, 0, 0] PM=[1, 1, 0, 0, 0, 0, 0] PP=[0, 0, 1, 0, 0, 0] BA1=0 BS=[0, 0, 0, 0, 0] BP=[0, 0, 0, 0, 0, 0, 0, 0]	.	.	.	5.942	27.6	0.0	5.73	.	.	.	Aromatic amino acid hydroxylase, C-terminal	PAH:uc001tjq.1:exon7:c.C799G:p.Q267E	.	0.949	AFR:.,AMR:.,EAS:.,FIN:.,NFE:.,OTH:.,ASJ:.	612349	261600;	2209;716;	2209|Maternal phenylketonuria|Unknown|Autosomal recessive|Neonatal<br>Antenatal|261600~716|Phenylketonuria|1-5 / 10 000|Autosomal recessive|Infancy|261600~	het
12	103246639	103246639	T	G	PAH	exonic	nonsynonymous SNV	ENSG00000171759	rs62508752	ENSG00000171759:ENST00000553106:exon7:c.A796C:p.T266P,ENSG00000171759:ENST00000307000:exon8:c.A781C:p.T261P	PAH:NM_000277:exon7:c.A796C:p.T266P	clinvar: Likely pathogenic	InterVar: Likely pathogenic PVS1=0 PS=[0, 0, 0, 0, 0] PM=[1, 1, 0, 0, 0, 0, 0] PP=[0, 0, 1, 0, 1, 0] BA1=0 BS=[0, 0, 0, 0, 0] BP=[0, 0, 0, 0, 0, 0, 0, 0]	.	.	.	6.217	28.8	0.0	5.73	.	.	.	Aromatic amino acid hydroxylase, C-terminal	PAH:uc001tjq.1:exon7:c.A796C:p.T266P	.	0.932	AFR:.,AMR:.,EAS:.,FIN:.,NFE:.,OTH:.,ASJ:.	612349	261600;	2209;716;	2209|Maternal phenylketonuria|Unknown|Autosomal recessive|Neonatal<br>Antenatal|261600~716|Phenylketonuria|1-5 / 10 000|Autosomal recessive|Infancy|261600~	het
12	103246646	103246646	G	C	PAH	exonic	nonsynonymous SNV	ENSG00000171759	rs62642944	ENSG00000171759:ENST00000553106:exon7:c.C789G:p.F263L,ENSG00000171759:ENST00000307000:exon8:c.C774G:p.F258L	PAH:NM_000277:exon7:c.C789G:p.F263L	clinvar: not provided	InterVar: Uncertain significance PVS1=0 PS=[0, 0, 0, 0, 0] PM=[1, 1, 0, 0, 0, 0, 0] PP=[0, 0, 1, 0, 0, 0] BA1=0 BS=[0, 0, 0, 0, 0] BP=[0, 0, 0, 0, 0, 0, 0, 0]	.	.	.	5.638	26.6	0.006	2.95	.	.	.	Aromatic amino acid hydroxylase, C-terminal	PAH:uc001tjq.1:exon7:c.C789G:p.F263L	.	1.051	AFR:.,AMR:.,EAS:.,FIN:.,NFE:.,OTH:.,ASJ:.	612349	261600;	2209;716;	2209|Maternal phenylketonuria|Unknown|Autosomal recessive|Neonatal<br>Antenatal|261600~716|Phenylketonuria|1-5 / 10 000|Autosomal recessive|Infancy|261600~	het
12	103246647	103246647	A	G	PAH	exonic	nonsynonymous SNV	ENSG00000171759	.	ENSG00000171759:ENST00000553106:exon7:c.T788C:p.F263S,ENSG00000171759:ENST00000307000:exon8:c.T773C:p.F258S	PAH:NM_000277:exon7:c.T788C:p.F263S	clinvar: UNK	InterVar: Uncertain significance PVS1=0 PS=[0, 0, 0, 0, 0] PM=[1, 1, 0, 0, 0, 0, 0] PP=[0, 0, 1, 0, 0, 0] BA1=0 BS=[0, 0, 0, 0, 0] BP=[0, 0, 0, 0, 0, 0, 0, 0]	.	.	.	6.971	33	0.0	5.72	.	.	.	Aromatic amino acid hydroxylase, C-terminal	PAH:uc001tjq.1:exon7:c.T788C:p.F263S	.	0.892	AFR:.,AMR:.,EAS:.,FIN:.,NFE:.,OTH:.,ASJ:.	612349	261600;	2209;716;	2209|Maternal phenylketonuria|Unknown|Autosomal recessive|Neonatal<br>Antenatal|261600~716|Phenylketonuria|1-5 / 10 000|Autosomal recessive|Infancy|261600~	het
12	103246650	103246650	A	C	PAH	exonic	nonsynonymous SNV	ENSG00000171759	rs281865445	ENSG00000171759:ENST00000553106:exon7:c.T785G:p.V262G,ENSG00000171759:ENST00000307000:exon8:c.T770G:p.V257G	PAH:NM_000277:exon7:c.T785G:p.V262G	clinvar: Likely pathogenic	InterVar: Likely pathogenic PVS1=0 PS=[0, 0, 0, 0, 0] PM=[1, 1, 0, 0, 0, 0, 0] PP=[0, 0, 1, 0, 1, 0] BA1=0 BS=[0, 0, 0, 0, 0] BP=[0, 0, 0, 0, 0, 0, 0, 0]	.	.	.	6.040	28.0	0.0	5.72	.	.	.	Aromatic amino acid hydroxylase, C-terminal	PAH:uc001tjq.1:exon7:c.T785G:p.V262G	.	0.938	AFR:.,AMR:.,EAS:.,FIN:.,NFE:.,OTH:.,ASJ:.	612349	261600;	2209;716;	2209|Maternal phenylketonuria|Unknown|Autosomal recessive|Neonatal<br>Antenatal|261600~716|Phenylketonuria|1-5 / 10 000|Autosomal recessive|Infancy|261600~	het
12	103246653	103246653	C	G	PAH	exonic	nonsynonymous SNV	ENSG00000171759	rs5030849	ENSG00000171759:ENST00000553106:exon7:c.G782C:p.R261P,ENSG00000171759:ENST00000307000:exon8:c.G767C:p.R256P	PAH:NM_000277:exon7:c.G782C:p.R261P	clinvar: not provided|Likely pathogenic	InterVar: Likely pathogenic PVS1=0 PS=[0, 0, 0, 0, 0] PM=[1, 1, 0, 0, 0, 0, 0] PP=[0, 0, 1, 0, 1, 0] BA1=0 BS=[0, 0, 0, 0, 0] BP=[0, 0, 0, 0, 0, 0, 0, 0]	.	.	.	7.715	35	0.013	5.72	.	.	.	Aromatic amino acid hydroxylase, C-terminal	PAH:uc001tjq.1:exon7:c.G782C:p.R261P	.	0.940	AFR:.,AMR:.,EAS:.,FIN:.,NFE:.,OTH:.,ASJ:.	612349	261600;	2209;716;	2209|Maternal phenylketonuria|Unknown|Autosomal recessive|Neonatal<br>Antenatal|261600~716|Phenylketonuria|1-5 / 10 000|Autosomal recessive|Infancy|261600~	het
12	103246653	103246653	C	T	PAH	exonic	nonsynonymous SNV	ENSG00000171759	rs5030849	ENSG00000171759:ENST00000553106:exon7:c.G782A:p.R261Q,ENSG00000171759:ENST00000307000:exon8:c.G767A:p.R256Q	PAH:NM_000277:exon7:c.G782A:p.R261Q	clinvar: other|Pathogenic	InterVar: Likely pathogenic PVS1=0 PS=[0, 0, 0, 0, 0] PM=[1, 1, 0, 0, 0, 0, 0] PP=[0, 0, 1, 0, 1, 0] BA1=0 BS=[0, 0, 0, 0, 0] BP=[0, 0, 0, 0, 0, 0, 0, 0]	0.0001	0.0005	0.000199681	8.037	35	0.0	5.72	.	.	.	Aromatic amino acid hydroxylase, C-terminal	PAH:uc001tjq.1:exon7:c.G782A:p.R261Q	.	0.960	AFR:0,AMR:0.0012,EAS:0,FIN:0,NFE:0.0002,OTH:0,ASJ:0	612349	261600;	2209;716;	2209|Maternal phenylketonuria|Unknown|Autosomal recessive|Neonatal<br>Antenatal|261600~716|Phenylketonuria|1-5 / 10 000|Autosomal recessive|Infancy|261600~	het
12	103246654	103246654	G	A	PAH	exonic	stopgain	ENSG00000171759	rs5030850	ENSG00000171759:ENST00000553106:exon7:c.C781T:p.R261X,ENSG00000171759:ENST00000307000:exon8:c.C766T:p.R256X	PAH:NM_000277:exon7:c.C781T:p.R261X	clinvar: Pathogenic|Pathogenic	InterVar: Pathogenic PVS1=1 PS=[0, 0, 0, 0, 0] PM=[0, 1, 0, 0, 0, 0, 0] PP=[0, 0, 1, 0, 1, 0] BA1=0 BS=[0, 0, 0, 0, 0] BP=[0, 0, 0, 0, 0, 0, 0, 0]	3.23e-05	.	.	12.689	40	.	3.79	.	.	.	Aromatic amino acid hydroxylase, C-terminal	PAH:uc001tjq.1:exon7:c.C781T:p.R261X	.	.	AFR:0.0001,AMR:0,EAS:0,FIN:0,NFE:0,OTH:0,ASJ:0	612349	261600;	2209;716;	2209|Maternal phenylketonuria|Unknown|Autosomal recessive|Neonatal<br>Antenatal|261600~716|Phenylketonuria|1-5 / 10 000|Autosomal recessive|Infancy|261600~	het
12	103246654	103246654	G	C	PAH	exonic	nonsynonymous SNV	ENSG00000171759	rs5030850	ENSG00000171759:ENST00000553106:exon7:c.C781G:p.R261G,ENSG00000171759:ENST00000307000:exon8:c.C766G:p.R256G	PAH:NM_000277:exon7:c.C781G:p.R261G	clinvar: Likely pathogenic	InterVar: Likely pathogenic PVS1=0 PS=[0, 0, 0, 0, 0] PM=[1, 1, 0, 0, 0, 0, 0] PP=[0, 0, 1, 0, 1, 0] BA1=0 BS=[0, 0, 0, 0, 0] BP=[0, 0, 0, 0, 0, 0, 0, 0]	.	.	.	6.610	32	0.002	3.79	.	.	.	Aromatic amino acid hydroxylase, C-terminal	PAH:uc001tjq.1:exon7:c.C781G:p.R261G	.	0.979	AFR:.,AMR:.,EAS:.,FIN:.,NFE:.,OTH:.,ASJ:.	612349	261600;	2209;716;	2209|Maternal phenylketonuria|Unknown|Autosomal recessive|Neonatal<br>Antenatal|261600~716|Phenylketonuria|1-5 / 10 000|Autosomal recessive|Infancy|261600~	het
12	103246662	103246662	A	G	PAH	exonic	nonsynonymous SNV	ENSG00000171759	.	ENSG00000171759:ENST00000553106:exon7:c.T773C:p.L258P,ENSG00000171759:ENST00000307000:exon8:c.T758C:p.L253P	PAH:NM_000277:exon7:c.T773C:p.L258P	clinvar: UNK	InterVar: Uncertain significance PVS1=0 PS=[0, 0, 0, 0, 0] PM=[1, 1, 0, 0, 0, 0, 0] PP=[0, 0, 1, 0, 0, 0] BA1=0 BS=[0, 0, 0, 0, 0] BP=[0, 0, 0, 0, 0, 0, 0, 0]	.	.	.	6.607	32	0.0	5.72	.	.	.	Aromatic amino acid hydroxylase, C-terminal	PAH:uc001tjq.1:exon7:c.T773C:p.L258P	.	0.902	AFR:.,AMR:.,EAS:.,FIN:.,NFE:.,OTH:.,ASJ:.	612349	261600;	2209;716;	2209|Maternal phenylketonuria|Unknown|Autosomal recessive|Neonatal<br>Antenatal|261600~716|Phenylketonuria|1-5 / 10 000|Autosomal recessive|Infancy|261600~	het
12	103246663	103246663	G	A	PAH	exonic	synonymous SNV	ENSG00000171759	rs75065106	ENSG00000171759:ENST00000553106:exon7:c.C772T:p.L258L,ENSG00000171759:ENST00000307000:exon8:c.C757T:p.L253L	PAH:NM_000277:exon7:c.C772T:p.L258L	clinvar: UNK	InterVar: Likely benign PVS1=0 PS=[0, 0, 0, 0, 0] PM=[0, 0, 0, 0, 0, 0, 0] PP=[0, 0, 0, 0, 0, 0] BA1=0 BS=[1, 0, 0, 0, 0] BP=[0, 0, 0, 1, 0, 0, 1, 0]	0.0027	0.0035	0.00299521	.	.	.	.	.	.	.	.	PAH:uc001tjq.1:exon7:c.C772T:p.L258L	.	.	AFR:0.0095,AMR:0.0012,EAS:0,FIN:0,NFE:6.662e-05,OTH:0,ASJ:0	612349	261600;	2209;716;	2209|Maternal phenylketonuria|Unknown|Autosomal recessive|Neonatal<br>Antenatal|261600~716|Phenylketonuria|1-5 / 10 000|Autosomal recessive|Infancy|261600~	het
12	103246680	103246680	C	T	PAH	exonic	nonsynonymous SNV	ENSG00000171759	rs62644503	ENSG00000171759:ENST00000553106:exon7:c.G755A:p.R252Q,ENSG00000171759:ENST00000307000:exon8:c.G740A:p.R247Q	PAH:NM_000277:exon7:c.G755A:p.R252Q	clinvar: not provided|Pathogenic	InterVar: Likely pathogenic PVS1=0 PS=[0, 0, 0, 0, 0] PM=[1, 1, 0, 0, 0, 0, 0] PP=[0, 0, 1, 0, 1, 0] BA1=0 BS=[0, 0, 0, 0, 0] BP=[0, 0, 0, 0, 0, 0, 0, 0]	3.23e-05	.	.	8.197	35	0.0	5.92	.	.	.	Aromatic amino acid hydroxylase, C-terminal	PAH:uc001tjq.1:exon7:c.G755A:p.R252Q	.	1.006	AFR:0.0001,AMR:0,EAS:0,FIN:0,NFE:0,OTH:0,ASJ:0	612349	261600;	2209;716;	2209|Maternal phenylketonuria|Unknown|Autosomal recessive|Neonatal<br>Antenatal|261600~716|Phenylketonuria|1-5 / 10 000|Autosomal recessive|Infancy|261600~	het
12	103246681	103246681	G	A	PAH	exonic	nonsynonymous SNV	ENSG00000171759	rs5030847	ENSG00000171759:ENST00000553106:exon7:c.C754T:p.R252W,ENSG00000171759:ENST00000307000:exon8:c.C739T:p.R247W	PAH:NM_000277:exon7:c.C754T:p.R252W	clinvar: other|Pathogenic|Pathogenic	InterVar: Likely pathogenic PVS1=0 PS=[0, 0, 0, 0, 0] PM=[1, 1, 0, 0, 0, 0, 0] PP=[0, 0, 1, 0, 1, 0] BA1=0 BS=[0, 0, 0, 0, 0] BP=[0, 0, 0, 0, 0, 0, 0, 0]	.	0.0002	.	7.424	34	0.0	3.88	.	.	.	Aromatic amino acid hydroxylase, C-terminal	PAH:uc001tjq.1:exon7:c.C754T:p.R252W	.	0.927	AFR:.,AMR:.,EAS:.,FIN:.,NFE:.,OTH:.,ASJ:.	612349	261600;	2209;716;	2209|Maternal phenylketonuria|Unknown|Autosomal recessive|Neonatal<br>Antenatal|261600~716|Phenylketonuria|1-5 / 10 000|Autosomal recessive|Infancy|261600~	het
12	103246681	103246681	G	C	PAH	exonic	nonsynonymous SNV	ENSG00000171759	rs5030847	ENSG00000171759:ENST00000553106:exon7:c.C754G:p.R252G,ENSG00000171759:ENST00000307000:exon8:c.C739G:p.R247G	PAH:NM_000277:exon7:c.C754G:p.R252G	clinvar: not provided	InterVar: Uncertain significance PVS1=0 PS=[0, 0, 0, 0, 0] PM=[1, 1, 0, 0, 0, 0, 0] PP=[0, 0, 1, 0, 0, 0] BA1=0 BS=[0, 0, 0, 0, 0] BP=[0, 0, 0, 0, 0, 0, 0, 0]	.	.	.	6.526	31	0.001	3.88	.	.	.	Aromatic amino acid hydroxylase, C-terminal	PAH:uc001tjq.1:exon7:c.C754G:p.R252G	.	0.966	AFR:.,AMR:.,EAS:.,FIN:.,NFE:.,OTH:.,ASJ:.	612349	261600;	2209;716;	2209|Maternal phenylketonuria|Unknown|Autosomal recessive|Neonatal<br>Antenatal|261600~716|Phenylketonuria|1-5 / 10 000|Autosomal recessive|Infancy|261600~	het
12	103246690	103246690	G	A	PAH	exonic	nonsynonymous SNV	ENSG00000171759	rs74503222	ENSG00000171759:ENST00000553106:exon7:c.C745T:p.L249F,ENSG00000171759:ENST00000307000:exon8:c.C730T:p.L244F	PAH:NM_000277:exon7:c.C745T:p.L249F	clinvar: Pathogenic|Pathogenic	InterVar: Likely pathogenic PVS1=0 PS=[0, 0, 0, 0, 0] PM=[1, 1, 0, 0, 0, 0, 0] PP=[0, 0, 1, 0, 1, 0] BA1=0 BS=[0, 0, 0, 0, 0] BP=[0, 0, 0, 0, 0, 0, 0, 0]	.	.	.	6.329	29.3	0.001	5.03	.	.	.	Aromatic amino acid hydroxylase, C-terminal	PAH:uc001tjq.1:exon7:c.C745T:p.L249F	.	0.944	AFR:.,AMR:.,EAS:.,FIN:.,NFE:.,OTH:.,ASJ:.	612349	261600;	2209;716;	2209|Maternal phenylketonuria|Unknown|Autosomal recessive|Neonatal<br>Antenatal|261600~716|Phenylketonuria|1-5 / 10 000|Autosomal recessive|Infancy|261600~	het
12	103246695	103246695	C	T	PAH	exonic	nonsynonymous SNV	ENSG00000171759	rs199475579	ENSG00000171759:ENST00000553106:exon7:c.G740A:p.G247D,ENSG00000171759:ENST00000307000:exon8:c.G725A:p.G242D	PAH:NM_000277:exon7:c.G740A:p.G247D	clinvar: not provided	InterVar: Uncertain significance PVS1=0 PS=[0, 0, 0, 0, 0] PM=[1, 1, 0, 0, 0, 0, 0] PP=[0, 0, 1, 0, 0, 0] BA1=0 BS=[0, 0, 0, 0, 0] BP=[0, 0, 0, 0, 0, 0, 0, 0]	.	.	.	7.113	34	0.0	5.92	.	.	.	Aromatic amino acid hydroxylase, C-terminal	PAH:uc001tjq.1:exon7:c.G740A:p.G247D	.	0.939	AFR:.,AMR:.,EAS:.,FIN:.,NFE:.,OTH:.,ASJ:.	612349	261600;	2209;716;	2209|Maternal phenylketonuria|Unknown|Autosomal recessive|Neonatal<br>Antenatal|261600~716|Phenylketonuria|1-5 / 10 000|Autosomal recessive|Infancy|261600~	het
12	103246696	103246696	C	G	PAH	exonic	nonsynonymous SNV	ENSG00000171759	rs62508731	ENSG00000171759:ENST00000553106:exon7:c.G739C:p.G247R,ENSG00000171759:ENST00000307000:exon8:c.G724C:p.G242R	PAH:NM_000277:exon7:c.G739C:p.G247R	clinvar: not provided	InterVar: Uncertain significance PVS1=0 PS=[0, 0, 0, 0, 0] PM=[1, 1, 0, 0, 0, 0, 0] PP=[0, 0, 1, 0, 0, 0] BA1=0 BS=[0, 0, 0, 0, 0] BP=[0, 0, 0, 0, 0, 0, 0, 0]	.	.	.	7.082	33	0.0	5.92	.	.	.	Aromatic amino acid hydroxylase, C-terminal	PAH:uc001tjq.1:exon7:c.G739C:p.G247R	.	0.922	AFR:.,AMR:.,EAS:.,FIN:.,NFE:.,OTH:.,ASJ:.	612349	261600;	2209;716;	2209|Maternal phenylketonuria|Unknown|Autosomal recessive|Neonatal<br>Antenatal|261600~716|Phenylketonuria|1-5 / 10 000|Autosomal recessive|Infancy|261600~	het
12	103246696	103246696	C	T	PAH	exonic	nonsynonymous SNV	ENSG00000171759	rs62508731	ENSG00000171759:ENST00000553106:exon7:c.G739A:p.G247S,ENSG00000171759:ENST00000307000:exon8:c.G724A:p.G242S	PAH:NM_000277:exon7:c.G739A:p.G247S	clinvar: not provided	InterVar: Uncertain significance PVS1=0 PS=[0, 0, 0, 0, 0] PM=[1, 1, 0, 0, 0, 0, 0] PP=[0, 0, 1, 0, 0, 0] BA1=0 BS=[0, 0, 0, 0, 0] BP=[0, 0, 0, 0, 0, 0, 0, 0]	.	.	.	7.405	34	0.0	5.92	.	.	.	Aromatic amino acid hydroxylase, C-terminal	PAH:uc001tjq.1:exon7:c.G739A:p.G247S	.	0.922	AFR:.,AMR:.,EAS:.,FIN:.,NFE:.,OTH:.,ASJ:.	612349	261600;	2209;716;	2209|Maternal phenylketonuria|Unknown|Autosomal recessive|Neonatal<br>Antenatal|261600~716|Phenylketonuria|1-5 / 10 000|Autosomal recessive|Infancy|261600~	het
12	103246700	103246700	C	T	PAH	exonic	synonymous SNV	ENSG00000171759	rs1042503	ENSG00000171759:ENST00000553106:exon7:c.G735A:p.V245V,ENSG00000171759:ENST00000307000:exon8:c.G720A:p.V240V	PAH:NM_000277:exon7:c.G735A:p.V245V	clinvar: Benign|not provided|Benign|Likely pathogenic	InterVar: Benign PVS1=0 PS=[0, 0, 0, 0, 0] PM=[0, 0, 0, 0, 0, 0, 0] PP=[0, 0, 0, 0, 1, 0] BA1=1 BS=[1, 0, 0, 0, 0] BP=[0, 0, 0, 1, 0, 1, 1, 0]	0.2257	0.1815	0.314896	.	.	.	.	.	.	.	.	PAH:uc001tjq.1:exon7:c.G735A:p.V245V	.	.	AFR:0.0512,AMR:0.2112,EAS:0.7509,FIN:0.3059,NFE:0.2460,OTH:0.3119,ASJ:0.29	612349	261600;	2209;716;	2209|Maternal phenylketonuria|Unknown|Autosomal recessive|Neonatal<br>Antenatal|261600~716|Phenylketonuria|1-5 / 10 000|Autosomal recessive|Infancy|261600~	het
12	103246701	103246701	A	G	PAH	exonic	nonsynonymous SNV	ENSG00000171759	rs76212747	ENSG00000171759:ENST00000553106:exon7:c.T734C:p.V245A,ENSG00000171759:ENST00000307000:exon8:c.T719C:p.V240A	PAH:NM_000277:exon7:c.T734C:p.V245A	clinvar: Pathogenic|Pathogenic|Uncertain significance|other	InterVar: Likely pathogenic PVS1=0 PS=[0, 0, 0, 0, 0] PM=[1, 1, 0, 0, 0, 0, 0] PP=[0, 0, 1, 0, 1, 0] BA1=0 BS=[0, 0, 0, 0, 0] BP=[0, 0, 0, 0, 0, 0, 0, 0]	0.0003	0.0005	0.000399361	4.878	24.9	0.115	5.92	.	.	.	Aromatic amino acid hydroxylase, C-terminal	PAH:uc001tjq.1:exon7:c.T734C:p.V245A	.	1.069	AFR:0,AMR:0,EAS:0,FIN:0.0003,NFE:0.0005,OTH:0.0010,ASJ:0	612349	261600;	2209;716;	2209|Maternal phenylketonuria|Unknown|Autosomal recessive|Neonatal<br>Antenatal|261600~716|Phenylketonuria|1-5 / 10 000|Autosomal recessive|Infancy|261600~	het
12	103246708	103246708	G	A	PAH	exonic	stopgain	ENSG00000171759	rs5030846	ENSG00000171759:ENST00000553106:exon7:c.C727T:p.R243X,ENSG00000171759:ENST00000307000:exon8:c.C712T:p.R238X	PAH:NM_000277:exon7:c.C727T:p.R243X	clinvar: Pathogenic|Pathogenic	InterVar: Pathogenic PVS1=1 PS=[0, 0, 0, 0, 0] PM=[0, 1, 0, 0, 0, 0, 0] PP=[0, 0, 1, 0, 1, 0] BA1=0 BS=[0, 0, 0, 0, 0] BP=[0, 0, 0, 0, 0, 0, 0, 0]	6.46e-05	.	.	11.427	37	.	3.03	.	.	.	Aromatic amino acid hydroxylase, C-terminal	PAH:uc001tjq.1:exon7:c.C727T:p.R243X	.	.	AFR:0.0002,AMR:0,EAS:0,FIN:0,NFE:0,OTH:0,ASJ:0	612349	261600;	2209;716;	2209|Maternal phenylketonuria|Unknown|Autosomal recessive|Neonatal<br>Antenatal|261600~716|Phenylketonuria|1-5 / 10 000|Autosomal recessive|Infancy|261600~	het
12	103246713	103246713	C	T	PAH	exonic	nonsynonymous SNV	ENSG00000171759	rs62508730	ENSG00000171759:ENST00000553106:exon7:c.G722A:p.R241H,ENSG00000171759:ENST00000307000:exon8:c.G707A:p.R236H	PAH:NM_000277:exon7:c.G722A:p.R241H	clinvar: Pathogenic	InterVar: Likely pathogenic PVS1=0 PS=[0, 0, 0, 0, 0] PM=[1, 1, 0, 0, 0, 0, 0] PP=[0, 0, 1, 0, 1, 0] BA1=0 BS=[0, 0, 0, 0, 0] BP=[0, 0, 0, 0, 0, 0, 0, 0]	3.23e-05	7.7e-05	.	6.579	31	0.027	5.01	.	.	.	Aromatic amino acid hydroxylase, C-terminal	PAH:uc001tjq.1:exon7:c.G722A:p.R241H	.	1.032	AFR:0,AMR:0,EAS:0,FIN:0,NFE:6.666e-05,OTH:0,ASJ:0	612349	261600;	2209;716;	2209|Maternal phenylketonuria|Unknown|Autosomal recessive|Neonatal<br>Antenatal|261600~716|Phenylketonuria|1-5 / 10 000|Autosomal recessive|Infancy|261600~	het
12	103246714	103246714	G	A	PAH	exonic	nonsynonymous SNV	ENSG00000171759	rs76687508	ENSG00000171759:ENST00000553106:exon7:c.C721T:p.R241C,ENSG00000171759:ENST00000307000:exon8:c.C706T:p.R236C	PAH:NM_000277:exon7:c.C721T:p.R241C	clinvar: Pathogenic|Pathogenic	InterVar: Likely pathogenic PVS1=0 PS=[0, 0, 0, 0, 0] PM=[1, 1, 0, 0, 0, 0, 0] PP=[0, 0, 1, 0, 1, 0] BA1=0 BS=[0, 0, 0, 0, 0] BP=[0, 0, 0, 0, 0, 0, 0, 0]	9.691e-05	.	.	5.298	25.7	0.043	5.92	.	.	.	Aromatic amino acid hydroxylase, C-terminal	PAH:uc001tjq.1:exon7:c.C721T:p.R241C	.	1.074	AFR:0,AMR:0,EAS:0.0018,FIN:0,NFE:0,OTH:0,ASJ:0	612349	261600;	2209;716;	2209|Maternal phenylketonuria|Unknown|Autosomal recessive|Neonatal<br>Antenatal|261600~716|Phenylketonuria|1-5 / 10 000|Autosomal recessive|Infancy|261600~	het
12	103246723	103246723	T	C	PAH	exonic	nonsynonymous SNV	ENSG00000171759	.	ENSG00000171759:ENST00000553106:exon7:c.A712G:p.T238A,ENSG00000171759:ENST00000307000:exon8:c.A697G:p.T233A	PAH:NM_000277:exon7:c.A712G:p.T238A	clinvar: UNK	InterVar: Uncertain significance PVS1=0 PS=[0, 0, 0, 0, 0] PM=[1, 1, 0, 0, 0, 0, 0] PP=[0, 0, 1, 0, 0, 0] BA1=0 BS=[0, 0, 0, 0, 0] BP=[0, 0, 0, 0, 0, 0, 0, 0]	.	.	.	5.660	26.7	0.009	5.92	.	.	.	Aromatic amino acid hydroxylase, C-terminal	PAH:uc001tjq.1:exon7:c.A712G:p.T238A	.	0.916	AFR:.,AMR:.,EAS:.,FIN:.,NFE:.,OTH:.,ASJ:.	612349	261600;	2209;716;	2209|Maternal phenylketonuria|Unknown|Autosomal recessive|Neonatal<br>Antenatal|261600~716|Phenylketonuria|1-5 / 10 000|Autosomal recessive|Infancy|261600~	het
12	103246735	103246735	T	A	PAH	intronic	.	ENSG00000171759	rs62508624	.	.	clinvar: Likely benign|Benign|Likely benign	InterVar: Likely benign PVS1=0 PS=[0, 0, 0, 0, 0] PM=[0, 0, 0, 0, 0, 0, 0] PP=[0, 0, 0, 0, 0, 0] BA1=0 BS=[1, 0, 0, 0, 0] BP=[0, 0, 0, 0, 0, 1, 0, 0]	0.0261	0.0288	0.029353	.	.	.	.	.	0	0	.	.	.	.	AFR:0.0907,AMR:0.0084,EAS:0,FIN:0,NFE:0.0003,OTH:0.0020,ASJ:0.0166	612349	261600;	2209;716;	2209|Maternal phenylketonuria|Unknown|Autosomal recessive|Neonatal<br>Antenatal|261600~716|Phenylketonuria|1-5 / 10 000|Autosomal recessive|Infancy|261600~	het
12	103248897	103248897	C	A	PAH	intronic	.	ENSG00000171759	rs62508592	.	.	clinvar: not provided	InterVar: Uncertain significance PVS1=0 PS=[0, 0, 0, 0, 0] PM=[0, 1, 0, 0, 0, 0, 0] PP=[0, 0, 0, 0, 0, 0] BA1=0 BS=[0, 0, 0, 0, 0] BP=[0, 0, 0, 0, 0, 0, 0, 0]	0.0006	0.0008	0.000399361	.	.	.	.	.	.	.	.	PAH:uc010swc.1:exon6:c.G723T:p.G241G	.	.	AFR:0.0019,AMR:0.0012,EAS:0,FIN:0,NFE:6.663e-05,OTH:0,ASJ:0	612349	261600;	2209;716;	2209|Maternal phenylketonuria|Unknown|Autosomal recessive|Neonatal<br>Antenatal|261600~716|Phenylketonuria|1-5 / 10 000|Autosomal recessive|Infancy|261600~	het
12	103248923	103248923	A	T	PAH	exonic	nonsynonymous SNV	ENSG00000171759	.	ENSG00000171759:ENST00000553106:exon6:c.T697A:p.F233I,ENSG00000171759:ENST00000307000:exon7:c.T682A:p.F228I	PAH:NM_000277:exon6:c.T697A:p.F233I	clinvar: UNK	InterVar: Uncertain significance PVS1=0 PS=[0, 0, 0, 0, 0] PM=[1, 1, 0, 0, 0, 0, 0] PP=[0, 0, 1, 0, 0, 0] BA1=0 BS=[0, 0, 0, 0, 0] BP=[0, 0, 0, 0, 0, 0, 0, 0]	.	.	.	6.104	28.3	0.0	5.17	.	.	.	Aromatic amino acid hydroxylase, C-terminal	PAH:uc001tjq.1:exon6:c.T697A:p.F233I,PAH:uc010swc.1:exon6:c.T697A:p.F233I	.	0.989	AFR:.,AMR:.,EAS:.,FIN:.,NFE:.,OTH:.,ASJ:.	612349	261600;	2209;716;	2209|Maternal phenylketonuria|Unknown|Autosomal recessive|Neonatal<br>Antenatal|261600~716|Phenylketonuria|1-5 / 10 000|Autosomal recessive|Infancy|261600~	het
12	103248926	103248926	G	C	PAH	exonic	nonsynonymous SNV	ENSG00000171759	.	ENSG00000171759:ENST00000553106:exon6:c.C694G:p.Q232E,ENSG00000171759:ENST00000307000:exon7:c.C679G:p.Q227E	PAH:NM_000277:exon6:c.C694G:p.Q232E	clinvar: UNK	InterVar: Uncertain significance PVS1=0 PS=[0, 0, 0, 0, 0] PM=[1, 1, 0, 0, 0, 0, 0] PP=[0, 0, 1, 0, 0, 0] BA1=0 BS=[0, 0, 0, 0, 0] BP=[0, 0, 0, 0, 0, 0, 0, 0]	.	.	.	0.377	6.414	0.968	5.17	.	.	.	Aromatic amino acid hydroxylase, C-terminal	PAH:uc001tjq.1:exon6:c.C694G:p.Q232E,PAH:uc010swc.1:exon6:c.C694G:p.Q232E	.	0.814	AFR:.,AMR:.,EAS:.,FIN:.,NFE:.,OTH:.,ASJ:.	612349	261600;	2209;716;	2209|Maternal phenylketonuria|Unknown|Autosomal recessive|Neonatal<br>Antenatal|261600~716|Phenylketonuria|1-5 / 10 000|Autosomal recessive|Infancy|261600~	het
12	103248932	103248932	C	T	PAH	exonic	nonsynonymous SNV	ENSG00000171759	rs62516152	ENSG00000171759:ENST00000553106:exon6:c.G688A:p.V230I,ENSG00000171759:ENST00000307000:exon7:c.G673A:p.V225I	PAH:NM_000277:exon6:c.G688A:p.V230I	clinvar: Pathogenic|Likely pathogenic	InterVar: Likely pathogenic PVS1=0 PS=[0, 0, 0, 0, 0] PM=[1, 1, 0, 0, 0, 0, 0] PP=[0, 0, 1, 0, 1, 0] BA1=0 BS=[0, 0, 0, 0, 0] BP=[0, 0, 0, 0, 0, 0, 0, 0]	0.0001	0.0002	.	3.186	22.7	0.238	5.47	.	.	.	Aromatic amino acid hydroxylase, C-terminal	PAH:uc001tjq.1:exon6:c.G688A:p.V230I,PAH:uc010swc.1:exon6:c.G688A:p.V230I	.	1.062	AFR:0,AMR:0,EAS:0,FIN:0.0006,NFE:0.0001,OTH:0,ASJ:0	612349	261600;	2209;716;	2209|Maternal phenylketonuria|Unknown|Autosomal recessive|Neonatal<br>Antenatal|261600~716|Phenylketonuria|1-5 / 10 000|Autosomal recessive|Infancy|261600~	het
12	103248970	103248970	C	T	PAH	exonic	nonsynonymous SNV	ENSG00000171759	rs62508617	ENSG00000171759:ENST00000553106:exon6:c.G650A:p.C217Y,ENSG00000171759:ENST00000307000:exon7:c.G635A:p.C212Y	PAH:NM_000277:exon6:c.G650A:p.C217Y	clinvar: not provided	InterVar: Uncertain significance PVS1=0 PS=[0, 0, 0, 0, 0] PM=[1, 1, 0, 0, 0, 0, 0] PP=[0, 0, 1, 0, 0, 0] BA1=0 BS=[0, 0, 0, 0, 0] BP=[0, 0, 0, 0, 0, 0, 0, 0]	.	.	.	6.789	32	0.0	5.63	.	.	.	Aromatic amino acid hydroxylase, C-terminal	PAH:uc001tjq.1:exon6:c.G650A:p.C217Y,PAH:uc010swc.1:exon6:c.G650A:p.C217Y	.	0.979	AFR:.,AMR:.,EAS:.,FIN:.,NFE:.,OTH:.,ASJ:.	612349	261600;	2209;716;	2209|Maternal phenylketonuria|Unknown|Autosomal recessive|Neonatal<br>Antenatal|261600~716|Phenylketonuria|1-5 / 10 000|Autosomal recessive|Infancy|261600~	het
12	103248982	103248982	A	G	PAH	exonic	nonsynonymous SNV	ENSG00000171759	rs62516109	ENSG00000171759:ENST00000553106:exon6:c.T638C:p.L213P,ENSG00000171759:ENST00000307000:exon7:c.T623C:p.L208P	PAH:NM_000277:exon6:c.T638C:p.L213P	clinvar: Pathogenic|other	InterVar: Likely pathogenic PVS1=0 PS=[0, 0, 0, 0, 0] PM=[1, 1, 0, 0, 0, 0, 0] PP=[0, 0, 1, 0, 1, 0] BA1=0 BS=[0, 0, 0, 0, 0] BP=[0, 0, 0, 0, 0, 0, 0, 0]	.	.	.	6.507	31	0.0	5.63	.	.	.	Aromatic amino acid hydroxylase, C-terminal	PAH:uc001tjq.1:exon6:c.T638C:p.L213P,PAH:uc010swc.1:exon6:c.T638C:p.L213P	.	0.917	AFR:.,AMR:.,EAS:.,FIN:.,NFE:.,OTH:.,ASJ:.	612349	261600;	2209;716;	2209|Maternal phenylketonuria|Unknown|Autosomal recessive|Neonatal<br>Antenatal|261600~716|Phenylketonuria|1-5 / 10 000|Autosomal recessive|Infancy|261600~	het
12	103248988	103248988	G	-	PAH	exonic	frameshift deletion	ENSG00000171759	rs62514929	ENSG00000171759:ENST00000553106:exon6:c.632delC:p.P211fs,ENSG00000171759:ENST00000307000:exon7:c.617delC:p.P206fs	PAH:NM_000277:exon6:c.632delC:p.P211fs	clinvar: not provided|Pathogenic	InterVar: Pathogenic PVS1=1 PS=[0, 0, 0, 0, 0] PM=[0, 1, 0, 0, 0, 0, 0] PP=[0, 0, 0, 0, 1, 0] BA1=0 BS=[0, 0, 0, 0, 0] BP=[0, 0, 0, 0, 0, 0, 0, 0]	.	.	.	.	.	.	.	.	.	.	.	PAH:uc001tjq.1:exon6:c.632delC:p.P211fs,PAH:uc010swc.1:exon6:c.632delC:p.P211fs	.	.	AFR:.,AMR:.,EAS:.,FIN:.,NFE:.,OTH:.,ASJ:.	612349	261600;	2209;716;	2209|Maternal phenylketonuria|Unknown|Autosomal recessive|Neonatal<br>Antenatal|261600~716|Phenylketonuria|1-5 / 10 000|Autosomal recessive|Infancy|261600~	het
12	103249029	103249029	C	G	PAH	exonic	nonsynonymous SNV	ENSG00000171759	rs281865442	ENSG00000171759:ENST00000553106:exon6:c.G591C:p.L197F,ENSG00000171759:ENST00000307000:exon7:c.G576C:p.L192F	PAH:NM_000277:exon6:c.G591C:p.L197F	clinvar: Likely pathogenic	InterVar: Likely pathogenic PVS1=0 PS=[0, 0, 0, 0, 0] PM=[1, 1, 0, 0, 0, 0, 0] PP=[0, 0, 1, 0, 1, 0] BA1=0 BS=[0, 0, 0, 0, 0] BP=[0, 0, 0, 0, 0, 0, 0, 0]	.	.	.	4.473	24.2	0.001	2.96	.	.	.	Aromatic amino acid hydroxylase, C-terminal	PAH:uc001tjq.1:exon6:c.G591C:p.L197F,PAH:uc010swc.1:exon6:c.G591C:p.L197F	.	1.045	AFR:.,AMR:.,EAS:.,FIN:.,NFE:.,OTH:.,ASJ:.	612349	261600;	2209;716;	2209|Maternal phenylketonuria|Unknown|Autosomal recessive|Neonatal<br>Antenatal|261600~716|Phenylketonuria|1-5 / 10 000|Autosomal recessive|Infancy|261600~	het
12	103249039	103249039	A	G	PAH	exonic	nonsynonymous SNV	ENSG00000171759	rs5030844	ENSG00000171759:ENST00000553106:exon6:c.T581C:p.L194P,ENSG00000171759:ENST00000307000:exon7:c.T566C:p.L189P	PAH:NM_000277:exon6:c.T581C:p.L194P	clinvar: Pathogenic|Likely pathogenic	InterVar: Likely pathogenic PVS1=0 PS=[0, 0, 0, 0, 0] PM=[1, 1, 0, 0, 0, 0, 0] PP=[0, 0, 1, 0, 1, 0] BA1=0 BS=[0, 0, 0, 0, 0] BP=[0, 0, 0, 0, 0, 0, 0, 0]	.	.	.	4.395	24.1	0.0	4.73	.	.	.	Aromatic amino acid hydroxylase, C-terminal	PAH:uc001tjq.1:exon6:c.T581C:p.L194P,PAH:uc010swc.1:exon6:c.T581C:p.L194P	.	0.984	AFR:.,AMR:.,EAS:.,FIN:.,NFE:.,OTH:.,ASJ:.	612349	261600;	2209;716;	2209|Maternal phenylketonuria|Unknown|Autosomal recessive|Neonatal<br>Antenatal|261600~716|Phenylketonuria|1-5 / 10 000|Autosomal recessive|Infancy|261600~	het
12	103249052	103249052	C	T	PAH	exonic	nonsynonymous SNV	ENSG00000171759	rs281865441	ENSG00000171759:ENST00000553106:exon6:c.G568A:p.V190M,ENSG00000171759:ENST00000307000:exon7:c.G553A:p.V185M	PAH:NM_000277:exon6:c.G568A:p.V190M	clinvar: Likely pathogenic	InterVar: Likely pathogenic PVS1=0 PS=[0, 0, 0, 0, 0] PM=[1, 1, 0, 0, 0, 0, 0] PP=[0, 0, 1, 0, 1, 0] BA1=0 BS=[0, 0, 0, 0, 0] BP=[0, 0, 0, 0, 0, 0, 0, 0]	.	.	.	4.809	24.8	0.018	4.82	.	.	.	Aromatic amino acid hydroxylase, C-terminal	PAH:uc001tjq.1:exon6:c.G568A:p.V190M,PAH:uc010swc.1:exon6:c.G568A:p.V190M	.	0.969	AFR:.,AMR:.,EAS:.,FIN:.,NFE:.,OTH:.,ASJ:.	612349	261600;	2209;716;	2209|Maternal phenylketonuria|Unknown|Autosomal recessive|Neonatal<br>Antenatal|261600~716|Phenylketonuria|1-5 / 10 000|Autosomal recessive|Infancy|261600~	het
12	103249059	103249059	C	T	PAH	exonic	stopgain	ENSG00000171759	rs62507336	ENSG00000171759:ENST00000553106:exon6:c.G561A:p.W187X,ENSG00000171759:ENST00000307000:exon7:c.G546A:p.W182X	PAH:NM_000277:exon6:c.G561A:p.W187X	clinvar: not provided|Likely pathogenic	InterVar: Pathogenic PVS1=1 PS=[0, 0, 0, 0, 0] PM=[0, 1, 0, 0, 0, 0, 0] PP=[0, 0, 1, 0, 1, 0] BA1=0 BS=[0, 0, 0, 0, 0] BP=[0, 0, 0, 0, 0, 0, 0, 0]	.	.	.	11.554	37	.	5.73	.	.	.	Aromatic amino acid hydroxylase, C-terminal	PAH:uc001tjq.1:exon6:c.G561A:p.W187X,PAH:uc010swc.1:exon6:c.G561A:p.W187X	.	.	AFR:.,AMR:.,EAS:.,FIN:.,NFE:.,OTH:.,ASJ:.	612349	261600;	2209;716;	2209|Maternal phenylketonuria|Unknown|Autosomal recessive|Neonatal<br>Antenatal|261600~716|Phenylketonuria|1-5 / 10 000|Autosomal recessive|Infancy|261600~	het
12	103249061	103249061	A	G	PAH	exonic	nonsynonymous SNV	ENSG00000171759	rs62507272	ENSG00000171759:ENST00000553106:exon6:c.T559C:p.W187R,ENSG00000171759:ENST00000307000:exon7:c.T544C:p.W182R	PAH:NM_000277:exon6:c.T559C:p.W187R	clinvar: Likely pathogenic	InterVar: Likely pathogenic PVS1=0 PS=[0, 0, 0, 0, 0] PM=[1, 1, 0, 0, 0, 0, 0] PP=[0, 0, 1, 0, 1, 0] BA1=0 BS=[0, 0, 0, 0, 0] BP=[0, 0, 0, 0, 0, 0, 0, 0]	.	.	.	5.155	25.4	0.0	5.73	.	.	.	Aromatic amino acid hydroxylase, C-terminal	PAH:uc001tjq.1:exon6:c.T559C:p.W187R,PAH:uc010swc.1:exon6:c.T559C:p.W187R	.	0.915	AFR:.,AMR:.,EAS:.,FIN:.,NFE:.,OTH:.,ASJ:.	612349	261600;	2209;716;	2209|Maternal phenylketonuria|Unknown|Autosomal recessive|Neonatal<br>Antenatal|261600~716|Phenylketonuria|1-5 / 10 000|Autosomal recessive|Infancy|261600~	het
12	103249072	103249073	TC	AA	PAH	exonic	nonframeshift substitution	ENSG00000171759	rs281865433	ENSG00000171759:ENST00000553106:exon6:c.547_548TT,ENSG00000171759:ENST00000307000:exon7:c.532_533TT	PAH:NM_000277:exon6:c.547_548TT	clinvar: Likely pathogenic	InterVar: Uncertain significance PVS1=0 PS=[0, 0, 0, 0, 0] PM=[0, 1, 0, 0, 0, 0, 0] PP=[0, 0, 0, 0, 1, 0] BA1=0 BS=[0, 0, 0, 0, 0] BP=[0, 0, 0, 0, 0, 0, 0, 0]	.	.	.	.	.	.	.	.	.	.	.	PAH:uc001tjq.1:exon6:c.547_548TT,PAH:uc010swc.1:exon6:c.547_548TT	.	.	AFR:.,AMR:.,EAS:.,FIN:.,NFE:.,OTH:.,ASJ:.	612349	261600;	2209;716;	2209|Maternal phenylketonuria|Unknown|Autosomal recessive|Neonatal<br>Antenatal|261600~716|Phenylketonuria|1-5 / 10 000|Autosomal recessive|Infancy|261600~	het
12	103249085	103249085	A	T	PAH	exonic	nonsynonymous SNV	ENSG00000171759	rs199475671	ENSG00000171759:ENST00000553106:exon6:c.T535A:p.Y179N,ENSG00000171759:ENST00000307000:exon7:c.T520A:p.Y174N	PAH:NM_000277:exon6:c.T535A:p.Y179N	clinvar: not provided|Uncertain significance	InterVar: Uncertain significance PVS1=0 PS=[0, 0, 0, 0, 0] PM=[1, 1, 0, 0, 0, 0, 0] PP=[0, 0, 1, 0, 0, 0] BA1=0 BS=[0, 0, 0, 0, 0] BP=[0, 0, 0, 0, 0, 0, 0, 0]	.	.	.	6.185	28.6	0.0	5.73	.	.	.	Aromatic amino acid hydroxylase, C-terminal	PAH:uc001tjq.1:exon6:c.T535A:p.Y179N,PAH:uc010swc.1:exon6:c.T535A:p.Y179N	.	0.893	AFR:.,AMR:.,EAS:.,FIN:.,NFE:.,OTH:.,ASJ:.	612349	261600;	2209;716;	2209|Maternal phenylketonuria|Unknown|Autosomal recessive|Neonatal<br>Antenatal|261600~716|Phenylketonuria|1-5 / 10 000|Autosomal recessive|Infancy|261600~	het
12	103249087	103249087	T	C	PAH	exonic	nonsynonymous SNV	ENSG00000171759	rs77958223	ENSG00000171759:ENST00000553106:exon6:c.A533G:p.E178G,ENSG00000171759:ENST00000307000:exon7:c.A518G:p.E173G	PAH:NM_000277:exon6:c.A533G:p.E178G	clinvar: not provided|Pathogenic	InterVar: Likely pathogenic PVS1=0 PS=[0, 0, 0, 0, 0] PM=[1, 1, 0, 0, 0, 0, 0] PP=[0, 0, 1, 0, 1, 0] BA1=0 BS=[0, 0, 0, 0, 0] BP=[0, 0, 0, 0, 0, 0, 0, 0]	0.0002	.	.	4.330	24.0	0.019	5.73	.	.	.	Aromatic amino acid hydroxylase, C-terminal	PAH:uc001tjq.1:exon6:c.A533G:p.E178G,PAH:uc010swc.1:exon6:c.A533G:p.E178G	.	1.036	AFR:0.0001,AMR:0,EAS:0,FIN:0,NFE:0.0003,OTH:0,ASJ:0	612349	261600;	2209;716;	2209|Maternal phenylketonuria|Unknown|Autosomal recessive|Neonatal<br>Antenatal|261600~716|Phenylketonuria|1-5 / 10 000|Autosomal recessive|Infancy|261600~	het
12	103249091	103249091	C	T	PAH	exonic	nonsynonymous SNV	ENSG00000171759	rs199475602	ENSG00000171759:ENST00000553106:exon6:c.G529A:p.V177M,ENSG00000171759:ENST00000307000:exon7:c.G514A:p.V172M	PAH:NM_000277:exon6:c.G529A:p.V177M	clinvar: not provided	InterVar: Uncertain significance PVS1=0 PS=[0, 0, 0, 0, 0] PM=[1, 1, 0, 0, 0, 0, 0] PP=[0, 0, 1, 0, 0, 0] BA1=0 BS=[0, 0, 0, 0, 0] BP=[0, 0, 0, 0, 0, 0, 0, 0]	3.23e-05	.	.	6.337	29.3	0.0	4.84	.	.	.	Aromatic amino acid hydroxylase, C-terminal	PAH:uc001tjq.1:exon6:c.G529A:p.V177M,PAH:uc010swc.1:exon6:c.G529A:p.V177M	.	0.993	AFR:0,AMR:0,EAS:0,FIN:0,NFE:6.668e-05,OTH:0,ASJ:0	612349	261600;	2209;716;	2209|Maternal phenylketonuria|Unknown|Autosomal recessive|Neonatal<br>Antenatal|261600~716|Phenylketonuria|1-5 / 10 000|Autosomal recessive|Infancy|261600~	het
12	103249094	103249094	G	A	PAH	exonic	stopgain	ENSG00000171759	rs199475575	ENSG00000171759:ENST00000553106:exon6:c.C526T:p.R176X,ENSG00000171759:ENST00000307000:exon7:c.C511T:p.R171X	PAH:NM_000277:exon6:c.C526T:p.R176X	clinvar: not provided|Pathogenic	InterVar: Pathogenic PVS1=1 PS=[0, 0, 0, 0, 0] PM=[0, 1, 0, 0, 0, 0, 0] PP=[0, 0, 1, 0, 1, 0] BA1=0 BS=[0, 0, 0, 0, 0] BP=[0, 0, 0, 0, 0, 0, 0, 0]	3.23e-05	.	.	11.928	38	.	3.76	.	.	.	Aromatic amino acid hydroxylase, C-terminal	PAH:uc001tjq.1:exon6:c.C526T:p.R176X,PAH:uc010swc.1:exon6:c.C526T:p.R176X	.	.	AFR:0.0001,AMR:0,EAS:0,FIN:0,NFE:0,OTH:0,ASJ:0	612349	261600;	2209;716;	2209|Maternal phenylketonuria|Unknown|Autosomal recessive|Neonatal<br>Antenatal|261600~716|Phenylketonuria|1-5 / 10 000|Autosomal recessive|Infancy|261600~	het
12	103249097	103249097	G	A	PAH	exonic	nonsynonymous SNV	ENSG00000171759	.	ENSG00000171759:ENST00000553106:exon6:c.C523T:p.P175S,ENSG00000171759:ENST00000307000:exon7:c.C508T:p.P170S	PAH:NM_000277:exon6:c.C523T:p.P175S	clinvar: UNK	InterVar: Uncertain significance PVS1=0 PS=[0, 0, 0, 0, 0] PM=[1, 1, 0, 0, 0, 0, 0] PP=[0, 0, 1, 0, 0, 0] BA1=0 BS=[0, 0, 0, 0, 0] BP=[0, 0, 0, 0, 0, 0, 0, 0]	.	.	.	6.493	31	0.001	5.73	.	.	.	Aromatic amino acid hydroxylase, C-terminal	PAH:uc001tjq.1:exon6:c.C523T:p.P175S,PAH:uc010swc.1:exon6:c.C523T:p.P175S	.	0.955	AFR:.,AMR:.,EAS:.,FIN:.,NFE:.,OTH:.,ASJ:.	612349	261600;	2209;716;	2209|Maternal phenylketonuria|Unknown|Autosomal recessive|Neonatal<br>Antenatal|261600~716|Phenylketonuria|1-5 / 10 000|Autosomal recessive|Infancy|261600~	het
12	103249099	103249099	A	G	PAH	exonic	nonsynonymous SNV	ENSG00000171759	rs138809906	ENSG00000171759:ENST00000553106:exon6:c.T521C:p.I174T,ENSG00000171759:ENST00000307000:exon7:c.T506C:p.I169T	PAH:NM_000277:exon6:c.T521C:p.I174T	clinvar: not provided	InterVar: Uncertain significance PVS1=0 PS=[0, 0, 0, 0, 0] PM=[1, 1, 0, 0, 0, 0, 0] PP=[0, 0, 1, 0, 0, 0] BA1=0 BS=[0, 0, 0, 0, 0] BP=[0, 0, 0, 0, 0, 0, 0, 0]	.	.	.	6.224	28.8	0.0	5.73	.	.	.	Aromatic amino acid hydroxylase, C-terminal	PAH:uc001tjq.1:exon6:c.T521C:p.I174T,PAH:uc010swc.1:exon6:c.T521C:p.I174T	.	0.984	AFR:.,AMR:.,EAS:.,FIN:.,NFE:.,OTH:.,ASJ:.	612349	261600;	2209;716;	2209|Maternal phenylketonuria|Unknown|Autosomal recessive|Neonatal<br>Antenatal|261600~716|Phenylketonuria|1-5 / 10 000|Autosomal recessive|Infancy|261600~	het
12	103249100	103249100	T	C	PAH	exonic	nonsynonymous SNV	ENSG00000171759	rs199475632	ENSG00000171759:ENST00000553106:exon6:c.A520G:p.I174V,ENSG00000171759:ENST00000307000:exon7:c.A505G:p.I169V	PAH:NM_000277:exon6:c.A520G:p.I174V	clinvar: not provided|Uncertain significance	InterVar: Uncertain significance PVS1=0 PS=[0, 0, 0, 0, 0] PM=[1, 1, 0, 0, 0, 0, 0] PP=[0, 0, 1, 0, 0, 0] BA1=0 BS=[0, 0, 0, 0, 0] BP=[0, 0, 0, 0, 0, 0, 0, 0]	.	.	.	5.636	26.6	0.001	5.73	.	.	.	Aromatic amino acid hydroxylase, C-terminal	PAH:uc001tjq.1:exon6:c.A520G:p.I174V,PAH:uc010swc.1:exon6:c.A520G:p.I174V	.	1.058	AFR:.,AMR:.,EAS:.,FIN:.,NFE:.,OTH:.,ASJ:.	612349	261600;	2209;716;	2209|Maternal phenylketonuria|Unknown|Autosomal recessive|Neonatal<br>Antenatal|261600~716|Phenylketonuria|1-5 / 10 000|Autosomal recessive|Infancy|261600~	het
12	103249109	103249109	C	T	PAH	exonic	nonsynonymous SNV	ENSG00000171759	rs199475613	ENSG00000171759:ENST00000553106:exon6:c.G511A:p.G171R,ENSG00000171759:ENST00000307000:exon7:c.G496A:p.G166R	PAH:NM_000277:exon6:c.G511A:p.G171R	clinvar: not provided	InterVar: Uncertain significance PVS1=0 PS=[0, 0, 0, 0, 0] PM=[1, 1, 0, 0, 0, 0, 0] PP=[0, 0, 1, 0, 0, 0] BA1=0 BS=[0, 0, 0, 0, 0] BP=[0, 0, 0, 0, 0, 0, 0, 0]	.	.	.	7.094	33	0.0	5.73	.	0.9911	0.828	Aromatic amino acid hydroxylase, C-terminal	PAH:uc001tjq.1:exon6:c.G511A:p.G171R,PAH:uc010swc.1:exon6:c.G511A:p.G171R	.	0.926	AFR:.,AMR:.,EAS:.,FIN:.,NFE:.,OTH:.,ASJ:.	612349	261600;	2209;716;	2209|Maternal phenylketonuria|Unknown|Autosomal recessive|Neonatal<br>Antenatal|261600~716|Phenylketonuria|1-5 / 10 000|Autosomal recessive|Infancy|261600~	het
12	103260375	103260375	G	C	PAH	exonic	nonsynonymous SNV	ENSG00000171759	rs199475655	ENSG00000171759:ENST00000553106:exon5:c.C508G:p.H170D,ENSG00000171759:ENST00000307000:exon6:c.C493G:p.H165D	PAH:NM_000277:exon5:c.C508G:p.H170D	clinvar: Pathogenic|Pathogenic	InterVar: Likely pathogenic PVS1=0 PS=[0, 0, 0, 0, 0] PM=[1, 1, 0, 0, 0, 0, 0] PP=[0, 0, 1, 0, 1, 0] BA1=0 BS=[0, 0, 0, 0, 0] BP=[0, 0, 0, 0, 0, 0, 0, 0]	.	.	.	6.103	28.3	0.012	6.08	.	0.9920	0.844	Aromatic amino acid hydroxylase, C-terminal	PAH:uc001tjq.1:exon5:c.C508G:p.H170D,PAH:uc010swc.1:exon5:c.C508G:p.H170D	.	1.022	AFR:.,AMR:.,EAS:.,FIN:.,NFE:.,OTH:.,ASJ:.	612349	261600;	2209;716;	2209|Maternal phenylketonuria|Unknown|Autosomal recessive|Neonatal<br>Antenatal|261600~716|Phenylketonuria|1-5 / 10 000|Autosomal recessive|Infancy|261600~	het
12	103260377	103260377	C	T	PAH	exonic	nonsynonymous SNV	ENSG00000171759	rs199475679	ENSG00000171759:ENST00000553106:exon5:c.G506A:p.R169H,ENSG00000171759:ENST00000307000:exon6:c.G491A:p.R164H	PAH:NM_000277:exon5:c.G506A:p.R169H	clinvar: Likely pathogenic|other	InterVar: Uncertain significance PVS1=0 PS=[0, 0, 0, 0, 0] PM=[1, 0, 0, 0, 0, 0, 0] PP=[0, 0, 1, 0, 1, 0] BA1=0 BS=[1, 0, 0, 0, 0] BP=[0, 0, 0, 0, 0, 0, 0, 0]	0.0002	.	.	5.357	25.9	0.011	5.19	.	.	.	Aromatic amino acid hydroxylase, C-terminal	PAH:uc001tjq.1:exon5:c.G506A:p.R169H,PAH:uc010swc.1:exon5:c.G506A:p.R169H	.	1.027	AFR:0,AMR:0,EAS:0,FIN:0,NFE:0.0001,OTH:0,ASJ:0.0132	612349	261600;	2209;716;	2209|Maternal phenylketonuria|Unknown|Autosomal recessive|Neonatal<br>Antenatal|261600~716|Phenylketonuria|1-5 / 10 000|Autosomal recessive|Infancy|261600~	het
12	103260378	103260378	G	A	PAH	exonic	nonsynonymous SNV	ENSG00000171759	rs281865440	ENSG00000171759:ENST00000553106:exon5:c.C505T:p.R169C,ENSG00000171759:ENST00000307000:exon6:c.C490T:p.R164C	PAH:NM_000277:exon5:c.C505T:p.R169C	clinvar: Likely pathogenic	InterVar: Uncertain significance PVS1=0 PS=[0, 0, 0, 0, 0] PM=[1, 1, 0, 0, 0, 0, 0] PP=[0, 0, 0, 0, 1, 0] BA1=0 BS=[0, 0, 0, 0, 0] BP=[0, 0, 0, 0, 0, 0, 0, 0]	.	.	.	4.729	24.6	0.004	-0.060	.	.	.	Aromatic amino acid hydroxylase, C-terminal	PAH:uc001tjq.1:exon5:c.C505T:p.R169C,PAH:uc010swc.1:exon5:c.C505T:p.R169C	.	0.890	AFR:.,AMR:.,EAS:.,FIN:.,NFE:.,OTH:.,ASJ:.	612349	261600;	2209;716;	2209|Maternal phenylketonuria|Unknown|Autosomal recessive|Neonatal<br>Antenatal|261600~716|Phenylketonuria|1-5 / 10 000|Autosomal recessive|Infancy|261600~	het
12	103260379	103260379	G	T	PAH	exonic	stopgain	ENSG00000171759	rs281865455	ENSG00000171759:ENST00000553106:exon5:c.C504A:p.Y168X,ENSG00000171759:ENST00000307000:exon6:c.C489A:p.Y163X	PAH:NM_000277:exon5:c.C504A:p.Y168X	clinvar: Likely pathogenic	InterVar: Pathogenic PVS1=1 PS=[0, 0, 0, 0, 0] PM=[0, 1, 0, 0, 0, 0, 0] PP=[0, 0, 1, 0, 1, 0] BA1=0 BS=[0, 0, 0, 0, 0] BP=[0, 0, 0, 0, 0, 0, 0, 0]	.	.	.	11.115	37	.	3.27	.	.	.	Aromatic amino acid hydroxylase, C-terminal	PAH:uc001tjq.1:exon5:c.C504A:p.Y168X,PAH:uc010swc.1:exon5:c.C504A:p.Y168X	.	.	AFR:.,AMR:.,EAS:.,FIN:.,NFE:.,OTH:.,ASJ:.	612349	261600;	2209;716;	2209|Maternal phenylketonuria|Unknown|Autosomal recessive|Neonatal<br>Antenatal|261600~716|Phenylketonuria|1-5 / 10 000|Autosomal recessive|Infancy|261600~	het
12	103260380	103260380	T	-	PAH	exonic	frameshift deletion	ENSG00000171759	rs199475661	ENSG00000171759:ENST00000553106:exon5:c.503delA:p.Y168fs,ENSG00000171759:ENST00000307000:exon6:c.488delA:p.Y163fs	PAH:NM_000277:exon5:c.503delA:p.Y168fs	clinvar: not provided|Pathogenic	InterVar: Pathogenic PVS1=1 PS=[0, 0, 0, 0, 0] PM=[0, 1, 0, 0, 0, 0, 0] PP=[0, 0, 0, 0, 1, 0] BA1=0 BS=[0, 0, 0, 0, 0] BP=[0, 0, 0, 0, 0, 0, 0, 0]	.	.	.	.	.	.	.	.	.	.	.	PAH:uc001tjq.1:exon5:c.503delA:p.Y168fs,PAH:uc010swc.1:exon5:c.503delA:p.Y168fs	.	.	AFR:.,AMR:.,EAS:.,FIN:.,NFE:.,OTH:.,ASJ:.	612349	261600;	2209;716;	2209|Maternal phenylketonuria|Unknown|Autosomal recessive|Neonatal<br>Antenatal|261600~716|Phenylketonuria|1-5 / 10 000|Autosomal recessive|Infancy|261600~	het
12	103260383	103260383	T	A	PAH	exonic	nonsynonymous SNV	ENSG00000171759	rs77554925	ENSG00000171759:ENST00000553106:exon5:c.A500T:p.N167I,ENSG00000171759:ENST00000307000:exon6:c.A485T:p.N162I	PAH:NM_000277:exon5:c.A500T:p.N167I	clinvar: not provided|Uncertain significance|Likely pathogenic	InterVar: Uncertain significance PVS1=0 PS=[0, 0, 0, 0, 0] PM=[1, 1, 0, 0, 0, 0, 0] PP=[0, 0, 0, 0, 1, 0] BA1=0 BS=[0, 0, 0, 0, 0] BP=[0, 0, 0, 0, 0, 0, 0, 0]	6.459e-05	.	.	4.310	24.0	0.007	-4.01	.	.	.	Aromatic amino acid hydroxylase, C-terminal	PAH:uc001tjq.1:exon5:c.A500T:p.N167I,PAH:uc010swc.1:exon5:c.A500T:p.N167I	.	1.094	AFR:0.0001,AMR:0,EAS:0,FIN:0,NFE:6.665e-05,OTH:0,ASJ:0	612349	261600;	2209;716;	2209|Maternal phenylketonuria|Unknown|Autosomal recessive|Neonatal<br>Antenatal|261600~716|Phenylketonuria|1-5 / 10 000|Autosomal recessive|Infancy|261600~	het
12	103260383	103260383	T	C	PAH	exonic	nonsynonymous SNV	ENSG00000171759	rs77554925	ENSG00000171759:ENST00000553106:exon5:c.A500G:p.N167S,ENSG00000171759:ENST00000307000:exon6:c.A485G:p.N162S	PAH:NM_000277:exon5:c.A500G:p.N167S	clinvar: not provided|other	InterVar: Uncertain significance PVS1=0 PS=[0, 0, 0, 0, 0] PM=[1, 0, 0, 0, 0, 0, 0] PP=[0, 0, 0, 0, 0, 0] BA1=0 BS=[1, 0, 0, 0, 0] BP=[0, 0, 0, 0, 0, 0, 0, 0]	0.0041	0.0055	0.00439297	-0.260	0.816	0.171	-4.01	.	.	.	Aromatic amino acid hydroxylase, C-terminal	PAH:uc001tjq.1:exon5:c.A500G:p.N167S,PAH:uc010swc.1:exon5:c.A500G:p.N167S	.	0.317	AFR:0.0143,AMR:0.0012,EAS:0,FIN:0,NFE:0,OTH:0,ASJ:0	612349	261600;	2209;716;	2209|Maternal phenylketonuria|Unknown|Autosomal recessive|Neonatal<br>Antenatal|261600~716|Phenylketonuria|1-5 / 10 000|Autosomal recessive|Infancy|261600~	het
12	103260385	103260385	G	T	PAH	exonic	stopgain	ENSG00000171759	rs199475645	ENSG00000171759:ENST00000553106:exon5:c.C498A:p.Y166X,ENSG00000171759:ENST00000307000:exon6:c.C483A:p.Y161X	PAH:NM_000277:exon5:c.C498A:p.Y166X	clinvar: not provided	InterVar: Pathogenic PVS1=1 PS=[0, 0, 0, 0, 0] PM=[0, 1, 0, 0, 0, 0, 0] PP=[0, 0, 1, 0, 0, 0] BA1=0 BS=[0, 0, 0, 0, 0] BP=[0, 0, 0, 0, 0, 0, 0, 0]	.	.	.	12.246	39	.	2.98	.	.	.	Aromatic amino acid hydroxylase, C-terminal	PAH:uc001tjq.1:exon5:c.C498A:p.Y166X,PAH:uc010swc.1:exon5:c.C498A:p.Y166X	.	.	AFR:.,AMR:.,EAS:.,FIN:.,NFE:.,OTH:.,ASJ:.	612349	261600;	2209;716;	2209|Maternal phenylketonuria|Unknown|Autosomal recessive|Neonatal<br>Antenatal|261600~716|Phenylketonuria|1-5 / 10 000|Autosomal recessive|Infancy|261600~	het
12	103260390	103260390	C	G	PAH	exonic	nonsynonymous SNV	ENSG00000171759	rs199475626	ENSG00000171759:ENST00000553106:exon5:c.G493C:p.A165P,ENSG00000171759:ENST00000307000:exon6:c.G478C:p.A160P	PAH:NM_000277:exon5:c.G493C:p.A165P	clinvar: not provided	InterVar: Uncertain significance PVS1=0 PS=[0, 0, 0, 0, 0] PM=[1, 1, 0, 0, 0, 0, 0] PP=[0, 0, 1, 0, 0, 0] BA1=0 BS=[0, 0, 0, 0, 0] BP=[0, 0, 0, 0, 0, 0, 0, 0]	.	.	.	6.669	32	0.001	6.08	.	.	.	Aromatic amino acid hydroxylase, C-terminal	PAH:uc001tjq.1:exon5:c.G493C:p.A165P,PAH:uc010swc.1:exon5:c.G493C:p.A165P	.	0.976	AFR:.,AMR:.,EAS:.,FIN:.,NFE:.,OTH:.,ASJ:.	612349	261600;	2209;716;	2209|Maternal phenylketonuria|Unknown|Autosomal recessive|Neonatal<br>Antenatal|261600~716|Phenylketonuria|1-5 / 10 000|Autosomal recessive|Infancy|261600~	het
12	103260390	103260390	C	T	PAH	exonic	nonsynonymous SNV	ENSG00000171759	rs199475626	ENSG00000171759:ENST00000553106:exon5:c.G493A:p.A165T,ENSG00000171759:ENST00000307000:exon6:c.G478A:p.A160T	PAH:NM_000277:exon5:c.G493A:p.A165T	clinvar: not provided	InterVar: Uncertain significance PVS1=0 PS=[0, 0, 0, 0, 0] PM=[1, 1, 0, 0, 0, 0, 0] PP=[0, 0, 1, 0, 0, 0] BA1=0 BS=[0, 0, 0, 0, 0] BP=[0, 0, 0, 0, 0, 0, 0, 0]	.	.	.	7.076	33	0.008	6.08	.	.	.	Aromatic amino acid hydroxylase, C-terminal	PAH:uc001tjq.1:exon5:c.G493A:p.A165T,PAH:uc010swc.1:exon5:c.G493A:p.A165T	.	0.962	AFR:.,AMR:.,EAS:.,FIN:.,NFE:.,OTH:.,ASJ:.	612349	261600;	2209;716;	2209|Maternal phenylketonuria|Unknown|Autosomal recessive|Neonatal<br>Antenatal|261600~716|Phenylketonuria|1-5 / 10 000|Autosomal recessive|Infancy|261600~	het
12	103260393	103260393	T	C	PAH	exonic	nonsynonymous SNV	ENSG00000171759	rs199475647	ENSG00000171759:ENST00000553106:exon5:c.A490G:p.I164V,ENSG00000171759:ENST00000307000:exon6:c.A475G:p.I159V	PAH:NM_000277:exon5:c.A490G:p.I164V	clinvar: not provided	InterVar: Uncertain significance PVS1=0 PS=[0, 0, 0, 0, 0] PM=[1, 1, 0, 0, 0, 0, 0] PP=[0, 0, 1, 0, 0, 0] BA1=0 BS=[0, 0, 0, 0, 0] BP=[0, 0, 0, 0, 0, 0, 0, 0]	.	.	.	2.466	19.25	0.18	6.08	.	.	.	Aromatic amino acid hydroxylase, C-terminal	PAH:uc001tjq.1:exon5:c.A490G:p.I164V,PAH:uc010swc.1:exon5:c.A490G:p.I164V	.	1.097	AFR:.,AMR:.,EAS:.,FIN:.,NFE:.,OTH:.,ASJ:.	612349	261600;	2209;716;	2209|Maternal phenylketonuria|Unknown|Autosomal recessive|Neonatal<br>Antenatal|261600~716|Phenylketonuria|1-5 / 10 000|Autosomal recessive|Infancy|261600~	het
12	103260410	103260410	C	G	PAH	exonic	nonsynonymous SNV	ENSG00000171759	rs5030843	ENSG00000171759:ENST00000553106:exon5:c.G473C:p.R158P,ENSG00000171759:ENST00000307000:exon6:c.G458C:p.R153P	PAH:NM_000277:exon5:c.G473C:p.R158P	clinvar: not provided	InterVar: Uncertain significance PVS1=0 PS=[0, 0, 0, 0, 0] PM=[1, 1, 0, 0, 0, 0, 0] PP=[0, 0, 1, 0, 0, 0] BA1=0 BS=[0, 0, 0, 0, 0] BP=[0, 0, 0, 0, 0, 0, 0, 0]	.	.	.	7.223	34	0.0	5.17	.	.	.	Aromatic amino acid hydroxylase, C-terminal	PAH:uc001tjq.1:exon5:c.G473C:p.R158P,PAH:uc010swc.1:exon5:c.G473C:p.R158P	.	0.923	AFR:.,AMR:.,EAS:.,FIN:.,NFE:.,OTH:.,ASJ:.	612349	261600;	2209;716;	2209|Maternal phenylketonuria|Unknown|Autosomal recessive|Neonatal<br>Antenatal|261600~716|Phenylketonuria|1-5 / 10 000|Autosomal recessive|Infancy|261600~	het
12	103260410	103260410	C	T	PAH	exonic	nonsynonymous SNV	ENSG00000171759	rs5030843	ENSG00000171759:ENST00000553106:exon5:c.G473A:p.R158Q,ENSG00000171759:ENST00000307000:exon6:c.G458A:p.R153Q	PAH:NM_000277:exon5:c.G473A:p.R158Q	clinvar: Pathogenic|Pathogenic	InterVar: Likely pathogenic PVS1=0 PS=[0, 0, 0, 0, 0] PM=[1, 1, 0, 0, 0, 0, 0] PP=[0, 0, 1, 0, 1, 0] BA1=0 BS=[0, 0, 0, 0, 0] BP=[0, 0, 0, 0, 0, 0, 0, 0]	.	0.0002	.	7.573	34	0.0	5.17	.	.	.	Aromatic amino acid hydroxylase, C-terminal	PAH:uc001tjq.1:exon5:c.G473A:p.R158Q,PAH:uc010swc.1:exon5:c.G473A:p.R158Q	.	0.923	AFR:.,AMR:.,EAS:.,FIN:.,NFE:.,OTH:.,ASJ:.	612349	261600;	2209;716;	2209|Maternal phenylketonuria|Unknown|Autosomal recessive|Neonatal<br>Antenatal|261600~716|Phenylketonuria|1-5 / 10 000|Autosomal recessive|Infancy|261600~	het
12	103260411	103260411	G	A	PAH	exonic	nonsynonymous SNV	ENSG00000171759	rs75166491	ENSG00000171759:ENST00000553106:exon5:c.C472T:p.R158W,ENSG00000171759:ENST00000307000:exon6:c.C457T:p.R153W	PAH:NM_000277:exon5:c.C472T:p.R158W	clinvar: Pathogenic|Pathogenic	InterVar: Uncertain significance PVS1=0 PS=[0, 0, 0, 0, 0] PM=[1, 1, 0, 0, 0, 0, 0] PP=[0, 0, 0, 0, 1, 0] BA1=0 BS=[0, 0, 0, 0, 0] BP=[0, 0, 0, 0, 0, 0, 0, 0]	.	0.0002	.	6.771	32	0.0	1.79	.	.	.	Aromatic amino acid hydroxylase, C-terminal	PAH:uc001tjq.1:exon5:c.C472T:p.R158W,PAH:uc010swc.1:exon5:c.C472T:p.R158W	.	0.998	AFR:.,AMR:.,EAS:.,FIN:.,NFE:.,OTH:.,ASJ:.	612349	261600;	2209;716;	2209|Maternal phenylketonuria|Unknown|Autosomal recessive|Neonatal<br>Antenatal|261600~716|Phenylketonuria|1-5 / 10 000|Autosomal recessive|Infancy|261600~	het
12	103260413	103260413	C	G	PAH	exonic	nonsynonymous SNV	ENSG00000171759	.	ENSG00000171759:ENST00000553106:exon5:c.G470C:p.R157T,ENSG00000171759:ENST00000307000:exon6:c.G455C:p.R152T	PAH:NM_000277:exon5:c.G470C:p.R157T	clinvar: UNK	InterVar: Uncertain significance PVS1=0 PS=[0, 0, 0, 0, 0] PM=[1, 1, 0, 0, 0, 0, 0] PP=[0, 0, 1, 0, 0, 0] BA1=0 BS=[0, 0, 0, 0, 0] BP=[0, 0, 0, 0, 0, 0, 0, 0]	.	.	.	6.183	28.6	0.0	5.19	.	.	.	Aromatic amino acid hydroxylase, C-terminal	PAH:uc001tjq.1:exon5:c.G470C:p.R157T,PAH:uc010swc.1:exon5:c.G470C:p.R157T	.	0.944	AFR:.,AMR:.,EAS:.,FIN:.,NFE:.,OTH:.,ASJ:.	612349	261600;	2209;716;	2209|Maternal phenylketonuria|Unknown|Autosomal recessive|Neonatal<br>Antenatal|261600~716|Phenylketonuria|1-5 / 10 000|Autosomal recessive|Infancy|261600~	het
12	103260419	103260419	C	G	PAH	exonic	nonsynonymous SNV	ENSG00000171759	rs199475663	ENSG00000171759:ENST00000553106:exon5:c.G464C:p.R155P,ENSG00000171759:ENST00000307000:exon6:c.G449C:p.R150P	PAH:NM_000277:exon5:c.G464C:p.R155P	clinvar: not provided|Uncertain significance	InterVar: Uncertain significance PVS1=0 PS=[0, 0, 0, 0, 0] PM=[1, 1, 0, 0, 0, 0, 0] PP=[0, 0, 1, 0, 0, 0] BA1=0 BS=[0, 0, 0, 0, 0] BP=[0, 0, 0, 0, 0, 0, 0, 0]	.	.	.	7.726	35	0.0	6.08	.	.	.	Aromatic amino acid hydroxylase, C-terminal	PAH:uc001tjq.1:exon5:c.G464C:p.R155P,PAH:uc010swc.1:exon5:c.G464C:p.R155P	.	0.962	AFR:.,AMR:.,EAS:.,FIN:.,NFE:.,OTH:.,ASJ:.	612349	261600;	2209;716;	2209|Maternal phenylketonuria|Unknown|Autosomal recessive|Neonatal<br>Antenatal|261600~716|Phenylketonuria|1-5 / 10 000|Autosomal recessive|Infancy|261600~	het
12	103260419	103260419	C	T	PAH	exonic	nonsynonymous SNV	ENSG00000171759	rs199475663	ENSG00000171759:ENST00000553106:exon5:c.G464A:p.R155H,ENSG00000171759:ENST00000307000:exon6:c.G449A:p.R150H	PAH:NM_000277:exon5:c.G464A:p.R155H	clinvar: not provided	InterVar: Uncertain significance PVS1=0 PS=[0, 0, 0, 0, 0] PM=[1, 1, 0, 0, 0, 0, 0] PP=[0, 0, 1, 0, 0, 0] BA1=0 BS=[0, 0, 0, 0, 0] BP=[0, 0, 0, 0, 0, 0, 0, 0]	3.228e-05	.	.	7.903	35	0.0	6.08	.	.	.	Aromatic amino acid hydroxylase, C-terminal	PAH:uc001tjq.1:exon5:c.G464A:p.R155H,PAH:uc010swc.1:exon5:c.G464A:p.R155H	.	0.959	AFR:0,AMR:0,EAS:0.0006,FIN:0,NFE:0,OTH:0,ASJ:0	612349	261600;	2209;716;	2209|Maternal phenylketonuria|Unknown|Autosomal recessive|Neonatal<br>Antenatal|261600~716|Phenylketonuria|1-5 / 10 000|Autosomal recessive|Infancy|261600~	het
12	103260442	103260442	C	T	PAH	splicing	.	ENSG00000171759	rs62514907	.	.	clinvar: Pathogenic|Pathogenic	InterVar: Pathogenic PVS1=1 PS=[0, 0, 0, 0, 0] PM=[0, 1, 0, 0, 0, 0, 0] PP=[0, 0, 1, 0, 1, 0] BA1=0 BS=[0, 0, 0, 0, 0] BP=[0, 0, 0, 0, 0, 0, 0, 0]	.	.	.	5.658	26.7	.	6.08	.	1.0000	0.938	.	.	.	.	AFR:.,AMR:.,EAS:.,FIN:.,NFE:.,OTH:.,ASJ:.	612349	261600;	2209;716;	2209|Maternal phenylketonuria|Unknown|Autosomal recessive|Neonatal<br>Antenatal|261600~716|Phenylketonuria|1-5 / 10 000|Autosomal recessive|Infancy|261600~	het
12	103271234	103271234	A	T	PAH	intronic	.	ENSG00000171759	rs199475698	.	.	clinvar: Likely pathogenic	InterVar: Uncertain significance PVS1=0 PS=[0, 0, 0, 0, 0] PM=[0, 1, 0, 0, 0, 0, 0] PP=[0, 0, 1, 0, 1, 0] BA1=0 BS=[0, 0, 0, 0, 0] BP=[0, 0, 0, 0, 0, 0, 0, 0]	.	.	.	.	.	.	.	.	0.9813	0.616	.	.	.	.	AFR:.,AMR:.,EAS:.,FIN:.,NFE:.,OTH:.,ASJ:.	612349	261600;	2209;716;	2209|Maternal phenylketonuria|Unknown|Autosomal recessive|Neonatal<br>Antenatal|261600~716|Phenylketonuria|1-5 / 10 000|Autosomal recessive|Infancy|261600~	het
12	103271235	103271235	C	A	PAH	intronic	.	ENSG00000171759	rs62507321	.	.	clinvar: Pathogenic|Pathogenic	InterVar: Uncertain significance PVS1=0 PS=[0, 0, 0, 0, 0] PM=[0, 1, 0, 0, 0, 0, 0] PP=[0, 0, 1, 0, 1, 0] BA1=0 BS=[0, 0, 0, 0, 0] BP=[0, 0, 0, 0, 0, 0, 0, 0]	3.23e-05	0.0002	.	.	.	.	.	.	1.0000	0.976	.	.	.	.	AFR:0,AMR:0,EAS:0,FIN:0,NFE:6.665e-05,OTH:0,ASJ:0	612349	261600;	2209;716;	2209|Maternal phenylketonuria|Unknown|Autosomal recessive|Neonatal<br>Antenatal|261600~716|Phenylketonuria|1-5 / 10 000|Autosomal recessive|Infancy|261600~	het
12	103271241	103271241	G	A	PAH	exonic	nonsynonymous SNV	ENSG00000171759	rs199475694	ENSG00000171759:ENST00000553106:exon4:c.C440T:p.P147L,ENSG00000171759:ENST00000307000:exon5:c.C425T:p.P142L	PAH:NM_000277:exon4:c.C440T:p.P147L	clinvar: not provided	InterVar: Uncertain significance PVS1=0 PS=[0, 0, 0, 0, 0] PM=[1, 1, 0, 0, 0, 0, 0] PP=[0, 0, 1, 0, 0, 0] BA1=0 BS=[0, 0, 0, 0, 0] BP=[0, 0, 0, 0, 0, 0, 0, 0]	.	.	.	5.845	27.3	0.0	5.86	.	0.9930	0.916	Aromatic amino acid hydroxylase, C-terminal	PAH:uc001tjq.1:exon4:c.C440T:p.P147L,PAH:uc010swc.1:exon4:c.C440T:p.P147L	.	0.963	AFR:.,AMR:.,EAS:.,FIN:.,NFE:.,OTH:.,ASJ:.	612349	261600;	2209;716;	2209|Maternal phenylketonuria|Unknown|Autosomal recessive|Neonatal<br>Antenatal|261600~716|Phenylketonuria|1-5 / 10 000|Autosomal recessive|Infancy|261600~	het
12	103271247	103271247	T	A	PAH	exonic	nonsynonymous SNV	ENSG00000171759	rs140175796	ENSG00000171759:ENST00000553106:exon4:c.A434T:p.D145V,ENSG00000171759:ENST00000307000:exon5:c.A419T:p.D140V	PAH:NM_000277:exon4:c.A434T:p.D145V	clinvar: Pathogenic	InterVar: Likely pathogenic PVS1=0 PS=[0, 0, 0, 0, 0] PM=[1, 1, 0, 0, 0, 0, 0] PP=[0, 0, 1, 0, 1, 0] BA1=0 BS=[0, 0, 0, 0, 0] BP=[0, 0, 0, 0, 0, 0, 0, 0]	3.234e-05	0.0002	.	5.715	26.9	0.0	5.86	.	.	.	Aromatic amino acid hydroxylase, C-terminal	PAH:uc001tjq.1:exon4:c.A434T:p.D145V,PAH:uc010swc.1:exon4:c.A434T:p.D145V	.	0.954	AFR:0,AMR:0,EAS:0,FIN:0,NFE:6.679e-05,OTH:0,ASJ:0	612349	261600;	2209;716;	2209|Maternal phenylketonuria|Unknown|Autosomal recessive|Neonatal<br>Antenatal|261600~716|Phenylketonuria|1-5 / 10 000|Autosomal recessive|Infancy|261600~	het
12	103271295	103271295	T	C	PAH	exonic	nonsynonymous SNV	ENSG00000171759	rs199475623	ENSG00000171759:ENST00000553106:exon4:c.A386G:p.D129G,ENSG00000171759:ENST00000307000:exon5:c.A371G:p.D124G,ENSG00000171759:ENST00000551337:exon5:c.A386G:p.D129G	PAH:NM_000277:exon4:c.A386G:p.D129G	clinvar: not provided	InterVar: Uncertain significance PVS1=0 PS=[0, 0, 0, 0, 0] PM=[1, 1, 0, 0, 0, 0, 0] PP=[0, 0, 1, 0, 0, 0] BA1=0 BS=[0, 0, 0, 0, 0] BP=[0, 0, 0, 0, 0, 0, 0, 0]	.	.	.	6.176	28.6	0.001	5.86	.	.	.	Aromatic amino acid hydroxylase, C-terminal	PAH:uc001tjq.1:exon4:c.A386G:p.D129G,PAH:uc010swc.1:exon4:c.A386G:p.D129G	.	0.938	AFR:.,AMR:.,EAS:.,FIN:.,NFE:.,OTH:.,ASJ:.	612349	261600;	2209;716;	2209|Maternal phenylketonuria|Unknown|Autosomal recessive|Neonatal<br>Antenatal|261600~716|Phenylketonuria|1-5 / 10 000|Autosomal recessive|Infancy|261600~	het
12	103271296	103271296	C	A	PAH	exonic	nonsynonymous SNV	ENSG00000171759	rs199475606	ENSG00000171759:ENST00000553106:exon4:c.G385T:p.D129Y,ENSG00000171759:ENST00000307000:exon5:c.G370T:p.D124Y,ENSG00000171759:ENST00000551337:exon5:c.G385T:p.D129Y	PAH:NM_000277:exon4:c.G385T:p.D129Y	clinvar: Pathogenic	InterVar: Likely pathogenic PVS1=0 PS=[0, 0, 0, 0, 0] PM=[1, 1, 0, 0, 0, 0, 0] PP=[0, 0, 1, 0, 1, 0] BA1=0 BS=[0, 0, 0, 0, 0] BP=[0, 0, 0, 0, 0, 0, 0, 0]	.	.	.	6.628	32	0.0	4.97	.	.	.	Aromatic amino acid hydroxylase, C-terminal	PAH:uc001tjq.1:exon4:c.G385T:p.D129Y,PAH:uc010swc.1:exon4:c.G385T:p.D129Y	.	0.914	AFR:.,AMR:.,EAS:.,FIN:.,NFE:.,OTH:.,ASJ:.	612349	261600;	2209;716;	2209|Maternal phenylketonuria|Unknown|Autosomal recessive|Neonatal<br>Antenatal|261600~716|Phenylketonuria|1-5 / 10 000|Autosomal recessive|Infancy|261600~	het
12	103271313	103271313	C	A	PAH	exonic	nonsynonymous SNV	ENSG00000171759	rs199475681	ENSG00000171759:ENST00000553106:exon4:c.G368T:p.R123I,ENSG00000171759:ENST00000307000:exon5:c.G353T:p.R118I,ENSG00000171759:ENST00000551337:exon5:c.G368T:p.R123I	PAH:NM_000277:exon4:c.G368T:p.R123I	clinvar: not provided	InterVar: Uncertain significance PVS1=0 PS=[0, 0, 0, 0, 0] PM=[1, 1, 0, 0, 0, 0, 0] PP=[0, 0, 1, 0, 0, 0] BA1=0 BS=[0, 0, 0, 0, 0] BP=[0, 0, 0, 0, 0, 0, 0, 0]	.	.	.	6.258	28.9	0.001	4.04	.	.	.	Aromatic amino acid hydroxylase, C-terminal	PAH:uc001tjq.1:exon4:c.G368T:p.R123I,PAH:uc010swc.1:exon4:c.G368T:p.R123I	.	1.011	AFR:.,AMR:.,EAS:.,FIN:.,NFE:.,OTH:.,ASJ:.	612349	261600;	2209;716;	2209|Maternal phenylketonuria|Unknown|Autosomal recessive|Neonatal<br>Antenatal|261600~716|Phenylketonuria|1-5 / 10 000|Autosomal recessive|Infancy|261600~	het
12	103271319	103271319	A	G	PAH	exonic	nonsynonymous SNV	ENSG00000171759	.	ENSG00000171759:ENST00000553106:exon4:c.T362C:p.F121S,ENSG00000171759:ENST00000307000:exon5:c.T347C:p.F116S,ENSG00000171759:ENST00000551337:exon5:c.T362C:p.F121S	PAH:NM_000277:exon4:c.T362C:p.F121S	clinvar: UNK	InterVar: Uncertain significance PVS1=0 PS=[0, 0, 0, 0, 0] PM=[1, 1, 0, 0, 0, 0, 0] PP=[0, 0, 1, 0, 0, 0] BA1=0 BS=[0, 0, 0, 0, 0] BP=[0, 0, 0, 0, 0, 0, 0, 0]	.	.	.	6.929	33	0.0	5.86	.	.	.	Aromatic amino acid hydroxylase, C-terminal	PAH:uc001tjq.1:exon4:c.T362C:p.F121S,PAH:uc010swc.1:exon4:c.T362C:p.F121S	.	1.023	AFR:.,AMR:.,EAS:.,FIN:.,NFE:.,OTH:.,ASJ:.	612349	261600;	2209;716;	2209|Maternal phenylketonuria|Unknown|Autosomal recessive|Neonatal<br>Antenatal|261600~716|Phenylketonuria|1-5 / 10 000|Autosomal recessive|Infancy|261600~	het
12	103271326	103271326	G	A	PAH	exonic	nonsynonymous SNV	ENSG00000171759	rs398123292	ENSG00000171759:ENST00000553106:exon4:c.C355T:p.P119S,ENSG00000171759:ENST00000307000:exon5:c.C340T:p.P114S,ENSG00000171759:ENST00000551337:exon5:c.C355T:p.P119S	PAH:NM_000277:exon4:c.C355T:p.P119S	clinvar: Uncertain significance|Likely pathogenic	InterVar: Likely pathogenic PVS1=0 PS=[0, 0, 0, 0, 0] PM=[1, 1, 0, 0, 0, 0, 0] PP=[0, 0, 1, 0, 1, 0] BA1=0 BS=[0, 0, 0, 0, 0] BP=[0, 0, 0, 0, 0, 0, 0, 0]	.	.	0.000199681	6.300	29.1	0.018	5.86	.	.	.	Aromatic amino acid hydroxylase, C-terminal	PAH:uc001tjq.1:exon4:c.C355T:p.P119S,PAH:uc010swc.1:exon4:c.C355T:p.P119S	.	1.097	AFR:.,AMR:.,EAS:.,FIN:.,NFE:.,OTH:.,ASJ:.	612349	261600;	2209;716;	2209|Maternal phenylketonuria|Unknown|Autosomal recessive|Neonatal<br>Antenatal|261600~716|Phenylketonuria|1-5 / 10 000|Autosomal recessive|Infancy|261600~	het
12	103288515	103288515	G	-	PAH	exonic	frameshift deletion	ENSG00000171759	rs281865428	ENSG00000171759:ENST00000553106:exon3:c.350delC:p.T117fs,ENSG00000171759:ENST00000307000:exon4:c.335delC:p.T112fs,ENSG00000171759:ENST00000546844:exon4:c.350delC:p.T117fs,ENSG00000171759:ENST00000551337:exon4:c.350delC:p.T117fs	PAH:NM_000277:exon3:c.350delC:p.T117fs	clinvar: Likely pathogenic	InterVar: Pathogenic PVS1=1 PS=[0, 0, 0, 0, 0] PM=[0, 1, 0, 0, 0, 0, 0] PP=[0, 0, 0, 0, 1, 0] BA1=0 BS=[0, 0, 0, 0, 0] BP=[0, 0, 0, 0, 0, 0, 0, 0]	.	.	.	.	.	.	.	.	.	.	.	PAH:uc001tjq.1:exon3:c.350delC:p.T117fs,PAH:uc010swc.1:exon3:c.350delC:p.T117fs	.	.	AFR:.,AMR:.,EAS:.,FIN:.,NFE:.,OTH:.,ASJ:.	612349	261600;	2209;716;	2209|Maternal phenylketonuria|Unknown|Autosomal recessive|Neonatal<br>Antenatal|261600~716|Phenylketonuria|1-5 / 10 000|Autosomal recessive|Infancy|261600~	het
12	103288515	103288515	G	A	PAH	exonic	nonsynonymous SNV	ENSG00000171759	rs281865439	ENSG00000171759:ENST00000553106:exon3:c.C350T:p.T117I,ENSG00000171759:ENST00000307000:exon4:c.C335T:p.T112I,ENSG00000171759:ENST00000546844:exon4:c.C350T:p.T117I,ENSG00000171759:ENST00000551337:exon4:c.C350T:p.T117I	PAH:NM_000277:exon3:c.C350T:p.T117I	clinvar: Likely pathogenic	InterVar: Likely pathogenic PVS1=0 PS=[0, 0, 0, 0, 0] PM=[1, 1, 0, 0, 0, 0, 0] PP=[0, 0, 1, 0, 1, 0] BA1=0 BS=[0, 0, 0, 0, 0] BP=[0, 0, 0, 0, 0, 0, 0, 0]	.	.	.	3.037	22.3	0.112	6.17	.	0.9992	0.722	Aromatic amino acid hydroxylase, C-terminal	PAH:uc001tjq.1:exon3:c.C350T:p.T117I,PAH:uc010swc.1:exon3:c.C350T:p.T117I	.	1.077	AFR:.,AMR:.,EAS:.,FIN:.,NFE:.,OTH:.,ASJ:.	612349	261600;	2209;716;	2209|Maternal phenylketonuria|Unknown|Autosomal recessive|Neonatal<br>Antenatal|261600~716|Phenylketonuria|1-5 / 10 000|Autosomal recessive|Infancy|261600~	het
12	103288534	103288534	G	A	PAH	exonic	stopgain	ENSG00000171759	rs76296470	ENSG00000171759:ENST00000553106:exon3:c.C331T:p.R111X,ENSG00000171759:ENST00000307000:exon4:c.C316T:p.R106X,ENSG00000171759:ENST00000546844:exon4:c.C331T:p.R111X,ENSG00000171759:ENST00000551337:exon4:c.C331T:p.R111X	PAH:NM_000277:exon3:c.C331T:p.R111X	clinvar: Pathogenic|not provided	InterVar: Pathogenic PVS1=1 PS=[0, 0, 0, 0, 0] PM=[0, 1, 0, 0, 0, 0, 0] PP=[0, 0, 1, 0, 1, 0] BA1=0 BS=[0, 0, 0, 0, 0] BP=[0, 0, 0, 0, 0, 0, 0, 0]	.	.	.	12.064	38	.	5.27	.	.	.	ACT domain;ACT domain|Aromatic amino acid hydroxylase, C-terminal	PAH:uc001tjq.1:exon3:c.C331T:p.R111X,PAH:uc010swc.1:exon3:c.C331T:p.R111X	.	.	AFR:.,AMR:.,EAS:.,FIN:.,NFE:.,OTH:.,ASJ:.	612349	261600;	2209;716;	2209|Maternal phenylketonuria|Unknown|Autosomal recessive|Neonatal<br>Antenatal|261600~716|Phenylketonuria|1-5 / 10 000|Autosomal recessive|Infancy|261600~	het
12	103288547	103288555	GACAGTGGC	-	PAH	exonic	nonframeshift deletion	ENSG00000171759	rs398123291	ENSG00000171759:ENST00000553106:exon3:c.310_318del:p.104_106del,ENSG00000171759:ENST00000307000:exon4:c.295_303del:p.99_101del,ENSG00000171759:ENST00000546844:exon4:c.310_318del:p.104_106del,ENSG00000171759:ENST00000551337:exon4:c.310_318del:p.104_106del	PAH:NM_000277:exon3:c.310_318del:p.104_106del	clinvar: Uncertain significance	InterVar: Uncertain significance PVS1=0 PS=[0, 0, 0, 0, 0] PM=[0, 1, 0, 1, 0, 0, 0] PP=[0, 0, 0, 0, 0, 0] BA1=0 BS=[0, 0, 0, 0, 0] BP=[0, 0, 0, 0, 0, 0, 0, 0]	.	.	.	.	.	.	.	.	.	.	.	PAH:uc001tjq.1:exon3:c.310_318del:p.104_106del,PAH:uc010swc.1:exon3:c.310_318del:p.104_106del	.	.	AFR:.,AMR:.,EAS:.,FIN:.,NFE:.,OTH:.,ASJ:.	612349	261600;	2209;716;	2209|Maternal phenylketonuria|Unknown|Autosomal recessive|Neonatal<br>Antenatal|261600~716|Phenylketonuria|1-5 / 10 000|Autosomal recessive|Infancy|261600~	het
12	103288554	103288554	G	T	PAH	exonic	nonsynonymous SNV	ENSG00000171759	rs62642929	ENSG00000171759:ENST00000553106:exon3:c.C311A:p.A104D,ENSG00000171759:ENST00000307000:exon4:c.C296A:p.A99D,ENSG00000171759:ENST00000546844:exon4:c.C311A:p.A104D,ENSG00000171759:ENST00000551337:exon4:c.C311A:p.A104D	PAH:NM_000277:exon3:c.C311A:p.A104D	clinvar: not provided|Pathogenic	InterVar: Likely pathogenic PVS1=0 PS=[0, 0, 0, 0, 0] PM=[1, 1, 0, 0, 0, 0, 0] PP=[0, 0, 1, 0, 1, 0] BA1=0 BS=[0, 0, 0, 0, 0] BP=[0, 0, 0, 0, 0, 0, 0, 0]	.	.	.	2.284	18.06	0.65	5.29	.	.	.	ACT domain	PAH:uc001tjq.1:exon3:c.C311A:p.A104D,PAH:uc010swc.1:exon3:c.C311A:p.A104D	.	0.634	AFR:.,AMR:.,EAS:.,FIN:.,NFE:.,OTH:.,ASJ:.	612349	261600;	2209;716;	2209|Maternal phenylketonuria|Unknown|Autosomal recessive|Neonatal<br>Antenatal|261600~716|Phenylketonuria|1-5 / 10 000|Autosomal recessive|Infancy|261600~	het
12	103288566	103288566	T	C	PAH	exonic	nonsynonymous SNV	ENSG00000171759	rs148393887	ENSG00000171759:ENST00000553106:exon3:c.A299G:p.H100R,ENSG00000171759:ENST00000307000:exon4:c.A284G:p.H95R,ENSG00000171759:ENST00000546844:exon4:c.A299G:p.H100R,ENSG00000171759:ENST00000551337:exon4:c.A299G:p.H100R	PAH:NM_000277:exon3:c.A299G:p.H100R	clinvar: Uncertain significance	InterVar: Uncertain significance PVS1=0 PS=[0, 0, 0, 0, 0] PM=[1, 1, 0, 0, 0, 0, 0] PP=[0, 0, 1, 0, 0, 0] BA1=0 BS=[0, 0, 0, 0, 0] BP=[0, 0, 0, 0, 0, 0, 0, 0]	0.0001	0.0005	.	0.044	3.024	0.44	5.03	.	.	.	ACT domain	PAH:uc001tjq.1:exon3:c.A299G:p.H100R,PAH:uc010swc.1:exon3:c.A299G:p.H100R	.	0.043	AFR:0,AMR:0,EAS:0,FIN:0,NFE:0.0003,OTH:0,ASJ:0	612349	261600;	2209;716;	2209|Maternal phenylketonuria|Unknown|Autosomal recessive|Neonatal<br>Antenatal|261600~716|Phenylketonuria|1-5 / 10 000|Autosomal recessive|Infancy|261600~	het
12	103288572	103288572	A	G	PAH	exonic	nonsynonymous SNV	ENSG00000171759	rs62517167	ENSG00000171759:ENST00000553106:exon3:c.T293C:p.L98S,ENSG00000171759:ENST00000307000:exon4:c.T278C:p.L93S,ENSG00000171759:ENST00000546844:exon4:c.T293C:p.L98S,ENSG00000171759:ENST00000551337:exon4:c.T293C:p.L98S	PAH:NM_000277:exon3:c.T293C:p.L98S	clinvar: Pathogenic|not provided	InterVar: Likely pathogenic PVS1=0 PS=[0, 0, 0, 0, 0] PM=[1, 1, 0, 0, 0, 0, 0] PP=[0, 0, 1, 0, 1, 0] BA1=0 BS=[0, 0, 0, 0, 0] BP=[0, 0, 0, 0, 0, 0, 0, 0]	.	.	.	5.016	25.2	0.047	6.17	.	.	.	ACT domain	PAH:uc001tjq.1:exon3:c.T293C:p.L98S,PAH:uc010swc.1:exon3:c.T293C:p.L98S	.	1.092	AFR:.,AMR:.,EAS:.,FIN:.,NFE:.,OTH:.,ASJ:.	612349	261600;	2209;716;	2209|Maternal phenylketonuria|Unknown|Autosomal recessive|Neonatal<br>Antenatal|261600~716|Phenylketonuria|1-5 / 10 000|Autosomal recessive|Infancy|261600~	het
12	103288576	103288576	T	G	PAH	exonic	nonsynonymous SNV	ENSG00000171759	rs142516271	ENSG00000171759:ENST00000553106:exon3:c.A289C:p.I97L,ENSG00000171759:ENST00000307000:exon4:c.A274C:p.I92L,ENSG00000171759:ENST00000546844:exon4:c.A289C:p.I97L,ENSG00000171759:ENST00000551337:exon4:c.A289C:p.I97L	PAH:NM_000277:exon3:c.A289C:p.I97L	clinvar: Uncertain significance	InterVar: Uncertain significance PVS1=0 PS=[0, 0, 0, 0, 0] PM=[1, 1, 0, 0, 0, 0, 0] PP=[0, 0, 0, 0, 0, 0] BA1=0 BS=[0, 0, 0, 0, 0] BP=[0, 0, 0, 0, 0, 0, 0, 0]	0.0004	0.0007	0.000998403	2.507	19.52	0.345	6.17	.	.	.	ACT domain	PAH:uc001tjq.1:exon3:c.A289C:p.I97L,PAH:uc010swc.1:exon3:c.A289C:p.I97L	.	-0.191	AFR:0.0015,AMR:0,EAS:0,FIN:0,NFE:0,OTH:0,ASJ:0	612349	261600;	2209;716;	2209|Maternal phenylketonuria|Unknown|Autosomal recessive|Neonatal<br>Antenatal|261600~716|Phenylketonuria|1-5 / 10 000|Autosomal recessive|Infancy|261600~	het
12	103288623	103288623	G	T	PAH	exonic	nonsynonymous SNV	ENSG00000171759	rs796064502	ENSG00000171759:ENST00000553106:exon3:c.C242A:p.T81N,ENSG00000171759:ENST00000307000:exon4:c.C227A:p.T76N,ENSG00000171759:ENST00000546844:exon4:c.C242A:p.T81N,ENSG00000171759:ENST00000551337:exon4:c.C242A:p.T81N	PAH:NM_000277:exon3:c.C242A:p.T81N	clinvar: Likely pathogenic	InterVar: Likely pathogenic PVS1=0 PS=[0, 0, 0, 0, 0] PM=[1, 1, 0, 0, 0, 0, 0] PP=[0, 0, 1, 0, 1, 0] BA1=0 BS=[0, 0, 0, 0, 0] BP=[0, 0, 0, 0, 0, 0, 0, 0]	.	.	.	5.319	25.8	0.0	5.28	.	.	.	ACT domain	PAH:uc001tjq.1:exon3:c.C242A:p.T81N,PAH:uc010swc.1:exon3:c.C242A:p.T81N	.	0.788	AFR:.,AMR:.,EAS:.,FIN:.,NFE:.,OTH:.,ASJ:.	612349	261600;	2209;716;	2209|Maternal phenylketonuria|Unknown|Autosomal recessive|Neonatal<br>Antenatal|261600~716|Phenylketonuria|1-5 / 10 000|Autosomal recessive|Infancy|261600~	het
12	103288641	103288641	T	A	PAH	exonic	nonsynonymous SNV	ENSG00000171759	.	ENSG00000171759:ENST00000553106:exon3:c.A224T:p.D75V,ENSG00000171759:ENST00000307000:exon4:c.A209T:p.D70V,ENSG00000171759:ENST00000546844:exon4:c.A224T:p.D75V,ENSG00000171759:ENST00000551337:exon4:c.A224T:p.D75V	PAH:NM_000277:exon3:c.A224T:p.D75V	clinvar: UNK	InterVar: Uncertain significance PVS1=0 PS=[0, 0, 0, 0, 0] PM=[1, 1, 0, 0, 0, 0, 0] PP=[0, 0, 1, 0, 0, 0] BA1=0 BS=[0, 0, 0, 0, 0] BP=[0, 0, 0, 0, 0, 0, 0, 0]	.	.	.	4.546	24.3	0.21	6.17	.	.	.	ACT domain	PAH:uc001tjq.1:exon3:c.A224T:p.D75V,PAH:uc010swc.1:exon3:c.A224T:p.D75V	.	1.070	AFR:.,AMR:.,EAS:.,FIN:.,NFE:.,OTH:.,ASJ:.	612349	261600;	2209;716;	2209|Maternal phenylketonuria|Unknown|Autosomal recessive|Neonatal<br>Antenatal|261600~716|Phenylketonuria|1-5 / 10 000|Autosomal recessive|Infancy|261600~	het
12	103288641	103288641	T	C	PAH	exonic	nonsynonymous SNV	ENSG00000171759	.	ENSG00000171759:ENST00000553106:exon3:c.A224G:p.D75G,ENSG00000171759:ENST00000307000:exon4:c.A209G:p.D70G,ENSG00000171759:ENST00000546844:exon4:c.A224G:p.D75G,ENSG00000171759:ENST00000551337:exon4:c.A224G:p.D75G	PAH:NM_000277:exon3:c.A224G:p.D75G	clinvar: UNK	InterVar: Uncertain significance PVS1=0 PS=[0, 0, 0, 0, 0] PM=[1, 1, 0, 0, 0, 0, 0] PP=[0, 0, 1, 0, 0, 0] BA1=0 BS=[0, 0, 0, 0, 0] BP=[0, 0, 0, 0, 0, 0, 0, 0]	.	.	.	2.472	19.29	0.396	6.17	.	.	.	ACT domain	PAH:uc001tjq.1:exon3:c.A224G:p.D75G,PAH:uc010swc.1:exon3:c.A224G:p.D75G	.	0.370	AFR:.,AMR:.,EAS:.,FIN:.,NFE:.,OTH:.,ASJ:.	612349	261600;	2209;716;	2209|Maternal phenylketonuria|Unknown|Autosomal recessive|Neonatal<br>Antenatal|261600~716|Phenylketonuria|1-5 / 10 000|Autosomal recessive|Infancy|261600~	het
12	103288653	103288653	-	GAGAAG	PAH	exonic	nonframeshift insertion	ENSG00000171759	rs281865431	ENSG00000171759:ENST00000553106:exon3:c.211_212insCTTCTC:p.R71delinsPSR,ENSG00000171759:ENST00000307000:exon4:c.196_197insCTTCTC:p.R66delinsPSR,ENSG00000171759:ENST00000546844:exon4:c.211_212insCTTCTC:p.R71delinsPSR,ENSG00000171759:ENST00000551337:exon4:c.211_212insCTTCTC:p.R71delinsPSR	PAH:NM_000277:exon3:c.211_212insCTTCTC:p.R71delinsPSR	clinvar: Likely pathogenic	InterVar: Uncertain significance PVS1=0 PS=[0, 0, 0, 0, 0] PM=[0, 1, 0, 1, 0, 0, 0] PP=[0, 0, 0, 0, 1, 0] BA1=0 BS=[0, 0, 0, 0, 0] BP=[0, 0, 0, 0, 0, 0, 0, 0]	.	.	.	.	.	.	.	.	.	.	.	PAH:uc001tjq.1:exon3:c.211_212insCTTCTC:p.R71delinsPSR,PAH:uc010swc.1:exon3:c.211_212insCTTCTC:p.R71delinsPSR	.	.	AFR:.,AMR:.,EAS:.,FIN:.,NFE:.,OTH:.,ASJ:.	612349	261600;	2209;716;	2209|Maternal phenylketonuria|Unknown|Autosomal recessive|Neonatal<br>Antenatal|261600~716|Phenylketonuria|1-5 / 10 000|Autosomal recessive|Infancy|261600~	het
12	103288655	103288657	AGA	-	PAH	exonic	nonframeshift deletion	ENSG00000171759	rs199475620	ENSG00000171759:ENST00000553106:exon3:c.208_210del:p.70_70del,ENSG00000171759:ENST00000307000:exon4:c.193_195del:p.65_65del,ENSG00000171759:ENST00000546844:exon4:c.208_210del:p.70_70del,ENSG00000171759:ENST00000551337:exon4:c.208_210del:p.70_70del	PAH:NM_000277:exon3:c.208_210del:p.70_70del	clinvar: not provided|Pathogenic	InterVar: Uncertain significance PVS1=0 PS=[0, 0, 0, 0, 0] PM=[0, 1, 0, 1, 0, 0, 0] PP=[0, 0, 0, 0, 1, 0] BA1=0 BS=[0, 0, 0, 0, 0] BP=[0, 0, 0, 0, 0, 0, 0, 0]	.	.	.	.	.	.	.	.	.	.	.	PAH:uc001tjq.1:exon3:c.208_210del:p.70_70del,PAH:uc010swc.1:exon3:c.208_210del:p.70_70del	.	.	AFR:.,AMR:.,EAS:.,FIN:.,NFE:.,OTH:.,ASJ:.	612349	261600;	2209;716;	2209|Maternal phenylketonuria|Unknown|Autosomal recessive|Neonatal<br>Antenatal|261600~716|Phenylketonuria|1-5 / 10 000|Autosomal recessive|Infancy|261600~	het
12	103288669	103288669	C	A	PAH	exonic	stopgain	ENSG00000171759	rs281865454	ENSG00000171759:ENST00000553106:exon3:c.G196T:p.E66X,ENSG00000171759:ENST00000307000:exon4:c.G181T:p.E61X,ENSG00000171759:ENST00000546844:exon4:c.G196T:p.E66X,ENSG00000171759:ENST00000551337:exon4:c.G196T:p.E66X	PAH:NM_000277:exon3:c.G196T:p.E66X	clinvar: Likely pathogenic	InterVar: Pathogenic PVS1=1 PS=[0, 0, 0, 0, 0] PM=[0, 1, 0, 0, 0, 0, 0] PP=[0, 0, 1, 0, 1, 0] BA1=0 BS=[0, 0, 0, 0, 0] BP=[0, 0, 0, 0, 0, 0, 0, 0]	.	.	.	12.968	40	.	6.17	.	.	.	ACT domain	PAH:uc001tjq.1:exon3:c.G196T:p.E66X,PAH:uc010swc.1:exon3:c.G196T:p.E66X	.	.	AFR:.,AMR:.,EAS:.,FIN:.,NFE:.,OTH:.,ASJ:.	612349	261600;	2209;716;	2209|Maternal phenylketonuria|Unknown|Autosomal recessive|Neonatal<br>Antenatal|261600~716|Phenylketonuria|1-5 / 10 000|Autosomal recessive|Infancy|261600~	het
12	103288671	103288671	A	G	PAH	exonic	nonsynonymous SNV	ENSG00000171759	rs75193786	ENSG00000171759:ENST00000553106:exon3:c.T194C:p.I65T,ENSG00000171759:ENST00000307000:exon4:c.T179C:p.I60T,ENSG00000171759:ENST00000546844:exon4:c.T194C:p.I65T,ENSG00000171759:ENST00000551337:exon4:c.T194C:p.I65T	PAH:NM_000277:exon3:c.T194C:p.I65T	clinvar: other|Pathogenic	InterVar: Likely pathogenic PVS1=0 PS=[0, 0, 0, 0, 0] PM=[1, 1, 0, 0, 0, 0, 0] PP=[0, 0, 1, 0, 1, 0] BA1=0 BS=[0, 0, 0, 0, 0] BP=[0, 0, 0, 0, 0, 0, 0, 0]	0.0005	0.0004	.	6.110	28.3	0.0	6.17	.	.	.	ACT domain	PAH:uc001tjq.1:exon3:c.T194C:p.I65T,PAH:uc010swc.1:exon3:c.T194C:p.I65T	.	0.982	AFR:0.0005,AMR:0,EAS:0,FIN:0,NFE:0.0007,OTH:0,ASJ:0	612349	261600;	2209;716;	2209|Maternal phenylketonuria|Unknown|Autosomal recessive|Neonatal<br>Antenatal|261600~716|Phenylketonuria|1-5 / 10 000|Autosomal recessive|Infancy|261600~	het
12	103288671	103288671	A	T	PAH	exonic	nonsynonymous SNV	ENSG00000171759	rs75193786	ENSG00000171759:ENST00000553106:exon3:c.T194A:p.I65N,ENSG00000171759:ENST00000307000:exon4:c.T179A:p.I60N,ENSG00000171759:ENST00000546844:exon4:c.T194A:p.I65N,ENSG00000171759:ENST00000551337:exon4:c.T194A:p.I65N	PAH:NM_000277:exon3:c.T194A:p.I65N	clinvar: not provided	InterVar: Uncertain significance PVS1=0 PS=[0, 0, 0, 0, 0] PM=[1, 1, 0, 0, 0, 0, 0] PP=[0, 0, 1, 0, 0, 0] BA1=0 BS=[0, 0, 0, 0, 0] BP=[0, 0, 0, 0, 0, 0, 0, 0]	.	.	.	6.652	32	0.0	6.17	.	.	.	ACT domain	PAH:uc001tjq.1:exon3:c.T194A:p.I65N,PAH:uc010swc.1:exon3:c.T194A:p.I65N	.	0.982	AFR:.,AMR:.,EAS:.,FIN:.,NFE:.,OTH:.,ASJ:.	612349	261600;	2209;716;	2209|Maternal phenylketonuria|Unknown|Autosomal recessive|Neonatal<br>Antenatal|261600~716|Phenylketonuria|1-5 / 10 000|Autosomal recessive|Infancy|261600~	het
12	103288675	103288675	G	T	PAH	exonic	nonsynonymous SNV	ENSG00000171759	rs199475569	ENSG00000171759:ENST00000553106:exon3:c.C190A:p.H64N,ENSG00000171759:ENST00000307000:exon4:c.C175A:p.H59N,ENSG00000171759:ENST00000546844:exon4:c.C190A:p.H64N,ENSG00000171759:ENST00000551337:exon4:c.C190A:p.H64N	PAH:NM_000277:exon3:c.C190A:p.H64N	clinvar: not provided	InterVar: Uncertain significance PVS1=0 PS=[0, 0, 0, 0, 0] PM=[1, 1, 0, 0, 0, 0, 0] PP=[0, 0, 1, 0, 0, 0] BA1=0 BS=[0, 0, 0, 0, 0] BP=[0, 0, 0, 0, 0, 0, 0, 0]	.	.	.	6.296	29.1	0.001	6.17	.	.	.	ACT domain	PAH:uc001tjq.1:exon3:c.C190A:p.H64N,PAH:uc010swc.1:exon3:c.C190A:p.H64N	.	1.096	AFR:.,AMR:.,EAS:.,FIN:.,NFE:.,OTH:.,ASJ:.	612349	261600;	2209;716;	2209|Maternal phenylketonuria|Unknown|Autosomal recessive|Neonatal<br>Antenatal|261600~716|Phenylketonuria|1-5 / 10 000|Autosomal recessive|Infancy|261600~	het
12	103288678	103288678	T	G	PAH	exonic	nonsynonymous SNV	ENSG00000171759	rs199475568	ENSG00000171759:ENST00000553106:exon3:c.A187C:p.T63P,ENSG00000171759:ENST00000307000:exon4:c.A172C:p.T58P,ENSG00000171759:ENST00000546844:exon4:c.A187C:p.T63P,ENSG00000171759:ENST00000551337:exon4:c.A187C:p.T63P	PAH:NM_000277:exon3:c.A187C:p.T63P	clinvar: not provided	InterVar: Uncertain significance PVS1=0 PS=[0, 0, 0, 0, 0] PM=[1, 1, 0, 0, 0, 0, 0] PP=[0, 0, 1, 0, 0, 0] BA1=0 BS=[0, 0, 0, 0, 0] BP=[0, 0, 0, 0, 0, 0, 0, 0]	.	.	.	4.691	24.6	0.219	6.17	.	.	.	ACT domain	PAH:uc001tjq.1:exon3:c.A187C:p.T63P,PAH:uc010swc.1:exon3:c.A187C:p.T63P	.	1.116	AFR:.,AMR:.,EAS:.,FIN:.,NFE:.,OTH:.,ASJ:.	612349	261600;	2209;716;	2209|Maternal phenylketonuria|Unknown|Autosomal recessive|Neonatal<br>Antenatal|261600~716|Phenylketonuria|1-5 / 10 000|Autosomal recessive|Infancy|261600~	het
12	103288681	103288681	G	C	PAH	exonic	nonsynonymous SNV	ENSG00000171759	.	ENSG00000171759:ENST00000553106:exon3:c.C184G:p.L62V,ENSG00000171759:ENST00000307000:exon4:c.C169G:p.L57V,ENSG00000171759:ENST00000546844:exon4:c.C184G:p.L62V,ENSG00000171759:ENST00000551337:exon4:c.C184G:p.L62V	PAH:NM_000277:exon3:c.C184G:p.L62V	clinvar: UNK	InterVar: Uncertain significance PVS1=0 PS=[0, 0, 0, 0, 0] PM=[1, 1, 0, 0, 0, 0, 0] PP=[0, 0, 1, 0, 0, 0] BA1=0 BS=[0, 0, 0, 0, 0] BP=[0, 0, 0, 0, 0, 0, 0, 0]	.	.	.	3.580	23.2	0.347	5.28	.	.	.	ACT domain	PAH:uc001tjq.1:exon3:c.C184G:p.L62V,PAH:uc010swc.1:exon3:c.C184G:p.L62V	.	1.003	AFR:.,AMR:.,EAS:.,FIN:.,NFE:.,OTH:.,ASJ:.	612349	261600;	2209;716;	2209|Maternal phenylketonuria|Unknown|Autosomal recessive|Neonatal<br>Antenatal|261600~716|Phenylketonuria|1-5 / 10 000|Autosomal recessive|Infancy|261600~	het
12	103288689	103288689	T	A	PAH	exonic	nonsynonymous SNV	ENSG00000171759	.	ENSG00000171759:ENST00000553106:exon3:c.A176T:p.D59V,ENSG00000171759:ENST00000307000:exon4:c.A161T:p.D54V,ENSG00000171759:ENST00000546844:exon4:c.A176T:p.D59V,ENSG00000171759:ENST00000551337:exon4:c.A176T:p.D59V	PAH:NM_000277:exon3:c.A176T:p.D59V	clinvar: UNK	InterVar: Uncertain significance PVS1=0 PS=[0, 0, 0, 0, 0] PM=[1, 1, 0, 0, 0, 0, 0] PP=[0, 0, 1, 0, 0, 0] BA1=0 BS=[0, 0, 0, 0, 0] BP=[0, 0, 0, 0, 0, 0, 0, 0]	.	.	.	2.451	19.15	0.07	3.8	.	.	.	ACT domain	PAH:uc001tjq.1:exon3:c.A176T:p.D59V,PAH:uc010swc.1:exon3:c.A176T:p.D59V	.	0.890	AFR:.,AMR:.,EAS:.,FIN:.,NFE:.,OTH:.,ASJ:.	612349	261600;	2209;716;	2209|Maternal phenylketonuria|Unknown|Autosomal recessive|Neonatal<br>Antenatal|261600~716|Phenylketonuria|1-5 / 10 000|Autosomal recessive|Infancy|261600~	het
12	103288689	103288689	T	C	PAH	exonic	nonsynonymous SNV	ENSG00000171759	rs199475672	ENSG00000171759:ENST00000553106:exon3:c.A176G:p.D59G,ENSG00000171759:ENST00000307000:exon4:c.A161G:p.D54G,ENSG00000171759:ENST00000546844:exon4:c.A176G:p.D59G,ENSG00000171759:ENST00000551337:exon4:c.A176G:p.D59G	PAH:NM_000277:exon3:c.A176G:p.D59G	clinvar: not provided	InterVar: Uncertain significance PVS1=0 PS=[0, 0, 0, 0, 0] PM=[1, 1, 0, 0, 0, 0, 0] PP=[0, 0, 0, 0, 0, 0] BA1=0 BS=[0, 0, 0, 0, 0] BP=[0, 0, 0, 0, 0, 0, 0, 0]	.	.	.	1.096	11.19	0.933	3.8	.	.	.	ACT domain	PAH:uc001tjq.1:exon3:c.A176G:p.D59G,PAH:uc010swc.1:exon3:c.A176G:p.D59G	.	-0.184	AFR:.,AMR:.,EAS:.,FIN:.,NFE:.,OTH:.,ASJ:.	612349	261600;	2209;716;	2209|Maternal phenylketonuria|Unknown|Autosomal recessive|Neonatal<br>Antenatal|261600~716|Phenylketonuria|1-5 / 10 000|Autosomal recessive|Infancy|261600~	het
12	103288696	103288696	C	T	PAH	exonic	nonsynonymous SNV	ENSG00000171759	rs140945592	ENSG00000171759:ENST00000553106:exon3:c.G169A:p.E57K,ENSG00000171759:ENST00000307000:exon4:c.G154A:p.E52K,ENSG00000171759:ENST00000546844:exon4:c.G169A:p.E57K,ENSG00000171759:ENST00000551337:exon4:c.G169A:p.E57K	PAH:NM_000277:exon3:c.G169A:p.E57K	clinvar: Uncertain significance	InterVar: Uncertain significance PVS1=0 PS=[0, 0, 0, 0, 0] PM=[1, 1, 0, 0, 0, 0, 0] PP=[0, 0, 1, 0, 0, 0] BA1=0 BS=[0, 0, 0, 0, 0] BP=[0, 0, 0, 0, 0, 0, 0, 0]	3.23e-05	7.7e-05	.	3.285	22.8	0.321	6.17	.	0.9996	0.844	ACT domain	PAH:uc001tjq.1:exon3:c.G169A:p.E57K,PAH:uc010swc.1:exon3:c.G169A:p.E57K	.	0.939	AFR:0,AMR:0,EAS:0,FIN:0,NFE:6.662e-05,OTH:0,ASJ:0	612349	261600;	2209;716;	2209|Maternal phenylketonuria|Unknown|Autosomal recessive|Neonatal<br>Antenatal|261600~716|Phenylketonuria|1-5 / 10 000|Autosomal recessive|Infancy|261600~	het
12	103288698	103288698	T	C	PAH	splicing	.	ENSG00000171759	.	.	.	clinvar: UNK	InterVar: Pathogenic PVS1=1 PS=[0, 0, 0, 0, 0] PM=[0, 1, 0, 0, 0, 0, 0] PP=[0, 0, 1, 0, 0, 0] BA1=0 BS=[0, 0, 0, 0, 0] BP=[0, 0, 0, 0, 0, 0, 0, 0]	.	.	.	4.440	24.2	.	6.17	.	1.0000	0.932	.	.	.	.	AFR:.,AMR:.,EAS:.,FIN:.,NFE:.,OTH:.,ASJ:.	612349	261600;	2209;716;	2209|Maternal phenylketonuria|Unknown|Autosomal recessive|Neonatal<br>Antenatal|261600~716|Phenylketonuria|1-5 / 10 000|Autosomal recessive|Infancy|261600~	het
12	103306550	103306550	A	G	PAH	intronic	.	ENSG00000171759	rs17842947	.	.	clinvar: Benign|not provided	InterVar: Benign PVS1=0 PS=[0, 0, 0, 0, 0] PM=[0, 0, 0, 0, 0, 0, 0] PP=[0, 0, 0, 0, 0, 0] BA1=1 BS=[1, 0, 0, 0, 0] BP=[0, 0, 0, 0, 0, 1, 0, 0]	0.1901	0.2069	0.216853	.	.	.	.	.	.	.	.	.	.	.	AFR:0.2900,AMR:0.4031,EAS:0.0727,FIN:0.0973,NFE:0.1571,OTH:0.1575,ASJ:0.1722	612349	261600;	2209;716;	2209|Maternal phenylketonuria|Unknown|Autosomal recessive|Neonatal<br>Antenatal|261600~716|Phenylketonuria|1-5 / 10 000|Autosomal recessive|Infancy|261600~	het
12	103306564	103306564	C	A	PAH	intronic	.	ENSG00000171759	rs62507288	.	.	clinvar: not provided	InterVar: Uncertain significance PVS1=0 PS=[0, 0, 0, 0, 0] PM=[0, 1, 0, 0, 0, 0, 0] PP=[0, 0, 1, 0, 0, 0] BA1=0 BS=[0, 0, 0, 0, 0] BP=[0, 0, 0, 0, 0, 0, 0, 0]	.	.	.	.	.	.	.	.	0.9923	0.836	.	.	.	.	AFR:.,AMR:.,EAS:.,FIN:.,NFE:.,OTH:.,ASJ:.	612349	261600;	2209;716;	2209|Maternal phenylketonuria|Unknown|Autosomal recessive|Neonatal<br>Antenatal|261600~716|Phenylketonuria|1-5 / 10 000|Autosomal recessive|Infancy|261600~	het
12	103306564	103306564	C	T	PAH	intronic	.	ENSG00000171759	rs62507288	.	.	clinvar: not provided	InterVar: Uncertain significance PVS1=0 PS=[0, 0, 0, 0, 0] PM=[0, 1, 0, 0, 0, 0, 0] PP=[0, 0, 1, 0, 0, 0] BA1=0 BS=[0, 0, 0, 0, 0] BP=[0, 0, 0, 0, 0, 0, 0, 0]	.	.	.	.	.	.	.	.	0.9989	0.916	.	.	.	.	AFR:.,AMR:.,EAS:.,FIN:.,NFE:.,OTH:.,ASJ:.	612349	261600;	2209;716;	2209|Maternal phenylketonuria|Unknown|Autosomal recessive|Neonatal<br>Antenatal|261600~716|Phenylketonuria|1-5 / 10 000|Autosomal recessive|Infancy|261600~	het
12	103306568	103306568	C	T	PAH	splicing	.	ENSG00000171759	rs62514898	.	.	clinvar: not provided|Likely pathogenic	InterVar: Pathogenic PVS1=1 PS=[0, 0, 0, 0, 0] PM=[0, 1, 0, 0, 0, 0, 0] PP=[0, 0, 1, 0, 1, 0] BA1=0 BS=[0, 0, 0, 0, 0] BP=[0, 0, 0, 0, 0, 0, 0, 0]	.	.	.	5.156	25.4	.	5.46	.	1.0000	0.93	.	.	.	.	AFR:.,AMR:.,EAS:.,FIN:.,NFE:.,OTH:.,ASJ:.	612349	261600;	2209;716;	2209|Maternal phenylketonuria|Unknown|Autosomal recessive|Neonatal<br>Antenatal|261600~716|Phenylketonuria|1-5 / 10 000|Autosomal recessive|Infancy|261600~	het
12	103306572	103306572	A	-	PAH	exonic	frameshift deletion	ENSG00000171759	rs199475566	ENSG00000171759:ENST00000553106:exon2:c.165delT:p.F55fs,ENSG00000171759:ENST00000307000:exon3:c.150delT:p.F50fs,ENSG00000171759:ENST00000546844:exon3:c.165delT:p.F55fs,ENSG00000171759:ENST00000551337:exon3:c.165delT:p.F55fs	PAH:NM_000277:exon2:c.165delT:p.F55fs	clinvar: other|Pathogenic	InterVar: Pathogenic PVS1=1 PS=[0, 0, 0, 0, 0] PM=[0, 1, 0, 0, 0, 0, 0] PP=[0, 0, 0, 0, 1, 0] BA1=0 BS=[0, 0, 0, 0, 0] BP=[0, 0, 0, 0, 0, 0, 0, 0]	.	.	.	.	.	.	.	.	.	.	.	PAH:uc001tjq.1:exon2:c.165delT:p.F55fs,PAH:uc010swc.1:exon2:c.165delT:p.F55fs	.	.	AFR:.,AMR:.,EAS:.,FIN:.,NFE:.,OTH:.,ASJ:.	612349	261600;	2209;716;	2209|Maternal phenylketonuria|Unknown|Autosomal recessive|Neonatal<br>Antenatal|261600~716|Phenylketonuria|1-5 / 10 000|Autosomal recessive|Infancy|261600~	het
12	103306573	103306573	A	G	PAH	exonic	nonsynonymous SNV	ENSG00000171759	rs281865438	ENSG00000171759:ENST00000553106:exon2:c.T164C:p.F55S,ENSG00000171759:ENST00000307000:exon3:c.T149C:p.F50S,ENSG00000171759:ENST00000546844:exon3:c.T164C:p.F55S,ENSG00000171759:ENST00000551337:exon3:c.T164C:p.F55S	PAH:NM_000277:exon2:c.T164C:p.F55S	clinvar: Likely pathogenic	InterVar: Likely pathogenic PVS1=0 PS=[0, 0, 0, 0, 0] PM=[1, 1, 0, 0, 0, 0, 0] PP=[0, 0, 1, 0, 1, 0] BA1=0 BS=[0, 0, 0, 0, 0] BP=[0, 0, 0, 0, 0, 0, 0, 0]	.	.	.	6.363	29.4	0.0	5.46	.	.	.	ACT domain	PAH:uc001tjq.1:exon2:c.T164C:p.F55S,PAH:uc010swc.1:exon2:c.T164C:p.F55S	.	0.980	AFR:.,AMR:.,EAS:.,FIN:.,NFE:.,OTH:.,ASJ:.	612349	261600;	2209;716;	2209|Maternal phenylketonuria|Unknown|Autosomal recessive|Neonatal<br>Antenatal|261600~716|Phenylketonuria|1-5 / 10 000|Autosomal recessive|Infancy|261600~	het
12	103306579	103306579	C	T	PAH	exonic	nonsynonymous SNV	ENSG00000171759	rs118092776	ENSG00000171759:ENST00000553106:exon2:c.G158A:p.R53H,ENSG00000171759:ENST00000307000:exon3:c.G143A:p.R48H,ENSG00000171759:ENST00000546844:exon3:c.G158A:p.R53H,ENSG00000171759:ENST00000551337:exon3:c.G158A:p.R53H	PAH:NM_000277:exon2:c.G158A:p.R53H	clinvar: not provided|Uncertain significance	InterVar: Uncertain significance PVS1=0 PS=[0, 0, 0, 0, 0] PM=[1, 0, 0, 0, 0, 0, 0] PP=[0, 0, 1, 0, 0, 0] BA1=0 BS=[1, 0, 0, 0, 0] BP=[0, 0, 0, 0, 0, 0, 0, 0]	0.0011	0.0006	0.00299521	5.666	26.7	0.007	5.46	.	.	.	ACT domain	PAH:uc001tjq.1:exon2:c.G158A:p.R53H,PAH:uc010swc.1:exon2:c.G158A:p.R53H	.	0.739	AFR:0.0002,AMR:0,EAS:0.0130,FIN:0.0003,NFE:0.0006,OTH:0.0010,ASJ:0	612349	261600;	2209;716;	2209|Maternal phenylketonuria|Unknown|Autosomal recessive|Neonatal<br>Antenatal|261600~716|Phenylketonuria|1-5 / 10 000|Autosomal recessive|Infancy|261600~	het
12	103306582	103306582	A	-	PAH	exonic	frameshift deletion	ENSG00000171759	rs281865165	ENSG00000171759:ENST00000553106:exon2:c.155delT:p.L52fs,ENSG00000171759:ENST00000307000:exon3:c.140delT:p.L47fs,ENSG00000171759:ENST00000546844:exon3:c.155delT:p.L52fs,ENSG00000171759:ENST00000551337:exon3:c.155delT:p.L52fs	PAH:NM_000277:exon2:c.155delT:p.L52fs	clinvar: not provided	InterVar: Likely pathogenic PVS1=1 PS=[0, 0, 0, 0, 0] PM=[0, 1, 0, 0, 0, 0, 0] PP=[0, 0, 0, 0, 0, 0] BA1=0 BS=[0, 0, 0, 0, 0] BP=[0, 0, 0, 0, 0, 0, 0, 0]	.	.	.	.	.	.	.	.	.	.	.	PAH:uc001tjq.1:exon2:c.155delT:p.L52fs,PAH:uc010swc.1:exon2:c.155delT:p.L52fs	.	.	AFR:.,AMR:.,EAS:.,FIN:.,NFE:.,OTH:.,ASJ:.	612349	261600;	2209;716;	2209|Maternal phenylketonuria|Unknown|Autosomal recessive|Neonatal<br>Antenatal|261600~716|Phenylketonuria|1-5 / 10 000|Autosomal recessive|Infancy|261600~	het
12	103306594	103306594	A	G	PAH	exonic	nonsynonymous SNV	ENSG00000171759	rs5030841	ENSG00000171759:ENST00000553106:exon2:c.T143C:p.L48S,ENSG00000171759:ENST00000307000:exon3:c.T128C:p.L43S,ENSG00000171759:ENST00000546844:exon3:c.T143C:p.L48S,ENSG00000171759:ENST00000551337:exon3:c.T143C:p.L48S	PAH:NM_000277:exon2:c.T143C:p.L48S	clinvar: Pathogenic|Pathogenic	InterVar: Likely pathogenic PVS1=0 PS=[0, 0, 0, 0, 0] PM=[1, 1, 0, 0, 0, 0, 0] PP=[0, 0, 1, 0, 1, 0] BA1=0 BS=[0, 0, 0, 0, 0] BP=[0, 0, 0, 0, 0, 0, 0, 0]	0.0002	7.7e-05	.	5.979	27.8	0.0	5.46	.	.	.	ACT domain	PAH:uc001tjq.1:exon2:c.T143C:p.L48S,PAH:uc010swc.1:exon2:c.T143C:p.L48S	.	0.926	AFR:0.0001,AMR:0,EAS:0,FIN:0,NFE:0.0003,OTH:0,ASJ:0	612349	261600;	2209;716;	2209|Maternal phenylketonuria|Unknown|Autosomal recessive|Neonatal<br>Antenatal|261600~716|Phenylketonuria|1-5 / 10 000|Autosomal recessive|Infancy|261600~	het
12	103306600	103306600	C	-	PAH	exonic	frameshift deletion	ENSG00000171759	rs199475591	ENSG00000171759:ENST00000553106:exon2:c.137delG:p.G46fs,ENSG00000171759:ENST00000307000:exon3:c.122delG:p.G41fs,ENSG00000171759:ENST00000546844:exon3:c.137delG:p.G46fs,ENSG00000171759:ENST00000551337:exon3:c.137delG:p.G46fs	PAH:NM_000277:exon2:c.137delG:p.G46fs	clinvar: not provided	InterVar: Likely pathogenic PVS1=1 PS=[0, 0, 0, 0, 0] PM=[0, 1, 0, 0, 0, 0, 0] PP=[0, 0, 0, 0, 0, 0] BA1=0 BS=[0, 0, 0, 0, 0] BP=[0, 0, 0, 0, 0, 0, 0, 0]	.	.	.	.	.	.	.	.	.	.	.	PAH:uc001tjq.1:exon2:c.137delG:p.G46fs,PAH:uc010swc.1:exon2:c.137delG:p.G46fs	.	.	AFR:.,AMR:.,EAS:.,FIN:.,NFE:.,OTH:.,ASJ:.	612349	261600;	2209;716;	2209|Maternal phenylketonuria|Unknown|Autosomal recessive|Neonatal<br>Antenatal|261600~716|Phenylketonuria|1-5 / 10 000|Autosomal recessive|Infancy|261600~	het
12	103306601	103306601	C	G	PAH	exonic	nonsynonymous SNV	ENSG00000171759	.	ENSG00000171759:ENST00000553106:exon2:c.G136C:p.G46R,ENSG00000171759:ENST00000307000:exon3:c.G121C:p.G41R,ENSG00000171759:ENST00000546844:exon3:c.G136C:p.G46R,ENSG00000171759:ENST00000551337:exon3:c.G136C:p.G46R	PAH:NM_000277:exon2:c.G136C:p.G46R	clinvar: UNK	InterVar: Uncertain significance PVS1=0 PS=[0, 0, 0, 0, 0] PM=[1, 1, 0, 0, 0, 0, 0] PP=[0, 0, 1, 0, 0, 0] BA1=0 BS=[0, 0, 0, 0, 0] BP=[0, 0, 0, 0, 0, 0, 0, 0]	.	.	.	6.493	31	0.002	5.46	.	.	.	ACT domain	PAH:uc001tjq.1:exon2:c.G136C:p.G46R,PAH:uc010swc.1:exon2:c.G136C:p.G46R	.	0.934	AFR:.,AMR:.,EAS:.,FIN:.,NFE:.,OTH:.,ASJ:.	612349	261600;	2209;716;	2209|Maternal phenylketonuria|Unknown|Autosomal recessive|Neonatal<br>Antenatal|261600~716|Phenylketonuria|1-5 / 10 000|Autosomal recessive|Infancy|261600~	het
12	103306610	103306610	C	A	PAH	exonic	stopgain	ENSG00000171759	.	ENSG00000171759:ENST00000553106:exon2:c.G127T:p.E43X,ENSG00000171759:ENST00000307000:exon3:c.G112T:p.E38X,ENSG00000171759:ENST00000546844:exon3:c.G127T:p.E43X,ENSG00000171759:ENST00000551337:exon3:c.G127T:p.E43X	PAH:NM_000277:exon2:c.G127T:p.E43X	clinvar: UNK	InterVar: Pathogenic PVS1=1 PS=[0, 0, 0, 0, 0] PM=[0, 1, 0, 0, 0, 0, 0] PP=[0, 0, 1, 0, 0, 0] BA1=0 BS=[0, 0, 0, 0, 0] BP=[0, 0, 0, 0, 0, 0, 0, 0]	.	.	.	11.483	37	.	5.46	.	.	.	ACT domain	PAH:uc001tjq.1:exon2:c.G127T:p.E43X,PAH:uc010swc.1:exon2:c.G127T:p.E43X	.	.	AFR:.,AMR:.,EAS:.,FIN:.,NFE:.,OTH:.,ASJ:.	612349	261600;	2209;716;	2209|Maternal phenylketonuria|Unknown|Autosomal recessive|Neonatal<br>Antenatal|261600~716|Phenylketonuria|1-5 / 10 000|Autosomal recessive|Infancy|261600~	het
12	103306612	103306612	T	A	PAH	exonic	nonsynonymous SNV	ENSG00000171759	rs62635346	ENSG00000171759:ENST00000553106:exon2:c.A125T:p.K42I,ENSG00000171759:ENST00000307000:exon3:c.A110T:p.K37I,ENSG00000171759:ENST00000546844:exon3:c.A125T:p.K42I,ENSG00000171759:ENST00000551337:exon3:c.A125T:p.K42I	PAH:NM_000277:exon2:c.A125T:p.K42I	clinvar: not provided	InterVar: Uncertain significance PVS1=0 PS=[0, 0, 0, 0, 0] PM=[1, 1, 0, 0, 0, 0, 0] PP=[0, 0, 1, 0, 0, 0] BA1=0 BS=[0, 0, 0, 0, 0] BP=[0, 0, 0, 0, 0, 0, 0, 0]	.	.	.	4.837	24.8	0.002	5.46	.	.	.	ACT domain	PAH:uc001tjq.1:exon2:c.A125T:p.K42I,PAH:uc010swc.1:exon2:c.A125T:p.K42I	.	1.087	AFR:.,AMR:.,EAS:.,FIN:.,NFE:.,OTH:.,ASJ:.	612349	261600;	2209;716;	2209|Maternal phenylketonuria|Unknown|Autosomal recessive|Neonatal<br>Antenatal|261600~716|Phenylketonuria|1-5 / 10 000|Autosomal recessive|Infancy|261600~	het
12	103306625	103306625	-	C	PAH	exonic	frameshift insertion	ENSG00000171759	rs199475674	ENSG00000171759:ENST00000553106:exon2:c.111dupG:p.I38fs,ENSG00000171759:ENST00000307000:exon3:c.96dupG:p.I33fs,ENSG00000171759:ENST00000546844:exon3:c.111dupG:p.I38fs,ENSG00000171759:ENST00000551337:exon3:c.111dupG:p.I38fs	PAH:NM_000277:exon2:c.111dupG:p.I38fs	clinvar: not provided	InterVar: Likely pathogenic PVS1=1 PS=[0, 0, 0, 0, 0] PM=[0, 1, 0, 0, 0, 0, 0] PP=[0, 0, 0, 0, 0, 0] BA1=0 BS=[0, 0, 0, 0, 0] BP=[0, 0, 0, 0, 0, 0, 0, 0]	.	.	.	.	.	.	.	.	.	.	.	PAH:uc001tjq.1:exon2:c.111dupG:p.I38fs,PAH:uc010swc.1:exon2:c.111dupG:p.I38fs	.	.	AFR:.,AMR:.,EAS:.,FIN:.,NFE:.,OTH:.,ASJ:.	612349	261600;	2209;716;	2209|Maternal phenylketonuria|Unknown|Autosomal recessive|Neonatal<br>Antenatal|261600~716|Phenylketonuria|1-5 / 10 000|Autosomal recessive|Infancy|261600~	het
12	103306627	103306627	A	G	PAH	exonic	nonsynonymous SNV	ENSG00000171759	.	ENSG00000171759:ENST00000553106:exon2:c.T110C:p.L37P,ENSG00000171759:ENST00000307000:exon3:c.T95C:p.L32P,ENSG00000171759:ENST00000546844:exon3:c.T110C:p.L37P,ENSG00000171759:ENST00000551337:exon3:c.T110C:p.L37P	PAH:NM_000277:exon2:c.T110C:p.L37P	clinvar: Likely pathogenic	InterVar: Likely pathogenic PVS1=0 PS=[0, 0, 0, 0, 0] PM=[1, 1, 0, 0, 0, 0, 0] PP=[0, 0, 1, 0, 1, 0] BA1=0 BS=[0, 0, 0, 0, 0] BP=[0, 0, 0, 0, 0, 0, 0, 0]	.	.	.	6.011	27.9	0.001	5.46	.	.	.	ACT domain	PAH:uc001tjq.1:exon2:c.T110C:p.L37P,PAH:uc010swc.1:exon2:c.T110C:p.L37P	.	1.020	AFR:.,AMR:.,EAS:.,FIN:.,NFE:.,OTH:.,ASJ:.	612349	261600;	2209;716;	2209|Maternal phenylketonuria|Unknown|Autosomal recessive|Neonatal<br>Antenatal|261600~716|Phenylketonuria|1-5 / 10 000|Autosomal recessive|Infancy|261600~	het
12	103310849	103310849	C	G	PAH	exonic	nonsynonymous SNV	ENSG00000171759	rs199475688	ENSG00000171759:ENST00000553106:exon1:c.G60C:p.Q20H,ENSG00000171759:ENST00000546844:exon2:c.G60C:p.Q20H,ENSG00000171759:ENST00000551337:exon2:c.G60C:p.Q20H	PAH:NM_000277:exon1:c.G60C:p.Q20H	clinvar: not provided	InterVar: Uncertain significance PVS1=0 PS=[0, 0, 0, 0, 0] PM=[0, 1, 0, 0, 0, 0, 0] PP=[0, 0, 1, 0, 0, 0] BA1=0 BS=[0, 0, 0, 0, 0] BP=[0, 0, 0, 0, 0, 0, 0, 0]	.	.	.	2.639	20.4	0.034	5.2	.	1.0000	0.994	.	PAH:uc001tjq.1:exon1:c.G60C:p.Q20H,PAH:uc010swc.1:exon1:c.G60C:p.Q20H	.	0.823	AFR:.,AMR:.,EAS:.,FIN:.,NFE:.,OTH:.,ASJ:.	612349	261600;	2209;716;	2209|Maternal phenylketonuria|Unknown|Autosomal recessive|Neonatal<br>Antenatal|261600~716|Phenylketonuria|1-5 / 10 000|Autosomal recessive|Infancy|261600~	het
12	103310850	103310850	T	A	PAH	exonic	nonsynonymous SNV	ENSG00000171759	rs199475662	ENSG00000171759:ENST00000553106:exon1:c.A59T:p.Q20L,ENSG00000171759:ENST00000546844:exon2:c.A59T:p.Q20L,ENSG00000171759:ENST00000551337:exon2:c.A59T:p.Q20L	PAH:NM_000277:exon1:c.A59T:p.Q20L	clinvar: not provided	InterVar: Uncertain significance PVS1=0 PS=[0, 0, 0, 0, 0] PM=[0, 1, 0, 0, 0, 0, 0] PP=[0, 0, 1, 0, 0, 0] BA1=0 BS=[0, 0, 0, 0, 0] BP=[0, 0, 0, 0, 0, 0, 0, 0]	.	.	.	2.060	16.60	0.188	2.81	.	0.5648	0.572	.	PAH:uc001tjq.1:exon1:c.A59T:p.Q20L,PAH:uc010swc.1:exon1:c.A59T:p.Q20L	.	0.388	AFR:.,AMR:.,EAS:.,FIN:.,NFE:.,OTH:.,ASJ:.	612349	261600;	2209;716;	2209|Maternal phenylketonuria|Unknown|Autosomal recessive|Neonatal<br>Antenatal|261600~716|Phenylketonuria|1-5 / 10 000|Autosomal recessive|Infancy|261600~	het
12	103310851	103310851	G	A	PAH	exonic	stopgain	ENSG00000171759	rs199475585	ENSG00000171759:ENST00000553106:exon1:c.C58T:p.Q20X,ENSG00000171759:ENST00000546844:exon2:c.C58T:p.Q20X,ENSG00000171759:ENST00000551337:exon2:c.C58T:p.Q20X	PAH:NM_000277:exon1:c.C58T:p.Q20X	clinvar: not provided|Likely pathogenic	InterVar: Uncertain significance PVS1=0 PS=[0, 0, 0, 0, 0] PM=[0, 1, 0, 0, 0, 0, 0] PP=[0, 0, 1, 0, 1, 0] BA1=0 BS=[0, 0, 0, 0, 0] BP=[0, 0, 0, 0, 0, 0, 0, 0]	.	.	.	10.440	36	.	5.2	.	0.9987	0.87	.	PAH:uc001tjq.1:exon1:c.C58T:p.Q20X,PAH:uc010swc.1:exon1:c.C58T:p.Q20X	.	.	AFR:.,AMR:.,EAS:.,FIN:.,NFE:.,OTH:.,ASJ:.	612349	261600;	2209;716;	2209|Maternal phenylketonuria|Unknown|Autosomal recessive|Neonatal<br>Antenatal|261600~716|Phenylketonuria|1-5 / 10 000|Autosomal recessive|Infancy|261600~	het
12	103310861	103310862	AG	-	PAH	exonic	frameshift deletion	ENSG00000171759	rs62642906	ENSG00000171759:ENST00000553106:exon1:c.47_48del:p.S16fs,ENSG00000171759:ENST00000546844:exon2:c.47_48del:p.S16fs,ENSG00000171759:ENST00000551337:exon2:c.47_48del:p.S16fs	PAH:NM_000277:exon1:c.47_48del:p.S16fs	clinvar: not provided|other	InterVar: Uncertain significance PVS1=0 PS=[0, 0, 0, 0, 0] PM=[0, 1, 0, 0, 0, 0, 0] PP=[0, 0, 0, 0, 0, 0] BA1=0 BS=[0, 0, 0, 0, 0] BP=[0, 0, 0, 0, 0, 0, 0, 0]	.	.	.	.	.	.	.	.	.	.	.	PAH:uc001tjq.1:exon1:c.47_48del:p.S16fs,PAH:uc010swc.1:exon1:c.47_48del:p.S16fs	.	.	AFR:.,AMR:.,EAS:.,FIN:.,NFE:.,OTH:.,ASJ:.	612349	261600;	2209;716;	2209|Maternal phenylketonuria|Unknown|Autosomal recessive|Neonatal<br>Antenatal|261600~716|Phenylketonuria|1-5 / 10 000|Autosomal recessive|Infancy|261600~	het
12	103310863	103310863	A	G	PAH	exonic	nonsynonymous SNV	ENSG00000171759	rs62642946	ENSG00000171759:ENST00000553106:exon1:c.T46C:p.S16P,ENSG00000171759:ENST00000546844:exon2:c.T46C:p.S16P,ENSG00000171759:ENST00000551337:exon2:c.T46C:p.S16P	PAH:NM_000277:exon1:c.T46C:p.S16P	clinvar: not provided	InterVar: Uncertain significance PVS1=0 PS=[0, 0, 0, 0, 0] PM=[0, 1, 0, 0, 0, 0, 0] PP=[0, 0, 1, 0, 0, 0] BA1=0 BS=[0, 0, 0, 0, 0] BP=[0, 0, 0, 0, 0, 0, 0, 0]	.	.	.	0.910	10.13	0.097	4.05	.	.	.	.	PAH:uc001tjq.1:exon1:c.T46C:p.S16P,PAH:uc010swc.1:exon1:c.T46C:p.S16P	.	0.668	AFR:.,AMR:.,EAS:.,FIN:.,NFE:.,OTH:.,ASJ:.	612349	261600;	2209;716;	2209|Maternal phenylketonuria|Unknown|Autosomal recessive|Neonatal<br>Antenatal|261600~716|Phenylketonuria|1-5 / 10 000|Autosomal recessive|Infancy|261600~	het
12	103310906	103310906	C	G	PAH	exonic	nonsynonymous SNV	ENSG00000171759	.	ENSG00000171759:ENST00000553106:exon1:c.G3C:p.M1I,ENSG00000171759:ENST00000546844:exon2:c.G3C:p.M1I,ENSG00000171759:ENST00000551337:exon2:c.G3C:p.M1I	PAH:NM_000277:exon1:c.G3C:p.M1I	clinvar: UNK	InterVar: Uncertain significance PVS1=0 PS=[0, 0, 0, 0, 0] PM=[0, 1, 0, 0, 0, 0, 0] PP=[0, 0, 1, 0, 0, 0] BA1=0 BS=[0, 0, 0, 0, 0] BP=[0, 0, 0, 0, 0, 0, 0, 0]	.	.	.	2.091	16.80	0.036	5.2	.	.	.	.	PAH:uc001tjq.1:exon1:c.G3C:p.M1I,PAH:uc010swc.1:exon1:c.G3C:p.M1I	.	1.023	AFR:.,AMR:.,EAS:.,FIN:.,NFE:.,OTH:.,ASJ:.	612349	261600;	2209;716;	2209|Maternal phenylketonuria|Unknown|Autosomal recessive|Neonatal<br>Antenatal|261600~716|Phenylketonuria|1-5 / 10 000|Autosomal recessive|Infancy|261600~	het
12	103310907	103310907	A	C	PAH	exonic	nonsynonymous SNV	ENSG00000171759	rs62508575	ENSG00000171759:ENST00000553106:exon1:c.T2G:p.M1R,ENSG00000171759:ENST00000546844:exon2:c.T2G:p.M1R,ENSG00000171759:ENST00000551337:exon2:c.T2G:p.M1R	PAH:NM_000277:exon1:c.T2G:p.M1R	clinvar: not provided	InterVar: Uncertain significance PVS1=0 PS=[0, 0, 0, 0, 0] PM=[0, 1, 0, 0, 0, 0, 0] PP=[0, 0, 1, 0, 0, 0] BA1=0 BS=[0, 0, 0, 0, 0] BP=[0, 0, 0, 0, 0, 0, 0, 0]	.	.	.	3.011	22.3	0.003	5.2	.	.	.	.	PAH:uc001tjq.1:exon1:c.T2G:p.M1R,PAH:uc010swc.1:exon1:c.T2G:p.M1R	.	1.031	AFR:.,AMR:.,EAS:.,FIN:.,NFE:.,OTH:.,ASJ:.	612349	261600;	2209;716;	2209|Maternal phenylketonuria|Unknown|Autosomal recessive|Neonatal<br>Antenatal|261600~716|Phenylketonuria|1-5 / 10 000|Autosomal recessive|Infancy|261600~	het
12	103310907	103310907	A	G	PAH	exonic	nonsynonymous SNV	ENSG00000171759	rs62508575	ENSG00000171759:ENST00000553106:exon1:c.T2C:p.M1T,ENSG00000171759:ENST00000546844:exon2:c.T2C:p.M1T,ENSG00000171759:ENST00000551337:exon2:c.T2C:p.M1T	PAH:NM_000277:exon1:c.T2C:p.M1T	clinvar: Pathogenic	InterVar: Uncertain significance PVS1=0 PS=[0, 0, 0, 0, 0] PM=[0, 1, 0, 0, 0, 0, 0] PP=[0, 0, 1, 0, 1, 0] BA1=0 BS=[0, 0, 0, 0, 0] BP=[0, 0, 0, 0, 0, 0, 0, 0]	3.229e-05	7.7e-05	.	2.401	18.83	0.004	5.2	.	.	.	.	PAH:uc001tjq.1:exon1:c.T2C:p.M1T,PAH:uc010swc.1:exon1:c.T2C:p.M1T	.	1.024	AFR:0.0001,AMR:0,EAS:0,FIN:0,NFE:0,OTH:0,ASJ:0	612349	261600;	2209;716;	2209|Maternal phenylketonuria|Unknown|Autosomal recessive|Neonatal<br>Antenatal|261600~716|Phenylketonuria|1-5 / 10 000|Autosomal recessive|Infancy|261600~	het
12	103310908	103310908	T	A	PAH	exonic	nonsynonymous SNV	ENSG00000171759	rs62514891	ENSG00000171759:ENST00000553106:exon1:c.A1T:p.M1L,ENSG00000171759:ENST00000546844:exon2:c.A1T:p.M1L,ENSG00000171759:ENST00000551337:exon2:c.A1T:p.M1L	PAH:NM_000277:exon1:c.A1T:p.M1L	clinvar: not provided	InterVar: Uncertain significance PVS1=0 PS=[0, 0, 0, 0, 0] PM=[0, 1, 0, 0, 0, 0, 0] PP=[0, 0, 1, 0, 0, 0] BA1=0 BS=[0, 0, 0, 0, 0] BP=[0, 0, 0, 0, 0, 0, 0, 0]	.	.	.	0.477	7.250	0.597	5.2	.	.	.	.	PAH:uc001tjq.1:exon1:c.A1T:p.M1L,PAH:uc010swc.1:exon1:c.A1T:p.M1L	.	0.903	AFR:.,AMR:.,EAS:.,FIN:.,NFE:.,OTH:.,ASJ:.	612349	261600;	2209;716;	2209|Maternal phenylketonuria|Unknown|Autosomal recessive|Neonatal<br>Antenatal|261600~716|Phenylketonuria|1-5 / 10 000|Autosomal recessive|Infancy|261600~	het
12	103310908	103310908	T	C	PAH	exonic	nonsynonymous SNV	ENSG00000171759	rs62514891	ENSG00000171759:ENST00000553106:exon1:c.A1G:p.M1V,ENSG00000171759:ENST00000546844:exon2:c.A1G:p.M1V,ENSG00000171759:ENST00000551337:exon2:c.A1G:p.M1V	PAH:NM_000277:exon1:c.A1G:p.M1V	clinvar: other|Pathogenic|not provided	InterVar: Uncertain significance PVS1=0 PS=[0, 0, 0, 0, 0] PM=[0, 1, 0, 0, 0, 0, 0] PP=[0, 0, 1, 0, 1, 0] BA1=0 BS=[0, 0, 0, 0, 0] BP=[0, 0, 0, 0, 0, 0, 0, 0]	.	.	.	0.871	9.897	0.02	5.2	.	.	.	.	PAH:uc001tjq.1:exon1:c.A1G:p.M1V,PAH:uc010swc.1:exon1:c.A1G:p.M1V	.	1.099	AFR:.,AMR:.,EAS:.,FIN:.,NFE:.,OTH:.,ASJ:.	612349	261600;	2209;716;	2209|Maternal phenylketonuria|Unknown|Autosomal recessive|Neonatal<br>Antenatal|261600~716|Phenylketonuria|1-5 / 10 000|Autosomal recessive|Infancy|261600~	het
12	112884118	112884118	A	G	PTPN11	exonic	nonsynonymous SNV	ENSG00000179295	rs587778635	ENSG00000179295:ENST00000351677:exon2:c.A53G:p.N18S,ENSG00000179295:ENST00000392597:exon2:c.A53G:p.N18S	PTPN11:NM_001330437:exon2:c.A53G:p.N18S,PTPN11:NM_002834:exon2:c.A53G:p.N18S,PTPN11:NM_080601:exon2:c.A53G:p.N18S	clinvar: Uncertain significance|Uncertain significance|Uncertain significance|Uncertain significance	InterVar: Uncertain significance PVS1=0 PS=[0, 0, 0, 0, 0] PM=[1, 1, 0, 0, 0, 0, 0] PP=[0, 0, 0, 0, 0, 0] BA1=0 BS=[0, 0, 0, 0, 0] BP=[0, 0, 0, 0, 0, 0, 0, 0]	.	.	.	3.630	23.2	0.195	5.93	.	.	.	SH2 domain	PTPN11:uc001ttw.1:exon2:c.A53G:p.N18S,PTPN11:uc001ttx.3:exon2:c.A53G:p.N18S	.	-0.510	AFR:.,AMR:.,EAS:.,FIN:.,NFE:.,OTH:.,ASJ:.	176876	151100;156250;163950;607785;	86834;648;2499;500;	86834|Juvenile myelomonocytic leukemia|1-9 / 1 000 000|Not applicable|Childhood<br>Infancy|607785~648|Noonan syndrome|Unknown|Autosomal dominant|Neonatal|163950 605275 609942 610733 611553 613224 613706 615355 616559 616564~2499|Metachondromatosis|<1 / 1 000 000|Autosomal dominant|Childhood|156250~500|Noonan syndrome with multiple lentigines|Unknown|Autosomal dominant|Childhood|151100 611554 6137…	het
12	112888151	112888151	T	C	PTPN11	exonic	nonsynonymous SNV	ENSG00000179295	.	ENSG00000179295:ENST00000351677:exon3:c.T167C:p.I56T,ENSG00000179295:ENST00000392597:exon3:c.T167C:p.I56T	PTPN11:NM_001330437:exon3:c.T167C:p.I56T,PTPN11:NM_002834:exon3:c.T167C:p.I56T,PTPN11:NM_080601:exon3:c.T167C:p.I56T	clinvar: UNK	InterVar: Uncertain significance PVS1=0 PS=[0, 0, 0, 0, 0] PM=[1, 1, 0, 0, 0, 0, 0] PP=[0, 0, 1, 0, 0, 0] BA1=0 BS=[0, 0, 0, 0, 0] BP=[0, 0, 0, 0, 0, 0, 0, 0]	.	.	.	5.598	26.5	0.0	5.63	.	.	.	SH2 domain	PTPN11:uc001ttw.1:exon3:c.T167C:p.I56T,PTPN11:uc001ttx.3:exon3:c.T167C:p.I56T	.	1.020	AFR:.,AMR:.,EAS:.,FIN:.,NFE:.,OTH:.,ASJ:.	176876	151100;156250;163950;607785;	86834;648;2499;500;	86834|Juvenile myelomonocytic leukemia|1-9 / 1 000 000|Not applicable|Childhood<br>Infancy|607785~648|Noonan syndrome|Unknown|Autosomal dominant|Neonatal|163950 605275 609942 610733 611553 613224 613706 615355 616559 616564~2499|Metachondromatosis|<1 / 1 000 000|Autosomal dominant|Childhood|156250~500|Noonan syndrome with multiple lentigines|Unknown|Autosomal dominant|Childhood|151100 611554 6137…	het
12	112888228	112888228	A	G	PTPN11	exonic	nonsynonymous SNV	ENSG00000179295	rs397507515	ENSG00000179295:ENST00000351677:exon3:c.A244G:p.M82V,ENSG00000179295:ENST00000392597:exon3:c.A244G:p.M82V	PTPN11:NM_001330437:exon3:c.A244G:p.M82V,PTPN11:NM_002834:exon3:c.A244G:p.M82V,PTPN11:NM_080601:exon3:c.A244G:p.M82V	clinvar: Uncertain significance	InterVar: Uncertain significance PVS1=0 PS=[0, 0, 0, 0, 0] PM=[1, 1, 0, 0, 0, 0, 0] PP=[0, 0, 1, 0, 0, 0] BA1=0 BS=[0, 0, 0, 0, 0] BP=[0, 0, 0, 0, 0, 0, 0, 0]	.	.	.	3.528	23.1	0.287	5.9	.	.	.	SH2 domain	PTPN11:uc001ttw.1:exon3:c.A244G:p.M82V,PTPN11:uc001ttx.3:exon3:c.A244G:p.M82V	.	0.241	AFR:.,AMR:.,EAS:.,FIN:.,NFE:.,OTH:.,ASJ:.	176876	151100;156250;163950;607785;	86834;648;2499;500;	86834|Juvenile myelomonocytic leukemia|1-9 / 1 000 000|Not applicable|Childhood<br>Infancy|607785~648|Noonan syndrome|Unknown|Autosomal dominant|Neonatal|163950 605275 609942 610733 611553 613224 613706 615355 616559 616564~2499|Metachondromatosis|<1 / 1 000 000|Autosomal dominant|Childhood|156250~500|Noonan syndrome with multiple lentigines|Unknown|Autosomal dominant|Childhood|151100 611554 6137…	het
12	112915678	112915678	G	A	PTPN11	exonic	synonymous SNV	ENSG00000179295	rs576405446	ENSG00000179295:ENST00000351677:exon9:c.G951A:p.K317K,ENSG00000179295:ENST00000392597:exon9:c.G951A:p.K317K	PTPN11:NM_001330437:exon9:c.G951A:p.K317K,PTPN11:NM_002834:exon9:c.G951A:p.K317K,PTPN11:NM_080601:exon9:c.G951A:p.K317K	clinvar: Uncertain significance|Uncertain significance|Uncertain significance	InterVar: Likely benign PVS1=0 PS=[0, 0, 0, 0, 0] PM=[0, 1, 0, 0, 0, 0, 0] PP=[0, 0, 0, 0, 0, 0] BA1=0 BS=[0, 1, 0, 0, 0] BP=[0, 0, 0, 1, 0, 0, 1, 0]	.	.	0.000798722	.	.	.	.	.	.	.	.	PTPN11:uc001ttw.1:exon9:c.G951A:p.K317K,PTPN11:uc001ttx.3:exon9:c.G951A:p.K317K	.	.	AFR:.,AMR:.,EAS:.,FIN:.,NFE:.,OTH:.,ASJ:.	176876	151100;156250;163950;607785;	86834;648;2499;500;	86834|Juvenile myelomonocytic leukemia|1-9 / 1 000 000|Not applicable|Childhood<br>Infancy|607785~648|Noonan syndrome|Unknown|Autosomal dominant|Neonatal|163950 605275 609942 610733 611553 613224 613706 615355 616559 616564~2499|Metachondromatosis|<1 / 1 000 000|Autosomal dominant|Childhood|156250~500|Noonan syndrome with multiple lentigines|Unknown|Autosomal dominant|Childhood|151100 611554 6137…	het
12	112915755	112915755	G	A	PTPN11	exonic	nonsynonymous SNV	ENSG00000179295	rs535800148	ENSG00000179295:ENST00000351677:exon9:c.G1028A:p.R343Q,ENSG00000179295:ENST00000392597:exon9:c.G1028A:p.R343Q	PTPN11:NM_001330437:exon9:c.G1028A:p.R343Q,PTPN11:NM_002834:exon9:c.G1028A:p.R343Q,PTPN11:NM_080601:exon9:c.G1028A:p.R343Q	clinvar: Uncertain significance	InterVar: Uncertain significance PVS1=0 PS=[0, 0, 0, 0, 0] PM=[1, 1, 0, 0, 0, 0, 0] PP=[0, 0, 1, 0, 0, 0] BA1=0 BS=[0, 1, 0, 0, 0] BP=[0, 0, 0, 0, 0, 0, 0, 0]	.	.	0.000599042	2.653	20.5	1.0	5.12	.	.	.	PTP type protein phosphatase|Protein-tyrosine phosphatase-like	PTPN11:uc001ttw.1:exon9:c.G1028A:p.R343Q,PTPN11:uc001ttx.3:exon9:c.G1028A:p.R343Q	.	0.795	AFR:.,AMR:.,EAS:.,FIN:.,NFE:.,OTH:.,ASJ:.	176876	151100;156250;163950;607785;	86834;648;2499;500;	86834|Juvenile myelomonocytic leukemia|1-9 / 1 000 000|Not applicable|Childhood<br>Infancy|607785~648|Noonan syndrome|Unknown|Autosomal dominant|Neonatal|163950 605275 609942 610733 611553 613224 613706 615355 616559 616564~2499|Metachondromatosis|<1 / 1 000 000|Autosomal dominant|Childhood|156250~500|Noonan syndrome with multiple lentigines|Unknown|Autosomal dominant|Childhood|151100 611554 6137…	het
12	112915779	112915779	G	A	PTPN11	exonic	nonsynonymous SNV	ENSG00000179295	rs397507534	ENSG00000179295:ENST00000351677:exon9:c.G1052A:p.R351Q,ENSG00000179295:ENST00000392597:exon9:c.G1052A:p.R351Q	PTPN11:NM_001330437:exon9:c.G1052A:p.R351Q,PTPN11:NM_002834:exon9:c.G1052A:p.R351Q,PTPN11:NM_080601:exon9:c.G1052A:p.R351Q	clinvar: Uncertain significance	InterVar: Uncertain significance PVS1=0 PS=[0, 0, 0, 0, 0] PM=[1, 1, 0, 0, 0, 0, 0] PP=[0, 0, 1, 0, 0, 0] BA1=0 BS=[0, 1, 0, 0, 0] BP=[0, 0, 0, 0, 0, 0, 0, 0]	.	.	0.000399361	4.379	24.1	0.062	6.03	.	.	.	PTP type protein phosphatase|Protein-tyrosine phosphatase-like	PTPN11:uc001ttw.1:exon9:c.G1052A:p.R351Q,PTPN11:uc001ttx.3:exon9:c.G1052A:p.R351Q	.	1.015	AFR:.,AMR:.,EAS:.,FIN:.,NFE:.,OTH:.,ASJ:.	176876	151100;156250;163950;607785;	86834;648;2499;500;	86834|Juvenile myelomonocytic leukemia|1-9 / 1 000 000|Not applicable|Childhood<br>Infancy|607785~648|Noonan syndrome|Unknown|Autosomal dominant|Neonatal|163950 605275 609942 610733 611553 613224 613706 615355 616559 616564~2499|Metachondromatosis|<1 / 1 000 000|Autosomal dominant|Childhood|156250~500|Noonan syndrome with multiple lentigines|Unknown|Autosomal dominant|Childhood|151100 611554 6137…	het
12	112920006	112920006	A	G	PTPN11	exonic	synonymous SNV	ENSG00000179295	rs532529560	ENSG00000179295:ENST00000351677:exon10:c.A1221G:p.G407G,ENSG00000179295:ENST00000392597:exon10:c.A1221G:p.G407G	PTPN11:NM_001330437:exon10:c.A1221G:p.G407G,PTPN11:NM_002834:exon10:c.A1221G:p.G407G,PTPN11:NM_080601:exon10:c.A1221G:p.G407G	clinvar: Benign	InterVar: Likely benign PVS1=0 PS=[0, 0, 0, 0, 0] PM=[0, 1, 0, 0, 0, 0, 0] PP=[0, 0, 0, 0, 0, 0] BA1=0 BS=[0, 1, 0, 0, 0] BP=[0, 0, 0, 1, 0, 1, 1, 0]	.	.	0.000199681	.	.	.	.	.	.	.	.	PTPN11:uc001ttw.1:exon10:c.A1221G:p.G407G,PTPN11:uc001ttx.3:exon10:c.A1221G:p.G407G	.	.	AFR:.,AMR:.,EAS:.,FIN:.,NFE:.,OTH:.,ASJ:.	176876	151100;156250;163950;607785;	86834;648;2499;500;	86834|Juvenile myelomonocytic leukemia|1-9 / 1 000 000|Not applicable|Childhood<br>Infancy|607785~648|Noonan syndrome|Unknown|Autosomal dominant|Neonatal|163950 605275 609942 610733 611553 613224 613706 615355 616559 616564~2499|Metachondromatosis|<1 / 1 000 000|Autosomal dominant|Childhood|156250~500|Noonan syndrome with multiple lentigines|Unknown|Autosomal dominant|Childhood|151100 611554 6137…	het
12	112926910	112926910	G	C	PTPN11	exonic	nonsynonymous SNV	ENSG00000179295	rs397507550	ENSG00000179295:ENST00000351677:exon13:c.G1530C:p.Q510H	PTPN11:NM_001330437:exon13:c.G1542C:p.Q514H,PTPN11:NM_002834:exon13:c.G1530C:p.Q510H	clinvar: other|Likely pathogenic	InterVar: Likely pathogenic PVS1=0 PS=[0, 0, 0, 0, 0] PM=[1, 1, 0, 0, 0, 0, 0] PP=[0, 0, 1, 0, 1, 0] BA1=0 BS=[0, 0, 0, 0, 0] BP=[0, 0, 0, 0, 0, 0, 0, 0]	.	.	.	5.620	26.6	0.0	2.29	.	.	.	PTP type protein phosphatase|Protein-tyrosine phosphatase-like|Tyrosine specific protein phosphatases domain	PTPN11:uc001ttx.3:exon13:c.G1530C:p.Q510H	.	1.083	AFR:.,AMR:.,EAS:.,FIN:.,NFE:.,OTH:.,ASJ:.	176876	151100;156250;163950;607785;	86834;648;2499;500;	86834|Juvenile myelomonocytic leukemia|1-9 / 1 000 000|Not applicable|Childhood<br>Infancy|607785~648|Noonan syndrome|Unknown|Autosomal dominant|Neonatal|163950 605275 609942 610733 611553 613224 613706 615355 616559 616564~2499|Metachondromatosis|<1 / 1 000 000|Autosomal dominant|Childhood|156250~500|Noonan syndrome with multiple lentigines|Unknown|Autosomal dominant|Childhood|151100 611554 6137…	het
12	112939998	112939998	G	A	PTPN11	exonic	synonymous SNV	ENSG00000179295	rs374896287	ENSG00000179295:ENST00000351677:exon14:c.G1650A:p.A550A	PTPN11:NM_001330437:exon14:c.G1662A:p.A554A,PTPN11:NM_002834:exon14:c.G1650A:p.A550A	clinvar: Benign|Likely benign|Uncertain significance|Uncertain significance|Uncertain significance	InterVar: Likely benign PVS1=0 PS=[0, 0, 0, 0, 0] PM=[0, 1, 0, 0, 0, 0, 0] PP=[0, 0, 0, 0, 0, 0] BA1=0 BS=[0, 0, 0, 0, 0] BP=[0, 0, 0, 1, 0, 1, 1, 0]	.	7.7e-05	.	.	.	.	.	.	.	.	.	PTPN11:uc001ttx.3:exon14:c.G1650A:p.A550A	.	.	AFR:.,AMR:.,EAS:.,FIN:.,NFE:.,OTH:.,ASJ:.	176876	151100;156250;163950;607785;	86834;648;2499;500;	86834|Juvenile myelomonocytic leukemia|1-9 / 1 000 000|Not applicable|Childhood<br>Infancy|607785~648|Noonan syndrome|Unknown|Autosomal dominant|Neonatal|163950 605275 609942 610733 611553 613224 613706 615355 616559 616564~2499|Metachondromatosis|<1 / 1 000 000|Autosomal dominant|Childhood|156250~500|Noonan syndrome with multiple lentigines|Unknown|Autosomal dominant|Childhood|151100 611554 6137…	het
13	20763044	20763044	A	C	GJB2	exonic	nonsynonymous SNV	ENSG00000165474	rs773846324	ENSG00000165474:ENST00000382844:exon1:c.T677G:p.V226G,ENSG00000165474:ENST00000382848:exon2:c.T677G:p.V226G	GJB2:NM_004004:exon2:c.T677G:p.V226G	clinvar: UNK	InterVar: Uncertain significance PVS1=0 PS=[0, 0, 0, 0, 0] PM=[0, 1, 0, 0, 0, 0, 0] PP=[0, 0, 1, 0, 0, 0] BA1=0 BS=[0, 0, 0, 0, 0] BP=[0, 0, 0, 0, 0, 0, 0, 0]	3.227e-05	.	.	1.486	13.24	0.001	4.77	.	.	.	.	GJB2:uc021rha.1:exon1:c.T677G:p.V226G,GJB2:uc001umy.3:exon2:c.T677G:p.V226G	.	0.359	AFR:0,AMR:0,EAS:0,FIN:0,NFE:6.66e-05,OTH:0,ASJ:0	121011	124500;148210;148350;149200;220290;601544;602540;	477;90635;90636;2698;2202;477;494;	477|KID syndrome|<1 / 1 000 000|Autosomal dominant<br>or&nbsp;Not applicable|Neonatal|148210 242150 602540~90635|Autosomal dominant non-syndromic sensorineural deafness type DFNA|Unknown|Autosomal dominant|Childhood|124900 600101 600652 600965 600994 601316 601317 601369 601412 601543 601544 601868 602459 603622 603964 604717 605192 605583 606012 606282 606346 606451 606705 607017 607197 607453 6…	het
13	20763044	20763044	A	T	GJB2	exonic	nonsynonymous SNV	ENSG00000165474	.	ENSG00000165474:ENST00000382844:exon1:c.T677A:p.V226D,ENSG00000165474:ENST00000382848:exon2:c.T677A:p.V226D	GJB2:NM_004004:exon2:c.T677A:p.V226D	clinvar: UNK	InterVar: Uncertain significance PVS1=0 PS=[0, 0, 0, 0, 0] PM=[0, 1, 0, 0, 0, 0, 0] PP=[0, 0, 1, 0, 0, 0] BA1=0 BS=[0, 0, 0, 0, 0] BP=[0, 0, 0, 0, 0, 0, 0, 0]	.	.	.	2.043	16.48	0.001	4.77	.	.	.	.	GJB2:uc021rha.1:exon1:c.T677A:p.V226D,GJB2:uc001umy.3:exon2:c.T677A:p.V226D	.	0.404	AFR:.,AMR:.,EAS:.,FIN:.,NFE:.,OTH:.,ASJ:.	121011	124500;148210;148350;149200;220290;601544;602540;	477;90635;90636;2698;2202;477;494;	477|KID syndrome|<1 / 1 000 000|Autosomal dominant<br>or&nbsp;Not applicable|Neonatal|148210 242150 602540~90635|Autosomal dominant non-syndromic sensorineural deafness type DFNA|Unknown|Autosomal dominant|Childhood|124900 600101 600652 600965 600994 601316 601317 601369 601412 601543 601544 601868 602459 603622 603964 604717 605192 605583 606012 606282 606346 606451 606705 607017 607197 607453 6…	het
13	20763047	20763047	G	A	GJB2	exonic	nonsynonymous SNV	ENSG00000165474	.	ENSG00000165474:ENST00000382844:exon1:c.C674T:p.P225L,ENSG00000165474:ENST00000382848:exon2:c.C674T:p.P225L	GJB2:NM_004004:exon2:c.C674T:p.P225L	clinvar: UNK	InterVar: Uncertain significance PVS1=0 PS=[0, 0, 0, 0, 0] PM=[0, 1, 0, 0, 0, 0, 0] PP=[0, 0, 1, 0, 0, 0] BA1=0 BS=[0, 0, 0, 0, 0] BP=[0, 0, 0, 0, 0, 0, 0, 0]	.	.	.	2.437	19.06	0.002	5.65	.	.	.	.	GJB2:uc021rha.1:exon1:c.C674T:p.P225L,GJB2:uc001umy.3:exon2:c.C674T:p.P225L	.	0.647	AFR:.,AMR:.,EAS:.,FIN:.,NFE:.,OTH:.,ASJ:.	121011	124500;148210;148350;149200;220290;601544;602540;	477;90635;90636;2698;2202;477;494;	477|KID syndrome|<1 / 1 000 000|Autosomal dominant<br>or&nbsp;Not applicable|Neonatal|148210 242150 602540~90635|Autosomal dominant non-syndromic sensorineural deafness type DFNA|Unknown|Autosomal dominant|Childhood|124900 600101 600652 600965 600994 601316 601317 601369 601412 601543 601544 601868 602459 603622 603964 604717 605192 605583 606012 606282 606346 606451 606705 607017 607197 607453 6…	het
[truncated: 125 more rows]
