# Supplementary material for: TAPES: A tool for assessment and prioritisation in exome studies
Source: PLoS Comput Biol. 2019 Oct 15;15(10):e1007453. doi: 10.1371/journal.pcbi.1007453 (PMC6814239; doi:10.1371/journal.pcbi.1007453)
Supplement: S2 File — The Initial Benchmark folder contains all files used for the original benchmark, CharGer_and_Panel_Benchmark.xlsx: CharGer pathogenicity prediction and expert panel decision from from: Zhang, J., et al. 2015, extracted from CharGer original publication, Synthetic_VCF_for_Benchmark.vcf.vcf: Synthetic VCF file created from the CharGer_and_Panel_Benchmark.xlsx variants information, InterVar_Benchmark.txt: InterVar predictions of pathogenicity after analysis of the synthetic VCF, TAPES_Benchmark.xlsx: TAPES prediction of pathogenicity after analysis of the synthetic VCF. The results of all 3 software are compiled in S2 Table. The Validation folder contains all filed used for the validation of the pathogenicity thresholds and comparison with other software. TAPES_validation_synthetic.vcf: Synthetic VCF created with data extracted from the ClinGen evidence repository (https://erepo.clinicalgenome.org/evrepo/), TAPES_validation.charger.txt: the CharGer predictions of pathogenicity after analysis of the Synthetic VCF, TAPES_Validation.intervar.txt: InterVar prediction of pathogenicity after analysis of the synthetic VCF, TAPES_Validation.tapes.txt: TAPES prediction of pathogenicity after analysis of the Synthetic VCF. The results of all 3 software are compiled in S3 Table. (ZIP) [file pcbi.1007453.s005.zip › Validation/TAPES_Validation.tapes.txt]

Chr	Start	End	Ref	Alt	Func.refGene	Gene.refGene	GeneDetail.refGene	ExonicFunc.refGene	AAChange.refGene	pLi.refGene	pRec.refGene	pNull.refGene	Gene_full_name.refGene	Function_description.refGene	Disease_description.refGene	Tissue_specificity(Uniprot).refGene	Expression(egenetics).refGene	Expression(GNF/Atlas).refGene	P(HI).refGene	P(rec).refGene	RVIS.refGene	RVIS_percentile.refGene	GDI.refGene	GDI-Phred.refGene	avsnp150	CLNALLELEID	CLNDN	CLNDISDB	CLNREVSTAT	CLNSIG	SIFT_score	SIFT_converted_rankscore	SIFT_pred	LRT_score	LRT_converted_rankscore	LRT_pred	MutationTaster_score	MutationTaster_converted_rankscore	MutationTaster_pred	MutationAssessor_score	MutationAssessor_score_rankscore	MutationAssessor_pred	FATHMM_score	FATHMM_converted_rankscore	FATHMM_pred	PROVEAN_score	PROVEAN_converted_rankscore	PROVEAN_pred	MetaSVM_score
11	532698	532698	T	A	exonic	HRAS	.	stopgain	HRAS:NM_001130442:exon5:c.A508T:p.K170X,HRAS:NM_005343:exon5:c.A508T:p.K170X,HRAS:NM_001318054:exon6:c.A271T:p.K91X	0.00794104930284198	0.785285637637198	0.20677331305996	Harvey_rat_sarcoma_viral_oncogene_homolog	FUNCTION:_Ras_proteins_bind_GDP/GTP_and_possess_intrinsic_GTPase_activity._{ECO:0000269|PubMed:12740440,_ECO:0000269|PubMed:14500341,_ECO:0000269|PubMed:9020151}.\x3b_	DISEASE:_Costello_syndrome_(CSTLO)_[MIM:218040]:_A_rare_condition_characterized_by_prenatally_increased_growth,_postnatal_growth_deficiency,_mental_retardation,_distinctive_facial_appearance,_cardiovascular_abnormalities_(typically_pulmonic_stenosis,_hypertrophic_cardiomyopathy_and/or_atrial_tachycardia),_tumor_predisposition,_skin_and_musculoskeletal_abnormalities._{ECO:0000269|PubMed:16170316,_…	TISSUE_SPECIFICITY:_Widely_expressed._{ECO:0000269|PubMed:14500341}.\x3b_	ovary\x3bdevelopmental\x3bcolon\x3bchoroid\x3bskin\x3bretina\x3bbone_marrow\x3buterus\x3boptic_nerve\x3bwhole_body\x3boesophagus\x3bendometrium\x3bthyroid\x3bbone\x3biris\x3btestis\x3bgerminal_center\x3bbrain\x3bunclassifiable_(Anatomical_System)\x3bcartilage\x3bheart\x3btongue\x3bislets_of_Langerhans\x3bhypothalamus\x3bblood\x3blens\x3bskeletal_muscle\x3blung\x3bplacenta\x3bvisual_apparatus\x3bh…	whole_brain\x3bmedulla_oblongata\x3btrigeminal_ganglion\x3b	0.99944	0.99980	-0.339715008	30.06605331	4.91473	0.18207	rs372936166	48917	Costello_syndrome|not_specified	MedGen:C0587248,OMIM:218040,Orphanet:ORPHA3071,SNOMED_CT:309776008|MedGen:CN169374	criteria_provided,_conflicting_interpretations	Conflicting_interpretations_of_pathogenicity	.	.	.	0.129	0.187	U	1	0.810	A	.	.	.	.	.	.	.	.	.	.
12	103237423	103237423	C	G	splicing	PAH	NM_000277:exon11:c.1199+1G>C	.	.	1.19519744629961e-10	0.307448665079143	0.692551334801337	phenylalanine_hydroxylase	.	DISEASE:_Phenylketonuria_(PKU)_[MIM:261600]:_Autosomal_recessive_inborn_error_of_phenylalanine_metabolism,_due_to_severe_phenylalanine_hydroxylase_deficiency._It_is_characterized_by_blood_concentrations_of_phenylalanine_persistently_above_1200_mumol_(normal_concentration_100_mumol)_which_usually_causes_mental_retardation_(unless_low_phenylalanine_diet_is_introduced_early_in_life)._They_tend_to_ha…	.	unclassifiable_(Anatomical_System)\x3blung\x3bwhole_body\x3bislets_of_Langerhans\x3bliver\x3btestis\x3bspleen\x3bkidney\x3bmammary_gland\x3bgall_bladder\x3b	superior_cervical_ganglion\x3bfetal_liver\x3bliver\x3bciliary_ganglion\x3bkidney\x3b	0.13031	0.85678	-0.709045403	14.673272	115.70583	2.33963	rs62509015	108293	Phenylketonuria|not_provided	MedGen:C0031485,OMIM:261600,Orphanet:ORPHA716,SNOMED_CT:154735006|MedGen:CN517202	criteria_provided,_multiple_submitters,_no_conflicts	Pathogenic/Likely_pathogenic	.	.	.	.	.	.	1	0.810	D	.	.	.	.	.	.	.	.	.	.
16	68845757	68845757	C	T	exonic	CDH1	.	stopgain	CDH1:NM_001317184:exon7:c.C1003T:p.R335X,CDH1:NM_004360:exon7:c.C1003T:p.R335X	0.338547688109087	0.661426839739286	2.54721516269318e-05	cadherin_1	FUNCTION:_Cadherins_are_calcium-dependent_cell_adhesion_proteins._They_preferentially_interact_with_themselves_in_a_homophilic_manner_in_connecting_cells\x3b_cadherins_may_thus_contribute_to_the_sorting_of_heterogeneous_cell_types._CDH1_is_involved_in_mechanisms_regulating_cell-cell_adhesions,_mobility_and_proliferation_of_epithelial_cells._Has_a_potent_invasive_suppressor_role._It_is_a_ligand_fo…	DISEASE:_Hereditary_diffuse_gastric_cancer_(HDGC)_[MIM:137215]:_A_cancer_predisposition_syndrome_with_increased_susceptibility_to_diffuse_gastric_cancer._Diffuse_gastric_cancer_is_a_malignant_disease_characterized_by_poorly_differentiated_infiltrating_lesions_resulting_in_thickening_of_the_stomach._Malignant_tumors_start_in_the_stomach,_can_spread_to_the_esophagus_or_the_small_intestine,_and_can_…	TISSUE_SPECIFICITY:_Non-neural_epithelial_tissues.\x3b_	ovary\x3brectum\x3bcolon\x3bparathyroid\x3bfovea_centralis\x3bchoroid\x3bskin\x3bretina\x3buterus\x3bprostate\x3boptic_nerve\x3bcochlea\x3bendometrium\x3blarynx\x3bthyroid\x3bbrain\x3bpineal_gland\x3bbladder\x3bgall_bladder\x3bunclassifiable_(Anatomical_System)\x3blymph_node\x3bheart\x3btongue\x3bislets_of_Langerhans\x3badrenal_cortex\x3bblood\x3blens\x3bskeletal_muscle\x3bbreast\x3bpancreas\x3bl…	dorsal_root_ganglion\x3bolfactory_bulb\x3bsalivary_gland\x3bbeta_cell_islets\x3bfetal_thyroid\x3bskin\x3bprostate\x3bpancreas\x3bfetal_liver\x3blung\x3btrachea\x3bthyroid\x3bplacenta\x3bfetal_lung\x3bkidney\x3b	0.82520	0.93422	-1.061810361	7.519462137	122.67172	2.41215	rs587780784	139767	Hereditary_cancer-predisposing_syndrome|Hereditary_diffuse_gastric_cancer|not_provided	MedGen:C0027672,SNOMED_CT:699346009|MedGen:C1708349,OMIM:137215,Orphanet:ORPHA26106|MedGen:CN517202	criteria_provided,_multiple_submitters,_no_conflicts	Pathogenic	.	.	.	0.000	0.445	D	1	0.810	A	.	.	.	.	.	.	.	.	.	.
10	89720876	89720876	G	A	splicing	PTEN	NM_001304718:exon8:c.435+1G>A\x3bNM_001304717:exon9:c.1545+1G>A\x3bNM_000314:exon8:c.1026+1G>A	.	.	0.975506865848027	0.0244877796497562	5.35450221699976e-06	phosphatase_and_tensin_homolog	FUNCTION:_Tumor_suppressor._Acts_as_a_dual-specificity_protein_phosphatase,_dephosphorylating_tyrosine-,_serine-_and_threonine-_phosphorylated_proteins._Also_acts_as_a_lipid_phosphatase,_removing_the_phosphate_in_the_D3_position_of_the_inositol_ring_from_phosphatidylinositol_3,4,5-trisphosphate,_phosphatidylinositol_3,4-diphosphate,_phosphatidylinositol_3-_phosphate_and_inositol_1,3,4,5-tetrakisp…	DISEASE:_Cowden_syndrome_1_(CWS1)_[MIM:158350]:_An_autosomal_dominant_hamartomatous_polyposis_syndrome_with_age-related_penetrance._Cowden_syndrome_is_characterized_by_hamartomatous_lesions_affecting_derivatives_of_ectodermal,_mesodermal_and_endodermal_layers,_macrocephaly,_facial_trichilemmomas_(benign_tumors_of_the_hair_follicle_infundibulum),_acral_keratoses,_papillomatous_papules,_and_elevate…	TISSUE_SPECIFICITY:_Expressed_at_a_relatively_high_level_in_all_adult_tissues,_including_heart,_brain,_placenta,_lung,_liver,_muscle,_kidney_and_pancreas._{ECO:0000269|PubMed:9090379}.\x3b_	.	.	0.21037	0.94603	-0.229483771	36.86010852	3.61036	0.13188	rs786201041	183060	Hereditary_cancer-predisposing_syndrome|Cowden_syndrome_1	MedGen:C0027672,SNOMED_CT:699346009|MedGen:CN072330,OMIM:158350	criteria_provided,_single_submitter	Likely_pathogenic	.	.	.	.	.	.	1	0.810	D	.	.	.	.	.	.	.	.	.	.
10	89725043	89725043	G	A	splicing	PTEN	NM_001304718:exon9:c.436-1G>A\x3bNM_001304717:exon10:c.1546-1G>A\x3bNM_000314:exon9:c.1027-1G>A	.	.	0.975506865848027	0.0244877796497562	5.35450221699976e-06	phosphatase_and_tensin_homolog	FUNCTION:_Tumor_suppressor._Acts_as_a_dual-specificity_protein_phosphatase,_dephosphorylating_tyrosine-,_serine-_and_threonine-_phosphorylated_proteins._Also_acts_as_a_lipid_phosphatase,_removing_the_phosphate_in_the_D3_position_of_the_inositol_ring_from_phosphatidylinositol_3,4,5-trisphosphate,_phosphatidylinositol_3,4-diphosphate,_phosphatidylinositol_3-_phosphate_and_inositol_1,3,4,5-tetrakisp…	DISEASE:_Cowden_syndrome_1_(CWS1)_[MIM:158350]:_An_autosomal_dominant_hamartomatous_polyposis_syndrome_with_age-related_penetrance._Cowden_syndrome_is_characterized_by_hamartomatous_lesions_affecting_derivatives_of_ectodermal,_mesodermal_and_endodermal_layers,_macrocephaly,_facial_trichilemmomas_(benign_tumors_of_the_hair_follicle_infundibulum),_acral_keratoses,_papillomatous_papules,_and_elevate…	TISSUE_SPECIFICITY:_Expressed_at_a_relatively_high_level_in_all_adult_tissues,_including_heart,_brain,_placenta,_lung,_liver,_muscle,_kidney_and_pancreas._{ECO:0000269|PubMed:9090379}.\x3b_	.	.	0.21037	0.94603	-0.229483771	36.86010852	3.61036	0.13188	rs1057517809	359852	Hereditary_cancer-predisposing_syndrome|not_provided	MedGen:C0027672,SNOMED_CT:699346009|MedGen:CN517202	criteria_provided,_multiple_submitters,_no_conflicts	Pathogenic	.	.	.	.	.	.	1	0.810	D	.	.	.	.	.	.	.	.	.	.
12	103249059	103249059	C	T	exonic	PAH	.	stopgain	PAH:NM_000277:exon6:c.G561A:p.W187X	1.19519744629961e-10	0.307448665079143	0.692551334801337	phenylalanine_hydroxylase	.	DISEASE:_Phenylketonuria_(PKU)_[MIM:261600]:_Autosomal_recessive_inborn_error_of_phenylalanine_metabolism,_due_to_severe_phenylalanine_hydroxylase_deficiency._It_is_characterized_by_blood_concentrations_of_phenylalanine_persistently_above_1200_mumol_(normal_concentration_100_mumol)_which_usually_causes_mental_retardation_(unless_low_phenylalanine_diet_is_introduced_early_in_life)._They_tend_to_ha…	.	unclassifiable_(Anatomical_System)\x3blung\x3bwhole_body\x3bislets_of_Langerhans\x3bliver\x3btestis\x3bspleen\x3bkidney\x3bmammary_gland\x3bgall_bladder\x3b	superior_cervical_ganglion\x3bfetal_liver\x3bliver\x3bciliary_ganglion\x3bkidney\x3b	0.13031	0.85678	-0.709045403	14.673272	115.70583	2.33963	rs62507336	108472	Phenylketonuria|not_provided	MedGen:C0031485,OMIM:261600,Orphanet:ORPHA716,SNOMED_CT:154735006|MedGen:CN517202	criteria_provided,_multiple_submitters,_no_conflicts	Pathogenic/Likely_pathogenic	.	.	.	0.000	0.843	D	1	0.810	A	.	.	.	.	.	.	.	.	.	.
16	68844245	68844245	G	T	splicing	CDH1	NM_004360:exon6:c.832+1G>T\x3bNM_001317186:exon6:UTR5\x3bNM_001317185:exon6:UTR5\x3bNM_001317184:exon6:c.832+1G>T	.	.	0.338547688109087	0.661426839739286	2.54721516269318e-05	cadherin_1	FUNCTION:_Cadherins_are_calcium-dependent_cell_adhesion_proteins._They_preferentially_interact_with_themselves_in_a_homophilic_manner_in_connecting_cells\x3b_cadherins_may_thus_contribute_to_the_sorting_of_heterogeneous_cell_types._CDH1_is_involved_in_mechanisms_regulating_cell-cell_adhesions,_mobility_and_proliferation_of_epithelial_cells._Has_a_potent_invasive_suppressor_role._It_is_a_ligand_fo…	DISEASE:_Hereditary_diffuse_gastric_cancer_(HDGC)_[MIM:137215]:_A_cancer_predisposition_syndrome_with_increased_susceptibility_to_diffuse_gastric_cancer._Diffuse_gastric_cancer_is_a_malignant_disease_characterized_by_poorly_differentiated_infiltrating_lesions_resulting_in_thickening_of_the_stomach._Malignant_tumors_start_in_the_stomach,_can_spread_to_the_esophagus_or_the_small_intestine,_and_can_…	TISSUE_SPECIFICITY:_Non-neural_epithelial_tissues.\x3b_	ovary\x3brectum\x3bcolon\x3bparathyroid\x3bfovea_centralis\x3bchoroid\x3bskin\x3bretina\x3buterus\x3bprostate\x3boptic_nerve\x3bcochlea\x3bendometrium\x3blarynx\x3bthyroid\x3bbrain\x3bpineal_gland\x3bbladder\x3bgall_bladder\x3bunclassifiable_(Anatomical_System)\x3blymph_node\x3bheart\x3btongue\x3bislets_of_Langerhans\x3badrenal_cortex\x3bblood\x3blens\x3bskeletal_muscle\x3bbreast\x3bpancreas\x3bl…	dorsal_root_ganglion\x3bolfactory_bulb\x3bsalivary_gland\x3bbeta_cell_islets\x3bfetal_thyroid\x3bskin\x3bprostate\x3bpancreas\x3bfetal_liver\x3blung\x3btrachea\x3bthyroid\x3bplacenta\x3bfetal_lung\x3bkidney\x3b	0.82520	0.93422	-1.061810361	7.519462137	122.67172	2.41215	rs878854697	242465	Hereditary_diffuse_gastric_cancer	MedGen:C1708349,OMIM:137215,Orphanet:ORPHA26106	criteria_provided,_single_submitter	Likely_pathogenic	.	.	.	.	.	.	1	0.810	D	.	.	.	.	.	.	.	.	.	.
13	20763650	20763650	C	T	exonic	GJB2	.	stopgain	GJB2:NM_004004:exon2:c.G71A:p.W24X	1.02863295453376e-11	0.00164377442881105	0.998356225560903	gap_junction_protein_beta_2	FUNCTION:_One_gap_junction_consists_of_a_cluster_of_closely_packed_pairs_of_transmembrane_channels,_the_connexons,_through_which_materials_of_low_MW_diffuse_from_one_cell_to_a_neighboring_cell.\x3b_	DISEASE:_Deafness,_autosomal_recessive,_1A_(DFNB1A)_[MIM:220290]:_A_form_of_non-syndromic_sensorineural_hearing_loss._Sensorineural_deafness_results_from_damage_to_the_neural_receptors_of_the_inner_ear,_the_nerve_pathways_to_the_brain,_or_the_area_of_the_brain_that_receives_sound_information._{ECO:0000269|PubMed:10830906,_ECO:0000269|PubMed:11313763,_ECO:0000269|PubMed:11439000,_ECO:0000269|PubMe…	.	.	.	0.42941	0.50569	0.663285274	84.55414013	794.09383	5.55726	rs104894396	32041	Hearing_impairment|Mutilating_keratoderma|Knuckle_pads,_deafness_AND_leukonychia_syndrome|Keratoderma_palmoplantar_deafness|Keratitis-ichthyosis-deafness_syndrome,_autosomal_dominant|Deafness,_X-linked_2|Hystrix-like_ichthyosis_with_deafness|Deafness,_autosomal_recessive_1A|Deafness,_autosomal_dominant_3a|Nonsyndromic_hearing_loss_and_deafness|not_provided	Human_Phenotype_Ontology:HP:0000365,MedGen:C0018772|MedGen:C0265964,OMIM:124500,Orphanet:ORPHA494,SNOMED_CT:24559001|MedGen:C0266004,OMIM:149200,Orphanet:ORPHA2698,SNOMED_CT:1271009|MedGen:C1835672,OMIM:148350,Orphanet:ORPHA2202|MedGen:C1835678,OMIM:148210|MedGen:C1844678,OMIM:304400,Orphanet:ORPHA383|MedGen:C1865234,OMIM:602540|MedGen:C2673759,OMIM:220290|MedGen:C2675750,OMIM:601544|MedGen:CN043…	criteria_provided,_multiple_submitters,_no_conflicts	Pathogenic	.	.	.	0.000	0.843	D	1	0.810	A	.	.	.	.	.	.	.	.	.	.
12	103234176	103234176	A	G	splicing	PAH	NM_000277:exon12:c.1315+2T>C	.	.	1.19519744629961e-10	0.307448665079143	0.692551334801337	phenylalanine_hydroxylase	.	DISEASE:_Phenylketonuria_(PKU)_[MIM:261600]:_Autosomal_recessive_inborn_error_of_phenylalanine_metabolism,_due_to_severe_phenylalanine_hydroxylase_deficiency._It_is_characterized_by_blood_concentrations_of_phenylalanine_persistently_above_1200_mumol_(normal_concentration_100_mumol)_which_usually_causes_mental_retardation_(unless_low_phenylalanine_diet_is_introduced_early_in_life)._They_tend_to_ha…	.	unclassifiable_(Anatomical_System)\x3blung\x3bwhole_body\x3bislets_of_Langerhans\x3bliver\x3btestis\x3bspleen\x3bkidney\x3bmammary_gland\x3bgall_bladder\x3b	superior_cervical_ganglion\x3bfetal_liver\x3bliver\x3bciliary_ganglion\x3bkidney\x3b	0.13031	0.85678	-0.709045403	14.673272	115.70583	2.33963	rs1799970	108324	Phenylketonuria|not_provided	MedGen:C0031485,OMIM:261600,Orphanet:ORPHA716,SNOMED_CT:154735006|MedGen:CN517202	criteria_provided,_single_submitter	Likely_pathogenic	.	.	.	.	.	.	1	0.810	D	.	.	.	.	.	.	.	.	.	.
12	103234177	103234177	C	T	splicing	PAH	NM_000277:exon12:c.1315+1G>A	.	.	1.19519744629961e-10	0.307448665079143	0.692551334801337	phenylalanine_hydroxylase	.	DISEASE:_Phenylketonuria_(PKU)_[MIM:261600]:_Autosomal_recessive_inborn_error_of_phenylalanine_metabolism,_due_to_severe_phenylalanine_hydroxylase_deficiency._It_is_characterized_by_blood_concentrations_of_phenylalanine_persistently_above_1200_mumol_(normal_concentration_100_mumol)_which_usually_causes_mental_retardation_(unless_low_phenylalanine_diet_is_introduced_early_in_life)._They_tend_to_ha…	.	unclassifiable_(Anatomical_System)\x3blung\x3bwhole_body\x3bislets_of_Langerhans\x3bliver\x3btestis\x3bspleen\x3bkidney\x3bmammary_gland\x3bgall_bladder\x3b	superior_cervical_ganglion\x3bfetal_liver\x3bliver\x3bciliary_ganglion\x3bkidney\x3b	0.13031	0.85678	-0.709045403	14.673272	115.70583	2.33963	rs5030861	15615	Inborn_genetic_diseases|Phenylketonuria|not_provided	MeSH:D030342,MedGen:C0950123|MedGen:C0031485,OMIM:261600,Orphanet:ORPHA716,SNOMED_CT:154735006|MedGen:CN517202	criteria_provided,_multiple_submitters,_no_conflicts	Pathogenic	.	.	.	.	.	.	1	0.810	D	.	.	.	.	.	.	.	.	.	.
12	103237476	103237476	G	A	exonic	PAH	.	stopgain	PAH:NM_000277:exon11:c.C1147T:p.Q383X	1.19519744629961e-10	0.307448665079143	0.692551334801337	phenylalanine_hydroxylase	.	DISEASE:_Phenylketonuria_(PKU)_[MIM:261600]:_Autosomal_recessive_inborn_error_of_phenylalanine_metabolism,_due_to_severe_phenylalanine_hydroxylase_deficiency._It_is_characterized_by_blood_concentrations_of_phenylalanine_persistently_above_1200_mumol_(normal_concentration_100_mumol)_which_usually_causes_mental_retardation_(unless_low_phenylalanine_diet_is_introduced_early_in_life)._They_tend_to_ha…	.	unclassifiable_(Anatomical_System)\x3blung\x3bwhole_body\x3bislets_of_Langerhans\x3bliver\x3btestis\x3bspleen\x3bkidney\x3bmammary_gland\x3bgall_bladder\x3b	superior_cervical_ganglion\x3bfetal_liver\x3bliver\x3bciliary_ganglion\x3bkidney\x3b	0.13031	0.85678	-0.709045403	14.673272	115.70583	2.33963	rs1037293795	358085	Phenylketonuria	MedGen:C0031485,OMIM:261600,Orphanet:ORPHA716,SNOMED_CT:154735006	criteria_provided,_single_submitter	Likely_pathogenic	.	.	.	0.000	0.843	D	1	0.810	A	.	.	.	.	.	.	.	.	.	.
10	89720741	89720741	C	T	exonic	PTEN	.	stopgain	PTEN:NM_000314:exon8:c.C892T:p.Q298X,PTEN:NM_001304718:exon8:c.C301T:p.Q101X,PTEN:NM_001304717:exon9:c.C1411T:p.Q471X	0.975506865848027	0.0244877796497562	5.35450221699976e-06	phosphatase_and_tensin_homolog	FUNCTION:_Tumor_suppressor._Acts_as_a_dual-specificity_protein_phosphatase,_dephosphorylating_tyrosine-,_serine-_and_threonine-_phosphorylated_proteins._Also_acts_as_a_lipid_phosphatase,_removing_the_phosphate_in_the_D3_position_of_the_inositol_ring_from_phosphatidylinositol_3,4,5-trisphosphate,_phosphatidylinositol_3,4-diphosphate,_phosphatidylinositol_3-_phosphate_and_inositol_1,3,4,5-tetrakisp…	DISEASE:_Cowden_syndrome_1_(CWS1)_[MIM:158350]:_An_autosomal_dominant_hamartomatous_polyposis_syndrome_with_age-related_penetrance._Cowden_syndrome_is_characterized_by_hamartomatous_lesions_affecting_derivatives_of_ectodermal,_mesodermal_and_endodermal_layers,_macrocephaly,_facial_trichilemmomas_(benign_tumors_of_the_hair_follicle_infundibulum),_acral_keratoses,_papillomatous_papules,_and_elevate…	TISSUE_SPECIFICITY:_Expressed_at_a_relatively_high_level_in_all_adult_tissues,_including_heart,_brain,_placenta,_lung,_liver,_muscle,_kidney_and_pancreas._{ECO:0000269|PubMed:9090379}.\x3b_	.	.	0.21037	0.94603	-0.229483771	36.86010852	3.61036	0.13188	rs371387815	183051	Hereditary_cancer-predisposing_syndrome|PTEN_hamartoma_tumor_syndrome|not_provided	MedGen:C0027672,SNOMED_CT:699346009|MedGen:C1959582,OMIM:601728,Orphanet:ORPHA306498|MedGen:CN517202	criteria_provided,_multiple_submitters,_no_conflicts	Pathogenic	.	.	.	0.000	0.469	D	1	0.810	A	.	.	.	.	.	.	.	.	.	.
12	103237559	103237559	T	A	splicing	PAH	NM_000277:exon11:c.1066-2A>T	.	.	1.19519744629961e-10	0.307448665079143	0.692551334801337	phenylalanine_hydroxylase	.	DISEASE:_Phenylketonuria_(PKU)_[MIM:261600]:_Autosomal_recessive_inborn_error_of_phenylalanine_metabolism,_due_to_severe_phenylalanine_hydroxylase_deficiency._It_is_characterized_by_blood_concentrations_of_phenylalanine_persistently_above_1200_mumol_(normal_concentration_100_mumol)_which_usually_causes_mental_retardation_(unless_low_phenylalanine_diet_is_introduced_early_in_life)._They_tend_to_ha…	.	unclassifiable_(Anatomical_System)\x3blung\x3bwhole_body\x3bislets_of_Langerhans\x3bliver\x3btestis\x3bspleen\x3bkidney\x3bmammary_gland\x3bgall_bladder\x3b	superior_cervical_ganglion\x3bfetal_liver\x3bliver\x3bciliary_ganglion\x3bkidney\x3b	0.13031	0.85678	-0.709045403	14.673272	115.70583	2.33963	rs281865447	125852	Phenylketonuria	MedGen:C0031485,OMIM:261600,Orphanet:ORPHA716,SNOMED_CT:154735006	no_assertion_criteria_provided	Likely_pathogenic	.	.	.	.	.	.	1	0.810	D	.	.	.	.	.	.	.	.	.	.
12	103306568	103306568	C	T	splicing	PAH	NM_000277:exon2:c.168+1G>A	.	.	1.19519744629961e-10	0.307448665079143	0.692551334801337	phenylalanine_hydroxylase	.	DISEASE:_Phenylketonuria_(PKU)_[MIM:261600]:_Autosomal_recessive_inborn_error_of_phenylalanine_metabolism,_due_to_severe_phenylalanine_hydroxylase_deficiency._It_is_characterized_by_blood_concentrations_of_phenylalanine_persistently_above_1200_mumol_(normal_concentration_100_mumol)_which_usually_causes_mental_retardation_(unless_low_phenylalanine_diet_is_introduced_early_in_life)._They_tend_to_ha…	.	unclassifiable_(Anatomical_System)\x3blung\x3bwhole_body\x3bislets_of_Langerhans\x3bliver\x3btestis\x3bspleen\x3bkidney\x3bmammary_gland\x3bgall_bladder\x3b	superior_cervical_ganglion\x3bfetal_liver\x3bliver\x3bciliary_ganglion\x3bkidney\x3b	0.13031	0.85678	-0.709045403	14.673272	115.70583	2.33963	rs62514898	108340	Phenylketonuria|not_provided	MedGen:C0031485,OMIM:261600,Orphanet:ORPHA716,SNOMED_CT:154735006|MedGen:CN517202	criteria_provided,_single_submitter	Likely_pathogenic	.	.	.	.	.	.	1	0.810	D	.	.	.	.	.	.	.	.	.	.
12	103245464	103245464	C	T	splicing	PAH	NM_000277:exon8:c.912+1G>A	.	.	1.19519744629961e-10	0.307448665079143	0.692551334801337	phenylalanine_hydroxylase	.	DISEASE:_Phenylketonuria_(PKU)_[MIM:261600]:_Autosomal_recessive_inborn_error_of_phenylalanine_metabolism,_due_to_severe_phenylalanine_hydroxylase_deficiency._It_is_characterized_by_blood_concentrations_of_phenylalanine_persistently_above_1200_mumol_(normal_concentration_100_mumol)_which_usually_causes_mental_retardation_(unless_low_phenylalanine_diet_is_introduced_early_in_life)._They_tend_to_ha…	.	unclassifiable_(Anatomical_System)\x3blung\x3bwhole_body\x3bislets_of_Langerhans\x3bliver\x3btestis\x3bspleen\x3bkidney\x3bmammary_gland\x3bgall_bladder\x3b	superior_cervical_ganglion\x3bfetal_liver\x3bliver\x3bciliary_ganglion\x3bkidney\x3b	0.13031	0.85678	-0.709045403	14.673272	115.70583	2.33963	rs62514956	98659	Phenylketonuria|not_provided	MedGen:C0031485,OMIM:261600,Orphanet:ORPHA716,SNOMED_CT:154735006|MedGen:CN517202	criteria_provided,_multiple_submitters,_no_conflicts	Pathogenic	.	.	.	.	.	.	1	0.810	D	.	.	.	.	.	.	.	.	.	.
12	103288669	103288669	C	A	exonic	PAH	.	stopgain	PAH:NM_000277:exon3:c.G196T:p.E66X	1.19519744629961e-10	0.307448665079143	0.692551334801337	phenylalanine_hydroxylase	.	DISEASE:_Phenylketonuria_(PKU)_[MIM:261600]:_Autosomal_recessive_inborn_error_of_phenylalanine_metabolism,_due_to_severe_phenylalanine_hydroxylase_deficiency._It_is_characterized_by_blood_concentrations_of_phenylalanine_persistently_above_1200_mumol_(normal_concentration_100_mumol)_which_usually_causes_mental_retardation_(unless_low_phenylalanine_diet_is_introduced_early_in_life)._They_tend_to_ha…	.	unclassifiable_(Anatomical_System)\x3blung\x3bwhole_body\x3bislets_of_Langerhans\x3bliver\x3btestis\x3bspleen\x3bkidney\x3bmammary_gland\x3bgall_bladder\x3b	superior_cervical_ganglion\x3bfetal_liver\x3bliver\x3bciliary_ganglion\x3bkidney\x3b	0.13031	0.85678	-0.709045403	14.673272	115.70583	2.33963	rs281865454	125864	Phenylketonuria	MedGen:C0031485,OMIM:261600,Orphanet:ORPHA716,SNOMED_CT:154735006	no_assertion_criteria_provided	Likely_pathogenic	.	.	.	0.000	0.843	D	1	0.810	A	.	.	.	.	.	.	.	.	.	.
12	103288534	103288534	G	A	exonic	PAH	.	stopgain	PAH:NM_000277:exon3:c.C331T:p.R111X	1.19519744629961e-10	0.307448665079143	0.692551334801337	phenylalanine_hydroxylase	.	DISEASE:_Phenylketonuria_(PKU)_[MIM:261600]:_Autosomal_recessive_inborn_error_of_phenylalanine_metabolism,_due_to_severe_phenylalanine_hydroxylase_deficiency._It_is_characterized_by_blood_concentrations_of_phenylalanine_persistently_above_1200_mumol_(normal_concentration_100_mumol)_which_usually_causes_mental_retardation_(unless_low_phenylalanine_diet_is_introduced_early_in_life)._They_tend_to_ha…	.	unclassifiable_(Anatomical_System)\x3blung\x3bwhole_body\x3bislets_of_Langerhans\x3bliver\x3btestis\x3bspleen\x3bkidney\x3bmammary_gland\x3bgall_bladder\x3b	superior_cervical_ganglion\x3bfetal_liver\x3bliver\x3bciliary_ganglion\x3bkidney\x3b	0.13031	0.85678	-0.709045403	14.673272	115.70583	2.33963	rs76296470	15620	Phenylketonuria|not_provided	MedGen:C0031485,OMIM:261600,Orphanet:ORPHA716,SNOMED_CT:154735006|MedGen:CN517202	criteria_provided,_multiple_submitters,_no_conflicts	Pathogenic	.	.	.	0.000	0.843	D	1	0.810	A	.	.	.	.	.	.	.	.	.	.
12	103246592	103246592	C	T	splicing	PAH	NM_000277:exon7:c.842+1G>A	.	.	1.19519744629961e-10	0.307448665079143	0.692551334801337	phenylalanine_hydroxylase	.	DISEASE:_Phenylketonuria_(PKU)_[MIM:261600]:_Autosomal_recessive_inborn_error_of_phenylalanine_metabolism,_due_to_severe_phenylalanine_hydroxylase_deficiency._It_is_characterized_by_blood_concentrations_of_phenylalanine_persistently_above_1200_mumol_(normal_concentration_100_mumol)_which_usually_causes_mental_retardation_(unless_low_phenylalanine_diet_is_introduced_early_in_life)._They_tend_to_ha…	.	unclassifiable_(Anatomical_System)\x3blung\x3bwhole_body\x3bislets_of_Langerhans\x3bliver\x3btestis\x3bspleen\x3bkidney\x3bmammary_gland\x3bgall_bladder\x3b	superior_cervical_ganglion\x3bfetal_liver\x3bliver\x3bciliary_ganglion\x3bkidney\x3b	0.13031	0.85678	-0.709045403	14.673272	115.70583	2.33963	rs5030852	15638	Phenylketonuria|not_provided	MedGen:C0031485,OMIM:261600,Orphanet:ORPHA716,SNOMED_CT:154735006|MedGen:CN517202	criteria_provided,_multiple_submitters,_no_conflicts	Pathogenic/Likely_pathogenic	.	.	.	.	.	.	1	0.810	D	.	.	.	.	.	.	.	.	.	.
12	103260442	103260442	C	T	splicing	PAH	NM_000277:exon5:c.442-1G>A	.	.	1.19519744629961e-10	0.307448665079143	0.692551334801337	phenylalanine_hydroxylase	.	DISEASE:_Phenylketonuria_(PKU)_[MIM:261600]:_Autosomal_recessive_inborn_error_of_phenylalanine_metabolism,_due_to_severe_phenylalanine_hydroxylase_deficiency._It_is_characterized_by_blood_concentrations_of_phenylalanine_persistently_above_1200_mumol_(normal_concentration_100_mumol)_which_usually_causes_mental_retardation_(unless_low_phenylalanine_diet_is_introduced_early_in_life)._They_tend_to_ha…	.	unclassifiable_(Anatomical_System)\x3blung\x3bwhole_body\x3bislets_of_Langerhans\x3bliver\x3btestis\x3bspleen\x3bkidney\x3bmammary_gland\x3bgall_bladder\x3b	superior_cervical_ganglion\x3bfetal_liver\x3bliver\x3bciliary_ganglion\x3bkidney\x3b	0.13031	0.85678	-0.709045403	14.673272	115.70583	2.33963	rs62514907	15633	Phenylketonuria|not_provided	MedGen:C0031485,OMIM:261600,Orphanet:ORPHA716,SNOMED_CT:154735006|MedGen:CN517202	criteria_provided,_multiple_submitters,_no_conflicts	Pathogenic	.	.	.	.	.	.	1	0.810	D	.	.	.	.	.	.	.	.	.	.
12	103246654	103246654	G	A	exonic	PAH	.	stopgain	PAH:NM_000277:exon7:c.C781T:p.R261X	1.19519744629961e-10	0.307448665079143	0.692551334801337	phenylalanine_hydroxylase	.	DISEASE:_Phenylketonuria_(PKU)_[MIM:261600]:_Autosomal_recessive_inborn_error_of_phenylalanine_metabolism,_due_to_severe_phenylalanine_hydroxylase_deficiency._It_is_characterized_by_blood_concentrations_of_phenylalanine_persistently_above_1200_mumol_(normal_concentration_100_mumol)_which_usually_causes_mental_retardation_(unless_low_phenylalanine_diet_is_introduced_early_in_life)._They_tend_to_ha…	.	unclassifiable_(Anatomical_System)\x3blung\x3bwhole_body\x3bislets_of_Langerhans\x3bliver\x3btestis\x3bspleen\x3bkidney\x3bmammary_gland\x3bgall_bladder\x3b	superior_cervical_ganglion\x3bfetal_liver\x3bliver\x3bciliary_ganglion\x3bkidney\x3b	0.13031	0.85678	-0.709045403	14.673272	115.70583	2.33963	rs5030850	15649	Phenylketonuria|not_provided	MedGen:C0031485,OMIM:261600,Orphanet:ORPHA716,SNOMED_CT:154735006|MedGen:CN517202	criteria_provided,_multiple_submitters,_no_conflicts	Pathogenic	.	.	.	0.000	0.843	D	1	0.810	A	.	.	.	.	.	.	.	.	.	.
10	89720813	89720813	A	T	exonic	PTEN	.	stopgain	PTEN:NM_000314:exon8:c.A964T:p.K322X,PTEN:NM_001304718:exon8:c.A373T:p.K125X,PTEN:NM_001304717:exon9:c.A1483T:p.K495X	0.975506865848027	0.0244877796497562	5.35450221699976e-06	phosphatase_and_tensin_homolog	FUNCTION:_Tumor_suppressor._Acts_as_a_dual-specificity_protein_phosphatase,_dephosphorylating_tyrosine-,_serine-_and_threonine-_phosphorylated_proteins._Also_acts_as_a_lipid_phosphatase,_removing_the_phosphate_in_the_D3_position_of_the_inositol_ring_from_phosphatidylinositol_3,4,5-trisphosphate,_phosphatidylinositol_3,4-diphosphate,_phosphatidylinositol_3-_phosphate_and_inositol_1,3,4,5-tetrakisp…	DISEASE:_Cowden_syndrome_1_(CWS1)_[MIM:158350]:_An_autosomal_dominant_hamartomatous_polyposis_syndrome_with_age-related_penetrance._Cowden_syndrome_is_characterized_by_hamartomatous_lesions_affecting_derivatives_of_ectodermal,_mesodermal_and_endodermal_layers,_macrocephaly,_facial_trichilemmomas_(benign_tumors_of_the_hair_follicle_infundibulum),_acral_keratoses,_papillomatous_papules,_and_elevate…	TISSUE_SPECIFICITY:_Expressed_at_a_relatively_high_level_in_all_adult_tissues,_including_heart,_brain,_placenta,_lung,_liver,_muscle,_kidney_and_pancreas._{ECO:0000269|PubMed:9090379}.\x3b_	.	.	0.21037	0.94603	-0.229483771	36.86010852	3.61036	0.13188	rs786202004	183056	Hereditary_cancer-predisposing_syndrome|not_provided	MedGen:C0027672,SNOMED_CT:699346009|MedGen:CN517202	criteria_provided,_multiple_submitters,_no_conflicts	Pathogenic	.	.	.	0.000	0.843	D	1	0.810	A	.	.	.	.	.	.	.	.	.	.
12	103246708	103246708	G	A	exonic	PAH	.	stopgain	PAH:NM_000277:exon7:c.C727T:p.R243X	1.19519744629961e-10	0.307448665079143	0.692551334801337	phenylalanine_hydroxylase	.	DISEASE:_Phenylketonuria_(PKU)_[MIM:261600]:_Autosomal_recessive_inborn_error_of_phenylalanine_metabolism,_due_to_severe_phenylalanine_hydroxylase_deficiency._It_is_characterized_by_blood_concentrations_of_phenylalanine_persistently_above_1200_mumol_(normal_concentration_100_mumol)_which_usually_causes_mental_retardation_(unless_low_phenylalanine_diet_is_introduced_early_in_life)._They_tend_to_ha…	.	unclassifiable_(Anatomical_System)\x3blung\x3bwhole_body\x3bislets_of_Langerhans\x3bliver\x3btestis\x3bspleen\x3bkidney\x3bmammary_gland\x3bgall_bladder\x3b	superior_cervical_ganglion\x3bfetal_liver\x3bliver\x3bciliary_ganglion\x3bkidney\x3b	0.13031	0.85678	-0.709045403	14.673272	115.70583	2.33963	rs5030846	15627	Phenylketonuria|not_provided	MedGen:C0031485,OMIM:261600,Orphanet:ORPHA716,SNOMED_CT:154735006|MedGen:CN517202	criteria_provided,_multiple_submitters,_no_conflicts	Pathogenic	.	.	.	0.000	0.843	D	1	0.810	A	.	.	.	.	.	.	.	.	.	.
10	89685300	89685300	C	G	exonic	PTEN	.	stopgain	PTEN:NM_000314:exon3:c.C195G:p.Y65X,PTEN:NM_001304717:exon4:c.C714G:p.Y238X	0.975506865848027	0.0244877796497562	5.35450221699976e-06	phosphatase_and_tensin_homolog	FUNCTION:_Tumor_suppressor._Acts_as_a_dual-specificity_protein_phosphatase,_dephosphorylating_tyrosine-,_serine-_and_threonine-_phosphorylated_proteins._Also_acts_as_a_lipid_phosphatase,_removing_the_phosphate_in_the_D3_position_of_the_inositol_ring_from_phosphatidylinositol_3,4,5-trisphosphate,_phosphatidylinositol_3,4-diphosphate,_phosphatidylinositol_3-_phosphate_and_inositol_1,3,4,5-tetrakisp…	DISEASE:_Cowden_syndrome_1_(CWS1)_[MIM:158350]:_An_autosomal_dominant_hamartomatous_polyposis_syndrome_with_age-related_penetrance._Cowden_syndrome_is_characterized_by_hamartomatous_lesions_affecting_derivatives_of_ectodermal,_mesodermal_and_endodermal_layers,_macrocephaly,_facial_trichilemmomas_(benign_tumors_of_the_hair_follicle_infundibulum),_acral_keratoses,_papillomatous_papules,_and_elevate…	TISSUE_SPECIFICITY:_Expressed_at_a_relatively_high_level_in_all_adult_tissues,_including_heart,_brain,_placenta,_lung,_liver,_muscle,_kidney_and_pancreas._{ECO:0000269|PubMed:9090379}.\x3b_	.	.	0.21037	0.94603	-0.229483771	36.86010852	3.61036	0.13188	rs878853936	240873	PTEN_hamartoma_tumor_syndrome	MedGen:C1959582,OMIM:601728,Orphanet:ORPHA306498	criteria_provided,_single_submitter	Pathogenic	.	.	.	0.000	0.843	D	1	0.810	A	.	.	.	.	.	.	.	.	.	.
21	36231783	36231783	G	A	exonic	RUNX1	.	stopgain	RUNX1:NM_001001890:exon3:c.C520T:p.R174X,RUNX1:NM_001122607:exon3:c.C520T:p.R174X,RUNX1:NM_001754:exon6:c.C601T:p.R201X	0.449323606506754	0.54937349793652	0.00130289555672611	runt_related_transcription_factor_1	FUNCTION:_CBF_binds_to_the_core_site,_5'-PYGPYGGT-3',_of_a_number_of_enhancers_and_promoters,_including_murine_leukemia_virus,_polyomavirus_enhancer,_T-cell_receptor_enhancers,_LCK,_IL-3_and_GM-CSF_promoters._The_alpha_subunit_binds_DNA_and_appears_to_have_a_role_in_the_development_of_normal_hematopoiesis._Isoform_AML-1L_interferes_with_the_transactivation_activity_of_RUNX1._Acts_synergistically_…	DISEASE:_Note\x3dA_chromosomal_aberration_involving_RUNX1/AML1_is_a_cause_of_M2_type_acute_myeloid_leukemia_(AML-M2)._Translocation_t(8\x3b21)(q22\x3bq22)_with_RUNX1T1.\x3b_DISEASE:_Note\x3dA_chromosomal_aberration_involving_RUNX1/AML1_is_a_cause_of_therapy-related_myelodysplastic_syndrome_(T-MDS)._Translocation_t(3\x3b21)(q26\x3bq22)_with_EAP_or_MECOM.\x3b_DISEASE:_Note\x3dA_chromosomal_aberrati…	TISSUE_SPECIFICITY:_Expressed_in_all_tissues_examined_except_brain_and_heart._Highest_levels_in_thymus,_bone_marrow_and_peripheral_blood.\x3b_	myocardium\x3bsmooth_muscle\x3bovary\x3bcolon\x3bparathyroid\x3bskin\x3bbone_marrow\x3buterus\x3bprostate\x3boptic_nerve\x3bwhole_body\x3bendometrium\x3bbone\x3biris\x3btestis\x3bgerminal_center\x3bbrain\x3bbladder\x3bunclassifiable_(Anatomical_System)\x3bcartilage\x3bheart\x3btongue\x3bislets_of_Langerhans\x3bpharynx\x3bblood\x3bskeletal_muscle\x3bbreast\x3bpancreas\x3blung\x3bepididymis\x3bnaso…	dorsal_root_ganglion\x3bsuperior_cervical_ganglion\x3bmedulla_oblongata\x3bcerebellum_peduncles\x3batrioventricular_node\x3bpons\x3bcaudate_nucleus\x3bskeletal_muscle\x3bbone_marrow\x3bfetal_liver\x3btestis_-_seminiferous_tubule\x3bglobus_pallidus\x3bciliary_ganglion\x3btrigeminal_ganglion\x3bcingulate_cortex\x3b	0.71814	0.72461	-0.227663163	37.11370606	85.67689	1.97553	rs1057519748	362897	Acute_myeloid_leukemia	Human_Phenotype_Ontology:HP:0004808,MeSH:D015470,MedGen:C0023467,OMIM:601626,Orphanet:ORPHA519,SNOMED_CT:17788007	no_assertion_criteria_provided	Likely_pathogenic	.	.	.	0.000	0.843	D	1	0.810	A	.	.	.	.	.	.	.	.	.	.
21	36259139	36259139	C	G	splicing	RUNX1	NM_001754:exon4:c.351+1G>C\x3bNM_001001890:exon1:c.270+1G>C\x3bNM_001122607:exon1:c.270+1G>C	.	.	0.449323606506754	0.54937349793652	0.00130289555672611	runt_related_transcription_factor_1	FUNCTION:_CBF_binds_to_the_core_site,_5'-PYGPYGGT-3',_of_a_number_of_enhancers_and_promoters,_including_murine_leukemia_virus,_polyomavirus_enhancer,_T-cell_receptor_enhancers,_LCK,_IL-3_and_GM-CSF_promoters._The_alpha_subunit_binds_DNA_and_appears_to_have_a_role_in_the_development_of_normal_hematopoiesis._Isoform_AML-1L_interferes_with_the_transactivation_activity_of_RUNX1._Acts_synergistically_…	DISEASE:_Note\x3dA_chromosomal_aberration_involving_RUNX1/AML1_is_a_cause_of_M2_type_acute_myeloid_leukemia_(AML-M2)._Translocation_t(8\x3b21)(q22\x3bq22)_with_RUNX1T1.\x3b_DISEASE:_Note\x3dA_chromosomal_aberration_involving_RUNX1/AML1_is_a_cause_of_therapy-related_myelodysplastic_syndrome_(T-MDS)._Translocation_t(3\x3b21)(q26\x3bq22)_with_EAP_or_MECOM.\x3b_DISEASE:_Note\x3dA_chromosomal_aberrati…	TISSUE_SPECIFICITY:_Expressed_in_all_tissues_examined_except_brain_and_heart._Highest_levels_in_thymus,_bone_marrow_and_peripheral_blood.\x3b_	myocardium\x3bsmooth_muscle\x3bovary\x3bcolon\x3bparathyroid\x3bskin\x3bbone_marrow\x3buterus\x3bprostate\x3boptic_nerve\x3bwhole_body\x3bendometrium\x3bbone\x3biris\x3btestis\x3bgerminal_center\x3bbrain\x3bbladder\x3bunclassifiable_(Anatomical_System)\x3bcartilage\x3bheart\x3btongue\x3bislets_of_Langerhans\x3bpharynx\x3bblood\x3bskeletal_muscle\x3bbreast\x3bpancreas\x3blung\x3bepididymis\x3bnaso…	dorsal_root_ganglion\x3bsuperior_cervical_ganglion\x3bmedulla_oblongata\x3bcerebellum_peduncles\x3batrioventricular_node\x3bpons\x3bcaudate_nucleus\x3bskeletal_muscle\x3bbone_marrow\x3bfetal_liver\x3btestis_-_seminiferous_tubule\x3bglobus_pallidus\x3bciliary_ganglion\x3btrigeminal_ganglion\x3bcingulate_cortex\x3b	0.71814	0.72461	-0.227663163	37.11370606	85.67689	1.97553	rs1060502579	403732	Familial_platelet_disorder_with_associated_myeloid_malignancy	MedGen:C1832388,OMIM:601399,Orphanet:ORPHA71290	criteria_provided,_single_submitter	Likely_pathogenic	.	.	.	.	.	.	1	0.810	D	.	.	.	.	.	.	.	.	.	.
10	89653781	89653781	G	C	splicing	PTEN	NM_001304718:exon2:UTR5\x3bNM_001304717:exon3:c.599-1G>C\x3bNM_000314:exon2:c.80-1G>C	.	.	0.975506865848027	0.0244877796497562	5.35450221699976e-06	phosphatase_and_tensin_homolog	FUNCTION:_Tumor_suppressor._Acts_as_a_dual-specificity_protein_phosphatase,_dephosphorylating_tyrosine-,_serine-_and_threonine-_phosphorylated_proteins._Also_acts_as_a_lipid_phosphatase,_removing_the_phosphate_in_the_D3_position_of_the_inositol_ring_from_phosphatidylinositol_3,4,5-trisphosphate,_phosphatidylinositol_3,4-diphosphate,_phosphatidylinositol_3-_phosphate_and_inositol_1,3,4,5-tetrakisp…	DISEASE:_Cowden_syndrome_1_(CWS1)_[MIM:158350]:_An_autosomal_dominant_hamartomatous_polyposis_syndrome_with_age-related_penetrance._Cowden_syndrome_is_characterized_by_hamartomatous_lesions_affecting_derivatives_of_ectodermal,_mesodermal_and_endodermal_layers,_macrocephaly,_facial_trichilemmomas_(benign_tumors_of_the_hair_follicle_infundibulum),_acral_keratoses,_papillomatous_papules,_and_elevate…	TISSUE_SPECIFICITY:_Expressed_at_a_relatively_high_level_in_all_adult_tissues,_including_heart,_brain,_placenta,_lung,_liver,_muscle,_kidney_and_pancreas._{ECO:0000269|PubMed:9090379}.\x3b_	.	.	0.21037	0.94603	-0.229483771	36.86010852	3.61036	0.13188	rs786204914	187328	not_provided	MedGen:CN517202	criteria_provided,_single_submitter	Pathogenic	.	.	.	.	.	.	1	0.810	D	.	.	.	.	.	.	.	.	.	.
16	68867259	68867259	G	T	exonic	CDH1	.	stopgain	CDH1:NM_001317184:exon15:c.G2323T:p.E775X,CDH1:NM_001317186:exon15:c.G541T:p.E181X,CDH1:NM_001317185:exon16:c.G958T:p.E320X,CDH1:NM_004360:exon16:c.G2506T:p.E836X	0.338547688109087	0.661426839739286	2.54721516269318e-05	cadherin_1	FUNCTION:_Cadherins_are_calcium-dependent_cell_adhesion_proteins._They_preferentially_interact_with_themselves_in_a_homophilic_manner_in_connecting_cells\x3b_cadherins_may_thus_contribute_to_the_sorting_of_heterogeneous_cell_types._CDH1_is_involved_in_mechanisms_regulating_cell-cell_adhesions,_mobility_and_proliferation_of_epithelial_cells._Has_a_potent_invasive_suppressor_role._It_is_a_ligand_fo…	DISEASE:_Hereditary_diffuse_gastric_cancer_(HDGC)_[MIM:137215]:_A_cancer_predisposition_syndrome_with_increased_susceptibility_to_diffuse_gastric_cancer._Diffuse_gastric_cancer_is_a_malignant_disease_characterized_by_poorly_differentiated_infiltrating_lesions_resulting_in_thickening_of_the_stomach._Malignant_tumors_start_in_the_stomach,_can_spread_to_the_esophagus_or_the_small_intestine,_and_can_…	TISSUE_SPECIFICITY:_Non-neural_epithelial_tissues.\x3b_	ovary\x3brectum\x3bcolon\x3bparathyroid\x3bfovea_centralis\x3bchoroid\x3bskin\x3bretina\x3buterus\x3bprostate\x3boptic_nerve\x3bcochlea\x3bendometrium\x3blarynx\x3bthyroid\x3bbrain\x3bpineal_gland\x3bbladder\x3bgall_bladder\x3bunclassifiable_(Anatomical_System)\x3blymph_node\x3bheart\x3btongue\x3bislets_of_Langerhans\x3badrenal_cortex\x3bblood\x3blens\x3bskeletal_muscle\x3bbreast\x3bpancreas\x3bl…	dorsal_root_ganglion\x3bolfactory_bulb\x3bsalivary_gland\x3bbeta_cell_islets\x3bfetal_thyroid\x3bskin\x3bprostate\x3bpancreas\x3bfetal_liver\x3blung\x3btrachea\x3bthyroid\x3bplacenta\x3bfetal_lung\x3bkidney\x3b	0.82520	0.93422	-1.061810361	7.519462137	122.67172	2.41215	.	477938	Hereditary_cancer-predisposing_syndrome	MedGen:C0027672,SNOMED_CT:699346009	criteria_provided,_single_submitter	Likely_pathogenic	.	.	.	0.000	0.523	D	1	0.810	D	.	.	.	.	.	.	.	.	.	.
10	89711893	89711893	C	T	exonic	PTEN	.	stopgain	PTEN:NM_000314:exon6:c.C511T:p.Q171X,PTEN:NM_001304717:exon7:c.C1030T:p.Q344X	0.975506865848027	0.0244877796497562	5.35450221699976e-06	phosphatase_and_tensin_homolog	FUNCTION:_Tumor_suppressor._Acts_as_a_dual-specificity_protein_phosphatase,_dephosphorylating_tyrosine-,_serine-_and_threonine-_phosphorylated_proteins._Also_acts_as_a_lipid_phosphatase,_removing_the_phosphate_in_the_D3_position_of_the_inositol_ring_from_phosphatidylinositol_3,4,5-trisphosphate,_phosphatidylinositol_3,4-diphosphate,_phosphatidylinositol_3-_phosphate_and_inositol_1,3,4,5-tetrakisp…	DISEASE:_Cowden_syndrome_1_(CWS1)_[MIM:158350]:_An_autosomal_dominant_hamartomatous_polyposis_syndrome_with_age-related_penetrance._Cowden_syndrome_is_characterized_by_hamartomatous_lesions_affecting_derivatives_of_ectodermal,_mesodermal_and_endodermal_layers,_macrocephaly,_facial_trichilemmomas_(benign_tumors_of_the_hair_follicle_infundibulum),_acral_keratoses,_papillomatous_papules,_and_elevate…	TISSUE_SPECIFICITY:_Expressed_at_a_relatively_high_level_in_all_adult_tissues,_including_heart,_brain,_placenta,_lung,_liver,_muscle,_kidney_and_pancreas._{ECO:0000269|PubMed:9090379}.\x3b_	.	.	0.21037	0.94603	-0.229483771	36.86010852	3.61036	0.13188	rs786204864	187361	Hereditary_cancer-predisposing_syndrome|Bannayan-Riley-Ruvalcaba_syndrome|PTEN_hamartoma_tumor_syndrome|not_provided	MedGen:C0027672,SNOMED_CT:699346009|MedGen:C0265326,OMIM:153480,Orphanet:ORPHA109|MedGen:C1959582,OMIM:601728,Orphanet:ORPHA306498|MedGen:CN517202	criteria_provided,_multiple_submitters,_no_conflicts	Pathogenic	.	.	.	0.000	0.629	D	1	0.810	A	.	.	.	.	.	.	.	.	.	.
21	36171704	36171704	G	T	exonic	RUNX1	.	stopgain	RUNX1:NM_001001890:exon5:c.C780A:p.Y260X,RUNX1:NM_001754:exon8:c.C861A:p.Y287X	0.449323606506754	0.54937349793652	0.00130289555672611	runt_related_transcription_factor_1	FUNCTION:_CBF_binds_to_the_core_site,_5'-PYGPYGGT-3',_of_a_number_of_enhancers_and_promoters,_including_murine_leukemia_virus,_polyomavirus_enhancer,_T-cell_receptor_enhancers,_LCK,_IL-3_and_GM-CSF_promoters._The_alpha_subunit_binds_DNA_and_appears_to_have_a_role_in_the_development_of_normal_hematopoiesis._Isoform_AML-1L_interferes_with_the_transactivation_activity_of_RUNX1._Acts_synergistically_…	DISEASE:_Note\x3dA_chromosomal_aberration_involving_RUNX1/AML1_is_a_cause_of_M2_type_acute_myeloid_leukemia_(AML-M2)._Translocation_t(8\x3b21)(q22\x3bq22)_with_RUNX1T1.\x3b_DISEASE:_Note\x3dA_chromosomal_aberration_involving_RUNX1/AML1_is_a_cause_of_therapy-related_myelodysplastic_syndrome_(T-MDS)._Translocation_t(3\x3b21)(q26\x3bq22)_with_EAP_or_MECOM.\x3b_DISEASE:_Note\x3dA_chromosomal_aberrati…	TISSUE_SPECIFICITY:_Expressed_in_all_tissues_examined_except_brain_and_heart._Highest_levels_in_thymus,_bone_marrow_and_peripheral_blood.\x3b_	myocardium\x3bsmooth_muscle\x3bovary\x3bcolon\x3bparathyroid\x3bskin\x3bbone_marrow\x3buterus\x3bprostate\x3boptic_nerve\x3bwhole_body\x3bendometrium\x3bbone\x3biris\x3btestis\x3bgerminal_center\x3bbrain\x3bbladder\x3bunclassifiable_(Anatomical_System)\x3bcartilage\x3bheart\x3btongue\x3bislets_of_Langerhans\x3bpharynx\x3bblood\x3bskeletal_muscle\x3bbreast\x3bpancreas\x3blung\x3bepididymis\x3bnaso…	dorsal_root_ganglion\x3bsuperior_cervical_ganglion\x3bmedulla_oblongata\x3bcerebellum_peduncles\x3batrioventricular_node\x3bpons\x3bcaudate_nucleus\x3bskeletal_muscle\x3bbone_marrow\x3bfetal_liver\x3btestis_-_seminiferous_tubule\x3bglobus_pallidus\x3bciliary_ganglion\x3btrigeminal_ganglion\x3bcingulate_cortex\x3b	0.71814	0.72461	-0.227663163	37.11370606	85.67689	1.97553	rs121912499	29506	Familial_platelet_disorder_with_associated_myeloid_malignancy	MedGen:C1832388,OMIM:601399,Orphanet:ORPHA71290	no_assertion_criteria_provided	Pathogenic	.	.	.	0.000	0.629	D	1	0.810	A	.	.	.	.	.	.	.	.	.	.
21	36253011	36253011	C	T	splicing	RUNX1	NM_001754:exon5:c.352-1G>A\x3bNM_001001890:exon2:c.271-1G>A\x3bNM_001122607:exon2:c.271-1G>A	.	.	0.449323606506754	0.54937349793652	0.00130289555672611	runt_related_transcription_factor_1	FUNCTION:_CBF_binds_to_the_core_site,_5'-PYGPYGGT-3',_of_a_number_of_enhancers_and_promoters,_including_murine_leukemia_virus,_polyomavirus_enhancer,_T-cell_receptor_enhancers,_LCK,_IL-3_and_GM-CSF_promoters._The_alpha_subunit_binds_DNA_and_appears_to_have_a_role_in_the_development_of_normal_hematopoiesis._Isoform_AML-1L_interferes_with_the_transactivation_activity_of_RUNX1._Acts_synergistically_…	DISEASE:_Note\x3dA_chromosomal_aberration_involving_RUNX1/AML1_is_a_cause_of_M2_type_acute_myeloid_leukemia_(AML-M2)._Translocation_t(8\x3b21)(q22\x3bq22)_with_RUNX1T1.\x3b_DISEASE:_Note\x3dA_chromosomal_aberration_involving_RUNX1/AML1_is_a_cause_of_therapy-related_myelodysplastic_syndrome_(T-MDS)._Translocation_t(3\x3b21)(q26\x3bq22)_with_EAP_or_MECOM.\x3b_DISEASE:_Note\x3dA_chromosomal_aberrati…	TISSUE_SPECIFICITY:_Expressed_in_all_tissues_examined_except_brain_and_heart._Highest_levels_in_thymus,_bone_marrow_and_peripheral_blood.\x3b_	myocardium\x3bsmooth_muscle\x3bovary\x3bcolon\x3bparathyroid\x3bskin\x3bbone_marrow\x3buterus\x3bprostate\x3boptic_nerve\x3bwhole_body\x3bendometrium\x3bbone\x3biris\x3btestis\x3bgerminal_center\x3bbrain\x3bbladder\x3bunclassifiable_(Anatomical_System)\x3bcartilage\x3bheart\x3btongue\x3bislets_of_Langerhans\x3bpharynx\x3bblood\x3bskeletal_muscle\x3bbreast\x3bpancreas\x3blung\x3bepididymis\x3bnaso…	dorsal_root_ganglion\x3bsuperior_cervical_ganglion\x3bmedulla_oblongata\x3bcerebellum_peduncles\x3batrioventricular_node\x3bpons\x3bcaudate_nucleus\x3bskeletal_muscle\x3bbone_marrow\x3bfetal_liver\x3btestis_-_seminiferous_tubule\x3bglobus_pallidus\x3bciliary_ganglion\x3btrigeminal_ganglion\x3bcingulate_cortex\x3b	0.71814	0.72461	-0.227663163	37.11370606	85.67689	1.97553	.	430421	Familial_platelet_disorder_with_associated_myeloid_malignancy	MedGen:C1832388,OMIM:601399,Orphanet:ORPHA71290	criteria_provided,_single_submitter	Pathogenic	.	.	.	.	.	.	1	0.810	D	.	.	.	.	.	.	.	.	.	.
6	76538307	76538307	C	T	exonic	MYO6	.	stopgain	MYO6:NM_001300899:exon4:c.C238T:p.R80X,MYO6:NM_004999:exon4:c.C238T:p.R80X	0.0177883990936548	0.982211600378647	5.27698444208756e-10	myosin_VI	FUNCTION:_Myosins_are_actin-based_motor_molecules_with_ATPase_activity._Unconventional_myosins_serve_in_intracellular_movements._Myosin_6_is_a_reverse-direction_motor_protein_that_moves_towards_the_minus-end_of_actin_filaments._Has_slow_rate_of_actin-activated_ADP_release_due_to_weak_ATP_binding._Functions_in_a_variety_of_intracellular_processes_such_as_vesicular_membrane_trafficking_and_cell_mig…	DISEASE:_Deafness,_autosomal_dominant,_22_(DFNA22)_[MIM:606346]:_A_form_of_non-syndromic_sensorineural_hearing_loss._Sensorineural_deafness_results_from_damage_to_the_neural_receptors_of_the_inner_ear,_the_nerve_pathways_to_the_brain,_or_the_area_of_the_brain_that_receives_sound_information._DFNA22_is_progressive_and_postlingual,_with_onset_during_childhood._By_the_age_of_approximately_50_years,_…	TISSUE_SPECIFICITY:_Expressed_in_most_tissues_examined_including_heart,_brain,_placenta,_pancreas,_spleen,_thymus,_prostate,_testis,_ovary,_small_intestine_and_colon._Highest_levels_in_brain,_pancreas,_testis_and_small_intestine._Also_expressed_in_fetal_brain_and_cochlea._Isoform_1_and_isoform_2,_containing_the_small_insert,_and_isoform_4,_containing_neither_insert,_are_expressed_in_unpolarized_e…	.	.	0.26137	0.31948	-0.369255208	28.25548478	419.15519	4.27823	rs727504567	174003	Nonsyndromic_hearing_loss_and_deafness|not_specified|not_provided	MedGen:CN043648,Orphanet:ORPHA87884|MedGen:CN169374|MedGen:CN517202	criteria_provided,_multiple_submitters,_no_conflicts	Likely_pathogenic	.	.	.	0.000	0.843	D	1	0.810	A	.	.	.	.	.	.	.	.	.	.
10	89685269	89685269	G	A	splicing	PTEN	NM_001304717:exon4:c.684-1G>A\x3bNM_000314:exon3:c.165-1G>A	.	.	0.975506865848027	0.0244877796497562	5.35450221699976e-06	phosphatase_and_tensin_homolog	FUNCTION:_Tumor_suppressor._Acts_as_a_dual-specificity_protein_phosphatase,_dephosphorylating_tyrosine-,_serine-_and_threonine-_phosphorylated_proteins._Also_acts_as_a_lipid_phosphatase,_removing_the_phosphate_in_the_D3_position_of_the_inositol_ring_from_phosphatidylinositol_3,4,5-trisphosphate,_phosphatidylinositol_3,4-diphosphate,_phosphatidylinositol_3-_phosphate_and_inositol_1,3,4,5-tetrakisp…	DISEASE:_Cowden_syndrome_1_(CWS1)_[MIM:158350]:_An_autosomal_dominant_hamartomatous_polyposis_syndrome_with_age-related_penetrance._Cowden_syndrome_is_characterized_by_hamartomatous_lesions_affecting_derivatives_of_ectodermal,_mesodermal_and_endodermal_layers,_macrocephaly,_facial_trichilemmomas_(benign_tumors_of_the_hair_follicle_infundibulum),_acral_keratoses,_papillomatous_papules,_and_elevate…	TISSUE_SPECIFICITY:_Expressed_at_a_relatively_high_level_in_all_adult_tissues,_including_heart,_brain,_placenta,_lung,_liver,_muscle,_kidney_and_pancreas._{ECO:0000269|PubMed:9090379}.\x3b_	.	.	0.21037	0.94603	-0.229483771	36.86010852	3.61036	0.13188	rs786203847	183017	Hereditary_cancer-predisposing_syndrome|not_provided	MedGen:C0027672,SNOMED_CT:699346009|MedGen:CN517202	criteria_provided,_multiple_submitters,_no_conflicts	Pathogenic	.	.	.	.	.	.	1	0.810	D	.	.	.	.	.	.	.	.	.	.
21	36253011	36253011	C	A	splicing	RUNX1	NM_001754:exon5:c.352-1G>T\x3bNM_001001890:exon2:c.271-1G>T\x3bNM_001122607:exon2:c.271-1G>T	.	.	0.449323606506754	0.54937349793652	0.00130289555672611	runt_related_transcription_factor_1	FUNCTION:_CBF_binds_to_the_core_site,_5'-PYGPYGGT-3',_of_a_number_of_enhancers_and_promoters,_including_murine_leukemia_virus,_polyomavirus_enhancer,_T-cell_receptor_enhancers,_LCK,_IL-3_and_GM-CSF_promoters._The_alpha_subunit_binds_DNA_and_appears_to_have_a_role_in_the_development_of_normal_hematopoiesis._Isoform_AML-1L_interferes_with_the_transactivation_activity_of_RUNX1._Acts_synergistically_…	DISEASE:_Note\x3dA_chromosomal_aberration_involving_RUNX1/AML1_is_a_cause_of_M2_type_acute_myeloid_leukemia_(AML-M2)._Translocation_t(8\x3b21)(q22\x3bq22)_with_RUNX1T1.\x3b_DISEASE:_Note\x3dA_chromosomal_aberration_involving_RUNX1/AML1_is_a_cause_of_therapy-related_myelodysplastic_syndrome_(T-MDS)._Translocation_t(3\x3b21)(q26\x3bq22)_with_EAP_or_MECOM.\x3b_DISEASE:_Note\x3dA_chromosomal_aberrati…	TISSUE_SPECIFICITY:_Expressed_in_all_tissues_examined_except_brain_and_heart._Highest_levels_in_thymus,_bone_marrow_and_peripheral_blood.\x3b_	myocardium\x3bsmooth_muscle\x3bovary\x3bcolon\x3bparathyroid\x3bskin\x3bbone_marrow\x3buterus\x3bprostate\x3boptic_nerve\x3bwhole_body\x3bendometrium\x3bbone\x3biris\x3btestis\x3bgerminal_center\x3bbrain\x3bbladder\x3bunclassifiable_(Anatomical_System)\x3bcartilage\x3bheart\x3btongue\x3bislets_of_Langerhans\x3bpharynx\x3bblood\x3bskeletal_muscle\x3bbreast\x3bpancreas\x3blung\x3bepididymis\x3bnaso…	dorsal_root_ganglion\x3bsuperior_cervical_ganglion\x3bmedulla_oblongata\x3bcerebellum_peduncles\x3batrioventricular_node\x3bpons\x3bcaudate_nucleus\x3bskeletal_muscle\x3bbone_marrow\x3bfetal_liver\x3btestis_-_seminiferous_tubule\x3bglobus_pallidus\x3bciliary_ganglion\x3btrigeminal_ganglion\x3bcingulate_cortex\x3b	0.71814	0.72461	-0.227663163	37.11370606	85.67689	1.97553	rs587776809	29502	Familial_platelet_disorder_with_associated_myeloid_malignancy	MedGen:C1832388,OMIM:601399,Orphanet:ORPHA71290	no_assertion_criteria_provided	Pathogenic	.	.	.	.	.	.	1	0.810	D	.	.	.	.	.	.	.	.	.	.
10	89717741	89717741	G	T	exonic	PTEN	.	stopgain	PTEN:NM_000314:exon7:c.G766T:p.E256X,PTEN:NM_001304718:exon7:c.G175T:p.E59X,PTEN:NM_001304717:exon8:c.G1285T:p.E429X	0.975506865848027	0.0244877796497562	5.35450221699976e-06	phosphatase_and_tensin_homolog	FUNCTION:_Tumor_suppressor._Acts_as_a_dual-specificity_protein_phosphatase,_dephosphorylating_tyrosine-,_serine-_and_threonine-_phosphorylated_proteins._Also_acts_as_a_lipid_phosphatase,_removing_the_phosphate_in_the_D3_position_of_the_inositol_ring_from_phosphatidylinositol_3,4,5-trisphosphate,_phosphatidylinositol_3,4-diphosphate,_phosphatidylinositol_3-_phosphate_and_inositol_1,3,4,5-tetrakisp…	DISEASE:_Cowden_syndrome_1_(CWS1)_[MIM:158350]:_An_autosomal_dominant_hamartomatous_polyposis_syndrome_with_age-related_penetrance._Cowden_syndrome_is_characterized_by_hamartomatous_lesions_affecting_derivatives_of_ectodermal,_mesodermal_and_endodermal_layers,_macrocephaly,_facial_trichilemmomas_(benign_tumors_of_the_hair_follicle_infundibulum),_acral_keratoses,_papillomatous_papules,_and_elevate…	TISSUE_SPECIFICITY:_Expressed_at_a_relatively_high_level_in_all_adult_tissues,_including_heart,_brain,_placenta,_lung,_liver,_muscle,_kidney_and_pancreas._{ECO:0000269|PubMed:9090379}.\x3b_	.	.	0.21037	0.94603	-0.229483771	36.86010852	3.61036	0.13188	rs121909228	22867	Bannayan-Riley-Ruvalcaba_syndrome	MedGen:C0265326,OMIM:153480,Orphanet:ORPHA109	no_assertion_criteria_provided	Pathogenic	.	.	.	0.000	0.843	D	1	0.810	A	.	.	.	.	.	.	.	.	.	.
10	89711873	89711873	A	G	splicing	PTEN	NM_001304718:exon6:UTR5\x3bNM_001304717:exon7:c.1012-2A>G\x3bNM_000314:exon6:c.493-2A>G	.	.	0.975506865848027	0.0244877796497562	5.35450221699976e-06	phosphatase_and_tensin_homolog	FUNCTION:_Tumor_suppressor._Acts_as_a_dual-specificity_protein_phosphatase,_dephosphorylating_tyrosine-,_serine-_and_threonine-_phosphorylated_proteins._Also_acts_as_a_lipid_phosphatase,_removing_the_phosphate_in_the_D3_position_of_the_inositol_ring_from_phosphatidylinositol_3,4,5-trisphosphate,_phosphatidylinositol_3,4-diphosphate,_phosphatidylinositol_3-_phosphate_and_inositol_1,3,4,5-tetrakisp…	DISEASE:_Cowden_syndrome_1_(CWS1)_[MIM:158350]:_An_autosomal_dominant_hamartomatous_polyposis_syndrome_with_age-related_penetrance._Cowden_syndrome_is_characterized_by_hamartomatous_lesions_affecting_derivatives_of_ectodermal,_mesodermal_and_endodermal_layers,_macrocephaly,_facial_trichilemmomas_(benign_tumors_of_the_hair_follicle_infundibulum),_acral_keratoses,_papillomatous_papules,_and_elevate…	TISSUE_SPECIFICITY:_Expressed_at_a_relatively_high_level_in_all_adult_tissues,_including_heart,_brain,_placenta,_lung,_liver,_muscle,_kidney_and_pancreas._{ECO:0000269|PubMed:9090379}.\x3b_	.	.	0.21037	0.94603	-0.229483771	36.86010852	3.61036	0.13188	rs587781784	151199	Hereditary_cancer-predisposing_syndrome|Cowden_syndrome_1|not_provided	MedGen:C0027672,SNOMED_CT:699346009|MedGen:CN072330,OMIM:158350|MedGen:CN517202	criteria_provided,_multiple_submitters,_no_conflicts	Pathogenic	.	.	.	.	.	.	1	0.810	D	.	.	.	.	.	.	.	.	.	.
10	89693010	89693010	T	G	splicing	PTEN	NM_001304718:exon4:UTR5\x3bNM_001304717:exon6:c.1011+2T>G\x3bNM_000314:exon5:c.492+2T>G	.	.	0.975506865848027	0.0244877796497562	5.35450221699976e-06	phosphatase_and_tensin_homolog	FUNCTION:_Tumor_suppressor._Acts_as_a_dual-specificity_protein_phosphatase,_dephosphorylating_tyrosine-,_serine-_and_threonine-_phosphorylated_proteins._Also_acts_as_a_lipid_phosphatase,_removing_the_phosphate_in_the_D3_position_of_the_inositol_ring_from_phosphatidylinositol_3,4,5-trisphosphate,_phosphatidylinositol_3,4-diphosphate,_phosphatidylinositol_3-_phosphate_and_inositol_1,3,4,5-tetrakisp…	DISEASE:_Cowden_syndrome_1_(CWS1)_[MIM:158350]:_An_autosomal_dominant_hamartomatous_polyposis_syndrome_with_age-related_penetrance._Cowden_syndrome_is_characterized_by_hamartomatous_lesions_affecting_derivatives_of_ectodermal,_mesodermal_and_endodermal_layers,_macrocephaly,_facial_trichilemmomas_(benign_tumors_of_the_hair_follicle_infundibulum),_acral_keratoses,_papillomatous_papules,_and_elevate…	TISSUE_SPECIFICITY:_Expressed_at_a_relatively_high_level_in_all_adult_tissues,_including_heart,_brain,_placenta,_lung,_liver,_muscle,_kidney_and_pancreas._{ECO:0000269|PubMed:9090379}.\x3b_	.	.	0.21037	0.94603	-0.229483771	36.86010852	3.61036	0.13188	rs587776668	22860	Cowden_syndrome_1	MedGen:CN072330,OMIM:158350	no_assertion_criteria_provided	Pathogenic	.	.	.	.	.	.	1	0.810	D	.	.	.	.	.	.	.	.	.	.
10	89692985	89692985	G	T	exonic	PTEN	.	stopgain	PTEN:NM_000314:exon5:c.G469T:p.E157X,PTEN:NM_001304717:exon6:c.G988T:p.E330X	0.975506865848027	0.0244877796497562	5.35450221699976e-06	phosphatase_and_tensin_homolog	FUNCTION:_Tumor_suppressor._Acts_as_a_dual-specificity_protein_phosphatase,_dephosphorylating_tyrosine-,_serine-_and_threonine-_phosphorylated_proteins._Also_acts_as_a_lipid_phosphatase,_removing_the_phosphate_in_the_D3_position_of_the_inositol_ring_from_phosphatidylinositol_3,4,5-trisphosphate,_phosphatidylinositol_3,4-diphosphate,_phosphatidylinositol_3-_phosphate_and_inositol_1,3,4,5-tetrakisp…	DISEASE:_Cowden_syndrome_1_(CWS1)_[MIM:158350]:_An_autosomal_dominant_hamartomatous_polyposis_syndrome_with_age-related_penetrance._Cowden_syndrome_is_characterized_by_hamartomatous_lesions_affecting_derivatives_of_ectodermal,_mesodermal_and_endodermal_layers,_macrocephaly,_facial_trichilemmomas_(benign_tumors_of_the_hair_follicle_infundibulum),_acral_keratoses,_papillomatous_papules,_and_elevate…	TISSUE_SPECIFICITY:_Expressed_at_a_relatively_high_level_in_all_adult_tissues,_including_heart,_brain,_placenta,_lung,_liver,_muscle,_kidney_and_pancreas._{ECO:0000269|PubMed:9090379}.\x3b_	.	.	0.21037	0.94603	-0.229483771	36.86010852	3.61036	0.13188	rs121909220	22853	Lhermitte-Duclos_disease	MedGen:C0391826,Orphanet:ORPHA65285	no_assertion_criteria_provided	Pathogenic	.	.	.	0.000	0.843	D	1	0.810	A	.	.	.	.	.	.	.	.	.	.
12	103288698	103288698	T	C	splicing	PAH	NM_000277:exon3:c.169-2A>G	.	.	1.19519744629961e-10	0.307448665079143	0.692551334801337	phenylalanine_hydroxylase	.	DISEASE:_Phenylketonuria_(PKU)_[MIM:261600]:_Autosomal_recessive_inborn_error_of_phenylalanine_metabolism,_due_to_severe_phenylalanine_hydroxylase_deficiency._It_is_characterized_by_blood_concentrations_of_phenylalanine_persistently_above_1200_mumol_(normal_concentration_100_mumol)_which_usually_causes_mental_retardation_(unless_low_phenylalanine_diet_is_introduced_early_in_life)._They_tend_to_ha…	.	unclassifiable_(Anatomical_System)\x3blung\x3bwhole_body\x3bislets_of_Langerhans\x3bliver\x3btestis\x3bspleen\x3bkidney\x3bmammary_gland\x3bgall_bladder\x3b	superior_cervical_ganglion\x3bfetal_liver\x3bliver\x3bciliary_ganglion\x3bkidney\x3b	0.13031	0.85678	-0.709045403	14.673272	115.70583	2.33963	.	.	.	.	.	.	.	.	.	.	.	.	1	0.810	D	.	.	.	.	.	.	.	.	.	.
16	68846113	68846114	GT	G	exonic	CDH1	.	frameshift_deletion	CDH1:NM_001317184:exon8:c.1085delT:p.V362fs,CDH1:NM_004360:exon8:c.1085delT:p.V362fs	0.338547688109087	0.661426839739286	2.54721516269318e-05	cadherin_1	FUNCTION:_Cadherins_are_calcium-dependent_cell_adhesion_proteins._They_preferentially_interact_with_themselves_in_a_homophilic_manner_in_connecting_cells\x3b_cadherins_may_thus_contribute_to_the_sorting_of_heterogeneous_cell_types._CDH1_is_involved_in_mechanisms_regulating_cell-cell_adhesions,_mobility_and_proliferation_of_epithelial_cells._Has_a_potent_invasive_suppressor_role._It_is_a_ligand_fo…	DISEASE:_Hereditary_diffuse_gastric_cancer_(HDGC)_[MIM:137215]:_A_cancer_predisposition_syndrome_with_increased_susceptibility_to_diffuse_gastric_cancer._Diffuse_gastric_cancer_is_a_malignant_disease_characterized_by_poorly_differentiated_infiltrating_lesions_resulting_in_thickening_of_the_stomach._Malignant_tumors_start_in_the_stomach,_can_spread_to_the_esophagus_or_the_small_intestine,_and_can_…	TISSUE_SPECIFICITY:_Non-neural_epithelial_tissues.\x3b_	ovary\x3brectum\x3bcolon\x3bparathyroid\x3bfovea_centralis\x3bchoroid\x3bskin\x3bretina\x3buterus\x3bprostate\x3boptic_nerve\x3bcochlea\x3bendometrium\x3blarynx\x3bthyroid\x3bbrain\x3bpineal_gland\x3bbladder\x3bgall_bladder\x3bunclassifiable_(Anatomical_System)\x3blymph_node\x3bheart\x3btongue\x3bislets_of_Langerhans\x3badrenal_cortex\x3bblood\x3blens\x3bskeletal_muscle\x3bbreast\x3bpancreas\x3bl…	dorsal_root_ganglion\x3bolfactory_bulb\x3bsalivary_gland\x3bbeta_cell_islets\x3bfetal_thyroid\x3bskin\x3bprostate\x3bpancreas\x3bfetal_liver\x3blung\x3btrachea\x3bthyroid\x3bplacenta\x3bfetal_lung\x3bkidney\x3b	0.82520	0.93422	-1.061810361	7.519462137	122.67172	2.41215	.	477802	Hereditary_cancer-predisposing_syndrome	MedGen:C0027672,SNOMED_CT:699346009	criteria_provided,_single_submitter	Pathogenic	.	.	.	.	.	.	.	.	.	.	.	.	.	.	.	.	.	.	.
21	36252912	36252920	GGCTGCGGT	G	exonic	RUNX1	.	frameshift_deletion	RUNX1:NM_001001890:exon2:c.361_368del:p.T121fs,RUNX1:NM_001122607:exon2:c.361_368del:p.T121fs,RUNX1:NM_001754:exon5:c.442_449del:p.T148fs	0.449323606506754	0.54937349793652	0.00130289555672611	runt_related_transcription_factor_1	FUNCTION:_CBF_binds_to_the_core_site,_5'-PYGPYGGT-3',_of_a_number_of_enhancers_and_promoters,_including_murine_leukemia_virus,_polyomavirus_enhancer,_T-cell_receptor_enhancers,_LCK,_IL-3_and_GM-CSF_promoters._The_alpha_subunit_binds_DNA_and_appears_to_have_a_role_in_the_development_of_normal_hematopoiesis._Isoform_AML-1L_interferes_with_the_transactivation_activity_of_RUNX1._Acts_synergistically_…	DISEASE:_Note\x3dA_chromosomal_aberration_involving_RUNX1/AML1_is_a_cause_of_M2_type_acute_myeloid_leukemia_(AML-M2)._Translocation_t(8\x3b21)(q22\x3bq22)_with_RUNX1T1.\x3b_DISEASE:_Note\x3dA_chromosomal_aberration_involving_RUNX1/AML1_is_a_cause_of_therapy-related_myelodysplastic_syndrome_(T-MDS)._Translocation_t(3\x3b21)(q26\x3bq22)_with_EAP_or_MECOM.\x3b_DISEASE:_Note\x3dA_chromosomal_aberrati…	TISSUE_SPECIFICITY:_Expressed_in_all_tissues_examined_except_brain_and_heart._Highest_levels_in_thymus,_bone_marrow_and_peripheral_blood.\x3b_	myocardium\x3bsmooth_muscle\x3bovary\x3bcolon\x3bparathyroid\x3bskin\x3bbone_marrow\x3buterus\x3bprostate\x3boptic_nerve\x3bwhole_body\x3bendometrium\x3bbone\x3biris\x3btestis\x3bgerminal_center\x3bbrain\x3bbladder\x3bunclassifiable_(Anatomical_System)\x3bcartilage\x3bheart\x3btongue\x3bislets_of_Langerhans\x3bpharynx\x3bblood\x3bskeletal_muscle\x3bbreast\x3bpancreas\x3blung\x3bepididymis\x3bnaso…	dorsal_root_ganglion\x3bsuperior_cervical_ganglion\x3bmedulla_oblongata\x3bcerebellum_peduncles\x3batrioventricular_node\x3bpons\x3bcaudate_nucleus\x3bskeletal_muscle\x3bbone_marrow\x3bfetal_liver\x3btestis_-_seminiferous_tubule\x3bglobus_pallidus\x3bciliary_ganglion\x3btrigeminal_ganglion\x3bcingulate_cortex\x3b	0.71814	0.72461	-0.227663163	37.11370606	85.67689	1.97553	rs587776811	29509	Familial_platelet_disorder_with_associated_myeloid_malignancy	MedGen:C1832388,OMIM:601399,Orphanet:ORPHA71290	no_assertion_criteria_provided	Pathogenic	.	.	.	.	.	.	.	.	.	.	.	.	.	.	.	.	.	.	.
12	103260379	103260380	GT	G	exonic	PAH	.	frameshift_deletion	PAH:NM_000277:exon5:c.503delA:p.Y168fs	1.19519744629961e-10	0.307448665079143	0.692551334801337	phenylalanine_hydroxylase	.	DISEASE:_Phenylketonuria_(PKU)_[MIM:261600]:_Autosomal_recessive_inborn_error_of_phenylalanine_metabolism,_due_to_severe_phenylalanine_hydroxylase_deficiency._It_is_characterized_by_blood_concentrations_of_phenylalanine_persistently_above_1200_mumol_(normal_concentration_100_mumol)_which_usually_causes_mental_retardation_(unless_low_phenylalanine_diet_is_introduced_early_in_life)._They_tend_to_ha…	.	unclassifiable_(Anatomical_System)\x3blung\x3bwhole_body\x3bislets_of_Langerhans\x3bliver\x3btestis\x3bspleen\x3bkidney\x3bmammary_gland\x3bgall_bladder\x3b	superior_cervical_ganglion\x3bfetal_liver\x3bliver\x3bciliary_ganglion\x3bkidney\x3b	0.13031	0.85678	-0.709045403	14.673272	115.70583	2.33963	rs199475661	108441	Phenylketonuria|not_provided	MedGen:C0031485,OMIM:261600,Orphanet:ORPHA716,SNOMED_CT:154735006|MedGen:CN517202	criteria_provided,_multiple_submitters,_no_conflicts	Pathogenic	.	.	.	.	.	.	.	.	.	.	.	.	.	.	.	.	.	.	.
12	103260379	103260379	G	T	exonic	PAH	.	stopgain	PAH:NM_000277:exon5:c.C504A:p.Y168X	1.19519744629961e-10	0.307448665079143	0.692551334801337	phenylalanine_hydroxylase	.	DISEASE:_Phenylketonuria_(PKU)_[MIM:261600]:_Autosomal_recessive_inborn_error_of_phenylalanine_metabolism,_due_to_severe_phenylalanine_hydroxylase_deficiency._It_is_characterized_by_blood_concentrations_of_phenylalanine_persistently_above_1200_mumol_(normal_concentration_100_mumol)_which_usually_causes_mental_retardation_(unless_low_phenylalanine_diet_is_introduced_early_in_life)._They_tend_to_ha…	.	unclassifiable_(Anatomical_System)\x3blung\x3bwhole_body\x3bislets_of_Langerhans\x3bliver\x3btestis\x3bspleen\x3bkidney\x3bmammary_gland\x3bgall_bladder\x3b	superior_cervical_ganglion\x3bfetal_liver\x3bliver\x3bciliary_ganglion\x3bkidney\x3b	0.13031	0.85678	-0.709045403	14.673272	115.70583	2.33963	rs281865455	125871	Phenylketonuria	MedGen:C0031485,OMIM:261600,Orphanet:ORPHA716,SNOMED_CT:154735006	no_assertion_criteria_provided	Likely_pathogenic	.	.	.	0.000	0.843	D	1	0.810	A	.	.	.	.	.	.	.	.	.	.
12	103288514	103288515	TG	T	exonic	PAH	.	frameshift_deletion	PAH:NM_000277:exon3:c.350delC:p.T117fs	1.19519744629961e-10	0.307448665079143	0.692551334801337	phenylalanine_hydroxylase	.	DISEASE:_Phenylketonuria_(PKU)_[MIM:261600]:_Autosomal_recessive_inborn_error_of_phenylalanine_metabolism,_due_to_severe_phenylalanine_hydroxylase_deficiency._It_is_characterized_by_blood_concentrations_of_phenylalanine_persistently_above_1200_mumol_(normal_concentration_100_mumol)_which_usually_causes_mental_retardation_(unless_low_phenylalanine_diet_is_introduced_early_in_life)._They_tend_to_ha…	.	unclassifiable_(Anatomical_System)\x3blung\x3bwhole_body\x3bislets_of_Langerhans\x3bliver\x3btestis\x3bspleen\x3bkidney\x3bmammary_gland\x3bgall_bladder\x3b	superior_cervical_ganglion\x3bfetal_liver\x3bliver\x3bciliary_ganglion\x3bkidney\x3b	0.13031	0.85678	-0.709045403	14.673272	115.70583	2.33963	rs281865428	125868	Phenylketonuria	MedGen:C0031485,OMIM:261600,Orphanet:ORPHA716,SNOMED_CT:154735006	no_assertion_criteria_provided	Likely_pathogenic	.	.	.	.	.	.	.	.	.	.	.	.	.	.	.	.	.	.	.
12	103310860	103310862	CAG	C	exonic	PAH	.	frameshift_deletion	PAH:NM_000277:exon1:c.47_48del:p.S16fs	1.19519744629961e-10	0.307448665079143	0.692551334801337	phenylalanine_hydroxylase	.	DISEASE:_Phenylketonuria_(PKU)_[MIM:261600]:_Autosomal_recessive_inborn_error_of_phenylalanine_metabolism,_due_to_severe_phenylalanine_hydroxylase_deficiency._It_is_characterized_by_blood_concentrations_of_phenylalanine_persistently_above_1200_mumol_(normal_concentration_100_mumol)_which_usually_causes_mental_retardation_(unless_low_phenylalanine_diet_is_introduced_early_in_life)._They_tend_to_ha…	.	unclassifiable_(Anatomical_System)\x3blung\x3bwhole_body\x3bislets_of_Langerhans\x3bliver\x3btestis\x3bspleen\x3bkidney\x3bmammary_gland\x3bgall_bladder\x3b	superior_cervical_ganglion\x3bfetal_liver\x3bliver\x3bciliary_ganglion\x3bkidney\x3b	0.13031	0.85678	-0.709045403	14.673272	115.70583	2.33963	rs62642906	108432	Phenylketonuria|not_provided	MedGen:C0031485,OMIM:261600,Orphanet:ORPHA716,SNOMED_CT:154735006|MedGen:CN517202	criteria_provided,_multiple_submitters,_no_conflicts	Pathogenic/Likely_pathogenic	.	.	.	.	.	.	.	.	.	.	.	.	.	.	.	.	.	.	.
12	103306571	103306572	CA	C	exonic	PAH	.	frameshift_deletion	PAH:NM_000277:exon2:c.165delT:p.F55fs	1.19519744629961e-10	0.307448665079143	0.692551334801337	phenylalanine_hydroxylase	.	DISEASE:_Phenylketonuria_(PKU)_[MIM:261600]:_Autosomal_recessive_inborn_error_of_phenylalanine_metabolism,_due_to_severe_phenylalanine_hydroxylase_deficiency._It_is_characterized_by_blood_concentrations_of_phenylalanine_persistently_above_1200_mumol_(normal_concentration_100_mumol)_which_usually_causes_mental_retardation_(unless_low_phenylalanine_diet_is_introduced_early_in_life)._They_tend_to_ha…	.	unclassifiable_(Anatomical_System)\x3blung\x3bwhole_body\x3bislets_of_Langerhans\x3bliver\x3btestis\x3bspleen\x3bkidney\x3bmammary_gland\x3bgall_bladder\x3b	superior_cervical_ganglion\x3bfetal_liver\x3bliver\x3bciliary_ganglion\x3bkidney\x3b	0.13031	0.85678	-0.709045403	14.673272	115.70583	2.33963	rs199475566	15650	Phenylketonuria|not_provided	MedGen:C0031485,OMIM:261600,Orphanet:ORPHA716,SNOMED_CT:154735006|MedGen:CN517202	criteria_provided,_multiple_submitters,_no_conflicts	Pathogenic/Likely_pathogenic	.	.	.	.	.	.	.	.	.	.	.	.	.	.	.	.	.	.	.
12	103306610	103306610	C	A	exonic	PAH	.	stopgain	PAH:NM_000277:exon2:c.G127T:p.E43X	1.19519744629961e-10	0.307448665079143	0.692551334801337	phenylalanine_hydroxylase	.	DISEASE:_Phenylketonuria_(PKU)_[MIM:261600]:_Autosomal_recessive_inborn_error_of_phenylalanine_metabolism,_due_to_severe_phenylalanine_hydroxylase_deficiency._It_is_characterized_by_blood_concentrations_of_phenylalanine_persistently_above_1200_mumol_(normal_concentration_100_mumol)_which_usually_causes_mental_retardation_(unless_low_phenylalanine_diet_is_introduced_early_in_life)._They_tend_to_ha…	.	unclassifiable_(Anatomical_System)\x3blung\x3bwhole_body\x3bislets_of_Langerhans\x3bliver\x3btestis\x3bspleen\x3bkidney\x3bmammary_gland\x3bgall_bladder\x3b	superior_cervical_ganglion\x3bfetal_liver\x3bliver\x3bciliary_ganglion\x3bkidney\x3b	0.13031	0.85678	-0.709045403	14.673272	115.70583	2.33963	.	.	.	.	.	.	.	.	.	0.000	0.843	D	1	0.810	A	.	.	.	.	.	.	.	.	.	.
12	103310851	103310851	G	A	exonic	PAH	.	stopgain	PAH:NM_000277:exon1:c.C58T:p.Q20X	1.19519744629961e-10	0.307448665079143	0.692551334801337	phenylalanine_hydroxylase	.	DISEASE:_Phenylketonuria_(PKU)_[MIM:261600]:_Autosomal_recessive_inborn_error_of_phenylalanine_metabolism,_due_to_severe_phenylalanine_hydroxylase_deficiency._It_is_characterized_by_blood_concentrations_of_phenylalanine_persistently_above_1200_mumol_(normal_concentration_100_mumol)_which_usually_causes_mental_retardation_(unless_low_phenylalanine_diet_is_introduced_early_in_life)._They_tend_to_ha…	.	unclassifiable_(Anatomical_System)\x3blung\x3bwhole_body\x3bislets_of_Langerhans\x3bliver\x3btestis\x3bspleen\x3bkidney\x3bmammary_gland\x3bgall_bladder\x3b	superior_cervical_ganglion\x3bfetal_liver\x3bliver\x3bciliary_ganglion\x3bkidney\x3b	0.13031	0.85678	-0.709045403	14.673272	115.70583	2.33963	rs199475585	108480	Phenylketonuria|not_provided	MedGen:C0031485,OMIM:261600,Orphanet:ORPHA716,SNOMED_CT:154735006|MedGen:CN517202	criteria_provided,_single_submitter	Likely_pathogenic	.	.	.	0.044	0.237	N	1	0.810	A	.	.	.	.	.	.	.	.	.	.
21	36206833	36206833	C	A	exonic	RUNX1	.	stopgain	RUNX1:NM_001001890:exon4:c.G598T:p.E200X,RUNX1:NM_001122607:exon4:c.G598T:p.E200X,RUNX1:NM_001754:exon7:c.G679T:p.E227X	0.449323606506754	0.54937349793652	0.00130289555672611	runt_related_transcription_factor_1	FUNCTION:_CBF_binds_to_the_core_site,_5'-PYGPYGGT-3',_of_a_number_of_enhancers_and_promoters,_including_murine_leukemia_virus,_polyomavirus_enhancer,_T-cell_receptor_enhancers,_LCK,_IL-3_and_GM-CSF_promoters._The_alpha_subunit_binds_DNA_and_appears_to_have_a_role_in_the_development_of_normal_hematopoiesis._Isoform_AML-1L_interferes_with_the_transactivation_activity_of_RUNX1._Acts_synergistically_…	DISEASE:_Note\x3dA_chromosomal_aberration_involving_RUNX1/AML1_is_a_cause_of_M2_type_acute_myeloid_leukemia_(AML-M2)._Translocation_t(8\x3b21)(q22\x3bq22)_with_RUNX1T1.\x3b_DISEASE:_Note\x3dA_chromosomal_aberration_involving_RUNX1/AML1_is_a_cause_of_therapy-related_myelodysplastic_syndrome_(T-MDS)._Translocation_t(3\x3b21)(q26\x3bq22)_with_EAP_or_MECOM.\x3b_DISEASE:_Note\x3dA_chromosomal_aberrati…	TISSUE_SPECIFICITY:_Expressed_in_all_tissues_examined_except_brain_and_heart._Highest_levels_in_thymus,_bone_marrow_and_peripheral_blood.\x3b_	myocardium\x3bsmooth_muscle\x3bovary\x3bcolon\x3bparathyroid\x3bskin\x3bbone_marrow\x3buterus\x3bprostate\x3boptic_nerve\x3bwhole_body\x3bendometrium\x3bbone\x3biris\x3btestis\x3bgerminal_center\x3bbrain\x3bbladder\x3bunclassifiable_(Anatomical_System)\x3bcartilage\x3bheart\x3btongue\x3bislets_of_Langerhans\x3bpharynx\x3bblood\x3bskeletal_muscle\x3bbreast\x3bpancreas\x3blung\x3bepididymis\x3bnaso…	dorsal_root_ganglion\x3bsuperior_cervical_ganglion\x3bmedulla_oblongata\x3bcerebellum_peduncles\x3batrioventricular_node\x3bpons\x3bcaudate_nucleus\x3bskeletal_muscle\x3bbone_marrow\x3bfetal_liver\x3btestis_-_seminiferous_tubule\x3bglobus_pallidus\x3bciliary_ganglion\x3btrigeminal_ganglion\x3bcingulate_cortex\x3b	0.71814	0.72461	-0.227663163	37.11370606	85.67689	1.97553	.	.	.	.	.	.	.	.	.	0.000	0.629	D	1	0.810	A	.	.	.	.	.	.	.	.	.	.
13	20763744	20763744	T	G	splicing	GJB2	NM_004004:exon2:UTR5	.	.	1.02863295453376e-11	0.00164377442881105	0.998356225560903	gap_junction_protein_beta_2	FUNCTION:_One_gap_junction_consists_of_a_cluster_of_closely_packed_pairs_of_transmembrane_channels,_the_connexons,_through_which_materials_of_low_MW_diffuse_from_one_cell_to_a_neighboring_cell.\x3b_	DISEASE:_Deafness,_autosomal_recessive,_1A_(DFNB1A)_[MIM:220290]:_A_form_of_non-syndromic_sensorineural_hearing_loss._Sensorineural_deafness_results_from_damage_to_the_neural_receptors_of_the_inner_ear,_the_nerve_pathways_to_the_brain,_or_the_area_of_the_brain_that_receives_sound_information._{ECO:0000269|PubMed:10830906,_ECO:0000269|PubMed:11313763,_ECO:0000269|PubMed:11439000,_ECO:0000269|PubMe…	.	.	.	0.42941	0.50569	0.663285274	84.55414013	794.09383	5.55726	rs201895089	362175	Deafness,_autosomal_recessive_1A|not_specified|not_provided	MedGen:C2673759,OMIM:220290|MedGen:CN169374|MedGen:CN517202	criteria_provided,_multiple_submitters,_no_conflicts	Pathogenic	.	.	.	.	.	.	.	.	.	.	.	.	.	.	.	.	.	.	.
16	68835596	68835596	C	T	exonic	CDH1	.	stopgain	CDH1:NM_001317184:exon3:c.C187T:p.R63X,CDH1:NM_004360:exon3:c.C187T:p.R63X	0.338547688109087	0.661426839739286	2.54721516269318e-05	cadherin_1	FUNCTION:_Cadherins_are_calcium-dependent_cell_adhesion_proteins._They_preferentially_interact_with_themselves_in_a_homophilic_manner_in_connecting_cells\x3b_cadherins_may_thus_contribute_to_the_sorting_of_heterogeneous_cell_types._CDH1_is_involved_in_mechanisms_regulating_cell-cell_adhesions,_mobility_and_proliferation_of_epithelial_cells._Has_a_potent_invasive_suppressor_role._It_is_a_ligand_fo…	DISEASE:_Hereditary_diffuse_gastric_cancer_(HDGC)_[MIM:137215]:_A_cancer_predisposition_syndrome_with_increased_susceptibility_to_diffuse_gastric_cancer._Diffuse_gastric_cancer_is_a_malignant_disease_characterized_by_poorly_differentiated_infiltrating_lesions_resulting_in_thickening_of_the_stomach._Malignant_tumors_start_in_the_stomach,_can_spread_to_the_esophagus_or_the_small_intestine,_and_can_…	TISSUE_SPECIFICITY:_Non-neural_epithelial_tissues.\x3b_	ovary\x3brectum\x3bcolon\x3bparathyroid\x3bfovea_centralis\x3bchoroid\x3bskin\x3bretina\x3buterus\x3bprostate\x3boptic_nerve\x3bcochlea\x3bendometrium\x3blarynx\x3bthyroid\x3bbrain\x3bpineal_gland\x3bbladder\x3bgall_bladder\x3bunclassifiable_(Anatomical_System)\x3blymph_node\x3bheart\x3btongue\x3bislets_of_Langerhans\x3badrenal_cortex\x3bblood\x3blens\x3bskeletal_muscle\x3bbreast\x3bpancreas\x3bl…	dorsal_root_ganglion\x3bolfactory_bulb\x3bsalivary_gland\x3bbeta_cell_islets\x3bfetal_thyroid\x3bskin\x3bprostate\x3bpancreas\x3bfetal_liver\x3blung\x3btrachea\x3bthyroid\x3bplacenta\x3bfetal_lung\x3bkidney\x3b	0.82520	0.93422	-1.061810361	7.519462137	122.67172	2.41215	rs587783047	166261	Hereditary_cancer-predisposing_syndrome|Hereditary_diffuse_gastric_cancer	MedGen:C0027672,SNOMED_CT:699346009|MedGen:C1708349,OMIM:137215,Orphanet:ORPHA26106	criteria_provided,_multiple_submitters,_no_conflicts	Pathogenic	.	.	.	0.085	0.207	N	1	0.810	A	.	.	.	.	.	.	.	.	.	.
16	68835692	68835692	C	T	exonic	CDH1	.	stopgain	CDH1:NM_001317184:exon3:c.C283T:p.Q95X,CDH1:NM_004360:exon3:c.C283T:p.Q95X	0.338547688109087	0.661426839739286	2.54721516269318e-05	cadherin_1	FUNCTION:_Cadherins_are_calcium-dependent_cell_adhesion_proteins._They_preferentially_interact_with_themselves_in_a_homophilic_manner_in_connecting_cells\x3b_cadherins_may_thus_contribute_to_the_sorting_of_heterogeneous_cell_types._CDH1_is_involved_in_mechanisms_regulating_cell-cell_adhesions,_mobility_and_proliferation_of_epithelial_cells._Has_a_potent_invasive_suppressor_role._It_is_a_ligand_fo…	DISEASE:_Hereditary_diffuse_gastric_cancer_(HDGC)_[MIM:137215]:_A_cancer_predisposition_syndrome_with_increased_susceptibility_to_diffuse_gastric_cancer._Diffuse_gastric_cancer_is_a_malignant_disease_characterized_by_poorly_differentiated_infiltrating_lesions_resulting_in_thickening_of_the_stomach._Malignant_tumors_start_in_the_stomach,_can_spread_to_the_esophagus_or_the_small_intestine,_and_can_…	TISSUE_SPECIFICITY:_Non-neural_epithelial_tissues.\x3b_	ovary\x3brectum\x3bcolon\x3bparathyroid\x3bfovea_centralis\x3bchoroid\x3bskin\x3bretina\x3buterus\x3bprostate\x3boptic_nerve\x3bcochlea\x3bendometrium\x3blarynx\x3bthyroid\x3bbrain\x3bpineal_gland\x3bbladder\x3bgall_bladder\x3bunclassifiable_(Anatomical_System)\x3blymph_node\x3bheart\x3btongue\x3bislets_of_Langerhans\x3badrenal_cortex\x3bblood\x3blens\x3bskeletal_muscle\x3bbreast\x3bpancreas\x3bl…	dorsal_root_ganglion\x3bolfactory_bulb\x3bsalivary_gland\x3bbeta_cell_islets\x3bfetal_thyroid\x3bskin\x3bprostate\x3bpancreas\x3bfetal_liver\x3blung\x3btrachea\x3bthyroid\x3bplacenta\x3bfetal_lung\x3bkidney\x3b	0.82520	0.93422	-1.061810361	7.519462137	122.67172	2.41215	rs781409616	465844	Hereditary_diffuse_gastric_cancer	MedGen:C1708349,OMIM:137215,Orphanet:ORPHA26106	criteria_provided,_single_submitter	Pathogenic	.	.	.	0.124	0.189	N	1	0.810	A	.	.	.	.	.	.	.	.	.	.
16	68835787	68835788	GC	G	exonic	CDH1	.	frameshift_deletion	CDH1:NM_001317184:exon3:c.379delC:p.P127fs,CDH1:NM_004360:exon3:c.379delC:p.P127fs	0.338547688109087	0.661426839739286	2.54721516269318e-05	cadherin_1	FUNCTION:_Cadherins_are_calcium-dependent_cell_adhesion_proteins._They_preferentially_interact_with_themselves_in_a_homophilic_manner_in_connecting_cells\x3b_cadherins_may_thus_contribute_to_the_sorting_of_heterogeneous_cell_types._CDH1_is_involved_in_mechanisms_regulating_cell-cell_adhesions,_mobility_and_proliferation_of_epithelial_cells._Has_a_potent_invasive_suppressor_role._It_is_a_ligand_fo…	DISEASE:_Hereditary_diffuse_gastric_cancer_(HDGC)_[MIM:137215]:_A_cancer_predisposition_syndrome_with_increased_susceptibility_to_diffuse_gastric_cancer._Diffuse_gastric_cancer_is_a_malignant_disease_characterized_by_poorly_differentiated_infiltrating_lesions_resulting_in_thickening_of_the_stomach._Malignant_tumors_start_in_the_stomach,_can_spread_to_the_esophagus_or_the_small_intestine,_and_can_…	TISSUE_SPECIFICITY:_Non-neural_epithelial_tissues.\x3b_	ovary\x3brectum\x3bcolon\x3bparathyroid\x3bfovea_centralis\x3bchoroid\x3bskin\x3bretina\x3buterus\x3bprostate\x3boptic_nerve\x3bcochlea\x3bendometrium\x3blarynx\x3bthyroid\x3bbrain\x3bpineal_gland\x3bbladder\x3bgall_bladder\x3bunclassifiable_(Anatomical_System)\x3blymph_node\x3bheart\x3btongue\x3bislets_of_Langerhans\x3badrenal_cortex\x3bblood\x3blens\x3bskeletal_muscle\x3bbreast\x3bpancreas\x3bl…	dorsal_root_ganglion\x3bolfactory_bulb\x3bsalivary_gland\x3bbeta_cell_islets\x3bfetal_thyroid\x3bskin\x3bprostate\x3bpancreas\x3bfetal_liver\x3blung\x3btrachea\x3bthyroid\x3bplacenta\x3bfetal_lung\x3bkidney\x3b	0.82520	0.93422	-1.061810361	7.519462137	122.67172	2.41215	.	477827	Hereditary_cancer-predisposing_syndrome|Hereditary_diffuse_gastric_cancer	MedGen:C0027672,SNOMED_CT:699346009|MedGen:C1708349,OMIM:137215,Orphanet:ORPHA26106	criteria_provided,_multiple_submitters,_no_conflicts	Pathogenic	.	.	.	.	.	.	.	.	.	.	.	.	.	.	.	.	.	.	.
16	68863687	68863688	AT	A	exonic	CDH1	.	frameshift_deletion	CDH1:NM_001317184:exon14:c.2244delT:p.N748fs,CDH1:NM_001317186:exon14:c.462delT:p.N154fs,CDH1:NM_001317185:exon15:c.879delT:p.N293fs,CDH1:NM_004360:exon15:c.2427delT:p.N809fs	0.338547688109087	0.661426839739286	2.54721516269318e-05	cadherin_1	FUNCTION:_Cadherins_are_calcium-dependent_cell_adhesion_proteins._They_preferentially_interact_with_themselves_in_a_homophilic_manner_in_connecting_cells\x3b_cadherins_may_thus_contribute_to_the_sorting_of_heterogeneous_cell_types._CDH1_is_involved_in_mechanisms_regulating_cell-cell_adhesions,_mobility_and_proliferation_of_epithelial_cells._Has_a_potent_invasive_suppressor_role._It_is_a_ligand_fo…	DISEASE:_Hereditary_diffuse_gastric_cancer_(HDGC)_[MIM:137215]:_A_cancer_predisposition_syndrome_with_increased_susceptibility_to_diffuse_gastric_cancer._Diffuse_gastric_cancer_is_a_malignant_disease_characterized_by_poorly_differentiated_infiltrating_lesions_resulting_in_thickening_of_the_stomach._Malignant_tumors_start_in_the_stomach,_can_spread_to_the_esophagus_or_the_small_intestine,_and_can_…	TISSUE_SPECIFICITY:_Non-neural_epithelial_tissues.\x3b_	ovary\x3brectum\x3bcolon\x3bparathyroid\x3bfovea_centralis\x3bchoroid\x3bskin\x3bretina\x3buterus\x3bprostate\x3boptic_nerve\x3bcochlea\x3bendometrium\x3blarynx\x3bthyroid\x3bbrain\x3bpineal_gland\x3bbladder\x3bgall_bladder\x3bunclassifiable_(Anatomical_System)\x3blymph_node\x3bheart\x3btongue\x3bislets_of_Langerhans\x3badrenal_cortex\x3bblood\x3blens\x3bskeletal_muscle\x3bbreast\x3bpancreas\x3bl…	dorsal_root_ganglion\x3bolfactory_bulb\x3bsalivary_gland\x3bbeta_cell_islets\x3bfetal_thyroid\x3bskin\x3bprostate\x3bpancreas\x3bfetal_liver\x3blung\x3btrachea\x3bthyroid\x3bplacenta\x3bfetal_lung\x3bkidney\x3b	0.82520	0.93422	-1.061810361	7.519462137	122.67172	2.41215	rs786203752	184466	Hereditary_cancer-predisposing_syndrome|Hereditary_diffuse_gastric_cancer|not_provided	MedGen:C0027672,SNOMED_CT:699346009|MedGen:C1708349,OMIM:137215,Orphanet:ORPHA26106|MedGen:CN517202	criteria_provided,_multiple_submitters,_no_conflicts	Pathogenic	.	.	.	.	.	.	.	.	.	.	.	.	.	.	.	.	.	.	.
16	68863655	68863656	TC	T	exonic	CDH1	.	frameshift_deletion	CDH1:NM_001317184:exon14:c.2212delC:p.P738fs,CDH1:NM_001317186:exon14:c.430delC:p.P144fs,CDH1:NM_001317185:exon15:c.847delC:p.P283fs,CDH1:NM_004360:exon15:c.2395delC:p.P799fs	0.338547688109087	0.661426839739286	2.54721516269318e-05	cadherin_1	FUNCTION:_Cadherins_are_calcium-dependent_cell_adhesion_proteins._They_preferentially_interact_with_themselves_in_a_homophilic_manner_in_connecting_cells\x3b_cadherins_may_thus_contribute_to_the_sorting_of_heterogeneous_cell_types._CDH1_is_involved_in_mechanisms_regulating_cell-cell_adhesions,_mobility_and_proliferation_of_epithelial_cells._Has_a_potent_invasive_suppressor_role._It_is_a_ligand_fo…	DISEASE:_Hereditary_diffuse_gastric_cancer_(HDGC)_[MIM:137215]:_A_cancer_predisposition_syndrome_with_increased_susceptibility_to_diffuse_gastric_cancer._Diffuse_gastric_cancer_is_a_malignant_disease_characterized_by_poorly_differentiated_infiltrating_lesions_resulting_in_thickening_of_the_stomach._Malignant_tumors_start_in_the_stomach,_can_spread_to_the_esophagus_or_the_small_intestine,_and_can_…	TISSUE_SPECIFICITY:_Non-neural_epithelial_tissues.\x3b_	ovary\x3brectum\x3bcolon\x3bparathyroid\x3bfovea_centralis\x3bchoroid\x3bskin\x3bretina\x3buterus\x3bprostate\x3boptic_nerve\x3bcochlea\x3bendometrium\x3blarynx\x3bthyroid\x3bbrain\x3bpineal_gland\x3bbladder\x3bgall_bladder\x3bunclassifiable_(Anatomical_System)\x3blymph_node\x3bheart\x3btongue\x3bislets_of_Langerhans\x3badrenal_cortex\x3bblood\x3blens\x3bskeletal_muscle\x3bbreast\x3bpancreas\x3bl…	dorsal_root_ganglion\x3bolfactory_bulb\x3bsalivary_gland\x3bbeta_cell_islets\x3bfetal_thyroid\x3bskin\x3bprostate\x3bpancreas\x3bfetal_liver\x3blung\x3btrachea\x3bthyroid\x3bplacenta\x3bfetal_lung\x3bkidney\x3b	0.82520	0.93422	-1.061810361	7.519462137	122.67172	2.41215	rs587783048	166262	Hereditary_cancer-predisposing_syndrome|Hereditary_diffuse_gastric_cancer	MedGen:C0027672,SNOMED_CT:699346009|MedGen:C1708349,OMIM:137215,Orphanet:ORPHA26106	criteria_provided,_multiple_submitters,_no_conflicts	Pathogenic	.	.	.	.	.	.	.	.	.	.	.	.	.	.	.	.	.	.	.
16	68855984	68855984	C	T	exonic	CDH1	.	stopgain	CDH1:NM_001317184:exon11:c.C1609T:p.R537X,CDH1:NM_001317185:exon12:c.C244T:p.R82X,CDH1:NM_004360:exon12:c.C1792T:p.R598X	0.338547688109087	0.661426839739286	2.54721516269318e-05	cadherin_1	FUNCTION:_Cadherins_are_calcium-dependent_cell_adhesion_proteins._They_preferentially_interact_with_themselves_in_a_homophilic_manner_in_connecting_cells\x3b_cadherins_may_thus_contribute_to_the_sorting_of_heterogeneous_cell_types._CDH1_is_involved_in_mechanisms_regulating_cell-cell_adhesions,_mobility_and_proliferation_of_epithelial_cells._Has_a_potent_invasive_suppressor_role._It_is_a_ligand_fo…	DISEASE:_Hereditary_diffuse_gastric_cancer_(HDGC)_[MIM:137215]:_A_cancer_predisposition_syndrome_with_increased_susceptibility_to_diffuse_gastric_cancer._Diffuse_gastric_cancer_is_a_malignant_disease_characterized_by_poorly_differentiated_infiltrating_lesions_resulting_in_thickening_of_the_stomach._Malignant_tumors_start_in_the_stomach,_can_spread_to_the_esophagus_or_the_small_intestine,_and_can_…	TISSUE_SPECIFICITY:_Non-neural_epithelial_tissues.\x3b_	ovary\x3brectum\x3bcolon\x3bparathyroid\x3bfovea_centralis\x3bchoroid\x3bskin\x3bretina\x3buterus\x3bprostate\x3boptic_nerve\x3bcochlea\x3bendometrium\x3blarynx\x3bthyroid\x3bbrain\x3bpineal_gland\x3bbladder\x3bgall_bladder\x3bunclassifiable_(Anatomical_System)\x3blymph_node\x3bheart\x3btongue\x3bislets_of_Langerhans\x3badrenal_cortex\x3bblood\x3blens\x3bskeletal_muscle\x3bbreast\x3bpancreas\x3bl…	dorsal_root_ganglion\x3bolfactory_bulb\x3bsalivary_gland\x3bbeta_cell_islets\x3bfetal_thyroid\x3bskin\x3bprostate\x3bpancreas\x3bfetal_liver\x3blung\x3btrachea\x3bthyroid\x3bplacenta\x3bfetal_lung\x3bkidney\x3b	0.82520	0.93422	-1.061810361	7.519462137	122.67172	2.41215	rs121964877	27280	Hereditary_cancer-predisposing_syndrome|Hereditary_diffuse_gastric_cancer|not_provided	MedGen:C0027672,SNOMED_CT:699346009|MedGen:C1708349,OMIM:137215,Orphanet:ORPHA26106|MedGen:CN517202	criteria_provided,_multiple_submitters,_no_conflicts	Pathogenic	.	.	.	0.105	0.197	N	1	0.810	A	.	.	.	.	.	.	.	.	.	.
1	215932085	215932085	G	T	exonic	USH2A	.	stopgain	USH2A:NM_206933:exon58:c.C11241A:p.Y3747X	3.68100336207458e-43	0.999989235571568	1.07644284322941e-05	Usher_syndrome_2A_(autosomal_recessive,_mild)	FUNCTION:_Involved_in_hearing_and_vision.\x3b_	DISEASE:_Usher_syndrome_2A_(USH2A)_[MIM:276901]:_USH_is_a_genetically_heterogeneous_condition_characterized_by_the_association_of_retinitis_pigmentosa_with_sensorineural_deafness._Age_at_onset_and_differences_in_auditory_and_vestibular_function_distinguish_Usher_syndrome_type_1_(USH1),_Usher_syndrome_type_2_(USH2)_and_Usher_syndrome_type_3_(USH3)._USH2_is_characterized_by_congenital_mild_hearing_…	TISSUE_SPECIFICITY:_Present_in_the_basement_membrane_of_many,_but_not_all_tissues._Expressed_in_retina,_cochlea,_small_and_large_intestine,_pancreas,_bladder,_prostate,_esophagus,_trachea,_thymus,_salivary_glands,_placenta,_ovary,_fallopian_tube,_uterus_and_testis._Absent_in_many_other_tissues_such_as_heart,_lung,_liver,_kidney_and_brain._In_the_retina,_it_is_present_in_the_basement_membranes_in_…	unclassifiable_(Anatomical_System)\x3bliver\x3btestis\x3bretina\x3b	dorsal_root_ganglion\x3bsuperior_cervical_ganglion\x3badrenal_gland\x3btemporal_lobe\x3bciliary_ganglion\x3batrioventricular_node\x3btrigeminal_ganglion\x3bskin\x3bskeletal_muscle\x3bcerebellum\x3b	0.15836	.	4.179636958	99.70511913	6401.91635	16.71188	rs777465132	496182	Usher_syndrome,_type_2A	MedGen:C1848634,OMIM:276901	criteria_provided,_single_submitter	Pathogenic	.	.	.	0.001	0.389	U	1	0.810	A	.	.	.	.	.	.	.	.	.	.
12	103245493	103245493	G	C	exonic	PAH	.	stopgain	PAH:NM_000277:exon8:c.C884G:p.S295X	1.19519744629961e-10	0.307448665079143	0.692551334801337	phenylalanine_hydroxylase	.	DISEASE:_Phenylketonuria_(PKU)_[MIM:261600]:_Autosomal_recessive_inborn_error_of_phenylalanine_metabolism,_due_to_severe_phenylalanine_hydroxylase_deficiency._It_is_characterized_by_blood_concentrations_of_phenylalanine_persistently_above_1200_mumol_(normal_concentration_100_mumol)_which_usually_causes_mental_retardation_(unless_low_phenylalanine_diet_is_introduced_early_in_life)._They_tend_to_ha…	.	unclassifiable_(Anatomical_System)\x3blung\x3bwhole_body\x3bislets_of_Langerhans\x3bliver\x3btestis\x3bspleen\x3bkidney\x3bmammary_gland\x3bgall_bladder\x3b	superior_cervical_ganglion\x3bfetal_liver\x3bliver\x3bciliary_ganglion\x3bkidney\x3b	0.13031	0.85678	-0.709045403	14.673272	115.70583	2.33963	rs62642910	108620	not_provided	MedGen:CN517202	no_assertion_provided	not_provided	.	.	.	0.000	0.629	D	1	0.810	A	.	.	.	.	.	.	.	.	.	.
12	103248987	103248988	TG	T	exonic	PAH	.	frameshift_deletion	PAH:NM_000277:exon6:c.632delC:p.P211fs	1.19519744629961e-10	0.307448665079143	0.692551334801337	phenylalanine_hydroxylase	.	DISEASE:_Phenylketonuria_(PKU)_[MIM:261600]:_Autosomal_recessive_inborn_error_of_phenylalanine_metabolism,_due_to_severe_phenylalanine_hydroxylase_deficiency._It_is_characterized_by_blood_concentrations_of_phenylalanine_persistently_above_1200_mumol_(normal_concentration_100_mumol)_which_usually_causes_mental_retardation_(unless_low_phenylalanine_diet_is_introduced_early_in_life)._They_tend_to_ha…	.	unclassifiable_(Anatomical_System)\x3blung\x3bwhole_body\x3bislets_of_Langerhans\x3bliver\x3btestis\x3bspleen\x3bkidney\x3bmammary_gland\x3bgall_bladder\x3b	superior_cervical_ganglion\x3bfetal_liver\x3bliver\x3bciliary_ganglion\x3bkidney\x3b	0.13031	0.85678	-0.709045403	14.673272	115.70583	2.33963	rs62514929	108503	Phenylketonuria|not_provided	MedGen:C0031485,OMIM:261600,Orphanet:ORPHA716,SNOMED_CT:154735006|MedGen:CN517202	criteria_provided,_single_submitter	Pathogenic	.	.	.	.	.	.	.	.	.	.	.	.	.	.	.	.	.	.	.
10	89720832	89720836	CAAAT	C	exonic	PTEN	.	frameshift_deletion	PTEN:NM_000314:exon8:c.984_987del:p.A328fs,PTEN:NM_001304718:exon8:c.393_396del:p.A131fs,PTEN:NM_001304717:exon9:c.1503_1506del:p.A501fs	0.975506865848027	0.0244877796497562	5.35450221699976e-06	phosphatase_and_tensin_homolog	FUNCTION:_Tumor_suppressor._Acts_as_a_dual-specificity_protein_phosphatase,_dephosphorylating_tyrosine-,_serine-_and_threonine-_phosphorylated_proteins._Also_acts_as_a_lipid_phosphatase,_removing_the_phosphate_in_the_D3_position_of_the_inositol_ring_from_phosphatidylinositol_3,4,5-trisphosphate,_phosphatidylinositol_3,4-diphosphate,_phosphatidylinositol_3-_phosphate_and_inositol_1,3,4,5-tetrakisp…	DISEASE:_Cowden_syndrome_1_(CWS1)_[MIM:158350]:_An_autosomal_dominant_hamartomatous_polyposis_syndrome_with_age-related_penetrance._Cowden_syndrome_is_characterized_by_hamartomatous_lesions_affecting_derivatives_of_ectodermal,_mesodermal_and_endodermal_layers,_macrocephaly,_facial_trichilemmomas_(benign_tumors_of_the_hair_follicle_infundibulum),_acral_keratoses,_papillomatous_papules,_and_elevate…	TISSUE_SPECIFICITY:_Expressed_at_a_relatively_high_level_in_all_adult_tissues,_including_heart,_brain,_placenta,_lung,_liver,_muscle,_kidney_and_pancreas._{ECO:0000269|PubMed:9090379}.\x3b_	.	.	0.21037	0.94603	-0.229483771	36.86010852	3.61036	0.13188	rs587782304	187386	Hereditary_cancer-predisposing_syndrome|not_provided	MedGen:C0027672,SNOMED_CT:699346009|MedGen:CN517202	criteria_provided,_multiple_submitters,_no_conflicts	Pathogenic	.	.	.	.	.	.	.	.	.	.	.	.	.	.	.	.	.	.	.
1	216363621	216363623	CAG	C	exonic	USH2A	.	frameshift_deletion	USH2A:NM_007123:exon20:c.4338_4339del:p.L1446fs,USH2A:NM_206933:exon20:c.4338_4339del:p.L1446fs	3.68100336207458e-43	0.999989235571568	1.07644284322941e-05	Usher_syndrome_2A_(autosomal_recessive,_mild)	FUNCTION:_Involved_in_hearing_and_vision.\x3b_	DISEASE:_Usher_syndrome_2A_(USH2A)_[MIM:276901]:_USH_is_a_genetically_heterogeneous_condition_characterized_by_the_association_of_retinitis_pigmentosa_with_sensorineural_deafness._Age_at_onset_and_differences_in_auditory_and_vestibular_function_distinguish_Usher_syndrome_type_1_(USH1),_Usher_syndrome_type_2_(USH2)_and_Usher_syndrome_type_3_(USH3)._USH2_is_characterized_by_congenital_mild_hearing_…	TISSUE_SPECIFICITY:_Present_in_the_basement_membrane_of_many,_but_not_all_tissues._Expressed_in_retina,_cochlea,_small_and_large_intestine,_pancreas,_bladder,_prostate,_esophagus,_trachea,_thymus,_salivary_glands,_placenta,_ovary,_fallopian_tube,_uterus_and_testis._Absent_in_many_other_tissues_such_as_heart,_lung,_liver,_kidney_and_brain._In_the_retina,_it_is_present_in_the_basement_membranes_in_…	unclassifiable_(Anatomical_System)\x3bliver\x3btestis\x3bretina\x3b	dorsal_root_ganglion\x3bsuperior_cervical_ganglion\x3badrenal_gland\x3btemporal_lobe\x3bciliary_ganglion\x3batrioventricular_node\x3btrigeminal_ganglion\x3bskin\x3bskeletal_muscle\x3bcerebellum\x3b	0.15836	.	4.179636958	99.70511913	6401.91635	16.71188	rs111033367	17392	Usher_syndrome,_type_2A|USH2A-Related_Disorders	MedGen:C1848634,OMIM:276901|MedGen:CN239332	criteria_provided,_multiple_submitters,_no_conflicts	Pathogenic	.	.	.	.	.	.	.	.	.	.	.	.	.	.	.	.	.	.	.
1	216373231	216373233	AAT	A	exonic	USH2A	.	frameshift_deletion	USH2A:NM_007123:exon17:c.3547_3548del:p.I1183fs,USH2A:NM_206933:exon17:c.3547_3548del:p.I1183fs	3.68100336207458e-43	0.999989235571568	1.07644284322941e-05	Usher_syndrome_2A_(autosomal_recessive,_mild)	FUNCTION:_Involved_in_hearing_and_vision.\x3b_	DISEASE:_Usher_syndrome_2A_(USH2A)_[MIM:276901]:_USH_is_a_genetically_heterogeneous_condition_characterized_by_the_association_of_retinitis_pigmentosa_with_sensorineural_deafness._Age_at_onset_and_differences_in_auditory_and_vestibular_function_distinguish_Usher_syndrome_type_1_(USH1),_Usher_syndrome_type_2_(USH2)_and_Usher_syndrome_type_3_(USH3)._USH2_is_characterized_by_congenital_mild_hearing_…	TISSUE_SPECIFICITY:_Present_in_the_basement_membrane_of_many,_but_not_all_tissues._Expressed_in_retina,_cochlea,_small_and_large_intestine,_pancreas,_bladder,_prostate,_esophagus,_trachea,_thymus,_salivary_glands,_placenta,_ovary,_fallopian_tube,_uterus_and_testis._Absent_in_many_other_tissues_such_as_heart,_lung,_liver,_kidney_and_brain._In_the_retina,_it_is_present_in_the_basement_membranes_in_…	unclassifiable_(Anatomical_System)\x3bliver\x3btestis\x3bretina\x3b	dorsal_root_ganglion\x3bsuperior_cervical_ganglion\x3badrenal_gland\x3btemporal_lobe\x3bciliary_ganglion\x3batrioventricular_node\x3btrigeminal_ganglion\x3bskin\x3bskeletal_muscle\x3bcerebellum\x3b	0.15836	.	4.179636958	99.70511913	6401.91635	16.71188	rs397518013	57665	Usher_syndrome,_type_2A|Retinitis_pigmentosa_39|USH2A-Related_Disorders	MedGen:C1848634,OMIM:276901|MedGen:C3151138,OMIM:613809|MedGen:CN239332	criteria_provided,_conflicting_interpretations	Conflicting_interpretations_of_pathogenicity	.	.	.	.	.	.	.	.	.	.	.	.	.	.	.	.	.	.	.
7	107312637	107312637	C	CT	exonic	SLC26A4	.	frameshift_insertion	SLC26A4:NM_000441:exon4:c.360dupT:p.A120fs	6.36692519367205e-13	0.204987783815785	0.795012216183578	solute_carrier_family_26_member_4	FUNCTION:_Sodium-independent_transporter_of_chloride_and_iodide._{ECO:0000269|PubMed:10192399}.\x3b_	DISEASE:_Deafness,_autosomal_recessive,_4_(DFNB4)_[MIM:600791]:_A_form_of_non-syndromic_sensorineural_hearing_loss._Sensorineural_deafness_results_from_damage_to_the_neural_receptors_of_the_inner_ear,_the_nerve_pathways_to_the_brain,_or_the_area_of_the_brain_that_receives_sound_information._DFNB4_is_associated_with_an_enlarged_vestibular_aqueduct._{ECO:0000269|PubMed:10190331,_ECO:0000269|PubMed:…	TISSUE_SPECIFICITY:_High_expression_in_adult_thyroid,_lower_expression_in_adult_and_fetal_kidney_and_fetal_brain._Not_expressed_in_other_tissues.\x3b_	unclassifiable_(Anatomical_System)\x3bheart\x3bhypothalamus\x3badrenal_cortex\x3bparathyroid\x3bskeletal_muscle\x3bskin\x3buterus\x3blung\x3badrenal_gland\x3bthyroid\x3bhead_and_neck\x3bkidney\x3bbrain\x3bpineal_gland\x3b	superior_cervical_ganglion\x3bthyroid\x3batrioventricular_node\x3btrigeminal_ganglion\x3bskeletal_muscle\x3b	0.51161	0.43881	1.139030387	92.34489266	1009.39813	6.11806	rs1064797340	186730	Pendred's_syndrome|not_provided	MedGen:C0271829,OMIM:274600,Orphanet:ORPHA705,SNOMED_CT:70348004|MedGen:CN517202	criteria_provided,_single_submitter	Likely_pathogenic	.	.	.	.	.	.	.	.	.	.	.	.	.	.	.	.	.	.	.
10	89624262	89624262	C	CA	exonic	PTEN	.	frameshift_insertion	PTEN:NM_000314:exon1:c.37dupA:p.N12fs,PTEN:NM_001304717:exon2:c.556dupA:p.N185fs	0.975506865848027	0.0244877796497562	5.35450221699976e-06	phosphatase_and_tensin_homolog	FUNCTION:_Tumor_suppressor._Acts_as_a_dual-specificity_protein_phosphatase,_dephosphorylating_tyrosine-,_serine-_and_threonine-_phosphorylated_proteins._Also_acts_as_a_lipid_phosphatase,_removing_the_phosphate_in_the_D3_position_of_the_inositol_ring_from_phosphatidylinositol_3,4,5-trisphosphate,_phosphatidylinositol_3,4-diphosphate,_phosphatidylinositol_3-_phosphate_and_inositol_1,3,4,5-tetrakisp…	DISEASE:_Cowden_syndrome_1_(CWS1)_[MIM:158350]:_An_autosomal_dominant_hamartomatous_polyposis_syndrome_with_age-related_penetrance._Cowden_syndrome_is_characterized_by_hamartomatous_lesions_affecting_derivatives_of_ectodermal,_mesodermal_and_endodermal_layers,_macrocephaly,_facial_trichilemmomas_(benign_tumors_of_the_hair_follicle_infundibulum),_acral_keratoses,_papillomatous_papules,_and_elevate…	TISSUE_SPECIFICITY:_Expressed_at_a_relatively_high_level_in_all_adult_tissues,_including_heart,_brain,_placenta,_lung,_liver,_muscle,_kidney_and_pancreas._{ECO:0000269|PubMed:9090379}.\x3b_	.	.	0.21037	0.94603	-0.229483771	36.86010852	3.61036	0.13188	rs587776671	22873	Cowden_syndrome_1	MedGen:CN072330,OMIM:158350	no_assertion_criteria_provided	Pathogenic	.	.	.	.	.	.	.	.	.	.	.	.	.	.	.	.	.	.	.
10	89692782	89692782	C	CT	exonic	PTEN	.	frameshift_insertion	PTEN:NM_000314:exon5:c.267dupT:p.P89fs,PTEN:NM_001304717:exon6:c.786dupT:p.P262fs	0.975506865848027	0.0244877796497562	5.35450221699976e-06	phosphatase_and_tensin_homolog	FUNCTION:_Tumor_suppressor._Acts_as_a_dual-specificity_protein_phosphatase,_dephosphorylating_tyrosine-,_serine-_and_threonine-_phosphorylated_proteins._Also_acts_as_a_lipid_phosphatase,_removing_the_phosphate_in_the_D3_position_of_the_inositol_ring_from_phosphatidylinositol_3,4,5-trisphosphate,_phosphatidylinositol_3,4-diphosphate,_phosphatidylinositol_3-_phosphate_and_inositol_1,3,4,5-tetrakisp…	DISEASE:_Cowden_syndrome_1_(CWS1)_[MIM:158350]:_An_autosomal_dominant_hamartomatous_polyposis_syndrome_with_age-related_penetrance._Cowden_syndrome_is_characterized_by_hamartomatous_lesions_affecting_derivatives_of_ectodermal,_mesodermal_and_endodermal_layers,_macrocephaly,_facial_trichilemmomas_(benign_tumors_of_the_hair_follicle_infundibulum),_acral_keratoses,_papillomatous_papules,_and_elevate…	TISSUE_SPECIFICITY:_Expressed_at_a_relatively_high_level_in_all_adult_tissues,_including_heart,_brain,_placenta,_lung,_liver,_muscle,_kidney_and_pancreas._{ECO:0000269|PubMed:9090379}.\x3b_	.	.	0.21037	0.94603	-0.229483771	36.86010852	3.61036	0.13188	.	419711	Hereditary_cancer-predisposing_syndrome	MedGen:C0027672,SNOMED_CT:699346009	criteria_provided,_single_submitter	Pathogenic	.	.	.	.	.	.	.	.	.	.	.	.	.	.	.	.	.	.	.
10	89711886	89711887	TC	T	exonic	PTEN	.	frameshift_deletion	PTEN:NM_000314:exon6:c.505delC:p.P169fs,PTEN:NM_001304717:exon7:c.1024delC:p.P342fs	0.975506865848027	0.0244877796497562	5.35450221699976e-06	phosphatase_and_tensin_homolog	FUNCTION:_Tumor_suppressor._Acts_as_a_dual-specificity_protein_phosphatase,_dephosphorylating_tyrosine-,_serine-_and_threonine-_phosphorylated_proteins._Also_acts_as_a_lipid_phosphatase,_removing_the_phosphate_in_the_D3_position_of_the_inositol_ring_from_phosphatidylinositol_3,4,5-trisphosphate,_phosphatidylinositol_3,4-diphosphate,_phosphatidylinositol_3-_phosphate_and_inositol_1,3,4,5-tetrakisp…	DISEASE:_Cowden_syndrome_1_(CWS1)_[MIM:158350]:_An_autosomal_dominant_hamartomatous_polyposis_syndrome_with_age-related_penetrance._Cowden_syndrome_is_characterized_by_hamartomatous_lesions_affecting_derivatives_of_ectodermal,_mesodermal_and_endodermal_layers,_macrocephaly,_facial_trichilemmomas_(benign_tumors_of_the_hair_follicle_infundibulum),_acral_keratoses,_papillomatous_papules,_and_elevate…	TISSUE_SPECIFICITY:_Expressed_at_a_relatively_high_level_in_all_adult_tissues,_including_heart,_brain,_placenta,_lung,_liver,_muscle,_kidney_and_pancreas._{ECO:0000269|PubMed:9090379}.\x3b_	.	.	0.21037	0.94603	-0.229483771	36.86010852	3.61036	0.13188	rs587776673	22882	Proteus-like_syndrome|PTEN_hamartoma_tumor_syndrome	MedGen:C1866398,Orphanet:ORPHA2969|MedGen:C1959582,OMIM:601728,Orphanet:ORPHA306498	no_assertion_criteria_provided	Pathogenic	.	.	.	.	.	.	.	.	.	.	.	.	.	.	.	.	.	.	.
10	89711893	89711893	C	CA	exonic	PTEN	.	frameshift_insertion	PTEN:NM_000314:exon6:c.512dupA:p.Q171fs,PTEN:NM_001304717:exon7:c.1031dupA:p.Q344fs	0.975506865848027	0.0244877796497562	5.35450221699976e-06	phosphatase_and_tensin_homolog	FUNCTION:_Tumor_suppressor._Acts_as_a_dual-specificity_protein_phosphatase,_dephosphorylating_tyrosine-,_serine-_and_threonine-_phosphorylated_proteins._Also_acts_as_a_lipid_phosphatase,_removing_the_phosphate_in_the_D3_position_of_the_inositol_ring_from_phosphatidylinositol_3,4,5-trisphosphate,_phosphatidylinositol_3,4-diphosphate,_phosphatidylinositol_3-_phosphate_and_inositol_1,3,4,5-tetrakisp…	DISEASE:_Cowden_syndrome_1_(CWS1)_[MIM:158350]:_An_autosomal_dominant_hamartomatous_polyposis_syndrome_with_age-related_penetrance._Cowden_syndrome_is_characterized_by_hamartomatous_lesions_affecting_derivatives_of_ectodermal,_mesodermal_and_endodermal_layers,_macrocephaly,_facial_trichilemmomas_(benign_tumors_of_the_hair_follicle_infundibulum),_acral_keratoses,_papillomatous_papules,_and_elevate…	TISSUE_SPECIFICITY:_Expressed_at_a_relatively_high_level_in_all_adult_tissues,_including_heart,_brain,_placenta,_lung,_liver,_muscle,_kidney_and_pancreas._{ECO:0000269|PubMed:9090379}.\x3b_	.	.	0.21037	0.94603	-0.229483771	36.86010852	3.61036	0.13188	.	419737	Hereditary_cancer-predisposing_syndrome	MedGen:C0027672,SNOMED_CT:699346009	criteria_provided,_single_submitter	Pathogenic	.	.	.	.	.	.	.	.	.	.	.	.	.	.	.	.	.	.	.
10	89711946	89711946	T	A	exonic	PTEN	.	stopgain	PTEN:NM_000314:exon6:c.T564A:p.Y188X,PTEN:NM_001304717:exon7:c.T1083A:p.Y361X	0.975506865848027	0.0244877796497562	5.35450221699976e-06	phosphatase_and_tensin_homolog	FUNCTION:_Tumor_suppressor._Acts_as_a_dual-specificity_protein_phosphatase,_dephosphorylating_tyrosine-,_serine-_and_threonine-_phosphorylated_proteins._Also_acts_as_a_lipid_phosphatase,_removing_the_phosphate_in_the_D3_position_of_the_inositol_ring_from_phosphatidylinositol_3,4,5-trisphosphate,_phosphatidylinositol_3,4-diphosphate,_phosphatidylinositol_3-_phosphate_and_inositol_1,3,4,5-tetrakisp…	DISEASE:_Cowden_syndrome_1_(CWS1)_[MIM:158350]:_An_autosomal_dominant_hamartomatous_polyposis_syndrome_with_age-related_penetrance._Cowden_syndrome_is_characterized_by_hamartomatous_lesions_affecting_derivatives_of_ectodermal,_mesodermal_and_endodermal_layers,_macrocephaly,_facial_trichilemmomas_(benign_tumors_of_the_hair_follicle_infundibulum),_acral_keratoses,_papillomatous_papules,_and_elevate…	TISSUE_SPECIFICITY:_Expressed_at_a_relatively_high_level_in_all_adult_tissues,_including_heart,_brain,_placenta,_lung,_liver,_muscle,_kidney_and_pancreas._{ECO:0000269|PubMed:9090379}.\x3b_	.	.	0.21037	0.94603	-0.229483771	36.86010852	3.61036	0.13188	rs606231170	22870	Prostate_cancer,_somatic	MedGen:C4015779	no_assertion_criteria_provided	Pathogenic	.	.	.	0.000	0.629	D	1	0.810	A	.	.	.	.	.	.	.	.	.	.
10	89711967	89711968	TC	T	exonic	PTEN	.	frameshift_deletion	PTEN:NM_000314:exon6:c.586delC:p.H196fs,PTEN:NM_001304717:exon7:c.1105delC:p.H369fs	0.975506865848027	0.0244877796497562	5.35450221699976e-06	phosphatase_and_tensin_homolog	FUNCTION:_Tumor_suppressor._Acts_as_a_dual-specificity_protein_phosphatase,_dephosphorylating_tyrosine-,_serine-_and_threonine-_phosphorylated_proteins._Also_acts_as_a_lipid_phosphatase,_removing_the_phosphate_in_the_D3_position_of_the_inositol_ring_from_phosphatidylinositol_3,4,5-trisphosphate,_phosphatidylinositol_3,4-diphosphate,_phosphatidylinositol_3-_phosphate_and_inositol_1,3,4,5-tetrakisp…	DISEASE:_Cowden_syndrome_1_(CWS1)_[MIM:158350]:_An_autosomal_dominant_hamartomatous_polyposis_syndrome_with_age-related_penetrance._Cowden_syndrome_is_characterized_by_hamartomatous_lesions_affecting_derivatives_of_ectodermal,_mesodermal_and_endodermal_layers,_macrocephaly,_facial_trichilemmomas_(benign_tumors_of_the_hair_follicle_infundibulum),_acral_keratoses,_papillomatous_papules,_and_elevate…	TISSUE_SPECIFICITY:_Expressed_at_a_relatively_high_level_in_all_adult_tissues,_including_heart,_brain,_placenta,_lung,_liver,_muscle,_kidney_and_pancreas._{ECO:0000269|PubMed:9090379}.\x3b_	.	.	0.21037	0.94603	-0.229483771	36.86010852	3.61036	0.13188	rs587776670	22862	Bannayan-Riley-Ruvalcaba_syndrome	MedGen:C0265326,OMIM:153480,Orphanet:ORPHA109	no_assertion_criteria_provided	Pathogenic	.	.	.	.	.	.	.	.	.	.	.	.	.	.	.	.	.	.	.
10	89717670	89717671	CA	C	exonic	PTEN	.	frameshift_deletion	PTEN:NM_000314:exon7:c.696delA:p.T232fs,PTEN:NM_001304718:exon7:c.105delA:p.T35fs,PTEN:NM_001304717:exon8:c.1215delA:p.T405fs	0.975506865848027	0.0244877796497562	5.35450221699976e-06	phosphatase_and_tensin_homolog	FUNCTION:_Tumor_suppressor._Acts_as_a_dual-specificity_protein_phosphatase,_dephosphorylating_tyrosine-,_serine-_and_threonine-_phosphorylated_proteins._Also_acts_as_a_lipid_phosphatase,_removing_the_phosphate_in_the_D3_position_of_the_inositol_ring_from_phosphatidylinositol_3,4,5-trisphosphate,_phosphatidylinositol_3,4-diphosphate,_phosphatidylinositol_3-_phosphate_and_inositol_1,3,4,5-tetrakisp…	DISEASE:_Cowden_syndrome_1_(CWS1)_[MIM:158350]:_An_autosomal_dominant_hamartomatous_polyposis_syndrome_with_age-related_penetrance._Cowden_syndrome_is_characterized_by_hamartomatous_lesions_affecting_derivatives_of_ectodermal,_mesodermal_and_endodermal_layers,_macrocephaly,_facial_trichilemmomas_(benign_tumors_of_the_hair_follicle_infundibulum),_acral_keratoses,_papillomatous_papules,_and_elevate…	TISSUE_SPECIFICITY:_Expressed_at_a_relatively_high_level_in_all_adult_tissues,_including_heart,_brain,_placenta,_lung,_liver,_muscle,_kidney_and_pancreas._{ECO:0000269|PubMed:9090379}.\x3b_	.	.	0.21037	0.94603	-0.229483771	36.86010852	3.61036	0.13188	rs587776669	22861	Cowden_syndrome_1	MedGen:CN072330,OMIM:158350	no_assertion_criteria_provided	Pathogenic	.	.	.	.	.	.	.	.	.	.	.	.	.	.	.	.	.	.	.
10	89717734	89717739	CAAAGT	C	exonic	PTEN	.	frameshift_deletion	PTEN:NM_000314:exon7:c.760_764del:p.K254fs,PTEN:NM_001304718:exon7:c.169_173del:p.K57fs,PTEN:NM_001304717:exon8:c.1279_1283del:p.K427fs	0.975506865848027	0.0244877796497562	5.35450221699976e-06	phosphatase_and_tensin_homolog	FUNCTION:_Tumor_suppressor._Acts_as_a_dual-specificity_protein_phosphatase,_dephosphorylating_tyrosine-,_serine-_and_threonine-_phosphorylated_proteins._Also_acts_as_a_lipid_phosphatase,_removing_the_phosphate_in_the_D3_position_of_the_inositol_ring_from_phosphatidylinositol_3,4,5-trisphosphate,_phosphatidylinositol_3,4-diphosphate,_phosphatidylinositol_3-_phosphate_and_inositol_1,3,4,5-tetrakisp…	DISEASE:_Cowden_syndrome_1_(CWS1)_[MIM:158350]:_An_autosomal_dominant_hamartomatous_polyposis_syndrome_with_age-related_penetrance._Cowden_syndrome_is_characterized_by_hamartomatous_lesions_affecting_derivatives_of_ectodermal,_mesodermal_and_endodermal_layers,_macrocephaly,_facial_trichilemmomas_(benign_tumors_of_the_hair_follicle_infundibulum),_acral_keratoses,_papillomatous_papules,_and_elevate…	TISSUE_SPECIFICITY:_Expressed_at_a_relatively_high_level_in_all_adult_tissues,_including_heart,_brain,_placenta,_lung,_liver,_muscle,_kidney_and_pancreas._{ECO:0000269|PubMed:9090379}.\x3b_	.	.	0.21037	0.94603	-0.229483771	36.86010852	3.61036	0.13188	rs606231169	22869	Prostate_cancer,_somatic	MedGen:C4015779	no_assertion_criteria_provided	Pathogenic	.	.	.	.	.	.	.	.	.	.	.	.	.	.	.	.	.	.	.
21	36259274	36259274	T	TCC	exonic	RUNX1	.	frameshift_insertion	RUNX1:NM_001001890:exon1:c.135_136insGG:p.S46fs,RUNX1:NM_001122607:exon1:c.135_136insGG:p.S46fs,RUNX1:NM_001754:exon4:c.216_217insGG:p.S73fs	0.449323606506754	0.54937349793652	0.00130289555672611	runt_related_transcription_factor_1	FUNCTION:_CBF_binds_to_the_core_site,_5'-PYGPYGGT-3',_of_a_number_of_enhancers_and_promoters,_including_murine_leukemia_virus,_polyomavirus_enhancer,_T-cell_receptor_enhancers,_LCK,_IL-3_and_GM-CSF_promoters._The_alpha_subunit_binds_DNA_and_appears_to_have_a_role_in_the_development_of_normal_hematopoiesis._Isoform_AML-1L_interferes_with_the_transactivation_activity_of_RUNX1._Acts_synergistically_…	DISEASE:_Note\x3dA_chromosomal_aberration_involving_RUNX1/AML1_is_a_cause_of_M2_type_acute_myeloid_leukemia_(AML-M2)._Translocation_t(8\x3b21)(q22\x3bq22)_with_RUNX1T1.\x3b_DISEASE:_Note\x3dA_chromosomal_aberration_involving_RUNX1/AML1_is_a_cause_of_therapy-related_myelodysplastic_syndrome_(T-MDS)._Translocation_t(3\x3b21)(q26\x3bq22)_with_EAP_or_MECOM.\x3b_DISEASE:_Note\x3dA_chromosomal_aberrati…	TISSUE_SPECIFICITY:_Expressed_in_all_tissues_examined_except_brain_and_heart._Highest_levels_in_thymus,_bone_marrow_and_peripheral_blood.\x3b_	myocardium\x3bsmooth_muscle\x3bovary\x3bcolon\x3bparathyroid\x3bskin\x3bbone_marrow\x3buterus\x3bprostate\x3boptic_nerve\x3bwhole_body\x3bendometrium\x3bbone\x3biris\x3btestis\x3bgerminal_center\x3bbrain\x3bbladder\x3bunclassifiable_(Anatomical_System)\x3bcartilage\x3bheart\x3btongue\x3bislets_of_Langerhans\x3bpharynx\x3bblood\x3bskeletal_muscle\x3bbreast\x3bpancreas\x3blung\x3bepididymis\x3bnaso…	dorsal_root_ganglion\x3bsuperior_cervical_ganglion\x3bmedulla_oblongata\x3bcerebellum_peduncles\x3batrioventricular_node\x3bpons\x3bcaudate_nucleus\x3bskeletal_muscle\x3bbone_marrow\x3bfetal_liver\x3btestis_-_seminiferous_tubule\x3bglobus_pallidus\x3bciliary_ganglion\x3btrigeminal_ganglion\x3bcingulate_cortex\x3b	0.71814	0.72461	-0.227663163	37.11370606	85.67689	1.97553	.	471192	Familial_platelet_disorder_with_associated_myeloid_malignancy	MedGen:C1832388,OMIM:601399,Orphanet:ORPHA71290	criteria_provided,_single_submitter	Pathogenic	.	.	.	.	.	.	.	.	.	.	.	.	.	.	.	.	.	.	.
12	103237555	103237555	G	T	exonic	PAH	.	stopgain	PAH:NM_000277:exon11:c.C1068A:p.Y356X	1.19519744629961e-10	0.307448665079143	0.692551334801337	phenylalanine_hydroxylase	.	DISEASE:_Phenylketonuria_(PKU)_[MIM:261600]:_Autosomal_recessive_inborn_error_of_phenylalanine_metabolism,_due_to_severe_phenylalanine_hydroxylase_deficiency._It_is_characterized_by_blood_concentrations_of_phenylalanine_persistently_above_1200_mumol_(normal_concentration_100_mumol)_which_usually_causes_mental_retardation_(unless_low_phenylalanine_diet_is_introduced_early_in_life)._They_tend_to_ha…	.	unclassifiable_(Anatomical_System)\x3blung\x3bwhole_body\x3bislets_of_Langerhans\x3bliver\x3btestis\x3bspleen\x3bkidney\x3bmammary_gland\x3bgall_bladder\x3b	superior_cervical_ganglion\x3bfetal_liver\x3bliver\x3bciliary_ganglion\x3bkidney\x3b	0.13031	0.85678	-0.709045403	14.673272	115.70583	2.33963	rs62516095	98636	Phenylketonuria|not_provided	MedGen:C0031485,OMIM:261600,Orphanet:ORPHA716,SNOMED_CT:154735006|MedGen:CN517202	criteria_provided,_multiple_submitters,_no_conflicts	Pathogenic	.	.	.	0.000	0.843	D	1	0.810	A	.	.	.	.	.	.	.	.	.	.
12	103238154	103238155	GC	G	exonic	PAH	.	frameshift_deletion	PAH:NM_000277:exon10:c.1024delG:p.A342fs	1.19519744629961e-10	0.307448665079143	0.692551334801337	phenylalanine_hydroxylase	.	DISEASE:_Phenylketonuria_(PKU)_[MIM:261600]:_Autosomal_recessive_inborn_error_of_phenylalanine_metabolism,_due_to_severe_phenylalanine_hydroxylase_deficiency._It_is_characterized_by_blood_concentrations_of_phenylalanine_persistently_above_1200_mumol_(normal_concentration_100_mumol)_which_usually_causes_mental_retardation_(unless_low_phenylalanine_diet_is_introduced_early_in_life)._They_tend_to_ha…	.	unclassifiable_(Anatomical_System)\x3blung\x3bwhole_body\x3bislets_of_Langerhans\x3bliver\x3btestis\x3bspleen\x3bkidney\x3bmammary_gland\x3bgall_bladder\x3b	superior_cervical_ganglion\x3bfetal_liver\x3bliver\x3bciliary_ganglion\x3bkidney\x3b	0.13031	0.85678	-0.709045403	14.673272	115.70583	2.33963	rs63581460	108211	Phenylketonuria|not_provided	MedGen:C0031485,OMIM:261600,Orphanet:ORPHA716,SNOMED_CT:154735006|MedGen:CN517202	criteria_provided,_multiple_submitters,_no_conflicts	Pathogenic	.	.	.	.	.	.	.	.	.	.	.	.	.	.	.	.	.	.	.
12	103246628	103246629	GA	G	exonic	PAH	.	frameshift_deletion	PAH:NM_000277:exon7:c.806delT:p.I269fs	1.19519744629961e-10	0.307448665079143	0.692551334801337	phenylalanine_hydroxylase	.	DISEASE:_Phenylketonuria_(PKU)_[MIM:261600]:_Autosomal_recessive_inborn_error_of_phenylalanine_metabolism,_due_to_severe_phenylalanine_hydroxylase_deficiency._It_is_characterized_by_blood_concentrations_of_phenylalanine_persistently_above_1200_mumol_(normal_concentration_100_mumol)_which_usually_causes_mental_retardation_(unless_low_phenylalanine_diet_is_introduced_early_in_life)._They_tend_to_ha…	.	unclassifiable_(Anatomical_System)\x3blung\x3bwhole_body\x3bislets_of_Langerhans\x3bliver\x3btestis\x3bspleen\x3bkidney\x3bmammary_gland\x3bgall_bladder\x3b	superior_cervical_ganglion\x3bfetal_liver\x3bliver\x3bciliary_ganglion\x3bkidney\x3b	0.13031	0.85678	-0.709045403	14.673272	115.70583	2.33963	rs62508687	108580	Phenylketonuria|not_provided	MedGen:C0031485,OMIM:261600,Orphanet:ORPHA716,SNOMED_CT:154735006|MedGen:CN517202	criteria_provided,_multiple_submitters,_no_conflicts	Pathogenic/Likely_pathogenic	.	.	.	.	.	.	.	.	.	.	.	.	.	.	.	.	.	.	.
12	103246621	103246621	C	A	exonic	PAH	.	stopgain	PAH:NM_000277:exon7:c.G814T:p.G272X	1.19519744629961e-10	0.307448665079143	0.692551334801337	phenylalanine_hydroxylase	.	DISEASE:_Phenylketonuria_(PKU)_[MIM:261600]:_Autosomal_recessive_inborn_error_of_phenylalanine_metabolism,_due_to_severe_phenylalanine_hydroxylase_deficiency._It_is_characterized_by_blood_concentrations_of_phenylalanine_persistently_above_1200_mumol_(normal_concentration_100_mumol)_which_usually_causes_mental_retardation_(unless_low_phenylalanine_diet_is_introduced_early_in_life)._They_tend_to_ha…	.	unclassifiable_(Anatomical_System)\x3blung\x3bwhole_body\x3bislets_of_Langerhans\x3bliver\x3btestis\x3bspleen\x3bkidney\x3bmammary_gland\x3bgall_bladder\x3b	superior_cervical_ganglion\x3bfetal_liver\x3bliver\x3bciliary_ganglion\x3bkidney\x3b	0.13031	0.85678	-0.709045403	14.673272	115.70583	2.33963	rs62514952	15635	Phenylketonuria|not_provided	MedGen:C0031485,OMIM:261600,Orphanet:ORPHA716,SNOMED_CT:154735006|MedGen:CN517202	criteria_provided,_multiple_submitters,_no_conflicts	Pathogenic	.	.	.	0.001	0.407	D	1	0.810	A	.	.	.	.	.	.	.	.	.	.
12	103246597	103246598	CG	C	exonic	PAH	.	frameshift_deletion	PAH:NM_000277:exon7:c.837delC:p.P279fs	1.19519744629961e-10	0.307448665079143	0.692551334801337	phenylalanine_hydroxylase	.	DISEASE:_Phenylketonuria_(PKU)_[MIM:261600]:_Autosomal_recessive_inborn_error_of_phenylalanine_metabolism,_due_to_severe_phenylalanine_hydroxylase_deficiency._It_is_characterized_by_blood_concentrations_of_phenylalanine_persistently_above_1200_mumol_(normal_concentration_100_mumol)_which_usually_causes_mental_retardation_(unless_low_phenylalanine_diet_is_introduced_early_in_life)._They_tend_to_ha…	.	unclassifiable_(Anatomical_System)\x3blung\x3bwhole_body\x3bislets_of_Langerhans\x3bliver\x3btestis\x3bspleen\x3bkidney\x3bmammary_gland\x3bgall_bladder\x3b	superior_cervical_ganglion\x3bfetal_liver\x3bliver\x3bciliary_ganglion\x3bkidney\x3b	0.13031	0.85678	-0.709045403	14.673272	115.70583	2.33963	rs281865429	125882	Phenylketonuria	MedGen:C0031485,OMIM:261600,Orphanet:ORPHA716,SNOMED_CT:154735006	no_assertion_criteria_provided	Likely_pathogenic	.	.	.	.	.	.	.	.	.	.	.	.	.	.	.	.	.	.	.
12	103246592	103246592	C	A	splicing	PAH	NM_000277:exon7:c.842+1G>T	.	.	1.19519744629961e-10	0.307448665079143	0.692551334801337	phenylalanine_hydroxylase	.	DISEASE:_Phenylketonuria_(PKU)_[MIM:261600]:_Autosomal_recessive_inborn_error_of_phenylalanine_metabolism,_due_to_severe_phenylalanine_hydroxylase_deficiency._It_is_characterized_by_blood_concentrations_of_phenylalanine_persistently_above_1200_mumol_(normal_concentration_100_mumol)_which_usually_causes_mental_retardation_(unless_low_phenylalanine_diet_is_introduced_early_in_life)._They_tend_to_ha…	.	unclassifiable_(Anatomical_System)\x3blung\x3bwhole_body\x3bislets_of_Langerhans\x3bliver\x3btestis\x3bspleen\x3bkidney\x3bmammary_gland\x3bgall_bladder\x3b	superior_cervical_ganglion\x3bfetal_liver\x3bliver\x3bciliary_ganglion\x3bkidney\x3b	0.13031	0.85678	-0.709045403	14.673272	115.70583	2.33963	rs5030852	108605	not_provided	MedGen:CN517202	no_assertion_provided	not_provided	.	.	.	.	.	.	1	0.810	D	.	.	.	.	.	.	.	.	.	.
12	103245536	103245536	T	A	splicing	PAH	NM_000277:exon8:c.843-2A>T	.	.	1.19519744629961e-10	0.307448665079143	0.692551334801337	phenylalanine_hydroxylase	.	DISEASE:_Phenylketonuria_(PKU)_[MIM:261600]:_Autosomal_recessive_inborn_error_of_phenylalanine_metabolism,_due_to_severe_phenylalanine_hydroxylase_deficiency._It_is_characterized_by_blood_concentrations_of_phenylalanine_persistently_above_1200_mumol_(normal_concentration_100_mumol)_which_usually_causes_mental_retardation_(unless_low_phenylalanine_diet_is_introduced_early_in_life)._They_tend_to_ha…	.	unclassifiable_(Anatomical_System)\x3blung\x3bwhole_body\x3bislets_of_Langerhans\x3bliver\x3btestis\x3bspleen\x3bkidney\x3bmammary_gland\x3bgall_bladder\x3b	superior_cervical_ganglion\x3bfetal_liver\x3bliver\x3bciliary_ganglion\x3bkidney\x3b	0.13031	0.85678	-0.709045403	14.673272	115.70583	2.33963	rs62509019	108609	not_provided	MedGen:CN517202	no_assertion_provided	not_provided	.	.	.	.	.	.	1	0.810	D	.	.	.	.	.	.	.	.	.	.
1	216348710	216348710	C	CT	exonic	USH2A	.	frameshift_insertion	USH2A:NM_007123:exon21:c.4510dupA:p.R1504fs,USH2A:NM_206933:exon21:c.4510dupA:p.R1504fs	3.68100336207458e-43	0.999989235571568	1.07644284322941e-05	Usher_syndrome_2A_(autosomal_recessive,_mild)	FUNCTION:_Involved_in_hearing_and_vision.\x3b_	DISEASE:_Usher_syndrome_2A_(USH2A)_[MIM:276901]:_USH_is_a_genetically_heterogeneous_condition_characterized_by_the_association_of_retinitis_pigmentosa_with_sensorineural_deafness._Age_at_onset_and_differences_in_auditory_and_vestibular_function_distinguish_Usher_syndrome_type_1_(USH1),_Usher_syndrome_type_2_(USH2)_and_Usher_syndrome_type_3_(USH3)._USH2_is_characterized_by_congenital_mild_hearing_…	TISSUE_SPECIFICITY:_Present_in_the_basement_membrane_of_many,_but_not_all_tissues._Expressed_in_retina,_cochlea,_small_and_large_intestine,_pancreas,_bladder,_prostate,_esophagus,_trachea,_thymus,_salivary_glands,_placenta,_ovary,_fallopian_tube,_uterus_and_testis._Absent_in_many_other_tissues_such_as_heart,_lung,_liver,_kidney_and_brain._In_the_retina,_it_is_present_in_the_basement_membranes_in_…	unclassifiable_(Anatomical_System)\x3bliver\x3btestis\x3bretina\x3b	dorsal_root_ganglion\x3bsuperior_cervical_ganglion\x3badrenal_gland\x3btemporal_lobe\x3bciliary_ganglion\x3batrioventricular_node\x3btrigeminal_ganglion\x3bskin\x3bskeletal_muscle\x3bcerebellum\x3b	0.15836	.	4.179636958	99.70511913	6401.91635	16.71188	rs727503731	172390	Retinitis_pigmentosa|Usher_syndrome,_type_2A|not_provided	Human_Phenotype_Ontology:HP:0000547,MeSH:D012174,MedGen:C0035334,OMIM:268000,Orphanet:ORPHA791,SNOMED_CT:28835009|MedGen:C1848634,OMIM:276901|MedGen:CN517202	criteria_provided,_multiple_submitters,_no_conflicts	Pathogenic	.	.	.	.	.	.	.	.	.	.	.	.	.	.	.	.	.	.	.
12	103237533	103237534	GC	G	exonic	PAH	.	frameshift_deletion	PAH:NM_000277:exon11:c.1089delG:p.K363fs	1.19519744629961e-10	0.307448665079143	0.692551334801337	phenylalanine_hydroxylase	.	DISEASE:_Phenylketonuria_(PKU)_[MIM:261600]:_Autosomal_recessive_inborn_error_of_phenylalanine_metabolism,_due_to_severe_phenylalanine_hydroxylase_deficiency._It_is_characterized_by_blood_concentrations_of_phenylalanine_persistently_above_1200_mumol_(normal_concentration_100_mumol)_which_usually_causes_mental_retardation_(unless_low_phenylalanine_diet_is_introduced_early_in_life)._They_tend_to_ha…	.	unclassifiable_(Anatomical_System)\x3blung\x3bwhole_body\x3bislets_of_Langerhans\x3bliver\x3btestis\x3bspleen\x3bkidney\x3bmammary_gland\x3bgall_bladder\x3b	superior_cervical_ganglion\x3bfetal_liver\x3bliver\x3bciliary_ganglion\x3bkidney\x3b	0.13031	0.85678	-0.709045403	14.673272	115.70583	2.33963	rs5030654	108254	Phenylketonuria|not_provided	MedGen:C0031485,OMIM:261600,Orphanet:ORPHA716,SNOMED_CT:154735006|MedGen:CN517202	criteria_provided,_multiple_submitters,_no_conflicts	Pathogenic/Likely_pathogenic	.	.	.	.	.	.	.	.	.	.	.	.	.	.	.	.	.	.	.
12	103240709	103240711	CAG	C	exonic	PAH	.	frameshift_deletion	PAH:NM_000277:exon9:c.931_932del:p.L311fs	1.19519744629961e-10	0.307448665079143	0.692551334801337	phenylalanine_hydroxylase	.	DISEASE:_Phenylketonuria_(PKU)_[MIM:261600]:_Autosomal_recessive_inborn_error_of_phenylalanine_metabolism,_due_to_severe_phenylalanine_hydroxylase_deficiency._It_is_characterized_by_blood_concentrations_of_phenylalanine_persistently_above_1200_mumol_(normal_concentration_100_mumol)_which_usually_causes_mental_retardation_(unless_low_phenylalanine_diet_is_introduced_early_in_life)._They_tend_to_ha…	.	unclassifiable_(Anatomical_System)\x3blung\x3bwhole_body\x3bislets_of_Langerhans\x3bliver\x3btestis\x3bspleen\x3bkidney\x3bmammary_gland\x3bgall_bladder\x3b	superior_cervical_ganglion\x3bfetal_liver\x3bliver\x3bciliary_ganglion\x3bkidney\x3b	0.13031	0.85678	-0.709045403	14.673272	115.70583	2.33963	rs281865430	125891	Phenylketonuria	MedGen:C0031485,OMIM:261600,Orphanet:ORPHA716,SNOMED_CT:154735006	no_assertion_criteria_provided	Likely_pathogenic	.	.	.	.	.	.	.	.	.	.	.	.	.	.	.	.	.	.	.
12	103237555	103237555	G	C	exonic	PAH	.	stopgain	PAH:NM_000277:exon11:c.C1068G:p.Y356X	1.19519744629961e-10	0.307448665079143	0.692551334801337	phenylalanine_hydroxylase	.	DISEASE:_Phenylketonuria_(PKU)_[MIM:261600]:_Autosomal_recessive_inborn_error_of_phenylalanine_metabolism,_due_to_severe_phenylalanine_hydroxylase_deficiency._It_is_characterized_by_blood_concentrations_of_phenylalanine_persistently_above_1200_mumol_(normal_concentration_100_mumol)_which_usually_causes_mental_retardation_(unless_low_phenylalanine_diet_is_introduced_early_in_life)._They_tend_to_ha…	.	unclassifiable_(Anatomical_System)\x3blung\x3bwhole_body\x3bislets_of_Langerhans\x3bliver\x3btestis\x3bspleen\x3bkidney\x3bmammary_gland\x3bgall_bladder\x3b	superior_cervical_ganglion\x3bfetal_liver\x3bliver\x3bciliary_ganglion\x3bkidney\x3b	0.13031	0.85678	-0.709045403	14.673272	115.70583	2.33963	rs62516095	15634	Phenylketonuria|not_provided	MedGen:C0031485,OMIM:261600,Orphanet:ORPHA716,SNOMED_CT:154735006|MedGen:CN517202	criteria_provided,_multiple_submitters,_no_conflicts	Pathogenic/Likely_pathogenic	.	.	.	0.000	0.843	D	1	0.810	A	.	.	.	.	.	.	.	.	.	.
12	103238123	103238124	AC	A	exonic	PAH	.	frameshift_deletion	PAH:NM_000277:exon10:c.1055delG:p.G352fs	1.19519744629961e-10	0.307448665079143	0.692551334801337	phenylalanine_hydroxylase	.	DISEASE:_Phenylketonuria_(PKU)_[MIM:261600]:_Autosomal_recessive_inborn_error_of_phenylalanine_metabolism,_due_to_severe_phenylalanine_hydroxylase_deficiency._It_is_characterized_by_blood_concentrations_of_phenylalanine_persistently_above_1200_mumol_(normal_concentration_100_mumol)_which_usually_causes_mental_retardation_(unless_low_phenylalanine_diet_is_introduced_early_in_life)._They_tend_to_ha…	.	unclassifiable_(Anatomical_System)\x3blung\x3bwhole_body\x3bislets_of_Langerhans\x3bliver\x3btestis\x3bspleen\x3bkidney\x3bmammary_gland\x3bgall_bladder\x3b	superior_cervical_ganglion\x3bfetal_liver\x3bliver\x3bciliary_ganglion\x3bkidney\x3b	0.13031	0.85678	-0.709045403	14.673272	115.70583	2.33963	rs62516094	108234	Phenylketonuria|not_provided	MedGen:C0031485,OMIM:261600,Orphanet:ORPHA716,SNOMED_CT:154735006|MedGen:CN517202	criteria_provided,_multiple_submitters,_no_conflicts	Pathogenic	.	.	.	.	.	.	.	.	.	.	.	.	.	.	.	.	.	.	.
19	4110574	4110574	G	T	exonic	MAP2K2	.	nonsynonymous_SNV	MAP2K2:NM_030662:exon3:c.C383A:p.P128Q	0.86326115931858	0.136320885012997	0.00041795566842237	mitogen-activated_protein_kinase_kinase_2	FUNCTION:_Catalyzes_the_concomitant_phosphorylation_of_a_threonine_and_a_tyrosine_residue_in_a_Thr-Glu-Tyr_sequence_located_in_MAP_kinases._Activates_the_ERK1_and_ERK2_MAP_kinases_(By_similarity)._{ECO:0000250}.\x3b_	DISEASE:_Cardiofaciocutaneous_syndrome_4_(CFC4)_[MIM:615280]:_A_form_of_cardiofaciocutaneous_syndrome,_a_multiple_congenital_anomaly_disorder_characterized_by_a_distinctive_facial_appearance,_heart_defects_and_mental_retardation._Heart_defects_include_pulmonic_stenosis,_atrial_septal_defects_and_hypertrophic_cardiomyopathy._Some_affected_individuals_present_with_ectodermal_abnormalities_such_as_s…	.	medulla_oblongata\x3bsmooth_muscle\x3bovary\x3bsalivary_gland\x3bsympathetic_chain\x3bcolon\x3bparathyroid\x3bskin\x3buterus\x3bprostate\x3bwhole_body\x3bfrontal_lobe\x3bendometrium\x3bbone\x3bthyroid\x3btestis\x3bgerminal_center\x3bbrain\x3bbladder\x3bunclassifiable_(Anatomical_System)\x3blymph_node\x3bcartilage\x3bheart\x3bislets_of_Langerhans\x3bmuscle\x3badrenal_cortex\x3bblood\x3blens\x3bske…	amygdala\x3bprefrontal_cortex\x3btestis\x3bpons\x3bcingulate_cortex\x3b	0.88489	0.51187	-0.800872469	12.33191791	40.94266	1.19949	rs267607230	23314	Cardio-facio-cutaneous_syndrome|Cardiofaciocutaneous_syndrome_4|not_provided	MedGen:C1275081,Orphanet:ORPHA1340,SNOMED_CT:403770008|MedGen:C3809007,OMIM:615280|MedGen:CN517202	reviewed_by_expert_panel	Pathogenic	0.001	0.784	D	0.000	0.843	D	1	0.810	D	2.175	0.612	M	-3.43	0.944	D	-5.98	0.900	D	1.022
12	112926910	112926910	G	C	exonic	PTPN11	.	nonsynonymous_SNV	PTPN11:NM_001330437:exon13:c.G1542C:p.Q514H,PTPN11:NM_002834:exon13:c.G1530C:p.Q510H	0.999877230878678	0.000122769057470549	6.38519788034449e-11	protein_tyrosine_phosphatase,_non-receptor_type_11	FUNCTION:_Acts_downstream_of_various_receptor_and_cytoplasmic_protein_tyrosine_kinases_to_participate_in_the_signal_transduction_from_the_cell_surface_to_the_nucleus._Dephosphorylates_ROCK2_at_Tyr-722_resulting_in_stimulatation_of_its_RhoA_binding_activity._{ECO:0000269|PubMed:10655584,_ECO:0000269|PubMed:18559669,_ECO:0000269|PubMed:18829466}.\x3b_	DISEASE:_LEOPARD_syndrome_1_(LPRD1)_[MIM:151100]:_A_disorder_characterized_by_lentigines,_electrocardiographic_conduction_abnormalities,_ocular_hypertelorism,_pulmonic_stenosis,_abnormalities_of_genitalia,_retardation_of_growth,_and_sensorineural_deafness._{ECO:0000269|PubMed:12058348,_ECO:0000269|PubMed:14961557,_ECO:0000269|PubMed:15121796,_ECO:0000269|PubMed:15389709,_ECO:0000269|PubMed:155203…	TISSUE_SPECIFICITY:_Widely_expressed,_with_highest_levels_in_heart,_brain,_and_skeletal_muscle._{ECO:0000269|PubMed:1280823,_ECO:0000269|PubMed:7681589,_ECO:0000269|PubMed:8216283}.\x3b_	ovary\x3bsalivary_gland\x3bintestine\x3bcolon\x3bparathyroid\x3bskin\x3bretina\x3bbone_marrow\x3buterus\x3bprostate\x3bfrontal_lobe\x3bendometrium\x3boesophagus\x3blarynx\x3bbone\x3bthyroid\x3btestis\x3bgerminal_center\x3bbrain\x3bpineal_gland\x3bunclassifiable_(Anatomical_System)\x3blymph_node\x3bcartilage\x3bheart\x3bislets_of_Langerhans\x3bpineal_body\x3burinary\x3badrenal_cortex\x3bpharynx\x3…	amygdala\x3btestis_-_interstitial\x3bthalamus\x3bmedulla_oblongata\x3bsuperior_cervical_ganglion\x3boccipital_lobe\x3bhypothalamus\x3bspinal_cord\x3bcaudate_nucleus\x3bpons\x3bskeletal_muscle\x3bsubthalamic_nucleus\x3bprefrontal_cortex\x3bciliary_ganglion\x3btrigeminal_ganglion\x3bparietal_lobe\x3b	0.26245	0.72890	-0.427900189	25.14744043	19.44641	0.66817	rs397507550	49037	LEOPARD_syndrome_1|Rasopathy|not_provided	MedGen:CN074218,OMIM:151100|MedGen:CN166718,Orphanet:ORPHA98733|MedGen:CN517202	reviewed_by_expert_panel	Pathogenic	0.0	0.912	D	0.000	0.843	D	1	0.810	D	3.48	0.927	M	-6.37	0.997	D	-4.43	0.775	D	1.083
10	89720649	89720649	A	T	splicing	PTEN	NM_001304718:exon8:c.211-2A>T\x3bNM_001304717:exon9:c.1321-2A>T\x3bNM_000314:exon8:c.802-2A>T	.	.	0.975506865848027	0.0244877796497562	5.35450221699976e-06	phosphatase_and_tensin_homolog	FUNCTION:_Tumor_suppressor._Acts_as_a_dual-specificity_protein_phosphatase,_dephosphorylating_tyrosine-,_serine-_and_threonine-_phosphorylated_proteins._Also_acts_as_a_lipid_phosphatase,_removing_the_phosphate_in_the_D3_position_of_the_inositol_ring_from_phosphatidylinositol_3,4,5-trisphosphate,_phosphatidylinositol_3,4-diphosphate,_phosphatidylinositol_3-_phosphate_and_inositol_1,3,4,5-tetrakisp…	DISEASE:_Cowden_syndrome_1_(CWS1)_[MIM:158350]:_An_autosomal_dominant_hamartomatous_polyposis_syndrome_with_age-related_penetrance._Cowden_syndrome_is_characterized_by_hamartomatous_lesions_affecting_derivatives_of_ectodermal,_mesodermal_and_endodermal_layers,_macrocephaly,_facial_trichilemmomas_(benign_tumors_of_the_hair_follicle_infundibulum),_acral_keratoses,_papillomatous_papules,_and_elevate…	TISSUE_SPECIFICITY:_Expressed_at_a_relatively_high_level_in_all_adult_tissues,_including_heart,_brain,_placenta,_lung,_liver,_muscle,_kidney_and_pancreas._{ECO:0000269|PubMed:9090379}.\x3b_	.	.	0.21037	0.94603	-0.229483771	36.86010852	3.61036	0.13188	rs587782455	152137	Hereditary_cancer-predisposing_syndrome|Cowden_syndrome_1|not_provided	MedGen:C0027672,SNOMED_CT:699346009|MedGen:CN072330,OMIM:158350|MedGen:CN517202	criteria_provided,_multiple_submitters,_no_conflicts	Pathogenic	.	.	.	.	.	.	1	0.810	D	.	.	.	.	.	.	.	.	.	.
11	533553	533553	T	C	exonic	HRAS	.	nonsynonymous_SNV	HRAS:NM_001130442:exon4:c.A350G:p.K117R,HRAS:NM_001318054:exon4:c.A31G:p.S11G,HRAS:NM_005343:exon4:c.A350G:p.K117R,HRAS:NM_176795:exon4:c.A350G:p.K117R	0.00794104930284198	0.785285637637198	0.20677331305996	Harvey_rat_sarcoma_viral_oncogene_homolog	FUNCTION:_Ras_proteins_bind_GDP/GTP_and_possess_intrinsic_GTPase_activity._{ECO:0000269|PubMed:12740440,_ECO:0000269|PubMed:14500341,_ECO:0000269|PubMed:9020151}.\x3b_	DISEASE:_Costello_syndrome_(CSTLO)_[MIM:218040]:_A_rare_condition_characterized_by_prenatally_increased_growth,_postnatal_growth_deficiency,_mental_retardation,_distinctive_facial_appearance,_cardiovascular_abnormalities_(typically_pulmonic_stenosis,_hypertrophic_cardiomyopathy_and/or_atrial_tachycardia),_tumor_predisposition,_skin_and_musculoskeletal_abnormalities._{ECO:0000269|PubMed:16170316,_…	TISSUE_SPECIFICITY:_Widely_expressed._{ECO:0000269|PubMed:14500341}.\x3b_	ovary\x3bdevelopmental\x3bcolon\x3bchoroid\x3bskin\x3bretina\x3bbone_marrow\x3buterus\x3boptic_nerve\x3bwhole_body\x3boesophagus\x3bendometrium\x3bthyroid\x3bbone\x3biris\x3btestis\x3bgerminal_center\x3bbrain\x3bunclassifiable_(Anatomical_System)\x3bcartilage\x3bheart\x3btongue\x3bislets_of_Langerhans\x3bhypothalamus\x3bblood\x3blens\x3bskeletal_muscle\x3blung\x3bplacenta\x3bvisual_apparatus\x3bh…	whole_brain\x3bmedulla_oblongata\x3btrigeminal_ganglion\x3b	0.99944	0.99980	-0.339715008	30.06605331	4.91473	0.18207	rs104894227	27644	Costello_syndrome|not_provided	MedGen:C0587248,OMIM:218040,Orphanet:ORPHA3071,SNOMED_CT:309776008|MedGen:CN517202	reviewed_by_expert_panel	Pathogenic	0.004	0.654	D	0.000	0.843	D	1	0.810	A	4.27	0.982	H	-2.22	0.871	D	-2.67	0.587	D	1.056
11	533881	533881	C	T	exonic	HRAS	.	nonsynonymous_SNV	HRAS:NM_001130442:exon3:c.G175A:p.A59T,HRAS:NM_005343:exon3:c.G175A:p.A59T,HRAS:NM_176795:exon3:c.G175A:p.A59T	0.00794104930284198	0.785285637637198	0.20677331305996	Harvey_rat_sarcoma_viral_oncogene_homolog	FUNCTION:_Ras_proteins_bind_GDP/GTP_and_possess_intrinsic_GTPase_activity._{ECO:0000269|PubMed:12740440,_ECO:0000269|PubMed:14500341,_ECO:0000269|PubMed:9020151}.\x3b_	DISEASE:_Costello_syndrome_(CSTLO)_[MIM:218040]:_A_rare_condition_characterized_by_prenatally_increased_growth,_postnatal_growth_deficiency,_mental_retardation,_distinctive_facial_appearance,_cardiovascular_abnormalities_(typically_pulmonic_stenosis,_hypertrophic_cardiomyopathy_and/or_atrial_tachycardia),_tumor_predisposition,_skin_and_musculoskeletal_abnormalities._{ECO:0000269|PubMed:16170316,_…	TISSUE_SPECIFICITY:_Widely_expressed._{ECO:0000269|PubMed:14500341}.\x3b_	ovary\x3bdevelopmental\x3bcolon\x3bchoroid\x3bskin\x3bretina\x3bbone_marrow\x3buterus\x3boptic_nerve\x3bwhole_body\x3boesophagus\x3bendometrium\x3bthyroid\x3bbone\x3biris\x3btestis\x3bgerminal_center\x3bbrain\x3bunclassifiable_(Anatomical_System)\x3bcartilage\x3bheart\x3btongue\x3bislets_of_Langerhans\x3bhypothalamus\x3bblood\x3blens\x3bskeletal_muscle\x3blung\x3bplacenta\x3bvisual_apparatus\x3bh…	whole_brain\x3bmedulla_oblongata\x3btrigeminal_ganglion\x3b	0.99944	0.99980	-0.339715008	30.06605331	4.91473	0.18207	rs727503093	48905	Non-small_cell_lung_cancer|Costello_syndrome	Human_Phenotype_Ontology:HP:0030358,MeSH:D002289,MedGen:C0007131,SNOMED_CT:254637007|MedGen:C0587248,OMIM:218040,Orphanet:ORPHA3071,SNOMED_CT:309776008	reviewed_by_expert_panel	Likely_pathogenic	0.011	0.555	D	0.000	0.843	D	1	0.810	D	3.86	0.959	H	-2.42	0.886	D	-3.71	0.709	D	0.693
11	533883	533883	G	A	exonic	HRAS	.	nonsynonymous_SNV	HRAS:NM_001130442:exon3:c.C173T:p.T58I,HRAS:NM_005343:exon3:c.C173T:p.T58I,HRAS:NM_176795:exon3:c.C173T:p.T58I	0.00794104930284198	0.785285637637198	0.20677331305996	Harvey_rat_sarcoma_viral_oncogene_homolog	FUNCTION:_Ras_proteins_bind_GDP/GTP_and_possess_intrinsic_GTPase_activity._{ECO:0000269|PubMed:12740440,_ECO:0000269|PubMed:14500341,_ECO:0000269|PubMed:9020151}.\x3b_	DISEASE:_Costello_syndrome_(CSTLO)_[MIM:218040]:_A_rare_condition_characterized_by_prenatally_increased_growth,_postnatal_growth_deficiency,_mental_retardation,_distinctive_facial_appearance,_cardiovascular_abnormalities_(typically_pulmonic_stenosis,_hypertrophic_cardiomyopathy_and/or_atrial_tachycardia),_tumor_predisposition,_skin_and_musculoskeletal_abnormalities._{ECO:0000269|PubMed:16170316,_…	TISSUE_SPECIFICITY:_Widely_expressed._{ECO:0000269|PubMed:14500341}.\x3b_	ovary\x3bdevelopmental\x3bcolon\x3bchoroid\x3bskin\x3bretina\x3bbone_marrow\x3buterus\x3boptic_nerve\x3bwhole_body\x3boesophagus\x3bendometrium\x3bthyroid\x3bbone\x3biris\x3btestis\x3bgerminal_center\x3bbrain\x3bunclassifiable_(Anatomical_System)\x3bcartilage\x3bheart\x3btongue\x3bislets_of_Langerhans\x3bhypothalamus\x3bblood\x3blens\x3bskeletal_muscle\x3blung\x3bplacenta\x3bvisual_apparatus\x3bh…	whole_brain\x3bmedulla_oblongata\x3btrigeminal_ganglion\x3b	0.99944	0.99980	-0.339715008	30.06605331	4.91473	0.18207	rs121917758	27649	Costello_syndrome	MedGen:C0587248,OMIM:218040,Orphanet:ORPHA3071,SNOMED_CT:309776008	reviewed_by_expert_panel	Pathogenic	0.0	0.912	D	0.000	0.843	D	1	0.810	A	3.4	0.918	M	-2.31	0.878	D	-5.8	0.883	D	0.901
12	103249094	103249094	G	A	exonic	PAH	.	stopgain	PAH:NM_000277:exon6:c.C526T:p.R176X	1.19519744629961e-10	0.307448665079143	0.692551334801337	phenylalanine_hydroxylase	.	DISEASE:_Phenylketonuria_(PKU)_[MIM:261600]:_Autosomal_recessive_inborn_error_of_phenylalanine_metabolism,_due_to_severe_phenylalanine_hydroxylase_deficiency._It_is_characterized_by_blood_concentrations_of_phenylalanine_persistently_above_1200_mumol_(normal_concentration_100_mumol)_which_usually_causes_mental_retardation_(unless_low_phenylalanine_diet_is_introduced_early_in_life)._They_tend_to_ha…	.	unclassifiable_(Anatomical_System)\x3blung\x3bwhole_body\x3bislets_of_Langerhans\x3bliver\x3btestis\x3bspleen\x3bkidney\x3bmammary_gland\x3bgall_bladder\x3b	superior_cervical_ganglion\x3bfetal_liver\x3bliver\x3bciliary_ganglion\x3bkidney\x3b	0.13031	0.85678	-0.709045403	14.673272	115.70583	2.33963	rs199475575	108459	Phenylketonuria|not_provided	MedGen:C0031485,OMIM:261600,Orphanet:ORPHA716,SNOMED_CT:154735006|MedGen:CN517202	criteria_provided,_multiple_submitters,_no_conflicts	Pathogenic	.	.	.	0.015	0.285	N	1	0.810	A	.	.	.	.	.	.	.	.	.	.
11	534289	534289	C	T	exonic	HRAS	.	nonsynonymous_SNV	HRAS:NM_001130442:exon2:c.G34A:p.G12S,HRAS:NM_005343:exon2:c.G34A:p.G12S,HRAS:NM_176795:exon2:c.G34A:p.G12S	0.00794104930284198	0.785285637637198	0.20677331305996	Harvey_rat_sarcoma_viral_oncogene_homolog	FUNCTION:_Ras_proteins_bind_GDP/GTP_and_possess_intrinsic_GTPase_activity._{ECO:0000269|PubMed:12740440,_ECO:0000269|PubMed:14500341,_ECO:0000269|PubMed:9020151}.\x3b_	DISEASE:_Costello_syndrome_(CSTLO)_[MIM:218040]:_A_rare_condition_characterized_by_prenatally_increased_growth,_postnatal_growth_deficiency,_mental_retardation,_distinctive_facial_appearance,_cardiovascular_abnormalities_(typically_pulmonic_stenosis,_hypertrophic_cardiomyopathy_and/or_atrial_tachycardia),_tumor_predisposition,_skin_and_musculoskeletal_abnormalities._{ECO:0000269|PubMed:16170316,_…	TISSUE_SPECIFICITY:_Widely_expressed._{ECO:0000269|PubMed:14500341}.\x3b_	ovary\x3bdevelopmental\x3bcolon\x3bchoroid\x3bskin\x3bretina\x3bbone_marrow\x3buterus\x3boptic_nerve\x3bwhole_body\x3boesophagus\x3bendometrium\x3bthyroid\x3bbone\x3biris\x3btestis\x3bgerminal_center\x3bbrain\x3bunclassifiable_(Anatomical_System)\x3bcartilage\x3bheart\x3btongue\x3bislets_of_Langerhans\x3bhypothalamus\x3bblood\x3blens\x3bskeletal_muscle\x3blung\x3bplacenta\x3bvisual_apparatus\x3bh…	whole_brain\x3bmedulla_oblongata\x3btrigeminal_ganglion\x3b	0.99944	0.99980	-0.339715008	30.06605331	4.91473	0.18207	rs104894229	27641	Acute_myeloid_leukemia|Pancreatic_adenocarcinoma|Squamous_cell_carcinoma_of_the_skin|Transitional_cell_carcinoma_of_the_bladder|Multiple_myeloma|Carcinoma_of_esophagus|Lung_adenocarcinoma|Neoplasm_of_the_breast|Neoplasm_of_the_thyroid_gland|Glioblastoma|Squamous_cell_carcinoma_of_the_head_and_neck|Papillary_renal_cell_carcinoma,_sporadic|Malignant_melanoma_of_skin|Uterine_cervical_neoplasms|Adeno…	Human_Phenotype_Ontology:HP:0004808,MeSH:D015470,MedGen:C0023467,OMIM:601626,Orphanet:ORPHA519,SNOMED_CT:17788007|Human_Phenotype_Ontology:HP:0006725,MedGen:C0281361|Human_Phenotype_Ontology:HP:0006739,MedGen:C0553723|Human_Phenotype_Ontology:HP:0006740,MedGen:C0279680|Human_Phenotype_Ontology:HP:0006775,MeSH:D009101,MedGen:C0026764,OMIM:254500,Orphanet:ORPHA29073,SNOMED_CT:109989006,SNOMED_CT:55…	reviewed_by_expert_panel	Pathogenic	0.028	0.473	D	0.000	0.843	D	1	0.810	D	0.73	0.189	N	-1.01	0.762	T	-4.49	0.782	D	-0.174
12	25398304	25398304	T	A	exonic	KRAS	.	nonsynonymous_SNV	KRAS:NM_004985:exon2:c.A15T:p.K5N,KRAS:NM_033360:exon2:c.A15T:p.K5N	0.00106119304255182	0.603148256118395	0.395790550839053	Kirsten_rat_sarcoma_viral_oncogene_homolog	FUNCTION:_Ras_proteins_bind_GDP/GTP_and_possess_intrinsic_GTPase_activity._Plays_an_important_role_in_the_regulation_of_cell_proliferation_(PubMed:23698361,_PubMed:22711838)._{ECO:0000269|PubMed:22711838,_ECO:0000269|PubMed:23698361,_ECO:0000305}.\x3b_	DISEASE:_Leukemia,_acute_myelogenous_(AML)_[MIM:601626]:_A_subtype_of_acute_leukemia,_a_cancer_of_the_white_blood_cells._AML_is_a_malignant_disease_of_bone_marrow_characterized_by_maturational_arrest_of_hematopoietic_precursors_at_an_early_stage_of_development._Clonal_expansion_of_myeloid_blasts_occurs_in_bone_marrow,_blood,_and_other_tissue._Myelogenous_leukemias_develop_from_changes_in_cells_th…	.	ovary\x3bsalivary_gland\x3bintestine\x3bcolon\x3bparathyroid\x3bskin\x3bretina\x3bbone_marrow\x3buterus\x3bprostate\x3boptic_nerve\x3bwhole_body\x3bfrontal_lobe\x3bcochlea\x3bendometrium\x3bbone\x3bthyroid\x3btestis\x3bgerminal_center\x3bspinal_ganglion\x3bbrain\x3bbladder\x3bunclassifiable_(Anatomical_System)\x3blymph_node\x3bcartilage\x3bheart\x3btongue\x3bislets_of_Langerhans\x3bspinal_cord\x3…	dorsal_root_ganglion\x3bwhole_brain\x3bamygdala\x3boccipital_lobe\x3bsuperior_cervical_ganglion\x3batrioventricular_node\x3bpons\x3bsubthalamic_nucleus\x3bprefrontal_cortex\x3bglobus_pallidus\x3bciliary_ganglion\x3btrigeminal_ganglion\x3bcingulate_cortex\x3bcerebellum\x3b	0.99997	0.53296	-0.141298762	42.87567823	3.46519	0.12617	rs104894361	27633	Noonan_syndrome|Inborn_genetic_diseases|Cardiofaciocutaneous_syndrome_2|not_specified	MeSH:D009634,MedGen:C0028326,Orphanet:ORPHA648,SNOMED_CT:205824006|MeSH:D030342,MedGen:C0950123|MedGen:C3809005,OMIM:615278|MedGen:CN169374	reviewed_by_expert_panel	Pathogenic	0.0	0.912	D	0.000	0.843	D	1.000	0.810	A	2.925	0.847	M	-2.06	0.859	D	-3.6	0.806	D	0.723
11	534286	534286	C	A	exonic	HRAS	.	nonsynonymous_SNV	HRAS:NM_001130442:exon2:c.G37T:p.G13C,HRAS:NM_005343:exon2:c.G37T:p.G13C,HRAS:NM_176795:exon2:c.G37T:p.G13C	0.00794104930284198	0.785285637637198	0.20677331305996	Harvey_rat_sarcoma_viral_oncogene_homolog	FUNCTION:_Ras_proteins_bind_GDP/GTP_and_possess_intrinsic_GTPase_activity._{ECO:0000269|PubMed:12740440,_ECO:0000269|PubMed:14500341,_ECO:0000269|PubMed:9020151}.\x3b_	DISEASE:_Costello_syndrome_(CSTLO)_[MIM:218040]:_A_rare_condition_characterized_by_prenatally_increased_growth,_postnatal_growth_deficiency,_mental_retardation,_distinctive_facial_appearance,_cardiovascular_abnormalities_(typically_pulmonic_stenosis,_hypertrophic_cardiomyopathy_and/or_atrial_tachycardia),_tumor_predisposition,_skin_and_musculoskeletal_abnormalities._{ECO:0000269|PubMed:16170316,_…	TISSUE_SPECIFICITY:_Widely_expressed._{ECO:0000269|PubMed:14500341}.\x3b_	ovary\x3bdevelopmental\x3bcolon\x3bchoroid\x3bskin\x3bretina\x3bbone_marrow\x3buterus\x3boptic_nerve\x3bwhole_body\x3boesophagus\x3bendometrium\x3bthyroid\x3bbone\x3biris\x3btestis\x3bgerminal_center\x3bbrain\x3bunclassifiable_(Anatomical_System)\x3bcartilage\x3bheart\x3btongue\x3bislets_of_Langerhans\x3bhypothalamus\x3bblood\x3blens\x3bskeletal_muscle\x3blung\x3bplacenta\x3bvisual_apparatus\x3bh…	whole_brain\x3bmedulla_oblongata\x3btrigeminal_ganglion\x3b	0.99944	0.99980	-0.339715008	30.06605331	4.91473	0.18207	rs104894228	27645	Acute_myeloid_leukemia|Chronic_lymphocytic_leukemia|Pancreatic_adenocarcinoma|Squamous_cell_carcinoma_of_the_skin|Transitional_cell_carcinoma_of_the_bladder|Multiple_myeloma|Lung_adenocarcinoma|Squamous_cell_lung_carcinoma|Neoplasm_of_the_breast|Neoplasm_of_the_thyroid_gland|Squamous_cell_carcinoma_of_the_head_and_neck|Malignant_melanoma_of_skin|Uterine_cervical_neoplasms|Neoplasm|Colorectal_Neop…	Human_Phenotype_Ontology:HP:0004808,MeSH:D015470,MedGen:C0023467,OMIM:601626,Orphanet:ORPHA519,SNOMED_CT:17788007|Human_Phenotype_Ontology:HP:0005550,MeSH:D015451,MedGen:C0023434,OMIM:151400,SNOMED_CT:277473004,SNOMED_CT:51092000|Human_Phenotype_Ontology:HP:0006725,MedGen:C0281361|Human_Phenotype_Ontology:HP:0006739,MedGen:C0553723|Human_Phenotype_Ontology:HP:0006740,MedGen:C0279680|Human_Phenoty…	reviewed_by_expert_panel	Pathogenic	0.0	0.912	D	0.000	0.843	D	1	0.810	D	2.49	0.728	M	-0.81	0.740	T	-7.68	0.957	D	0.434
13	20763485	20763486	AG	A	exonic	GJB2	.	frameshift_deletion	GJB2:NM_004004:exon2:c.235delC:p.L79fs	1.02863295453376e-11	0.00164377442881105	0.998356225560903	gap_junction_protein_beta_2	FUNCTION:_One_gap_junction_consists_of_a_cluster_of_closely_packed_pairs_of_transmembrane_channels,_the_connexons,_through_which_materials_of_low_MW_diffuse_from_one_cell_to_a_neighboring_cell.\x3b_	DISEASE:_Deafness,_autosomal_recessive,_1A_(DFNB1A)_[MIM:220290]:_A_form_of_non-syndromic_sensorineural_hearing_loss._Sensorineural_deafness_results_from_damage_to_the_neural_receptors_of_the_inner_ear,_the_nerve_pathways_to_the_brain,_or_the_area_of_the_brain_that_receives_sound_information._{ECO:0000269|PubMed:10830906,_ECO:0000269|PubMed:11313763,_ECO:0000269|PubMed:11439000,_ECO:0000269|PubMe…	.	.	.	0.42941	0.50569	0.663285274	84.55414013	794.09383	5.55726	rs80338943	32053	Hearing_impairment|Deafness,_autosomal_recessive_1A|Deafness,_digenic,_GJB2/GJB3|Deafness,_autosomal_dominant_3a|Nonsyndromic_hearing_loss_and_deafness|not_specified|not_provided	Human_Phenotype_Ontology:HP:0000365,MedGen:C0018772|MedGen:C2673759,OMIM:220290|MedGen:C2673761|MedGen:C2675750,OMIM:601544|MedGen:CN043648,Orphanet:ORPHA87884|MedGen:CN169374|MedGen:CN517202	criteria_provided,_multiple_submitters,_no_conflicts	Pathogenic	.	.	.	.	.	.	.	.	.	.	.	.	.	.	.	.	.	.	.
12	103245469	103245470	GA	G	exonic	PAH	.	frameshift_deletion	PAH:NM_000277:exon8:c.907delT:p.S303fs	1.19519744629961e-10	0.307448665079143	0.692551334801337	phenylalanine_hydroxylase	.	DISEASE:_Phenylketonuria_(PKU)_[MIM:261600]:_Autosomal_recessive_inborn_error_of_phenylalanine_metabolism,_due_to_severe_phenylalanine_hydroxylase_deficiency._It_is_characterized_by_blood_concentrations_of_phenylalanine_persistently_above_1200_mumol_(normal_concentration_100_mumol)_which_usually_causes_mental_retardation_(unless_low_phenylalanine_diet_is_introduced_early_in_life)._They_tend_to_ha…	.	unclassifiable_(Anatomical_System)\x3blung\x3bwhole_body\x3bislets_of_Langerhans\x3bliver\x3btestis\x3bspleen\x3bkidney\x3bmammary_gland\x3bgall_bladder\x3b	superior_cervical_ganglion\x3bfetal_liver\x3bliver\x3bciliary_ganglion\x3bkidney\x3b	0.13031	0.85678	-0.709045403	14.673272	115.70583	2.33963	rs62642920	108624	not_provided	MedGen:CN517202	no_assertion_provided	not_provided	.	.	.	.	.	.	.	.	.	.	.	.	.	.	.	.	.	.	.
12	103306581	103306582	CA	C	exonic	PAH	.	frameshift_deletion	PAH:NM_000277:exon2:c.155delT:p.L52fs	1.19519744629961e-10	0.307448665079143	0.692551334801337	phenylalanine_hydroxylase	.	DISEASE:_Phenylketonuria_(PKU)_[MIM:261600]:_Autosomal_recessive_inborn_error_of_phenylalanine_metabolism,_due_to_severe_phenylalanine_hydroxylase_deficiency._It_is_characterized_by_blood_concentrations_of_phenylalanine_persistently_above_1200_mumol_(normal_concentration_100_mumol)_which_usually_causes_mental_retardation_(unless_low_phenylalanine_diet_is_introduced_early_in_life)._They_tend_to_ha…	.	unclassifiable_(Anatomical_System)\x3blung\x3bwhole_body\x3bislets_of_Langerhans\x3bliver\x3btestis\x3bspleen\x3bkidney\x3bmammary_gland\x3bgall_bladder\x3b	superior_cervical_ganglion\x3bfetal_liver\x3bliver\x3bciliary_ganglion\x3bkidney\x3b	0.13031	0.85678	-0.709045403	14.673272	115.70583	2.33963	rs281865165	125904	Phenylketonuria	MedGen:C0031485,OMIM:261600,Orphanet:ORPHA716,SNOMED_CT:154735006	no_assertion_provided	not_provided	.	.	.	.	.	.	.	.	.	.	.	.	.	.	.	.	.	.	.
12	103306625	103306625	T	TC	exonic	PAH	.	frameshift_insertion	PAH:NM_000277:exon2:c.111dupG:p.I38fs	1.19519744629961e-10	0.307448665079143	0.692551334801337	phenylalanine_hydroxylase	.	DISEASE:_Phenylketonuria_(PKU)_[MIM:261600]:_Autosomal_recessive_inborn_error_of_phenylalanine_metabolism,_due_to_severe_phenylalanine_hydroxylase_deficiency._It_is_characterized_by_blood_concentrations_of_phenylalanine_persistently_above_1200_mumol_(normal_concentration_100_mumol)_which_usually_causes_mental_retardation_(unless_low_phenylalanine_diet_is_introduced_early_in_life)._They_tend_to_ha…	.	unclassifiable_(Anatomical_System)\x3blung\x3bwhole_body\x3bislets_of_Langerhans\x3bliver\x3btestis\x3bspleen\x3bkidney\x3bmammary_gland\x3bgall_bladder\x3b	superior_cervical_ganglion\x3bfetal_liver\x3bliver\x3bciliary_ganglion\x3bkidney\x3b	0.13031	0.85678	-0.709045403	14.673272	115.70583	2.33963	rs199475674	108267	not_provided	MedGen:CN517202	no_assertion_provided	not_provided	.	.	.	.	.	.	.	.	.	.	.	.	.	.	.	.	.	.	.
12	103260385	103260385	G	T	exonic	PAH	.	stopgain	PAH:NM_000277:exon5:c.C498A:p.Y166X	1.19519744629961e-10	0.307448665079143	0.692551334801337	phenylalanine_hydroxylase	.	DISEASE:_Phenylketonuria_(PKU)_[MIM:261600]:_Autosomal_recessive_inborn_error_of_phenylalanine_metabolism,_due_to_severe_phenylalanine_hydroxylase_deficiency._It_is_characterized_by_blood_concentrations_of_phenylalanine_persistently_above_1200_mumol_(normal_concentration_100_mumol)_which_usually_causes_mental_retardation_(unless_low_phenylalanine_diet_is_introduced_early_in_life)._They_tend_to_ha…	.	unclassifiable_(Anatomical_System)\x3blung\x3bwhole_body\x3bislets_of_Langerhans\x3bliver\x3btestis\x3bspleen\x3bkidney\x3bmammary_gland\x3bgall_bladder\x3b	superior_cervical_ganglion\x3bfetal_liver\x3bliver\x3bciliary_ganglion\x3bkidney\x3b	0.13031	0.85678	-0.709045403	14.673272	115.70583	2.33963	rs199475645	108438	not_provided	MedGen:CN517202	no_assertion_provided	not_provided	.	.	.	0.000	0.843	D	1	0.810	A	.	.	.	.	.	.	.	.	.	.
21	36164712	36164712	G	T	exonic	RUNX1	.	stopgain	RUNX1:NM_001001890:exon6:c.C1082A:p.S361X,RUNX1:NM_001754:exon9:c.C1163A:p.S388X	0.449323606506754	0.54937349793652	0.00130289555672611	runt_related_transcription_factor_1	FUNCTION:_CBF_binds_to_the_core_site,_5'-PYGPYGGT-3',_of_a_number_of_enhancers_and_promoters,_including_murine_leukemia_virus,_polyomavirus_enhancer,_T-cell_receptor_enhancers,_LCK,_IL-3_and_GM-CSF_promoters._The_alpha_subunit_binds_DNA_and_appears_to_have_a_role_in_the_development_of_normal_hematopoiesis._Isoform_AML-1L_interferes_with_the_transactivation_activity_of_RUNX1._Acts_synergistically_…	DISEASE:_Note\x3dA_chromosomal_aberration_involving_RUNX1/AML1_is_a_cause_of_M2_type_acute_myeloid_leukemia_(AML-M2)._Translocation_t(8\x3b21)(q22\x3bq22)_with_RUNX1T1.\x3b_DISEASE:_Note\x3dA_chromosomal_aberration_involving_RUNX1/AML1_is_a_cause_of_therapy-related_myelodysplastic_syndrome_(T-MDS)._Translocation_t(3\x3b21)(q26\x3bq22)_with_EAP_or_MECOM.\x3b_DISEASE:_Note\x3dA_chromosomal_aberrati…	TISSUE_SPECIFICITY:_Expressed_in_all_tissues_examined_except_brain_and_heart._Highest_levels_in_thymus,_bone_marrow_and_peripheral_blood.\x3b_	myocardium\x3bsmooth_muscle\x3bovary\x3bcolon\x3bparathyroid\x3bskin\x3bbone_marrow\x3buterus\x3bprostate\x3boptic_nerve\x3bwhole_body\x3bendometrium\x3bbone\x3biris\x3btestis\x3bgerminal_center\x3bbrain\x3bbladder\x3bunclassifiable_(Anatomical_System)\x3bcartilage\x3bheart\x3btongue\x3bislets_of_Langerhans\x3bpharynx\x3bblood\x3bskeletal_muscle\x3bbreast\x3bpancreas\x3blung\x3bepididymis\x3bnaso…	dorsal_root_ganglion\x3bsuperior_cervical_ganglion\x3bmedulla_oblongata\x3bcerebellum_peduncles\x3batrioventricular_node\x3bpons\x3bcaudate_nucleus\x3bskeletal_muscle\x3bbone_marrow\x3bfetal_liver\x3btestis_-_seminiferous_tubule\x3bglobus_pallidus\x3bciliary_ganglion\x3btrigeminal_ganglion\x3bcingulate_cortex\x3b	0.71814	0.72461	-0.227663163	37.11370606	85.67689	1.97553	.	.	.	.	.	.	.	.	.	0.004	0.337	N	1	0.810	D	.	.	.	.	.	.	.	.	.	.
21	36164461	36164461	G	GGC	exonic	RUNX1	.	frameshift_insertion	RUNX1:NM_001001890:exon6:c.1332_1333insGC:p.L445fs,RUNX1:NM_001754:exon9:c.1413_1414insGC:p.L472fs	0.449323606506754	0.54937349793652	0.00130289555672611	runt_related_transcription_factor_1	FUNCTION:_CBF_binds_to_the_core_site,_5'-PYGPYGGT-3',_of_a_number_of_enhancers_and_promoters,_including_murine_leukemia_virus,_polyomavirus_enhancer,_T-cell_receptor_enhancers,_LCK,_IL-3_and_GM-CSF_promoters._The_alpha_subunit_binds_DNA_and_appears_to_have_a_role_in_the_development_of_normal_hematopoiesis._Isoform_AML-1L_interferes_with_the_transactivation_activity_of_RUNX1._Acts_synergistically_…	DISEASE:_Note\x3dA_chromosomal_aberration_involving_RUNX1/AML1_is_a_cause_of_M2_type_acute_myeloid_leukemia_(AML-M2)._Translocation_t(8\x3b21)(q22\x3bq22)_with_RUNX1T1.\x3b_DISEASE:_Note\x3dA_chromosomal_aberration_involving_RUNX1/AML1_is_a_cause_of_therapy-related_myelodysplastic_syndrome_(T-MDS)._Translocation_t(3\x3b21)(q26\x3bq22)_with_EAP_or_MECOM.\x3b_DISEASE:_Note\x3dA_chromosomal_aberrati…	TISSUE_SPECIFICITY:_Expressed_in_all_tissues_examined_except_brain_and_heart._Highest_levels_in_thymus,_bone_marrow_and_peripheral_blood.\x3b_	myocardium\x3bsmooth_muscle\x3bovary\x3bcolon\x3bparathyroid\x3bskin\x3bbone_marrow\x3buterus\x3bprostate\x3boptic_nerve\x3bwhole_body\x3bendometrium\x3bbone\x3biris\x3btestis\x3bgerminal_center\x3bbrain\x3bbladder\x3bunclassifiable_(Anatomical_System)\x3bcartilage\x3bheart\x3btongue\x3bislets_of_Langerhans\x3bpharynx\x3bblood\x3bskeletal_muscle\x3bbreast\x3bpancreas\x3blung\x3bepididymis\x3bnaso…	dorsal_root_ganglion\x3bsuperior_cervical_ganglion\x3bmedulla_oblongata\x3bcerebellum_peduncles\x3batrioventricular_node\x3bpons\x3bcaudate_nucleus\x3bskeletal_muscle\x3bbone_marrow\x3bfetal_liver\x3btestis_-_seminiferous_tubule\x3bglobus_pallidus\x3bciliary_ganglion\x3btrigeminal_ganglion\x3bcingulate_cortex\x3b	0.71814	0.72461	-0.227663163	37.11370606	85.67689	1.97553	.	533817	Familial_platelet_disorder_with_associated_myeloid_malignancy	MedGen:C1832388,OMIM:601399,Orphanet:ORPHA71290	criteria_provided,_single_submitter	Uncertain_significance	.	.	.	.	.	.	.	.	.	.	.	.	.	.	.	.	.	.	.
12	103306599	103306600	AC	A	exonic	PAH	.	frameshift_deletion	PAH:NM_000277:exon2:c.137delG:p.G46fs	1.19519744629961e-10	0.307448665079143	0.692551334801337	phenylalanine_hydroxylase	.	DISEASE:_Phenylketonuria_(PKU)_[MIM:261600]:_Autosomal_recessive_inborn_error_of_phenylalanine_metabolism,_due_to_severe_phenylalanine_hydroxylase_deficiency._It_is_characterized_by_blood_concentrations_of_phenylalanine_persistently_above_1200_mumol_(normal_concentration_100_mumol)_which_usually_causes_mental_retardation_(unless_low_phenylalanine_diet_is_introduced_early_in_life)._They_tend_to_ha…	.	unclassifiable_(Anatomical_System)\x3blung\x3bwhole_body\x3bislets_of_Langerhans\x3bliver\x3btestis\x3bspleen\x3bkidney\x3bmammary_gland\x3bgall_bladder\x3b	superior_cervical_ganglion\x3bfetal_liver\x3bliver\x3bciliary_ganglion\x3bkidney\x3b	0.13031	0.85678	-0.709045403	14.673272	115.70583	2.33963	rs199475591	108333	not_provided	MedGen:CN517202	no_assertion_provided	not_provided	.	.	.	.	.	.	.	.	.	.	.	.	.	.	.	.	.	.	.
14	23889119	23889122	TCTC	T	exonic	MYH7	.	nonframeshift_deletion	MYH7:NM_000257:exon27:c.3658_3660del:p.1220_1220del	0.000145766291646031	0.999854233523213	1.85141250905742e-10	myosin,_heavy_chain_7,_cardiac_muscle,_beta	FUNCTION:_Muscle_contraction.\x3b_	DISEASE:_Cardiomyopathy,_familial_hypertrophic_1_(CMH1)_[MIM:192600]:_A_hereditary_heart_disorder_characterized_by_ventricular_hypertrophy,_which_is_usually_asymmetric_and_often_involves_the_interventricular_septum._The_symptoms_include_dyspnea,_syncope,_collapse,_palpitations,_and_chest_pain._They_can_be_readily_provoked_by_exercise._The_disorder_has_inter-_and_intrafamilial_variability_ranging_…	TISSUE_SPECIFICITY:_Both_wild_type_and_variant_Gln-403_are_detected_in_skeletal_muscle_(at_protein_level)._{ECO:0000269|PubMed:8514894}.\x3b_	unclassifiable_(Anatomical_System)\x3bgreater_omentum\x3bmyocardium\x3bprostate\x3blung\x3bheart\x3blarynx\x3bmuscle\x3btestis\x3bhead_and_neck\x3bskeletal_muscle\x3bperipheral_nerve\x3b	heart\x3btongue\x3bskeletal_muscle\x3b	0.43904	0.16764	-3.644803418	0.283085633	108.56923	2.26118	rs397516190	52138	Primary_dilated_cardiomyopathy|Ebstein's_anomaly_of_the_tricuspid_valve|Cardiovascular_phenotype	EFO:EFO_0000407,Human_Phenotype_Ontology:HP:0001644,MedGen:C0007193,Orphanet:ORPHA217604,SNOMED_CT:195021004|Human_Phenotype_Ontology:HP:0010316,MedGen:C0013481,OMIM:224700,Orphanet:ORPHA1880|MedGen:CN230736	reviewed_by_expert_panel	Likely_pathogenic	.	.	.	.	.	.	.	.	.	.	.	.	.	.	.	.	.	.	.
14	23893244	23893247	TCTC	T	exonic	MYH7	.	nonframeshift_deletion	MYH7:NM_000257:exon23:c.2791_2793del:p.931_931del	0.000145766291646031	0.999854233523213	1.85141250905742e-10	myosin,_heavy_chain_7,_cardiac_muscle,_beta	FUNCTION:_Muscle_contraction.\x3b_	DISEASE:_Cardiomyopathy,_familial_hypertrophic_1_(CMH1)_[MIM:192600]:_A_hereditary_heart_disorder_characterized_by_ventricular_hypertrophy,_which_is_usually_asymmetric_and_often_involves_the_interventricular_septum._The_symptoms_include_dyspnea,_syncope,_collapse,_palpitations,_and_chest_pain._They_can_be_readily_provoked_by_exercise._The_disorder_has_inter-_and_intrafamilial_variability_ranging_…	TISSUE_SPECIFICITY:_Both_wild_type_and_variant_Gln-403_are_detected_in_skeletal_muscle_(at_protein_level)._{ECO:0000269|PubMed:8514894}.\x3b_	unclassifiable_(Anatomical_System)\x3bgreater_omentum\x3bmyocardium\x3bprostate\x3blung\x3bheart\x3blarynx\x3bmuscle\x3btestis\x3bhead_and_neck\x3bskeletal_muscle\x3bperipheral_nerve\x3b	heart\x3btongue\x3bskeletal_muscle\x3b	0.43904	0.16764	-3.644803418	0.283085633	108.56923	2.26118	rs397516172	52104	Primary_familial_hypertrophic_cardiomyopathy|not_provided	MedGen:C0949658,Orphanet:ORPHA155,SNOMED_CT:83978005|MedGen:CN517202	reviewed_by_expert_panel	Likely_pathogenic	.	.	.	.	.	.	.	.	.	.	.	.	.	.	.	.	.	.	.
14	23894115	23894118	CCTT	C	exonic	MYH7	.	nonframeshift_deletion	MYH7:NM_000257:exon22:c.2539_2541del:p.847_847del	0.000145766291646031	0.999854233523213	1.85141250905742e-10	myosin,_heavy_chain_7,_cardiac_muscle,_beta	FUNCTION:_Muscle_contraction.\x3b_	DISEASE:_Cardiomyopathy,_familial_hypertrophic_1_(CMH1)_[MIM:192600]:_A_hereditary_heart_disorder_characterized_by_ventricular_hypertrophy,_which_is_usually_asymmetric_and_often_involves_the_interventricular_septum._The_symptoms_include_dyspnea,_syncope,_collapse,_palpitations,_and_chest_pain._They_can_be_readily_provoked_by_exercise._The_disorder_has_inter-_and_intrafamilial_variability_ranging_…	TISSUE_SPECIFICITY:_Both_wild_type_and_variant_Gln-403_are_detected_in_skeletal_muscle_(at_protein_level)._{ECO:0000269|PubMed:8514894}.\x3b_	unclassifiable_(Anatomical_System)\x3bgreater_omentum\x3bmyocardium\x3bprostate\x3blung\x3bheart\x3blarynx\x3bmuscle\x3btestis\x3bhead_and_neck\x3bskeletal_muscle\x3bperipheral_nerve\x3b	heart\x3btongue\x3bskeletal_muscle\x3b	0.43904	0.16764	-3.644803418	0.283085633	108.56923	2.26118	rs397516155	52083	Hypertrophic_cardiomyopathy|Primary_familial_hypertrophic_cardiomyopathy|Familial_hypertrophic_cardiomyopathy_1|not_specified|Cardiovascular_phenotype|not_provided	Human_Phenotype_Ontology:HP:0001639,MedGen:C0007194,Orphanet:ORPHA217569|MedGen:C0949658,Orphanet:ORPHA155,SNOMED_CT:83978005|MedGen:C3495498,OMIM:192600|MedGen:CN169374|MedGen:CN230736|MedGen:CN517202	reviewed_by_expert_panel	Likely_pathogenic	.	.	.	.	.	.	.	.	.	.	.	.	.	.	.	.	.	.	.
15	66727442	66727442	T	C	exonic	MAP2K1	.	nonsynonymous_SNV	MAP2K1:NM_002755:exon2:c.T158C:p.F53S	0.994501270366062	0.00549805295620231	6.76677735529064e-07	mitogen-activated_protein_kinase_kinase_1	FUNCTION:_Dual_specificity_protein_kinase_which_acts_as_an_essential_component_of_the_MAP_kinase_signal_transduction_pathway._Binding_of_extracellular_ligands_such_as_growth_factors,_cytokines_and_hormones_to_their_cell-surface_receptors_activates_RAS_and_this_initiates_RAF1_activation._RAF1_then_further_activates_the_dual-specificity_protein_kinases_MAP2K1/MEK1_and_MAP2K2/MEK2._Both_MAP2K1/MEK1_…	DISEASE:_Cardiofaciocutaneous_syndrome_3_(CFC3)_[MIM:615279]:_A_form_of_cardiofaciocutaneous_syndrome,_a_multiple_congenital_anomaly_disorder_characterized_by_a_distinctive_facial_appearance,_heart_defects_and_mental_retardation._Heart_defects_include_pulmonic_stenosis,_atrial_septal_defects_and_hypertrophic_cardiomyopathy._Some_affected_individuals_present_with_ectodermal_abnormalities_such_as_s…	TISSUE_SPECIFICITY:_Widely_expressed,_with_extremely_low_levels_in_brain._{ECO:0000269|PubMed:1281467}.\x3b_	ovary\x3bsympathetic_chain\x3bskin\x3bbone_marrow\x3bretina\x3bprostate\x3boptic_nerve\x3bendometrium\x3bthyroid\x3bgerminal_center\x3bbladder\x3bbrain\x3bheart\x3bcartilage\x3btongue\x3bpineal_body\x3bpharynx\x3bblood\x3blens\x3bskeletal_muscle\x3bbreast\x3btrabecular_meshwork\x3bvisual_apparatus\x3bmacula_lutea\x3bliver\x3bspleen\x3bmammary_gland\x3bsalivary_gland\x3bintestine\x3bcolon\x3bparat…	whole_brain\x3bamygdala\x3bthalamus\x3boccipital_lobe\x3bmedulla_oblongata\x3bcerebellum_peduncles\x3bhypothalamus\x3btemporal_lobe\x3bcaudate_nucleus\x3bsubthalamic_nucleus\x3bprefrontal_cortex\x3bglobus_pallidus\x3bcingulate_cortex\x3bparietal_lobe\x3bcerebellum\x3b	0.94061	0.84890	-0.449946534	24.00330267	4.89315	0.18138	rs121908594	28389	Cardio-facio-cutaneous_syndrome|Cardiofaciocutaneous_syndrome_3|not_provided	MedGen:C1275081,Orphanet:ORPHA1340,SNOMED_CT:403770008|MedGen:C3809006,OMIM:615279|MedGen:CN517202	reviewed_by_expert_panel	Pathogenic	0.003	0.682	D	0.000	0.843	D	1	0.810	A	2.7	0.793	M	-3.23	0.934	D	-6.18	0.903	D	0.916
19	4117550	4117550	A	C	exonic	MAP2K2	.	nonsynonymous_SNV	MAP2K2:NM_030662:exon2:c.T170G:p.F57C	0.86326115931858	0.136320885012997	0.00041795566842237	mitogen-activated_protein_kinase_kinase_2	FUNCTION:_Catalyzes_the_concomitant_phosphorylation_of_a_threonine_and_a_tyrosine_residue_in_a_Thr-Glu-Tyr_sequence_located_in_MAP_kinases._Activates_the_ERK1_and_ERK2_MAP_kinases_(By_similarity)._{ECO:0000250}.\x3b_	DISEASE:_Cardiofaciocutaneous_syndrome_4_(CFC4)_[MIM:615280]:_A_form_of_cardiofaciocutaneous_syndrome,_a_multiple_congenital_anomaly_disorder_characterized_by_a_distinctive_facial_appearance,_heart_defects_and_mental_retardation._Heart_defects_include_pulmonic_stenosis,_atrial_septal_defects_and_hypertrophic_cardiomyopathy._Some_affected_individuals_present_with_ectodermal_abnormalities_such_as_s…	.	medulla_oblongata\x3bsmooth_muscle\x3bovary\x3bsalivary_gland\x3bsympathetic_chain\x3bcolon\x3bparathyroid\x3bskin\x3buterus\x3bprostate\x3bwhole_body\x3bfrontal_lobe\x3bendometrium\x3bbone\x3bthyroid\x3btestis\x3bgerminal_center\x3bbrain\x3bbladder\x3bunclassifiable_(Anatomical_System)\x3blymph_node\x3bcartilage\x3bheart\x3bislets_of_Langerhans\x3bmuscle\x3badrenal_cortex\x3bblood\x3blens\x3bske…	amygdala\x3bprefrontal_cortex\x3btestis\x3bpons\x3bcingulate_cortex\x3b	0.88489	0.51187	-0.800872469	12.33191791	40.94266	1.19949	rs121434497	23311	Cardio-facio-cutaneous_syndrome|Cardiofaciocutaneous_syndrome_4|not_provided	MedGen:C1275081,Orphanet:ORPHA1340,SNOMED_CT:403770008|MedGen:C3809007,OMIM:615280|MedGen:CN517202	reviewed_by_expert_panel	Pathogenic	0.001	0.784	D	0.000	0.843	D	1	0.810	A	2.39	0.691	M	-3.25	0.935	D	-6.22	0.904	D	1.033
19	4117551	4117551	A	C	exonic	MAP2K2	.	nonsynonymous_SNV	MAP2K2:NM_030662:exon2:c.T169G:p.F57V	0.86326115931858	0.136320885012997	0.00041795566842237	mitogen-activated_protein_kinase_kinase_2	FUNCTION:_Catalyzes_the_concomitant_phosphorylation_of_a_threonine_and_a_tyrosine_residue_in_a_Thr-Glu-Tyr_sequence_located_in_MAP_kinases._Activates_the_ERK1_and_ERK2_MAP_kinases_(By_similarity)._{ECO:0000250}.\x3b_	DISEASE:_Cardiofaciocutaneous_syndrome_4_(CFC4)_[MIM:615280]:_A_form_of_cardiofaciocutaneous_syndrome,_a_multiple_congenital_anomaly_disorder_characterized_by_a_distinctive_facial_appearance,_heart_defects_and_mental_retardation._Heart_defects_include_pulmonic_stenosis,_atrial_septal_defects_and_hypertrophic_cardiomyopathy._Some_affected_individuals_present_with_ectodermal_abnormalities_such_as_s…	.	medulla_oblongata\x3bsmooth_muscle\x3bovary\x3bsalivary_gland\x3bsympathetic_chain\x3bcolon\x3bparathyroid\x3bskin\x3buterus\x3bprostate\x3bwhole_body\x3bfrontal_lobe\x3bendometrium\x3bbone\x3bthyroid\x3btestis\x3bgerminal_center\x3bbrain\x3bbladder\x3bunclassifiable_(Anatomical_System)\x3blymph_node\x3bcartilage\x3bheart\x3bislets_of_Langerhans\x3bmuscle\x3badrenal_cortex\x3bblood\x3blens\x3bske…	amygdala\x3bprefrontal_cortex\x3btestis\x3bpons\x3bcingulate_cortex\x3b	0.88489	0.51187	-0.800872469	12.33191791	40.94266	1.19949	rs121434498	23312	Pancreatic_adenocarcinoma|Squamous_cell_carcinoma_of_the_head_and_neck|Malignant_melanoma_of_skin|Adenocarcinoma_of_stomach|Cardio-facio-cutaneous_syndrome|Cardiofaciocutaneous_syndrome_4	Human_Phenotype_Ontology:HP:0006725,MedGen:C0281361|MeSH:C535575,MedGen:C1168401,OMIM:275355,Orphanet:ORPHA67037|MeSH:C562393,MedGen:C0151779,SNOMED_CT:93655004|MedGen:C0278701|MedGen:C1275081,Orphanet:ORPHA1340,SNOMED_CT:403770008|MedGen:C3809007,OMIM:615280	reviewed_by_expert_panel	Pathogenic	0.006	0.614	D	0.000	0.843	D	1	0.810	A	2.39	0.691	M	-3.05	0.924	D	-5.65	0.870	D	0.985
12	103249091	103249091	C	T	exonic	PAH	.	nonsynonymous_SNV	PAH:NM_000277:exon6:c.G529A:p.V177M	1.19519744629961e-10	0.307448665079143	0.692551334801337	phenylalanine_hydroxylase	.	DISEASE:_Phenylketonuria_(PKU)_[MIM:261600]:_Autosomal_recessive_inborn_error_of_phenylalanine_metabolism,_due_to_severe_phenylalanine_hydroxylase_deficiency._It_is_characterized_by_blood_concentrations_of_phenylalanine_persistently_above_1200_mumol_(normal_concentration_100_mumol)_which_usually_causes_mental_retardation_(unless_low_phenylalanine_diet_is_introduced_early_in_life)._They_tend_to_ha…	.	unclassifiable_(Anatomical_System)\x3blung\x3bwhole_body\x3bislets_of_Langerhans\x3bliver\x3btestis\x3bspleen\x3bkidney\x3bmammary_gland\x3bgall_bladder\x3b	superior_cervical_ganglion\x3bfetal_liver\x3bliver\x3bciliary_ganglion\x3bkidney\x3b	0.13031	0.85678	-0.709045403	14.673272	115.70583	2.33963	rs199475602	108462	Hyperphenylalaninemia,_non-pku|Phenylketonuria|not_provided	Human_Phenotype_Ontology:HP:0004923,MedGen:C0751435|MedGen:C0031485,OMIM:261600,Orphanet:ORPHA716,SNOMED_CT:154735006|MedGen:CN517202	criteria_provided,_multiple_submitters,_no_conflicts	Pathogenic	0.0	0.912	D	0.000	0.843	D	1	0.810	D	3.81	0.956	H	-6.57	0.997	D	-2.61	0.561	D	0.993
12	103260383	103260383	T	A	exonic	PAH	.	nonsynonymous_SNV	PAH:NM_000277:exon5:c.A500T:p.N167I	1.19519744629961e-10	0.307448665079143	0.692551334801337	phenylalanine_hydroxylase	.	DISEASE:_Phenylketonuria_(PKU)_[MIM:261600]:_Autosomal_recessive_inborn_error_of_phenylalanine_metabolism,_due_to_severe_phenylalanine_hydroxylase_deficiency._It_is_characterized_by_blood_concentrations_of_phenylalanine_persistently_above_1200_mumol_(normal_concentration_100_mumol)_which_usually_causes_mental_retardation_(unless_low_phenylalanine_diet_is_introduced_early_in_life)._They_tend_to_ha…	.	unclassifiable_(Anatomical_System)\x3blung\x3bwhole_body\x3bislets_of_Langerhans\x3bliver\x3btestis\x3bspleen\x3bkidney\x3bmammary_gland\x3bgall_bladder\x3b	superior_cervical_ganglion\x3bfetal_liver\x3bliver\x3bciliary_ganglion\x3bkidney\x3b	0.13031	0.85678	-0.709045403	14.673272	115.70583	2.33963	rs77554925	98650	Phenylketonuria|not_specified|not_provided	MedGen:C0031485,OMIM:261600,Orphanet:ORPHA716,SNOMED_CT:154735006|MedGen:CN169374|MedGen:CN517202	criteria_provided,_conflicting_interpretations	Conflicting_interpretations_of_pathogenicity	0.007	0.599	D	0.000	0.513	D	1	0.810	D	3.455	0.924	M	-6.19	0.996	D	-6.23	0.905	D	1.094
12	103260393	103260393	T	C	exonic	PAH	.	nonsynonymous_SNV	PAH:NM_000277:exon5:c.A490G:p.I164V	1.19519744629961e-10	0.307448665079143	0.692551334801337	phenylalanine_hydroxylase	.	DISEASE:_Phenylketonuria_(PKU)_[MIM:261600]:_Autosomal_recessive_inborn_error_of_phenylalanine_metabolism,_due_to_severe_phenylalanine_hydroxylase_deficiency._It_is_characterized_by_blood_concentrations_of_phenylalanine_persistently_above_1200_mumol_(normal_concentration_100_mumol)_which_usually_causes_mental_retardation_(unless_low_phenylalanine_diet_is_introduced_early_in_life)._They_tend_to_ha…	.	unclassifiable_(Anatomical_System)\x3blung\x3bwhole_body\x3bislets_of_Langerhans\x3bliver\x3btestis\x3bspleen\x3bkidney\x3bmammary_gland\x3bgall_bladder\x3b	superior_cervical_ganglion\x3bfetal_liver\x3bliver\x3bciliary_ganglion\x3bkidney\x3b	0.13031	0.85678	-0.709045403	14.673272	115.70583	2.33963	rs199475647	108434	Phenylketonuria|not_provided	MedGen:C0031485,OMIM:261600,Orphanet:ORPHA716,SNOMED_CT:154735006|MedGen:CN517202	criteria_provided,_single_submitter	Pathogenic	0.18	0.258	T	0.000	0.843	D	1.000	0.588	D	2.77	0.812	M	-6.29	0.996	D	-0.83	0.227	N	1.097
12	103260378	103260378	G	A	exonic	PAH	.	nonsynonymous_SNV	PAH:NM_000277:exon5:c.C505T:p.R169C	1.19519744629961e-10	0.307448665079143	0.692551334801337	phenylalanine_hydroxylase	.	DISEASE:_Phenylketonuria_(PKU)_[MIM:261600]:_Autosomal_recessive_inborn_error_of_phenylalanine_metabolism,_due_to_severe_phenylalanine_hydroxylase_deficiency._It_is_characterized_by_blood_concentrations_of_phenylalanine_persistently_above_1200_mumol_(normal_concentration_100_mumol)_which_usually_causes_mental_retardation_(unless_low_phenylalanine_diet_is_introduced_early_in_life)._They_tend_to_ha…	.	unclassifiable_(Anatomical_System)\x3blung\x3bwhole_body\x3bislets_of_Langerhans\x3bliver\x3btestis\x3bspleen\x3bkidney\x3bmammary_gland\x3bgall_bladder\x3b	superior_cervical_ganglion\x3bfetal_liver\x3bliver\x3bciliary_ganglion\x3bkidney\x3b	0.13031	0.85678	-0.709045403	14.673272	115.70583	2.33963	rs281865440	130974	Phenylketonuria	MedGen:C0031485,OMIM:261600,Orphanet:ORPHA716,SNOMED_CT:154735006	no_assertion_criteria_provided	Likely_pathogenic	0.004	0.682	D	0.000	0.629	N	1.000	0.810	D	2.72	0.798	M	-6.26	0.996	D	-5.73	0.876	D	0.890
12	103260410	103260410	C	T	exonic	PAH	.	nonsynonymous_SNV	PAH:NM_000277:exon5:c.G473A:p.R158Q	1.19519744629961e-10	0.307448665079143	0.692551334801337	phenylalanine_hydroxylase	.	DISEASE:_Phenylketonuria_(PKU)_[MIM:261600]:_Autosomal_recessive_inborn_error_of_phenylalanine_metabolism,_due_to_severe_phenylalanine_hydroxylase_deficiency._It_is_characterized_by_blood_concentrations_of_phenylalanine_persistently_above_1200_mumol_(normal_concentration_100_mumol)_which_usually_causes_mental_retardation_(unless_low_phenylalanine_diet_is_introduced_early_in_life)._They_tend_to_ha…	.	unclassifiable_(Anatomical_System)\x3blung\x3bwhole_body\x3bislets_of_Langerhans\x3bliver\x3btestis\x3bspleen\x3bkidney\x3bmammary_gland\x3bgall_bladder\x3b	superior_cervical_ganglion\x3bfetal_liver\x3bliver\x3bciliary_ganglion\x3bkidney\x3b	0.13031	0.85678	-0.709045403	14.673272	115.70583	2.33963	rs5030843	15626	Phenylketonuria|not_provided	MedGen:C0031485,OMIM:261600,Orphanet:ORPHA716,SNOMED_CT:154735006|MedGen:CN517202	criteria_provided,_multiple_submitters,_no_conflicts	Pathogenic	0.0	0.912	D	0.000	0.843	D	1	0.810	D	4.475	0.989	H	-6.71	0.998	D	-3.87	0.726	D	0.923
12	103260375	103260375	G	C	exonic	PAH	.	nonsynonymous_SNV	PAH:NM_000277:exon5:c.C508G:p.H170D	1.19519744629961e-10	0.307448665079143	0.692551334801337	phenylalanine_hydroxylase	.	DISEASE:_Phenylketonuria_(PKU)_[MIM:261600]:_Autosomal_recessive_inborn_error_of_phenylalanine_metabolism,_due_to_severe_phenylalanine_hydroxylase_deficiency._It_is_characterized_by_blood_concentrations_of_phenylalanine_persistently_above_1200_mumol_(normal_concentration_100_mumol)_which_usually_causes_mental_retardation_(unless_low_phenylalanine_diet_is_introduced_early_in_life)._They_tend_to_ha…	.	unclassifiable_(Anatomical_System)\x3blung\x3bwhole_body\x3bislets_of_Langerhans\x3bliver\x3btestis\x3bspleen\x3bkidney\x3bmammary_gland\x3bgall_bladder\x3b	superior_cervical_ganglion\x3bfetal_liver\x3bliver\x3bciliary_ganglion\x3bkidney\x3b	0.13031	0.85678	-0.709045403	14.673272	115.70583	2.33963	rs199475655	98651	Phenylketonuria|not_provided	MedGen:C0031485,OMIM:261600,Orphanet:ORPHA716,SNOMED_CT:154735006|MedGen:CN517202	criteria_provided,_multiple_submitters,_no_conflicts	Pathogenic	0.012	0.555	D	0.000	0.843	D	1	0.810	D	3.675	0.945	H	-6.16	0.996	D	-7.7	0.956	D	1.022
12	103260411	103260411	G	A	exonic	PAH	.	nonsynonymous_SNV	PAH:NM_000277:exon5:c.C472T:p.R158W	1.19519744629961e-10	0.307448665079143	0.692551334801337	phenylalanine_hydroxylase	.	DISEASE:_Phenylketonuria_(PKU)_[MIM:261600]:_Autosomal_recessive_inborn_error_of_phenylalanine_metabolism,_due_to_severe_phenylalanine_hydroxylase_deficiency._It_is_characterized_by_blood_concentrations_of_phenylalanine_persistently_above_1200_mumol_(normal_concentration_100_mumol)_which_usually_causes_mental_retardation_(unless_low_phenylalanine_diet_is_introduced_early_in_life)._They_tend_to_ha…	.	unclassifiable_(Anatomical_System)\x3blung\x3bwhole_body\x3bislets_of_Langerhans\x3bliver\x3btestis\x3bspleen\x3bkidney\x3bmammary_gland\x3bgall_bladder\x3b	superior_cervical_ganglion\x3bfetal_liver\x3bliver\x3bciliary_ganglion\x3bkidney\x3b	0.13031	0.85678	-0.709045403	14.673272	115.70583	2.33963	rs75166491	108429	Phenylketonuria|not_provided	MedGen:C0031485,OMIM:261600,Orphanet:ORPHA716,SNOMED_CT:154735006|MedGen:CN517202	criteria_provided,_multiple_submitters,_no_conflicts	Pathogenic	0.0	0.912	D	0.000	0.843	D	1	0.810	D	4.475	0.989	H	-6.77	0.998	D	-7.74	0.958	D	0.998
12	103260419	103260419	C	T	exonic	PAH	.	nonsynonymous_SNV	PAH:NM_000277:exon5:c.G464A:p.R155H	1.19519744629961e-10	0.307448665079143	0.692551334801337	phenylalanine_hydroxylase	.	DISEASE:_Phenylketonuria_(PKU)_[MIM:261600]:_Autosomal_recessive_inborn_error_of_phenylalanine_metabolism,_due_to_severe_phenylalanine_hydroxylase_deficiency._It_is_characterized_by_blood_concentrations_of_phenylalanine_persistently_above_1200_mumol_(normal_concentration_100_mumol)_which_usually_causes_mental_retardation_(unless_low_phenylalanine_diet_is_introduced_early_in_life)._They_tend_to_ha…	.	unclassifiable_(Anatomical_System)\x3blung\x3bwhole_body\x3bislets_of_Langerhans\x3bliver\x3btestis\x3bspleen\x3bkidney\x3bmammary_gland\x3bgall_bladder\x3b	superior_cervical_ganglion\x3bfetal_liver\x3bliver\x3bciliary_ganglion\x3bkidney\x3b	0.13031	0.85678	-0.709045403	14.673272	115.70583	2.33963	rs199475663	108422	Phenylketonuria|not_provided	MedGen:C0031485,OMIM:261600,Orphanet:ORPHA716,SNOMED_CT:154735006|MedGen:CN517202	criteria_provided,_single_submitter	Pathogenic	0.0	0.912	D	0.000	0.843	D	1	0.810	D	4.36	0.985	H	-6.74	0.998	D	-4.67	0.795	D	0.959
12	103271241	103271241	G	A	exonic	PAH	.	nonsynonymous_SNV	PAH:NM_000277:exon4:c.C440T:p.P147L	1.19519744629961e-10	0.307448665079143	0.692551334801337	phenylalanine_hydroxylase	.	DISEASE:_Phenylketonuria_(PKU)_[MIM:261600]:_Autosomal_recessive_inborn_error_of_phenylalanine_metabolism,_due_to_severe_phenylalanine_hydroxylase_deficiency._It_is_characterized_by_blood_concentrations_of_phenylalanine_persistently_above_1200_mumol_(normal_concentration_100_mumol)_which_usually_causes_mental_retardation_(unless_low_phenylalanine_diet_is_introduced_early_in_life)._They_tend_to_ha…	.	unclassifiable_(Anatomical_System)\x3blung\x3bwhole_body\x3bislets_of_Langerhans\x3bliver\x3btestis\x3bspleen\x3bkidney\x3bmammary_gland\x3bgall_bladder\x3b	superior_cervical_ganglion\x3bfetal_liver\x3bliver\x3bciliary_ganglion\x3bkidney\x3b	0.13031	0.85678	-0.709045403	14.673272	115.70583	2.33963	rs199475694	108406	Phenylketonuria|not_provided	MedGen:C0031485,OMIM:261600,Orphanet:ORPHA716,SNOMED_CT:154735006|MedGen:CN517202	criteria_provided,_single_submitter	Pathogenic	0.0	0.912	D	0.000	0.843	D	1	0.810	D	3.885	0.961	H	-7.12	0.998	D	-9.28	0.983	D	0.963
1	41285565	41285565	G	A	exonic	KCNQ4	.	nonsynonymous_SNV	KCNQ4:NM_004700:exon6:c.G853A:p.G285S,KCNQ4:NM_172163:exon6:c.G853A:p.G285S	0.985178281898531	0.0148214036876789	3.14413790434247e-07	potassium_voltage-gated_channel_subfamily_Q_member_4	FUNCTION:_Probably_important_in_the_regulation_of_neuronal_excitability._May_underlie_a_potassium_current_involved_in_regulating_the_excitability_of_sensory_cells_of_the_cochlea._KCNQ4_channels_are_blocked_by_linopirdin,_XE991_and_bepridil,_whereas_clofilium_is_without_significant_effect._Muscarinic_agonist_oxotremorine-M_strongly_suppress_KCNQ4_current_in_CHO_cells_in_which_cloned_KCNQ4_channels…	DISEASE:_Deafness,_autosomal_dominant,_2A_(DFNA2A)_[MIM:600101]:_A_form_of_non-syndromic_sensorineural_hearing_loss._Sensorineural_deafness_results_from_damage_to_the_neural_receptors_of_the_inner_ear,_the_nerve_pathways_to_the_brain,_or_the_area_of_the_brain_that_receives_sound_information._{ECO:0000269|PubMed:10025409,_ECO:0000269|PubMed:10369879,_ECO:0000269|PubMed:10571947,_ECO:0000269|PubMed…	TISSUE_SPECIFICITY:_Expressed_in_the_outer,_but_not_the_inner,_sensory_hair_cells_of_the_cochlea._Slightly_expressed_in_heart,_brain_and_skeletal_muscle.\x3b_	lymphoreticular\x3bcartilage\x3bcolon\x3bfovea_centralis\x3bchoroid\x3blens\x3bretina\x3boptic_nerve\x3bepididymis\x3bplacenta\x3bmacula_lutea\x3biris\x3bmammary_gland\x3bbrain\x3bstomach\x3b	superior_cervical_ganglion\x3bciliary_ganglion\x3batrioventricular_node\x3btrigeminal_ganglion\x3b	0.12943	0.14391	-0.66859065	15.76433121	646.02	5.10359	rs28937588	21280	DFNA_2_Nonsyndromic_Hearing_Loss|Nonsyndromic_hearing_loss_and_deafness	MedGen:C2677637,OMIM:600101|MedGen:CN043648,Orphanet:ORPHA87884	criteria_provided,_single_submitter	Likely_pathogenic	0.0	0.912	D	0.000	0.629	D	1	0.810	D	3.705	0.948	H	-7.52	0.999	D	-5.61	0.872	D	0.466
12	103249087	103249087	T	C	exonic	PAH	.	nonsynonymous_SNV	PAH:NM_000277:exon6:c.A533G:p.E178G	1.19519744629961e-10	0.307448665079143	0.692551334801337	phenylalanine_hydroxylase	.	DISEASE:_Phenylketonuria_(PKU)_[MIM:261600]:_Autosomal_recessive_inborn_error_of_phenylalanine_metabolism,_due_to_severe_phenylalanine_hydroxylase_deficiency._It_is_characterized_by_blood_concentrations_of_phenylalanine_persistently_above_1200_mumol_(normal_concentration_100_mumol)_which_usually_causes_mental_retardation_(unless_low_phenylalanine_diet_is_introduced_early_in_life)._They_tend_to_ha…	.	unclassifiable_(Anatomical_System)\x3blung\x3bwhole_body\x3bislets_of_Langerhans\x3bliver\x3btestis\x3bspleen\x3bkidney\x3bmammary_gland\x3bgall_bladder\x3b	superior_cervical_ganglion\x3bfetal_liver\x3bliver\x3bciliary_ganglion\x3bkidney\x3b	0.13031	0.85678	-0.709045403	14.673272	115.70583	2.33963	rs77958223	98653	Phenylketonuria|not_provided	MedGen:C0031485,OMIM:261600,Orphanet:ORPHA716,SNOMED_CT:154735006|MedGen:CN517202	criteria_provided,_multiple_submitters,_no_conflicts	Pathogenic	0.019	0.501	D	0.001	0.426	D	0.998	0.444	D	3.195	0.893	M	-6.39	0.997	D	-4.47	0.778	D	1.036
12	103271296	103271296	C	A	exonic	PAH	.	nonsynonymous_SNV	PAH:NM_000277:exon4:c.G385T:p.D129Y	1.19519744629961e-10	0.307448665079143	0.692551334801337	phenylalanine_hydroxylase	.	DISEASE:_Phenylketonuria_(PKU)_[MIM:261600]:_Autosomal_recessive_inborn_error_of_phenylalanine_metabolism,_due_to_severe_phenylalanine_hydroxylase_deficiency._It_is_characterized_by_blood_concentrations_of_phenylalanine_persistently_above_1200_mumol_(normal_concentration_100_mumol)_which_usually_causes_mental_retardation_(unless_low_phenylalanine_diet_is_introduced_early_in_life)._They_tend_to_ha…	.	unclassifiable_(Anatomical_System)\x3blung\x3bwhole_body\x3bislets_of_Langerhans\x3bliver\x3btestis\x3bspleen\x3bkidney\x3bmammary_gland\x3bgall_bladder\x3b	superior_cervical_ganglion\x3bfetal_liver\x3bliver\x3bciliary_ganglion\x3bkidney\x3b	0.13031	0.85678	-0.709045403	14.673272	115.70583	2.33963	rs199475606	108396	not_provided	MedGen:CN517202	criteria_provided,_single_submitter	Pathogenic	0.0	0.912	D	0.000	0.843	D	1	0.810	D	4.35	0.985	H	-6.81	0.998	D	-8.68	0.980	D	0.914
12	103249061	103249061	A	G	exonic	PAH	.	nonsynonymous_SNV	PAH:NM_000277:exon6:c.T559C:p.W187R	1.19519744629961e-10	0.307448665079143	0.692551334801337	phenylalanine_hydroxylase	.	DISEASE:_Phenylketonuria_(PKU)_[MIM:261600]:_Autosomal_recessive_inborn_error_of_phenylalanine_metabolism,_due_to_severe_phenylalanine_hydroxylase_deficiency._It_is_characterized_by_blood_concentrations_of_phenylalanine_persistently_above_1200_mumol_(normal_concentration_100_mumol)_which_usually_causes_mental_retardation_(unless_low_phenylalanine_diet_is_introduced_early_in_life)._They_tend_to_ha…	.	unclassifiable_(Anatomical_System)\x3blung\x3bwhole_body\x3bislets_of_Langerhans\x3bliver\x3btestis\x3bspleen\x3bkidney\x3bmammary_gland\x3bgall_bladder\x3b	superior_cervical_ganglion\x3bfetal_liver\x3bliver\x3bciliary_ganglion\x3bkidney\x3b	0.13031	0.85678	-0.709045403	14.673272	115.70583	2.33963	rs62507272	108471	not_provided	MedGen:CN517202	criteria_provided,_single_submitter	Likely_pathogenic	0.0	0.912	D	0.000	0.843	D	1	0.810	D	4.84	0.997	H	-8.49	0.999	D	-13.68	1.000	D	0.915
12	103249052	103249052	C	T	exonic	PAH	.	nonsynonymous_SNV	PAH:NM_000277:exon6:c.G568A:p.V190M	1.19519744629961e-10	0.307448665079143	0.692551334801337	phenylalanine_hydroxylase	.	DISEASE:_Phenylketonuria_(PKU)_[MIM:261600]:_Autosomal_recessive_inborn_error_of_phenylalanine_metabolism,_due_to_severe_phenylalanine_hydroxylase_deficiency._It_is_characterized_by_blood_concentrations_of_phenylalanine_persistently_above_1200_mumol_(normal_concentration_100_mumol)_which_usually_causes_mental_retardation_(unless_low_phenylalanine_diet_is_introduced_early_in_life)._They_tend_to_ha…	.	unclassifiable_(Anatomical_System)\x3blung\x3bwhole_body\x3bislets_of_Langerhans\x3bliver\x3btestis\x3bspleen\x3bkidney\x3bmammary_gland\x3bgall_bladder\x3b	superior_cervical_ganglion\x3bfetal_liver\x3bliver\x3bciliary_ganglion\x3bkidney\x3b	0.13031	0.85678	-0.709045403	14.673272	115.70583	2.33963	rs281865441	125873	Phenylketonuria	MedGen:C0031485,OMIM:261600,Orphanet:ORPHA716,SNOMED_CT:154735006	no_assertion_criteria_provided	Likely_pathogenic	0.018	0.524	D	0.000	0.843	D	1	0.810	D	2.78	0.814	M	-6.41	0.997	D	-2.52	0.547	D	0.969
12	103249039	103249039	A	G	exonic	PAH	.	nonsynonymous_SNV	PAH:NM_000277:exon6:c.T581C:p.L194P	1.19519744629961e-10	0.307448665079143	0.692551334801337	phenylalanine_hydroxylase	.	DISEASE:_Phenylketonuria_(PKU)_[MIM:261600]:_Autosomal_recessive_inborn_error_of_phenylalanine_metabolism,_due_to_severe_phenylalanine_hydroxylase_deficiency._It_is_characterized_by_blood_concentrations_of_phenylalanine_persistently_above_1200_mumol_(normal_concentration_100_mumol)_which_usually_causes_mental_retardation_(unless_low_phenylalanine_diet_is_introduced_early_in_life)._They_tend_to_ha…	.	unclassifiable_(Anatomical_System)\x3blung\x3bwhole_body\x3bislets_of_Langerhans\x3bliver\x3btestis\x3bspleen\x3bkidney\x3bmammary_gland\x3bgall_bladder\x3b	superior_cervical_ganglion\x3bfetal_liver\x3bliver\x3bciliary_ganglion\x3bkidney\x3b	0.13031	0.85678	-0.709045403	14.673272	115.70583	2.33963	rs5030844	108478	Phenylketonuria|not_provided	MedGen:C0031485,OMIM:261600,Orphanet:ORPHA716,SNOMED_CT:154735006|MedGen:CN517202	criteria_provided,_multiple_submitters,_no_conflicts	Pathogenic/Likely_pathogenic	0.0	0.912	D	0.000	0.843	D	1	0.810	D	4.42	0.987	H	-6.62	0.997	D	-6.8	0.929	D	0.984
12	103249029	103249029	C	G	exonic	PAH	.	nonsynonymous_SNV	PAH:NM_000277:exon6:c.G591C:p.L197F	1.19519744629961e-10	0.307448665079143	0.692551334801337	phenylalanine_hydroxylase	.	DISEASE:_Phenylketonuria_(PKU)_[MIM:261600]:_Autosomal_recessive_inborn_error_of_phenylalanine_metabolism,_due_to_severe_phenylalanine_hydroxylase_deficiency._It_is_characterized_by_blood_concentrations_of_phenylalanine_persistently_above_1200_mumol_(normal_concentration_100_mumol)_which_usually_causes_mental_retardation_(unless_low_phenylalanine_diet_is_introduced_early_in_life)._They_tend_to_ha…	.	unclassifiable_(Anatomical_System)\x3blung\x3bwhole_body\x3bislets_of_Langerhans\x3bliver\x3btestis\x3bspleen\x3bkidney\x3bmammary_gland\x3bgall_bladder\x3b	superior_cervical_ganglion\x3bfetal_liver\x3bliver\x3bciliary_ganglion\x3bkidney\x3b	0.13031	0.85678	-0.709045403	14.673272	115.70583	2.33963	rs281865442	125874	Phenylketonuria	MedGen:C0031485,OMIM:261600,Orphanet:ORPHA716,SNOMED_CT:154735006	no_assertion_criteria_provided	Likely_pathogenic	0.001	0.784	D	0.000	0.629	D	1	0.810	D	3.365	0.914	M	-6.81	0.998	D	-3.76	0.712	D	1.045
12	103248982	103248982	A	G	exonic	PAH	.	nonsynonymous_SNV	PAH:NM_000277:exon6:c.T638C:p.L213P	1.19519744629961e-10	0.307448665079143	0.692551334801337	phenylalanine_hydroxylase	.	DISEASE:_Phenylketonuria_(PKU)_[MIM:261600]:_Autosomal_recessive_inborn_error_of_phenylalanine_metabolism,_due_to_severe_phenylalanine_hydroxylase_deficiency._It_is_characterized_by_blood_concentrations_of_phenylalanine_persistently_above_1200_mumol_(normal_concentration_100_mumol)_which_usually_causes_mental_retardation_(unless_low_phenylalanine_diet_is_introduced_early_in_life)._They_tend_to_ha…	.	unclassifiable_(Anatomical_System)\x3blung\x3bwhole_body\x3bislets_of_Langerhans\x3bliver\x3btestis\x3bspleen\x3bkidney\x3bmammary_gland\x3bgall_bladder\x3b	superior_cervical_ganglion\x3bfetal_liver\x3bliver\x3bciliary_ganglion\x3bkidney\x3b	0.13031	0.85678	-0.709045403	14.673272	115.70583	2.33963	rs62516109	98654	Phenylketonuria|not_provided	MedGen:C0031485,OMIM:261600,Orphanet:ORPHA716,SNOMED_CT:154735006|MedGen:CN517202	criteria_provided,_multiple_submitters,_no_conflicts	Pathogenic/Likely_pathogenic	0.0	0.912	D	0.000	0.843	D	1	0.810	D	4.685	0.995	H	-6.85	0.998	D	-6.69	0.924	D	0.917
12	103248932	103248932	C	T	exonic	PAH	.	nonsynonymous_SNV	PAH:NM_000277:exon6:c.G688A:p.V230I	1.19519744629961e-10	0.307448665079143	0.692551334801337	phenylalanine_hydroxylase	.	DISEASE:_Phenylketonuria_(PKU)_[MIM:261600]:_Autosomal_recessive_inborn_error_of_phenylalanine_metabolism,_due_to_severe_phenylalanine_hydroxylase_deficiency._It_is_characterized_by_blood_concentrations_of_phenylalanine_persistently_above_1200_mumol_(normal_concentration_100_mumol)_which_usually_causes_mental_retardation_(unless_low_phenylalanine_diet_is_introduced_early_in_life)._They_tend_to_ha…	.	unclassifiable_(Anatomical_System)\x3blung\x3bwhole_body\x3bislets_of_Langerhans\x3bliver\x3btestis\x3bspleen\x3bkidney\x3bmammary_gland\x3bgall_bladder\x3b	superior_cervical_ganglion\x3bfetal_liver\x3bliver\x3bciliary_ganglion\x3bkidney\x3b	0.13031	0.85678	-0.709045403	14.673272	115.70583	2.33963	rs62516152	108520	Phenylketonuria|not_provided	MedGen:C0031485,OMIM:261600,Orphanet:ORPHA716,SNOMED_CT:154735006|MedGen:CN517202	criteria_provided,_multiple_submitters,_no_conflicts	Pathogenic/Likely_pathogenic	0.238	0.181	T	0.000	0.629	D	1	0.810	D	0.185	0.091	N	-6.21	0.996	D	-0.16	0.095	N	1.062
12	103246714	103246714	G	A	exonic	PAH	.	nonsynonymous_SNV	PAH:NM_000277:exon7:c.C721T:p.R241C	1.19519744629961e-10	0.307448665079143	0.692551334801337	phenylalanine_hydroxylase	.	DISEASE:_Phenylketonuria_(PKU)_[MIM:261600]:_Autosomal_recessive_inborn_error_of_phenylalanine_metabolism,_due_to_severe_phenylalanine_hydroxylase_deficiency._It_is_characterized_by_blood_concentrations_of_phenylalanine_persistently_above_1200_mumol_(normal_concentration_100_mumol)_which_usually_causes_mental_retardation_(unless_low_phenylalanine_diet_is_introduced_early_in_life)._They_tend_to_ha…	.	unclassifiable_(Anatomical_System)\x3blung\x3bwhole_body\x3bislets_of_Langerhans\x3bliver\x3btestis\x3bspleen\x3bkidney\x3bmammary_gland\x3bgall_bladder\x3b	superior_cervical_ganglion\x3bfetal_liver\x3bliver\x3bciliary_ganglion\x3bkidney\x3b	0.13031	0.85678	-0.709045403	14.673272	115.70583	2.33963	rs76687508	108539	Phenylketonuria|not_provided	MedGen:C0031485,OMIM:261600,Orphanet:ORPHA716,SNOMED_CT:154735006|MedGen:CN517202	criteria_provided,_multiple_submitters,_no_conflicts	Pathogenic	0.043	0.430	D	0.000	0.843	D	1	0.810	D	2.23	0.633	M	-6.17	0.996	D	-2.54	0.550	D	1.074
12	103246713	103246713	C	T	exonic	PAH	.	nonsynonymous_SNV	PAH:NM_000277:exon7:c.G722A:p.R241H	1.19519744629961e-10	0.307448665079143	0.692551334801337	phenylalanine_hydroxylase	.	DISEASE:_Phenylketonuria_(PKU)_[MIM:261600]:_Autosomal_recessive_inborn_error_of_phenylalanine_metabolism,_due_to_severe_phenylalanine_hydroxylase_deficiency._It_is_characterized_by_blood_concentrations_of_phenylalanine_persistently_above_1200_mumol_(normal_concentration_100_mumol)_which_usually_causes_mental_retardation_(unless_low_phenylalanine_diet_is_introduced_early_in_life)._They_tend_to_ha…	.	unclassifiable_(Anatomical_System)\x3blung\x3bwhole_body\x3bislets_of_Langerhans\x3bliver\x3btestis\x3bspleen\x3bkidney\x3bmammary_gland\x3bgall_bladder\x3b	superior_cervical_ganglion\x3bfetal_liver\x3bliver\x3bciliary_ganglion\x3bkidney\x3b	0.13031	0.85678	-0.709045403	14.673272	115.70583	2.33963	rs62508730	108540	Phenylketonuria|not_provided	MedGen:C0031485,OMIM:261600,Orphanet:ORPHA716,SNOMED_CT:154735006|MedGen:CN517202	criteria_provided,_multiple_submitters,_no_conflicts	Pathogenic	0.027	0.501	D	0.000	0.843	D	1	0.810	D	3.125	0.882	M	-6.15	0.995	D	-2.0	0.461	N	1.032
12	103246701	103246701	A	G	exonic	PAH	.	nonsynonymous_SNV	PAH:NM_000277:exon7:c.T734C:p.V245A	1.19519744629961e-10	0.307448665079143	0.692551334801337	phenylalanine_hydroxylase	.	DISEASE:_Phenylketonuria_(PKU)_[MIM:261600]:_Autosomal_recessive_inborn_error_of_phenylalanine_metabolism,_due_to_severe_phenylalanine_hydroxylase_deficiency._It_is_characterized_by_blood_concentrations_of_phenylalanine_persistently_above_1200_mumol_(normal_concentration_100_mumol)_which_usually_causes_mental_retardation_(unless_low_phenylalanine_diet_is_introduced_early_in_life)._They_tend_to_ha…	.	unclassifiable_(Anatomical_System)\x3blung\x3bwhole_body\x3bislets_of_Langerhans\x3bliver\x3btestis\x3bspleen\x3bkidney\x3bmammary_gland\x3bgall_bladder\x3b	superior_cervical_ganglion\x3bfetal_liver\x3bliver\x3bciliary_ganglion\x3bkidney\x3b	0.13031	0.85678	-0.709045403	14.673272	115.70583	2.33963	rs76212747	15671	Hyperphenylalaninemia,_non-pku|Phenylketonuria|Hyperphenylalaninaemia|not_provided	Human_Phenotype_Ontology:HP:0004923,MedGen:C0751435|MedGen:C0031485,OMIM:261600,Orphanet:ORPHA716,SNOMED_CT:154735006|MedGen:CN221596|MedGen:CN517202	criteria_provided,_multiple_submitters,_no_conflicts	Pathogenic	0.115	0.285	T	0.000	0.843	N	1	0.810	D	2.925	0.847	M	-6.69	0.998	D	-3.84	0.722	D	1.069
12	103246690	103246690	G	A	exonic	PAH	.	nonsynonymous_SNV	PAH:NM_000277:exon7:c.C745T:p.L249F	1.19519744629961e-10	0.307448665079143	0.692551334801337	phenylalanine_hydroxylase	.	DISEASE:_Phenylketonuria_(PKU)_[MIM:261600]:_Autosomal_recessive_inborn_error_of_phenylalanine_metabolism,_due_to_severe_phenylalanine_hydroxylase_deficiency._It_is_characterized_by_blood_concentrations_of_phenylalanine_persistently_above_1200_mumol_(normal_concentration_100_mumol)_which_usually_causes_mental_retardation_(unless_low_phenylalanine_diet_is_introduced_early_in_life)._They_tend_to_ha…	.	unclassifiable_(Anatomical_System)\x3blung\x3bwhole_body\x3bislets_of_Langerhans\x3bliver\x3btestis\x3bspleen\x3bkidney\x3bmammary_gland\x3bgall_bladder\x3b	superior_cervical_ganglion\x3bfetal_liver\x3bliver\x3bciliary_ganglion\x3bkidney\x3b	0.13031	0.85678	-0.709045403	14.673272	115.70583	2.33963	rs74503222	108557	Phenylketonuria|not_provided	MedGen:C0031485,OMIM:261600,Orphanet:ORPHA716,SNOMED_CT:154735006|MedGen:CN517202	criteria_provided,_multiple_submitters,_no_conflicts	Pathogenic	0.001	0.784	D	0.000	0.843	D	1	0.810	D	4.06	0.972	H	-6.5	0.997	D	-3.84	0.722	D	0.944
12	103246680	103246680	C	T	exonic	PAH	.	nonsynonymous_SNV	PAH:NM_000277:exon7:c.G755A:p.R252Q	1.19519744629961e-10	0.307448665079143	0.692551334801337	phenylalanine_hydroxylase	.	DISEASE:_Phenylketonuria_(PKU)_[MIM:261600]:_Autosomal_recessive_inborn_error_of_phenylalanine_metabolism,_due_to_severe_phenylalanine_hydroxylase_deficiency._It_is_characterized_by_blood_concentrations_of_phenylalanine_persistently_above_1200_mumol_(normal_concentration_100_mumol)_which_usually_causes_mental_retardation_(unless_low_phenylalanine_diet_is_introduced_early_in_life)._They_tend_to_ha…	.	unclassifiable_(Anatomical_System)\x3blung\x3bwhole_body\x3bislets_of_Langerhans\x3bliver\x3btestis\x3bspleen\x3bkidney\x3bmammary_gland\x3bgall_bladder\x3b	superior_cervical_ganglion\x3bfetal_liver\x3bliver\x3bciliary_ganglion\x3bkidney\x3b	0.13031	0.85678	-0.709045403	14.673272	115.70583	2.33963	rs62644503	108560	Phenylketonuria|not_provided	MedGen:C0031485,OMIM:261600,Orphanet:ORPHA716,SNOMED_CT:154735006|MedGen:CN517202	criteria_provided,_multiple_submitters,_no_conflicts	Pathogenic	0.0	0.912	D	0.000	0.843	D	1	0.810	D	3.135	0.884	M	-6.71	0.998	D	-3.84	0.722	D	1.006
12	103271247	103271247	T	A	exonic	PAH	.	nonsynonymous_SNV	PAH:NM_000277:exon4:c.A434T:p.D145V	1.19519744629961e-10	0.307448665079143	0.692551334801337	phenylalanine_hydroxylase	.	DISEASE:_Phenylketonuria_(PKU)_[MIM:261600]:_Autosomal_recessive_inborn_error_of_phenylalanine_metabolism,_due_to_severe_phenylalanine_hydroxylase_deficiency._It_is_characterized_by_blood_concentrations_of_phenylalanine_persistently_above_1200_mumol_(normal_concentration_100_mumol)_which_usually_causes_mental_retardation_(unless_low_phenylalanine_diet_is_introduced_early_in_life)._They_tend_to_ha…	.	unclassifiable_(Anatomical_System)\x3blung\x3bwhole_body\x3bislets_of_Langerhans\x3bliver\x3btestis\x3bspleen\x3bkidney\x3bmammary_gland\x3bgall_bladder\x3b	superior_cervical_ganglion\x3bfetal_liver\x3bliver\x3bciliary_ganglion\x3bkidney\x3b	0.13031	0.85678	-0.709045403	14.673272	115.70583	2.33963	rs140175796	108403	Phenylketonuria|not_provided	MedGen:C0031485,OMIM:261600,Orphanet:ORPHA716,SNOMED_CT:154735006|MedGen:CN517202	criteria_provided,_multiple_submitters,_no_conflicts	Pathogenic	0.0	0.912	D	0.000	0.843	D	1	0.810	D	4.305	0.983	H	-6.48	0.997	D	-8.38	0.971	D	0.954
12	103288671	103288671	A	G	exonic	PAH	.	nonsynonymous_SNV	PAH:NM_000277:exon3:c.T194C:p.I65T	1.19519744629961e-10	0.307448665079143	0.692551334801337	phenylalanine_hydroxylase	.	DISEASE:_Phenylketonuria_(PKU)_[MIM:261600]:_Autosomal_recessive_inborn_error_of_phenylalanine_metabolism,_due_to_severe_phenylalanine_hydroxylase_deficiency._It_is_characterized_by_blood_concentrations_of_phenylalanine_persistently_above_1200_mumol_(normal_concentration_100_mumol)_which_usually_causes_mental_retardation_(unless_low_phenylalanine_diet_is_introduced_early_in_life)._They_tend_to_ha…	.	unclassifiable_(Anatomical_System)\x3blung\x3bwhole_body\x3bislets_of_Langerhans\x3bliver\x3btestis\x3bspleen\x3bkidney\x3bmammary_gland\x3bgall_bladder\x3b	superior_cervical_ganglion\x3bfetal_liver\x3bliver\x3bciliary_ganglion\x3bkidney\x3b	0.13031	0.85678	-0.709045403	14.673272	115.70583	2.33963	rs75193786	15675	Phenylketonuria|not_provided	MedGen:C0031485,OMIM:261600,Orphanet:ORPHA716,SNOMED_CT:154735006|MedGen:CN517202	criteria_provided,_multiple_submitters,_no_conflicts	Pathogenic/Likely_pathogenic	0.0	0.912	D	0.000	0.843	D	1	0.810	D	4.27	0.982	H	-5.67	0.993	D	-4.5	0.817	D	0.982
12	103271326	103271326	G	A	exonic	PAH	.	nonsynonymous_SNV	PAH:NM_000277:exon4:c.C355T:p.P119S	1.19519744629961e-10	0.307448665079143	0.692551334801337	phenylalanine_hydroxylase	.	DISEASE:_Phenylketonuria_(PKU)_[MIM:261600]:_Autosomal_recessive_inborn_error_of_phenylalanine_metabolism,_due_to_severe_phenylalanine_hydroxylase_deficiency._It_is_characterized_by_blood_concentrations_of_phenylalanine_persistently_above_1200_mumol_(normal_concentration_100_mumol)_which_usually_causes_mental_retardation_(unless_low_phenylalanine_diet_is_introduced_early_in_life)._They_tend_to_ha…	.	unclassifiable_(Anatomical_System)\x3blung\x3bwhole_body\x3bislets_of_Langerhans\x3bliver\x3btestis\x3bspleen\x3bkidney\x3bmammary_gland\x3bgall_bladder\x3b	superior_cervical_ganglion\x3bfetal_liver\x3bliver\x3bciliary_ganglion\x3bkidney\x3b	0.13031	0.85678	-0.709045403	14.673272	115.70583	2.33963	rs398123292	98648	Phenylketonuria	MedGen:C0031485,OMIM:261600,Orphanet:ORPHA716,SNOMED_CT:154735006	criteria_provided,_single_submitter	Likely_pathogenic	0.018	0.912	D	0.000	0.843	D	1	0.810	D	3.285	0.905	M	-4.93	0.984	D	-6.71	0.952	D	1.097
16	68845762	68845762	G	T	exonic	CDH1	.	nonsynonymous_SNV	CDH1:NM_001317184:exon7:c.G1008T:p.E336D,CDH1:NM_004360:exon7:c.G1008T:p.E336D	0.338547688109087	0.661426839739286	2.54721516269318e-05	cadherin_1	FUNCTION:_Cadherins_are_calcium-dependent_cell_adhesion_proteins._They_preferentially_interact_with_themselves_in_a_homophilic_manner_in_connecting_cells\x3b_cadherins_may_thus_contribute_to_the_sorting_of_heterogeneous_cell_types._CDH1_is_involved_in_mechanisms_regulating_cell-cell_adhesions,_mobility_and_proliferation_of_epithelial_cells._Has_a_potent_invasive_suppressor_role._It_is_a_ligand_fo…	DISEASE:_Hereditary_diffuse_gastric_cancer_(HDGC)_[MIM:137215]:_A_cancer_predisposition_syndrome_with_increased_susceptibility_to_diffuse_gastric_cancer._Diffuse_gastric_cancer_is_a_malignant_disease_characterized_by_poorly_differentiated_infiltrating_lesions_resulting_in_thickening_of_the_stomach._Malignant_tumors_start_in_the_stomach,_can_spread_to_the_esophagus_or_the_small_intestine,_and_can_…	TISSUE_SPECIFICITY:_Non-neural_epithelial_tissues.\x3b_	ovary\x3brectum\x3bcolon\x3bparathyroid\x3bfovea_centralis\x3bchoroid\x3bskin\x3bretina\x3buterus\x3bprostate\x3boptic_nerve\x3bcochlea\x3bendometrium\x3blarynx\x3bthyroid\x3bbrain\x3bpineal_gland\x3bbladder\x3bgall_bladder\x3bunclassifiable_(Anatomical_System)\x3blymph_node\x3bheart\x3btongue\x3bislets_of_Langerhans\x3badrenal_cortex\x3bblood\x3blens\x3bskeletal_muscle\x3bbreast\x3bpancreas\x3bl…	dorsal_root_ganglion\x3bolfactory_bulb\x3bsalivary_gland\x3bbeta_cell_islets\x3bfetal_thyroid\x3bskin\x3bprostate\x3bpancreas\x3bfetal_liver\x3blung\x3btrachea\x3bthyroid\x3bplacenta\x3bfetal_lung\x3bkidney\x3b	0.82520	0.93422	-1.061810361	7.519462137	122.67172	2.41215	rs267606712	33492	Hereditary_cancer-predisposing_syndrome|Hereditary_diffuse_gastric_cancer	MedGen:C0027672,SNOMED_CT:699346009|MedGen:C1708349,OMIM:137215,Orphanet:ORPHA26106	criteria_provided,_single_submitter	Pathogenic	0.002	0.721	D	0.000	0.513	D	1	0.810	D	2.555	0.748	M	-0.65	0.722	T	-2.88	0.605	D	0.376
21	36252995	36252995	C	G	exonic	RUNX1	.	nonsynonymous_SNV	RUNX1:NM_001001890:exon2:c.G286C:p.D96H,RUNX1:NM_001122607:exon2:c.G286C:p.D96H,RUNX1:NM_001754:exon5:c.G367C:p.D123H	0.449323606506754	0.54937349793652	0.00130289555672611	runt_related_transcription_factor_1	FUNCTION:_CBF_binds_to_the_core_site,_5'-PYGPYGGT-3',_of_a_number_of_enhancers_and_promoters,_including_murine_leukemia_virus,_polyomavirus_enhancer,_T-cell_receptor_enhancers,_LCK,_IL-3_and_GM-CSF_promoters._The_alpha_subunit_binds_DNA_and_appears_to_have_a_role_in_the_development_of_normal_hematopoiesis._Isoform_AML-1L_interferes_with_the_transactivation_activity_of_RUNX1._Acts_synergistically_…	DISEASE:_Note\x3dA_chromosomal_aberration_involving_RUNX1/AML1_is_a_cause_of_M2_type_acute_myeloid_leukemia_(AML-M2)._Translocation_t(8\x3b21)(q22\x3bq22)_with_RUNX1T1.\x3b_DISEASE:_Note\x3dA_chromosomal_aberration_involving_RUNX1/AML1_is_a_cause_of_therapy-related_myelodysplastic_syndrome_(T-MDS)._Translocation_t(3\x3b21)(q26\x3bq22)_with_EAP_or_MECOM.\x3b_DISEASE:_Note\x3dA_chromosomal_aberrati…	TISSUE_SPECIFICITY:_Expressed_in_all_tissues_examined_except_brain_and_heart._Highest_levels_in_thymus,_bone_marrow_and_peripheral_blood.\x3b_	myocardium\x3bsmooth_muscle\x3bovary\x3bcolon\x3bparathyroid\x3bskin\x3bbone_marrow\x3buterus\x3bprostate\x3boptic_nerve\x3bwhole_body\x3bendometrium\x3bbone\x3biris\x3btestis\x3bgerminal_center\x3bbrain\x3bbladder\x3bunclassifiable_(Anatomical_System)\x3bcartilage\x3bheart\x3btongue\x3bislets_of_Langerhans\x3bpharynx\x3bblood\x3bskeletal_muscle\x3bbreast\x3bpancreas\x3blung\x3bepididymis\x3bnaso…	dorsal_root_ganglion\x3bsuperior_cervical_ganglion\x3bmedulla_oblongata\x3bcerebellum_peduncles\x3batrioventricular_node\x3bpons\x3bcaudate_nucleus\x3bskeletal_muscle\x3bbone_marrow\x3bfetal_liver\x3btestis_-_seminiferous_tubule\x3bglobus_pallidus\x3bciliary_ganglion\x3btrigeminal_ganglion\x3bcingulate_cortex\x3b	0.71814	0.72461	-0.227663163	37.11370606	85.67689	1.97553	rs373498347	422354	not_provided	MedGen:CN517202	criteria_provided,_single_submitter	Pathogenic	0.001	0.784	D	0.000	0.843	D	1	0.810	D	2.325	0.668	M	-6.1	0.995	D	-4.96	0.837	D	1.051
21	36252962	36252962	C	G	exonic	RUNX1	.	nonsynonymous_SNV	RUNX1:NM_001001890:exon2:c.G319C:p.A107P,RUNX1:NM_001122607:exon2:c.G319C:p.A107P,RUNX1:NM_001754:exon5:c.G400C:p.A134P	0.449323606506754	0.54937349793652	0.00130289555672611	runt_related_transcription_factor_1	FUNCTION:_CBF_binds_to_the_core_site,_5'-PYGPYGGT-3',_of_a_number_of_enhancers_and_promoters,_including_murine_leukemia_virus,_polyomavirus_enhancer,_T-cell_receptor_enhancers,_LCK,_IL-3_and_GM-CSF_promoters._The_alpha_subunit_binds_DNA_and_appears_to_have_a_role_in_the_development_of_normal_hematopoiesis._Isoform_AML-1L_interferes_with_the_transactivation_activity_of_RUNX1._Acts_synergistically_…	DISEASE:_Note\x3dA_chromosomal_aberration_involving_RUNX1/AML1_is_a_cause_of_M2_type_acute_myeloid_leukemia_(AML-M2)._Translocation_t(8\x3b21)(q22\x3bq22)_with_RUNX1T1.\x3b_DISEASE:_Note\x3dA_chromosomal_aberration_involving_RUNX1/AML1_is_a_cause_of_therapy-related_myelodysplastic_syndrome_(T-MDS)._Translocation_t(3\x3b21)(q26\x3bq22)_with_EAP_or_MECOM.\x3b_DISEASE:_Note\x3dA_chromosomal_aberrati…	TISSUE_SPECIFICITY:_Expressed_in_all_tissues_examined_except_brain_and_heart._Highest_levels_in_thymus,_bone_marrow_and_peripheral_blood.\x3b_	myocardium\x3bsmooth_muscle\x3bovary\x3bcolon\x3bparathyroid\x3bskin\x3bbone_marrow\x3buterus\x3bprostate\x3boptic_nerve\x3bwhole_body\x3bendometrium\x3bbone\x3biris\x3btestis\x3bgerminal_center\x3bbrain\x3bbladder\x3bunclassifiable_(Anatomical_System)\x3bcartilage\x3bheart\x3btongue\x3bislets_of_Langerhans\x3bpharynx\x3bblood\x3bskeletal_muscle\x3bbreast\x3bpancreas\x3blung\x3bepididymis\x3bnaso…	dorsal_root_ganglion\x3bsuperior_cervical_ganglion\x3bmedulla_oblongata\x3bcerebellum_peduncles\x3batrioventricular_node\x3bpons\x3bcaudate_nucleus\x3bskeletal_muscle\x3bbone_marrow\x3bfetal_liver\x3btestis_-_seminiferous_tubule\x3bglobus_pallidus\x3bciliary_ganglion\x3btrigeminal_ganglion\x3bcingulate_cortex\x3b	0.71814	0.72461	-0.227663163	37.11370606	85.67689	1.97553	rs74315451	29507	Familial_platelet_disorder_with_associated_myeloid_malignancy	MedGen:C1832388,OMIM:601399,Orphanet:ORPHA71290	no_assertion_criteria_provided	Pathogenic	0.001	0.784	D	0.000	0.843	D	1	0.810	A	2.88	0.837	M	-6.29	0.996	D	-4.28	0.790	D	1.014
21	36252895	36252895	G	T	exonic	RUNX1	.	nonsynonymous_SNV	RUNX1:NM_001001890:exon2:c.C386A:p.A129E,RUNX1:NM_001122607:exon2:c.C386A:p.A129E,RUNX1:NM_001754:exon5:c.C467A:p.A156E	0.449323606506754	0.54937349793652	0.00130289555672611	runt_related_transcription_factor_1	FUNCTION:_CBF_binds_to_the_core_site,_5'-PYGPYGGT-3',_of_a_number_of_enhancers_and_promoters,_including_murine_leukemia_virus,_polyomavirus_enhancer,_T-cell_receptor_enhancers,_LCK,_IL-3_and_GM-CSF_promoters._The_alpha_subunit_binds_DNA_and_appears_to_have_a_role_in_the_development_of_normal_hematopoiesis._Isoform_AML-1L_interferes_with_the_transactivation_activity_of_RUNX1._Acts_synergistically_…	DISEASE:_Note\x3dA_chromosomal_aberration_involving_RUNX1/AML1_is_a_cause_of_M2_type_acute_myeloid_leukemia_(AML-M2)._Translocation_t(8\x3b21)(q22\x3bq22)_with_RUNX1T1.\x3b_DISEASE:_Note\x3dA_chromosomal_aberration_involving_RUNX1/AML1_is_a_cause_of_therapy-related_myelodysplastic_syndrome_(T-MDS)._Translocation_t(3\x3b21)(q26\x3bq22)_with_EAP_or_MECOM.\x3b_DISEASE:_Note\x3dA_chromosomal_aberrati…	TISSUE_SPECIFICITY:_Expressed_in_all_tissues_examined_except_brain_and_heart._Highest_levels_in_thymus,_bone_marrow_and_peripheral_blood.\x3b_	myocardium\x3bsmooth_muscle\x3bovary\x3bcolon\x3bparathyroid\x3bskin\x3bbone_marrow\x3buterus\x3bprostate\x3boptic_nerve\x3bwhole_body\x3bendometrium\x3bbone\x3biris\x3btestis\x3bgerminal_center\x3bbrain\x3bbladder\x3bunclassifiable_(Anatomical_System)\x3bcartilage\x3bheart\x3btongue\x3bislets_of_Langerhans\x3bpharynx\x3bblood\x3bskeletal_muscle\x3bbreast\x3bpancreas\x3blung\x3bepididymis\x3bnaso…	dorsal_root_ganglion\x3bsuperior_cervical_ganglion\x3bmedulla_oblongata\x3bcerebellum_peduncles\x3batrioventricular_node\x3bpons\x3bcaudate_nucleus\x3bskeletal_muscle\x3bbone_marrow\x3bfetal_liver\x3btestis_-_seminiferous_tubule\x3bglobus_pallidus\x3bciliary_ganglion\x3btrigeminal_ganglion\x3bcingulate_cortex\x3b	0.71814	0.72461	-0.227663163	37.11370606	85.67689	1.97553	rs267607026	29510	Familial_platelet_disorder_with_associated_myeloid_malignancy	MedGen:C1832388,OMIM:601399,Orphanet:ORPHA71290	no_assertion_criteria_provided	Pathogenic	0.0	0.912	D	0.000	0.843	D	1	0.810	D	2.91	0.844	M	-6.47	0.997	D	-4.45	0.789	D	0.994
21	36252865	36252865	C	T	exonic	RUNX1	.	nonsynonymous_SNV	RUNX1:NM_001001890:exon2:c.G416A:p.R139Q,RUNX1:NM_001122607:exon2:c.G416A:p.R139Q,RUNX1:NM_001754:exon5:c.G497A:p.R166Q	0.449323606506754	0.54937349793652	0.00130289555672611	runt_related_transcription_factor_1	FUNCTION:_CBF_binds_to_the_core_site,_5'-PYGPYGGT-3',_of_a_number_of_enhancers_and_promoters,_including_murine_leukemia_virus,_polyomavirus_enhancer,_T-cell_receptor_enhancers,_LCK,_IL-3_and_GM-CSF_promoters._The_alpha_subunit_binds_DNA_and_appears_to_have_a_role_in_the_development_of_normal_hematopoiesis._Isoform_AML-1L_interferes_with_the_transactivation_activity_of_RUNX1._Acts_synergistically_…	DISEASE:_Note\x3dA_chromosomal_aberration_involving_RUNX1/AML1_is_a_cause_of_M2_type_acute_myeloid_leukemia_(AML-M2)._Translocation_t(8\x3b21)(q22\x3bq22)_with_RUNX1T1.\x3b_DISEASE:_Note\x3dA_chromosomal_aberration_involving_RUNX1/AML1_is_a_cause_of_therapy-related_myelodysplastic_syndrome_(T-MDS)._Translocation_t(3\x3b21)(q26\x3bq22)_with_EAP_or_MECOM.\x3b_DISEASE:_Note\x3dA_chromosomal_aberrati…	TISSUE_SPECIFICITY:_Expressed_in_all_tissues_examined_except_brain_and_heart._Highest_levels_in_thymus,_bone_marrow_and_peripheral_blood.\x3b_	myocardium\x3bsmooth_muscle\x3bovary\x3bcolon\x3bparathyroid\x3bskin\x3bbone_marrow\x3buterus\x3bprostate\x3boptic_nerve\x3bwhole_body\x3bendometrium\x3bbone\x3biris\x3btestis\x3bgerminal_center\x3bbrain\x3bbladder\x3bunclassifiable_(Anatomical_System)\x3bcartilage\x3bheart\x3btongue\x3bislets_of_Langerhans\x3bpharynx\x3bblood\x3bskeletal_muscle\x3bbreast\x3bpancreas\x3blung\x3bepididymis\x3bnaso…	dorsal_root_ganglion\x3bsuperior_cervical_ganglion\x3bmedulla_oblongata\x3bcerebellum_peduncles\x3batrioventricular_node\x3bpons\x3bcaudate_nucleus\x3bskeletal_muscle\x3bbone_marrow\x3bfetal_liver\x3btestis_-_seminiferous_tubule\x3bglobus_pallidus\x3bciliary_ganglion\x3btrigeminal_ganglion\x3bcingulate_cortex\x3b	0.71814	0.72461	-0.227663163	37.11370606	85.67689	1.97553	rs1060499616	404848	Familial_platelet_disorder_with_associated_myeloid_malignancy	MedGen:C1832388,OMIM:601399,Orphanet:ORPHA71290	no_assertion_criteria_provided	Likely_pathogenic	0.001	0.784	D	0.000	0.843	D	1	0.810	D	2.89	0.840	M	-6.47	0.997	D	-3.72	0.717	D	0.996
21	36231827	36231827	A	T	exonic	RUNX1	.	nonsynonymous_SNV	RUNX1:NM_001001890:exon3:c.T476A:p.V159D,RUNX1:NM_001122607:exon3:c.T476A:p.V159D,RUNX1:NM_001754:exon6:c.T557A:p.V186D	0.449323606506754	0.54937349793652	0.00130289555672611	runt_related_transcription_factor_1	FUNCTION:_CBF_binds_to_the_core_site,_5'-PYGPYGGT-3',_of_a_number_of_enhancers_and_promoters,_including_murine_leukemia_virus,_polyomavirus_enhancer,_T-cell_receptor_enhancers,_LCK,_IL-3_and_GM-CSF_promoters._The_alpha_subunit_binds_DNA_and_appears_to_have_a_role_in_the_development_of_normal_hematopoiesis._Isoform_AML-1L_interferes_with_the_transactivation_activity_of_RUNX1._Acts_synergistically_…	DISEASE:_Note\x3dA_chromosomal_aberration_involving_RUNX1/AML1_is_a_cause_of_M2_type_acute_myeloid_leukemia_(AML-M2)._Translocation_t(8\x3b21)(q22\x3bq22)_with_RUNX1T1.\x3b_DISEASE:_Note\x3dA_chromosomal_aberration_involving_RUNX1/AML1_is_a_cause_of_therapy-related_myelodysplastic_syndrome_(T-MDS)._Translocation_t(3\x3b21)(q26\x3bq22)_with_EAP_or_MECOM.\x3b_DISEASE:_Note\x3dA_chromosomal_aberrati…	TISSUE_SPECIFICITY:_Expressed_in_all_tissues_examined_except_brain_and_heart._Highest_levels_in_thymus,_bone_marrow_and_peripheral_blood.\x3b_	myocardium\x3bsmooth_muscle\x3bovary\x3bcolon\x3bparathyroid\x3bskin\x3bbone_marrow\x3buterus\x3bprostate\x3boptic_nerve\x3bwhole_body\x3bendometrium\x3bbone\x3biris\x3btestis\x3bgerminal_center\x3bbrain\x3bbladder\x3bunclassifiable_(Anatomical_System)\x3bcartilage\x3bheart\x3btongue\x3bislets_of_Langerhans\x3bpharynx\x3bblood\x3bskeletal_muscle\x3bbreast\x3bpancreas\x3blung\x3bepididymis\x3bnaso…	dorsal_root_ganglion\x3bsuperior_cervical_ganglion\x3bmedulla_oblongata\x3bcerebellum_peduncles\x3batrioventricular_node\x3bpons\x3bcaudate_nucleus\x3bskeletal_muscle\x3bbone_marrow\x3bfetal_liver\x3btestis_-_seminiferous_tubule\x3bglobus_pallidus\x3bciliary_ganglion\x3btrigeminal_ganglion\x3bcingulate_cortex\x3b	0.71814	0.72461	-0.227663163	37.11370606	85.67689	1.97553	rs797045927	208712	Familial_platelet_disorder_with_associated_myeloid_malignancy	MedGen:C1832388,OMIM:601399,Orphanet:ORPHA71290	criteria_provided,_single_submitter	Likely_pathogenic	0.0	0.912	D	0.000	0.843	D	1	0.810	D	2.36	0.681	M	-6.29	0.996	D	-6.29	0.922	D	1.039
21	36231782	36231782	C	T	exonic	RUNX1	.	nonsynonymous_SNV	RUNX1:NM_001001890:exon3:c.G521A:p.R174Q,RUNX1:NM_001122607:exon3:c.G521A:p.R174Q,RUNX1:NM_001754:exon6:c.G602A:p.R201Q	0.449323606506754	0.54937349793652	0.00130289555672611	runt_related_transcription_factor_1	FUNCTION:_CBF_binds_to_the_core_site,_5'-PYGPYGGT-3',_of_a_number_of_enhancers_and_promoters,_including_murine_leukemia_virus,_polyomavirus_enhancer,_T-cell_receptor_enhancers,_LCK,_IL-3_and_GM-CSF_promoters._The_alpha_subunit_binds_DNA_and_appears_to_have_a_role_in_the_development_of_normal_hematopoiesis._Isoform_AML-1L_interferes_with_the_transactivation_activity_of_RUNX1._Acts_synergistically_…	DISEASE:_Note\x3dA_chromosomal_aberration_involving_RUNX1/AML1_is_a_cause_of_M2_type_acute_myeloid_leukemia_(AML-M2)._Translocation_t(8\x3b21)(q22\x3bq22)_with_RUNX1T1.\x3b_DISEASE:_Note\x3dA_chromosomal_aberration_involving_RUNX1/AML1_is_a_cause_of_therapy-related_myelodysplastic_syndrome_(T-MDS)._Translocation_t(3\x3b21)(q26\x3bq22)_with_EAP_or_MECOM.\x3b_DISEASE:_Note\x3dA_chromosomal_aberrati…	TISSUE_SPECIFICITY:_Expressed_in_all_tissues_examined_except_brain_and_heart._Highest_levels_in_thymus,_bone_marrow_and_peripheral_blood.\x3b_	myocardium\x3bsmooth_muscle\x3bovary\x3bcolon\x3bparathyroid\x3bskin\x3bbone_marrow\x3buterus\x3bprostate\x3boptic_nerve\x3bwhole_body\x3bendometrium\x3bbone\x3biris\x3btestis\x3bgerminal_center\x3bbrain\x3bbladder\x3bunclassifiable_(Anatomical_System)\x3bcartilage\x3bheart\x3btongue\x3bislets_of_Langerhans\x3bpharynx\x3bblood\x3bskeletal_muscle\x3bbreast\x3bpancreas\x3blung\x3bepididymis\x3bnaso…	dorsal_root_ganglion\x3bsuperior_cervical_ganglion\x3bmedulla_oblongata\x3bcerebellum_peduncles\x3batrioventricular_node\x3bpons\x3bcaudate_nucleus\x3bskeletal_muscle\x3bbone_marrow\x3bfetal_liver\x3btestis_-_seminiferous_tubule\x3bglobus_pallidus\x3bciliary_ganglion\x3btrigeminal_ganglion\x3bcingulate_cortex\x3b	0.71814	0.72461	-0.227663163	37.11370606	85.67689	1.97553	rs74315450	29503	Familial_platelet_disorder_with_associated_myeloid_malignancy	MedGen:C1832388,OMIM:601399,Orphanet:ORPHA71290	criteria_provided,_single_submitter	Pathogenic	0.047	0.413	D	0.000	0.843	D	1	0.810	A	2.91	0.844	M	-6.47	0.997	D	-3.71	0.718	D	1.022
19	4101030	4101030	C	A	exonic	MAP2K2	.	nonsynonymous_SNV	MAP2K2:NM_030662:exon6:c.G692T:p.R231L	0.86326115931858	0.136320885012997	0.00041795566842237	mitogen-activated_protein_kinase_kinase_2	FUNCTION:_Catalyzes_the_concomitant_phosphorylation_of_a_threonine_and_a_tyrosine_residue_in_a_Thr-Glu-Tyr_sequence_located_in_MAP_kinases._Activates_the_ERK1_and_ERK2_MAP_kinases_(By_similarity)._{ECO:0000250}.\x3b_	DISEASE:_Cardiofaciocutaneous_syndrome_4_(CFC4)_[MIM:615280]:_A_form_of_cardiofaciocutaneous_syndrome,_a_multiple_congenital_anomaly_disorder_characterized_by_a_distinctive_facial_appearance,_heart_defects_and_mental_retardation._Heart_defects_include_pulmonic_stenosis,_atrial_septal_defects_and_hypertrophic_cardiomyopathy._Some_affected_individuals_present_with_ectodermal_abnormalities_such_as_s…	.	medulla_oblongata\x3bsmooth_muscle\x3bovary\x3bsalivary_gland\x3bsympathetic_chain\x3bcolon\x3bparathyroid\x3bskin\x3buterus\x3bprostate\x3bwhole_body\x3bfrontal_lobe\x3bendometrium\x3bbone\x3bthyroid\x3btestis\x3bgerminal_center\x3bbrain\x3bbladder\x3bunclassifiable_(Anatomical_System)\x3blymph_node\x3bcartilage\x3bheart\x3bislets_of_Langerhans\x3bmuscle\x3badrenal_cortex\x3bblood\x3blens\x3bske…	amygdala\x3bprefrontal_cortex\x3btestis\x3bpons\x3bcingulate_cortex\x3b	0.88489	0.51187	-0.800872469	12.33191791	40.94266	1.19949	rs730880511	49288	Rasopathy|not_provided	MedGen:CN166718,Orphanet:ORPHA98733|MedGen:CN517202	criteria_provided,_conflicting_interpretations	Conflicting_interpretations_of_pathogenicity	0.004	0.654	D	0.000	0.843	D	1	0.810	D	0.39	0.122	N	-2.94	0.919	D	-6.6	0.920	D	0.708
16	68863674	68863674	G	A	exonic	CDH1	.	nonsynonymous_SNV	CDH1:NM_001317184:exon14:c.G2230A:p.D744N,CDH1:NM_001317186:exon14:c.G448A:p.D150N,CDH1:NM_001317185:exon15:c.G865A:p.D289N,CDH1:NM_004360:exon15:c.G2413A:p.D805N	0.338547688109087	0.661426839739286	2.54721516269318e-05	cadherin_1	FUNCTION:_Cadherins_are_calcium-dependent_cell_adhesion_proteins._They_preferentially_interact_with_themselves_in_a_homophilic_manner_in_connecting_cells\x3b_cadherins_may_thus_contribute_to_the_sorting_of_heterogeneous_cell_types._CDH1_is_involved_in_mechanisms_regulating_cell-cell_adhesions,_mobility_and_proliferation_of_epithelial_cells._Has_a_potent_invasive_suppressor_role._It_is_a_ligand_fo…	DISEASE:_Hereditary_diffuse_gastric_cancer_(HDGC)_[MIM:137215]:_A_cancer_predisposition_syndrome_with_increased_susceptibility_to_diffuse_gastric_cancer._Diffuse_gastric_cancer_is_a_malignant_disease_characterized_by_poorly_differentiated_infiltrating_lesions_resulting_in_thickening_of_the_stomach._Malignant_tumors_start_in_the_stomach,_can_spread_to_the_esophagus_or_the_small_intestine,_and_can_…	TISSUE_SPECIFICITY:_Non-neural_epithelial_tissues.\x3b_	ovary\x3brectum\x3bcolon\x3bparathyroid\x3bfovea_centralis\x3bchoroid\x3bskin\x3bretina\x3buterus\x3bprostate\x3boptic_nerve\x3bcochlea\x3bendometrium\x3blarynx\x3bthyroid\x3bbrain\x3bpineal_gland\x3bbladder\x3bgall_bladder\x3bunclassifiable_(Anatomical_System)\x3blymph_node\x3bheart\x3btongue\x3bislets_of_Langerhans\x3badrenal_cortex\x3bblood\x3blens\x3bskeletal_muscle\x3bbreast\x3bpancreas\x3bl…	dorsal_root_ganglion\x3bolfactory_bulb\x3bsalivary_gland\x3bbeta_cell_islets\x3bfetal_thyroid\x3bskin\x3bprostate\x3bpancreas\x3bfetal_liver\x3blung\x3btrachea\x3bthyroid\x3bplacenta\x3bfetal_lung\x3bkidney\x3b	0.82520	0.93422	-1.061810361	7.519462137	122.67172	2.41215	rs200894246	133382	Hereditary_cancer-predisposing_syndrome|Hereditary_diffuse_gastric_cancer|not_specified	MedGen:C0027672,SNOMED_CT:699346009|MedGen:C1708349,OMIM:137215,Orphanet:ORPHA26106|MedGen:CN169374	criteria_provided,_conflicting_interpretations	Conflicting_interpretations_of_pathogenicity	0.049	0.398	D	0.000	0.523	D	1	0.810	D	1.73	0.448	L	-1.04	0.766	T	-2.63	0.566	D	-0.236
16	68862107	68862107	G	A	exonic	CDH1	.	nonsynonymous_SNV	CDH1:NM_001317184:exon13:c.G2012A:p.R671Q,CDH1:NM_001317186:exon13:c.G230A:p.R77Q,CDH1:NM_001317185:exon14:c.G647A:p.R216Q,CDH1:NM_004360:exon14:c.G2195A:p.R732Q	0.338547688109087	0.661426839739286	2.54721516269318e-05	cadherin_1	FUNCTION:_Cadherins_are_calcium-dependent_cell_adhesion_proteins._They_preferentially_interact_with_themselves_in_a_homophilic_manner_in_connecting_cells\x3b_cadherins_may_thus_contribute_to_the_sorting_of_heterogeneous_cell_types._CDH1_is_involved_in_mechanisms_regulating_cell-cell_adhesions,_mobility_and_proliferation_of_epithelial_cells._Has_a_potent_invasive_suppressor_role._It_is_a_ligand_fo…	DISEASE:_Hereditary_diffuse_gastric_cancer_(HDGC)_[MIM:137215]:_A_cancer_predisposition_syndrome_with_increased_susceptibility_to_diffuse_gastric_cancer._Diffuse_gastric_cancer_is_a_malignant_disease_characterized_by_poorly_differentiated_infiltrating_lesions_resulting_in_thickening_of_the_stomach._Malignant_tumors_start_in_the_stomach,_can_spread_to_the_esophagus_or_the_small_intestine,_and_can_…	TISSUE_SPECIFICITY:_Non-neural_epithelial_tissues.\x3b_	ovary\x3brectum\x3bcolon\x3bparathyroid\x3bfovea_centralis\x3bchoroid\x3bskin\x3bretina\x3buterus\x3bprostate\x3boptic_nerve\x3bcochlea\x3bendometrium\x3blarynx\x3bthyroid\x3bbrain\x3bpineal_gland\x3bbladder\x3bgall_bladder\x3bunclassifiable_(Anatomical_System)\x3blymph_node\x3bheart\x3btongue\x3bislets_of_Langerhans\x3badrenal_cortex\x3bblood\x3blens\x3bskeletal_muscle\x3bbreast\x3bpancreas\x3bl…	dorsal_root_ganglion\x3bolfactory_bulb\x3bsalivary_gland\x3bbeta_cell_islets\x3bfetal_thyroid\x3bskin\x3bprostate\x3bpancreas\x3bfetal_liver\x3blung\x3btrachea\x3bthyroid\x3bplacenta\x3bfetal_lung\x3bkidney\x3b	0.82520	0.93422	-1.061810361	7.519462137	122.67172	2.41215	rs1060501244	402094	Hereditary_cancer-predisposing_syndrome|Hereditary_diffuse_gastric_cancer	MedGen:C0027672,SNOMED_CT:699346009|MedGen:C1708349,OMIM:137215,Orphanet:ORPHA26106	criteria_provided,_conflicting_interpretations	Conflicting_interpretations_of_pathogenicity	0.006	0.654	D	0.000	0.441	D	1	0.810	D	1.965	0.534	M	0.31	0.588	T	-2.89	0.606	D	-0.364
16	68849506	68849506	C	T	exonic	CDH1	.	nonsynonymous_SNV	CDH1:NM_001317184:exon9:c.C1226T:p.T409I,CDH1:NM_004360:exon10:c.C1409T:p.T470I	0.338547688109087	0.661426839739286	2.54721516269318e-05	cadherin_1	FUNCTION:_Cadherins_are_calcium-dependent_cell_adhesion_proteins._They_preferentially_interact_with_themselves_in_a_homophilic_manner_in_connecting_cells\x3b_cadherins_may_thus_contribute_to_the_sorting_of_heterogeneous_cell_types._CDH1_is_involved_in_mechanisms_regulating_cell-cell_adhesions,_mobility_and_proliferation_of_epithelial_cells._Has_a_potent_invasive_suppressor_role._It_is_a_ligand_fo…	DISEASE:_Hereditary_diffuse_gastric_cancer_(HDGC)_[MIM:137215]:_A_cancer_predisposition_syndrome_with_increased_susceptibility_to_diffuse_gastric_cancer._Diffuse_gastric_cancer_is_a_malignant_disease_characterized_by_poorly_differentiated_infiltrating_lesions_resulting_in_thickening_of_the_stomach._Malignant_tumors_start_in_the_stomach,_can_spread_to_the_esophagus_or_the_small_intestine,_and_can_…	TISSUE_SPECIFICITY:_Non-neural_epithelial_tissues.\x3b_	ovary\x3brectum\x3bcolon\x3bparathyroid\x3bfovea_centralis\x3bchoroid\x3bskin\x3bretina\x3buterus\x3bprostate\x3boptic_nerve\x3bcochlea\x3bendometrium\x3blarynx\x3bthyroid\x3bbrain\x3bpineal_gland\x3bbladder\x3bgall_bladder\x3bunclassifiable_(Anatomical_System)\x3blymph_node\x3bheart\x3btongue\x3bislets_of_Langerhans\x3badrenal_cortex\x3bblood\x3blens\x3bskeletal_muscle\x3bbreast\x3bpancreas\x3bl…	dorsal_root_ganglion\x3bolfactory_bulb\x3bsalivary_gland\x3bbeta_cell_islets\x3bfetal_thyroid\x3bskin\x3bprostate\x3bpancreas\x3bfetal_liver\x3blung\x3btrachea\x3bthyroid\x3bplacenta\x3bfetal_lung\x3bkidney\x3b	0.82520	0.93422	-1.061810361	7.519462137	122.67172	2.41215	rs370864592	133370	Hereditary_cancer-predisposing_syndrome|Hereditary_diffuse_gastric_cancer|not_specified|not_provided	MedGen:C0027672,SNOMED_CT:699346009|MedGen:C1708349,OMIM:137215,Orphanet:ORPHA26106|MedGen:CN169374|MedGen:CN517202	criteria_provided,_conflicting_interpretations	Conflicting_interpretations_of_pathogenicity	0.0	0.912	D	0.000	0.504	D	1	0.810	D	2.98	0.858	M	0.46	0.582	T	-5.39	0.857	D	-0.146
14	31346846	31346846	C	T	exonic	COCH	.	nonsynonymous_SNV	COCH:NM_001135058:exon3:c.C151T:p.P51S,COCH:NM_001347720:exon3:c.C346T:p.P116S,COCH:NM_004086:exon4:c.C151T:p.P51S	0.000262849456488043	0.983542807336405	0.0161943432071074	cochlin	FUNCTION:_Plays_a_role_in_the_control_of_cell_shape_and_motility_in_the_trabecular_meshwork._{ECO:0000269|PubMed:21886777}.\x3b_	DISEASE:_Deafness,_autosomal_dominant,_9_(DFNA9)_[MIM:601369]:_A_form_of_non-syndromic_hearing_loss_characterized_by_onset_in_the_fourth_or_fifth_decade_of_life_and_initially_involves_the_high_frequencies._Hearing_loss_is_progressive_and_usually_complete_by_the_sixth_decade._In_addition_to_cochlear_involvement,_DFNA9_patients_also_exhibit_a_spectrum_of_vestibular_dysfunctions._Penetrance_of_the_v…	TISSUE_SPECIFICITY:_Expressed_in_inner_ear_structures\x3b_the_cochlea_and_the_vestibule.\x3b_	unclassifiable_(Anatomical_System)\x3bcartilage\x3bovary\x3bhypothalamus\x3bcolon\x3bparathyroid\x3bretina\x3bprostate\x3blung\x3bcochlea\x3badrenal_gland\x3blarynx\x3btrabecular_meshwork\x3bplacenta\x3bvisual_apparatus\x3bliver\x3btestis\x3bhead_and_neck\x3bspleen\x3bkidney\x3bbrain\x3bstomach\x3b	pons\x3bcaudate_nucleus\x3b	0.53303	0.13199	0.286674996	71.49681529	2772.50763	9.93783	rs28938175	21650	Deafness,_autosomal_dominant_9|Nonsyndromic_hearing_loss_and_deafness	MedGen:C1832425,OMIM:601369|MedGen:CN043648,Orphanet:ORPHA87884	criteria_provided,_single_submitter	Pathogenic	0.0	0.912	D	0.000	0.843	D	1	0.810	A	3.045	0.869	M	-3.69	0.953	D	-4.84	0.952	D	0.998
12	103288515	103288515	G	A	exonic	PAH	.	nonsynonymous_SNV	PAH:NM_000277:exon3:c.C350T:p.T117I	1.19519744629961e-10	0.307448665079143	0.692551334801337	phenylalanine_hydroxylase	.	DISEASE:_Phenylketonuria_(PKU)_[MIM:261600]:_Autosomal_recessive_inborn_error_of_phenylalanine_metabolism,_due_to_severe_phenylalanine_hydroxylase_deficiency._It_is_characterized_by_blood_concentrations_of_phenylalanine_persistently_above_1200_mumol_(normal_concentration_100_mumol)_which_usually_causes_mental_retardation_(unless_low_phenylalanine_diet_is_introduced_early_in_life)._They_tend_to_ha…	.	unclassifiable_(Anatomical_System)\x3blung\x3bwhole_body\x3bislets_of_Langerhans\x3bliver\x3btestis\x3bspleen\x3bkidney\x3bmammary_gland\x3bgall_bladder\x3b	superior_cervical_ganglion\x3bfetal_liver\x3bliver\x3bciliary_ganglion\x3bkidney\x3b	0.13031	0.85678	-0.709045403	14.673272	115.70583	2.33963	rs281865439	125867	Phenylketonuria	MedGen:C0031485,OMIM:261600,Orphanet:ORPHA716,SNOMED_CT:154735006	no_assertion_criteria_provided	Likely_pathogenic	0.112	0.721	T	0.000	0.843	D	1.000	0.588	D	2.52	0.738	M	-5.8	0.995	D	-2.8	0.629	D	1.077
13	20763687	20763687	C	A	exonic	GJB2	.	nonsynonymous_SNV	GJB2:NM_004004:exon2:c.G34T:p.G12C	1.02863295453376e-11	0.00164377442881105	0.998356225560903	gap_junction_protein_beta_2	FUNCTION:_One_gap_junction_consists_of_a_cluster_of_closely_packed_pairs_of_transmembrane_channels,_the_connexons,_through_which_materials_of_low_MW_diffuse_from_one_cell_to_a_neighboring_cell.\x3b_	DISEASE:_Deafness,_autosomal_recessive,_1A_(DFNB1A)_[MIM:220290]:_A_form_of_non-syndromic_sensorineural_hearing_loss._Sensorineural_deafness_results_from_damage_to_the_neural_receptors_of_the_inner_ear,_the_nerve_pathways_to_the_brain,_or_the_area_of_the_brain_that_receives_sound_information._{ECO:0000269|PubMed:10830906,_ECO:0000269|PubMed:11313763,_ECO:0000269|PubMed:11439000,_ECO:0000269|PubMe…	.	.	.	0.42941	0.50569	0.663285274	84.55414013	794.09383	5.55726	rs104894408	53907	Hearing_impairment|Deafness,_autosomal_recessive_1A|Deafness,_autosomal_dominant_3a|Nonsyndromic_hearing_loss_and_deafness|not_specified|not_provided	Human_Phenotype_Ontology:HP:0000365,MedGen:C0018772|MedGen:C2673759,OMIM:220290|MedGen:C2675750,OMIM:601544|MedGen:CN043648,Orphanet:ORPHA87884|MedGen:CN169374|MedGen:CN517202	criteria_provided,_conflicting_interpretations	Conflicting_interpretations_of_pathogenicity	0.001	0.784	D	0.000	0.629	D	1	0.810	D	3.265	0.902	M	-5.47	0.991	D	-8.32	0.970	D	0.905
13	20763614	20763614	A	G	exonic	GJB2	.	nonsynonymous_SNV	GJB2:NM_004004:exon2:c.T107C:p.L36P	1.02863295453376e-11	0.00164377442881105	0.998356225560903	gap_junction_protein_beta_2	FUNCTION:_One_gap_junction_consists_of_a_cluster_of_closely_packed_pairs_of_transmembrane_channels,_the_connexons,_through_which_materials_of_low_MW_diffuse_from_one_cell_to_a_neighboring_cell.\x3b_	DISEASE:_Deafness,_autosomal_recessive,_1A_(DFNB1A)_[MIM:220290]:_A_form_of_non-syndromic_sensorineural_hearing_loss._Sensorineural_deafness_results_from_damage_to_the_neural_receptors_of_the_inner_ear,_the_nerve_pathways_to_the_brain,_or_the_area_of_the_brain_that_receives_sound_information._{ECO:0000269|PubMed:10830906,_ECO:0000269|PubMed:11313763,_ECO:0000269|PubMed:11439000,_ECO:0000269|PubMe…	.	.	.	0.42941	0.50569	0.663285274	84.55414013	794.09383	5.55726	rs587783644	169014	Hearing_impairment|not_specified	Human_Phenotype_Ontology:HP:0000365,MedGen:C0018772|MedGen:CN169374	criteria_provided,_conflicting_interpretations	Conflicting_interpretations_of_pathogenicity	0.001	0.784	D	0.000	0.629	D	1	0.810	D	3.39	0.917	M	-5.67	0.993	D	-4.56	0.786	D	1.043
13	20763150	20763150	A	G	exonic	GJB2	.	nonsynonymous_SNV	GJB2:NM_004004:exon2:c.T571C:p.F191L	1.02863295453376e-11	0.00164377442881105	0.998356225560903	gap_junction_protein_beta_2	FUNCTION:_One_gap_junction_consists_of_a_cluster_of_closely_packed_pairs_of_transmembrane_channels,_the_connexons,_through_which_materials_of_low_MW_diffuse_from_one_cell_to_a_neighboring_cell.\x3b_	DISEASE:_Deafness,_autosomal_recessive,_1A_(DFNB1A)_[MIM:220290]:_A_form_of_non-syndromic_sensorineural_hearing_loss._Sensorineural_deafness_results_from_damage_to_the_neural_receptors_of_the_inner_ear,_the_nerve_pathways_to_the_brain,_or_the_area_of_the_brain_that_receives_sound_information._{ECO:0000269|PubMed:10830906,_ECO:0000269|PubMed:11313763,_ECO:0000269|PubMed:11439000,_ECO:0000269|PubMe…	.	.	.	0.42941	0.50569	0.663285274	84.55414013	794.09383	5.55726	rs397516878	53927	not_specified	MedGen:CN169374	criteria_provided,_conflicting_interpretations	Conflicting_interpretations_of_pathogenicity	0.006	0.614	D	0.000	0.843	D	1	0.810	D	3.455	0.924	M	-4.07	0.966	D	-5.72	0.875	D	1.090
12	103306627	103306627	A	G	exonic	PAH	.	nonsynonymous_SNV	PAH:NM_000277:exon2:c.T110C:p.L37P	1.19519744629961e-10	0.307448665079143	0.692551334801337	phenylalanine_hydroxylase	.	DISEASE:_Phenylketonuria_(PKU)_[MIM:261600]:_Autosomal_recessive_inborn_error_of_phenylalanine_metabolism,_due_to_severe_phenylalanine_hydroxylase_deficiency._It_is_characterized_by_blood_concentrations_of_phenylalanine_persistently_above_1200_mumol_(normal_concentration_100_mumol)_which_usually_causes_mental_retardation_(unless_low_phenylalanine_diet_is_introduced_early_in_life)._They_tend_to_ha…	.	unclassifiable_(Anatomical_System)\x3blung\x3bwhole_body\x3bislets_of_Langerhans\x3bliver\x3btestis\x3bspleen\x3bkidney\x3bmammary_gland\x3bgall_bladder\x3b	superior_cervical_ganglion\x3bfetal_liver\x3bliver\x3bciliary_ganglion\x3bkidney\x3b	0.13031	0.85678	-0.709045403	14.673272	115.70583	2.33963	rs869312996	227030	Phenylketonuria	MedGen:C0031485,OMIM:261600,Orphanet:ORPHA716,SNOMED_CT:154735006	no_assertion_criteria_provided	Likely_pathogenic	0.001	0.912	D	0.000	0.504	D	1	0.810	D	3.965	0.966	H	-5.97	0.995	D	-4.7	0.825	D	1.020
12	103306594	103306594	A	G	exonic	PAH	.	nonsynonymous_SNV	PAH:NM_000277:exon2:c.T143C:p.L48S	1.19519744629961e-10	0.307448665079143	0.692551334801337	phenylalanine_hydroxylase	.	DISEASE:_Phenylketonuria_(PKU)_[MIM:261600]:_Autosomal_recessive_inborn_error_of_phenylalanine_metabolism,_due_to_severe_phenylalanine_hydroxylase_deficiency._It_is_characterized_by_blood_concentrations_of_phenylalanine_persistently_above_1200_mumol_(normal_concentration_100_mumol)_which_usually_causes_mental_retardation_(unless_low_phenylalanine_diet_is_introduced_early_in_life)._They_tend_to_ha…	.	unclassifiable_(Anatomical_System)\x3blung\x3bwhole_body\x3bislets_of_Langerhans\x3bliver\x3btestis\x3bspleen\x3bkidney\x3bmammary_gland\x3bgall_bladder\x3b	superior_cervical_ganglion\x3bfetal_liver\x3bliver\x3bciliary_ganglion\x3bkidney\x3b	0.13031	0.85678	-0.709045403	14.673272	115.70583	2.33963	rs5030841	15647	Phenylketonuria|not_provided	MedGen:C0031485,OMIM:261600,Orphanet:ORPHA716,SNOMED_CT:154735006|MedGen:CN517202	criteria_provided,_multiple_submitters,_no_conflicts	Pathogenic	0.0	0.912	D	0.000	0.629	D	1	0.810	A	4.36	0.985	H	-6.67	0.998	D	-5.47	0.890	D	0.926
12	103306573	103306573	A	G	exonic	PAH	.	nonsynonymous_SNV	PAH:NM_000277:exon2:c.T164C:p.F55S	1.19519744629961e-10	0.307448665079143	0.692551334801337	phenylalanine_hydroxylase	.	DISEASE:_Phenylketonuria_(PKU)_[MIM:261600]:_Autosomal_recessive_inborn_error_of_phenylalanine_metabolism,_due_to_severe_phenylalanine_hydroxylase_deficiency._It_is_characterized_by_blood_concentrations_of_phenylalanine_persistently_above_1200_mumol_(normal_concentration_100_mumol)_which_usually_causes_mental_retardation_(unless_low_phenylalanine_diet_is_introduced_early_in_life)._They_tend_to_ha…	.	unclassifiable_(Anatomical_System)\x3blung\x3bwhole_body\x3bislets_of_Langerhans\x3bliver\x3btestis\x3bspleen\x3bkidney\x3bmammary_gland\x3bgall_bladder\x3b	superior_cervical_ganglion\x3bfetal_liver\x3bliver\x3bciliary_ganglion\x3bkidney\x3b	0.13031	0.85678	-0.709045403	14.673272	115.70583	2.33963	rs281865438	125860	Phenylketonuria	MedGen:C0031485,OMIM:261600,Orphanet:ORPHA716,SNOMED_CT:154735006	no_assertion_criteria_provided	Likely_pathogenic	0.0	0.912	D	0.000	0.843	D	1	0.810	D	4.58	0.992	H	-5.98	0.995	D	-6.91	0.962	D	0.980
1	216246634	216246634	C	T	exonic	USH2A	.	nonsynonymous_SNV	USH2A:NM_206933:exon28:c.G5581A:p.G1861S	3.68100336207458e-43	0.999989235571568	1.07644284322941e-05	Usher_syndrome_2A_(autosomal_recessive,_mild)	FUNCTION:_Involved_in_hearing_and_vision.\x3b_	DISEASE:_Usher_syndrome_2A_(USH2A)_[MIM:276901]:_USH_is_a_genetically_heterogeneous_condition_characterized_by_the_association_of_retinitis_pigmentosa_with_sensorineural_deafness._Age_at_onset_and_differences_in_auditory_and_vestibular_function_distinguish_Usher_syndrome_type_1_(USH1),_Usher_syndrome_type_2_(USH2)_and_Usher_syndrome_type_3_(USH3)._USH2_is_characterized_by_congenital_mild_hearing_…	TISSUE_SPECIFICITY:_Present_in_the_basement_membrane_of_many,_but_not_all_tissues._Expressed_in_retina,_cochlea,_small_and_large_intestine,_pancreas,_bladder,_prostate,_esophagus,_trachea,_thymus,_salivary_glands,_placenta,_ovary,_fallopian_tube,_uterus_and_testis._Absent_in_many_other_tissues_such_as_heart,_lung,_liver,_kidney_and_brain._In_the_retina,_it_is_present_in_the_basement_membranes_in_…	unclassifiable_(Anatomical_System)\x3bliver\x3btestis\x3bretina\x3b	dorsal_root_ganglion\x3bsuperior_cervical_ganglion\x3badrenal_gland\x3btemporal_lobe\x3bciliary_ganglion\x3batrioventricular_node\x3btrigeminal_ganglion\x3bskin\x3bskeletal_muscle\x3bcerebellum\x3b	0.15836	.	4.179636958	99.70511913	6401.91635	16.71188	rs375668376	57697	Usher_syndrome,_type_2A	MedGen:C1848634,OMIM:276901	criteria_provided,_single_submitter	Likely_pathogenic	0.0	0.912	D	0.000	0.457	D	1	0.810	D	3.245	0.900	M	-4.98	0.985	D	-3.99	0.739	D	1.097
12	103288623	103288623	G	T	exonic	PAH	.	nonsynonymous_SNV	PAH:NM_000277:exon3:c.C242A:p.T81N	1.19519744629961e-10	0.307448665079143	0.692551334801337	phenylalanine_hydroxylase	.	DISEASE:_Phenylketonuria_(PKU)_[MIM:261600]:_Autosomal_recessive_inborn_error_of_phenylalanine_metabolism,_due_to_severe_phenylalanine_hydroxylase_deficiency._It_is_characterized_by_blood_concentrations_of_phenylalanine_persistently_above_1200_mumol_(normal_concentration_100_mumol)_which_usually_causes_mental_retardation_(unless_low_phenylalanine_diet_is_introduced_early_in_life)._They_tend_to_ha…	.	unclassifiable_(Anatomical_System)\x3blung\x3bwhole_body\x3bislets_of_Langerhans\x3bliver\x3btestis\x3bspleen\x3bkidney\x3bmammary_gland\x3bgall_bladder\x3b	superior_cervical_ganglion\x3bfetal_liver\x3bliver\x3bciliary_ganglion\x3bkidney\x3b	0.13031	0.85678	-0.709045403	14.673272	115.70583	2.33963	rs796064502	204456	Phenylketonuria	MedGen:C0031485,OMIM:261600,Orphanet:ORPHA716,SNOMED_CT:154735006	no_assertion_criteria_provided	Likely_pathogenic	0.0	0.912	D	0.000	0.843	D	0.994	0.423	D	1.895	0.505	L	-4.91	0.984	D	-2.23	0.559	N	0.788
12	103288572	103288572	A	G	exonic	PAH	.	nonsynonymous_SNV	PAH:NM_000277:exon3:c.T293C:p.L98S	1.19519744629961e-10	0.307448665079143	0.692551334801337	phenylalanine_hydroxylase	.	DISEASE:_Phenylketonuria_(PKU)_[MIM:261600]:_Autosomal_recessive_inborn_error_of_phenylalanine_metabolism,_due_to_severe_phenylalanine_hydroxylase_deficiency._It_is_characterized_by_blood_concentrations_of_phenylalanine_persistently_above_1200_mumol_(normal_concentration_100_mumol)_which_usually_causes_mental_retardation_(unless_low_phenylalanine_diet_is_introduced_early_in_life)._They_tend_to_ha…	.	unclassifiable_(Anatomical_System)\x3blung\x3bwhole_body\x3bislets_of_Langerhans\x3bliver\x3btestis\x3bspleen\x3bkidney\x3bmammary_gland\x3bgall_bladder\x3b	superior_cervical_ganglion\x3bfetal_liver\x3bliver\x3bciliary_ganglion\x3bkidney\x3b	0.13031	0.85678	-0.709045403	14.673272	115.70583	2.33963	rs62517167	15666	Mild_non-PKU_hyperphenylalanemia|not_provided	MedGen:C2678416|MedGen:CN517202	no_assertion_criteria_provided	Pathogenic	0.047	0.912	D	0.000	0.843	D	1	0.810	A	3.735	0.950	H	-6.16	0.996	D	-1.65	0.508	N	1.092
12	103288554	103288554	G	T	exonic	PAH	.	nonsynonymous_SNV	PAH:NM_000277:exon3:c.C311A:p.A104D	1.19519744629961e-10	0.307448665079143	0.692551334801337	phenylalanine_hydroxylase	.	DISEASE:_Phenylketonuria_(PKU)_[MIM:261600]:_Autosomal_recessive_inborn_error_of_phenylalanine_metabolism,_due_to_severe_phenylalanine_hydroxylase_deficiency._It_is_characterized_by_blood_concentrations_of_phenylalanine_persistently_above_1200_mumol_(normal_concentration_100_mumol)_which_usually_causes_mental_retardation_(unless_low_phenylalanine_diet_is_introduced_early_in_life)._They_tend_to_ha…	.	unclassifiable_(Anatomical_System)\x3blung\x3bwhole_body\x3bislets_of_Langerhans\x3bliver\x3btestis\x3bspleen\x3bkidney\x3bmammary_gland\x3bgall_bladder\x3b	superior_cervical_ganglion\x3bfetal_liver\x3bliver\x3bciliary_ganglion\x3bkidney\x3b	0.13031	0.85678	-0.709045403	14.673272	115.70583	2.33963	rs62642929	108386	Phenylketonuria|not_provided	MedGen:C0031485,OMIM:261600,Orphanet:ORPHA716,SNOMED_CT:154735006|MedGen:CN517202	criteria_provided,_multiple_submitters,_no_conflicts	Pathogenic	0.65	0.408	T	0.000	0.629	D	1.000	0.490	D	1.385	0.346	L	-4.84	0.982	D	-1.12	0.314	N	0.634
12	103246654	103246654	G	C	exonic	PAH	.	nonsynonymous_SNV	PAH:NM_000277:exon7:c.C781G:p.R261G	1.19519744629961e-10	0.307448665079143	0.692551334801337	phenylalanine_hydroxylase	.	DISEASE:_Phenylketonuria_(PKU)_[MIM:261600]:_Autosomal_recessive_inborn_error_of_phenylalanine_metabolism,_due_to_severe_phenylalanine_hydroxylase_deficiency._It_is_characterized_by_blood_concentrations_of_phenylalanine_persistently_above_1200_mumol_(normal_concentration_100_mumol)_which_usually_causes_mental_retardation_(unless_low_phenylalanine_diet_is_introduced_early_in_life)._They_tend_to_ha…	.	unclassifiable_(Anatomical_System)\x3blung\x3bwhole_body\x3bislets_of_Langerhans\x3bliver\x3btestis\x3bspleen\x3bkidney\x3bmammary_gland\x3bgall_bladder\x3b	superior_cervical_ganglion\x3bfetal_liver\x3bliver\x3bciliary_ganglion\x3bkidney\x3b	0.13031	0.85678	-0.709045403	14.673272	115.70583	2.33963	rs5030850	137051	Phenylketonuria	MedGen:C0031485,OMIM:261600,Orphanet:ORPHA716,SNOMED_CT:154735006	no_assertion_criteria_provided	Likely_pathogenic	0.002	0.912	D	0.000	0.843	D	1	0.810	D	3.39	0.917	M	-6.73	0.998	D	-6.59	0.920	D	0.979
12	103246653	103246653	C	T	exonic	PAH	.	nonsynonymous_SNV	PAH:NM_000277:exon7:c.G782A:p.R261Q	1.19519744629961e-10	0.307448665079143	0.692551334801337	phenylalanine_hydroxylase	.	DISEASE:_Phenylketonuria_(PKU)_[MIM:261600]:_Autosomal_recessive_inborn_error_of_phenylalanine_metabolism,_due_to_severe_phenylalanine_hydroxylase_deficiency._It_is_characterized_by_blood_concentrations_of_phenylalanine_persistently_above_1200_mumol_(normal_concentration_100_mumol)_which_usually_causes_mental_retardation_(unless_low_phenylalanine_diet_is_introduced_early_in_life)._They_tend_to_ha…	.	unclassifiable_(Anatomical_System)\x3blung\x3bwhole_body\x3bislets_of_Langerhans\x3bliver\x3btestis\x3bspleen\x3bkidney\x3bmammary_gland\x3bgall_bladder\x3b	superior_cervical_ganglion\x3bfetal_liver\x3bliver\x3bciliary_ganglion\x3bkidney\x3b	0.13031	0.85678	-0.709045403	14.673272	115.70583	2.33963	rs5030849	15621	Phenylketonuria|not_provided	MedGen:C0031485,OMIM:261600,Orphanet:ORPHA716,SNOMED_CT:154735006|MedGen:CN517202	criteria_provided,_multiple_submitters,_no_conflicts	Pathogenic/Likely_pathogenic	0.0	0.912	D	0.000	0.843	D	1	0.810	D	3.98	0.967	H	-6.71	0.998	D	-3.75	0.711	D	0.960
12	103246653	103246653	C	G	exonic	PAH	.	nonsynonymous_SNV	PAH:NM_000277:exon7:c.G782C:p.R261P	1.19519744629961e-10	0.307448665079143	0.692551334801337	phenylalanine_hydroxylase	.	DISEASE:_Phenylketonuria_(PKU)_[MIM:261600]:_Autosomal_recessive_inborn_error_of_phenylalanine_metabolism,_due_to_severe_phenylalanine_hydroxylase_deficiency._It_is_characterized_by_blood_concentrations_of_phenylalanine_persistently_above_1200_mumol_(normal_concentration_100_mumol)_which_usually_causes_mental_retardation_(unless_low_phenylalanine_diet_is_introduced_early_in_life)._They_tend_to_ha…	.	unclassifiable_(Anatomical_System)\x3blung\x3bwhole_body\x3bislets_of_Langerhans\x3bliver\x3btestis\x3bspleen\x3bkidney\x3bmammary_gland\x3bgall_bladder\x3b	superior_cervical_ganglion\x3bfetal_liver\x3bliver\x3bciliary_ganglion\x3bkidney\x3b	0.13031	0.85678	-0.709045403	14.673272	115.70583	2.33963	rs5030849	108568	Phenylketonuria|not_provided	MedGen:C0031485,OMIM:261600,Orphanet:ORPHA716,SNOMED_CT:154735006|MedGen:CN517202	criteria_provided,_single_submitter	Likely_pathogenic	0.013	0.564	D	0.000	0.843	D	1	0.810	D	4.67	0.994	H	-6.75	0.998	D	-6.44	0.913	D	0.940
12	103246650	103246650	A	C	exonic	PAH	.	nonsynonymous_SNV	PAH:NM_000277:exon7:c.T785G:p.V262G	1.19519744629961e-10	0.307448665079143	0.692551334801337	phenylalanine_hydroxylase	.	DISEASE:_Phenylketonuria_(PKU)_[MIM:261600]:_Autosomal_recessive_inborn_error_of_phenylalanine_metabolism,_due_to_severe_phenylalanine_hydroxylase_deficiency._It_is_characterized_by_blood_concentrations_of_phenylalanine_persistently_above_1200_mumol_(normal_concentration_100_mumol)_which_usually_causes_mental_retardation_(unless_low_phenylalanine_diet_is_introduced_early_in_life)._They_tend_to_ha…	.	unclassifiable_(Anatomical_System)\x3blung\x3bwhole_body\x3bislets_of_Langerhans\x3bliver\x3btestis\x3bspleen\x3bkidney\x3bmammary_gland\x3bgall_bladder\x3b	superior_cervical_ganglion\x3bfetal_liver\x3bliver\x3bciliary_ganglion\x3bkidney\x3b	0.13031	0.85678	-0.709045403	14.673272	115.70583	2.33963	rs281865445	125879	Phenylketonuria	MedGen:C0031485,OMIM:261600,Orphanet:ORPHA716,SNOMED_CT:154735006	no_assertion_criteria_provided	Likely_pathogenic	0.0	0.912	D	0.000	0.843	D	1	0.810	D	4.48	0.989	H	-6.6	0.997	D	-6.54	0.918	D	0.938
10	89711903	89711903	A	G	exonic	PTEN	.	nonsynonymous_SNV	PTEN:NM_000314:exon6:c.A521G:p.Y174C,PTEN:NM_001304717:exon7:c.A1040G:p.Y347C	0.975506865848027	0.0244877796497562	5.35450221699976e-06	phosphatase_and_tensin_homolog	FUNCTION:_Tumor_suppressor._Acts_as_a_dual-specificity_protein_phosphatase,_dephosphorylating_tyrosine-,_serine-_and_threonine-_phosphorylated_proteins._Also_acts_as_a_lipid_phosphatase,_removing_the_phosphate_in_the_D3_position_of_the_inositol_ring_from_phosphatidylinositol_3,4,5-trisphosphate,_phosphatidylinositol_3,4-diphosphate,_phosphatidylinositol_3-_phosphate_and_inositol_1,3,4,5-tetrakisp…	DISEASE:_Cowden_syndrome_1_(CWS1)_[MIM:158350]:_An_autosomal_dominant_hamartomatous_polyposis_syndrome_with_age-related_penetrance._Cowden_syndrome_is_characterized_by_hamartomatous_lesions_affecting_derivatives_of_ectodermal,_mesodermal_and_endodermal_layers,_macrocephaly,_facial_trichilemmomas_(benign_tumors_of_the_hair_follicle_infundibulum),_acral_keratoses,_papillomatous_papules,_and_elevate…	TISSUE_SPECIFICITY:_Expressed_at_a_relatively_high_level_in_all_adult_tissues,_including_heart,_brain,_placenta,_lung,_liver,_muscle,_kidney_and_pancreas._{ECO:0000269|PubMed:9090379}.\x3b_	.	.	0.21037	0.94603	-0.229483771	36.86010852	3.61036	0.13188	rs864622341	222000	Hereditary_cancer-predisposing_syndrome|PTEN_hamartoma_tumor_syndrome|not_specified|not_provided	MedGen:C0027672,SNOMED_CT:699346009|MedGen:C1959582,OMIM:601728,Orphanet:ORPHA306498|MedGen:CN169374|MedGen:CN517202	criteria_provided,_conflicting_interpretations	Conflicting_interpretations_of_pathogenicity	0.0	0.912	D	0.000	0.629	D	1	0.810	D	3.975	0.967	H	-5.23	0.989	D	-8.24	0.969	D	1.042
10	89711902	89711902	T	A	exonic	PTEN	.	nonsynonymous_SNV	PTEN:NM_000314:exon6:c.T520A:p.Y174N,PTEN:NM_001304717:exon7:c.T1039A:p.Y347N	0.975506865848027	0.0244877796497562	5.35450221699976e-06	phosphatase_and_tensin_homolog	FUNCTION:_Tumor_suppressor._Acts_as_a_dual-specificity_protein_phosphatase,_dephosphorylating_tyrosine-,_serine-_and_threonine-_phosphorylated_proteins._Also_acts_as_a_lipid_phosphatase,_removing_the_phosphate_in_the_D3_position_of_the_inositol_ring_from_phosphatidylinositol_3,4,5-trisphosphate,_phosphatidylinositol_3,4-diphosphate,_phosphatidylinositol_3-_phosphate_and_inositol_1,3,4,5-tetrakisp…	DISEASE:_Cowden_syndrome_1_(CWS1)_[MIM:158350]:_An_autosomal_dominant_hamartomatous_polyposis_syndrome_with_age-related_penetrance._Cowden_syndrome_is_characterized_by_hamartomatous_lesions_affecting_derivatives_of_ectodermal,_mesodermal_and_endodermal_layers,_macrocephaly,_facial_trichilemmomas_(benign_tumors_of_the_hair_follicle_infundibulum),_acral_keratoses,_papillomatous_papules,_and_elevate…	TISSUE_SPECIFICITY:_Expressed_at_a_relatively_high_level_in_all_adult_tissues,_including_heart,_brain,_placenta,_lung,_liver,_muscle,_kidney_and_pancreas._{ECO:0000269|PubMed:9090379}.\x3b_	.	.	0.21037	0.94603	-0.229483771	36.86010852	3.61036	0.13188	rs587782316	151934	Hereditary_cancer-predisposing_syndrome	MedGen:C0027672,SNOMED_CT:699346009	criteria_provided,_single_submitter	Likely_pathogenic	0.0	0.912	D	0.000	0.629	D	1	0.810	D	3.975	0.967	H	-5.23	0.989	D	-8.23	0.969	D	1.046
10	89711899	89711899	C	T	exonic	PTEN	.	nonsynonymous_SNV	PTEN:NM_000314:exon6:c.C517T:p.R173C,PTEN:NM_001304717:exon7:c.C1036T:p.R346C	0.975506865848027	0.0244877796497562	5.35450221699976e-06	phosphatase_and_tensin_homolog	FUNCTION:_Tumor_suppressor._Acts_as_a_dual-specificity_protein_phosphatase,_dephosphorylating_tyrosine-,_serine-_and_threonine-_phosphorylated_proteins._Also_acts_as_a_lipid_phosphatase,_removing_the_phosphate_in_the_D3_position_of_the_inositol_ring_from_phosphatidylinositol_3,4,5-trisphosphate,_phosphatidylinositol_3,4-diphosphate,_phosphatidylinositol_3-_phosphate_and_inositol_1,3,4,5-tetrakisp…	DISEASE:_Cowden_syndrome_1_(CWS1)_[MIM:158350]:_An_autosomal_dominant_hamartomatous_polyposis_syndrome_with_age-related_penetrance._Cowden_syndrome_is_characterized_by_hamartomatous_lesions_affecting_derivatives_of_ectodermal,_mesodermal_and_endodermal_layers,_macrocephaly,_facial_trichilemmomas_(benign_tumors_of_the_hair_follicle_infundibulum),_acral_keratoses,_papillomatous_papules,_and_elevate…	TISSUE_SPECIFICITY:_Expressed_at_a_relatively_high_level_in_all_adult_tissues,_including_heart,_brain,_placenta,_lung,_liver,_muscle,_kidney_and_pancreas._{ECO:0000269|PubMed:9090379}.\x3b_	.	.	0.21037	0.94603	-0.229483771	36.86010852	3.61036	0.13188	rs121913293	187363	Neoplasm_of_brain|Hereditary_cancer-predisposing_syndrome|PTEN_hamartoma_tumor_syndrome|not_provided	Human_Phenotype_Ontology:HP:0030692,MeSH:D001932,MedGen:C0006118,SNOMED_CT:126952004|MedGen:C0027672,SNOMED_CT:699346009|MedGen:C1959582,OMIM:601728,Orphanet:ORPHA306498|MedGen:CN517202	criteria_provided,_multiple_submitters,_no_conflicts	Pathogenic/Likely_pathogenic	0.0	0.912	D	0.000	0.843	D	1	0.810	D	4.035	0.970	H	-5.24	0.989	D	-7.16	0.941	D	1.058
10	89711892	89711892	T	A	exonic	PTEN	.	nonsynonymous_SNV	PTEN:NM_000314:exon6:c.T510A:p.S170R,PTEN:NM_001304717:exon7:c.T1029A:p.S343R	0.975506865848027	0.0244877796497562	5.35450221699976e-06	phosphatase_and_tensin_homolog	FUNCTION:_Tumor_suppressor._Acts_as_a_dual-specificity_protein_phosphatase,_dephosphorylating_tyrosine-,_serine-_and_threonine-_phosphorylated_proteins._Also_acts_as_a_lipid_phosphatase,_removing_the_phosphate_in_the_D3_position_of_the_inositol_ring_from_phosphatidylinositol_3,4,5-trisphosphate,_phosphatidylinositol_3,4-diphosphate,_phosphatidylinositol_3-_phosphate_and_inositol_1,3,4,5-tetrakisp…	DISEASE:_Cowden_syndrome_1_(CWS1)_[MIM:158350]:_An_autosomal_dominant_hamartomatous_polyposis_syndrome_with_age-related_penetrance._Cowden_syndrome_is_characterized_by_hamartomatous_lesions_affecting_derivatives_of_ectodermal,_mesodermal_and_endodermal_layers,_macrocephaly,_facial_trichilemmomas_(benign_tumors_of_the_hair_follicle_infundibulum),_acral_keratoses,_papillomatous_papules,_and_elevate…	TISSUE_SPECIFICITY:_Expressed_at_a_relatively_high_level_in_all_adult_tissues,_including_heart,_brain,_placenta,_lung,_liver,_muscle,_kidney_and_pancreas._{ECO:0000269|PubMed:9090379}.\x3b_	.	.	0.21037	0.94603	-0.229483771	36.86010852	3.61036	0.13188	rs121909221	22854	Bannayan-Riley-Ruvalcaba_syndrome	MedGen:C0265326,OMIM:153480,Orphanet:ORPHA109	no_assertion_criteria_provided	Pathogenic	0.0	0.912	D	0.000	0.843	D	1	0.810	A	4.125	0.975	H	-5.21	0.989	D	-4.58	0.788	D	1.127
10	89711882	89711882	C	A	exonic	PTEN	.	nonsynonymous_SNV	PTEN:NM_000314:exon6:c.C500A:p.T167N,PTEN:NM_001304717:exon7:c.C1019A:p.T340N	0.975506865848027	0.0244877796497562	5.35450221699976e-06	phosphatase_and_tensin_homolog	FUNCTION:_Tumor_suppressor._Acts_as_a_dual-specificity_protein_phosphatase,_dephosphorylating_tyrosine-,_serine-_and_threonine-_phosphorylated_proteins._Also_acts_as_a_lipid_phosphatase,_removing_the_phosphate_in_the_D3_position_of_the_inositol_ring_from_phosphatidylinositol_3,4,5-trisphosphate,_phosphatidylinositol_3,4-diphosphate,_phosphatidylinositol_3-_phosphate_and_inositol_1,3,4,5-tetrakisp…	DISEASE:_Cowden_syndrome_1_(CWS1)_[MIM:158350]:_An_autosomal_dominant_hamartomatous_polyposis_syndrome_with_age-related_penetrance._Cowden_syndrome_is_characterized_by_hamartomatous_lesions_affecting_derivatives_of_ectodermal,_mesodermal_and_endodermal_layers,_macrocephaly,_facial_trichilemmomas_(benign_tumors_of_the_hair_follicle_infundibulum),_acral_keratoses,_papillomatous_papules,_and_elevate…	TISSUE_SPECIFICITY:_Expressed_at_a_relatively_high_level_in_all_adult_tissues,_including_heart,_brain,_placenta,_lung,_liver,_muscle,_kidney_and_pancreas._{ECO:0000269|PubMed:9090379}.\x3b_	.	.	0.21037	0.94603	-0.229483771	36.86010852	3.61036	0.13188	rs397514559	48267	Macrocephaly/autism_syndrome	MedGen:C1854416,OMIM:605309,Orphanet:ORPHA210548	no_assertion_criteria_provided	Pathogenic	0.0	0.912	D	0.000	0.843	D	1	0.810	D	2.83	0.826	M	-5.07	0.987	D	-4.58	0.788	D	1.095
10	89692993	89692993	G	T	exonic	PTEN	.	nonsynonymous_SNV	PTEN:NM_000314:exon5:c.G477T:p.R159S,PTEN:NM_001304717:exon6:c.G996T:p.R332S	0.975506865848027	0.0244877796497562	5.35450221699976e-06	phosphatase_and_tensin_homolog	FUNCTION:_Tumor_suppressor._Acts_as_a_dual-specificity_protein_phosphatase,_dephosphorylating_tyrosine-,_serine-_and_threonine-_phosphorylated_proteins._Also_acts_as_a_lipid_phosphatase,_removing_the_phosphate_in_the_D3_position_of_the_inositol_ring_from_phosphatidylinositol_3,4,5-trisphosphate,_phosphatidylinositol_3,4-diphosphate,_phosphatidylinositol_3-_phosphate_and_inositol_1,3,4,5-tetrakisp…	DISEASE:_Cowden_syndrome_1_(CWS1)_[MIM:158350]:_An_autosomal_dominant_hamartomatous_polyposis_syndrome_with_age-related_penetrance._Cowden_syndrome_is_characterized_by_hamartomatous_lesions_affecting_derivatives_of_ectodermal,_mesodermal_and_endodermal_layers,_macrocephaly,_facial_trichilemmomas_(benign_tumors_of_the_hair_follicle_infundibulum),_acral_keratoses,_papillomatous_papules,_and_elevate…	TISSUE_SPECIFICITY:_Expressed_at_a_relatively_high_level_in_all_adult_tissues,_including_heart,_brain,_placenta,_lung,_liver,_muscle,_kidney_and_pancreas._{ECO:0000269|PubMed:9090379}.\x3b_	.	.	0.21037	0.94603	-0.229483771	36.86010852	3.61036	0.13188	rs1057519724	362838	Neoplasm_of_the_breast|Colorectal_Neoplasms	Human_Phenotype_Ontology:HP:0100013,MeSH:D001943,MedGen:C1458155,Orphanet:ORPHA180250,SNOMED_CT:126926005|MeSH:D015179,MedGen:CN236642	no_assertion_criteria_provided	Pathogenic	0.0	0.912	D	0.000	0.843	D	1	0.810	D	4.15	0.976	H	-6.67	0.998	D	-5.79	0.880	D	0.921
10	89692923	89692923	G	A	exonic	PTEN	.	nonsynonymous_SNV	PTEN:NM_000314:exon5:c.G407A:p.C136Y,PTEN:NM_001304717:exon6:c.G926A:p.C309Y	0.975506865848027	0.0244877796497562	5.35450221699976e-06	phosphatase_and_tensin_homolog	FUNCTION:_Tumor_suppressor._Acts_as_a_dual-specificity_protein_phosphatase,_dephosphorylating_tyrosine-,_serine-_and_threonine-_phosphorylated_proteins._Also_acts_as_a_lipid_phosphatase,_removing_the_phosphate_in_the_D3_position_of_the_inositol_ring_from_phosphatidylinositol_3,4,5-trisphosphate,_phosphatidylinositol_3,4-diphosphate,_phosphatidylinositol_3-_phosphate_and_inositol_1,3,4,5-tetrakisp…	DISEASE:_Cowden_syndrome_1_(CWS1)_[MIM:158350]:_An_autosomal_dominant_hamartomatous_polyposis_syndrome_with_age-related_penetrance._Cowden_syndrome_is_characterized_by_hamartomatous_lesions_affecting_derivatives_of_ectodermal,_mesodermal_and_endodermal_layers,_macrocephaly,_facial_trichilemmomas_(benign_tumors_of_the_hair_follicle_infundibulum),_acral_keratoses,_papillomatous_papules,_and_elevate…	TISSUE_SPECIFICITY:_Expressed_at_a_relatively_high_level_in_all_adult_tissues,_including_heart,_brain,_placenta,_lung,_liver,_muscle,_kidney_and_pancreas._{ECO:0000269|PubMed:9090379}.\x3b_	.	.	0.21037	0.94603	-0.229483771	36.86010852	3.61036	0.13188	rs786204859	187355	Hereditary_cancer-predisposing_syndrome|PTEN_hamartoma_tumor_syndrome|not_provided	MedGen:C0027672,SNOMED_CT:699346009|MedGen:C1959582,OMIM:601728,Orphanet:ORPHA306498|MedGen:CN517202	criteria_provided,_multiple_submitters,_no_conflicts	Pathogenic	0.008	0.586	D	0.000	0.843	D	1	0.810	D	3.71	0.948	H	-5.11	0.987	D	-8.88	0.979	D	1.044
10	89692911	89692911	G	A	exonic	PTEN	.	nonsynonymous_SNV	PTEN:NM_000314:exon5:c.G395A:p.G132D,PTEN:NM_001304717:exon6:c.G914A:p.G305D	0.975506865848027	0.0244877796497562	5.35450221699976e-06	phosphatase_and_tensin_homolog	FUNCTION:_Tumor_suppressor._Acts_as_a_dual-specificity_protein_phosphatase,_dephosphorylating_tyrosine-,_serine-_and_threonine-_phosphorylated_proteins._Also_acts_as_a_lipid_phosphatase,_removing_the_phosphate_in_the_D3_position_of_the_inositol_ring_from_phosphatidylinositol_3,4,5-trisphosphate,_phosphatidylinositol_3,4-diphosphate,_phosphatidylinositol_3-_phosphate_and_inositol_1,3,4,5-tetrakisp…	DISEASE:_Cowden_syndrome_1_(CWS1)_[MIM:158350]:_An_autosomal_dominant_hamartomatous_polyposis_syndrome_with_age-related_penetrance._Cowden_syndrome_is_characterized_by_hamartomatous_lesions_affecting_derivatives_of_ectodermal,_mesodermal_and_endodermal_layers,_macrocephaly,_facial_trichilemmomas_(benign_tumors_of_the_hair_follicle_infundibulum),_acral_keratoses,_papillomatous_papules,_and_elevate…	TISSUE_SPECIFICITY:_Expressed_at_a_relatively_high_level_in_all_adult_tissues,_including_heart,_brain,_placenta,_lung,_liver,_muscle,_kidney_and_pancreas._{ECO:0000269|PubMed:9090379}.\x3b_	.	.	0.21037	0.94603	-0.229483771	36.86010852	3.61036	0.13188	rs121909241	98729	PTEN_hamartoma_tumor_syndrome|not_specified|not_provided	MedGen:C1959582,OMIM:601728,Orphanet:ORPHA306498|MedGen:CN169374|MedGen:CN517202	criteria_provided,_conflicting_interpretations	Conflicting_interpretations_of_pathogenicity	0.0	0.912	D	0.000	0.843	D	1	0.810	D	4.16	0.977	H	-6.17	0.996	D	-6.29	0.907	D	0.935
10	89692908	89692908	C	T	exonic	PTEN	.	nonsynonymous_SNV	PTEN:NM_000314:exon5:c.C392T:p.T131I,PTEN:NM_001304717:exon6:c.C911T:p.T304I	0.975506865848027	0.0244877796497562	5.35450221699976e-06	phosphatase_and_tensin_homolog	FUNCTION:_Tumor_suppressor._Acts_as_a_dual-specificity_protein_phosphatase,_dephosphorylating_tyrosine-,_serine-_and_threonine-_phosphorylated_proteins._Also_acts_as_a_lipid_phosphatase,_removing_the_phosphate_in_the_D3_position_of_the_inositol_ring_from_phosphatidylinositol_3,4,5-trisphosphate,_phosphatidylinositol_3,4-diphosphate,_phosphatidylinositol_3-_phosphate_and_inositol_1,3,4,5-tetrakisp…	DISEASE:_Cowden_syndrome_1_(CWS1)_[MIM:158350]:_An_autosomal_dominant_hamartomatous_polyposis_syndrome_with_age-related_penetrance._Cowden_syndrome_is_characterized_by_hamartomatous_lesions_affecting_derivatives_of_ectodermal,_mesodermal_and_endodermal_layers,_macrocephaly,_facial_trichilemmomas_(benign_tumors_of_the_hair_follicle_infundibulum),_acral_keratoses,_papillomatous_papules,_and_elevate…	TISSUE_SPECIFICITY:_Expressed_at_a_relatively_high_level_in_all_adult_tissues,_including_heart,_brain,_placenta,_lung,_liver,_muscle,_kidney_and_pancreas._{ECO:0000269|PubMed:9090379}.\x3b_	.	.	0.21037	0.94603	-0.229483771	36.86010852	3.61036	0.13188	rs397514560	48268	Macrocephaly/autism_syndrome	MedGen:C1854416,OMIM:605309,Orphanet:ORPHA210548	no_assertion_criteria_provided	Pathogenic	0.0	0.912	D	0.000	0.629	D	1	0.810	D	3.1	0.878	M	-5.89	0.994	D	-5.79	0.880	D	1.018
10	89692905	89692905	G	A	exonic	PTEN	.	nonsynonymous_SNV	PTEN:NM_000314:exon5:c.G389A:p.R130Q,PTEN:NM_001304717:exon6:c.G908A:p.R303Q	0.975506865848027	0.0244877796497562	5.35450221699976e-06	phosphatase_and_tensin_homolog	FUNCTION:_Tumor_suppressor._Acts_as_a_dual-specificity_protein_phosphatase,_dephosphorylating_tyrosine-,_serine-_and_threonine-_phosphorylated_proteins._Also_acts_as_a_lipid_phosphatase,_removing_the_phosphate_in_the_D3_position_of_the_inositol_ring_from_phosphatidylinositol_3,4,5-trisphosphate,_phosphatidylinositol_3,4-diphosphate,_phosphatidylinositol_3-_phosphate_and_inositol_1,3,4,5-tetrakisp…	DISEASE:_Cowden_syndrome_1_(CWS1)_[MIM:158350]:_An_autosomal_dominant_hamartomatous_polyposis_syndrome_with_age-related_penetrance._Cowden_syndrome_is_characterized_by_hamartomatous_lesions_affecting_derivatives_of_ectodermal,_mesodermal_and_endodermal_layers,_macrocephaly,_facial_trichilemmomas_(benign_tumors_of_the_hair_follicle_infundibulum),_acral_keratoses,_papillomatous_papules,_and_elevate…	TISSUE_SPECIFICITY:_Expressed_at_a_relatively_high_level_in_all_adult_tissues,_including_heart,_brain,_placenta,_lung,_liver,_muscle,_kidney_and_pancreas._{ECO:0000269|PubMed:9090379}.\x3b_	.	.	0.21037	0.94603	-0.229483771	36.86010852	3.61036	0.13188	rs121909229	22868	Small_cell_lung_cancer|Renal_cell_carcinoma,_papillary,_1|Squamous_cell_lung_carcinoma|Neoplasm_of_the_breast|Glioblastoma|Squamous_cell_carcinoma_of_the_head_and_neck|Malignant_melanoma_of_skin|Uterine_cervical_neoplasms|Neoplasm|Ovarian_Neoplasms|Colorectal_Neoplasms|Adenocarcinoma_of_prostate|Hereditary_cancer-predisposing_syndrome|Malignant_neoplasm_of_body_of_uterus|Adenocarcinoma_of_stomach…	Gene:7864,Human_Phenotype_Ontology:HP:0030357,MeSH:D055752,MedGen:C0149925,OMIM:182280,Orphanet:ORPHA70573|Human_Phenotype_Ontology:HP:0005584,MeSH:D002292,MedGen:C0007134,OMIM:605074,Orphanet:ORPHA217071,SNOMED_CT:41607009|Human_Phenotype_Ontology:HP:0030359,MedGen:C0149782|Human_Phenotype_Ontology:HP:0100013,MeSH:D001943,MedGen:C1458155,Orphanet:ORPHA180250,SNOMED_CT:126926005|Human_Phenotype_O…	criteria_provided,_multiple_submitters,_no_conflicts	Pathogenic	0.0	0.912	D	0.000	0.843	D	1	0.810	A	3.615	0.940	H	-4.88	0.983	D	-3.86	0.724	D	1.062
10	89692904	89692904	C	G	exonic	PTEN	.	nonsynonymous_SNV	PTEN:NM_000314:exon5:c.C388G:p.R130G,PTEN:NM_001304717:exon6:c.C907G:p.R303G	0.975506865848027	0.0244877796497562	5.35450221699976e-06	phosphatase_and_tensin_homolog	FUNCTION:_Tumor_suppressor._Acts_as_a_dual-specificity_protein_phosphatase,_dephosphorylating_tyrosine-,_serine-_and_threonine-_phosphorylated_proteins._Also_acts_as_a_lipid_phosphatase,_removing_the_phosphate_in_the_D3_position_of_the_inositol_ring_from_phosphatidylinositol_3,4,5-trisphosphate,_phosphatidylinositol_3,4-diphosphate,_phosphatidylinositol_3-_phosphate_and_inositol_1,3,4,5-tetrakisp…	DISEASE:_Cowden_syndrome_1_(CWS1)_[MIM:158350]:_An_autosomal_dominant_hamartomatous_polyposis_syndrome_with_age-related_penetrance._Cowden_syndrome_is_characterized_by_hamartomatous_lesions_affecting_derivatives_of_ectodermal,_mesodermal_and_endodermal_layers,_macrocephaly,_facial_trichilemmomas_(benign_tumors_of_the_hair_follicle_infundibulum),_acral_keratoses,_papillomatous_papules,_and_elevate…	TISSUE_SPECIFICITY:_Expressed_at_a_relatively_high_level_in_all_adult_tissues,_including_heart,_brain,_placenta,_lung,_liver,_muscle,_kidney_and_pancreas._{ECO:0000269|PubMed:9090379}.\x3b_	.	.	0.21037	0.94603	-0.229483771	36.86010852	3.61036	0.13188	rs121909224	362837	Small_cell_lung_cancer|Renal_cell_carcinoma,_papillary,_1|Squamous_cell_lung_carcinoma|Neoplasm_of_the_breast|Glioblastoma|Squamous_cell_carcinoma_of_the_head_and_neck|Malignant_melanoma_of_skin|Uterine_cervical_neoplasms|Ovarian_Neoplasms|Colorectal_Neoplasms|Adenocarcinoma_of_prostate|Malignant_tumor_of_floor_of_mouth|Malignant_neoplasm_of_body_of_uterus|Adenocarcinoma_of_stomach|Uterine_Carcin…	Gene:7864,Human_Phenotype_Ontology:HP:0030357,MeSH:D055752,MedGen:C0149925,OMIM:182280,Orphanet:ORPHA70573|Human_Phenotype_Ontology:HP:0005584,MeSH:D002292,MedGen:C0007134,OMIM:605074,Orphanet:ORPHA217071,SNOMED_CT:41607009|Human_Phenotype_Ontology:HP:0030359,MedGen:C0149782|Human_Phenotype_Ontology:HP:0100013,MeSH:D001943,MedGen:C1458155,Orphanet:ORPHA180250,SNOMED_CT:126926005|Human_Phenotype_O…	no_assertion_criteria_provided	Pathogenic/Likely_pathogenic	0.0	0.912	D	0.000	0.843	D	1	0.810	D	4.165	0.977	H	-4.89	0.983	D	-6.75	0.927	D	1.026
10	89692886	89692886	T	C	exonic	PTEN	.	nonsynonymous_SNV	PTEN:NM_000314:exon5:c.T370C:p.C124R,PTEN:NM_001304717:exon6:c.T889C:p.C297R	0.975506865848027	0.0244877796497562	5.35450221699976e-06	phosphatase_and_tensin_homolog	FUNCTION:_Tumor_suppressor._Acts_as_a_dual-specificity_protein_phosphatase,_dephosphorylating_tyrosine-,_serine-_and_threonine-_phosphorylated_proteins._Also_acts_as_a_lipid_phosphatase,_removing_the_phosphate_in_the_D3_position_of_the_inositol_ring_from_phosphatidylinositol_3,4,5-trisphosphate,_phosphatidylinositol_3,4-diphosphate,_phosphatidylinositol_3-_phosphate_and_inositol_1,3,4,5-tetrakisp…	DISEASE:_Cowden_syndrome_1_(CWS1)_[MIM:158350]:_An_autosomal_dominant_hamartomatous_polyposis_syndrome_with_age-related_penetrance._Cowden_syndrome_is_characterized_by_hamartomatous_lesions_affecting_derivatives_of_ectodermal,_mesodermal_and_endodermal_layers,_macrocephaly,_facial_trichilemmomas_(benign_tumors_of_the_hair_follicle_infundibulum),_acral_keratoses,_papillomatous_papules,_and_elevate…	TISSUE_SPECIFICITY:_Expressed_at_a_relatively_high_level_in_all_adult_tissues,_including_heart,_brain,_placenta,_lung,_liver,_muscle,_kidney_and_pancreas._{ECO:0000269|PubMed:9090379}.\x3b_	.	.	0.21037	0.94603	-0.229483771	36.86010852	3.61036	0.13188	rs121909223	22856	Cowden_syndrome_1|not_provided	MedGen:CN072330,OMIM:158350|MedGen:CN517202	criteria_provided,_single_submitter	Pathogenic	0.0	0.912	D	0.000	0.843	D	1	0.810	A	4.17	0.977	H	-7.6	0.999	D	-11.71	0.995	D	0.888
10	89692884	89692884	A	G	exonic	PTEN	.	nonsynonymous_SNV	PTEN:NM_000314:exon5:c.A368G:p.H123R,PTEN:NM_001304717:exon6:c.A887G:p.H296R	0.975506865848027	0.0244877796497562	5.35450221699976e-06	phosphatase_and_tensin_homolog	FUNCTION:_Tumor_suppressor._Acts_as_a_dual-specificity_protein_phosphatase,_dephosphorylating_tyrosine-,_serine-_and_threonine-_phosphorylated_proteins._Also_acts_as_a_lipid_phosphatase,_removing_the_phosphate_in_the_D3_position_of_the_inositol_ring_from_phosphatidylinositol_3,4,5-trisphosphate,_phosphatidylinositol_3,4-diphosphate,_phosphatidylinositol_3-_phosphate_and_inositol_1,3,4,5-tetrakisp…	DISEASE:_Cowden_syndrome_1_(CWS1)_[MIM:158350]:_An_autosomal_dominant_hamartomatous_polyposis_syndrome_with_age-related_penetrance._Cowden_syndrome_is_characterized_by_hamartomatous_lesions_affecting_derivatives_of_ectodermal,_mesodermal_and_endodermal_layers,_macrocephaly,_facial_trichilemmomas_(benign_tumors_of_the_hair_follicle_infundibulum),_acral_keratoses,_papillomatous_papules,_and_elevate…	TISSUE_SPECIFICITY:_Expressed_at_a_relatively_high_level_in_all_adult_tissues,_including_heart,_brain,_placenta,_lung,_liver,_muscle,_kidney_and_pancreas._{ECO:0000269|PubMed:9090379}.\x3b_	.	.	0.21037	0.94603	-0.229483771	36.86010852	3.61036	0.13188	rs121909222	22855	Cowden_syndrome_1|not_provided	MedGen:CN072330,OMIM:158350|MedGen:CN517202	criteria_provided,_single_submitter	Pathogenic	0.0	0.912	D	0.000	0.843	D	1	0.810	A	4.18	0.978	H	-7.71	0.999	D	-7.8	0.959	D	0.890
10	89692854	89692854	G	T	exonic	PTEN	.	nonsynonymous_SNV	PTEN:NM_000314:exon5:c.G338T:p.S113I,PTEN:NM_001304717:exon6:c.G857T:p.S286I	0.975506865848027	0.0244877796497562	5.35450221699976e-06	phosphatase_and_tensin_homolog	FUNCTION:_Tumor_suppressor._Acts_as_a_dual-specificity_protein_phosphatase,_dephosphorylating_tyrosine-,_serine-_and_threonine-_phosphorylated_proteins._Also_acts_as_a_lipid_phosphatase,_removing_the_phosphate_in_the_D3_position_of_the_inositol_ring_from_phosphatidylinositol_3,4,5-trisphosphate,_phosphatidylinositol_3,4-diphosphate,_phosphatidylinositol_3-_phosphate_and_inositol_1,3,4,5-tetrakisp…	DISEASE:_Cowden_syndrome_1_(CWS1)_[MIM:158350]:_An_autosomal_dominant_hamartomatous_polyposis_syndrome_with_age-related_penetrance._Cowden_syndrome_is_characterized_by_hamartomatous_lesions_affecting_derivatives_of_ectodermal,_mesodermal_and_endodermal_layers,_macrocephaly,_facial_trichilemmomas_(benign_tumors_of_the_hair_follicle_infundibulum),_acral_keratoses,_papillomatous_papules,_and_elevate…	TISSUE_SPECIFICITY:_Expressed_at_a_relatively_high_level_in_all_adult_tissues,_including_heart,_brain,_placenta,_lung,_liver,_muscle,_kidney_and_pancreas._{ECO:0000269|PubMed:9090379}.\x3b_	.	.	0.21037	0.94603	-0.229483771	36.86010852	3.61036	0.13188	rs587781254	143197	PTEN_hamartoma_tumor_syndrome	MedGen:C1959582,OMIM:601728,Orphanet:ORPHA306498	no_assertion_criteria_provided	Pathogenic	0.029	0.457	D	0.000	0.843	D	1	0.810	D	1.655	0.426	L	-5.11	0.987	D	-4.09	0.748	D	1.090
10	89692847	89692847	T	C	exonic	PTEN	.	nonsynonymous_SNV	PTEN:NM_000314:exon5:c.T331C:p.W111R,PTEN:NM_001304717:exon6:c.T850C:p.W284R	0.975506865848027	0.0244877796497562	5.35450221699976e-06	phosphatase_and_tensin_homolog	FUNCTION:_Tumor_suppressor._Acts_as_a_dual-specificity_protein_phosphatase,_dephosphorylating_tyrosine-,_serine-_and_threonine-_phosphorylated_proteins._Also_acts_as_a_lipid_phosphatase,_removing_the_phosphate_in_the_D3_position_of_the_inositol_ring_from_phosphatidylinositol_3,4,5-trisphosphate,_phosphatidylinositol_3,4-diphosphate,_phosphatidylinositol_3-_phosphate_and_inositol_1,3,4,5-tetrakisp…	DISEASE:_Cowden_syndrome_1_(CWS1)_[MIM:158350]:_An_autosomal_dominant_hamartomatous_polyposis_syndrome_with_age-related_penetrance._Cowden_syndrome_is_characterized_by_hamartomatous_lesions_affecting_derivatives_of_ectodermal,_mesodermal_and_endodermal_layers,_macrocephaly,_facial_trichilemmomas_(benign_tumors_of_the_hair_follicle_infundibulum),_acral_keratoses,_papillomatous_papules,_and_elevate…	TISSUE_SPECIFICITY:_Expressed_at_a_relatively_high_level_in_all_adult_tissues,_including_heart,_brain,_placenta,_lung,_liver,_muscle,_kidney_and_pancreas._{ECO:0000269|PubMed:9090379}.\x3b_	.	.	0.21037	0.94603	-0.229483771	36.86010852	3.61036	0.13188	rs398123321	98727	not_provided	MedGen:CN517202	criteria_provided,_single_submitter	Likely_pathogenic	0.012	0.546	D	0.000	0.843	D	1	0.810	D	3.885	0.961	H	-5.04	0.986	D	-12.46	0.997	D	1.081
10	89692836	89692836	A	T	exonic	PTEN	.	nonsynonymous_SNV	PTEN:NM_000314:exon5:c.A320T:p.D107V,PTEN:NM_001304717:exon6:c.A839T:p.D280V	0.975506865848027	0.0244877796497562	5.35450221699976e-06	phosphatase_and_tensin_homolog	FUNCTION:_Tumor_suppressor._Acts_as_a_dual-specificity_protein_phosphatase,_dephosphorylating_tyrosine-,_serine-_and_threonine-_phosphorylated_proteins._Also_acts_as_a_lipid_phosphatase,_removing_the_phosphate_in_the_D3_position_of_the_inositol_ring_from_phosphatidylinositol_3,4,5-trisphosphate,_phosphatidylinositol_3,4-diphosphate,_phosphatidylinositol_3-_phosphate_and_inositol_1,3,4,5-tetrakisp…	DISEASE:_Cowden_syndrome_1_(CWS1)_[MIM:158350]:_An_autosomal_dominant_hamartomatous_polyposis_syndrome_with_age-related_penetrance._Cowden_syndrome_is_characterized_by_hamartomatous_lesions_affecting_derivatives_of_ectodermal,_mesodermal_and_endodermal_layers,_macrocephaly,_facial_trichilemmomas_(benign_tumors_of_the_hair_follicle_infundibulum),_acral_keratoses,_papillomatous_papules,_and_elevate…	TISSUE_SPECIFICITY:_Expressed_at_a_relatively_high_level_in_all_adult_tissues,_including_heart,_brain,_placenta,_lung,_liver,_muscle,_kidney_and_pancreas._{ECO:0000269|PubMed:9090379}.\x3b_	.	.	0.21037	0.94603	-0.229483771	36.86010852	3.61036	0.13188	rs786204858	359885	PTEN_hamartoma_tumor_syndrome|not_provided	MedGen:C1959582,OMIM:601728,Orphanet:ORPHA306498|MedGen:CN517202	criteria_provided,_multiple_submitters,_no_conflicts	Pathogenic	0.0	0.912	D	0.000	0.843	D	1	0.810	D	2.935	0.849	M	-2.08	0.860	D	-8.54	0.974	D	0.591
10	89692800	89692800	C	T	exonic	PTEN	.	nonsynonymous_SNV	PTEN:NM_000314:exon5:c.C284T:p.P95L,PTEN:NM_001304717:exon6:c.C803T:p.P268L	0.975506865848027	0.0244877796497562	5.35450221699976e-06	phosphatase_and_tensin_homolog	FUNCTION:_Tumor_suppressor._Acts_as_a_dual-specificity_protein_phosphatase,_dephosphorylating_tyrosine-,_serine-_and_threonine-_phosphorylated_proteins._Also_acts_as_a_lipid_phosphatase,_removing_the_phosphate_in_the_D3_position_of_the_inositol_ring_from_phosphatidylinositol_3,4,5-trisphosphate,_phosphatidylinositol_3,4-diphosphate,_phosphatidylinositol_3-_phosphate_and_inositol_1,3,4,5-tetrakisp…	DISEASE:_Cowden_syndrome_1_(CWS1)_[MIM:158350]:_An_autosomal_dominant_hamartomatous_polyposis_syndrome_with_age-related_penetrance._Cowden_syndrome_is_characterized_by_hamartomatous_lesions_affecting_derivatives_of_ectodermal,_mesodermal_and_endodermal_layers,_macrocephaly,_facial_trichilemmomas_(benign_tumors_of_the_hair_follicle_infundibulum),_acral_keratoses,_papillomatous_papules,_and_elevate…	TISSUE_SPECIFICITY:_Expressed_at_a_relatively_high_level_in_all_adult_tissues,_including_heart,_brain,_placenta,_lung,_liver,_muscle,_kidney_and_pancreas._{ECO:0000269|PubMed:9090379}.\x3b_	.	.	0.21037	0.94603	-0.229483771	36.86010852	3.61036	0.13188	rs786204856	187345	PTEN_hamartoma_tumor_syndrome	MedGen:C1959582,OMIM:601728,Orphanet:ORPHA306498	criteria_provided,_single_submitter	Pathogenic	0.001	0.784	D	0.000	0.843	D	1	0.810	D	3.345	0.912	M	-4.99	0.985	D	-7.78	0.959	D	1.100
10	89685314	89685314	T	C	exonic	PTEN	.	nonsynonymous_SNV	PTEN:NM_000314:exon3:c.T209C:p.L70P,PTEN:NM_001304717:exon4:c.T728C:p.L243P	0.975506865848027	0.0244877796497562	5.35450221699976e-06	phosphatase_and_tensin_homolog	FUNCTION:_Tumor_suppressor._Acts_as_a_dual-specificity_protein_phosphatase,_dephosphorylating_tyrosine-,_serine-_and_threonine-_phosphorylated_proteins._Also_acts_as_a_lipid_phosphatase,_removing_the_phosphate_in_the_D3_position_of_the_inositol_ring_from_phosphatidylinositol_3,4,5-trisphosphate,_phosphatidylinositol_3,4-diphosphate,_phosphatidylinositol_3-_phosphate_and_inositol_1,3,4,5-tetrakisp…	DISEASE:_Cowden_syndrome_1_(CWS1)_[MIM:158350]:_An_autosomal_dominant_hamartomatous_polyposis_syndrome_with_age-related_penetrance._Cowden_syndrome_is_characterized_by_hamartomatous_lesions_affecting_derivatives_of_ectodermal,_mesodermal_and_endodermal_layers,_macrocephaly,_facial_trichilemmomas_(benign_tumors_of_the_hair_follicle_infundibulum),_acral_keratoses,_papillomatous_papules,_and_elevate…	TISSUE_SPECIFICITY:_Expressed_at_a_relatively_high_level_in_all_adult_tissues,_including_heart,_brain,_placenta,_lung,_liver,_muscle,_kidney_and_pancreas._{ECO:0000269|PubMed:9090379}.\x3b_	.	.	0.21037	0.94603	-0.229483771	36.86010852	3.61036	0.13188	rs121909226	22865	Cowden_syndrome_1	MedGen:CN072330,OMIM:158350	no_assertion_criteria_provided	Pathogenic	0.0	0.912	D	0.000	0.843	D	1	0.810	A	3.995	0.968	H	-5.28	0.990	D	-6.77	0.928	D	1.036
10	89685286	89685286	C	G	exonic	PTEN	.	nonsynonymous_SNV	PTEN:NM_000314:exon3:c.C181G:p.H61D,PTEN:NM_001304717:exon4:c.C700G:p.H234D	0.975506865848027	0.0244877796497562	5.35450221699976e-06	phosphatase_and_tensin_homolog	FUNCTION:_Tumor_suppressor._Acts_as_a_dual-specificity_protein_phosphatase,_dephosphorylating_tyrosine-,_serine-_and_threonine-_phosphorylated_proteins._Also_acts_as_a_lipid_phosphatase,_removing_the_phosphate_in_the_D3_position_of_the_inositol_ring_from_phosphatidylinositol_3,4,5-trisphosphate,_phosphatidylinositol_3,4-diphosphate,_phosphatidylinositol_3-_phosphate_and_inositol_1,3,4,5-tetrakisp…	DISEASE:_Cowden_syndrome_1_(CWS1)_[MIM:158350]:_An_autosomal_dominant_hamartomatous_polyposis_syndrome_with_age-related_penetrance._Cowden_syndrome_is_characterized_by_hamartomatous_lesions_affecting_derivatives_of_ectodermal,_mesodermal_and_endodermal_layers,_macrocephaly,_facial_trichilemmomas_(benign_tumors_of_the_hair_follicle_infundibulum),_acral_keratoses,_papillomatous_papules,_and_elevate…	TISSUE_SPECIFICITY:_Expressed_at_a_relatively_high_level_in_all_adult_tissues,_including_heart,_brain,_placenta,_lung,_liver,_muscle,_kidney_and_pancreas._{ECO:0000269|PubMed:9090379}.\x3b_	.	.	0.21037	0.94603	-0.229483771	36.86010852	3.61036	0.13188	rs121909236	22880	Vater_association_with_macrocephaly_and_ventriculomegaly	MedGen:C2749240	no_assertion_criteria_provided	Pathogenic	0.003	0.682	D	0.000	0.843	D	1	0.810	A	3.79	0.954	H	-5.02	0.986	D	-8.28	0.969	D	1.049
10	89653806	89653806	T	G	exonic	PTEN	.	nonsynonymous_SNV	PTEN:NM_000314:exon2:c.T104G:p.M35R,PTEN:NM_001304717:exon3:c.T623G:p.M208R	0.975506865848027	0.0244877796497562	5.35450221699976e-06	phosphatase_and_tensin_homolog	FUNCTION:_Tumor_suppressor._Acts_as_a_dual-specificity_protein_phosphatase,_dephosphorylating_tyrosine-,_serine-_and_threonine-_phosphorylated_proteins._Also_acts_as_a_lipid_phosphatase,_removing_the_phosphate_in_the_D3_position_of_the_inositol_ring_from_phosphatidylinositol_3,4,5-trisphosphate,_phosphatidylinositol_3,4-diphosphate,_phosphatidylinositol_3-_phosphate_and_inositol_1,3,4,5-tetrakisp…	DISEASE:_Cowden_syndrome_1_(CWS1)_[MIM:158350]:_An_autosomal_dominant_hamartomatous_polyposis_syndrome_with_age-related_penetrance._Cowden_syndrome_is_characterized_by_hamartomatous_lesions_affecting_derivatives_of_ectodermal,_mesodermal_and_endodermal_layers,_macrocephaly,_facial_trichilemmomas_(benign_tumors_of_the_hair_follicle_infundibulum),_acral_keratoses,_papillomatous_papules,_and_elevate…	TISSUE_SPECIFICITY:_Expressed_at_a_relatively_high_level_in_all_adult_tissues,_including_heart,_brain,_placenta,_lung,_liver,_muscle,_kidney_and_pancreas._{ECO:0000269|PubMed:9090379}.\x3b_	.	.	0.21037	0.94603	-0.229483771	36.86010852	3.61036	0.13188	rs121909225	22864	Cowden_syndrome_1	MedGen:CN072330,OMIM:158350	no_assertion_criteria_provided	Pathogenic	0.001	0.784	D	0.000	0.843	D	1	0.810	A	3.825	0.957	H	-5.06	0.986	D	-5.84	0.884	D	1.065
10	89653805	89653805	A	G	exonic	PTEN	.	nonsynonymous_SNV	PTEN:NM_000314:exon2:c.A103G:p.M35V,PTEN:NM_001304717:exon3:c.A622G:p.M208V	0.975506865848027	0.0244877796497562	5.35450221699976e-06	phosphatase_and_tensin_homolog	FUNCTION:_Tumor_suppressor._Acts_as_a_dual-specificity_protein_phosphatase,_dephosphorylating_tyrosine-,_serine-_and_threonine-_phosphorylated_proteins._Also_acts_as_a_lipid_phosphatase,_removing_the_phosphate_in_the_D3_position_of_the_inositol_ring_from_phosphatidylinositol_3,4,5-trisphosphate,_phosphatidylinositol_3,4-diphosphate,_phosphatidylinositol_3-_phosphate_and_inositol_1,3,4,5-tetrakisp…	DISEASE:_Cowden_syndrome_1_(CWS1)_[MIM:158350]:_An_autosomal_dominant_hamartomatous_polyposis_syndrome_with_age-related_penetrance._Cowden_syndrome_is_characterized_by_hamartomatous_lesions_affecting_derivatives_of_ectodermal,_mesodermal_and_endodermal_layers,_macrocephaly,_facial_trichilemmomas_(benign_tumors_of_the_hair_follicle_infundibulum),_acral_keratoses,_papillomatous_papules,_and_elevate…	TISSUE_SPECIFICITY:_Expressed_at_a_relatively_high_level_in_all_adult_tissues,_including_heart,_brain,_placenta,_lung,_liver,_muscle,_kidney_and_pancreas._{ECO:0000269|PubMed:9090379}.\x3b_	.	.	0.21037	0.94603	-0.229483771	36.86010852	3.61036	0.13188	rs876659443	233842	Inborn_genetic_diseases|PTEN_hamartoma_tumor_syndrome|not_provided	MeSH:D030342,MedGen:C0950123|MedGen:C1959582,OMIM:601728,Orphanet:ORPHA306498|MedGen:CN517202	criteria_provided,_conflicting_interpretations	Conflicting_interpretations_of_pathogenicity	0.002	0.721	D	0.000	0.843	D	1	0.810	D	2.26	0.646	M	-5.03	0.986	D	-3.88	0.727	D	1.086
10	89624270	89624270	G	A	exonic	PTEN	.	nonsynonymous_SNV	PTEN:NM_000314:exon1:c.G44A:p.R15K,PTEN:NM_001304717:exon2:c.G563A:p.R188K	0.975506865848027	0.0244877796497562	5.35450221699976e-06	phosphatase_and_tensin_homolog	FUNCTION:_Tumor_suppressor._Acts_as_a_dual-specificity_protein_phosphatase,_dephosphorylating_tyrosine-,_serine-_and_threonine-_phosphorylated_proteins._Also_acts_as_a_lipid_phosphatase,_removing_the_phosphate_in_the_D3_position_of_the_inositol_ring_from_phosphatidylinositol_3,4,5-trisphosphate,_phosphatidylinositol_3,4-diphosphate,_phosphatidylinositol_3-_phosphate_and_inositol_1,3,4,5-tetrakisp…	DISEASE:_Cowden_syndrome_1_(CWS1)_[MIM:158350]:_An_autosomal_dominant_hamartomatous_polyposis_syndrome_with_age-related_penetrance._Cowden_syndrome_is_characterized_by_hamartomatous_lesions_affecting_derivatives_of_ectodermal,_mesodermal_and_endodermal_layers,_macrocephaly,_facial_trichilemmomas_(benign_tumors_of_the_hair_follicle_infundibulum),_acral_keratoses,_papillomatous_papules,_and_elevate…	TISSUE_SPECIFICITY:_Expressed_at_a_relatively_high_level_in_all_adult_tissues,_including_heart,_brain,_placenta,_lung,_liver,_muscle,_kidney_and_pancreas._{ECO:0000269|PubMed:9090379}.\x3b_	.	.	0.21037	0.94603	-0.229483771	36.86010852	3.61036	0.13188	rs398123324	397912	PTEN_hamartoma_tumor_syndrome|not_provided	MedGen:C1959582,OMIM:601728,Orphanet:ORPHA306498|MedGen:CN517202	criteria_provided,_conflicting_interpretations	Conflicting_interpretations_of_pathogenicity	0.0	0.912	D	0.000	0.629	D	1	0.810	D	3.44	0.923	M	-3.81	0.957	D	-2.48	0.540	N	0.744
10	73464800	73464800	G	A	exonic	CDH23	.	nonsynonymous_SNV	CDH23:NM_001171930:exon24:c.G2866A:p.E956K,CDH23:NM_001171931:exon24:c.G2866A:p.E956K,CDH23:NM_022124:exon24:c.G2866A:p.E956K	0.0506929591139338	0.949268622794338	3.84180917276542e-05	cadherin-related_23	FUNCTION:_Cadherins_are_calcium-dependent_cell_adhesion_proteins._They_preferentially_interact_with_themselves_in_a_homophilic_manner_in_connecting_cells._CDH23_is_required_for_establishing_and/or_maintaining_the_proper_organization_of_the_stereocilia_bundle_of_hair_cells_in_the_cochlea_and_the_vestibule_during_late_embryonic/early_postnatal_development._It_is_part_of_the_functional_network_forme…	DISEASE:_Usher_syndrome_1D_(USH1D)_[MIM:601067]:_USH_is_a_genetically_heterogeneous_condition_characterized_by_the_association_of_retinitis_pigmentosa_with_sensorineural_deafness._Age_at_onset_and_differences_in_auditory_and_vestibular_function_distinguish_Usher_syndrome_type_1_(USH1),_Usher_syndrome_type_2_(USH2)_and_Usher_syndrome_type_3_(USH3)._USH1_is_characterized_by_profound_congenital_sens…	TISSUE_SPECIFICITY:_Particularly_strong_expression_in_the_retina._Found_also_in_the_cochlea.\x3b_	medulla_oblongata\x3bovary\x3bsalivary_gland\x3bintestine\x3bcolon\x3bfovea_centralis\x3bchoroid\x3bskin\x3bbone_marrow\x3bretina\x3bprostate\x3boptic_nerve\x3bbone\x3btestis\x3bbrain\x3bbladder\x3bunclassifiable_(Anatomical_System)\x3bcartilage\x3bpharynx\x3bblood\x3blens\x3bbreast\x3bpancreas\x3blung\x3bmacula_lutea\x3bvisual_apparatus\x3bliver\x3bspleen\x3bkidney\x3bstomach\x3b	dorsal_root_ganglion\x3bsuperior_cervical_ganglion\x3bsubthalamic_nucleus\x3btestis_-_interstitial\x3bglobus_pallidus\x3bciliary_ganglion\x3bpons\x3batrioventricular_node\x3btrigeminal_ganglion\x3bcerebellum\x3b	0.32126	0.20307	-1.837761842	2.05826846	23222.44281	31.45196	rs756147087	437859	Deafness,_autosomal_recessive_12|not_provided	MedGen:C1832394,OMIM:601386|MedGen:CN517202	criteria_provided,_single_submitter	Pathogenic	.	.	.	0.000	0.629	D	1	0.810	D	4.075	0.972	H	.	.	.	.	.	.	0.196
7	140501333	140501333	A	G	exonic	BRAF	.	nonsynonymous_SNV	BRAF:NM_004333:exon6:c.T739C:p.F247L	0.999978196041997	2.18039579639691e-05	3.88216441101404e-14	B-Raf_proto-oncogene,_serine/threonine_kinase	FUNCTION:_Protein_kinase_involved_in_the_transduction_of_mitogenic_signals_from_the_cell_membrane_to_the_nucleus._May_play_a_role_in_the_postsynaptic_responses_of_hippocampal_neuron._Phosphorylates_MAP2K1,_and_thereby_contributes_to_the_MAP_kinase_signal_transduction_pathway._{ECO:0000269|PubMed:21441910}.\x3b_	DISEASE:_Note\x3dDefects_in_BRAF_are_found_in_a_wide_range_of_cancers._{ECO:0000269|PubMed:18974108}.\x3b_DISEASE:_Colorectal_cancer_(CRC)_[MIM:114500]:_A_complex_disease_characterized_by_malignant_lesions_arising_from_the_inner_wall_of_the_large_intestine_(the_colon)_and_the_rectum._Genetic_alterations_are_often_associated_with_progression_from_premalignant_lesion_(adenoma)_to_invasive_adenocarc…	TISSUE_SPECIFICITY:_Brain_and_testis.\x3b_	unclassifiable_(Anatomical_System)\x3bamygdala\x3bislets_of_Langerhans\x3bwhole_body\x3blung\x3bfrontal_lobe\x3bplacenta\x3bthyroid\x3bliver\x3btestis\x3bhead_and_neck\x3bspleen\x3bgerminal_center\x3bbrain\x3bstomach\x3b	dorsal_root_ganglion\x3bsuperior_cervical_ganglion\x3btestis\x3bciliary_ganglion\x3batrioventricular_node\x3bpons\x3btrigeminal_ganglion\x3b	0.95401	.	-0.60427181	17.74593064	63.2093	1.62731	rs397516903	179102	not_provided	MedGen:CN517202	criteria_provided,_single_submitter	Pathogenic	0.002	0.721	D	0.000	0.843	D	1	0.810	D	3.36	0.914	M	-3.26	0.936	D	-4.06	0.745	D	0.856
7	140501331	140501331	A	C	exonic	BRAF	.	nonsynonymous_SNV	BRAF:NM_004333:exon6:c.T741G:p.F247L	0.999978196041997	2.18039579639691e-05	3.88216441101404e-14	B-Raf_proto-oncogene,_serine/threonine_kinase	FUNCTION:_Protein_kinase_involved_in_the_transduction_of_mitogenic_signals_from_the_cell_membrane_to_the_nucleus._May_play_a_role_in_the_postsynaptic_responses_of_hippocampal_neuron._Phosphorylates_MAP2K1,_and_thereby_contributes_to_the_MAP_kinase_signal_transduction_pathway._{ECO:0000269|PubMed:21441910}.\x3b_	DISEASE:_Note\x3dDefects_in_BRAF_are_found_in_a_wide_range_of_cancers._{ECO:0000269|PubMed:18974108}.\x3b_DISEASE:_Colorectal_cancer_(CRC)_[MIM:114500]:_A_complex_disease_characterized_by_malignant_lesions_arising_from_the_inner_wall_of_the_large_intestine_(the_colon)_and_the_rectum._Genetic_alterations_are_often_associated_with_progression_from_premalignant_lesion_(adenoma)_to_invasive_adenocarc…	TISSUE_SPECIFICITY:_Brain_and_testis.\x3b_	unclassifiable_(Anatomical_System)\x3bamygdala\x3bislets_of_Langerhans\x3bwhole_body\x3blung\x3bfrontal_lobe\x3bplacenta\x3bthyroid\x3bliver\x3btestis\x3bhead_and_neck\x3bspleen\x3bgerminal_center\x3bbrain\x3bstomach\x3b	dorsal_root_ganglion\x3bsuperior_cervical_ganglion\x3btestis\x3bciliary_ganglion\x3batrioventricular_node\x3bpons\x3btrigeminal_ganglion\x3b	0.95401	.	-0.60427181	17.74593064	63.2093	1.62731	rs397509343	70449	not_provided	MedGen:CN517202	criteria_provided,_single_submitter	Pathogenic	0.002	0.721	D	0.000	0.843	D	1.000	0.588	D	3.36	0.914	M	-3.26	0.936	D	-4.06	0.745	D	0.504
6	76558195	76558195	C	T	exonic	MYO6	.	nonsynonymous_SNV	MYO6:NM_001300899:exon11:c.C1025T:p.A342V,MYO6:NM_004999:exon11:c.C1025T:p.A342V	0.0177883990936548	0.982211600378647	5.27698444208756e-10	myosin_VI	FUNCTION:_Myosins_are_actin-based_motor_molecules_with_ATPase_activity._Unconventional_myosins_serve_in_intracellular_movements._Myosin_6_is_a_reverse-direction_motor_protein_that_moves_towards_the_minus-end_of_actin_filaments._Has_slow_rate_of_actin-activated_ADP_release_due_to_weak_ATP_binding._Functions_in_a_variety_of_intracellular_processes_such_as_vesicular_membrane_trafficking_and_cell_mig…	DISEASE:_Deafness,_autosomal_dominant,_22_(DFNA22)_[MIM:606346]:_A_form_of_non-syndromic_sensorineural_hearing_loss._Sensorineural_deafness_results_from_damage_to_the_neural_receptors_of_the_inner_ear,_the_nerve_pathways_to_the_brain,_or_the_area_of_the_brain_that_receives_sound_information._DFNA22_is_progressive_and_postlingual,_with_onset_during_childhood._By_the_age_of_approximately_50_years,_…	TISSUE_SPECIFICITY:_Expressed_in_most_tissues_examined_including_heart,_brain,_placenta,_pancreas,_spleen,_thymus,_prostate,_testis,_ovary,_small_intestine_and_colon._Highest_levels_in_brain,_pancreas,_testis_and_small_intestine._Also_expressed_in_fetal_brain_and_cochlea._Isoform_1_and_isoform_2,_containing_the_small_insert,_and_isoform_4,_containing_neither_insert,_are_expressed_in_unpolarized_e…	.	.	0.26137	0.31948	-0.369255208	28.25548478	419.15519	4.27823	rs145564837	54298	not_specified|Nonsyndromic_Hearing_Loss,_Dominant|Nonsyndromic_Hearing_Loss,_Recessive|not_provided	MedGen:CN169374|MedGen:CN239435|MedGen:CN239439|MedGen:CN517202	criteria_provided,_conflicting_interpretations	Conflicting_interpretations_of_pathogenicity	0.001	0.784	D	0.000	0.843	D	1	0.810	D	3.54	0.933	H	-3.19	0.932	D	-3.8	0.717	D	1.064
1	216498754	216498754	T	G	exonic	USH2A	.	nonsynonymous_SNV	USH2A:NM_007123:exon6:c.A1036C:p.N346H,USH2A:NM_206933:exon6:c.A1036C:p.N346H	3.68100336207458e-43	0.999989235571568	1.07644284322941e-05	Usher_syndrome_2A_(autosomal_recessive,_mild)	FUNCTION:_Involved_in_hearing_and_vision.\x3b_	DISEASE:_Usher_syndrome_2A_(USH2A)_[MIM:276901]:_USH_is_a_genetically_heterogeneous_condition_characterized_by_the_association_of_retinitis_pigmentosa_with_sensorineural_deafness._Age_at_onset_and_differences_in_auditory_and_vestibular_function_distinguish_Usher_syndrome_type_1_(USH1),_Usher_syndrome_type_2_(USH2)_and_Usher_syndrome_type_3_(USH3)._USH2_is_characterized_by_congenital_mild_hearing_…	TISSUE_SPECIFICITY:_Present_in_the_basement_membrane_of_many,_but_not_all_tissues._Expressed_in_retina,_cochlea,_small_and_large_intestine,_pancreas,_bladder,_prostate,_esophagus,_trachea,_thymus,_salivary_glands,_placenta,_ovary,_fallopian_tube,_uterus_and_testis._Absent_in_many_other_tissues_such_as_heart,_lung,_liver,_kidney_and_brain._In_the_retina,_it_is_present_in_the_basement_membranes_in_…	unclassifiable_(Anatomical_System)\x3bliver\x3btestis\x3bretina\x3b	dorsal_root_ganglion\x3bsuperior_cervical_ganglion\x3badrenal_gland\x3btemporal_lobe\x3bciliary_ganglion\x3batrioventricular_node\x3btrigeminal_ganglion\x3bskin\x3bskeletal_muscle\x3bcerebellum\x3b	0.15836	.	4.179636958	99.70511913	6401.91635	16.71188	rs369522997	57509	Usher_syndrome,_type_2A|Retinitis_pigmentosa_39	MedGen:C1848634,OMIM:276901|MedGen:C3151138,OMIM:613809	criteria_provided,_multiple_submitters,_no_conflicts	Pathogenic/Likely_pathogenic	0.0	0.912	D	0.000	0.466	D	1	0.810	D	3.2	0.893	M	-1.37	0.802	T	-2.98	0.672	D	0.490
10	89711927	89711927	T	C	exonic	PTEN	.	nonsynonymous_SNV	PTEN:NM_000314:exon6:c.T545C:p.L182S,PTEN:NM_001304717:exon7:c.T1064C:p.L355S	0.975506865848027	0.0244877796497562	5.35450221699976e-06	phosphatase_and_tensin_homolog	FUNCTION:_Tumor_suppressor._Acts_as_a_dual-specificity_protein_phosphatase,_dephosphorylating_tyrosine-,_serine-_and_threonine-_phosphorylated_proteins._Also_acts_as_a_lipid_phosphatase,_removing_the_phosphate_in_the_D3_position_of_the_inositol_ring_from_phosphatidylinositol_3,4,5-trisphosphate,_phosphatidylinositol_3,4-diphosphate,_phosphatidylinositol_3-_phosphate_and_inositol_1,3,4,5-tetrakisp…	DISEASE:_Cowden_syndrome_1_(CWS1)_[MIM:158350]:_An_autosomal_dominant_hamartomatous_polyposis_syndrome_with_age-related_penetrance._Cowden_syndrome_is_characterized_by_hamartomatous_lesions_affecting_derivatives_of_ectodermal,_mesodermal_and_endodermal_layers,_macrocephaly,_facial_trichilemmomas_(benign_tumors_of_the_hair_follicle_infundibulum),_acral_keratoses,_papillomatous_papules,_and_elevate…	TISSUE_SPECIFICITY:_Expressed_at_a_relatively_high_level_in_all_adult_tissues,_including_heart,_brain,_placenta,_lung,_liver,_muscle,_kidney_and_pancreas._{ECO:0000269|PubMed:9090379}.\x3b_	.	.	0.21037	0.94603	-0.229483771	36.86010852	3.61036	0.13188	rs794729664	185731	Macrocephaly/autism_syndrome	MedGen:C1854416,OMIM:605309,Orphanet:ORPHA210548	no_assertion_criteria_provided	Pathogenic	0.002	0.721	D	0.000	0.843	D	1	0.810	D	3.03	0.867	M	-5.31	0.990	D	-4.0	0.740	D	1.089
10	89717715	89717715	T	C	exonic	PTEN	.	nonsynonymous_SNV	PTEN:NM_000314:exon7:c.T740C:p.L247S,PTEN:NM_001304718:exon7:c.T149C:p.L50S,PTEN:NM_001304717:exon8:c.T1259C:p.L420S	0.975506865848027	0.0244877796497562	5.35450221699976e-06	phosphatase_and_tensin_homolog	FUNCTION:_Tumor_suppressor._Acts_as_a_dual-specificity_protein_phosphatase,_dephosphorylating_tyrosine-,_serine-_and_threonine-_phosphorylated_proteins._Also_acts_as_a_lipid_phosphatase,_removing_the_phosphate_in_the_D3_position_of_the_inositol_ring_from_phosphatidylinositol_3,4,5-trisphosphate,_phosphatidylinositol_3,4-diphosphate,_phosphatidylinositol_3-_phosphate_and_inositol_1,3,4,5-tetrakisp…	DISEASE:_Cowden_syndrome_1_(CWS1)_[MIM:158350]:_An_autosomal_dominant_hamartomatous_polyposis_syndrome_with_age-related_penetrance._Cowden_syndrome_is_characterized_by_hamartomatous_lesions_affecting_derivatives_of_ectodermal,_mesodermal_and_endodermal_layers,_macrocephaly,_facial_trichilemmomas_(benign_tumors_of_the_hair_follicle_infundibulum),_acral_keratoses,_papillomatous_papules,_and_elevate…	TISSUE_SPECIFICITY:_Expressed_at_a_relatively_high_level_in_all_adult_tissues,_including_heart,_brain,_placenta,_lung,_liver,_muscle,_kidney_and_pancreas._{ECO:0000269|PubMed:9090379}.\x3b_	.	.	0.21037	0.94603	-0.229483771	36.86010852	3.61036	0.13188	rs1057519368	224868	Macrocephaly/autism_syndrome	MedGen:C1854416,OMIM:605309,Orphanet:ORPHA210548	no_assertion_criteria_provided	Pathogenic	0.002	0.721	D	0.000	0.843	D	1	0.810	D	2.945	0.851	M	-2.17	0.866	D	-4.12	0.750	D	0.692
10	89717730	89717730	A	G	exonic	PTEN	.	nonsynonymous_SNV	PTEN:NM_000314:exon7:c.A755G:p.D252G,PTEN:NM_001304718:exon7:c.A164G:p.D55G,PTEN:NM_001304717:exon8:c.A1274G:p.D425G	0.975506865848027	0.0244877796497562	5.35450221699976e-06	phosphatase_and_tensin_homolog	FUNCTION:_Tumor_suppressor._Acts_as_a_dual-specificity_protein_phosphatase,_dephosphorylating_tyrosine-,_serine-_and_threonine-_phosphorylated_proteins._Also_acts_as_a_lipid_phosphatase,_removing_the_phosphate_in_the_D3_position_of_the_inositol_ring_from_phosphatidylinositol_3,4,5-trisphosphate,_phosphatidylinositol_3,4-diphosphate,_phosphatidylinositol_3-_phosphate_and_inositol_1,3,4,5-tetrakisp…	DISEASE:_Cowden_syndrome_1_(CWS1)_[MIM:158350]:_An_autosomal_dominant_hamartomatous_polyposis_syndrome_with_age-related_penetrance._Cowden_syndrome_is_characterized_by_hamartomatous_lesions_affecting_derivatives_of_ectodermal,_mesodermal_and_endodermal_layers,_macrocephaly,_facial_trichilemmomas_(benign_tumors_of_the_hair_follicle_infundibulum),_acral_keratoses,_papillomatous_papules,_and_elevate…	TISSUE_SPECIFICITY:_Expressed_at_a_relatively_high_level_in_all_adult_tissues,_including_heart,_brain,_placenta,_lung,_liver,_muscle,_kidney_and_pancreas._{ECO:0000269|PubMed:9090379}.\x3b_	.	.	0.21037	0.94603	-0.229483771	36.86010852	3.61036	0.13188	rs121909239	22888	Macrocephaly/autism_syndrome	MedGen:C1854416,OMIM:605309,Orphanet:ORPHA210548	no_assertion_criteria_provided	Pathogenic	0.0	0.912	D	0.000	0.843	D	1	0.810	A	3.265	0.902	M	-5.57	0.992	D	-6.49	0.915	D	1.079
12	103237484	103237484	G	A	exonic	PAH	.	nonsynonymous_SNV	PAH:NM_000277:exon11:c.C1139T:p.T380M	1.19519744629961e-10	0.307448665079143	0.692551334801337	phenylalanine_hydroxylase	.	DISEASE:_Phenylketonuria_(PKU)_[MIM:261600]:_Autosomal_recessive_inborn_error_of_phenylalanine_metabolism,_due_to_severe_phenylalanine_hydroxylase_deficiency._It_is_characterized_by_blood_concentrations_of_phenylalanine_persistently_above_1200_mumol_(normal_concentration_100_mumol)_which_usually_causes_mental_retardation_(unless_low_phenylalanine_diet_is_introduced_early_in_life)._They_tend_to_ha…	.	unclassifiable_(Anatomical_System)\x3blung\x3bwhole_body\x3bislets_of_Langerhans\x3bliver\x3btestis\x3bspleen\x3bkidney\x3bmammary_gland\x3bgall_bladder\x3b	superior_cervical_ganglion\x3bfetal_liver\x3bliver\x3bciliary_ganglion\x3bkidney\x3b	0.13031	0.85678	-0.709045403	14.673272	115.70583	2.33963	rs62642937	15667	Hyperphenylalaninemia,_non-pku|Phenylketonuria|not_provided	Human_Phenotype_Ontology:HP:0004923,MedGen:C0751435|MedGen:C0031485,OMIM:261600,Orphanet:ORPHA716,SNOMED_CT:154735006|MedGen:CN517202	criteria_provided,_multiple_submitters,_no_conflicts	Pathogenic/Likely_pathogenic	0.001	0.784	D	0.000	0.843	D	1	0.810	A	4.35	0.985	H	-6.25	0.996	D	-5.78	0.880	D	0.961
12	103246639	103246639	T	G	exonic	PAH	.	nonsynonymous_SNV	PAH:NM_000277:exon7:c.A796C:p.T266P	1.19519744629961e-10	0.307448665079143	0.692551334801337	phenylalanine_hydroxylase	.	DISEASE:_Phenylketonuria_(PKU)_[MIM:261600]:_Autosomal_recessive_inborn_error_of_phenylalanine_metabolism,_due_to_severe_phenylalanine_hydroxylase_deficiency._It_is_characterized_by_blood_concentrations_of_phenylalanine_persistently_above_1200_mumol_(normal_concentration_100_mumol)_which_usually_causes_mental_retardation_(unless_low_phenylalanine_diet_is_introduced_early_in_life)._They_tend_to_ha…	.	unclassifiable_(Anatomical_System)\x3blung\x3bwhole_body\x3bislets_of_Langerhans\x3bliver\x3btestis\x3bspleen\x3bkidney\x3bmammary_gland\x3bgall_bladder\x3b	superior_cervical_ganglion\x3bfetal_liver\x3bliver\x3bciliary_ganglion\x3bkidney\x3b	0.13031	0.85678	-0.709045403	14.673272	115.70583	2.33963	rs62508752	125880	Phenylketonuria	MedGen:C0031485,OMIM:261600,Orphanet:ORPHA716,SNOMED_CT:154735006	no_assertion_criteria_provided	Likely_pathogenic	0.0	0.912	D	0.000	0.843	D	1	0.810	D	4.6	0.993	H	-6.59	0.997	D	-5.75	0.877	D	0.932
12	103246635	103246635	T	A	exonic	PAH	.	nonsynonymous_SNV	PAH:NM_000277:exon7:c.A800T:p.Q267L	1.19519744629961e-10	0.307448665079143	0.692551334801337	phenylalanine_hydroxylase	.	DISEASE:_Phenylketonuria_(PKU)_[MIM:261600]:_Autosomal_recessive_inborn_error_of_phenylalanine_metabolism,_due_to_severe_phenylalanine_hydroxylase_deficiency._It_is_characterized_by_blood_concentrations_of_phenylalanine_persistently_above_1200_mumol_(normal_concentration_100_mumol)_which_usually_causes_mental_retardation_(unless_low_phenylalanine_diet_is_introduced_early_in_life)._They_tend_to_ha…	.	unclassifiable_(Anatomical_System)\x3blung\x3bwhole_body\x3bislets_of_Langerhans\x3bliver\x3btestis\x3bspleen\x3bkidney\x3bmammary_gland\x3bgall_bladder\x3b	superior_cervical_ganglion\x3bfetal_liver\x3bliver\x3bciliary_ganglion\x3bkidney\x3b	0.13031	0.85678	-0.709045403	14.673272	115.70583	2.33963	rs778154939	227028	Phenylketonuria	MedGen:C0031485,OMIM:261600,Orphanet:ORPHA716,SNOMED_CT:154735006	no_assertion_criteria_provided	Likely_pathogenic	0.0	0.912	D	0.000	0.843	D	1	0.810	D	3.925	0.964	H	-6.52	0.997	D	-6.71	0.925	D	0.973
12	103246630	103246630	T	G	exonic	PAH	.	nonsynonymous_SNV	PAH:NM_000277:exon7:c.A805C:p.I269L	1.19519744629961e-10	0.307448665079143	0.692551334801337	phenylalanine_hydroxylase	.	DISEASE:_Phenylketonuria_(PKU)_[MIM:261600]:_Autosomal_recessive_inborn_error_of_phenylalanine_metabolism,_due_to_severe_phenylalanine_hydroxylase_deficiency._It_is_characterized_by_blood_concentrations_of_phenylalanine_persistently_above_1200_mumol_(normal_concentration_100_mumol)_which_usually_causes_mental_retardation_(unless_low_phenylalanine_diet_is_introduced_early_in_life)._They_tend_to_ha…	.	unclassifiable_(Anatomical_System)\x3blung\x3bwhole_body\x3bislets_of_Langerhans\x3bliver\x3btestis\x3bspleen\x3bkidney\x3bmammary_gland\x3bgall_bladder\x3b	superior_cervical_ganglion\x3bfetal_liver\x3bliver\x3bciliary_ganglion\x3bkidney\x3b	0.13031	0.85678	-0.709045403	14.673272	115.70583	2.33963	rs62508692	108578	Phenylketonuria|not_provided	MedGen:C0031485,OMIM:261600,Orphanet:ORPHA716,SNOMED_CT:154735006|MedGen:CN517202	criteria_provided,_single_submitter	Pathogenic	0.039	0.424	D	0.000	0.843	D	1	0.810	D	2.24	0.636	M	-6.33	0.997	D	-1.65	0.395	N	0.988
12	103246623	103246623	T	A	exonic	PAH	.	nonsynonymous_SNV	PAH:NM_000277:exon7:c.A812T:p.H271L	1.19519744629961e-10	0.307448665079143	0.692551334801337	phenylalanine_hydroxylase	.	DISEASE:_Phenylketonuria_(PKU)_[MIM:261600]:_Autosomal_recessive_inborn_error_of_phenylalanine_metabolism,_due_to_severe_phenylalanine_hydroxylase_deficiency._It_is_characterized_by_blood_concentrations_of_phenylalanine_persistently_above_1200_mumol_(normal_concentration_100_mumol)_which_usually_causes_mental_retardation_(unless_low_phenylalanine_diet_is_introduced_early_in_life)._They_tend_to_ha…	.	unclassifiable_(Anatomical_System)\x3blung\x3bwhole_body\x3bislets_of_Langerhans\x3bliver\x3btestis\x3bspleen\x3bkidney\x3bmammary_gland\x3bgall_bladder\x3b	superior_cervical_ganglion\x3bfetal_liver\x3bliver\x3bciliary_ganglion\x3bkidney\x3b	0.13031	0.85678	-0.709045403	14.673272	115.70583	2.33963	rs199475692	125881	Phenylketonuria	MedGen:C0031485,OMIM:261600,Orphanet:ORPHA716,SNOMED_CT:154735006	no_assertion_criteria_provided	Likely_pathogenic	0.0	0.912	D	0.000	0.843	D	1	0.810	D	4.45	0.988	H	-6.59	0.997	D	-10.54	0.991	D	0.939
12	103246617	103246617	G	A	exonic	PAH	.	nonsynonymous_SNV	PAH:NM_000277:exon7:c.C818T:p.S273F	1.19519744629961e-10	0.307448665079143	0.692551334801337	phenylalanine_hydroxylase	.	DISEASE:_Phenylketonuria_(PKU)_[MIM:261600]:_Autosomal_recessive_inborn_error_of_phenylalanine_metabolism,_due_to_severe_phenylalanine_hydroxylase_deficiency._It_is_characterized_by_blood_concentrations_of_phenylalanine_persistently_above_1200_mumol_(normal_concentration_100_mumol)_which_usually_causes_mental_retardation_(unless_low_phenylalanine_diet_is_introduced_early_in_life)._They_tend_to_ha…	.	unclassifiable_(Anatomical_System)\x3blung\x3bwhole_body\x3bislets_of_Langerhans\x3bliver\x3btestis\x3bspleen\x3bkidney\x3bmammary_gland\x3bgall_bladder\x3b	superior_cervical_ganglion\x3bfetal_liver\x3bliver\x3bciliary_ganglion\x3bkidney\x3b	0.13031	0.85678	-0.709045403	14.673272	115.70583	2.33963	rs62514953	15637	Phenylketonuria|not_provided	MedGen:C0031485,OMIM:261600,Orphanet:ORPHA716,SNOMED_CT:154735006|MedGen:CN517202	no_assertion_criteria_provided	Pathogenic	0.0	0.912	D	0.000	0.843	D	1	0.810	A	3.94	0.965	H	-6.23	0.996	D	-5.57	0.863	D	1.000
12	103246606	103246606	A	C	exonic	PAH	.	nonsynonymous_SNV	PAH:NM_000277:exon7:c.T829G:p.Y277D	1.19519744629961e-10	0.307448665079143	0.692551334801337	phenylalanine_hydroxylase	.	DISEASE:_Phenylketonuria_(PKU)_[MIM:261600]:_Autosomal_recessive_inborn_error_of_phenylalanine_metabolism,_due_to_severe_phenylalanine_hydroxylase_deficiency._It_is_characterized_by_blood_concentrations_of_phenylalanine_persistently_above_1200_mumol_(normal_concentration_100_mumol)_which_usually_causes_mental_retardation_(unless_low_phenylalanine_diet_is_introduced_early_in_life)._They_tend_to_ha…	.	unclassifiable_(Anatomical_System)\x3blung\x3bwhole_body\x3bislets_of_Langerhans\x3bliver\x3btestis\x3bspleen\x3bkidney\x3bmammary_gland\x3bgall_bladder\x3b	superior_cervical_ganglion\x3bfetal_liver\x3bliver\x3bciliary_ganglion\x3bkidney\x3b	0.13031	0.85678	-0.709045403	14.673272	115.70583	2.33963	rs78655458	15642	Phenylketonuria|not_provided	MedGen:C0031485,OMIM:261600,Orphanet:ORPHA716,SNOMED_CT:154735006|MedGen:CN517202	criteria_provided,_multiple_submitters,_no_conflicts	Pathogenic	0.005	0.632	D	0.000	0.629	D	1	0.810	A	4.785	0.996	H	-6.94	0.998	D	-9.58	0.985	D	0.947
12	103246593	103246593	G	A	exonic	PAH	.	nonsynonymous_SNV	PAH:NM_000277:exon7:c.C842T:p.P281L	1.19519744629961e-10	0.307448665079143	0.692551334801337	phenylalanine_hydroxylase	.	DISEASE:_Phenylketonuria_(PKU)_[MIM:261600]:_Autosomal_recessive_inborn_error_of_phenylalanine_metabolism,_due_to_severe_phenylalanine_hydroxylase_deficiency._It_is_characterized_by_blood_concentrations_of_phenylalanine_persistently_above_1200_mumol_(normal_concentration_100_mumol)_which_usually_causes_mental_retardation_(unless_low_phenylalanine_diet_is_introduced_early_in_life)._They_tend_to_ha…	.	unclassifiable_(Anatomical_System)\x3blung\x3bwhole_body\x3bislets_of_Langerhans\x3bliver\x3btestis\x3bspleen\x3bkidney\x3bmammary_gland\x3bgall_bladder\x3b	superior_cervical_ganglion\x3bfetal_liver\x3bliver\x3bciliary_ganglion\x3bkidney\x3b	0.13031	0.85678	-0.709045403	14.673272	115.70583	2.33963	rs5030851	15628	Phenylketonuria|not_provided	MedGen:C0031485,OMIM:261600,Orphanet:ORPHA716,SNOMED_CT:154735006|MedGen:CN517202	criteria_provided,_multiple_submitters,_no_conflicts	Pathogenic	0.0	0.912	D	0.000	0.843	D	1	0.810	A	4.86	0.997	H	-7.9	0.999	D	-9.59	0.985	D	0.910
12	103245490	103245490	T	C	exonic	PAH	.	nonsynonymous_SNV	PAH:NM_000277:exon8:c.A887G:p.D296G	1.19519744629961e-10	0.307448665079143	0.692551334801337	phenylalanine_hydroxylase	.	DISEASE:_Phenylketonuria_(PKU)_[MIM:261600]:_Autosomal_recessive_inborn_error_of_phenylalanine_metabolism,_due_to_severe_phenylalanine_hydroxylase_deficiency._It_is_characterized_by_blood_concentrations_of_phenylalanine_persistently_above_1200_mumol_(normal_concentration_100_mumol)_which_usually_causes_mental_retardation_(unless_low_phenylalanine_diet_is_introduced_early_in_life)._They_tend_to_ha…	.	unclassifiable_(Anatomical_System)\x3blung\x3bwhole_body\x3bislets_of_Langerhans\x3bliver\x3btestis\x3bspleen\x3bkidney\x3bmammary_gland\x3bgall_bladder\x3b	superior_cervical_ganglion\x3bfetal_liver\x3bliver\x3bciliary_ganglion\x3bkidney\x3b	0.13031	0.85678	-0.709045403	14.673272	115.70583	2.33963	rs281865446	125885	Phenylketonuria	MedGen:C0031485,OMIM:261600,Orphanet:ORPHA716,SNOMED_CT:154735006	no_assertion_criteria_provided	Likely_pathogenic	0.001	0.784	D	0.000	0.843	N	1	0.810	D	4.04	0.971	H	-6.47	0.997	D	-6.04	0.897	D	0.946
12	103245487	103245487	C	T	exonic	PAH	.	nonsynonymous_SNV	PAH:NM_000277:exon8:c.G890A:p.R297H	1.19519744629961e-10	0.307448665079143	0.692551334801337	phenylalanine_hydroxylase	.	DISEASE:_Phenylketonuria_(PKU)_[MIM:261600]:_Autosomal_recessive_inborn_error_of_phenylalanine_metabolism,_due_to_severe_phenylalanine_hydroxylase_deficiency._It_is_characterized_by_blood_concentrations_of_phenylalanine_persistently_above_1200_mumol_(normal_concentration_100_mumol)_which_usually_causes_mental_retardation_(unless_low_phenylalanine_diet_is_introduced_early_in_life)._They_tend_to_ha…	.	unclassifiable_(Anatomical_System)\x3blung\x3bwhole_body\x3bislets_of_Langerhans\x3bliver\x3btestis\x3bspleen\x3bkidney\x3bmammary_gland\x3bgall_bladder\x3b	superior_cervical_ganglion\x3bfetal_liver\x3bliver\x3bciliary_ganglion\x3bkidney\x3b	0.13031	0.85678	-0.709045403	14.673272	115.70583	2.33963	rs62642939	98657	Hyperphenylalaninemia,_non-pku|Phenylketonuria|not_provided	Human_Phenotype_Ontology:HP:0004923,MedGen:C0751435|MedGen:C0031485,OMIM:261600,Orphanet:ORPHA716,SNOMED_CT:154735006|MedGen:CN517202	criteria_provided,_multiple_submitters,_no_conflicts	Pathogenic	0.011	0.599	D	0.000	0.460	D	0.968	0.386	D	1.585	0.400	L	-6.14	0.995	D	-0.51	0.160	N	1.091
12	103245482	103245482	A	G	exonic	PAH	.	nonsynonymous_SNV	PAH:NM_000277:exon8:c.T895C:p.F299L	1.19519744629961e-10	0.307448665079143	0.692551334801337	phenylalanine_hydroxylase	.	DISEASE:_Phenylketonuria_(PKU)_[MIM:261600]:_Autosomal_recessive_inborn_error_of_phenylalanine_metabolism,_due_to_severe_phenylalanine_hydroxylase_deficiency._It_is_characterized_by_blood_concentrations_of_phenylalanine_persistently_above_1200_mumol_(normal_concentration_100_mumol)_which_usually_causes_mental_retardation_(unless_low_phenylalanine_diet_is_introduced_early_in_life)._They_tend_to_ha…	.	unclassifiable_(Anatomical_System)\x3blung\x3bwhole_body\x3bislets_of_Langerhans\x3bliver\x3btestis\x3bspleen\x3bkidney\x3bmammary_gland\x3bgall_bladder\x3b	superior_cervical_ganglion\x3bfetal_liver\x3bliver\x3bciliary_ganglion\x3bkidney\x3b	0.13031	0.85678	-0.709045403	14.673272	115.70583	2.33963	rs796064504	204454	Phenylketonuria	MedGen:C0031485,OMIM:261600,Orphanet:ORPHA716,SNOMED_CT:154735006	no_assertion_criteria_provided	Likely_pathogenic	0.001	0.784	D	0.000	0.843	D	1	0.810	D	3.755	0.952	H	-6.9	0.998	D	-5.83	0.883	D	0.941
12	103240726	103240726	T	C	exonic	PAH	.	nonsynonymous_SNV	PAH:NM_000277:exon9:c.A916G:p.I306V	1.19519744629961e-10	0.307448665079143	0.692551334801337	phenylalanine_hydroxylase	.	DISEASE:_Phenylketonuria_(PKU)_[MIM:261600]:_Autosomal_recessive_inborn_error_of_phenylalanine_metabolism,_due_to_severe_phenylalanine_hydroxylase_deficiency._It_is_characterized_by_blood_concentrations_of_phenylalanine_persistently_above_1200_mumol_(normal_concentration_100_mumol)_which_usually_causes_mental_retardation_(unless_low_phenylalanine_diet_is_introduced_early_in_life)._They_tend_to_ha…	.	unclassifiable_(Anatomical_System)\x3blung\x3bwhole_body\x3bislets_of_Langerhans\x3bliver\x3btestis\x3bspleen\x3bkidney\x3bmammary_gland\x3bgall_bladder\x3b	superior_cervical_ganglion\x3bfetal_liver\x3bliver\x3bciliary_ganglion\x3bkidney\x3b	0.13031	0.85678	-0.709045403	14.673272	115.70583	2.33963	rs62642934	15657	Hyperphenylalaninemia,_non-pku|Phenylketonuria|not_provided	Human_Phenotype_Ontology:HP:0004923,MedGen:C0751435|MedGen:C0031485,OMIM:261600,Orphanet:ORPHA716,SNOMED_CT:154735006|MedGen:CN517202	criteria_provided,_multiple_submitters,_no_conflicts	Pathogenic/Likely_pathogenic	0.022	0.486	D	0.000	0.843	D	1	0.810	A	2.705	0.794	M	-6.43	0.997	D	-0.94	0.251	N	1.063
12	103240716	103240716	G	A	exonic	PAH	.	nonsynonymous_SNV	PAH:NM_000277:exon9:c.C926T:p.A309V	1.19519744629961e-10	0.307448665079143	0.692551334801337	phenylalanine_hydroxylase	.	DISEASE:_Phenylketonuria_(PKU)_[MIM:261600]:_Autosomal_recessive_inborn_error_of_phenylalanine_metabolism,_due_to_severe_phenylalanine_hydroxylase_deficiency._It_is_characterized_by_blood_concentrations_of_phenylalanine_persistently_above_1200_mumol_(normal_concentration_100_mumol)_which_usually_causes_mental_retardation_(unless_low_phenylalanine_diet_is_introduced_early_in_life)._They_tend_to_ha…	.	unclassifiable_(Anatomical_System)\x3blung\x3bwhole_body\x3bislets_of_Langerhans\x3bliver\x3btestis\x3bspleen\x3bkidney\x3bmammary_gland\x3bgall_bladder\x3b	superior_cervical_ganglion\x3bfetal_liver\x3bliver\x3bciliary_ganglion\x3bkidney\x3b	0.13031	0.85678	-0.709045403	14.673272	115.70583	2.33963	rs62642935	98660	Phenylketonuria|not_provided	MedGen:C0031485,OMIM:261600,Orphanet:ORPHA716,SNOMED_CT:154735006|MedGen:CN517202	criteria_provided,_multiple_submitters,_no_conflicts	Pathogenic/Likely_pathogenic	0.015	0.546	D	0.000	0.843	D	1	0.810	D	2.85	0.831	M	-6.66	0.998	D	-3.42	0.672	D	0.994
21	36259163	36259163	T	C	exonic	RUNX1	.	nonsynonymous_SNV	RUNX1:NM_001001890:exon1:c.A247G:p.K83E,RUNX1:NM_001122607:exon1:c.A247G:p.K83E,RUNX1:NM_001754:exon4:c.A328G:p.K110E	0.449323606506754	0.54937349793652	0.00130289555672611	runt_related_transcription_factor_1	FUNCTION:_CBF_binds_to_the_core_site,_5'-PYGPYGGT-3',_of_a_number_of_enhancers_and_promoters,_including_murine_leukemia_virus,_polyomavirus_enhancer,_T-cell_receptor_enhancers,_LCK,_IL-3_and_GM-CSF_promoters._The_alpha_subunit_binds_DNA_and_appears_to_have_a_role_in_the_development_of_normal_hematopoiesis._Isoform_AML-1L_interferes_with_the_transactivation_activity_of_RUNX1._Acts_synergistically_…	DISEASE:_Note\x3dA_chromosomal_aberration_involving_RUNX1/AML1_is_a_cause_of_M2_type_acute_myeloid_leukemia_(AML-M2)._Translocation_t(8\x3b21)(q22\x3bq22)_with_RUNX1T1.\x3b_DISEASE:_Note\x3dA_chromosomal_aberration_involving_RUNX1/AML1_is_a_cause_of_therapy-related_myelodysplastic_syndrome_(T-MDS)._Translocation_t(3\x3b21)(q26\x3bq22)_with_EAP_or_MECOM.\x3b_DISEASE:_Note\x3dA_chromosomal_aberrati…	TISSUE_SPECIFICITY:_Expressed_in_all_tissues_examined_except_brain_and_heart._Highest_levels_in_thymus,_bone_marrow_and_peripheral_blood.\x3b_	myocardium\x3bsmooth_muscle\x3bovary\x3bcolon\x3bparathyroid\x3bskin\x3bbone_marrow\x3buterus\x3bprostate\x3boptic_nerve\x3bwhole_body\x3bendometrium\x3bbone\x3biris\x3btestis\x3bgerminal_center\x3bbrain\x3bbladder\x3bunclassifiable_(Anatomical_System)\x3bcartilage\x3bheart\x3btongue\x3bislets_of_Langerhans\x3bpharynx\x3bblood\x3bskeletal_muscle\x3bbreast\x3bpancreas\x3blung\x3bepididymis\x3bnaso…	dorsal_root_ganglion\x3bsuperior_cervical_ganglion\x3bmedulla_oblongata\x3bcerebellum_peduncles\x3batrioventricular_node\x3bpons\x3bcaudate_nucleus\x3bskeletal_muscle\x3bbone_marrow\x3bfetal_liver\x3btestis_-_seminiferous_tubule\x3bglobus_pallidus\x3bciliary_ganglion\x3btrigeminal_ganglion\x3bcingulate_cortex\x3b	0.71814	0.72461	-0.227663163	37.11370606	85.67689	1.97553	rs121912498	29504	Familial_platelet_disorder_with_associated_myeloid_malignancy	MedGen:C1832388,OMIM:601399,Orphanet:ORPHA71290	no_assertion_criteria_provided	Pathogenic	0.005	0.632	D	0.000	0.843	D	1	0.810	A	2.82	0.824	M	-6.57	0.997	D	-3.01	0.704	D	0.986
12	103237461	103237461	C	T	exonic	PAH	.	nonsynonymous_SNV	PAH:NM_000277:exon11:c.G1162A:p.V388M	1.19519744629961e-10	0.307448665079143	0.692551334801337	phenylalanine_hydroxylase	.	DISEASE:_Phenylketonuria_(PKU)_[MIM:261600]:_Autosomal_recessive_inborn_error_of_phenylalanine_metabolism,_due_to_severe_phenylalanine_hydroxylase_deficiency._It_is_characterized_by_blood_concentrations_of_phenylalanine_persistently_above_1200_mumol_(normal_concentration_100_mumol)_which_usually_causes_mental_retardation_(unless_low_phenylalanine_diet_is_introduced_early_in_life)._They_tend_to_ha…	.	unclassifiable_(Anatomical_System)\x3blung\x3bwhole_body\x3bislets_of_Langerhans\x3bliver\x3btestis\x3bspleen\x3bkidney\x3bmammary_gland\x3bgall_bladder\x3b	superior_cervical_ganglion\x3bfetal_liver\x3bliver\x3bciliary_ganglion\x3bkidney\x3b	0.13031	0.85678	-0.709045403	14.673272	115.70583	2.33963	rs62516101	15658	Phenylketonuria|not_provided	MedGen:C0031485,OMIM:261600,Orphanet:ORPHA716,SNOMED_CT:154735006|MedGen:CN517202	criteria_provided,_multiple_submitters,_no_conflicts	Pathogenic	0.007	0.614	D	0.000	0.629	D	1	0.810	D	3.685	0.946	H	-6.68	0.998	D	-1.91	0.444	N	0.977
12	103234270	103234270	C	T	exonic	PAH	.	nonsynonymous_SNV	PAH:NM_000277:exon12:c.G1223A:p.R408Q	1.19519744629961e-10	0.307448665079143	0.692551334801337	phenylalanine_hydroxylase	.	DISEASE:_Phenylketonuria_(PKU)_[MIM:261600]:_Autosomal_recessive_inborn_error_of_phenylalanine_metabolism,_due_to_severe_phenylalanine_hydroxylase_deficiency._It_is_characterized_by_blood_concentrations_of_phenylalanine_persistently_above_1200_mumol_(normal_concentration_100_mumol)_which_usually_causes_mental_retardation_(unless_low_phenylalanine_diet_is_introduced_early_in_life)._They_tend_to_ha…	.	unclassifiable_(Anatomical_System)\x3blung\x3bwhole_body\x3bislets_of_Langerhans\x3bliver\x3btestis\x3bspleen\x3bkidney\x3bmammary_gland\x3bgall_bladder\x3b	superior_cervical_ganglion\x3bfetal_liver\x3bliver\x3bciliary_ganglion\x3bkidney\x3b	0.13031	0.85678	-0.709045403	14.673272	115.70583	2.33963	rs5030859	15651	Phenylketonuria|not_provided	MedGen:C0031485,OMIM:261600,Orphanet:ORPHA716,SNOMED_CT:154735006|MedGen:CN517202	criteria_provided,_multiple_submitters,_no_conflicts	Pathogenic	0.001	0.784	D	0.000	0.629	D	1.000	0.588	A	3.8	0.955	H	-6.71	0.998	D	-3.14	0.640	D	0.952
11	121008285	121008285	C	T	exonic	TECTA	.	nonsynonymous_SNV	TECTA:NM_005422:exon10:c.C3097T:p.R1033W	1.06498565113514e-12	0.999989745526101	1.02544728344311e-05	tectorin_alpha	FUNCTION:_One_of_the_major_non-collagenous_components_of_the_tectorial_membrane_(By_similarity)._The_tectorial_membrane_is_an_extracellular_matrix_of_the_inner_ear_that_covers_the_neuroepithelium_of_the_cochlea_and_contacts_the_stereocilia_bundles_of_specialized_sensory_hair_cells._Sound_induces_movement_of_these_hair_cells_relative_to_the_tectorial_membrane,_deflects_the_stereocilia_and_leads_to…	DISEASE:_Deafness,_autosomal_dominant,_12_(DFNA12)_[MIM:601543]:_A_form_of_non-syndromic_sensorineural_hearing_loss._Sensorineural_deafness_results_from_damage_to_the_neural_receptors_of_the_inner_ear,_the_nerve_pathways_to_the_brain,_or_the_area_of_the_brain_that_receives_sound_information._{ECO:0000269|PubMed:10196713,_ECO:0000269|PubMed:10987647,_ECO:0000269|PubMed:12162770,_ECO:0000269|PubMed…	.	liver\x3btestis\x3bspleen\x3bblood\x3bbrain\x3b	superior_cervical_ganglion\x3batrioventricular_node\x3bskeletal_muscle\x3b	0.64735	0.20702	-2.430013277	1.032083038	4846.67098	14.13953	rs142486386	175360	not_specified	MedGen:CN169374	criteria_provided,_conflicting_interpretations	Conflicting_interpretations_of_pathogenicity	0.027	0.465	D	0.000	0.629	D	0.839	0.350	D	2.175	0.612	M	-1.32	0.798	T	-2.09	0.476	N	0.412
12	103234250	103234250	C	T	exonic	PAH	.	nonsynonymous_SNV	PAH:NM_000277:exon12:c.G1243A:p.D415N	1.19519744629961e-10	0.307448665079143	0.692551334801337	phenylalanine_hydroxylase	.	DISEASE:_Phenylketonuria_(PKU)_[MIM:261600]:_Autosomal_recessive_inborn_error_of_phenylalanine_metabolism,_due_to_severe_phenylalanine_hydroxylase_deficiency._It_is_characterized_by_blood_concentrations_of_phenylalanine_persistently_above_1200_mumol_(normal_concentration_100_mumol)_which_usually_causes_mental_retardation_(unless_low_phenylalanine_diet_is_introduced_early_in_life)._They_tend_to_ha…	.	unclassifiable_(Anatomical_System)\x3blung\x3bwhole_body\x3bislets_of_Langerhans\x3bliver\x3btestis\x3bspleen\x3bkidney\x3bmammary_gland\x3bgall_bladder\x3b	superior_cervical_ganglion\x3bfetal_liver\x3bliver\x3bciliary_ganglion\x3bkidney\x3b	0.13031	0.85678	-0.709045403	14.673272	115.70583	2.33963	rs62644499	15656	Hyperphenylalaninemia,_non-pku|Phenylketonuria|not_provided	Human_Phenotype_Ontology:HP:0004923,MedGen:C0751435|MedGen:C0031485,OMIM:261600,Orphanet:ORPHA716,SNOMED_CT:154735006|MedGen:CN517202	criteria_provided,_multiple_submitters,_no_conflicts	Pathogenic	1.0	0.010	T	0.000	0.843	D	0.999	0.456	A	-0.81	0.015	N	-6.06	0.995	D	3.26	0.001	N	0.572
12	103234252	103234252	T	C	exonic	PAH	.	nonsynonymous_SNV	PAH:NM_000277:exon12:c.A1241G:p.Y414C	1.19519744629961e-10	0.307448665079143	0.692551334801337	phenylalanine_hydroxylase	.	DISEASE:_Phenylketonuria_(PKU)_[MIM:261600]:_Autosomal_recessive_inborn_error_of_phenylalanine_metabolism,_due_to_severe_phenylalanine_hydroxylase_deficiency._It_is_characterized_by_blood_concentrations_of_phenylalanine_persistently_above_1200_mumol_(normal_concentration_100_mumol)_which_usually_causes_mental_retardation_(unless_low_phenylalanine_diet_is_introduced_early_in_life)._They_tend_to_ha…	.	unclassifiable_(Anatomical_System)\x3blung\x3bwhole_body\x3bislets_of_Langerhans\x3bliver\x3btestis\x3bspleen\x3bkidney\x3bmammary_gland\x3bgall_bladder\x3b	superior_cervical_ganglion\x3bfetal_liver\x3bliver\x3bciliary_ganglion\x3bkidney\x3b	0.13031	0.85678	-0.709045403	14.673272	115.70583	2.33963	rs5030860	15632	Hyperphenylalaninemia,_non-pku|Phenylketonuria|not_provided	Human_Phenotype_Ontology:HP:0004923,MedGen:C0751435|MedGen:C0031485,OMIM:261600,Orphanet:ORPHA716,SNOMED_CT:154735006|MedGen:CN517202	criteria_provided,_multiple_submitters,_no_conflicts	Pathogenic	0.001	0.784	D	0.000	0.843	D	1	0.810	A	4.28	0.982	H	-6.56	0.997	D	-8.12	0.967	D	0.956
12	103234253	103234253	A	G	exonic	PAH	.	nonsynonymous_SNV	PAH:NM_000277:exon12:c.T1240C:p.Y414H	1.19519744629961e-10	0.307448665079143	0.692551334801337	phenylalanine_hydroxylase	.	DISEASE:_Phenylketonuria_(PKU)_[MIM:261600]:_Autosomal_recessive_inborn_error_of_phenylalanine_metabolism,_due_to_severe_phenylalanine_hydroxylase_deficiency._It_is_characterized_by_blood_concentrations_of_phenylalanine_persistently_above_1200_mumol_(normal_concentration_100_mumol)_which_usually_causes_mental_retardation_(unless_low_phenylalanine_diet_is_introduced_early_in_life)._They_tend_to_ha…	.	unclassifiable_(Anatomical_System)\x3blung\x3bwhole_body\x3bislets_of_Langerhans\x3bliver\x3btestis\x3bspleen\x3bkidney\x3bmammary_gland\x3bgall_bladder\x3b	superior_cervical_ganglion\x3bfetal_liver\x3bliver\x3bciliary_ganglion\x3bkidney\x3b	0.13031	0.85678	-0.709045403	14.673272	115.70583	2.33963	rs281865437	125859	Phenylketonuria	MedGen:C0031485,OMIM:261600,Orphanet:ORPHA716,SNOMED_CT:154735006	no_assertion_criteria_provided	Likely_pathogenic	0.017	0.524	D	0.000	0.843	D	1	0.810	D	3.59	0.938	H	-6.52	0.997	D	-4.54	0.784	D	0.978
12	103234255	103234255	C	G	exonic	PAH	.	nonsynonymous_SNV	PAH:NM_000277:exon12:c.G1238C:p.R413P	1.19519744629961e-10	0.307448665079143	0.692551334801337	phenylalanine_hydroxylase	.	DISEASE:_Phenylketonuria_(PKU)_[MIM:261600]:_Autosomal_recessive_inborn_error_of_phenylalanine_metabolism,_due_to_severe_phenylalanine_hydroxylase_deficiency._It_is_characterized_by_blood_concentrations_of_phenylalanine_persistently_above_1200_mumol_(normal_concentration_100_mumol)_which_usually_causes_mental_retardation_(unless_low_phenylalanine_diet_is_introduced_early_in_life)._They_tend_to_ha…	.	unclassifiable_(Anatomical_System)\x3blung\x3bwhole_body\x3bislets_of_Langerhans\x3bliver\x3btestis\x3bspleen\x3bkidney\x3bmammary_gland\x3bgall_bladder\x3b	superior_cervical_ganglion\x3bfetal_liver\x3bliver\x3bciliary_ganglion\x3bkidney\x3b	0.13031	0.85678	-0.709045403	14.673272	115.70583	2.33963	rs79931499	15631	Phenylketonuria|not_provided	MedGen:C0031485,OMIM:261600,Orphanet:ORPHA716,SNOMED_CT:154735006|MedGen:CN517202	criteria_provided,_multiple_submitters,_no_conflicts	Pathogenic	0.003	0.721	D	0.000	0.629	D	1	0.810	A	4.095	0.974	H	-6.36	0.997	D	-5.67	0.871	D	1.142
12	103234271	103234271	G	A	exonic	PAH	.	nonsynonymous_SNV	PAH:NM_000277:exon12:c.C1222T:p.R408W	1.19519744629961e-10	0.307448665079143	0.692551334801337	phenylalanine_hydroxylase	.	DISEASE:_Phenylketonuria_(PKU)_[MIM:261600]:_Autosomal_recessive_inborn_error_of_phenylalanine_metabolism,_due_to_severe_phenylalanine_hydroxylase_deficiency._It_is_characterized_by_blood_concentrations_of_phenylalanine_persistently_above_1200_mumol_(normal_concentration_100_mumol)_which_usually_causes_mental_retardation_(unless_low_phenylalanine_diet_is_introduced_early_in_life)._They_tend_to_ha…	.	unclassifiable_(Anatomical_System)\x3blung\x3bwhole_body\x3bislets_of_Langerhans\x3bliver\x3btestis\x3bspleen\x3bkidney\x3bmammary_gland\x3bgall_bladder\x3b	superior_cervical_ganglion\x3bfetal_liver\x3bliver\x3bciliary_ganglion\x3bkidney\x3b	0.13031	0.85678	-0.709045403	14.673272	115.70583	2.33963	rs5030858	15616	Phenylketonuria|not_provided	MedGen:C0031485,OMIM:261600,Orphanet:ORPHA716,SNOMED_CT:154735006|MedGen:CN517202	criteria_provided,_multiple_submitters,_no_conflicts	Pathogenic	0.0	0.912	D	0.000	0.629	D	1.000	0.588	A	4.15	0.976	H	-6.77	0.998	D	-6.83	0.930	D	1.028
12	103237454	103237454	T	C	exonic	PAH	.	nonsynonymous_SNV	PAH:NM_000277:exon11:c.A1169G:p.E390G	1.19519744629961e-10	0.307448665079143	0.692551334801337	phenylalanine_hydroxylase	.	DISEASE:_Phenylketonuria_(PKU)_[MIM:261600]:_Autosomal_recessive_inborn_error_of_phenylalanine_metabolism,_due_to_severe_phenylalanine_hydroxylase_deficiency._It_is_characterized_by_blood_concentrations_of_phenylalanine_persistently_above_1200_mumol_(normal_concentration_100_mumol)_which_usually_causes_mental_retardation_(unless_low_phenylalanine_diet_is_introduced_early_in_life)._They_tend_to_ha…	.	unclassifiable_(Anatomical_System)\x3blung\x3bwhole_body\x3bislets_of_Langerhans\x3bliver\x3btestis\x3bspleen\x3bkidney\x3bmammary_gland\x3bgall_bladder\x3b	superior_cervical_ganglion\x3bfetal_liver\x3bliver\x3bciliary_ganglion\x3bkidney\x3b	0.13031	0.85678	-0.709045403	14.673272	115.70583	2.33963	rs5030856	15664	Hyperphenylalaninemia,_non-pku|Phenylketonuria|not_provided	Human_Phenotype_Ontology:HP:0004923,MedGen:C0751435|MedGen:C0031485,OMIM:261600,Orphanet:ORPHA716,SNOMED_CT:154735006|MedGen:CN517202	criteria_provided,_multiple_submitters,_no_conflicts	Pathogenic/Likely_pathogenic	0.011	0.586	D	0.000	0.843	D	1	0.810	A	3.1	0.878	M	-6.46	0.997	D	-4.98	0.821	D	1.009
12	103237460	103237460	A	G	exonic	PAH	.	nonsynonymous_SNV	PAH:NM_000277:exon11:c.T1163C:p.V388A	1.19519744629961e-10	0.307448665079143	0.692551334801337	phenylalanine_hydroxylase	.	DISEASE:_Phenylketonuria_(PKU)_[MIM:261600]:_Autosomal_recessive_inborn_error_of_phenylalanine_metabolism,_due_to_severe_phenylalanine_hydroxylase_deficiency._It_is_characterized_by_blood_concentrations_of_phenylalanine_persistently_above_1200_mumol_(normal_concentration_100_mumol)_which_usually_causes_mental_retardation_(unless_low_phenylalanine_diet_is_introduced_early_in_life)._They_tend_to_ha…	.	unclassifiable_(Anatomical_System)\x3blung\x3bwhole_body\x3bislets_of_Langerhans\x3bliver\x3btestis\x3bspleen\x3bkidney\x3bmammary_gland\x3bgall_bladder\x3b	superior_cervical_ganglion\x3bfetal_liver\x3bliver\x3bciliary_ganglion\x3bkidney\x3b	0.13031	0.85678	-0.709045403	14.673272	115.70583	2.33963	rs281865435	125854	Phenylketonuria	MedGen:C0031485,OMIM:261600,Orphanet:ORPHA716,SNOMED_CT:154735006	no_assertion_criteria_provided	Likely_pathogenic	0.008	0.599	D	0.000	0.629	D	1	0.810	D	2.37	0.685	M	-6.64	0.998	D	-3.11	0.636	D	0.994
11	76869378	76869378	G	A	exonic	MYO7A	.	nonsynonymous_SNV	MYO7A:NM_000260:exon9:c.G905A:p.R302H,MYO7A:NM_001127179:exon9:c.G905A:p.R302H,MYO7A:NM_001127180:exon9:c.G905A:p.R302H	5.37673856270135e-25	0.207164598627406	0.792835401372594	myosin_VIIA	FUNCTION:_Myosins_are_actin-based_motor_molecules_with_ATPase_activity._Unconventional_myosins_serve_in_intracellular_movements._Their_highly_divergent_tails_bind_to_membranous_compartments,_which_are_then_moved_relative_to_actin_filaments._In_the_retina,_plays_an_important_role_in_the_renewal_of_the_outer_photoreceptor_disks._Plays_an_important_role_in_the_distribution_and_migration_of_retinal_p…	DISEASE:_Usher_syndrome_1B_(USH1B)_[MIM:276900]:_USH_is_a_genetically_heterogeneous_condition_characterized_by_the_association_of_retinitis_pigmentosa_with_sensorineural_deafness._Age_at_onset_and_differences_in_auditory_and_vestibular_function_distinguish_Usher_syndrome_type_1_(USH1),_Usher_syndrome_type_2_(USH2)_and_Usher_syndrome_type_3_(USH3)._USH1_is_characterized_by_profound_congenital_sens…	TISSUE_SPECIFICITY:_Expressed_in_the_pigment_epithelium_and_the_photoreceptor_cells_of_the_retina._Also_found_in_kidney,_liver,_testis,_cochlea,_lymphocytes._Not_expressed_in_brain._{ECO:0000269|PubMed:19643958,_ECO:0000269|PubMed:21493626,_ECO:0000269|PubMed:21709241}.\x3b_	unclassifiable_(Anatomical_System)\x3bmedulla_oblongata\x3bovary\x3bcolon\x3bparathyroid\x3bchoroid\x3bretina\x3bbreast\x3buterus\x3bprostate\x3boptic_nerve\x3blung\x3bendometrium\x3badrenal_gland\x3bthyroid\x3bplacenta\x3bvisual_apparatus\x3bliver\x3btestis\x3bspleen\x3bgerminal_center\x3bkidney\x3bbrain\x3bpineal_gland\x3bperipheral_nerve\x3b	superior_cervical_ganglion\x3bsubthalamic_nucleus\x3btestis_-_seminiferous_tubule\x3badrenal_gland\x3badrenal_cortex\x3btestis\x3bciliary_ganglion\x3bpons\x3batrioventricular_node\x3btrigeminal_ganglion\x3bskeletal_muscle\x3b	0.12096	0.33881	-2.513092117	0.925925926	4945.67513	14.33992	rs41298135	26891	Usher_syndrome,_type_1B|Retinitis_pigmentosa-deafness_syndrome|not_specified|Nonsyndromic_Hearing_Loss,_Dominant|Nonsyndromic_Hearing_Loss,_Recessive	MedGen:C1848638|MedGen:CN033130,OMIM:500004,SNOMED_CT:57838006|MedGen:CN169374|MedGen:CN239435|MedGen:CN239439	criteria_provided,_conflicting_interpretations	Conflicting_interpretations_of_pathogenicity	0.002	0.721	D	0.000	0.629	D	1.000	0.588	A	2.58	0.756	M	-2.36	0.882	D	-4.28	0.782	D	0.806
12	103234285	103234285	G	A	exonic	PAH	.	nonsynonymous_SNV	PAH:NM_000277:exon12:c.C1208T:p.A403V	1.19519744629961e-10	0.307448665079143	0.692551334801337	phenylalanine_hydroxylase	.	DISEASE:_Phenylketonuria_(PKU)_[MIM:261600]:_Autosomal_recessive_inborn_error_of_phenylalanine_metabolism,_due_to_severe_phenylalanine_hydroxylase_deficiency._It_is_characterized_by_blood_concentrations_of_phenylalanine_persistently_above_1200_mumol_(normal_concentration_100_mumol)_which_usually_causes_mental_retardation_(unless_low_phenylalanine_diet_is_introduced_early_in_life)._They_tend_to_ha…	.	unclassifiable_(Anatomical_System)\x3blung\x3bwhole_body\x3bislets_of_Langerhans\x3bliver\x3btestis\x3bspleen\x3bkidney\x3bmammary_gland\x3bgall_bladder\x3b	superior_cervical_ganglion\x3bfetal_liver\x3bliver\x3bciliary_ganglion\x3bkidney\x3b	0.13031	0.85678	-0.709045403	14.673272	115.70583	2.33963	rs5030857	98638	Inborn_genetic_diseases|Phenylketonuria|not_provided	MeSH:D030342,MedGen:C0950123|MedGen:C0031485,OMIM:261600,Orphanet:ORPHA716,SNOMED_CT:154735006|MedGen:CN517202	criteria_provided,_multiple_submitters,_no_conflicts	Pathogenic	0.123	0.275	T	0.000	0.843	D	1	0.810	D	2.69	0.790	M	-6.21	0.996	D	-3.22	0.649	D	1.096
12	103245479	103245479	C	A	exonic	PAH	.	nonsynonymous_SNV	PAH:NM_000277:exon8:c.G898T:p.A300S	1.19519744629961e-10	0.307448665079143	0.692551334801337	phenylalanine_hydroxylase	.	DISEASE:_Phenylketonuria_(PKU)_[MIM:261600]:_Autosomal_recessive_inborn_error_of_phenylalanine_metabolism,_due_to_severe_phenylalanine_hydroxylase_deficiency._It_is_characterized_by_blood_concentrations_of_phenylalanine_persistently_above_1200_mumol_(normal_concentration_100_mumol)_which_usually_causes_mental_retardation_(unless_low_phenylalanine_diet_is_introduced_early_in_life)._They_tend_to_ha…	.	unclassifiable_(Anatomical_System)\x3blung\x3bwhole_body\x3bislets_of_Langerhans\x3bliver\x3btestis\x3bspleen\x3bkidney\x3bmammary_gland\x3bgall_bladder\x3b	superior_cervical_ganglion\x3bfetal_liver\x3bliver\x3bciliary_ganglion\x3bkidney\x3b	0.13031	0.85678	-0.709045403	14.673272	115.70583	2.33963	rs5030853	98658	Hyperphenylalaninemia,_non-pku|Phenylketonuria|not_provided	Human_Phenotype_Ontology:HP:0004923,MedGen:C0751435|MedGen:C0031485,OMIM:261600,Orphanet:ORPHA716,SNOMED_CT:154735006|MedGen:CN517202	criteria_provided,_multiple_submitters,_no_conflicts	Pathogenic	0.0	0.912	D	0.000	0.843	D	1	0.810	D	3.545	0.934	H	-7.0	0.998	D	-2.92	0.611	D	0.955
11	121039471	121039471	T	C	exonic	TECTA	.	nonsynonymous_SNV	TECTA:NM_005422:exon19:c.T5836C:p.Y1946H	1.06498565113514e-12	0.999989745526101	1.02544728344311e-05	tectorin_alpha	FUNCTION:_One_of_the_major_non-collagenous_components_of_the_tectorial_membrane_(By_similarity)._The_tectorial_membrane_is_an_extracellular_matrix_of_the_inner_ear_that_covers_the_neuroepithelium_of_the_cochlea_and_contacts_the_stereocilia_bundles_of_specialized_sensory_hair_cells._Sound_induces_movement_of_these_hair_cells_relative_to_the_tectorial_membrane,_deflects_the_stereocilia_and_leads_to…	DISEASE:_Deafness,_autosomal_dominant,_12_(DFNA12)_[MIM:601543]:_A_form_of_non-syndromic_sensorineural_hearing_loss._Sensorineural_deafness_results_from_damage_to_the_neural_receptors_of_the_inner_ear,_the_nerve_pathways_to_the_brain,_or_the_area_of_the_brain_that_receives_sound_information._{ECO:0000269|PubMed:10196713,_ECO:0000269|PubMed:10987647,_ECO:0000269|PubMed:12162770,_ECO:0000269|PubMed…	.	liver\x3btestis\x3bspleen\x3bblood\x3bbrain\x3b	superior_cervical_ganglion\x3batrioventricular_node\x3bskeletal_muscle\x3b	0.64735	0.20702	-2.430013277	1.032083038	4846.67098	14.13953	rs144343770	175091	not_specified|Nonsyndromic_Hearing_Loss,_Dominant|Nonsyndromic_Hearing_Loss,_Recessive	MedGen:CN169374|MedGen:CN239435|MedGen:CN239439	criteria_provided,_conflicting_interpretations	Conflicting_interpretations_of_pathogenicity	0.0	0.912	D	0.000	0.843	D	1.000	0.537	D	2.43	0.707	M	-1.72	0.833	D	-1.07	0.279	N	0.680
7	107329565	107329565	G	A	exonic	SLC26A4	.	nonsynonymous_SNV	SLC26A4:NM_000441:exon9:c.G1069A:p.A357T	6.36692519367205e-13	0.204987783815785	0.795012216183578	solute_carrier_family_26_member_4	FUNCTION:_Sodium-independent_transporter_of_chloride_and_iodide._{ECO:0000269|PubMed:10192399}.\x3b_	DISEASE:_Deafness,_autosomal_recessive,_4_(DFNB4)_[MIM:600791]:_A_form_of_non-syndromic_sensorineural_hearing_loss._Sensorineural_deafness_results_from_damage_to_the_neural_receptors_of_the_inner_ear,_the_nerve_pathways_to_the_brain,_or_the_area_of_the_brain_that_receives_sound_information._DFNB4_is_associated_with_an_enlarged_vestibular_aqueduct._{ECO:0000269|PubMed:10190331,_ECO:0000269|PubMed:…	TISSUE_SPECIFICITY:_High_expression_in_adult_thyroid,_lower_expression_in_adult_and_fetal_kidney_and_fetal_brain._Not_expressed_in_other_tissues.\x3b_	unclassifiable_(Anatomical_System)\x3bheart\x3bhypothalamus\x3badrenal_cortex\x3bparathyroid\x3bskeletal_muscle\x3bskin\x3buterus\x3blung\x3badrenal_gland\x3bthyroid\x3bhead_and_neck\x3bkidney\x3bbrain\x3bpineal_gland\x3b	superior_cervical_ganglion\x3bthyroid\x3batrioventricular_node\x3btrigeminal_ganglion\x3bskeletal_muscle\x3b	0.51161	0.43881	1.139030387	92.34489266	1009.39813	6.11806	rs145467740	52661	Pendred's_syndrome|not_specified|Nonsyndromic_Hearing_Loss,_Recessive	MedGen:C0271829,OMIM:274600,Orphanet:ORPHA705,SNOMED_CT:70348004|MedGen:CN169374|MedGen:CN239439	criteria_provided,_conflicting_interpretations	Conflicting_interpretations_of_pathogenicity	0.001	0.784	D	0.000	0.481	D	0.999	0.455	D	1.78	0.463	L	-3.53	0.948	D	-3.57	0.690	D	0.733
12	103306579	103306579	C	T	exonic	PAH	.	nonsynonymous_SNV	PAH:NM_000277:exon2:c.G158A:p.R53H	1.19519744629961e-10	0.307448665079143	0.692551334801337	phenylalanine_hydroxylase	.	DISEASE:_Phenylketonuria_(PKU)_[MIM:261600]:_Autosomal_recessive_inborn_error_of_phenylalanine_metabolism,_due_to_severe_phenylalanine_hydroxylase_deficiency._It_is_characterized_by_blood_concentrations_of_phenylalanine_persistently_above_1200_mumol_(normal_concentration_100_mumol)_which_usually_causes_mental_retardation_(unless_low_phenylalanine_diet_is_introduced_early_in_life)._They_tend_to_ha…	.	unclassifiable_(Anatomical_System)\x3blung\x3bwhole_body\x3bislets_of_Langerhans\x3bliver\x3btestis\x3bspleen\x3bkidney\x3bmammary_gland\x3bgall_bladder\x3b	superior_cervical_ganglion\x3bfetal_liver\x3bliver\x3bciliary_ganglion\x3bkidney\x3b	0.13031	0.85678	-0.709045403	14.673272	115.70583	2.33963	rs118092776	108337	Phenylketonuria|not_provided	MedGen:C0031485,OMIM:261600,Orphanet:ORPHA716,SNOMED_CT:154735006|MedGen:CN517202	criteria_provided,_conflicting_interpretations	Conflicting_interpretations_of_pathogenicity	0.007	0.632	D	0.000	0.629	D	1.000	0.588	D	2.22	0.631	M	-5.54	0.992	D	-2.24	0.592	N	0.739
12	103260377	103260377	C	T	exonic	PAH	.	nonsynonymous_SNV	PAH:NM_000277:exon5:c.G506A:p.R169H	1.19519744629961e-10	0.307448665079143	0.692551334801337	phenylalanine_hydroxylase	.	DISEASE:_Phenylketonuria_(PKU)_[MIM:261600]:_Autosomal_recessive_inborn_error_of_phenylalanine_metabolism,_due_to_severe_phenylalanine_hydroxylase_deficiency._It_is_characterized_by_blood_concentrations_of_phenylalanine_persistently_above_1200_mumol_(normal_concentration_100_mumol)_which_usually_causes_mental_retardation_(unless_low_phenylalanine_diet_is_introduced_early_in_life)._They_tend_to_ha…	.	unclassifiable_(Anatomical_System)\x3blung\x3bwhole_body\x3bislets_of_Langerhans\x3bliver\x3btestis\x3bspleen\x3bkidney\x3bmammary_gland\x3bgall_bladder\x3b	superior_cervical_ganglion\x3bfetal_liver\x3bliver\x3bciliary_ganglion\x3bkidney\x3b	0.13031	0.85678	-0.709045403	14.673272	115.70583	2.33963	rs199475679	108442	Phenylketonuria|not_provided	MedGen:C0031485,OMIM:261600,Orphanet:ORPHA716,SNOMED_CT:154735006|MedGen:CN517202	criteria_provided,_conflicting_interpretations	Conflicting_interpretations_of_pathogenicity	0.011	0.564	D	0.000	0.629	D	1.000	0.588	D	2.925	0.847	M	-6.23	0.996	D	-3.52	0.684	D	1.027
10	89624275	89624277	CAA	C	exonic	PTEN	.	frameshift_deletion	PTEN:NM_000314:exon1:c.50_51del:p.Q17fs,PTEN:NM_001304717:exon2:c.569_570del:p.Q190fs	0.975506865848027	0.0244877796497562	5.35450221699976e-06	phosphatase_and_tensin_homolog	FUNCTION:_Tumor_suppressor._Acts_as_a_dual-specificity_protein_phosphatase,_dephosphorylating_tyrosine-,_serine-_and_threonine-_phosphorylated_proteins._Also_acts_as_a_lipid_phosphatase,_removing_the_phosphate_in_the_D3_position_of_the_inositol_ring_from_phosphatidylinositol_3,4,5-trisphosphate,_phosphatidylinositol_3,4-diphosphate,_phosphatidylinositol_3-_phosphate_and_inositol_1,3,4,5-tetrakisp…	DISEASE:_Cowden_syndrome_1_(CWS1)_[MIM:158350]:_An_autosomal_dominant_hamartomatous_polyposis_syndrome_with_age-related_penetrance._Cowden_syndrome_is_characterized_by_hamartomatous_lesions_affecting_derivatives_of_ectodermal,_mesodermal_and_endodermal_layers,_macrocephaly,_facial_trichilemmomas_(benign_tumors_of_the_hair_follicle_infundibulum),_acral_keratoses,_papillomatous_papules,_and_elevate…	TISSUE_SPECIFICITY:_Expressed_at_a_relatively_high_level_in_all_adult_tissues,_including_heart,_brain,_placenta,_lung,_liver,_muscle,_kidney_and_pancreas._{ECO:0000269|PubMed:9090379}.\x3b_	.	.	0.21037	0.94603	-0.229483771	36.86010852	3.61036	0.13188	rs587781912	151368	Hereditary_cancer-predisposing_syndrome|not_provided	MedGen:C0027672,SNOMED_CT:699346009|MedGen:CN517202	criteria_provided,_multiple_submitters,_no_conflicts	Pathogenic	.	.	.	.	.	.	.	.	.	.	.	.	.	.	.	.	.	.	.
12	103246611	103246611	G	C	exonic	PAH	.	nonsynonymous_SNV	PAH:NM_000277:exon7:c.C824G:p.P275R	1.19519744629961e-10	0.307448665079143	0.692551334801337	phenylalanine_hydroxylase	.	DISEASE:_Phenylketonuria_(PKU)_[MIM:261600]:_Autosomal_recessive_inborn_error_of_phenylalanine_metabolism,_due_to_severe_phenylalanine_hydroxylase_deficiency._It_is_characterized_by_blood_concentrations_of_phenylalanine_persistently_above_1200_mumol_(normal_concentration_100_mumol)_which_usually_causes_mental_retardation_(unless_low_phenylalanine_diet_is_introduced_early_in_life)._They_tend_to_ha…	.	unclassifiable_(Anatomical_System)\x3blung\x3bwhole_body\x3bislets_of_Langerhans\x3bliver\x3btestis\x3bspleen\x3bkidney\x3bmammary_gland\x3bgall_bladder\x3b	superior_cervical_ganglion\x3bfetal_liver\x3bliver\x3bciliary_ganglion\x3bkidney\x3b	0.13031	0.85678	-0.709045403	14.673272	115.70583	2.33963	rs62508715	108590	not_provided	MedGen:CN517202	no_assertion_provided	not_provided	0.0	0.912	D	0.000	0.843	D	1	0.810	D	4.46	0.989	H	-6.91	0.998	D	-8.62	0.975	D	0.926
12	103260419	103260419	C	G	exonic	PAH	.	nonsynonymous_SNV	PAH:NM_000277:exon5:c.G464C:p.R155P	1.19519744629961e-10	0.307448665079143	0.692551334801337	phenylalanine_hydroxylase	.	DISEASE:_Phenylketonuria_(PKU)_[MIM:261600]:_Autosomal_recessive_inborn_error_of_phenylalanine_metabolism,_due_to_severe_phenylalanine_hydroxylase_deficiency._It_is_characterized_by_blood_concentrations_of_phenylalanine_persistently_above_1200_mumol_(normal_concentration_100_mumol)_which_usually_causes_mental_retardation_(unless_low_phenylalanine_diet_is_introduced_early_in_life)._They_tend_to_ha…	.	unclassifiable_(Anatomical_System)\x3blung\x3bwhole_body\x3bislets_of_Langerhans\x3bliver\x3btestis\x3bspleen\x3bkidney\x3bmammary_gland\x3bgall_bladder\x3b	superior_cervical_ganglion\x3bfetal_liver\x3bliver\x3bciliary_ganglion\x3bkidney\x3b	0.13031	0.85678	-0.709045403	14.673272	115.70583	2.33963	rs199475663	108423	not_specified|not_provided	MedGen:CN169374|MedGen:CN517202	criteria_provided,_single_submitter	Uncertain_significance	0.0	0.912	D	0.000	0.843	D	1	0.810	D	4.36	0.985	H	-6.75	0.998	D	-6.53	0.917	D	0.962
12	103237523	103237523	A	C	exonic	PAH	.	nonsynonymous_SNV	PAH:NM_000277:exon11:c.T1100G:p.L367R	1.19519744629961e-10	0.307448665079143	0.692551334801337	phenylalanine_hydroxylase	.	DISEASE:_Phenylketonuria_(PKU)_[MIM:261600]:_Autosomal_recessive_inborn_error_of_phenylalanine_metabolism,_due_to_severe_phenylalanine_hydroxylase_deficiency._It_is_characterized_by_blood_concentrations_of_phenylalanine_persistently_above_1200_mumol_(normal_concentration_100_mumol)_which_usually_causes_mental_retardation_(unless_low_phenylalanine_diet_is_introduced_early_in_life)._They_tend_to_ha…	.	unclassifiable_(Anatomical_System)\x3blung\x3bwhole_body\x3bislets_of_Langerhans\x3bliver\x3btestis\x3bspleen\x3bkidney\x3bmammary_gland\x3bgall_bladder\x3b	superior_cervical_ganglion\x3bfetal_liver\x3bliver\x3bciliary_ganglion\x3bkidney\x3b	0.13031	0.85678	-0.709045403	14.673272	115.70583	2.33963	.	.	.	.	.	.	0.0	0.912	D	0.000	0.629	D	1.000	0.530	D	2.795	0.818	M	-6.33	0.997	D	-3.22	0.649	D	1.034
12	103237523	103237523	A	G	exonic	PAH	.	nonsynonymous_SNV	PAH:NM_000277:exon11:c.T1100C:p.L367P	1.19519744629961e-10	0.307448665079143	0.692551334801337	phenylalanine_hydroxylase	.	DISEASE:_Phenylketonuria_(PKU)_[MIM:261600]:_Autosomal_recessive_inborn_error_of_phenylalanine_metabolism,_due_to_severe_phenylalanine_hydroxylase_deficiency._It_is_characterized_by_blood_concentrations_of_phenylalanine_persistently_above_1200_mumol_(normal_concentration_100_mumol)_which_usually_causes_mental_retardation_(unless_low_phenylalanine_diet_is_introduced_early_in_life)._They_tend_to_ha…	.	unclassifiable_(Anatomical_System)\x3blung\x3bwhole_body\x3bislets_of_Langerhans\x3bliver\x3btestis\x3bspleen\x3bkidney\x3bmammary_gland\x3bgall_bladder\x3b	superior_cervical_ganglion\x3bfetal_liver\x3bliver\x3bciliary_ganglion\x3bkidney\x3b	0.13031	0.85678	-0.709045403	14.673272	115.70583	2.33963	rs62508574	108261	not_provided	MedGen:CN517202	no_assertion_provided	not_provided	0.0	0.912	D	0.000	0.629	D	1	0.810	D	2.795	0.818	M	-6.34	0.997	D	-4.12	0.750	D	1.030
12	103237524	103237524	G	C	exonic	PAH	.	nonsynonymous_SNV	PAH:NM_000277:exon11:c.C1099G:p.L367V	1.19519744629961e-10	0.307448665079143	0.692551334801337	phenylalanine_hydroxylase	.	DISEASE:_Phenylketonuria_(PKU)_[MIM:261600]:_Autosomal_recessive_inborn_error_of_phenylalanine_metabolism,_due_to_severe_phenylalanine_hydroxylase_deficiency._It_is_characterized_by_blood_concentrations_of_phenylalanine_persistently_above_1200_mumol_(normal_concentration_100_mumol)_which_usually_causes_mental_retardation_(unless_low_phenylalanine_diet_is_introduced_early_in_life)._They_tend_to_ha…	.	unclassifiable_(Anatomical_System)\x3blung\x3bwhole_body\x3bislets_of_Langerhans\x3bliver\x3btestis\x3bspleen\x3bkidney\x3bmammary_gland\x3bgall_bladder\x3b	superior_cervical_ganglion\x3bfetal_liver\x3bliver\x3bciliary_ganglion\x3bkidney\x3b	0.13031	0.85678	-0.709045403	14.673272	115.70583	2.33963	.	.	.	.	.	.	0.001	0.912	D	0.000	0.629	D	0.990	0.442	D	2.45	0.713	M	-6.24	0.996	D	-1.18	0.301	N	1.076
12	103237528	103237531	GAGA	G	exonic	PAH	.	nonframeshift_deletion	PAH:NM_000277:exon11:c.1092_1094del:p.364_365del	1.19519744629961e-10	0.307448665079143	0.692551334801337	phenylalanine_hydroxylase	.	DISEASE:_Phenylketonuria_(PKU)_[MIM:261600]:_Autosomal_recessive_inborn_error_of_phenylalanine_metabolism,_due_to_severe_phenylalanine_hydroxylase_deficiency._It_is_characterized_by_blood_concentrations_of_phenylalanine_persistently_above_1200_mumol_(normal_concentration_100_mumol)_which_usually_causes_mental_retardation_(unless_low_phenylalanine_diet_is_introduced_early_in_life)._They_tend_to_ha…	.	unclassifiable_(Anatomical_System)\x3blung\x3bwhole_body\x3bislets_of_Langerhans\x3bliver\x3btestis\x3bspleen\x3bkidney\x3bmammary_gland\x3bgall_bladder\x3b	superior_cervical_ganglion\x3bfetal_liver\x3bliver\x3bciliary_ganglion\x3bkidney\x3b	0.13031	0.85678	-0.709045403	14.673272	115.70583	2.33963	rs62516096	15636	Phenylketonuria|not_provided	MedGen:C0031485,OMIM:261600,Orphanet:ORPHA716,SNOMED_CT:154735006|MedGen:CN517202	no_assertion_criteria_provided	Pathogenic	.	.	.	.	.	.	.	.	.	.	.	.	.	.	.	.	.	.	.
12	103238146	103238146	C	T	exonic	PAH	.	nonsynonymous_SNV	PAH:NM_000277:exon10:c.G1033A:p.A345T	1.19519744629961e-10	0.307448665079143	0.692551334801337	phenylalanine_hydroxylase	.	DISEASE:_Phenylketonuria_(PKU)_[MIM:261600]:_Autosomal_recessive_inborn_error_of_phenylalanine_metabolism,_due_to_severe_phenylalanine_hydroxylase_deficiency._It_is_characterized_by_blood_concentrations_of_phenylalanine_persistently_above_1200_mumol_(normal_concentration_100_mumol)_which_usually_causes_mental_retardation_(unless_low_phenylalanine_diet_is_introduced_early_in_life)._They_tend_to_ha…	.	unclassifiable_(Anatomical_System)\x3blung\x3bwhole_body\x3bislets_of_Langerhans\x3bliver\x3btestis\x3bspleen\x3bkidney\x3bmammary_gland\x3bgall_bladder\x3b	superior_cervical_ganglion\x3bfetal_liver\x3bliver\x3bciliary_ganglion\x3bkidney\x3b	0.13031	0.85678	-0.709045403	14.673272	115.70583	2.33963	rs62516062	108219	Phenylketonuria|not_provided	MedGen:C0031485,OMIM:261600,Orphanet:ORPHA716,SNOMED_CT:154735006|MedGen:CN517202	criteria_provided,_single_submitter	Uncertain_significance	0.001	0.784	D	0.000	0.843	D	1	0.810	D	4.73	0.995	H	-7.01	0.998	D	-3.79	0.716	D	0.918
12	103238196	103238196	G	A	exonic	PAH	.	nonsynonymous_SNV	PAH:NM_000277:exon10:c.C983T:p.T328I	1.19519744629961e-10	0.307448665079143	0.692551334801337	phenylalanine_hydroxylase	.	DISEASE:_Phenylketonuria_(PKU)_[MIM:261600]:_Autosomal_recessive_inborn_error_of_phenylalanine_metabolism,_due_to_severe_phenylalanine_hydroxylase_deficiency._It_is_characterized_by_blood_concentrations_of_phenylalanine_persistently_above_1200_mumol_(normal_concentration_100_mumol)_which_usually_causes_mental_retardation_(unless_low_phenylalanine_diet_is_introduced_early_in_life)._They_tend_to_ha…	.	unclassifiable_(Anatomical_System)\x3blung\x3bwhole_body\x3bislets_of_Langerhans\x3bliver\x3btestis\x3bspleen\x3bkidney\x3bmammary_gland\x3bgall_bladder\x3b	superior_cervical_ganglion\x3bfetal_liver\x3bliver\x3bciliary_ganglion\x3bkidney\x3b	0.13031	0.85678	-0.709045403	14.673272	115.70583	2.33963	rs886042096	265310	not_specified	MedGen:CN169374	criteria_provided,_single_submitter	Uncertain_significance	0.0	0.912	D	0.000	0.843	D	1	0.810	D	4.27	0.982	H	-7.12	0.998	D	-5.81	0.882	D	0.936
12	103240702	103240702	G	A	exonic	PAH	.	nonsynonymous_SNV	PAH:NM_000277:exon9:c.C940T:p.P314S	1.19519744629961e-10	0.307448665079143	0.692551334801337	phenylalanine_hydroxylase	.	DISEASE:_Phenylketonuria_(PKU)_[MIM:261600]:_Autosomal_recessive_inborn_error_of_phenylalanine_metabolism,_due_to_severe_phenylalanine_hydroxylase_deficiency._It_is_characterized_by_blood_concentrations_of_phenylalanine_persistently_above_1200_mumol_(normal_concentration_100_mumol)_which_usually_causes_mental_retardation_(unless_low_phenylalanine_diet_is_introduced_early_in_life)._They_tend_to_ha…	.	unclassifiable_(Anatomical_System)\x3blung\x3bwhole_body\x3bislets_of_Langerhans\x3bliver\x3btestis\x3bspleen\x3bkidney\x3bmammary_gland\x3bgall_bladder\x3b	superior_cervical_ganglion\x3bfetal_liver\x3bliver\x3bciliary_ganglion\x3bkidney\x3b	0.13031	0.85678	-0.709045403	14.673272	115.70583	2.33963	rs199475650	108641	not_provided	MedGen:CN517202	no_assertion_provided	not_provided	1.0	0.010	T	0.000	0.843	D	1	0.810	D	0.075	0.083	N	-5.88	0.994	D	-4.43	0.775	D	0.996
12	103271313	103271313	C	A	exonic	PAH	.	nonsynonymous_SNV	PAH:NM_000277:exon4:c.G368T:p.R123I	1.19519744629961e-10	0.307448665079143	0.692551334801337	phenylalanine_hydroxylase	.	DISEASE:_Phenylketonuria_(PKU)_[MIM:261600]:_Autosomal_recessive_inborn_error_of_phenylalanine_metabolism,_due_to_severe_phenylalanine_hydroxylase_deficiency._It_is_characterized_by_blood_concentrations_of_phenylalanine_persistently_above_1200_mumol_(normal_concentration_100_mumol)_which_usually_causes_mental_retardation_(unless_low_phenylalanine_diet_is_introduced_early_in_life)._They_tend_to_ha…	.	unclassifiable_(Anatomical_System)\x3blung\x3bwhole_body\x3bislets_of_Langerhans\x3bliver\x3btestis\x3bspleen\x3bkidney\x3bmammary_gland\x3bgall_bladder\x3b	superior_cervical_ganglion\x3bfetal_liver\x3bliver\x3bciliary_ganglion\x3bkidney\x3b	0.13031	0.85678	-0.709045403	14.673272	115.70583	2.33963	rs199475681	108394	not_provided	MedGen:CN517202	no_assertion_provided	not_provided	0.001	0.784	D	0.000	0.559	D	1	0.810	D	3.605	0.939	H	-6.39	0.997	D	-6.23	0.910	D	1.011
12	103240708	103240708	C	G	exonic	PAH	.	nonsynonymous_SNV	PAH:NM_000277:exon9:c.G934C:p.G312R	1.19519744629961e-10	0.307448665079143	0.692551334801337	phenylalanine_hydroxylase	.	DISEASE:_Phenylketonuria_(PKU)_[MIM:261600]:_Autosomal_recessive_inborn_error_of_phenylalanine_metabolism,_due_to_severe_phenylalanine_hydroxylase_deficiency._It_is_characterized_by_blood_concentrations_of_phenylalanine_persistently_above_1200_mumol_(normal_concentration_100_mumol)_which_usually_causes_mental_retardation_(unless_low_phenylalanine_diet_is_introduced_early_in_life)._They_tend_to_ha…	.	unclassifiable_(Anatomical_System)\x3blung\x3bwhole_body\x3bislets_of_Langerhans\x3bliver\x3btestis\x3bspleen\x3bkidney\x3bmammary_gland\x3bgall_bladder\x3b	superior_cervical_ganglion\x3bfetal_liver\x3bliver\x3bciliary_ganglion\x3bkidney\x3b	0.13031	0.85678	-0.709045403	14.673272	115.70583	2.33963	.	.	.	.	.	.	0.0	0.912	D	0.000	0.843	D	1	0.810	D	2.45	0.713	M	-7.03	0.998	D	-7.77	0.958	D	0.987
12	103260413	103260413	C	G	exonic	PAH	.	nonsynonymous_SNV	PAH:NM_000277:exon5:c.G470C:p.R157T	1.19519744629961e-10	0.307448665079143	0.692551334801337	phenylalanine_hydroxylase	.	DISEASE:_Phenylketonuria_(PKU)_[MIM:261600]:_Autosomal_recessive_inborn_error_of_phenylalanine_metabolism,_due_to_severe_phenylalanine_hydroxylase_deficiency._It_is_characterized_by_blood_concentrations_of_phenylalanine_persistently_above_1200_mumol_(normal_concentration_100_mumol)_which_usually_causes_mental_retardation_(unless_low_phenylalanine_diet_is_introduced_early_in_life)._They_tend_to_ha…	.	unclassifiable_(Anatomical_System)\x3blung\x3bwhole_body\x3bislets_of_Langerhans\x3bliver\x3btestis\x3bspleen\x3bkidney\x3bmammary_gland\x3bgall_bladder\x3b	superior_cervical_ganglion\x3bfetal_liver\x3bliver\x3bciliary_ganglion\x3bkidney\x3b	0.13031	0.85678	-0.709045403	14.673272	115.70583	2.33963	.	.	.	.	.	.	0.0	0.912	D	0.000	0.843	D	1.000	0.588	D	4.44	0.988	H	-6.72	0.998	D	-5.8	0.881	D	0.944
12	103245470	103245470	A	G	exonic	PAH	.	nonsynonymous_SNV	PAH:NM_000277:exon8:c.T907C:p.S303P	1.19519744629961e-10	0.307448665079143	0.692551334801337	phenylalanine_hydroxylase	.	DISEASE:_Phenylketonuria_(PKU)_[MIM:261600]:_Autosomal_recessive_inborn_error_of_phenylalanine_metabolism,_due_to_severe_phenylalanine_hydroxylase_deficiency._It_is_characterized_by_blood_concentrations_of_phenylalanine_persistently_above_1200_mumol_(normal_concentration_100_mumol)_which_usually_causes_mental_retardation_(unless_low_phenylalanine_diet_is_introduced_early_in_life)._They_tend_to_ha…	.	unclassifiable_(Anatomical_System)\x3blung\x3bwhole_body\x3bislets_of_Langerhans\x3bliver\x3btestis\x3bspleen\x3bkidney\x3bmammary_gland\x3bgall_bladder\x3b	superior_cervical_ganglion\x3bfetal_liver\x3bliver\x3bciliary_ganglion\x3bkidney\x3b	0.13031	0.85678	-0.709045403	14.673272	115.70583	2.33963	rs199475608	108625	not_provided	MedGen:CN517202	no_assertion_provided	not_provided	0.001	0.784	D	0.000	0.843	D	1	0.810	D	4.02	0.969	H	-6.64	0.998	D	-4.83	0.809	D	0.947
12	103245488	103245488	G	A	exonic	PAH	.	nonsynonymous_SNV	PAH:NM_000277:exon8:c.C889T:p.R297C	1.19519744629961e-10	0.307448665079143	0.692551334801337	phenylalanine_hydroxylase	.	DISEASE:_Phenylketonuria_(PKU)_[MIM:261600]:_Autosomal_recessive_inborn_error_of_phenylalanine_metabolism,_due_to_severe_phenylalanine_hydroxylase_deficiency._It_is_characterized_by_blood_concentrations_of_phenylalanine_persistently_above_1200_mumol_(normal_concentration_100_mumol)_which_usually_causes_mental_retardation_(unless_low_phenylalanine_diet_is_introduced_early_in_life)._They_tend_to_ha…	.	unclassifiable_(Anatomical_System)\x3blung\x3bwhole_body\x3bislets_of_Langerhans\x3bliver\x3btestis\x3bspleen\x3bkidney\x3bmammary_gland\x3bgall_bladder\x3b	superior_cervical_ganglion\x3bfetal_liver\x3bliver\x3bciliary_ganglion\x3bkidney\x3b	0.13031	0.85678	-0.709045403	14.673272	115.70583	2.33963	rs62642945	108621	not_provided	MedGen:CN517202	no_assertion_provided	not_provided	0.001	0.784	D	0.000	0.460	D	1.000	0.499	D	1.935	0.520	L	-6.16	0.996	D	-1.44	0.354	N	1.086
12	103245512	103245512	C	G	exonic	PAH	.	nonsynonymous_SNV	PAH:NM_000277:exon8:c.G865C:p.G289R	1.19519744629961e-10	0.307448665079143	0.692551334801337	phenylalanine_hydroxylase	.	DISEASE:_Phenylketonuria_(PKU)_[MIM:261600]:_Autosomal_recessive_inborn_error_of_phenylalanine_metabolism,_due_to_severe_phenylalanine_hydroxylase_deficiency._It_is_characterized_by_blood_concentrations_of_phenylalanine_persistently_above_1200_mumol_(normal_concentration_100_mumol)_which_usually_causes_mental_retardation_(unless_low_phenylalanine_diet_is_introduced_early_in_life)._They_tend_to_ha…	.	unclassifiable_(Anatomical_System)\x3blung\x3bwhole_body\x3bislets_of_Langerhans\x3bliver\x3btestis\x3bspleen\x3bkidney\x3bmammary_gland\x3bgall_bladder\x3b	superior_cervical_ganglion\x3bfetal_liver\x3bliver\x3bciliary_ganglion\x3bkidney\x3b	0.13031	0.85678	-0.709045403	14.673272	115.70583	2.33963	rs199475693	108618	not_provided	MedGen:CN517202	no_assertion_provided	not_provided	0.0	0.912	D	0.000	0.843	D	1	0.810	D	4.855	0.997	H	-7.98	0.999	D	-7.8	0.959	D	0.919
12	103245513	103245513	C	G	exonic	PAH	.	nonsynonymous_SNV	PAH:NM_000277:exon8:c.G864C:p.L288F	1.19519744629961e-10	0.307448665079143	0.692551334801337	phenylalanine_hydroxylase	.	DISEASE:_Phenylketonuria_(PKU)_[MIM:261600]:_Autosomal_recessive_inborn_error_of_phenylalanine_metabolism,_due_to_severe_phenylalanine_hydroxylase_deficiency._It_is_characterized_by_blood_concentrations_of_phenylalanine_persistently_above_1200_mumol_(normal_concentration_100_mumol)_which_usually_causes_mental_retardation_(unless_low_phenylalanine_diet_is_introduced_early_in_life)._They_tend_to_ha…	.	unclassifiable_(Anatomical_System)\x3blung\x3bwhole_body\x3bislets_of_Langerhans\x3bliver\x3btestis\x3bspleen\x3bkidney\x3bmammary_gland\x3bgall_bladder\x3b	superior_cervical_ganglion\x3bfetal_liver\x3bliver\x3bciliary_ganglion\x3bkidney\x3b	0.13031	0.85678	-0.709045403	14.673272	115.70583	2.33963	rs62507327	108617	not_provided	MedGen:CN517202	no_assertion_provided	not_provided	0.001	0.784	D	0.000	0.559	D	1	0.810	D	1.705	0.444	L	-6.66	0.998	D	-3.57	0.690	D	0.992
12	103271295	103271295	T	C	exonic	PAH	.	nonsynonymous_SNV	PAH:NM_000277:exon4:c.A386G:p.D129G	1.19519744629961e-10	0.307448665079143	0.692551334801337	phenylalanine_hydroxylase	.	DISEASE:_Phenylketonuria_(PKU)_[MIM:261600]:_Autosomal_recessive_inborn_error_of_phenylalanine_metabolism,_due_to_severe_phenylalanine_hydroxylase_deficiency._It_is_characterized_by_blood_concentrations_of_phenylalanine_persistently_above_1200_mumol_(normal_concentration_100_mumol)_which_usually_causes_mental_retardation_(unless_low_phenylalanine_diet_is_introduced_early_in_life)._They_tend_to_ha…	.	unclassifiable_(Anatomical_System)\x3blung\x3bwhole_body\x3bislets_of_Langerhans\x3bliver\x3btestis\x3bspleen\x3bkidney\x3bmammary_gland\x3bgall_bladder\x3b	superior_cervical_ganglion\x3bfetal_liver\x3bliver\x3bciliary_ganglion\x3bkidney\x3b	0.13031	0.85678	-0.709045403	14.673272	115.70583	2.33963	rs199475623	108397	not_provided	MedGen:CN517202	no_assertion_provided	not_provided	0.001	0.912	D	0.000	0.843	D	1	0.810	D	4.35	0.985	H	-6.77	0.998	D	-6.75	0.935	D	0.938
12	103234277	103234277	T	C	exonic	PAH	.	nonsynonymous_SNV	PAH:NM_000277:exon12:c.A1216G:p.I406V	1.19519744629961e-10	0.307448665079143	0.692551334801337	phenylalanine_hydroxylase	.	DISEASE:_Phenylketonuria_(PKU)_[MIM:261600]:_Autosomal_recessive_inborn_error_of_phenylalanine_metabolism,_due_to_severe_phenylalanine_hydroxylase_deficiency._It_is_characterized_by_blood_concentrations_of_phenylalanine_persistently_above_1200_mumol_(normal_concentration_100_mumol)_which_usually_causes_mental_retardation_(unless_low_phenylalanine_diet_is_introduced_early_in_life)._They_tend_to_ha…	.	unclassifiable_(Anatomical_System)\x3blung\x3bwhole_body\x3bislets_of_Langerhans\x3bliver\x3btestis\x3bspleen\x3bkidney\x3bmammary_gland\x3bgall_bladder\x3b	superior_cervical_ganglion\x3bfetal_liver\x3bliver\x3bciliary_ganglion\x3bkidney\x3b	0.13031	0.85678	-0.709045403	14.673272	115.70583	2.33963	rs749613899	.	.	.	.	.	0.03	0.453	D	0.000	0.843	D	1	0.810	D	3.21	0.895	M	-6.28	0.996	D	-0.86	0.234	N	1.015
12	103306612	103306612	T	A	exonic	PAH	.	nonsynonymous_SNV	PAH:NM_000277:exon2:c.A125T:p.K42I	1.19519744629961e-10	0.307448665079143	0.692551334801337	phenylalanine_hydroxylase	.	DISEASE:_Phenylketonuria_(PKU)_[MIM:261600]:_Autosomal_recessive_inborn_error_of_phenylalanine_metabolism,_due_to_severe_phenylalanine_hydroxylase_deficiency._It_is_characterized_by_blood_concentrations_of_phenylalanine_persistently_above_1200_mumol_(normal_concentration_100_mumol)_which_usually_causes_mental_retardation_(unless_low_phenylalanine_diet_is_introduced_early_in_life)._They_tend_to_ha…	.	unclassifiable_(Anatomical_System)\x3blung\x3bwhole_body\x3bislets_of_Langerhans\x3bliver\x3btestis\x3bspleen\x3bkidney\x3bmammary_gland\x3bgall_bladder\x3b	superior_cervical_ganglion\x3bfetal_liver\x3bliver\x3bciliary_ganglion\x3bkidney\x3b	0.13031	0.85678	-0.709045403	14.673272	115.70583	2.33963	rs62635346	108317	not_provided	MedGen:CN517202	no_assertion_provided	not_provided	0.002	0.784	D	0.000	0.843	D	1.000	0.588	D	2.645	0.776	M	-5.46	0.991	D	-4.21	0.895	D	1.087
12	103234276	103234276	A	G	exonic	PAH	.	nonsynonymous_SNV	PAH:NM_000277:exon12:c.T1217C:p.I406T	1.19519744629961e-10	0.307448665079143	0.692551334801337	phenylalanine_hydroxylase	.	DISEASE:_Phenylketonuria_(PKU)_[MIM:261600]:_Autosomal_recessive_inborn_error_of_phenylalanine_metabolism,_due_to_severe_phenylalanine_hydroxylase_deficiency._It_is_characterized_by_blood_concentrations_of_phenylalanine_persistently_above_1200_mumol_(normal_concentration_100_mumol)_which_usually_causes_mental_retardation_(unless_low_phenylalanine_diet_is_introduced_early_in_life)._They_tend_to_ha…	.	unclassifiable_(Anatomical_System)\x3blung\x3bwhole_body\x3bislets_of_Langerhans\x3bliver\x3btestis\x3bspleen\x3bkidney\x3bmammary_gland\x3bgall_bladder\x3b	superior_cervical_ganglion\x3bfetal_liver\x3bliver\x3bciliary_ganglion\x3bkidney\x3b	0.13031	0.85678	-0.709045403	14.673272	115.70583	2.33963	rs62644469	108303	not_provided	MedGen:CN517202	no_assertion_provided	not_provided	0.003	0.682	D	0.000	0.843	D	1	0.810	D	3.76	0.952	H	-6.47	0.997	D	-4.31	0.765	D	0.998
12	103288696	103288696	C	T	exonic	PAH	.	nonsynonymous_SNV	PAH:NM_000277:exon3:c.G169A:p.E57K	1.19519744629961e-10	0.307448665079143	0.692551334801337	phenylalanine_hydroxylase	.	DISEASE:_Phenylketonuria_(PKU)_[MIM:261600]:_Autosomal_recessive_inborn_error_of_phenylalanine_metabolism,_due_to_severe_phenylalanine_hydroxylase_deficiency._It_is_characterized_by_blood_concentrations_of_phenylalanine_persistently_above_1200_mumol_(normal_concentration_100_mumol)_which_usually_causes_mental_retardation_(unless_low_phenylalanine_diet_is_introduced_early_in_life)._They_tend_to_ha…	.	unclassifiable_(Anatomical_System)\x3blung\x3bwhole_body\x3bislets_of_Langerhans\x3bliver\x3btestis\x3bspleen\x3bkidney\x3bmammary_gland\x3bgall_bladder\x3b	superior_cervical_ganglion\x3bfetal_liver\x3bliver\x3bciliary_ganglion\x3bkidney\x3b	0.13031	0.85678	-0.709045403	14.673272	115.70583	2.33963	rs140945592	98644	not_specified	MedGen:CN169374	criteria_provided,_single_submitter	Uncertain_significance	0.321	0.182	T	0.000	0.629	D	1	0.810	D	1.43	0.360	L	-5.53	0.992	D	-1.51	0.537	N	0.939
12	103249099	103249099	A	G	exonic	PAH	.	nonsynonymous_SNV	PAH:NM_000277:exon6:c.T521C:p.I174T	1.19519744629961e-10	0.307448665079143	0.692551334801337	phenylalanine_hydroxylase	.	DISEASE:_Phenylketonuria_(PKU)_[MIM:261600]:_Autosomal_recessive_inborn_error_of_phenylalanine_metabolism,_due_to_severe_phenylalanine_hydroxylase_deficiency._It_is_characterized_by_blood_concentrations_of_phenylalanine_persistently_above_1200_mumol_(normal_concentration_100_mumol)_which_usually_causes_mental_retardation_(unless_low_phenylalanine_diet_is_introduced_early_in_life)._They_tend_to_ha…	.	unclassifiable_(Anatomical_System)\x3blung\x3bwhole_body\x3bislets_of_Langerhans\x3bliver\x3btestis\x3bspleen\x3bkidney\x3bmammary_gland\x3bgall_bladder\x3b	superior_cervical_ganglion\x3bfetal_liver\x3bliver\x3bciliary_ganglion\x3bkidney\x3b	0.13031	0.85678	-0.709045403	14.673272	115.70583	2.33963	rs138809906	108457	not_provided	MedGen:CN517202	no_assertion_provided	not_provided	0.0	0.912	D	0.000	0.843	D	1	0.810	D	4.165	0.977	H	-6.5	0.997	D	-4.4	0.773	D	0.984
12	103288689	103288689	T	A	exonic	PAH	.	nonsynonymous_SNV	PAH:NM_000277:exon3:c.A176T:p.D59V	1.19519744629961e-10	0.307448665079143	0.692551334801337	phenylalanine_hydroxylase	.	DISEASE:_Phenylketonuria_(PKU)_[MIM:261600]:_Autosomal_recessive_inborn_error_of_phenylalanine_metabolism,_due_to_severe_phenylalanine_hydroxylase_deficiency._It_is_characterized_by_blood_concentrations_of_phenylalanine_persistently_above_1200_mumol_(normal_concentration_100_mumol)_which_usually_causes_mental_retardation_(unless_low_phenylalanine_diet_is_introduced_early_in_life)._They_tend_to_ha…	.	unclassifiable_(Anatomical_System)\x3blung\x3bwhole_body\x3bislets_of_Langerhans\x3bliver\x3btestis\x3bspleen\x3bkidney\x3bmammary_gland\x3bgall_bladder\x3b	superior_cervical_ganglion\x3bfetal_liver\x3bliver\x3bciliary_ganglion\x3bkidney\x3b	0.13031	0.85678	-0.709045403	14.673272	115.70583	2.33963	.	.	.	.	.	.	0.07	0.506	T	0.000	0.491	D	1	0.810	D	3.09	0.877	M	-5.46	0.991	D	-2.87	0.603	D	0.890
12	103288681	103288681	G	C	exonic	PAH	.	nonsynonymous_SNV	PAH:NM_000277:exon3:c.C184G:p.L62V	1.19519744629961e-10	0.307448665079143	0.692551334801337	phenylalanine_hydroxylase	.	DISEASE:_Phenylketonuria_(PKU)_[MIM:261600]:_Autosomal_recessive_inborn_error_of_phenylalanine_metabolism,_due_to_severe_phenylalanine_hydroxylase_deficiency._It_is_characterized_by_blood_concentrations_of_phenylalanine_persistently_above_1200_mumol_(normal_concentration_100_mumol)_which_usually_causes_mental_retardation_(unless_low_phenylalanine_diet_is_introduced_early_in_life)._They_tend_to_ha…	.	unclassifiable_(Anatomical_System)\x3blung\x3bwhole_body\x3bislets_of_Langerhans\x3bliver\x3btestis\x3bspleen\x3bkidney\x3bmammary_gland\x3bgall_bladder\x3b	superior_cervical_ganglion\x3bfetal_liver\x3bliver\x3bciliary_ganglion\x3bkidney\x3b	0.13031	0.85678	-0.709045403	14.673272	115.70583	2.33963	.	.	.	.	.	.	0.347	0.682	T	0.000	0.843	D	1	0.810	D	2.9	0.842	M	-5.1	0.987	D	-2.41	0.571	N	1.003
12	103288678	103288678	T	G	exonic	PAH	.	nonsynonymous_SNV	PAH:NM_000277:exon3:c.A187C:p.T63P	1.19519744629961e-10	0.307448665079143	0.692551334801337	phenylalanine_hydroxylase	.	DISEASE:_Phenylketonuria_(PKU)_[MIM:261600]:_Autosomal_recessive_inborn_error_of_phenylalanine_metabolism,_due_to_severe_phenylalanine_hydroxylase_deficiency._It_is_characterized_by_blood_concentrations_of_phenylalanine_persistently_above_1200_mumol_(normal_concentration_100_mumol)_which_usually_causes_mental_retardation_(unless_low_phenylalanine_diet_is_introduced_early_in_life)._They_tend_to_ha…	.	unclassifiable_(Anatomical_System)\x3blung\x3bwhole_body\x3bislets_of_Langerhans\x3bliver\x3btestis\x3bspleen\x3bkidney\x3bmammary_gland\x3bgall_bladder\x3b	superior_cervical_ganglion\x3bfetal_liver\x3bliver\x3bciliary_ganglion\x3bkidney\x3b	0.13031	0.85678	-0.709045403	14.673272	115.70583	2.33963	rs199475568	108355	not_provided	MedGen:CN517202	no_assertion_provided	not_provided	0.219	0.632	T	0.000	0.843	D	1	0.810	D	4.455	0.989	H	-5.52	0.992	D	-3.26	0.662	D	1.116
12	103288675	103288675	G	T	exonic	PAH	.	nonsynonymous_SNV	PAH:NM_000277:exon3:c.C190A:p.H64N	1.19519744629961e-10	0.307448665079143	0.692551334801337	phenylalanine_hydroxylase	.	DISEASE:_Phenylketonuria_(PKU)_[MIM:261600]:_Autosomal_recessive_inborn_error_of_phenylalanine_metabolism,_due_to_severe_phenylalanine_hydroxylase_deficiency._It_is_characterized_by_blood_concentrations_of_phenylalanine_persistently_above_1200_mumol_(normal_concentration_100_mumol)_which_usually_causes_mental_retardation_(unless_low_phenylalanine_diet_is_introduced_early_in_life)._They_tend_to_ha…	.	unclassifiable_(Anatomical_System)\x3blung\x3bwhole_body\x3bislets_of_Langerhans\x3bliver\x3btestis\x3bspleen\x3bkidney\x3bmammary_gland\x3bgall_bladder\x3b	superior_cervical_ganglion\x3bfetal_liver\x3bliver\x3bciliary_ganglion\x3bkidney\x3b	0.13031	0.85678	-0.709045403	14.673272	115.70583	2.33963	rs199475569	108356	not_provided	MedGen:CN517202	no_assertion_provided	not_provided	0.001	0.784	D	0.000	0.843	D	1	0.810	D	2.3	0.659	M	-4.95	0.984	D	-5.74	0.923	D	1.096
12	103288671	103288671	A	T	exonic	PAH	.	nonsynonymous_SNV	PAH:NM_000277:exon3:c.T194A:p.I65N	1.19519744629961e-10	0.307448665079143	0.692551334801337	phenylalanine_hydroxylase	.	DISEASE:_Phenylketonuria_(PKU)_[MIM:261600]:_Autosomal_recessive_inborn_error_of_phenylalanine_metabolism,_due_to_severe_phenylalanine_hydroxylase_deficiency._It_is_characterized_by_blood_concentrations_of_phenylalanine_persistently_above_1200_mumol_(normal_concentration_100_mumol)_which_usually_causes_mental_retardation_(unless_low_phenylalanine_diet_is_introduced_early_in_life)._They_tend_to_ha…	.	unclassifiable_(Anatomical_System)\x3blung\x3bwhole_body\x3bislets_of_Langerhans\x3bliver\x3btestis\x3bspleen\x3bkidney\x3bmammary_gland\x3bgall_bladder\x3b	superior_cervical_ganglion\x3bfetal_liver\x3bliver\x3bciliary_ganglion\x3bkidney\x3b	0.13031	0.85678	-0.709045403	14.673272	115.70583	2.33963	rs75193786	108359	not_provided	MedGen:CN517202	no_assertion_provided	not_provided	0.0	0.912	D	0.000	0.843	D	1	0.810	D	4.615	0.993	H	-5.68	0.993	D	-6.32	0.934	D	0.982
12	103288654	103288657	GAGA	G	exonic	PAH	.	nonframeshift_deletion	PAH:NM_000277:exon3:c.208_210del:p.70_70del	1.19519744629961e-10	0.307448665079143	0.692551334801337	phenylalanine_hydroxylase	.	DISEASE:_Phenylketonuria_(PKU)_[MIM:261600]:_Autosomal_recessive_inborn_error_of_phenylalanine_metabolism,_due_to_severe_phenylalanine_hydroxylase_deficiency._It_is_characterized_by_blood_concentrations_of_phenylalanine_persistently_above_1200_mumol_(normal_concentration_100_mumol)_which_usually_causes_mental_retardation_(unless_low_phenylalanine_diet_is_introduced_early_in_life)._They_tend_to_ha…	.	unclassifiable_(Anatomical_System)\x3blung\x3bwhole_body\x3bislets_of_Langerhans\x3bliver\x3btestis\x3bspleen\x3bkidney\x3bmammary_gland\x3bgall_bladder\x3b	superior_cervical_ganglion\x3bfetal_liver\x3bliver\x3bciliary_ganglion\x3bkidney\x3b	0.13031	0.85678	-0.709045403	14.673272	115.70583	2.33963	rs62642094	108368	Phenylketonuria|not_provided	MedGen:C0031485,OMIM:261600,Orphanet:ORPHA716,SNOMED_CT:154735006|MedGen:CN517202	criteria_provided,_multiple_submitters,_no_conflicts	Pathogenic	.	.	.	.	.	.	.	.	.	.	.	.	.	.	.	.	.	.	.
12	103288653	103288653	C	CGAGAAG	exonic	PAH	.	nonframeshift_insertion	PAH:NM_000277:exon3:c.211_212insCTTCTC:p.R71delinsPSR	1.19519744629961e-10	0.307448665079143	0.692551334801337	phenylalanine_hydroxylase	.	DISEASE:_Phenylketonuria_(PKU)_[MIM:261600]:_Autosomal_recessive_inborn_error_of_phenylalanine_metabolism,_due_to_severe_phenylalanine_hydroxylase_deficiency._It_is_characterized_by_blood_concentrations_of_phenylalanine_persistently_above_1200_mumol_(normal_concentration_100_mumol)_which_usually_causes_mental_retardation_(unless_low_phenylalanine_diet_is_introduced_early_in_life)._They_tend_to_ha…	.	unclassifiable_(Anatomical_System)\x3blung\x3bwhole_body\x3bislets_of_Langerhans\x3bliver\x3btestis\x3bspleen\x3bkidney\x3bmammary_gland\x3bgall_bladder\x3b	superior_cervical_ganglion\x3bfetal_liver\x3bliver\x3bciliary_ganglion\x3bkidney\x3b	0.13031	0.85678	-0.709045403	14.673272	115.70583	2.33963	rs281865431	125865	Phenylketonuria	MedGen:C0031485,OMIM:261600,Orphanet:ORPHA716,SNOMED_CT:154735006	no_assertion_criteria_provided	Likely_pathogenic	.	.	.	.	.	.	.	.	.	.	.	.	.	.	.	.	.	.	.
12	103288641	103288641	T	C	exonic	PAH	.	nonsynonymous_SNV	PAH:NM_000277:exon3:c.A224G:p.D75G	1.19519744629961e-10	0.307448665079143	0.692551334801337	phenylalanine_hydroxylase	.	DISEASE:_Phenylketonuria_(PKU)_[MIM:261600]:_Autosomal_recessive_inborn_error_of_phenylalanine_metabolism,_due_to_severe_phenylalanine_hydroxylase_deficiency._It_is_characterized_by_blood_concentrations_of_phenylalanine_persistently_above_1200_mumol_(normal_concentration_100_mumol)_which_usually_causes_mental_retardation_(unless_low_phenylalanine_diet_is_introduced_early_in_life)._They_tend_to_ha…	.	unclassifiable_(Anatomical_System)\x3blung\x3bwhole_body\x3bislets_of_Langerhans\x3bliver\x3btestis\x3bspleen\x3bkidney\x3bmammary_gland\x3bgall_bladder\x3b	superior_cervical_ganglion\x3bfetal_liver\x3bliver\x3bciliary_ganglion\x3bkidney\x3b	0.13031	0.85678	-0.709045403	14.673272	115.70583	2.33963	.	.	.	.	.	.	0.396	0.277	T	0.000	0.629	D	1.000	0.588	D	-0.52	0.025	N	-4.71	0.980	D	-0.12	0.375	N	0.370
12	103288641	103288641	T	A	exonic	PAH	.	nonsynonymous_SNV	PAH:NM_000277:exon3:c.A224T:p.D75V	1.19519744629961e-10	0.307448665079143	0.692551334801337	phenylalanine_hydroxylase	.	DISEASE:_Phenylketonuria_(PKU)_[MIM:261600]:_Autosomal_recessive_inborn_error_of_phenylalanine_metabolism,_due_to_severe_phenylalanine_hydroxylase_deficiency._It_is_characterized_by_blood_concentrations_of_phenylalanine_persistently_above_1200_mumol_(normal_concentration_100_mumol)_which_usually_causes_mental_retardation_(unless_low_phenylalanine_diet_is_introduced_early_in_life)._They_tend_to_ha…	.	unclassifiable_(Anatomical_System)\x3blung\x3bwhole_body\x3bislets_of_Langerhans\x3bliver\x3btestis\x3bspleen\x3bkidney\x3bmammary_gland\x3bgall_bladder\x3b	superior_cervical_ganglion\x3bfetal_liver\x3bliver\x3bciliary_ganglion\x3bkidney\x3b	0.13031	0.85678	-0.709045403	14.673272	115.70583	2.33963	.	.	.	.	.	.	0.21	0.599	T	0.000	0.629	D	1	0.810	D	2.67	0.784	M	-4.78	0.981	D	-3.05	0.733	D	1.070
11	76883813	76883813	G	A	exonic	MYO7A	.	nonsynonymous_SNV	MYO7A:NM_000260:exon16:c.G1817A:p.R606H,MYO7A:NM_001127179:exon16:c.G1817A:p.R606H,MYO7A:NM_001127180:exon16:c.G1817A:p.R606H	5.37673856270135e-25	0.207164598627406	0.792835401372594	myosin_VIIA	FUNCTION:_Myosins_are_actin-based_motor_molecules_with_ATPase_activity._Unconventional_myosins_serve_in_intracellular_movements._Their_highly_divergent_tails_bind_to_membranous_compartments,_which_are_then_moved_relative_to_actin_filaments._In_the_retina,_plays_an_important_role_in_the_renewal_of_the_outer_photoreceptor_disks._Plays_an_important_role_in_the_distribution_and_migration_of_retinal_p…	DISEASE:_Usher_syndrome_1B_(USH1B)_[MIM:276900]:_USH_is_a_genetically_heterogeneous_condition_characterized_by_the_association_of_retinitis_pigmentosa_with_sensorineural_deafness._Age_at_onset_and_differences_in_auditory_and_vestibular_function_distinguish_Usher_syndrome_type_1_(USH1),_Usher_syndrome_type_2_(USH2)_and_Usher_syndrome_type_3_(USH3)._USH1_is_characterized_by_profound_congenital_sens…	TISSUE_SPECIFICITY:_Expressed_in_the_pigment_epithelium_and_the_photoreceptor_cells_of_the_retina._Also_found_in_kidney,_liver,_testis,_cochlea,_lymphocytes._Not_expressed_in_brain._{ECO:0000269|PubMed:19643958,_ECO:0000269|PubMed:21493626,_ECO:0000269|PubMed:21709241}.\x3b_	unclassifiable_(Anatomical_System)\x3bmedulla_oblongata\x3bovary\x3bcolon\x3bparathyroid\x3bchoroid\x3bretina\x3bbreast\x3buterus\x3bprostate\x3boptic_nerve\x3blung\x3bendometrium\x3badrenal_gland\x3bthyroid\x3bplacenta\x3bvisual_apparatus\x3bliver\x3btestis\x3bspleen\x3bgerminal_center\x3bkidney\x3bbrain\x3bpineal_gland\x3bperipheral_nerve\x3b	superior_cervical_ganglion\x3bsubthalamic_nucleus\x3btestis_-_seminiferous_tubule\x3badrenal_gland\x3badrenal_cortex\x3btestis\x3bciliary_ganglion\x3bpons\x3batrioventricular_node\x3btrigeminal_ganglion\x3bskeletal_muscle\x3b	0.12096	0.33881	-2.513092117	0.925925926	4945.67513	14.33992	rs782311929	508743	not_specified	MedGen:CN169374	criteria_provided,_single_submitter	Uncertain_significance	0.003	0.721	D	0.000	0.843	D	1	0.810	D	2.155	0.604	M	-2.29	0.876	D	-4.03	0.759	D	0.755
12	103234208	103234208	G	T	exonic	PAH	.	nonsynonymous_SNV	PAH:NM_000277:exon12:c.C1285A:p.Q429K	1.19519744629961e-10	0.307448665079143	0.692551334801337	phenylalanine_hydroxylase	.	DISEASE:_Phenylketonuria_(PKU)_[MIM:261600]:_Autosomal_recessive_inborn_error_of_phenylalanine_metabolism,_due_to_severe_phenylalanine_hydroxylase_deficiency._It_is_characterized_by_blood_concentrations_of_phenylalanine_persistently_above_1200_mumol_(normal_concentration_100_mumol)_which_usually_causes_mental_retardation_(unless_low_phenylalanine_diet_is_introduced_early_in_life)._They_tend_to_ha…	.	unclassifiable_(Anatomical_System)\x3blung\x3bwhole_body\x3bislets_of_Langerhans\x3bliver\x3btestis\x3bspleen\x3bkidney\x3bmammary_gland\x3bgall_bladder\x3b	superior_cervical_ganglion\x3bfetal_liver\x3bliver\x3bciliary_ganglion\x3bkidney\x3b	0.13031	0.85678	-0.709045403	14.673272	115.70583	2.33963	rs764974157	.	.	.	.	.	1.0	0.010	T	0.000	0.843	D	1	0.810	D	0.68	0.165	N	-6.02	0.995	D	-1.56	0.377	N	1.091
12	103234222	103234222	A	G	exonic	PAH	.	nonsynonymous_SNV	PAH:NM_000277:exon12:c.T1271C:p.L424S	1.19519744629961e-10	0.307448665079143	0.692551334801337	phenylalanine_hydroxylase	.	DISEASE:_Phenylketonuria_(PKU)_[MIM:261600]:_Autosomal_recessive_inborn_error_of_phenylalanine_metabolism,_due_to_severe_phenylalanine_hydroxylase_deficiency._It_is_characterized_by_blood_concentrations_of_phenylalanine_persistently_above_1200_mumol_(normal_concentration_100_mumol)_which_usually_causes_mental_retardation_(unless_low_phenylalanine_diet_is_introduced_early_in_life)._They_tend_to_ha…	.	unclassifiable_(Anatomical_System)\x3blung\x3bwhole_body\x3bislets_of_Langerhans\x3bliver\x3btestis\x3bspleen\x3bkidney\x3bmammary_gland\x3bgall_bladder\x3b	superior_cervical_ganglion\x3bfetal_liver\x3bliver\x3bciliary_ganglion\x3bkidney\x3b	0.13031	0.85678	-0.709045403	14.673272	115.70583	2.33963	rs199475670	108320	not_provided	MedGen:CN517202	no_assertion_provided	not_provided	0.0	0.912	D	0.000	0.843	D	1	0.810	D	3.375	0.916	M	-6.83	0.998	D	-5.03	0.825	D	0.987
12	103271319	103271319	A	G	exonic	PAH	.	nonsynonymous_SNV	PAH:NM_000277:exon4:c.T362C:p.F121S	1.19519744629961e-10	0.307448665079143	0.692551334801337	phenylalanine_hydroxylase	.	DISEASE:_Phenylketonuria_(PKU)_[MIM:261600]:_Autosomal_recessive_inborn_error_of_phenylalanine_metabolism,_due_to_severe_phenylalanine_hydroxylase_deficiency._It_is_characterized_by_blood_concentrations_of_phenylalanine_persistently_above_1200_mumol_(normal_concentration_100_mumol)_which_usually_causes_mental_retardation_(unless_low_phenylalanine_diet_is_introduced_early_in_life)._They_tend_to_ha…	.	unclassifiable_(Anatomical_System)\x3blung\x3bwhole_body\x3bislets_of_Langerhans\x3bliver\x3btestis\x3bspleen\x3bkidney\x3bmammary_gland\x3bgall_bladder\x3b	superior_cervical_ganglion\x3bfetal_liver\x3bliver\x3bciliary_ganglion\x3bkidney\x3b	0.13031	0.85678	-0.709045403	14.673272	115.70583	2.33963	.	.	.	.	.	.	0.0	0.912	D	0.000	0.843	D	1	0.810	D	4.28	0.982	H	-5.41	0.991	D	-7.7	0.964	D	1.023
12	103245518	103245518	G	C	exonic	PAH	.	nonsynonymous_SNV	PAH:NM_000277:exon8:c.C859G:p.L287V	1.19519744629961e-10	0.307448665079143	0.692551334801337	phenylalanine_hydroxylase	.	DISEASE:_Phenylketonuria_(PKU)_[MIM:261600]:_Autosomal_recessive_inborn_error_of_phenylalanine_metabolism,_due_to_severe_phenylalanine_hydroxylase_deficiency._It_is_characterized_by_blood_concentrations_of_phenylalanine_persistently_above_1200_mumol_(normal_concentration_100_mumol)_which_usually_causes_mental_retardation_(unless_low_phenylalanine_diet_is_introduced_early_in_life)._They_tend_to_ha…	.	unclassifiable_(Anatomical_System)\x3blung\x3bwhole_body\x3bislets_of_Langerhans\x3bliver\x3btestis\x3bspleen\x3bkidney\x3bmammary_gland\x3bgall_bladder\x3b	superior_cervical_ganglion\x3bfetal_liver\x3bliver\x3bciliary_ganglion\x3bkidney\x3b	0.13031	0.85678	-0.709045403	14.673272	115.70583	2.33963	rs781096854	.	.	.	.	.	0.027	0.465	D	0.000	0.843	D	1	0.810	D	1.57	0.397	L	-6.73	0.998	D	-2.31	0.513	N	1.077
12	103245521	103245521	C	T	exonic	PAH	.	nonsynonymous_SNV	PAH:NM_000277:exon8:c.G856A:p.E286K	1.19519744629961e-10	0.307448665079143	0.692551334801337	phenylalanine_hydroxylase	.	DISEASE:_Phenylketonuria_(PKU)_[MIM:261600]:_Autosomal_recessive_inborn_error_of_phenylalanine_metabolism,_due_to_severe_phenylalanine_hydroxylase_deficiency._It_is_characterized_by_blood_concentrations_of_phenylalanine_persistently_above_1200_mumol_(normal_concentration_100_mumol)_which_usually_causes_mental_retardation_(unless_low_phenylalanine_diet_is_introduced_early_in_life)._They_tend_to_ha…	.	unclassifiable_(Anatomical_System)\x3blung\x3bwhole_body\x3bislets_of_Langerhans\x3bliver\x3btestis\x3bspleen\x3bkidney\x3bmammary_gland\x3bgall_bladder\x3b	superior_cervical_ganglion\x3bfetal_liver\x3bliver\x3bciliary_ganglion\x3bkidney\x3b	0.13031	0.85678	-0.709045403	14.673272	115.70583	2.33963	rs62508739	108616	not_provided	MedGen:CN517202	no_assertion_provided	not_provided	0.001	0.912	D	0.000	0.843	D	1	0.810	D	4.705	0.995	H	-6.7	0.998	D	-3.9	0.729	D	0.924
12	103245529	103245529	A	T	exonic	PAH	.	nonsynonymous_SNV	PAH:NM_000277:exon8:c.T848A:p.I283N	1.19519744629961e-10	0.307448665079143	0.692551334801337	phenylalanine_hydroxylase	.	DISEASE:_Phenylketonuria_(PKU)_[MIM:261600]:_Autosomal_recessive_inborn_error_of_phenylalanine_metabolism,_due_to_severe_phenylalanine_hydroxylase_deficiency._It_is_characterized_by_blood_concentrations_of_phenylalanine_persistently_above_1200_mumol_(normal_concentration_100_mumol)_which_usually_causes_mental_retardation_(unless_low_phenylalanine_diet_is_introduced_early_in_life)._They_tend_to_ha…	.	unclassifiable_(Anatomical_System)\x3blung\x3bwhole_body\x3bislets_of_Langerhans\x3bliver\x3btestis\x3bspleen\x3bkidney\x3bmammary_gland\x3bgall_bladder\x3b	superior_cervical_ganglion\x3bfetal_liver\x3bliver\x3bciliary_ganglion\x3bkidney\x3b	0.13031	0.85678	-0.709045403	14.673272	115.70583	2.33963	rs62508693	108613	not_provided	MedGen:CN517202	no_assertion_provided	not_provided	0.001	0.784	D	0.000	0.629	D	1.000	0.588	D	3.62	0.941	H	-6.3	0.996	D	-5.44	0.854	D	1.009
12	103260410	103260410	C	G	exonic	PAH	.	nonsynonymous_SNV	PAH:NM_000277:exon5:c.G473C:p.R158P	1.19519744629961e-10	0.307448665079143	0.692551334801337	phenylalanine_hydroxylase	.	DISEASE:_Phenylketonuria_(PKU)_[MIM:261600]:_Autosomal_recessive_inborn_error_of_phenylalanine_metabolism,_due_to_severe_phenylalanine_hydroxylase_deficiency._It_is_characterized_by_blood_concentrations_of_phenylalanine_persistently_above_1200_mumol_(normal_concentration_100_mumol)_which_usually_causes_mental_retardation_(unless_low_phenylalanine_diet_is_introduced_early_in_life)._They_tend_to_ha…	.	unclassifiable_(Anatomical_System)\x3blung\x3bwhole_body\x3bislets_of_Langerhans\x3bliver\x3btestis\x3bspleen\x3bkidney\x3bmammary_gland\x3bgall_bladder\x3b	superior_cervical_ganglion\x3bfetal_liver\x3bliver\x3bciliary_ganglion\x3bkidney\x3b	0.13031	0.85678	-0.709045403	14.673272	115.70583	2.33963	rs5030843	108430	not_provided	MedGen:CN517202	no_assertion_provided	not_provided	0.0	0.912	D	0.000	0.843	D	1	0.810	D	4.475	0.989	H	-6.75	0.998	D	-6.78	0.928	D	0.923
12	103246662	103246662	A	G	exonic	PAH	.	nonsynonymous_SNV	PAH:NM_000277:exon7:c.T773C:p.L258P	1.19519744629961e-10	0.307448665079143	0.692551334801337	phenylalanine_hydroxylase	.	DISEASE:_Phenylketonuria_(PKU)_[MIM:261600]:_Autosomal_recessive_inborn_error_of_phenylalanine_metabolism,_due_to_severe_phenylalanine_hydroxylase_deficiency._It_is_characterized_by_blood_concentrations_of_phenylalanine_persistently_above_1200_mumol_(normal_concentration_100_mumol)_which_usually_causes_mental_retardation_(unless_low_phenylalanine_diet_is_introduced_early_in_life)._They_tend_to_ha…	.	unclassifiable_(Anatomical_System)\x3blung\x3bwhole_body\x3bislets_of_Langerhans\x3bliver\x3btestis\x3bspleen\x3bkidney\x3bmammary_gland\x3bgall_bladder\x3b	superior_cervical_ganglion\x3bfetal_liver\x3bliver\x3bciliary_ganglion\x3bkidney\x3b	0.13031	0.85678	-0.709045403	14.673272	115.70583	2.33963	.	.	.	.	.	.	0.0	0.912	D	0.000	0.843	D	1	0.810	D	4.76	0.996	H	-6.9	0.998	D	-6.58	0.919	D	0.902
12	103260390	103260390	C	G	exonic	PAH	.	nonsynonymous_SNV	PAH:NM_000277:exon5:c.G493C:p.A165P	1.19519744629961e-10	0.307448665079143	0.692551334801337	phenylalanine_hydroxylase	.	DISEASE:_Phenylketonuria_(PKU)_[MIM:261600]:_Autosomal_recessive_inborn_error_of_phenylalanine_metabolism,_due_to_severe_phenylalanine_hydroxylase_deficiency._It_is_characterized_by_blood_concentrations_of_phenylalanine_persistently_above_1200_mumol_(normal_concentration_100_mumol)_which_usually_causes_mental_retardation_(unless_low_phenylalanine_diet_is_introduced_early_in_life)._They_tend_to_ha…	.	unclassifiable_(Anatomical_System)\x3blung\x3bwhole_body\x3bislets_of_Langerhans\x3bliver\x3btestis\x3bspleen\x3bkidney\x3bmammary_gland\x3bgall_bladder\x3b	superior_cervical_ganglion\x3bfetal_liver\x3bliver\x3bciliary_ganglion\x3bkidney\x3b	0.13031	0.85678	-0.709045403	14.673272	115.70583	2.33963	rs199475626	108437	not_provided	MedGen:CN517202	no_assertion_provided	not_provided	0.001	0.784	D	0.000	0.843	D	1	0.810	D	4.09	0.973	H	-6.71	0.998	D	-4.86	0.812	D	0.976
12	103246681	103246681	G	A	exonic	PAH	.	nonsynonymous_SNV	PAH:NM_000277:exon7:c.C754T:p.R252W	1.19519744629961e-10	0.307448665079143	0.692551334801337	phenylalanine_hydroxylase	.	DISEASE:_Phenylketonuria_(PKU)_[MIM:261600]:_Autosomal_recessive_inborn_error_of_phenylalanine_metabolism,_due_to_severe_phenylalanine_hydroxylase_deficiency._It_is_characterized_by_blood_concentrations_of_phenylalanine_persistently_above_1200_mumol_(normal_concentration_100_mumol)_which_usually_causes_mental_retardation_(unless_low_phenylalanine_diet_is_introduced_early_in_life)._They_tend_to_ha…	.	unclassifiable_(Anatomical_System)\x3blung\x3bwhole_body\x3bislets_of_Langerhans\x3bliver\x3btestis\x3bspleen\x3bkidney\x3bmammary_gland\x3bgall_bladder\x3b	superior_cervical_ganglion\x3bfetal_liver\x3bliver\x3bciliary_ganglion\x3bkidney\x3b	0.13031	0.85678	-0.709045403	14.673272	115.70583	2.33963	rs5030847	.	.	.	.	.	0.0	0.912	D	0.000	0.843	D	1	0.810	D	4.49	0.990	H	-6.77	0.998	D	-7.66	0.955	D	0.927
12	103246681	103246681	G	C	exonic	PAH	.	nonsynonymous_SNV	PAH:NM_000277:exon7:c.C754G:p.R252G	1.19519744629961e-10	0.307448665079143	0.692551334801337	phenylalanine_hydroxylase	.	DISEASE:_Phenylketonuria_(PKU)_[MIM:261600]:_Autosomal_recessive_inborn_error_of_phenylalanine_metabolism,_due_to_severe_phenylalanine_hydroxylase_deficiency._It_is_characterized_by_blood_concentrations_of_phenylalanine_persistently_above_1200_mumol_(normal_concentration_100_mumol)_which_usually_causes_mental_retardation_(unless_low_phenylalanine_diet_is_introduced_early_in_life)._They_tend_to_ha…	.	unclassifiable_(Anatomical_System)\x3blung\x3bwhole_body\x3bislets_of_Langerhans\x3bliver\x3btestis\x3bspleen\x3bkidney\x3bmammary_gland\x3bgall_bladder\x3b	superior_cervical_ganglion\x3bfetal_liver\x3bliver\x3bciliary_ganglion\x3bkidney\x3b	0.13031	0.85678	-0.709045403	14.673272	115.70583	2.33963	rs5030847	108559	not_provided	MedGen:CN517202	no_assertion_provided	not_provided	0.001	0.784	D	0.000	0.843	D	1	0.810	D	3.17	0.889	M	-6.73	0.998	D	-6.71	0.925	D	0.966
12	103246695	103246695	C	T	exonic	PAH	.	nonsynonymous_SNV	PAH:NM_000277:exon7:c.G740A:p.G247D	1.19519744629961e-10	0.307448665079143	0.692551334801337	phenylalanine_hydroxylase	.	DISEASE:_Phenylketonuria_(PKU)_[MIM:261600]:_Autosomal_recessive_inborn_error_of_phenylalanine_metabolism,_due_to_severe_phenylalanine_hydroxylase_deficiency._It_is_characterized_by_blood_concentrations_of_phenylalanine_persistently_above_1200_mumol_(normal_concentration_100_mumol)_which_usually_causes_mental_retardation_(unless_low_phenylalanine_diet_is_introduced_early_in_life)._They_tend_to_ha…	.	unclassifiable_(Anatomical_System)\x3blung\x3bwhole_body\x3bislets_of_Langerhans\x3bliver\x3btestis\x3bspleen\x3bkidney\x3bmammary_gland\x3bgall_bladder\x3b	superior_cervical_ganglion\x3bfetal_liver\x3bliver\x3bciliary_ganglion\x3bkidney\x3b	0.13031	0.85678	-0.709045403	14.673272	115.70583	2.33963	rs199475579	108553	not_provided	MedGen:CN517202	no_assertion_provided	not_provided	0.0	0.912	D	0.000	0.843	D	1	0.810	D	4.395	0.987	H	-7.02	0.998	D	-6.71	0.925	D	0.939
12	103246696	103246696	C	G	exonic	PAH	.	nonsynonymous_SNV	PAH:NM_000277:exon7:c.G739C:p.G247R	1.19519744629961e-10	0.307448665079143	0.692551334801337	phenylalanine_hydroxylase	.	DISEASE:_Phenylketonuria_(PKU)_[MIM:261600]:_Autosomal_recessive_inborn_error_of_phenylalanine_metabolism,_due_to_severe_phenylalanine_hydroxylase_deficiency._It_is_characterized_by_blood_concentrations_of_phenylalanine_persistently_above_1200_mumol_(normal_concentration_100_mumol)_which_usually_causes_mental_retardation_(unless_low_phenylalanine_diet_is_introduced_early_in_life)._They_tend_to_ha…	.	unclassifiable_(Anatomical_System)\x3blung\x3bwhole_body\x3bislets_of_Langerhans\x3bliver\x3btestis\x3bspleen\x3bkidney\x3bmammary_gland\x3bgall_bladder\x3b	superior_cervical_ganglion\x3bfetal_liver\x3bliver\x3bciliary_ganglion\x3bkidney\x3b	0.13031	0.85678	-0.709045403	14.673272	115.70583	2.33963	rs62508731	108552	not_provided	MedGen:CN517202	no_assertion_provided	not_provided	0.0	0.912	D	0.000	0.843	D	1	0.810	D	4.74	0.996	H	-7.03	0.998	D	-7.67	0.955	D	0.922
12	103246696	103246696	C	T	exonic	PAH	.	nonsynonymous_SNV	PAH:NM_000277:exon7:c.G739A:p.G247S	1.19519744629961e-10	0.307448665079143	0.692551334801337	phenylalanine_hydroxylase	.	DISEASE:_Phenylketonuria_(PKU)_[MIM:261600]:_Autosomal_recessive_inborn_error_of_phenylalanine_metabolism,_due_to_severe_phenylalanine_hydroxylase_deficiency._It_is_characterized_by_blood_concentrations_of_phenylalanine_persistently_above_1200_mumol_(normal_concentration_100_mumol)_which_usually_causes_mental_retardation_(unless_low_phenylalanine_diet_is_introduced_early_in_life)._They_tend_to_ha…	.	unclassifiable_(Anatomical_System)\x3blung\x3bwhole_body\x3bislets_of_Langerhans\x3bliver\x3btestis\x3bspleen\x3bkidney\x3bmammary_gland\x3bgall_bladder\x3b	superior_cervical_ganglion\x3bfetal_liver\x3bliver\x3bciliary_ganglion\x3bkidney\x3b	0.13031	0.85678	-0.709045403	14.673272	115.70583	2.33963	rs62508731	108551	not_provided	MedGen:CN517202	no_assertion_provided	not_provided	0.0	0.912	D	0.000	0.843	D	1	0.810	D	4.19	0.978	H	-6.99	0.998	D	-5.76	0.878	D	0.922
12	103246723	103246723	T	C	exonic	PAH	.	nonsynonymous_SNV	PAH:NM_000277:exon7:c.A712G:p.T238A	1.19519744629961e-10	0.307448665079143	0.692551334801337	phenylalanine_hydroxylase	.	DISEASE:_Phenylketonuria_(PKU)_[MIM:261600]:_Autosomal_recessive_inborn_error_of_phenylalanine_metabolism,_due_to_severe_phenylalanine_hydroxylase_deficiency._It_is_characterized_by_blood_concentrations_of_phenylalanine_persistently_above_1200_mumol_(normal_concentration_100_mumol)_which_usually_causes_mental_retardation_(unless_low_phenylalanine_diet_is_introduced_early_in_life)._They_tend_to_ha…	.	unclassifiable_(Anatomical_System)\x3blung\x3bwhole_body\x3bislets_of_Langerhans\x3bliver\x3btestis\x3bspleen\x3bkidney\x3bmammary_gland\x3bgall_bladder\x3b	superior_cervical_ganglion\x3bfetal_liver\x3bliver\x3bciliary_ganglion\x3bkidney\x3b	0.13031	0.85678	-0.709045403	14.673272	115.70583	2.33963	.	.	.	.	.	.	0.009	0.586	D	0.000	0.843	D	1	0.810	D	4.215	0.979	H	-7.0	0.998	D	-4.42	0.774	D	0.916
12	103249109	103249109	C	T	exonic	PAH	.	nonsynonymous_SNV	PAH:NM_000277:exon6:c.G511A:p.G171R	1.19519744629961e-10	0.307448665079143	0.692551334801337	phenylalanine_hydroxylase	.	DISEASE:_Phenylketonuria_(PKU)_[MIM:261600]:_Autosomal_recessive_inborn_error_of_phenylalanine_metabolism,_due_to_severe_phenylalanine_hydroxylase_deficiency._It_is_characterized_by_blood_concentrations_of_phenylalanine_persistently_above_1200_mumol_(normal_concentration_100_mumol)_which_usually_causes_mental_retardation_(unless_low_phenylalanine_diet_is_introduced_early_in_life)._They_tend_to_ha…	.	unclassifiable_(Anatomical_System)\x3blung\x3bwhole_body\x3bislets_of_Langerhans\x3bliver\x3btestis\x3bspleen\x3bkidney\x3bmammary_gland\x3bgall_bladder\x3b	superior_cervical_ganglion\x3bfetal_liver\x3bliver\x3bciliary_ganglion\x3bkidney\x3b	0.13031	0.85678	-0.709045403	14.673272	115.70583	2.33963	rs199475613	108452	Phenylketonuria|not_provided	MedGen:C0031485,OMIM:261600,Orphanet:ORPHA716,SNOMED_CT:154735006|MedGen:CN517202	criteria_provided,_single_submitter	Uncertain_significance	0.0	0.912	D	0.000	0.843	D	1	0.810	D	4.09	0.973	H	-7.03	0.998	D	-7.78	0.959	D	0.926
12	103249100	103249100	T	C	exonic	PAH	.	nonsynonymous_SNV	PAH:NM_000277:exon6:c.A520G:p.I174V	1.19519744629961e-10	0.307448665079143	0.692551334801337	phenylalanine_hydroxylase	.	DISEASE:_Phenylketonuria_(PKU)_[MIM:261600]:_Autosomal_recessive_inborn_error_of_phenylalanine_metabolism,_due_to_severe_phenylalanine_hydroxylase_deficiency._It_is_characterized_by_blood_concentrations_of_phenylalanine_persistently_above_1200_mumol_(normal_concentration_100_mumol)_which_usually_causes_mental_retardation_(unless_low_phenylalanine_diet_is_introduced_early_in_life)._They_tend_to_ha…	.	unclassifiable_(Anatomical_System)\x3blung\x3bwhole_body\x3bislets_of_Langerhans\x3bliver\x3btestis\x3bspleen\x3bkidney\x3bmammary_gland\x3bgall_bladder\x3b	superior_cervical_ganglion\x3bfetal_liver\x3bliver\x3bciliary_ganglion\x3bkidney\x3b	0.13031	0.85678	-0.709045403	14.673272	115.70583	2.33963	rs199475632	108456	not_specified|not_provided	MedGen:CN169374|MedGen:CN517202	criteria_provided,_single_submitter	Uncertain_significance	0.001	0.784	D	0.000	0.843	D	1	0.810	D	2.43	0.707	M	-6.3	0.996	D	-0.91	0.245	N	1.058
12	103248923	103248923	A	T	exonic	PAH	.	nonsynonymous_SNV	PAH:NM_000277:exon6:c.T697A:p.F233I	1.19519744629961e-10	0.307448665079143	0.692551334801337	phenylalanine_hydroxylase	.	DISEASE:_Phenylketonuria_(PKU)_[MIM:261600]:_Autosomal_recessive_inborn_error_of_phenylalanine_metabolism,_due_to_severe_phenylalanine_hydroxylase_deficiency._It_is_characterized_by_blood_concentrations_of_phenylalanine_persistently_above_1200_mumol_(normal_concentration_100_mumol)_which_usually_causes_mental_retardation_(unless_low_phenylalanine_diet_is_introduced_early_in_life)._They_tend_to_ha…	.	unclassifiable_(Anatomical_System)\x3blung\x3bwhole_body\x3bislets_of_Langerhans\x3bliver\x3btestis\x3bspleen\x3bkidney\x3bmammary_gland\x3bgall_bladder\x3b	superior_cervical_ganglion\x3bfetal_liver\x3bliver\x3bciliary_ganglion\x3bkidney\x3b	0.13031	0.85678	-0.709045403	14.673272	115.70583	2.33963	.	.	.	.	.	.	0.0	0.912	D	0.000	0.843	D	1	0.810	D	2.605	0.765	M	-6.66	0.998	D	-5.63	0.868	D	0.989
12	103248926	103248926	G	C	exonic	PAH	.	nonsynonymous_SNV	PAH:NM_000277:exon6:c.C694G:p.Q232E	1.19519744629961e-10	0.307448665079143	0.692551334801337	phenylalanine_hydroxylase	.	DISEASE:_Phenylketonuria_(PKU)_[MIM:261600]:_Autosomal_recessive_inborn_error_of_phenylalanine_metabolism,_due_to_severe_phenylalanine_hydroxylase_deficiency._It_is_characterized_by_blood_concentrations_of_phenylalanine_persistently_above_1200_mumol_(normal_concentration_100_mumol)_which_usually_causes_mental_retardation_(unless_low_phenylalanine_diet_is_introduced_early_in_life)._They_tend_to_ha…	.	unclassifiable_(Anatomical_System)\x3blung\x3bwhole_body\x3bislets_of_Langerhans\x3bliver\x3btestis\x3bspleen\x3bkidney\x3bmammary_gland\x3bgall_bladder\x3b	superior_cervical_ganglion\x3bfetal_liver\x3bliver\x3bciliary_ganglion\x3bkidney\x3b	0.13031	0.85678	-0.709045403	14.673272	115.70583	2.33963	.	.	.	.	.	.	0.968	0.067	T	0.000	0.452	D	0.830	0.349	D	0.255	0.098	N	-5.87	0.994	D	-0.44	0.146	N	0.814
12	103248970	103248970	C	T	exonic	PAH	.	nonsynonymous_SNV	PAH:NM_000277:exon6:c.G650A:p.C217Y	1.19519744629961e-10	0.307448665079143	0.692551334801337	phenylalanine_hydroxylase	.	DISEASE:_Phenylketonuria_(PKU)_[MIM:261600]:_Autosomal_recessive_inborn_error_of_phenylalanine_metabolism,_due_to_severe_phenylalanine_hydroxylase_deficiency._It_is_characterized_by_blood_concentrations_of_phenylalanine_persistently_above_1200_mumol_(normal_concentration_100_mumol)_which_usually_causes_mental_retardation_(unless_low_phenylalanine_diet_is_introduced_early_in_life)._They_tend_to_ha…	.	unclassifiable_(Anatomical_System)\x3blung\x3bwhole_body\x3bislets_of_Langerhans\x3bliver\x3btestis\x3bspleen\x3bkidney\x3bmammary_gland\x3bgall_bladder\x3b	superior_cervical_ganglion\x3bfetal_liver\x3bliver\x3bciliary_ganglion\x3bkidney\x3b	0.13031	0.85678	-0.709045403	14.673272	115.70583	2.33963	rs62508617	108508	not_provided	MedGen:CN517202	no_assertion_provided	not_provided	0.0	0.912	D	0.000	0.843	D	1	0.810	D	4.24	0.980	H	-6.29	0.996	D	-10.64	0.991	D	0.979
12	103249072	103249073	TC	AA	exonic	PAH	.	nonframeshift_substitution	PAH:NM_000277:exon6:c.547_548TT	1.19519744629961e-10	0.307448665079143	0.692551334801337	phenylalanine_hydroxylase	.	DISEASE:_Phenylketonuria_(PKU)_[MIM:261600]:_Autosomal_recessive_inborn_error_of_phenylalanine_metabolism,_due_to_severe_phenylalanine_hydroxylase_deficiency._It_is_characterized_by_blood_concentrations_of_phenylalanine_persistently_above_1200_mumol_(normal_concentration_100_mumol)_which_usually_causes_mental_retardation_(unless_low_phenylalanine_diet_is_introduced_early_in_life)._They_tend_to_ha…	.	unclassifiable_(Anatomical_System)\x3blung\x3bwhole_body\x3bislets_of_Langerhans\x3bliver\x3btestis\x3bspleen\x3bkidney\x3bmammary_gland\x3bgall_bladder\x3b	superior_cervical_ganglion\x3bfetal_liver\x3bliver\x3bciliary_ganglion\x3bkidney\x3b	0.13031	0.85678	-0.709045403	14.673272	115.70583	2.33963	rs281865433	125872	Phenylketonuria	MedGen:C0031485,OMIM:261600,Orphanet:ORPHA716,SNOMED_CT:154735006	no_assertion_criteria_provided	Likely_pathogenic	.	.	.	.	.	.	.	.	.	.	.	.	.	.	.	.	.	.	.
12	103249085	103249085	A	T	exonic	PAH	.	nonsynonymous_SNV	PAH:NM_000277:exon6:c.T535A:p.Y179N	1.19519744629961e-10	0.307448665079143	0.692551334801337	phenylalanine_hydroxylase	.	DISEASE:_Phenylketonuria_(PKU)_[MIM:261600]:_Autosomal_recessive_inborn_error_of_phenylalanine_metabolism,_due_to_severe_phenylalanine_hydroxylase_deficiency._It_is_characterized_by_blood_concentrations_of_phenylalanine_persistently_above_1200_mumol_(normal_concentration_100_mumol)_which_usually_causes_mental_retardation_(unless_low_phenylalanine_diet_is_introduced_early_in_life)._They_tend_to_ha…	.	unclassifiable_(Anatomical_System)\x3blung\x3bwhole_body\x3bislets_of_Langerhans\x3bliver\x3btestis\x3bspleen\x3bkidney\x3bmammary_gland\x3bgall_bladder\x3b	superior_cervical_ganglion\x3bfetal_liver\x3bliver\x3bciliary_ganglion\x3bkidney\x3b	0.13031	0.85678	-0.709045403	14.673272	115.70583	2.33963	rs199475671	108465	not_specified|not_provided	MedGen:CN169374|MedGen:CN517202	criteria_provided,_single_submitter	Uncertain_significance	0.0	0.912	D	0.000	0.843	D	1	0.810	D	4.795	0.996	H	-7.23	0.999	D	-8.57	0.974	D	0.893
12	103246647	103246647	A	G	exonic	PAH	.	nonsynonymous_SNV	PAH:NM_000277:exon7:c.T788C:p.F263S	1.19519744629961e-10	0.307448665079143	0.692551334801337	phenylalanine_hydroxylase	.	DISEASE:_Phenylketonuria_(PKU)_[MIM:261600]:_Autosomal_recessive_inborn_error_of_phenylalanine_metabolism,_due_to_severe_phenylalanine_hydroxylase_deficiency._It_is_characterized_by_blood_concentrations_of_phenylalanine_persistently_above_1200_mumol_(normal_concentration_100_mumol)_which_usually_causes_mental_retardation_(unless_low_phenylalanine_diet_is_introduced_early_in_life)._They_tend_to_ha…	.	unclassifiable_(Anatomical_System)\x3blung\x3bwhole_body\x3bislets_of_Langerhans\x3bliver\x3btestis\x3bspleen\x3bkidney\x3bmammary_gland\x3bgall_bladder\x3b	superior_cervical_ganglion\x3bfetal_liver\x3bliver\x3bciliary_ganglion\x3bkidney\x3b	0.13031	0.85678	-0.709045403	14.673272	115.70583	2.33963	.	.	.	.	.	.	0.0	0.912	D	0.000	0.843	D	1	0.810	D	4.79	0.996	H	-7.21	0.999	D	-7.47	0.949	D	0.892
12	103246646	103246646	G	C	exonic	PAH	.	nonsynonymous_SNV	PAH:NM_000277:exon7:c.C789G:p.F263L	1.19519744629961e-10	0.307448665079143	0.692551334801337	phenylalanine_hydroxylase	.	DISEASE:_Phenylketonuria_(PKU)_[MIM:261600]:_Autosomal_recessive_inborn_error_of_phenylalanine_metabolism,_due_to_severe_phenylalanine_hydroxylase_deficiency._It_is_characterized_by_blood_concentrations_of_phenylalanine_persistently_above_1200_mumol_(normal_concentration_100_mumol)_which_usually_causes_mental_retardation_(unless_low_phenylalanine_diet_is_introduced_early_in_life)._They_tend_to_ha…	.	unclassifiable_(Anatomical_System)\x3blung\x3bwhole_body\x3bislets_of_Langerhans\x3bliver\x3btestis\x3bspleen\x3bkidney\x3bmammary_gland\x3bgall_bladder\x3b	superior_cervical_ganglion\x3bfetal_liver\x3bliver\x3bciliary_ganglion\x3bkidney\x3b	0.13031	0.85678	-0.709045403	14.673272	115.70583	2.33963	rs62642944	108569	not_provided	MedGen:CN517202	no_assertion_provided	not_provided	0.006	0.632	D	0.000	0.843	D	1	0.810	D	2.655	0.780	M	-7.0	0.998	D	-5.42	0.852	D	1.051
12	103246636	103246636	G	C	exonic	PAH	.	nonsynonymous_SNV	PAH:NM_000277:exon7:c.C799G:p.Q267E	1.19519744629961e-10	0.307448665079143	0.692551334801337	phenylalanine_hydroxylase	.	DISEASE:_Phenylketonuria_(PKU)_[MIM:261600]:_Autosomal_recessive_inborn_error_of_phenylalanine_metabolism,_due_to_severe_phenylalanine_hydroxylase_deficiency._It_is_characterized_by_blood_concentrations_of_phenylalanine_persistently_above_1200_mumol_(normal_concentration_100_mumol)_which_usually_causes_mental_retardation_(unless_low_phenylalanine_diet_is_introduced_early_in_life)._They_tend_to_ha…	.	unclassifiable_(Anatomical_System)\x3blung\x3bwhole_body\x3bislets_of_Langerhans\x3bliver\x3btestis\x3bspleen\x3bkidney\x3bmammary_gland\x3bgall_bladder\x3b	superior_cervical_ganglion\x3bfetal_liver\x3bliver\x3bciliary_ganglion\x3bkidney\x3b	0.13031	0.85678	-0.709045403	14.673272	115.70583	2.33963	rs199475676	108575	not_provided	MedGen:CN517202	no_assertion_provided	not_provided	0.0	0.912	D	0.000	0.843	D	1	0.810	D	4.13	0.975	H	-6.48	0.997	D	-2.88	0.605	D	0.949
12	103246612	103246612	G	A	exonic	PAH	.	nonsynonymous_SNV	PAH:NM_000277:exon7:c.C823T:p.P275S	1.19519744629961e-10	0.307448665079143	0.692551334801337	phenylalanine_hydroxylase	.	DISEASE:_Phenylketonuria_(PKU)_[MIM:261600]:_Autosomal_recessive_inborn_error_of_phenylalanine_metabolism,_due_to_severe_phenylalanine_hydroxylase_deficiency._It_is_characterized_by_blood_concentrations_of_phenylalanine_persistently_above_1200_mumol_(normal_concentration_100_mumol)_which_usually_causes_mental_retardation_(unless_low_phenylalanine_diet_is_introduced_early_in_life)._They_tend_to_ha…	.	unclassifiable_(Anatomical_System)\x3blung\x3bwhole_body\x3bislets_of_Langerhans\x3bliver\x3btestis\x3bspleen\x3bkidney\x3bmammary_gland\x3bgall_bladder\x3b	superior_cervical_ganglion\x3bfetal_liver\x3bliver\x3bciliary_ganglion\x3bkidney\x3b	0.13031	0.85678	-0.709045403	14.673272	115.70583	2.33963	rs62508691	108589	not_provided	MedGen:CN517202	no_assertion_provided	not_provided	0.0	0.912	D	0.000	0.843	D	1	0.810	D	4.46	0.989	H	-6.87	0.998	D	-7.67	0.955	D	0.936
12	103260390	103260390	C	T	exonic	PAH	.	nonsynonymous_SNV	PAH:NM_000277:exon5:c.G493A:p.A165T	1.19519744629961e-10	0.307448665079143	0.692551334801337	phenylalanine_hydroxylase	.	DISEASE:_Phenylketonuria_(PKU)_[MIM:261600]:_Autosomal_recessive_inborn_error_of_phenylalanine_metabolism,_due_to_severe_phenylalanine_hydroxylase_deficiency._It_is_characterized_by_blood_concentrations_of_phenylalanine_persistently_above_1200_mumol_(normal_concentration_100_mumol)_which_usually_causes_mental_retardation_(unless_low_phenylalanine_diet_is_introduced_early_in_life)._They_tend_to_ha…	.	unclassifiable_(Anatomical_System)\x3blung\x3bwhole_body\x3bislets_of_Langerhans\x3bliver\x3btestis\x3bspleen\x3bkidney\x3bmammary_gland\x3bgall_bladder\x3b	superior_cervical_ganglion\x3bfetal_liver\x3bliver\x3bciliary_ganglion\x3bkidney\x3b	0.13031	0.85678	-0.709045403	14.673272	115.70583	2.33963	rs199475626	108436	not_provided	MedGen:CN517202	no_assertion_provided	not_provided	0.008	0.599	D	0.000	0.843	D	1	0.810	D	4.09	0.973	H	-6.65	0.998	D	-3.89	0.728	D	0.962
12	103246594	103246594	G	A	exonic	PAH	.	nonsynonymous_SNV	PAH:NM_000277:exon7:c.C841T:p.P281S	1.19519744629961e-10	0.307448665079143	0.692551334801337	phenylalanine_hydroxylase	.	DISEASE:_Phenylketonuria_(PKU)_[MIM:261600]:_Autosomal_recessive_inborn_error_of_phenylalanine_metabolism,_due_to_severe_phenylalanine_hydroxylase_deficiency._It_is_characterized_by_blood_concentrations_of_phenylalanine_persistently_above_1200_mumol_(normal_concentration_100_mumol)_which_usually_causes_mental_retardation_(unless_low_phenylalanine_diet_is_introduced_early_in_life)._They_tend_to_ha…	.	unclassifiable_(Anatomical_System)\x3blung\x3bwhole_body\x3bislets_of_Langerhans\x3bliver\x3btestis\x3bspleen\x3bkidney\x3bmammary_gland\x3bgall_bladder\x3b	superior_cervical_ganglion\x3bfetal_liver\x3bliver\x3bciliary_ganglion\x3bkidney\x3b	0.13031	0.85678	-0.709045403	14.673272	115.70583	2.33963	rs199475654	98656	not_specified|not_provided	MedGen:CN169374|MedGen:CN517202	criteria_provided,_single_submitter	Uncertain_significance	0.0	0.912	D	0.000	0.843	D	1	0.810	D	4.86	0.997	H	-7.88	0.999	D	-7.68	0.956	D	0.915
12	103246608	103246608	A	C	exonic	PAH	.	nonsynonymous_SNV	PAH:NM_000277:exon7:c.T827G:p.M276R	1.19519744629961e-10	0.307448665079143	0.692551334801337	phenylalanine_hydroxylase	.	DISEASE:_Phenylketonuria_(PKU)_[MIM:261600]:_Autosomal_recessive_inborn_error_of_phenylalanine_metabolism,_due_to_severe_phenylalanine_hydroxylase_deficiency._It_is_characterized_by_blood_concentrations_of_phenylalanine_persistently_above_1200_mumol_(normal_concentration_100_mumol)_which_usually_causes_mental_retardation_(unless_low_phenylalanine_diet_is_introduced_early_in_life)._They_tend_to_ha…	.	unclassifiable_(Anatomical_System)\x3blung\x3bwhole_body\x3bislets_of_Langerhans\x3bliver\x3btestis\x3bspleen\x3bkidney\x3bmammary_gland\x3bgall_bladder\x3b	superior_cervical_ganglion\x3bfetal_liver\x3bliver\x3bciliary_ganglion\x3bkidney\x3b	0.13031	0.85678	-0.709045403	14.673272	115.70583	2.33963	rs62508722	108594	not_provided	MedGen:CN517202	no_assertion_provided	not_provided	0.01	0.564	D	0.000	0.843	D	1	0.810	D	2.87	0.836	M	-6.22	0.996	D	-3.83	0.721	D	1.106
12	103246608	103246608	A	T	exonic	PAH	.	nonsynonymous_SNV	PAH:NM_000277:exon7:c.T827A:p.M276K	1.19519744629961e-10	0.307448665079143	0.692551334801337	phenylalanine_hydroxylase	.	DISEASE:_Phenylketonuria_(PKU)_[MIM:261600]:_Autosomal_recessive_inborn_error_of_phenylalanine_metabolism,_due_to_severe_phenylalanine_hydroxylase_deficiency._It_is_characterized_by_blood_concentrations_of_phenylalanine_persistently_above_1200_mumol_(normal_concentration_100_mumol)_which_usually_causes_mental_retardation_(unless_low_phenylalanine_diet_is_introduced_early_in_life)._They_tend_to_ha…	.	unclassifiable_(Anatomical_System)\x3blung\x3bwhole_body\x3bislets_of_Langerhans\x3bliver\x3btestis\x3bspleen\x3bkidney\x3bmammary_gland\x3bgall_bladder\x3b	superior_cervical_ganglion\x3bfetal_liver\x3bliver\x3bciliary_ganglion\x3bkidney\x3b	0.13031	0.85678	-0.709045403	14.673272	115.70583	2.33963	rs62508722	108593	not_provided	MedGen:CN517202	no_assertion_provided	not_provided	0.081	0.339	T	0.000	0.843	D	1	0.810	D	1.83	0.482	L	-6.21	0.996	D	-3.73	0.709	D	1.030
12	103246609	103246609	T	C	exonic	PAH	.	nonsynonymous_SNV	PAH:NM_000277:exon7:c.A826G:p.M276V	1.19519744629961e-10	0.307448665079143	0.692551334801337	phenylalanine_hydroxylase	.	DISEASE:_Phenylketonuria_(PKU)_[MIM:261600]:_Autosomal_recessive_inborn_error_of_phenylalanine_metabolism,_due_to_severe_phenylalanine_hydroxylase_deficiency._It_is_characterized_by_blood_concentrations_of_phenylalanine_persistently_above_1200_mumol_(normal_concentration_100_mumol)_which_usually_causes_mental_retardation_(unless_low_phenylalanine_diet_is_introduced_early_in_life)._They_tend_to_ha…	.	unclassifiable_(Anatomical_System)\x3blung\x3bwhole_body\x3bislets_of_Langerhans\x3bliver\x3btestis\x3bspleen\x3bkidney\x3bmammary_gland\x3bgall_bladder\x3b	superior_cervical_ganglion\x3bfetal_liver\x3bliver\x3bciliary_ganglion\x3bkidney\x3b	0.13031	0.85678	-0.709045403	14.673272	115.70583	2.33963	rs62516149	108592	not_provided	MedGen:CN517202	no_assertion_provided	not_provided	0.015	0.524	D	0.000	0.843	D	1.000	0.588	D	3.215	0.895	M	-6.13	0.995	D	-1.83	0.429	N	1.097
1	41285135	41285135	G	C	exonic	KCNQ4	.	nonsynonymous_SNV	KCNQ4:NM_004700:exon5:c.G825C:p.W275C,KCNQ4:NM_172163:exon5:c.G825C:p.W275C	0.985178281898531	0.0148214036876789	3.14413790434247e-07	potassium_voltage-gated_channel_subfamily_Q_member_4	FUNCTION:_Probably_important_in_the_regulation_of_neuronal_excitability._May_underlie_a_potassium_current_involved_in_regulating_the_excitability_of_sensory_cells_of_the_cochlea._KCNQ4_channels_are_blocked_by_linopirdin,_XE991_and_bepridil,_whereas_clofilium_is_without_significant_effect._Muscarinic_agonist_oxotremorine-M_strongly_suppress_KCNQ4_current_in_CHO_cells_in_which_cloned_KCNQ4_channels…	DISEASE:_Deafness,_autosomal_dominant,_2A_(DFNA2A)_[MIM:600101]:_A_form_of_non-syndromic_sensorineural_hearing_loss._Sensorineural_deafness_results_from_damage_to_the_neural_receptors_of_the_inner_ear,_the_nerve_pathways_to_the_brain,_or_the_area_of_the_brain_that_receives_sound_information._{ECO:0000269|PubMed:10025409,_ECO:0000269|PubMed:10369879,_ECO:0000269|PubMed:10571947,_ECO:0000269|PubMed…	TISSUE_SPECIFICITY:_Expressed_in_the_outer,_but_not_the_inner,_sensory_hair_cells_of_the_cochlea._Slightly_expressed_in_heart,_brain_and_skeletal_muscle.\x3b_	lymphoreticular\x3bcartilage\x3bcolon\x3bfovea_centralis\x3bchoroid\x3blens\x3bretina\x3boptic_nerve\x3bepididymis\x3bplacenta\x3bmacula_lutea\x3biris\x3bmammary_gland\x3bbrain\x3bstomach\x3b	superior_cervical_ganglion\x3bciliary_ganglion\x3batrioventricular_node\x3btrigeminal_ganglion\x3b	0.12943	0.14391	-0.66859065	15.76433121	646.02	5.10359	rs956666801	496205	not_specified	MedGen:CN169374	criteria_provided,_single_submitter	Uncertain_significance	0.0	0.912	D	0.000	0.843	D	1	0.810	D	4.28	0.982	H	-4.66	0.980	D	-12.14	0.997	D	1.077
12	103246618	103246618	A	G	exonic	PAH	.	nonsynonymous_SNV	PAH:NM_000277:exon7:c.T817C:p.S273P	1.19519744629961e-10	0.307448665079143	0.692551334801337	phenylalanine_hydroxylase	.	DISEASE:_Phenylketonuria_(PKU)_[MIM:261600]:_Autosomal_recessive_inborn_error_of_phenylalanine_metabolism,_due_to_severe_phenylalanine_hydroxylase_deficiency._It_is_characterized_by_blood_concentrations_of_phenylalanine_persistently_above_1200_mumol_(normal_concentration_100_mumol)_which_usually_causes_mental_retardation_(unless_low_phenylalanine_diet_is_introduced_early_in_life)._They_tend_to_ha…	.	unclassifiable_(Anatomical_System)\x3blung\x3bwhole_body\x3bislets_of_Langerhans\x3bliver\x3btestis\x3bspleen\x3bkidney\x3bmammary_gland\x3bgall_bladder\x3b	superior_cervical_ganglion\x3bfetal_liver\x3bliver\x3bciliary_ganglion\x3bkidney\x3b	0.13031	0.85678	-0.709045403	14.673272	115.70583	2.33963	.	.	.	.	.	.	0.001	0.784	D	0.000	0.843	D	1	0.810	D	4.285	0.982	H	-6.2	0.996	D	-4.6	0.789	D	0.973
12	103246635	103246635	T	C	exonic	PAH	.	nonsynonymous_SNV	PAH:NM_000277:exon7:c.A800G:p.Q267R	1.19519744629961e-10	0.307448665079143	0.692551334801337	phenylalanine_hydroxylase	.	DISEASE:_Phenylketonuria_(PKU)_[MIM:261600]:_Autosomal_recessive_inborn_error_of_phenylalanine_metabolism,_due_to_severe_phenylalanine_hydroxylase_deficiency._It_is_characterized_by_blood_concentrations_of_phenylalanine_persistently_above_1200_mumol_(normal_concentration_100_mumol)_which_usually_causes_mental_retardation_(unless_low_phenylalanine_diet_is_introduced_early_in_life)._They_tend_to_ha…	.	unclassifiable_(Anatomical_System)\x3blung\x3bwhole_body\x3bislets_of_Langerhans\x3bliver\x3btestis\x3bspleen\x3bkidney\x3bmammary_gland\x3bgall_bladder\x3b	superior_cervical_ganglion\x3bfetal_liver\x3bliver\x3bciliary_ganglion\x3bkidney\x3b	0.13031	0.85678	-0.709045403	14.673272	115.70583	2.33963	.	.	.	.	.	.	0.0	0.912	D	0.000	0.843	D	1	0.810	D	3.375	0.916	M	-6.49	0.997	D	-3.83	0.721	D	0.973
12	103246622	103246622	A	C	exonic	PAH	.	nonsynonymous_SNV	PAH:NM_000277:exon7:c.T813G:p.H271Q	1.19519744629961e-10	0.307448665079143	0.692551334801337	phenylalanine_hydroxylase	.	DISEASE:_Phenylketonuria_(PKU)_[MIM:261600]:_Autosomal_recessive_inborn_error_of_phenylalanine_metabolism,_due_to_severe_phenylalanine_hydroxylase_deficiency._It_is_characterized_by_blood_concentrations_of_phenylalanine_persistently_above_1200_mumol_(normal_concentration_100_mumol)_which_usually_causes_mental_retardation_(unless_low_phenylalanine_diet_is_introduced_early_in_life)._They_tend_to_ha…	.	unclassifiable_(Anatomical_System)\x3blung\x3bwhole_body\x3bislets_of_Langerhans\x3bliver\x3btestis\x3bspleen\x3bkidney\x3bmammary_gland\x3bgall_bladder\x3b	superior_cervical_ganglion\x3bfetal_liver\x3bliver\x3bciliary_ganglion\x3bkidney\x3b	0.13031	0.85678	-0.709045403	14.673272	115.70583	2.33963	.	.	.	.	.	.	0.0	0.912	D	0.000	0.843	D	1	0.810	D	2.805	0.820	M	-6.6	0.997	D	-7.67	0.955	D	1.098
[truncated: 261 more rows]
[truncated: 80 more columns]
