# Supplementary material for: TAPES: A tool for assessment and prioritisation in exome studies
Source: PLoS Comput Biol. 2019 Oct 15;15(10):e1007453. doi: 10.1371/journal.pcbi.1007453 (PMC6814239; doi:10.1371/journal.pcbi.1007453)
Supplement: S2 File — The Initial Benchmark folder contains all files used for the original benchmark, CharGer_and_Panel_Benchmark.xlsx: CharGer pathogenicity prediction and expert panel decision from from: Zhang, J., et al. 2015, extracted from CharGer original publication, Synthetic_VCF_for_Benchmark.vcf.vcf: Synthetic VCF file created from the CharGer_and_Panel_Benchmark.xlsx variants information, InterVar_Benchmark.txt: InterVar predictions of pathogenicity after analysis of the synthetic VCF, TAPES_Benchmark.xlsx: TAPES prediction of pathogenicity after analysis of the synthetic VCF. The results of all 3 software are compiled in S2 Table. The Validation folder contains all filed used for the validation of the pathogenicity thresholds and comparison with other software. TAPES_validation_synthetic.vcf: Synthetic VCF created with data extracted from the ClinGen evidence repository (https://erepo.clinicalgenome.org/evrepo/), TAPES_validation.charger.txt: the CharGer predictions of pathogenicity after analysis of the Synthetic VCF, TAPES_Validation.intervar.txt: InterVar prediction of pathogenicity after analysis of the synthetic VCF, TAPES_Validation.tapes.txt: TAPES prediction of pathogenicity after analysis of the Synthetic VCF. The results of all 3 software are compiled in S3 Table. (ZIP) [file pcbi.1007453.s005.zip › Validation/TAPES_validation_synthetic.vcf]

##fileformat=VCFv4.1
##fileDate=2019-09-02
##source=ClinVar
##reference=GRCh37
##ID=<Description="ClinVar Variation ID">
##INFO=<ID=AF_ESP,Number=1,Type=Float,Description="allele frequencies from GO-ESP">
##INFO=<ID=AF_EXAC,Number=1,Type=Float,Description="allele frequencies from ExAC">
##INFO=<ID=AF_TGP,Number=1,Type=Float,Description="allele frequencies from TGP">
##INFO=<ID=ALLELEID,Number=1,Type=Integer,Description="the ClinVar Allele ID">
##INFO=<ID=CLNDN,Number=.,Type=String,Description="ClinVar's preferred disease name for the concept specified by disease identifiers in CLNDISDB">
##INFO=<ID=CLNDNINCL,Number=.,Type=String,Description="For included Variant : ClinVar's preferred disease name for the concept specified by disease identifiers in CLNDISDB">
##INFO=<ID=CLNDISDB,Number=.,Type=String,Description="Tag-value pairs of disease database name and identifier, e.g. OMIM:NNNNNN">
##INFO=<ID=CLNDISDBINCL,Number=.,Type=String,Description="For included Variant: Tag-value pairs of disease database name and identifier, e.g. OMIM:NNNNNN">
##INFO=<ID=CLNHGVS,Number=.,Type=String,Description="Top-level (primary assembly, alt, or patch) HGVS expression.">
##INFO=<ID=CLNREVSTAT,Number=.,Type=String,Description="ClinVar review status for the Variation ID">
##INFO=<ID=CLNSIG,Number=.,Type=String,Description="Clinical significance for this single variant">
##INFO=<ID=CLNSIGCONF,Number=.,Type=String,Description="Conflicting clinical significance for this single variant">
##INFO=<ID=CLNSIGINCL,Number=.,Type=String,Description="Clinical significance for a haplotype or genotype that includes this variant. Reported as pairs of VariationID:clinical significance.">
##INFO=<ID=CLNVC,Number=1,Type=String,Description="Variant type">
##INFO=<ID=CLNVCSO,Number=1,Type=String,Description="Sequence Ontology id for variant type">
##INFO=<ID=CLNVI,Number=.,Type=String,Description="the variant's clinical sources reported as tag-value pairs of database and variant identifier">
##INFO=<ID=DBVARID,Number=.,Type=String,Description="nsv accessions from dbVar for the variant">
##INFO=<ID=GENEINFO,Number=1,Type=String,Description="Gene(s) for the variant reported as gene symbol:gene id. The gene symbol and id are delimited by a colon (:) and each pair is delimited by a vertical bar (|)">
##INFO=<ID=MC,Number=.,Type=String,Description="comma separated list of molecular consequence in the form of Sequence Ontology ID|molecular_consequence">
##INFO=<ID=ORIGIN,Number=.,Type=String,Description="Allele origin. One or more of the following values may be added: 0 - unknown; 1 - germline; 2 - somatic; 4 - inherited; 8 - paternal; 16 - maternal; 32 - de-novo; 64 - biparental; 128 - uniparental; 256 - not-tested; 512 - tested-inconclusive; 1073741824 - other">
##INFO=<ID=RS,Number=.,Type=String,Description="dbSNP ID (i.e. rs number)">
##INFO=<ID=SSR,Number=1,Type=Integer,Description="Variant Suspect Reason Codes. One or more of the following values may be added: 0 - unspecified, 1 - Paralog, 2 - byEST, 4 - oldAlign, 8 - Para_EST, 16 - 1kg_failed, 1024 - other">
#CHROM	POS	ID	REF	ALT	QUAL	FILTER	INFO	FORMAT	AB_sample
1	41285030	227469	C	G	.	.	ALLELEID=228470;CLNDISDB=MedGen:CN043648,Orphanet:ORPHA87884|MedGen:CN169374;CLNDN=Nonsyndromic_hearing_loss_and_deafness|not_specified;CLNHGVS=NC_000001.10:g.41285030C>G;CLNREVSTAT=reviewed_by_expert_panel;CLNSIG=Likely_benign;CLNVC=single_nucleotide_variant;CLNVCSO=SO:0001483;GENEINFO=KCNQ4:9132;MC=SO:0001819|synonymous_variant;ORIGIN=1;RS=752131356	GT:AD:DP:GQ:PL	0/1:8,8:16:99:312,0,440
1	41285135	505302	G	C	.	.	ALLELEID=496205;CLNDISDB=MedGen:CN043648,Orphanet:ORPHA87884|MedGen:CN169374;CLNDN=Nonsyndromic_hearing_loss_and_deafness|not_specified;CLNHGVS=NC_000001.10:g.41285135G>C;CLNREVSTAT=reviewed_by_expert_panel;CLNSIG=Likely_pathogenic;CLNVC=single_nucleotide_variant;CLNVCSO=SO:0001483;GENEINFO=KCNQ4:9132;MC=SO:0001583|missense_variant;ORIGIN=1;RS=956666801	GT:AD:DP:GQ:PL	0/1:8,8:16:99:312,0,441
1	41285565	6241	G	A	.	.	ALLELEID=21280;CLNDISDB=MedGen:C2677637,OMIM:600101|MedGen:CN043648,Orphanet:ORPHA87884|MedGen:CN826980,Orphanet:ORPHA96210;CLNDN=DFNA_2_Nonsyndromic_Hearing_Loss|Nonsyndromic_hearing_loss_and_deafness|Rare_genetic_deafness;CLNHGVS=NC_000001.10:g.41285565G>A;CLNREVSTAT=reviewed_by_expert_panel;CLNSIG=Pathogenic;CLNVC=single_nucleotide_variant;CLNVCSO=SO:0001483;CLNVI=OMIM_Allelic_Variant:603537.0…	GT:AD:DP:GQ:PL	0/1:8,8:16:99:312,0,442
1	215799170	48468	T	C	.	.	AF_ESP=0.00254;AF_EXAC=0.01345;AF_TGP=0.02456;ALLELEID=57630;CLNDISDB=MeSH:D052245,MedGen:C0271097,Orphanet:ORPHA886|MedGen:CN169374;CLNDN=Usher_syndrome|not_specified;CLNHGVS=NC_000001.10:g.215799170T>C;CLNREVSTAT=reviewed_by_expert_panel;CLNSIG=Benign;CLNVC=single_nucleotide_variant;CLNVCSO=SO:0001483;CLNVI=UniProtKB_(protein):O75445#VAR_072067;GENEINFO=USH2A:7399;MC=SO:0001583|missense_variant…	GT:AD:DP:GQ:PL	0/1:8,8:16:99:312,0,443
1	215802181	282144	G	C	.	.	AF_ESP=0.00085;AF_TGP=0.00080;ALLELEID=266381;CLNDISDB=MeSH:D052245,MedGen:C0271097,Orphanet:ORPHA886|MedGen:CN517202;CLNDN=Usher_syndrome|not_provided;CLNHGVS=NC_000001.10:g.215802181G>C;CLNREVSTAT=reviewed_by_expert_panel;CLNSIG=Likely_benign;CLNVC=single_nucleotide_variant;CLNVCSO=SO:0001483;GENEINFO=USH2A:7399;MC=SO:0001583|missense_variant;ORIGIN=1;RS=146892520	GT:AD:DP:GQ:PL	0/1:8,8:16:99:312,0,444
1	215802242	48464	C	T	.	.	AF_ESP=0.00408;AF_EXAC=0.00315;AF_TGP=0.00220;ALLELEID=57626;CLNDISDB=Human_Phenotype_Ontology:HP:0000547,MeSH:D012174,MedGen:C0035334,OMIM:268000,Orphanet:ORPHA791,SNOMED_CT:28835009|MedGen:C0339534,Orphanet:ORPHA231178,SNOMED_CT:232058008|MedGen:CN169374|MedGen:CN517202;CLNDN=Retinitis_pigmentosa|Usher_syndrome_type_2|not_specified|not_provided;CLNHGVS=NC_000001.10:g.215802242C>T;CLNREVSTAT=rev…	GT:AD:DP:GQ:PL	0/1:8,8:16:99:312,0,445
1	215807798	48459	T	C	.	.	AF_ESP=0.00300;AF_EXAC=0.00094;AF_TGP=0.00379;ALLELEID=57621;CLNDISDB=MeSH:D052245,MedGen:C0271097,Orphanet:ORPHA886|MedGen:CN169374;CLNDN=Usher_syndrome|not_specified;CLNHGVS=NC_000001.10:g.215807798T>C;CLNREVSTAT=reviewed_by_expert_panel;CLNSIG=Benign;CLNVC=single_nucleotide_variant;CLNVCSO=SO:0001483;GENEINFO=USH2A:7399;MC=SO:0001627|intron_variant;ORIGIN=1;RS=57754754	GT:AD:DP:GQ:PL	0/1:8,8:16:99:312,0,446
1	215822033	198366	C	T	.	.	AF_EXAC=0.00008;AF_TGP=0.00020;ALLELEID=195527;CLNDISDB=MeSH:D052245,MedGen:C0271097,Orphanet:ORPHA886|MedGen:C1848634,OMIM:276901|MedGen:C3151138,OMIM:613809|MedGen:CN169374|MedGen:CN517202;CLNDN=Usher_syndrome|Usher_syndrome,_type_2A|Retinitis_pigmentosa_39|not_specified|not_provided;CLNHGVS=NC_000001.10:g.215822033C>T;CLNREVSTAT=reviewed_by_expert_panel;CLNSIG=Uncertain_significance;CLNVC=sing…	GT:AD:DP:GQ:PL	0/1:8,8:16:99:312,0,447
1	215824001	177913	C	T	.	.	AF_ESP=0.00115;AF_EXAC=0.00032;AF_TGP=0.00140;ALLELEID=172375;CLNDISDB=Human_Phenotype_Ontology:HP:0000547,MeSH:D012174,MedGen:C0035334,OMIM:268000,Orphanet:ORPHA791,SNOMED_CT:28835009|MedGen:C1848634,OMIM:276901|MedGen:C3151138,OMIM:613809|MedGen:CN169374;CLNDN=Retinitis_pigmentosa|Usher_syndrome,_type_2A|Retinitis_pigmentosa_39|not_specified;CLNHGVS=NC_000001.10:g.215824001C>T;CLNREVSTAT=review…	GT:AD:DP:GQ:PL	0/1:8,8:16:99:312,0,448
1	215848748	166435	T	C	.	.	AF_ESP=0.00085;AF_EXAC=0.00023;AF_TGP=0.00120;ALLELEID=172743;CLNDISDB=Human_Phenotype_Ontology:HP:0000547,MeSH:D012174,MedGen:C0035334,OMIM:268000,Orphanet:ORPHA791,SNOMED_CT:28835009|MedGen:C0339534,Orphanet:ORPHA231178,SNOMED_CT:232058008|MedGen:C1848634,OMIM:276901|MedGen:C3151138,OMIM:613809|MedGen:CN169374|MedGen:CN517202;CLNDN=Retinitis_pigmentosa|Usher_syndrome_type_2|Usher_syndrome,_type…	GT:AD:DP:GQ:PL	0/1:8,8:16:99:312,0,449
1	215932085	506273	G	T	.	.	AF_EXAC=0.00002;ALLELEID=496182;CLNDISDB=MeSH:D052245,MedGen:C0271097,Orphanet:ORPHA886|MedGen:CN826980,Orphanet:ORPHA96210;CLNDN=Usher_syndrome|Rare_genetic_deafness;CLNHGVS=NC_000001.10:g.215932085G>T;CLNREVSTAT=reviewed_by_expert_panel;CLNSIG=Pathogenic;CLNVC=single_nucleotide_variant;CLNVCSO=SO:0001483;GENEINFO=USH2A:7399;MC=SO:0001587|nonsense;ORIGIN=1;RS=777465132	GT:AD:DP:GQ:PL	0/1:8,8:16:99:312,0,450
1	216040521	197510	T	C	.	.	AF_ESP=0.00008;AF_EXAC=0.00009;ALLELEID=194671;CLNDISDB=MeSH:D052245,MedGen:C0271097,Orphanet:ORPHA886|MedGen:C1848634,OMIM:276901|MedGen:C3151138,OMIM:613809|MedGen:CN517202;CLNDN=Usher_syndrome|Usher_syndrome,_type_2A|Retinitis_pigmentosa_39|not_provided;CLNHGVS=NC_000001.10:g.216040521T>C;CLNREVSTAT=reviewed_by_expert_panel;CLNSIG=Pathogenic;CLNVC=single_nucleotide_variant;CLNVCSO=SO:0001483;G…	GT:AD:DP:GQ:PL	0/1:8,8:16:99:312,0,451
1	216061814	179542	C	T	.	.	ALLELEID=172902;CLNDISDB=MeSH:D052245,MedGen:C0271097,Orphanet:ORPHA886|MedGen:C1848634,OMIM:276901|MedGen:C3151138,OMIM:613809|MedGen:CN169374;CLNDN=Usher_syndrome|Usher_syndrome,_type_2A|Retinitis_pigmentosa_39|not_specified;CLNHGVS=NC_000001.10:g.216061814C>T;CLNREVSTAT=reviewed_by_expert_panel;CLNSIG=Uncertain_significance;CLNVC=single_nucleotide_variant;CLNVCSO=SO:0001483;GENEINFO=USH2A:7399…	GT:AD:DP:GQ:PL	0/1:8,8:16:99:312,0,452
1	216246634	48535	C	T	.	.	AF_ESP=0.00008;AF_EXAC=0.00001;ALLELEID=57697;CLNDISDB=MeSH:D052245,MedGen:C0271097,Orphanet:ORPHA886|MedGen:C1848634,OMIM:276901|MedGen:C3151138,OMIM:613809|MedGen:CN826980,Orphanet:ORPHA96210;CLNDN=Usher_syndrome|Usher_syndrome,_type_2A|Retinitis_pigmentosa_39|Rare_genetic_deafness;CLNHGVS=NC_000001.10:g.216246634C>T;CLNREVSTAT=reviewed_by_expert_panel;CLNSIG=Pathogenic;CLNVC=single_nucleotide_…	GT:AD:DP:GQ:PL	0/1:8,8:16:99:312,0,453
1	216258168	166499	T	C	.	.	AF_ESP=0.00008;AF_EXAC=0.00008;AF_TGP=0.00020;ALLELEID=172526;CLNDISDB=MeSH:D052245,MedGen:C0271097,Orphanet:ORPHA886|MedGen:CN169374|MedGen:CN517202;CLNDN=Usher_syndrome|not_specified|not_provided;CLNHGVS=NC_000001.10:g.216258168T>C;CLNREVSTAT=reviewed_by_expert_panel;CLNSIG=Uncertain_significance;CLNVC=single_nucleotide_variant;CLNVCSO=SO:0001483;GENEINFO=USH2A:7399|LOC102723833:102723833;MC=SO…	GT:AD:DP:GQ:PL	0/1:8,8:16:99:312,0,454
1	216348710	166504	C	CT	.	.	ALLELEID=172390;CLNDISDB=Human_Phenotype_Ontology:HP:0000547,MeSH:D012174,MedGen:C0035334,OMIM:268000,Orphanet:ORPHA791,SNOMED_CT:28835009|MeSH:D052245,MedGen:C0271097,Orphanet:ORPHA886|MedGen:CN517202|MedGen:CN826980,Orphanet:ORPHA96210;CLNDN=Retinitis_pigmentosa|Usher_syndrome|not_provided|Rare_genetic_deafness;CLNHGVS=NC_000001.10:g.216348713dup;CLNREVSTAT=reviewed_by_expert_panel;CLNSIG=Patho…	GT:AD:DP:GQ:PL	0/1:8,8:16:99:312,0,455
1	216363621	2353	CAG	C	.	.	ALLELEID=17392;CLNDISDB=MeSH:D052245,MedGen:C0271097,Orphanet:ORPHA886|MedGen:C1848634,OMIM:276901|MedGen:C3151138,OMIM:613809|MedGen:CN239332|MedGen:CN517202|MedGen:CN826980,Orphanet:ORPHA96210;CLNDN=Usher_syndrome|Usher_syndrome,_type_2A|Retinitis_pigmentosa_39|USH2A-Related_Disorders|not_provided|Rare_genetic_deafness;CLNHGVS=NC_000001.10:g.216363622_216363623AG[2];CLNREVSTAT=reviewed_by_exper…	GT:AD:DP:GQ:PL	0/1:8,8:16:99:312,0,456
1	216373231	48503	AAT	A	.	.	ALLELEID=57665;CLNDISDB=MedGen:C1848634,OMIM:276901|MedGen:C3151138,OMIM:613809|MedGen:CN239332|MedGen:CN826980,Orphanet:ORPHA96210;CLNDN=Usher_syndrome,_type_2A|Retinitis_pigmentosa_39|USH2A-Related_Disorders|Rare_genetic_deafness;CLNHGVS=NC_000001.10:g.216373232_216373233AT[2];CLNREVSTAT=reviewed_by_expert_panel;CLNSIG=Likely_pathogenic;CLNVC=Microsatellite;CLNVCSO=SO:0000289;CLNVI=Illumina_Cli…	GT:AD:DP:GQ:PL	0/1:8,8:16:99:312,0,457
1	216498754	48347	T	G	.	.	AF_ESP=0.00008;AF_EXAC=0.00010;ALLELEID=57509;CLNDISDB=MeSH:D052245,MedGen:C0271097,Orphanet:ORPHA886|MedGen:C1848634,OMIM:276901|MedGen:C3151138,OMIM:613809|MedGen:CN517202|MedGen:CN826980,Orphanet:ORPHA96210;CLNDN=Usher_syndrome|Usher_syndrome,_type_2A|Retinitis_pigmentosa_39|not_provided|Rare_genetic_deafness;CLNHGVS=NC_000001.10:g.216498754T>G;CLNREVSTAT=reviewed_by_expert_panel;CLNSIG=Pathog…	GT:AD:DP:GQ:PL	0/1:8,8:16:99:312,0,458
2	39213309	448938	C	T	.	.	AF_EXAC=0.00008;ALLELEID=442511;CLNDISDB=MedGen:CN166718,Orphanet:ORPHA536391;CLNDN=Rasopathy;CLNHGVS=NC_000002.11:g.39213309C>T;CLNREVSTAT=reviewed_by_expert_panel;CLNSIG=Likely_benign;CLNVC=single_nucleotide_variant;CLNVCSO=SO:0001483;CLNVI=ClinGen_RASopathy_Variant_Curation_Expert_Panel:6ff7d21d-3c34-4d7d-b6e4-fc68a890a4b0;GENEINFO=SOS1:6654;MC=SO:0001583|missense_variant;ORIGIN=1;RS=776814547	GT:AD:DP:GQ:PL	0/1:8,8:16:99:312,0,459
2	39213367	40733	G	C	.	.	AF_ESP=0.00023;ALLELEID=49203;CLNDISDB=MedGen:CN166718,Orphanet:ORPHA536391|MedGen:CN260604,Orphanet:ORPHA98733|MedGen:CN517202;CLNDN=Rasopathy|Noonan_syndrome_and_Noonan-related_syndrome|not_provided;CLNHGVS=NC_000002.11:g.39213367G>C;CLNREVSTAT=reviewed_by_expert_panel;CLNSIG=Likely_benign;CLNVC=single_nucleotide_variant;CLNVCSO=SO:0001483;CLNVI=ClinGen_RASopathy_Variant_Curation_Expert_Panel:9…	GT:AD:DP:GQ:PL	0/1:8,8:16:99:312,0,460
2	39213415	448939	A	C	.	.	AF_EXAC=0.00014;AF_TGP=0.00020;ALLELEID=442512;CLNDISDB=MedGen:CN166718,Orphanet:ORPHA536391;CLNDN=Rasopathy;CLNHGVS=NC_000002.11:g.39213415A>C;CLNREVSTAT=reviewed_by_expert_panel;CLNSIG=Benign;CLNVC=single_nucleotide_variant;CLNVCSO=SO:0001483;CLNVI=ClinGen_RASopathy_Variant_Curation_Expert_Panel:b0d402e5-8499-4446-84bb-97ef592e9ba7;GENEINFO=SOS1:6654;MC=SO:0001819|synonymous_variant;ORIGIN=1;RS…	GT:AD:DP:GQ:PL	0/1:8,8:16:99:312,0,461
2	39222280	448940	C	G	.	.	AF_ESP=0.00015;AF_EXAC=0.00007;AF_TGP=0.00020;ALLELEID=442513;CLNDISDB=MedGen:CN166718,Orphanet:ORPHA536391|MedGen:CN169374;CLNDN=Rasopathy|not_specified;CLNHGVS=NC_000002.11:g.39222280C>G;CLNREVSTAT=reviewed_by_expert_panel;CLNSIG=Likely_benign;CLNVC=single_nucleotide_variant;CLNVCSO=SO:0001483;CLNVI=ClinGen_RASopathy_Variant_Curation_Expert_Panel:ffbc3b95-48ea-412c-a45b-92033d327cb7;GENEINFO=SO…	GT:AD:DP:GQ:PL	0/1:8,8:16:99:312,0,462
2	39224072	448941	G	A	.	.	AF_EXAC=0.00017;AF_TGP=0.00020;ALLELEID=442514;CLNDISDB=MedGen:CN166718,Orphanet:ORPHA536391|MedGen:CN169374;CLNDN=Rasopathy|not_specified;CLNHGVS=NC_000002.11:g.39224072G>A;CLNREVSTAT=reviewed_by_expert_panel;CLNSIG=Benign;CLNVC=single_nucleotide_variant;CLNVCSO=SO:0001483;CLNVI=ClinGen_RASopathy_Variant_Curation_Expert_Panel:8323e22b-23e0-47b4-905a-611c06a49ece;GENEINFO=SOS1:6654;MC=SO:0001819|…	GT:AD:DP:GQ:PL	0/1:8,8:16:99:312,0,463
2	39240612	40698	C	G	.	.	AF_EXAC=0.00031;ALLELEID=49168;CLNDISDB=MedGen:CN166718,Orphanet:ORPHA536391|MedGen:CN517202;CLNDN=Rasopathy|not_provided;CLNHGVS=NC_000002.11:g.39240612C>G;CLNREVSTAT=reviewed_by_expert_panel;CLNSIG=Likely_benign;CLNVC=single_nucleotide_variant;CLNVCSO=SO:0001483;CLNVI=ClinGen_RASopathy_Variant_Curation_Expert_Panel:2fa3237d-09e4-4fb5-84b2-9a8bfdc4e2bc;GENEINFO=SOS1:6654;MC=SO:0001583|missense_v…	GT:AD:DP:GQ:PL	0/1:8,8:16:99:312,0,464
2	39241061	448942	C	G	.	.	AF_EXAC=0.00007;AF_TGP=0.00020;ALLELEID=442515;CLNDISDB=MedGen:CN166718,Orphanet:ORPHA536391;CLNDN=Rasopathy;CLNHGVS=NC_000002.11:g.39241061C>G;CLNREVSTAT=reviewed_by_expert_panel;CLNSIG=Benign;CLNVC=single_nucleotide_variant;CLNVCSO=SO:0001483;CLNVI=ClinGen_RASopathy_Variant_Curation_Expert_Panel:42ea487d-ec44-44f7-a90a-ac98312de0f1;GENEINFO=SOS1:6654;MC=SO:0001583|missense_variant;ORIGIN=1;RS=2…	GT:AD:DP:GQ:PL	0/1:8,8:16:99:312,0,465
2	39249799	40687	C	T	.	.	AF_EXAC=0.00029;AF_TGP=0.00020;ALLELEID=49157;CLNDISDB=MedGen:CN166718,Orphanet:ORPHA536391|MedGen:CN169374|MedGen:CN517202;CLNDN=Rasopathy|not_specified|not_provided;CLNHGVS=NC_000002.11:g.39249799C>T;CLNREVSTAT=reviewed_by_expert_panel;CLNSIG=Benign;CLNVC=single_nucleotide_variant;CLNVCSO=SO:0001483;CLNVI=ClinGen_RASopathy_Variant_Curation_Expert_Panel:8284a0ef-b684-4d8c-81b6-a0be0727a5ca;GENEI…	GT:AD:DP:GQ:PL	0/1:8,8:16:99:312,0,466
2	39249922	139236	T	C	.	.	AF_ESP=0.00023;AF_EXAC=0.00005;ALLELEID=142939;CLNDISDB=MedGen:CN166718,Orphanet:ORPHA536391|MedGen:CN169374;CLNDN=Rasopathy|not_specified;CLNHGVS=NC_000002.11:g.39249922T>C;CLNREVSTAT=reviewed_by_expert_panel;CLNSIG=Likely_benign;CLNVC=single_nucleotide_variant;CLNVCSO=SO:0001483;CLNVI=ClinGen_RASopathy_Variant_Curation_Expert_Panel:145cda70-23c6-4a63-a935-0a89d4d2b4cd;GENEINFO=SOS1:6654;MC=SO:0…	GT:AD:DP:GQ:PL	0/1:8,8:16:99:312,0,467
2	39262409	40664	G	A	.	.	AF_EXAC=0.00012;AF_TGP=0.00040;ALLELEID=49134;CLNDISDB=MedGen:CN166718,Orphanet:ORPHA536391|MedGen:CN260604,Orphanet:ORPHA98733|MedGen:CN517202;CLNDN=Rasopathy|Noonan_syndrome_and_Noonan-related_syndrome|not_provided;CLNHGVS=NC_000002.11:g.39262409G>A;CLNREVSTAT=reviewed_by_expert_panel;CLNSIG=Benign;CLNVC=single_nucleotide_variant;CLNVCSO=SO:0001483;CLNVI=ClinGen_RASopathy_Variant_Curation_Exper…	GT:AD:DP:GQ:PL	0/1:8,8:16:99:312,0,468
2	39281777	197778	T	C	.	.	AF_ESP=0.00039;AF_EXAC=0.00007;ALLELEID=194939;CLNDISDB=MedGen:CN166718,Orphanet:ORPHA536391|MedGen:CN517202;CLNDN=Rasopathy|not_provided;CLNHGVS=NC_000002.11:g.39281777T>C;CLNREVSTAT=reviewed_by_expert_panel;CLNSIG=Likely_benign;CLNVC=single_nucleotide_variant;CLNVCSO=SO:0001483;CLNVI=ClinGen_RASopathy_Variant_Curation_Expert_Panel:997bfe08-d211-4276-b0cc-f38b734d1427;GENEINFO=SOS1:6654;MC=SO:00…	GT:AD:DP:GQ:PL	0/1:8,8:16:99:312,0,469
2	39285865	448944	C	T	.	.	AF_EXAC=0.00007;ALLELEID=442517;CLNDISDB=MedGen:CN166718,Orphanet:ORPHA536391;CLNDN=Rasopathy;CLNHGVS=NC_000002.11:g.39285865C>T;CLNREVSTAT=reviewed_by_expert_panel;CLNSIG=Likely_benign;CLNVC=single_nucleotide_variant;CLNVCSO=SO:0001483;CLNVI=ClinGen_RASopathy_Variant_Curation_Expert_Panel:941717e7-7c04-404f-8bba-f9f7c73a7a6b;GENEINFO=SOS1:6654;MC=SO:0001819|synonymous_variant;ORIGIN=1;RS=7484789…	GT:AD:DP:GQ:PL	0/1:8,8:16:99:312,0,470
2	39285879	448945	T	C	.	.	AF_ESP=0.00023;AF_EXAC=0.00005;ALLELEID=442518;CLNDISDB=MedGen:C2698314,SNOMED_CT:450952005|MedGen:CN166718,Orphanet:ORPHA536391;CLNDN=B_lymphoblastic_leukemia_lymphoma_with_t(12%3B21)(p13%3Bq22)%3B_TEL-AML1_(ETV6-RUNX1)|Rasopathy;CLNHGVS=NC_000002.11:g.39285879T>C;CLNREVSTAT=reviewed_by_expert_panel;CLNSIG=Likely_benign;CLNVC=single_nucleotide_variant;CLNVCSO=SO:0001483;CLNVI=ClinGen_RASopathy_V…	GT:AD:DP:GQ:PL	0/1:8,8:16:99:312,0,471
2	39285934	448946	T	C	.	.	AF_EXAC=0.00014;AF_TGP=0.00080;ALLELEID=442519;CLNDISDB=MedGen:CN166718,Orphanet:ORPHA536391;CLNDN=Rasopathy;CLNHGVS=NC_000002.11:g.39285934T>C;CLNREVSTAT=reviewed_by_expert_panel;CLNSIG=Likely_benign;CLNVC=single_nucleotide_variant;CLNVCSO=SO:0001483;CLNVI=ClinGen_RASopathy_Variant_Curation_Expert_Panel:47bd0e22-7b07-4048-9afc-7fad23a874ad;GENEINFO=SOS1:6654;MC=SO:0001819|synonymous_variant;ORIG…	GT:AD:DP:GQ:PL	0/1:8,8:16:99:312,0,472
2	39294841	448947	A	G	.	.	AF_EXAC=0.00013;AF_TGP=0.00040;ALLELEID=442520;CLNDISDB=MedGen:CN166718,Orphanet:ORPHA536391;CLNDN=Rasopathy;CLNHGVS=NC_000002.11:g.39294841A>G;CLNREVSTAT=reviewed_by_expert_panel;CLNSIG=Benign;CLNVC=single_nucleotide_variant;CLNVCSO=SO:0001483;CLNVI=ClinGen_RASopathy_Variant_Curation_Expert_Panel:e56ef21d-72b1-4858-b546-98bab809c78d;GENEINFO=SOS1:6654;MC=SO:0001819|synonymous_variant;ORIGIN=1;RS…	GT:AD:DP:GQ:PL	0/1:8,8:16:99:312,0,473
3	12626660	40621	C	G	.	.	AF_TGP=0.00100;ALLELEID=49091;CLNDISDB=MedGen:CN166718,Orphanet:ORPHA536391|MedGen:CN517202;CLNDN=Rasopathy|not_provided;CLNHGVS=NC_000003.11:g.12626660C>G;CLNREVSTAT=reviewed_by_expert_panel;CLNSIG=Benign;CLNVC=single_nucleotide_variant;CLNVCSO=SO:0001483;CLNVI=ClinGen_RASopathy_Variant_Curation_Expert_Panel:72d45c95-18bf-47fe-a2fa-b6ca719e877f;GENEINFO=RAF1:5894;MC=SO:0001619|non-coding_transcr…	GT:AD:DP:GQ:PL	0/1:8,8:16:99:312,0,474
3	12626660	448927	C	T	.	.	AF_TGP=0.00040;ALLELEID=442521;CLNDISDB=MedGen:CN166718,Orphanet:ORPHA536391;CLNDN=Rasopathy;CLNHGVS=NC_000003.11:g.12626660C>T;CLNREVSTAT=reviewed_by_expert_panel;CLNSIG=Benign;CLNVC=single_nucleotide_variant;CLNVCSO=SO:0001483;CLNVI=ClinGen_RASopathy_Variant_Curation_Expert_Panel:4eded74f-437b-40aa-9c2d-bfc1eb61cddc;GENEINFO=RAF1:5894;MC=SO:0001619|non-coding_transcript_variant,SO:0001819|synon…	GT:AD:DP:GQ:PL	0/1:8,8:16:99:312,0,475
3	12626702	40620	C	T	.	.	AF_ESP=0.00023;AF_EXAC=0.00012;AF_TGP=0.00120;ALLELEID=49090;CLNDISDB=MedGen:CN166718,Orphanet:ORPHA536391;CLNDN=Rasopathy;CLNHGVS=NC_000003.11:g.12626702C>T;CLNREVSTAT=reviewed_by_expert_panel;CLNSIG=Benign;CLNVC=single_nucleotide_variant;CLNVCSO=SO:0001483;CLNVI=ClinGen_RASopathy_Variant_Curation_Expert_Panel:ba266709-c2b5-4699-8ada-c3904f1b43ce;GENEINFO=RAF1:5894;MC=SO:0001619|non-coding_trans…	GT:AD:DP:GQ:PL	0/1:8,8:16:99:312,0,476
3	12633207	40614	C	A	.	.	ALLELEID=49084;CLNDISDB=MedGen:CN166718,Orphanet:ORPHA536391|MedGen:CN517202;CLNDN=Rasopathy|not_provided;CLNHGVS=NC_000003.11:g.12633207C>A;CLNREVSTAT=reviewed_by_expert_panel;CLNSIG=Uncertain_significance;CLNVC=single_nucleotide_variant;CLNVCSO=SO:0001483;CLNVI=ClinGen_RASopathy_Variant_Curation_Expert_Panel:54e513e4-3d82-4530-8f42-82522d750073;GENEINFO=RAF1:5894;MC=SO:0001583|missense_variant,…	GT:AD:DP:GQ:PL	0/1:8,8:16:99:312,0,477
3	12633259	181509	C	T	.	.	AF_EXAC=0.00030;AF_TGP=0.00060;ALLELEID=179051;CLNDISDB=MedGen:CN166718,Orphanet:ORPHA536391|MedGen:CN169374;CLNDN=Rasopathy|not_specified;CLNHGVS=NC_000003.11:g.12633259C>T;CLNREVSTAT=reviewed_by_expert_panel;CLNSIG=Benign;CLNVC=single_nucleotide_variant;CLNVCSO=SO:0001483;CLNVI=ClinGen_RASopathy_Variant_Curation_Expert_Panel:f46177ab-5c80-48cf-bd17-6acc5668f182;GENEINFO=RAF1:5894;MC=SO:0001583|…	GT:AD:DP:GQ:PL	0/1:8,8:16:99:312,0,478
3	12641168	178666	AAAGGGAGGGCCCC	A	.	.	ALLELEID=173884;CLNDISDB=MedGen:C2698309|MedGen:CN166718,Orphanet:ORPHA536391|MedGen:CN169374|MedGen:CN517202;CLNDN=B_Lymphoblastic_Leukemia/Lymphoma_with_t(v%3B11q23.3)%3B_KMT2A_Rearranged|Rasopathy|not_specified|not_provided;CLNHGVS=NC_000003.11:g.12641172_12641184del;CLNREVSTAT=reviewed_by_expert_panel;CLNSIG=Benign;CLNVC=Deletion;CLNVCSO=SO:0000159;CLNVI=ClinGen_RASopathy_Variant_Curation_Exp…	GT:AD:DP:GQ:PL	0/1:8,8:16:99:312,0,479
3	12641734	448928	T	C	.	.	AF_EXAC=0.00007;ALLELEID=442522;CLNDISDB=MedGen:CN166718,Orphanet:ORPHA536391|MedGen:CN517202;CLNDN=Rasopathy|not_provided;CLNHGVS=NC_000003.11:g.12641734T>C;CLNREVSTAT=reviewed_by_expert_panel;CLNSIG=Likely_benign;CLNVC=single_nucleotide_variant;CLNVCSO=SO:0001483;CLNVI=ClinGen_RASopathy_Variant_Curation_Expert_Panel:92a20fc0-2bb5-4c16-b8cb-13af84a65a97;GENEINFO=RAF1:5894;MC=SO:0001583|missense_…	GT:AD:DP:GQ:PL	0/1:8,8:16:99:312,0,480
3	12660096	343103	G	A	.	.	AF_EXAC=0.00026;ALLELEID=289332;CLNDISDB=MeSH:D009634,MedGen:C0028326,Orphanet:ORPHA648,SNOMED_CT:205824006|MedGen:C0175704,Orphanet:ORPHA500|MedGen:CN166718,Orphanet:ORPHA536391;CLNDN=Noonan_syndrome|Noonan_syndrome_with_multiple_lentigines|Rasopathy;CLNHGVS=NC_000003.11:g.12660096G>A;CLNREVSTAT=reviewed_by_expert_panel;CLNSIG=Likely_benign;CLNVC=single_nucleotide_variant;CLNVCSO=SO:0001483;CLNV…	GT:AD:DP:GQ:PL	0/1:8,8:16:99:312,0,481
3	12660097	448930	C	T	.	.	AF_EXAC=0.00026;ALLELEID=442524;CLNDISDB=MedGen:CN166718,Orphanet:ORPHA536391;CLNDN=Rasopathy;CLNHGVS=NC_000003.11:g.12660097C>T;CLNREVSTAT=reviewed_by_expert_panel;CLNSIG=Likely_benign;CLNVC=single_nucleotide_variant;CLNVCSO=SO:0001483;CLNVI=ClinGen_RASopathy_Variant_Curation_Expert_Panel:751d9970-bb11-4fb7-b5b2-153cc27ddc68;GENEINFO=RAF1:5894;MC=SO:0001583|missense_variant,SO:0001619|non-coding…	GT:AD:DP:GQ:PL	0/1:8,8:16:99:312,0,482
3	12660102	40585	C	T	.	.	AF_EXAC=0.00093;AF_TGP=0.00040;ALLELEID=49055;CLNDISDB=MeSH:D009634,MedGen:C0028326,Orphanet:ORPHA648,SNOMED_CT:205824006|MedGen:C0175704,Orphanet:ORPHA500|MedGen:C4551602,OMIM:163950|MedGen:CN166718,Orphanet:ORPHA536391|MedGen:CN169374|MedGen:CN230736|MedGen:CN517202;CLNDN=Noonan_syndrome|Noonan_syndrome_with_multiple_lentigines|Noonan_syndrome_1|Rasopathy|not_specified|Cardiovascular_phenotype|…	GT:AD:DP:GQ:PL	0/1:8,8:16:99:312,0,483
3	12660127	40584	T	C	.	.	AF_ESP=0.00015;AF_EXAC=0.00011;ALLELEID=49054;CLNDISDB=MedGen:CN166718,Orphanet:ORPHA536391|MedGen:CN169374|MedGen:CN260604,Orphanet:ORPHA98733|MedGen:CN517202;CLNDN=Rasopathy|not_specified|Noonan_syndrome_and_Noonan-related_syndrome|not_provided;CLNHGVS=NC_000003.11:g.12660127T>C;CLNREVSTAT=reviewed_by_expert_panel;CLNSIG=Benign;CLNVC=single_nucleotide_variant;CLNVCSO=SO:0001483;CLNVI=ClinGen_RA…	GT:AD:DP:GQ:PL	0/1:8,8:16:99:312,0,484
6	76538307	178957	C	T	.	.	AF_EXAC=0.00001;ALLELEID=174003;CLNDISDB=MedGen:CN043648,Orphanet:ORPHA87884|MedGen:CN169374|MedGen:CN517202|MedGen:CN826980,Orphanet:ORPHA96210;CLNDN=Nonsyndromic_hearing_loss_and_deafness|not_specified|not_provided|Rare_genetic_deafness;CLNHGVS=NC_000006.11:g.76538307C>T;CLNREVSTAT=reviewed_by_expert_panel;CLNSIG=Likely_pathogenic;CLNVC=single_nucleotide_variant;CLNVCSO=SO:0001483;CLNVI=ARUP_La…	GT:AD:DP:GQ:PL	0/1:8,8:16:99:312,0,485
6	76542642	45163	G	A	.	.	AF_ESP=0.00015;AF_EXAC=0.00035;ALLELEID=54330;CLNDISDB=MedGen:CN043648,Orphanet:ORPHA87884|MedGen:CN169374|MedGen:CN239435|MedGen:CN239439|MedGen:CN517202;CLNDN=Nonsyndromic_hearing_loss_and_deafness|not_specified|Nonsyndromic_Hearing_Loss,_Dominant|Nonsyndromic_Hearing_Loss,_Recessive|not_provided;CLNHGVS=NC_000006.11:g.76542642G>A;CLNREVSTAT=reviewed_by_expert_panel;CLNSIG=Benign;CLNVC=single_n…	GT:AD:DP:GQ:PL	0/1:8,8:16:99:312,0,486
6	76558195	45131	C	T	.	.	AF_ESP=0.00161;AF_EXAC=0.00159;AF_TGP=0.00040;ALLELEID=54298;CLNDISDB=MedGen:CN043648,Orphanet:ORPHA87884|MedGen:CN169374|MedGen:CN239435|MedGen:CN239439|MedGen:CN517202;CLNDN=Nonsyndromic_hearing_loss_and_deafness|not_specified|Nonsyndromic_Hearing_Loss,_Dominant|Nonsyndromic_Hearing_Loss,_Recessive|not_provided;CLNHGVS=NC_000006.11:g.76558195C>T;CLNREVSTAT=reviewed_by_expert_panel;CLNSIG=Benign…	GT:AD:DP:GQ:PL	0/1:8,8:16:99:312,0,487
6	76599951	164639	C	T	.	.	AF_ESP=0.00031;AF_TGP=0.00060;ALLELEID=174149;CLNDISDB=MedGen:CN043648,Orphanet:ORPHA87884|MedGen:CN169374|MedGen:CN517202;CLNDN=Nonsyndromic_hearing_loss_and_deafness|not_specified|not_provided;CLNHGVS=NC_000006.11:g.76599951C>T;CLNREVSTAT=reviewed_by_expert_panel;CLNSIG=Likely_benign;CLNVC=single_nucleotide_variant;CLNVCSO=SO:0001483;GENEINFO=MYO6:4646;MC=SO:0001583|missense_variant,SO:0001619|…	GT:AD:DP:GQ:PL	0/1:8,8:16:99:312,0,488
7	107301201	4838	T	C	.	.	ALLELEID=19877;CLNDISDB=Human_Phenotype_Ontology:HP:0011387,MedGen:C3538946,OMIM:600791|MedGen:C0271829,OMIM:274600,Orphanet:ORPHA705,SNOMED_CT:70348004|MedGen:CN169374|MedGen:CN239421|MedGen:CN517202;CLNDN=Enlarged_vestibular_aqueduct|Pendred_syndrome|not_specified|SLC26A4-Related_Disorders|not_provided;CLNHGVS=NC_000007.13:g.107301201T>C;CLNREVSTAT=reviewed_by_expert_panel;CLNSIG=Uncertain_sign…	GT:AD:DP:GQ:PL	0/1:8,8:16:99:312,0,489
7	107312637	189148	C	CT	.	.	ALLELEID=186730;CLNDISDB=MedGen:C0271829,OMIM:274600,Orphanet:ORPHA705,SNOMED_CT:70348004|MedGen:CN517202;CLNDN=Pendred_syndrome|not_provided;CLNHGVS=NC_000007.13:g.107312643dup;CLNREVSTAT=reviewed_by_expert_panel;CLNSIG=Pathogenic;CLNVC=Duplication;CLNVCSO=SO:1000035;GENEINFO=SLC26A4:5172;MC=SO:0001589|frameshift_variant;ORIGIN=1;RS=786204730	GT:AD:DP:GQ:PL	0/1:8,8:16:99:312,0,490
7	107329565	43491	G	A	.	.	AF_ESP=0.00146;AF_EXAC=0.00049;AF_TGP=0.00220;ALLELEID=52661;CLNDISDB=MedGen:C0271829,OMIM:274600,Orphanet:ORPHA705,SNOMED_CT:70348004|MedGen:CN169374|MedGen:CN239439;CLNDN=Pendred_syndrome|not_specified|Nonsyndromic_Hearing_Loss,_Recessive;CLNHGVS=NC_000007.13:g.107329565G>A;CLNREVSTAT=reviewed_by_expert_panel;CLNSIG=Benign;CLNVC=single_nucleotide_variant;CLNVCSO=SO:0001483;CLNVI=Illumina_Clinic…	GT:AD:DP:GQ:PL	0/1:8,8:16:99:312,0,491
7	140487375	448924	T	C	.	.	AF_EXAC=0.00013;AF_TGP=0.00020;ALLELEID=442525;CLNDISDB=MedGen:CN166718,Orphanet:ORPHA536391;CLNDN=Rasopathy;CLNHGVS=NC_000007.13:g.140487375T>C;CLNREVSTAT=reviewed_by_expert_panel;CLNSIG=Benign;CLNVC=single_nucleotide_variant;CLNVCSO=SO:0001483;CLNVI=ClinGen_RASopathy_Variant_Curation_Expert_Panel:2153a39b-818c-4cb1-b6e6-db1a736b545f;GENEINFO=BRAF:673;MC=SO:0001583|missense_variant,SO:0001619|no…	GT:AD:DP:GQ:PL	0/1:8,8:16:99:312,0,492
7	140500166	417225	T	C	.	.	AF_EXAC=0.00009;ALLELEID=395821;CLNDISDB=MedGen:CN166718,Orphanet:ORPHA536391|MedGen:CN517202;CLNDN=Rasopathy|not_provided;CLNHGVS=NC_000007.13:g.140500166T>C;CLNREVSTAT=reviewed_by_expert_panel;CLNSIG=Benign;CLNVC=single_nucleotide_variant;CLNVCSO=SO:0001483;CLNVI=ClinGen_RASopathy_Variant_Curation_Expert_Panel:e46ee061-0859-4581-9333-f113c0784ab0;GENEINFO=BRAF:673;MC=SO:0001583|missense_variant…	GT:AD:DP:GQ:PL	0/1:8,8:16:99:312,0,493
7	140501331	55793	A	C	.	.	ALLELEID=70449;CLNDISDB=MeSH:D009634,MedGen:C0028326,Orphanet:ORPHA648,SNOMED_CT:205824006|MedGen:CN260604,Orphanet:ORPHA98733|MedGen:CN517202;CLNDN=Noonan_syndrome|Noonan_syndrome_and_Noonan-related_syndrome|not_provided;CLNHGVS=NC_000007.13:g.140501331A>C;CLNREVSTAT=reviewed_by_expert_panel;CLNSIG=Pathogenic;CLNVC=single_nucleotide_variant;CLNVCSO=SO:0001483;CLNVI=ClinGen_RASopathy_Variant_Cura…	GT:AD:DP:GQ:PL	0/1:8,8:16:99:312,0,494
7	140501333	180784	A	G	.	.	ALLELEID=179102;CLNDISDB=MeSH:D009634,MedGen:C0028326,Orphanet:ORPHA648,SNOMED_CT:205824006|MedGen:CN166718,Orphanet:ORPHA536391|MedGen:CN260604,Orphanet:ORPHA98733|MedGen:CN517202;CLNDN=Noonan_syndrome|Rasopathy|Noonan_syndrome_and_Noonan-related_syndrome|not_provided;CLNHGVS=NC_000007.13:g.140501333A>G;CLNREVSTAT=reviewed_by_expert_panel;CLNSIG=Pathogenic;CLNVC=single_nucleotide_variant;CLNVCSO…	GT:AD:DP:GQ:PL	0/1:8,8:16:99:312,0,495
7	140624468	40333	C	T	.	.	AF_EXAC=0.00145;ALLELEID=48803;CLNDISDB=MeSH:D009634,MedGen:C0028326,Orphanet:ORPHA648,SNOMED_CT:205824006|MedGen:C0175704,Orphanet:ORPHA500|MedGen:C1275081,Orphanet:ORPHA1340,SNOMED_CT:403770008|MedGen:CN166718,Orphanet:ORPHA536391|MedGen:CN517202;CLNDN=Noonan_syndrome|Noonan_syndrome_with_multiple_lentigines|Cardio-facio-cutaneous_syndrome|Rasopathy|not_provided;CLNHGVS=NC_000007.13:g.140624468…	GT:AD:DP:GQ:PL	0/1:8,8:16:99:312,0,496
10	73464800	444219	G	A	.	.	AF_EXAC=0.00003;ALLELEID=437859;CLNDISDB=MedGen:C1832394,OMIM:601386|MedGen:CN517202;CLNDN=Deafness,_autosomal_recessive_12|not_provided;CLNHGVS=NC_000010.10:g.73464800G>A;CLNREVSTAT=criteria_provided,_conflicting_interpretations;CLNSIG=Conflicting_interpretations_of_pathogenicity;CLNSIGCONF=Pathogenic(1)%3BUncertain_significance(1);CLNVC=single_nucleotide_variant;CLNVCSO=SO:0001483;GENEINFO=CDH2…	GT:AD:DP:GQ:PL	0/1:8,8:16:99:312,0,497
10	73490271	4927	A	G	.	.	AF_EXAC=0.01283;AF_TGP=0.04932;ALLELEID=19966;CLNDISDB=MeSH:D052245,MedGen:C0271097,Orphanet:ORPHA886|MedGen:C1568247,OMIM:276900,Orphanet:ORPHA231169|MedGen:C1832845,OMIM:601067|MedGen:CN169374|MedGen:CN239439|MedGen:CN517202;CLNDN=Usher_syndrome|Usher_syndrome,_type_1|Usher_syndrome,_type_1D|not_specified|Nonsyndromic_Hearing_Loss,_Recessive|not_provided;CLNHGVS=NC_000010.10:g.73490271A>G;CLNRE…	GT:AD:DP:GQ:PL	0/1:8,8:16:99:312,0,498
10	73572579	4926	C	T	.	.	ALLELEID=19965;CLNDISDB=MedGen:C1568247,OMIM:276900,Orphanet:ORPHA231169|MedGen:C1832845,OMIM:601067|MedGen:C3276419|MedGen:CN169374;CLNDN=Usher_syndrome,_type_1|Usher_syndrome,_type_1D|USHER_SYNDROME,_TYPE_ID/F,_DIGENIC|not_specified;CLNHGVS=NC_000010.10:g.73572579C>T;CLNREVSTAT=reviewed_by_expert_panel;CLNSIG=Uncertain_significance;CLNVC=single_nucleotide_variant;CLNVCSO=SO:0001483;CLNVI=OMIM_A…	GT:AD:DP:GQ:PL	0/1:8,8:16:99:312,0,499
10	73572580	162956	G	A	.	.	AF_EXAC=0.00003;ALLELEID=175286;CLNDISDB=MeSH:D052245,MedGen:C0271097,Orphanet:ORPHA886|MedGen:CN169374;CLNDN=Usher_syndrome|not_specified;CLNHGVS=NC_000010.10:g.73572580G>A;CLNREVSTAT=reviewed_by_expert_panel;CLNSIG=Uncertain_significance;CLNVC=single_nucleotide_variant;CLNVCSO=SO:0001483;GENEINFO=CDH23:64072;MC=SO:0001583|missense_variant;ORIGIN=1;RS=727502936	GT:AD:DP:GQ:PL	0/1:8,8:16:99:312,0,500
10	89622915	127667	T	C	.	.	AF_TGP=0.00060;ALLELEID=133124;CLNDISDB=MedGen:C1959582,OMIM:601728,Orphanet:ORPHA306498|MedGen:CN169374|MedGen:CN517202;CLNDN=PTEN_hamartoma_tumor_syndrome|not_specified|not_provided;CLNHGVS=NC_000010.10:g.89622915T>C;CLNREVSTAT=reviewed_by_expert_panel;CLNSIG=Benign;CLNVC=single_nucleotide_variant;CLNVCSO=SO:0001483;CLNVI=Quest_Diagnostics_Nichols_Institute_San_Juan_Capistrano:2651553;GENEINFO=…	GT:AD:DP:GQ:PL	0/1:8,8:16:99:312,0,501
10	89623026	189433	TGCAAAAGCCGCA	T	.	.	ALLELEID=187281;CLNDISDB=MedGen:C0027672,SNOMED_CT:699346009|MedGen:C1959582,OMIM:601728,Orphanet:ORPHA306498|MedGen:CN517202;CLNDN=Hereditary_cancer-predisposing_syndrome|PTEN_hamartoma_tumor_syndrome|not_provided;CLNHGVS=NC_000010.10:g.89623031_89623042del;CLNREVSTAT=reviewed_by_expert_panel;CLNSIG=Likely_benign;CLNVC=Deletion;CLNVCSO=SO:0000159;CLNVI=ClinGen_PTEN_Variant_Curation_Expert_Panel:…	GT:AD:DP:GQ:PL	0/1:8,8:16:99:312,0,502
10	89623167	189520	C	G	.	.	AF_TGP=0.00379;ALLELEID=172162;CLNDISDB=MedGen:C1959582,OMIM:601728,Orphanet:ORPHA306498|MedGen:CN169374|MedGen:CN517202;CLNDN=PTEN_hamartoma_tumor_syndrome|not_specified|not_provided;CLNHGVS=NC_000010.10:g.89623167C>G;CLNREVSTAT=reviewed_by_expert_panel;CLNSIG=Benign;CLNVC=single_nucleotide_variant;CLNVCSO=SO:0001483;GENEINFO=PTEN:5728|KLLN:100144748;MC=SO:0001623|5_prime_UTR_variant;ORIGIN=1;RS…	GT:AD:DP:GQ:PL	0/1:8,8:16:99:312,0,503
10	89623200	138836	C	A	.	.	AF_TGP=0.00140;ALLELEID=142539;CLNDISDB=MedGen:C1959582,OMIM:601728,Orphanet:ORPHA306498|MedGen:CN169374;CLNDN=PTEN_hamartoma_tumor_syndrome|not_specified;CLNHGVS=NC_000010.10:g.89623200C>A;CLNREVSTAT=reviewed_by_expert_panel;CLNSIG=Likely_benign;CLNVC=single_nucleotide_variant;CLNVCSO=SO:0001483;GENEINFO=PTEN:5728;MC=SO:0001986|upstream_transcript_variant;ORIGIN=1;RS=34149102	GT:AD:DP:GQ:PL	0/1:8,8:16:99:312,0,504
10	89623251	127685	G	C	.	.	ALLELEID=133142;CLNDISDB=Human_Phenotype_Ontology:HP:0001250,MedGen:C0036572|MedGen:C0027672,SNOMED_CT:699346009|MedGen:C1959582,OMIM:601728,Orphanet:ORPHA306498|MedGen:CN169374|MedGen:CN517202;CLNDN=Seizures|Hereditary_cancer-predisposing_syndrome|PTEN_hamartoma_tumor_syndrome|not_specified|not_provided;CLNHGVS=NC_000010.10:g.89623251G>C;CLNREVSTAT=reviewed_by_expert_panel;CLNSIG=Likely_benign;C…	GT:AD:DP:GQ:PL	0/1:8,8:16:99:312,0,505
10	89623323	138837	G	A	.	.	AF_TGP=0.01098;ALLELEID=142540;CLNDISDB=MedGen:C1959582,OMIM:601728,Orphanet:ORPHA306498|MedGen:CN169374|MedGen:CN517202;CLNDN=PTEN_hamartoma_tumor_syndrome|not_specified|not_provided;CLNHGVS=NC_000010.10:g.89623323G>A;CLNREVSTAT=reviewed_by_expert_panel;CLNSIG=Benign;CLNVC=single_nucleotide_variant;CLNVCSO=SO:0001483;CLNVI=Quest_Diagnostics_Nichols_Institute_San_Juan_Capistrano:2371878;GENEINFO=…	GT:AD:DP:GQ:PL	0/1:8,8:16:99:312,0,506
10	89623365	7845	G	T	.	.	ALLELEID=22884;CLNDISDB=MedGen:C1959582,OMIM:601728,Orphanet:ORPHA306498|MedGen:CN072330,OMIM:158350;CLNDN=PTEN_hamartoma_tumor_syndrome|Cowden_syndrome_1;CLNHGVS=NC_000010.10:g.89623365G>T;CLNREVSTAT=reviewed_by_expert_panel;CLNSIG=Uncertain_significance;CLNVC=single_nucleotide_variant;CLNVCSO=SO:0001483;CLNVI=ClinGen_PTEN_Variant_Curation_Expert_Panel:b7d1c7bd-f00c-4e8d-a6a5-e83fed03f5df|OMIM_A…	GT:AD:DP:GQ:PL	0/1:8,8:16:99:312,0,507
10	89623428	127674	G	C	.	.	ALLELEID=133131;CLNDISDB=MedGen:C0027672,SNOMED_CT:699346009|MedGen:C1959582,OMIM:601728,Orphanet:ORPHA306498|MedGen:CN517202;CLNDN=Hereditary_cancer-predisposing_syndrome|PTEN_hamartoma_tumor_syndrome|not_provided;CLNHGVS=NC_000010.10:g.89623428G>C;CLNREVSTAT=reviewed_by_expert_panel;CLNSIG=Uncertain_significance;CLNVC=single_nucleotide_variant;CLNVCSO=SO:0001483;GENEINFO=PTEN:5728;MC=SO:0001623…	GT:AD:DP:GQ:PL	0/1:8,8:16:99:312,0,508
10	89623462	7844	G	A	.	.	ALLELEID=22883;CLNDISDB=Human_Phenotype_Ontology:HP:0012125,MedGen:C0376358,OMIM:176807,SNOMED_CT:399068003|MedGen:C1848599,OMIM:276950,Orphanet:ORPHA3412|MedGen:C1854416,OMIM:605309,Orphanet:ORPHA210548|MedGen:C1959582,OMIM:601728,Orphanet:ORPHA306498|MedGen:C2751642,OMIM:613028|MedGen:C3551915,OMIM:607174,Orphanet:ORPHA263662|MedGen:CN072330,OMIM:158350|MedGen:CN517202;CLNDN=Malignant_tumor_of_…	GT:AD:DP:GQ:PL	0/1:8,8:16:99:312,0,509
10	89623492	127672	G	A	.	.	ALLELEID=133129;CLNDISDB=MedGen:C1959582,OMIM:601728,Orphanet:ORPHA306498|MedGen:CN072330,OMIM:158350|MedGen:CN169374;CLNDN=PTEN_hamartoma_tumor_syndrome|Cowden_syndrome_1|not_specified;CLNHGVS=NC_000010.10:g.89623492G>A;CLNREVSTAT=reviewed_by_expert_panel;CLNSIG=Uncertain_significance;CLNVC=single_nucleotide_variant;CLNVCSO=SO:0001483;CLNVI=ClinGen_PTEN_Variant_Curation_Expert_Panel:ffaaa038-c2b…	GT:AD:DP:GQ:PL	0/1:8,8:16:99:312,0,510
10	89624218	92808	C	G	.	.	AF_ESP=0.00015;AF_EXAC=0.00362;AF_TGP=0.01098;ALLELEID=98715;CLNDISDB=MedGen:C0027672,SNOMED_CT:699346009|MedGen:C1959582,OMIM:601728,Orphanet:ORPHA306498|MedGen:CN072330,OMIM:158350|MedGen:CN169374;CLNDN=Hereditary_cancer-predisposing_syndrome|PTEN_hamartoma_tumor_syndrome|Cowden_syndrome_1|not_specified;CLNHGVS=NC_000010.10:g.89624218C>G;CLNREVSTAT=reviewed_by_expert_panel;CLNSIG=Benign;CLNVC=s…	GT:AD:DP:GQ:PL	0/1:8,8:16:99:312,0,511
10	89624244	233415	A	G	.	.	ALLELEID=233839;CLNDISDB=MedGen:C0027672,SNOMED_CT:699346009|MedGen:C1959582,OMIM:601728,Orphanet:ORPHA306498;CLNDN=Hereditary_cancer-predisposing_syndrome|PTEN_hamartoma_tumor_syndrome;CLNHGVS=NC_000010.10:g.89624244A>G;CLNREVSTAT=reviewed_by_expert_panel;CLNSIG=Likely_benign;CLNVC=single_nucleotide_variant;CLNVCSO=SO:0001483;GENEINFO=PTEN:5728;MC=SO:0001819|synonymous_variant,SO:0001623|5_prime…	GT:AD:DP:GQ:PL	0/1:8,8:16:99:312,0,512
10	89624262	7834	C	CA	.	.	ALLELEID=22873;CLNDISDB=MedGen:C1959582,OMIM:601728,Orphanet:ORPHA306498|MedGen:CN072330,OMIM:158350;CLNDN=PTEN_hamartoma_tumor_syndrome|Cowden_syndrome_1;CLNHGVS=NC_000010.10:g.89624266dup;CLNREVSTAT=reviewed_by_expert_panel;CLNSIG=Pathogenic;CLNVC=Duplication;CLNVCSO=SO:1000035;CLNVI=ClinGen_PTEN_Variant_Curation_Expert_Panel:d7cc25c0-43b3-408c-8e19-6aab8d40a4f1|OMIM_Allelic_Variant:601728.0022…	GT:AD:DP:GQ:PL	0/1:8,8:16:99:312,0,513
10	89624270	404147	G	A	.	.	ALLELEID=397912;CLNDISDB=MedGen:C1959582,OMIM:601728,Orphanet:ORPHA306498|MedGen:CN517202;CLNDN=PTEN_hamartoma_tumor_syndrome|not_provided;CLNHGVS=NC_000010.10:g.89624270G>A;CLNREVSTAT=reviewed_by_expert_panel;CLNSIG=Uncertain_significance;CLNVC=single_nucleotide_variant;CLNVCSO=SO:0001483;GENEINFO=PTEN:5728;MC=SO:0001583|missense_variant,SO:0001623|5_prime_UTR_variant;ORIGIN=1;RS=398123324	GT:AD:DP:GQ:PL	0/1:8,8:16:99:312,0,514
10	89624275	141654	CAA	C	.	.	AF_EXAC=0.00001;ALLELEID=151368;CLNDISDB=MedGen:C0027672,SNOMED_CT:699346009|MedGen:C1959582,OMIM:601728,Orphanet:ORPHA306498|MedGen:CN517202;CLNDN=Hereditary_cancer-predisposing_syndrome|PTEN_hamartoma_tumor_syndrome|not_provided;CLNHGVS=NC_000010.10:g.89624276_89624277del;CLNREVSTAT=reviewed_by_expert_panel;CLNSIG=Pathogenic;CLNVC=Deletion;CLNVCSO=SO:0000159;GENEINFO=PTEN:5728;MC=SO:0001589|fra…	GT:AD:DP:GQ:PL	0/1:8,8:16:99:312,0,515
10	89624301	184505	G	A	.	.	ALLELEID=183008;CLNDISDB=MedGen:C0027672,SNOMED_CT:699346009|MedGen:C1959582,OMIM:601728,Orphanet:ORPHA306498;CLNDN=Hereditary_cancer-predisposing_syndrome|PTEN_hamartoma_tumor_syndrome;CLNHGVS=NC_000010.10:g.89624301G>A;CLNREVSTAT=reviewed_by_expert_panel;CLNSIG=Uncertain_significance;CLNVC=single_nucleotide_variant;CLNVCSO=SO:0001483;CLNVI=ClinGen_PTEN_Variant_Curation_Expert_Panel:e5e35031-cdf…	GT:AD:DP:GQ:PL	0/1:8,8:16:99:312,0,516
10	89624312	127692	A	G	.	.	AF_ESP=0.00015;AF_EXAC=0.00001;ALLELEID=133149;CLNDISDB=MedGen:C0027672,SNOMED_CT:699346009|MedGen:C1959582,OMIM:601728,Orphanet:ORPHA306498|MedGen:CN072330,OMIM:158350|MedGen:CN169374;CLNDN=Hereditary_cancer-predisposing_syndrome|PTEN_hamartoma_tumor_syndrome|Cowden_syndrome_1|not_specified;CLNHGVS=NC_000010.10:g.89624312A>G;CLNREVSTAT=reviewed_by_expert_panel;CLNSIG=Uncertain_significance;CLNVC…	GT:AD:DP:GQ:PL	0/1:8,8:16:99:312,0,517
10	89624325	140807	C	G	.	.	ALLELEID=150521;CLNDISDB=MedGen:C0027672,SNOMED_CT:699346009|MedGen:C1959582,OMIM:601728,Orphanet:ORPHA306498;CLNDN=Hereditary_cancer-predisposing_syndrome|PTEN_hamartoma_tumor_syndrome;CLNHGVS=NC_000010.10:g.89624325C>G;CLNREVSTAT=reviewed_by_expert_panel;CLNSIG=Uncertain_significance;CLNVC=single_nucleotide_variant;CLNVCSO=SO:0001483;CLNVI=ClinGen_PTEN_Variant_Curation_Expert_Panel:58d4d344-a1e…	GT:AD:DP:GQ:PL	0/1:8,8:16:99:312,0,518
10	89624340	92827	C	T	.	.	AF_ESP=0.00077;AF_TGP=0.00100;ALLELEID=98734;CLNDISDB=MedGen:C0027672,SNOMED_CT:699346009|MedGen:C1959582,OMIM:601728,Orphanet:ORPHA306498;CLNDN=Hereditary_cancer-predisposing_syndrome|PTEN_hamartoma_tumor_syndrome;CLNHGVS=NC_000010.10:g.89624340C>T;CLNREVSTAT=reviewed_by_expert_panel;CLNSIG=Benign;CLNVC=single_nucleotide_variant;CLNVCSO=SO:0001483;GENEINFO=PTEN:5728;MC=SO:0001627|intron_variant;…	GT:AD:DP:GQ:PL	0/1:8,8:16:99:312,0,519
10	89653781	189462	G	C	.	.	ALLELEID=187328;CLNDISDB=MedGen:C1959582,OMIM:601728,Orphanet:ORPHA306498|MedGen:CN517202;CLNDN=PTEN_hamartoma_tumor_syndrome|not_provided;CLNHGVS=NC_000010.10:g.89653781G>C;CLNREVSTAT=reviewed_by_expert_panel;CLNSIG=Likely_pathogenic;CLNVC=single_nucleotide_variant;CLNVCSO=SO:0001483;GENEINFO=PTEN:5728;MC=SO:0001574|splice_acceptor_variant;ORIGIN=1;RS=786204914	GT:AD:DP:GQ:PL	0/1:8,8:16:99:312,0,520
10	89653795	449088	CATT	C	.	.	ALLELEID=444672;CLNDISDB=MedGen:C0027672,SNOMED_CT:699346009|MedGen:C1959582,OMIM:601728,Orphanet:ORPHA306498|MedGen:CN517202;CLNDN=Hereditary_cancer-predisposing_syndrome|PTEN_hamartoma_tumor_syndrome|not_provided;CLNHGVS=NC_000010.10:g.89653796_89653798ATT[1];CLNREVSTAT=reviewed_by_expert_panel;CLNSIG=Likely_pathogenic;CLNVC=Microsatellite;CLNVCSO=SO:0000289;CLNVI=ClinGen_PTEN_Variant_Curation_…	GT:AD:DP:GQ:PL	0/1:8,8:16:99:312,0,521
10	89653805	231916	A	G	.	.	ALLELEID=233842;CLNDISDB=MeSH:D030342,MedGen:C0950123|MedGen:C0027672,SNOMED_CT:699346009|MedGen:C1959582,OMIM:601728,Orphanet:ORPHA306498|MedGen:CN517202;CLNDN=Inborn_genetic_diseases|Hereditary_cancer-predisposing_syndrome|PTEN_hamartoma_tumor_syndrome|not_provided;CLNHGVS=NC_000010.10:g.89653805A>G;CLNREVSTAT=reviewed_by_expert_panel;CLNSIG=Likely_pathogenic;CLNVC=single_nucleotide_variant;CLN…	GT:AD:DP:GQ:PL	0/1:8,8:16:99:312,0,522
10	89653806	7825	T	G	.	.	ALLELEID=22864;CLNDISDB=MedGen:C1959582,OMIM:601728,Orphanet:ORPHA306498|MedGen:CN072330,OMIM:158350;CLNDN=PTEN_hamartoma_tumor_syndrome|Cowden_syndrome_1;CLNHGVS=NC_000010.10:g.89653806T>G;CLNREVSTAT=reviewed_by_expert_panel;CLNSIG=Pathogenic;CLNVC=single_nucleotide_variant;CLNVCSO=SO:0001483;CLNVI=ClinGen_PTEN_Variant_Curation_Expert_Panel:2374c339-e2d7-4496-9d9a-d33c1abd8dce|OMIM_Allelic_Varia…	GT:AD:DP:GQ:PL	0/1:8,8:16:99:312,0,523
10	89653834	92813	C	T	.	.	AF_ESP=0.00146;AF_TGP=0.00020;ALLELEID=98720;CLNDISDB=MedGen:C0027672,SNOMED_CT:699346009|MedGen:C1959582,OMIM:601728,Orphanet:ORPHA306498|MedGen:CN169374|MedGen:CN517202;CLNDN=Hereditary_cancer-predisposing_syndrome|PTEN_hamartoma_tumor_syndrome|not_specified|not_provided;CLNHGVS=NC_000010.10:g.89653834C>T;CLNREVSTAT=reviewed_by_expert_panel;CLNSIG=Likely_benign;CLNVC=single_nucleotide_variant;C…	GT:AD:DP:GQ:PL	0/1:8,8:16:99:312,0,524
10	89685269	187590	G	A	.	.	ALLELEID=183017;CLNDISDB=MedGen:C0027672,SNOMED_CT:699346009|MedGen:C1959582,OMIM:601728,Orphanet:ORPHA306498|MedGen:CN517202;CLNDN=Hereditary_cancer-predisposing_syndrome|PTEN_hamartoma_tumor_syndrome|not_provided;CLNHGVS=NC_000010.10:g.89685269G>A;CLNREVSTAT=reviewed_by_expert_panel;CLNSIG=Likely_pathogenic;CLNVC=single_nucleotide_variant;CLNVCSO=SO:0001483;GENEINFO=PTEN:5728;MC=SO:0001574|spli…	GT:AD:DP:GQ:PL	0/1:8,8:16:99:312,0,525
10	89685275	185713	T	G	.	.	ALLELEID=183018;CLNDISDB=MedGen:C0027672,SNOMED_CT:699346009|MedGen:C1959582,OMIM:601728,Orphanet:ORPHA306498|MedGen:CN517202;CLNDN=Hereditary_cancer-predisposing_syndrome|PTEN_hamartoma_tumor_syndrome|not_provided;CLNHGVS=NC_000010.10:g.89685275T>G;CLNREVSTAT=reviewed_by_expert_panel;CLNSIG=Likely_pathogenic;CLNVC=single_nucleotide_variant;CLNVCSO=SO:0001483;CLNVI=ClinGen_PTEN_Variant_Curation_E…	GT:AD:DP:GQ:PL	0/1:8,8:16:99:312,0,526
10	89685286	7841	C	G	.	.	ALLELEID=22880;CLNDISDB=MedGen:C1959582,OMIM:601728,Orphanet:ORPHA306498|MedGen:C2749240;CLNDN=PTEN_hamartoma_tumor_syndrome|Vater_association_with_macrocephaly_and_ventriculomegaly;CLNHGVS=NC_000010.10:g.89685286C>G;CLNREVSTAT=reviewed_by_expert_panel;CLNSIG=Likely_pathogenic;CLNVC=single_nucleotide_variant;CLNVCSO=SO:0001483;CLNVI=ClinGen_PTEN_Variant_Curation_Expert_Panel:37398c37-6caa-4c1d-a1…	GT:AD:DP:GQ:PL	0/1:8,8:16:99:312,0,527
10	89685300	237643	C	G	.	.	ALLELEID=240873;CLNDISDB=MedGen:C1959582,OMIM:601728,Orphanet:ORPHA306498;CLNDN=PTEN_hamartoma_tumor_syndrome;CLNHGVS=NC_000010.10:g.89685300C>G;CLNREVSTAT=reviewed_by_expert_panel;CLNSIG=Pathogenic;CLNVC=single_nucleotide_variant;CLNVCSO=SO:0001483;CLNVI=ClinGen_PTEN_Variant_Curation_Expert_Panel:994ade45-e2c0-40c5-9bb6-a646666f386c;GENEINFO=PTEN:5728;MC=SO:0001587|nonsense,SO:0001627|intron_var…	GT:AD:DP:GQ:PL	0/1:8,8:16:99:312,0,528
10	89685314	7826	T	C	.	.	ALLELEID=22865;CLNDISDB=MedGen:C1959582,OMIM:601728,Orphanet:ORPHA306498|MedGen:CN072330,OMIM:158350;CLNDN=PTEN_hamartoma_tumor_syndrome|Cowden_syndrome_1;CLNHGVS=NC_000010.10:g.89685314T>C;CLNREVSTAT=reviewed_by_expert_panel;CLNSIG=Likely_pathogenic;CLNVC=single_nucleotide_variant;CLNVCSO=SO:0001483;CLNVI=ClinGen_PTEN_Variant_Curation_Expert_Panel:12985d15-e1e7-45ab-b3e5-48e082086d4d|OMIM_Alleli…	GT:AD:DP:GQ:PL	0/1:8,8:16:99:312,0,529
10	89685314	92816	TGTAA	T	.	.	ALLELEID=98723;CLNDISDB=MeSH:D010051,MedGen:CN236629|MedGen:C0027672,SNOMED_CT:699346009|MedGen:C1959582,OMIM:601728,Orphanet:ORPHA306498|MedGen:CN072330,OMIM:158350;CLNDN=Ovarian_Neoplasms|Hereditary_cancer-predisposing_syndrome|PTEN_hamartoma_tumor_syndrome|Cowden_syndrome_1;CLNHGVS=NC_000010.10:g.89685318_89685321del;CLNREVSTAT=reviewed_by_expert_panel;CLNSIG=Pathogenic;CLNVC=Deletion;CLNVCSO=…	GT:AD:DP:GQ:PL	0/1:8,8:16:99:312,0,530
10	89685317	185989	A	T	.	.	ALLELEID=183020;CLNDISDB=MedGen:C0027672,SNOMED_CT:699346009|MedGen:C1959582,OMIM:601728,Orphanet:ORPHA306498|MedGen:CN517202;CLNDN=Hereditary_cancer-predisposing_syndrome|PTEN_hamartoma_tumor_syndrome|not_provided;CLNHGVS=NC_000010.10:g.89685317A>T;CLNREVSTAT=reviewed_by_expert_panel;CLNSIG=Uncertain_significance;CLNVC=single_nucleotide_variant;CLNVCSO=SO:0001483;GENEINFO=PTEN:5728;MC=SO:0001627…	GT:AD:DP:GQ:PL	0/1:8,8:16:99:312,0,531
10	89690790	142397	ACTTTT	A	.	.	ALLELEID=152111;CLNDISDB=MedGen:C0027672,SNOMED_CT:699346009|MedGen:C1959582,OMIM:601728,Orphanet:ORPHA306498|MedGen:CN072330,OMIM:158350|MedGen:CN169374|MedGen:CN517202;CLNDN=Hereditary_cancer-predisposing_syndrome|PTEN_hamartoma_tumor_syndrome|Cowden_syndrome_1|not_specified|not_provided;CLNHGVS=NC_000010.10:g.89690791_89690795CTTTT[1];CLNREVSTAT=reviewed_by_expert_panel;CLNSIG=Benign;CLNVC=Mic…	GT:AD:DP:GQ:PL	0/1:8,8:16:99:312,0,532
10	89692731	92818	G	T	.	.	AF_EXAC=0.00039;AF_TGP=0.00080;ALLELEID=98725;CLNDISDB=MedGen:C0027672,SNOMED_CT:699346009|MedGen:C1959582,OMIM:601728,Orphanet:ORPHA306498;CLNDN=Hereditary_cancer-predisposing_syndrome|PTEN_hamartoma_tumor_syndrome;CLNHGVS=NC_000010.10:g.89692731G>T;CLNREVSTAT=reviewed_by_expert_panel;CLNSIG=Likely_benign;CLNVC=single_nucleotide_variant;CLNVCSO=SO:0001483;GENEINFO=PTEN:5728;MC=SO:0001627|intron_…	GT:AD:DP:GQ:PL	0/1:8,8:16:99:312,0,533
10	89692782	428271	C	CT	.	.	ALLELEID=419711;CLNDISDB=MedGen:C0027672,SNOMED_CT:699346009|MedGen:C1959582,OMIM:601728,Orphanet:ORPHA306498;CLNDN=Hereditary_cancer-predisposing_syndrome|PTEN_hamartoma_tumor_syndrome;CLNHGVS=NC_000010.10:g.89692786dup;CLNREVSTAT=reviewed_by_expert_panel;CLNSIG=Likely_pathogenic;CLNVC=Duplication;CLNVCSO=SO:1000035;CLNVI=ClinGen_PTEN_Variant_Curation_Expert_Panel:a3be49ba-5c93-4f8f-a2a8-e7d30a5…	GT:AD:DP:GQ:PL	0/1:8,8:16:99:312,0,534
10	89692794	7848	A	G	.	.	ALLELEID=22887;CLNDISDB=MedGen:C1854416,OMIM:605309,Orphanet:ORPHA210548|MedGen:C1959582,OMIM:601728,Orphanet:ORPHA306498;CLNDN=Macrocephaly/autism_syndrome|PTEN_hamartoma_tumor_syndrome;CLNHGVS=NC_000010.10:g.89692794A>G;CLNREVSTAT=reviewed_by_expert_panel;CLNSIG=Pathogenic;CLNVC=single_nucleotide_variant;CLNVCSO=SO:0001483;CLNVI=ClinGen_PTEN_Variant_Curation_Expert_Panel:902dd050-bb88-4ce6-b98d…	GT:AD:DP:GQ:PL	0/1:8,8:16:99:312,0,535
10	89692800	189403	C	T	.	.	ALLELEID=187345;CLNDISDB=MedGen:C1959582,OMIM:601728,Orphanet:ORPHA306498;CLNDN=PTEN_hamartoma_tumor_syndrome;CLNHGVS=NC_000010.10:g.89692800C>T;CLNREVSTAT=reviewed_by_expert_panel;CLNSIG=Pathogenic;CLNVC=single_nucleotide_variant;CLNVCSO=SO:0001483;CLNVI=ClinGen_PTEN_Variant_Curation_Expert_Panel:43eee6bc-e0e1-4ce0-8d9a-b838428c1884|Herman_Laboratory,Nationwide_Children's_Hospital:PTENv2017-10;G…	GT:AD:DP:GQ:PL	0/1:8,8:16:99:312,0,536
10	89692819	142681	C	CAAA	.	.	ALLELEID=152395;CLNDISDB=MedGen:C0027672,SNOMED_CT:699346009|MedGen:C1959582,OMIM:601728,Orphanet:ORPHA306498|MedGen:CN517202;CLNDN=Hereditary_cancer-predisposing_syndrome|PTEN_hamartoma_tumor_syndrome|not_provided;CLNHGVS=NC_000010.10:g.89692820_89692822dup;CLNREVSTAT=reviewed_by_expert_panel;CLNSIG=Uncertain_significance;CLNVC=Duplication;CLNVCSO=SO:1000035;GENEINFO=PTEN:5728;MC=SO:0001821|infr…	GT:AD:DP:GQ:PL	0/1:8,8:16:99:312,0,537
10	89692820	186427	A	C	.	.	ALLELEID=183022;CLNDISDB=MedGen:C0027672,SNOMED_CT:699346009|MedGen:C1959582,OMIM:601728,Orphanet:ORPHA306498|MedGen:CN517202;CLNDN=Hereditary_cancer-predisposing_syndrome|PTEN_hamartoma_tumor_syndrome|not_provided;CLNHGVS=NC_000010.10:g.89692820A>C;CLNREVSTAT=reviewed_by_expert_panel;CLNSIG=Uncertain_significance;CLNVC=single_nucleotide_variant;CLNVCSO=SO:0001483;CLNVI=ClinGen_PTEN_Variant_Curat…	GT:AD:DP:GQ:PL	0/1:8,8:16:99:312,0,538
10	89692830	142261	G	A	.	.	ALLELEID=151975;CLNDISDB=MedGen:C0027672,SNOMED_CT:699346009|MedGen:C1959582,OMIM:601728,Orphanet:ORPHA306498|MedGen:CN517202;CLNDN=Hereditary_cancer-predisposing_syndrome|PTEN_hamartoma_tumor_syndrome|not_provided;CLNHGVS=NC_000010.10:g.89692830G>A;CLNREVSTAT=reviewed_by_expert_panel;CLNSIG=Likely_pathogenic;CLNVC=single_nucleotide_variant;CLNVCSO=SO:0001483;CLNVI=ClinGen_PTEN_Variant_Curation_E…	GT:AD:DP:GQ:PL	0/1:8,8:16:99:312,0,539
10	89692836	372481	A	T	.	.	ALLELEID=359885;CLNDISDB=MedGen:C1959582,OMIM:601728,Orphanet:ORPHA306498|MedGen:CN517202;CLNDN=PTEN_hamartoma_tumor_syndrome|not_provided;CLNHGVS=NC_000010.10:g.89692836A>T;CLNREVSTAT=reviewed_by_expert_panel;CLNSIG=Pathogenic;CLNVC=single_nucleotide_variant;CLNVCSO=SO:0001483;CLNVI=ClinGen_PTEN_Variant_Curation_Expert_Panel:af7069ee-474b-491e-9317-5e91eeba5b76|Herman_Laboratory,Nationwide_Child…	GT:AD:DP:GQ:PL	0/1:8,8:16:99:312,0,540
10	89692847	92820	T	C	.	.	ALLELEID=98727;CLNDISDB=MedGen:C1959582,OMIM:601728,Orphanet:ORPHA306498|MedGen:CN517202;CLNDN=PTEN_hamartoma_tumor_syndrome|not_provided;CLNHGVS=NC_000010.10:g.89692847T>C;CLNREVSTAT=reviewed_by_expert_panel;CLNSIG=Likely_pathogenic;CLNVC=single_nucleotide_variant;CLNVCSO=SO:0001483;CLNVI=ClinGen_PTEN_Variant_Curation_Expert_Panel:59486401-1daa-48dc-813f-bde6605d8cfd|HGMD:CM014084;GENEINFO=PTEN:…	GT:AD:DP:GQ:PL	0/1:8,8:16:99:312,0,541
10	89692854	139567	G	T	.	.	ALLELEID=143197;CLNDISDB=MedGen:C1959582,OMIM:601728,Orphanet:ORPHA306498;CLNDN=PTEN_hamartoma_tumor_syndrome;CLNHGVS=NC_000010.10:g.89692854G>T;CLNREVSTAT=reviewed_by_expert_panel;CLNSIG=Uncertain_significance;CLNVC=single_nucleotide_variant;CLNVCSO=SO:0001483;CLNVI=ClinGen_PTEN_Variant_Curation_Expert_Panel:f5fca852-9b72-4798-a482-88fe3941f654;GENEINFO=PTEN:5728;MC=SO:0001583|missense_variant,S…	GT:AD:DP:GQ:PL	0/1:8,8:16:99:312,0,542
10	89692876	189426	A	C	.	.	AF_EXAC=0.00001;ALLELEID=187351;CLNDISDB=MedGen:C0027672,SNOMED_CT:699346009|MedGen:C1959582,OMIM:601728,Orphanet:ORPHA306498|MedGen:CN169374;CLNDN=Hereditary_cancer-predisposing_syndrome|PTEN_hamartoma_tumor_syndrome|not_specified;CLNHGVS=NC_000010.10:g.89692876A>C;CLNREVSTAT=reviewed_by_expert_panel;CLNSIG=Likely_benign;CLNVC=single_nucleotide_variant;CLNVCSO=SO:0001483;GENEINFO=PTEN:5728;MC=SO…	GT:AD:DP:GQ:PL	0/1:8,8:16:99:312,0,543
10	89692880	186161	A	G	.	.	ALLELEID=183026;CLNDISDB=MedGen:C0027672,SNOMED_CT:699346009|MedGen:C1959582,OMIM:601728,Orphanet:ORPHA306498|MedGen:CN517202;CLNDN=Hereditary_cancer-predisposing_syndrome|PTEN_hamartoma_tumor_syndrome|not_provided;CLNHGVS=NC_000010.10:g.89692880A>G;CLNREVSTAT=reviewed_by_expert_panel;CLNSIG=Uncertain_significance;CLNVC=single_nucleotide_variant;CLNVCSO=SO:0001483;CLNVI=ClinGen_PTEN_Variant_Curat…	GT:AD:DP:GQ:PL	0/1:8,8:16:99:312,0,544
10	89692884	7816	A	G	.	.	ALLELEID=22855;CLNDISDB=MedGen:C1959582,OMIM:601728,Orphanet:ORPHA306498|MedGen:CN072330,OMIM:158350|MedGen:CN517202;CLNDN=PTEN_hamartoma_tumor_syndrome|Cowden_syndrome_1|not_provided;CLNHGVS=NC_000010.10:g.89692884A>G;CLNREVSTAT=reviewed_by_expert_panel;CLNSIG=Likely_pathogenic;CLNVC=single_nucleotide_variant;CLNVCSO=SO:0001483;CLNVI=ClinGen_PTEN_Variant_Curation_Expert_Panel:4ed5aa0a-d183-4c08-…	GT:AD:DP:GQ:PL	0/1:8,8:16:99:312,0,545
10	89692886	7817	T	C	.	.	ALLELEID=22856;CLNDISDB=MedGen:C1959582,OMIM:601728,Orphanet:ORPHA306498|MedGen:CN072330,OMIM:158350|MedGen:CN517202;CLNDN=PTEN_hamartoma_tumor_syndrome|Cowden_syndrome_1|not_provided;CLNHGVS=NC_000010.10:g.89692886T>C;CLNREVSTAT=reviewed_by_expert_panel;CLNSIG=Pathogenic;CLNVC=single_nucleotide_variant;CLNVCSO=SO:0001483;CLNVI=ClinGen_PTEN_Variant_Curation_Expert_Panel:b3d1af7f-63db-40b7-9bb6-19…	GT:AD:DP:GQ:PL	0/1:8,8:16:99:312,0,546
10	89692904	375958	C	G	.	.	ALLELEID=362837;CLNDISDB=Human_Phenotype_Ontology:HP:0005584,MeSH:D002292,MedGen:C0007134,OMIM:605074,Orphanet:ORPHA217071,SNOMED_CT:41607009|Human_Phenotype_Ontology:HP:0012114,MedGen:C0476089,OMIM:608089,SNOMED_CT:254878006|Human_Phenotype_Ontology:HP:0030357,MeSH:D055752,MedGen:C0149925,OMIM:182280,Orphanet:ORPHA70573|Human_Phenotype_Ontology:HP:0030359,MedGen:C0149782|Human_Phenotype_Ontology…	GT:AD:DP:GQ:PL	0/1:8,8:16:99:312,0,547
10	89692905	7829	G	A	.	.	ALLELEID=22868;CLNDISDB=Human_Phenotype_Ontology:HP:0002664,MeSH:D009369,MedGen:C0027651,SNOMED_CT:108369006|Human_Phenotype_Ontology:HP:0005584,MeSH:D002292,MedGen:C0007134,OMIM:605074,Orphanet:ORPHA217071,SNOMED_CT:41607009|Human_Phenotype_Ontology:HP:0030357,MeSH:D055752,MedGen:C0149925,OMIM:182280,Orphanet:ORPHA70573|Human_Phenotype_Ontology:HP:0030359,MedGen:C0149782|Human_Phenotype_Ontology…	GT:AD:DP:GQ:PL	0/1:8,8:16:99:312,0,548
10	89692908	39669	C	T	.	.	ALLELEID=48268;CLNDISDB=MedGen:C1854416,OMIM:605309,Orphanet:ORPHA210548|MedGen:C1959582,OMIM:601728,Orphanet:ORPHA306498;CLNDN=Macrocephaly/autism_syndrome|PTEN_hamartoma_tumor_syndrome;CLNHGVS=NC_000010.10:g.89692908C>T;CLNREVSTAT=reviewed_by_expert_panel;CLNSIG=Pathogenic;CLNVC=single_nucleotide_variant;CLNVCSO=SO:0001483;CLNVI=ClinGen_PTEN_Variant_Curation_Expert_Panel:78613fd1-ded6-4249-b54d…	GT:AD:DP:GQ:PL	0/1:8,8:16:99:312,0,549
10	89692911	92822	G	A	.	.	ALLELEID=98729;CLNDISDB=MedGen:C1959582,OMIM:601728,Orphanet:ORPHA306498|MedGen:CN517202;CLNDN=PTEN_hamartoma_tumor_syndrome|not_provided;CLNHGVS=NC_000010.10:g.89692911G>A;CLNREVSTAT=reviewed_by_expert_panel;CLNSIG=Likely_pathogenic;CLNVC=single_nucleotide_variant;CLNVCSO=SO:0001483;CLNVI=ClinGen_PTEN_Variant_Curation_Expert_Panel:9c15b246-ef9f-4f55-a246-126b49710717|HGMD:CM045431;GENEINFO=PTEN:…	GT:AD:DP:GQ:PL	0/1:8,8:16:99:312,0,550
10	89692923	189406	G	A	.	.	ALLELEID=187355;CLNDISDB=MedGen:C0027672,SNOMED_CT:699346009|MedGen:C1959582,OMIM:601728,Orphanet:ORPHA306498|MedGen:CN517202;CLNDN=Hereditary_cancer-predisposing_syndrome|PTEN_hamartoma_tumor_syndrome|not_provided;CLNHGVS=NC_000010.10:g.89692923G>A;CLNREVSTAT=reviewed_by_expert_panel;CLNSIG=Pathogenic;CLNVC=single_nucleotide_variant;CLNVCSO=SO:0001483;CLNVI=UniProtKB_(protein):P60484#VAR_007808;…	GT:AD:DP:GQ:PL	0/1:8,8:16:99:312,0,551
10	89692957	428216	GG	A	.	.	ALLELEID=419731;CLNDISDB=MedGen:C0027672,SNOMED_CT:699346009|MedGen:C1959582,OMIM:601728,Orphanet:ORPHA306498;CLNDN=Hereditary_cancer-predisposing_syndrome|PTEN_hamartoma_tumor_syndrome;CLNHGVS=NC_000010.10:g.89692957_89692958delinsA;CLNREVSTAT=reviewed_by_expert_panel;CLNSIG=Likely_pathogenic;CLNVC=Indel;CLNVCSO=SO:1000032;CLNVI=ClinGen_PTEN_Variant_Curation_Expert_Panel:6c80a1d5-39c5-49ee-915e-…	GT:AD:DP:GQ:PL	0/1:8,8:16:99:312,0,552
10	89692985	7814	G	T	.	.	ALLELEID=22853;CLNDISDB=MedGen:C0391826,Orphanet:ORPHA65285|MedGen:C1959582,OMIM:601728,Orphanet:ORPHA306498;CLNDN=Lhermitte-Duclos_disease|PTEN_hamartoma_tumor_syndrome;CLNHGVS=NC_000010.10:g.89692985G>T;CLNREVSTAT=reviewed_by_expert_panel;CLNSIG=Pathogenic;CLNVC=single_nucleotide_variant;CLNVCSO=SO:0001483;CLNVI=ClinGen_PTEN_Variant_Curation_Expert_Panel:c8a8caba-2251-491c-8758-14da15b51065|OMI…	GT:AD:DP:GQ:PL	0/1:8,8:16:99:312,0,553
10	89692993	375959	G	T	.	.	ALLELEID=362838;CLNDISDB=Human_Phenotype_Ontology:HP:0100013,MeSH:D001943,MedGen:C1458155,Orphanet:ORPHA180250,SNOMED_CT:126926005|Human_Phenotype_Ontology:HP:0100834,MeSH:D015179,MedGen:C0009404,SNOMED_CT:126837005|MedGen:C1959582,OMIM:601728,Orphanet:ORPHA306498;CLNDN=Neoplasm_of_the_breast|Neoplasm_of_the_large_intestine|PTEN_hamartoma_tumor_syndrome;CLNHGVS=NC_000010.10:g.89692993G>T;CLNREVST…	GT:AD:DP:GQ:PL	0/1:8,8:16:99:312,0,554
10	89693010	7821	T	G	.	.	ALLELEID=22860;CLNDISDB=MedGen:C1959582,OMIM:601728,Orphanet:ORPHA306498|MedGen:CN072330,OMIM:158350;CLNDN=PTEN_hamartoma_tumor_syndrome|Cowden_syndrome_1;CLNHGVS=NC_000010.10:g.89693010T>G;CLNREVSTAT=reviewed_by_expert_panel;CLNSIG=Likely_pathogenic;CLNVC=single_nucleotide_variant;CLNVCSO=SO:0001483;CLNVI=ClinGen_PTEN_Variant_Curation_Expert_Panel:97d2ac8e-89b9-466c-a53a-4e15d173a70a|OMIM_Alleli…	GT:AD:DP:GQ:PL	0/1:8,8:16:99:312,0,555
10	89711873	141485	A	G	.	.	ALLELEID=151199;CLNDISDB=MedGen:C0027672,SNOMED_CT:699346009|MedGen:C1959582,OMIM:601728,Orphanet:ORPHA306498|MedGen:CN072330,OMIM:158350|MedGen:CN517202;CLNDN=Hereditary_cancer-predisposing_syndrome|PTEN_hamartoma_tumor_syndrome|Cowden_syndrome_1|not_provided;CLNHGVS=NC_000010.10:g.89711873A>G;CLNREVSTAT=reviewed_by_expert_panel;CLNSIG=Pathogenic;CLNVC=single_nucleotide_variant;CLNVCSO=SO:000148…	GT:AD:DP:GQ:PL	0/1:8,8:16:99:312,0,556
10	89711882	39668	C	A	.	.	ALLELEID=48267;CLNDISDB=MedGen:C1854416,OMIM:605309,Orphanet:ORPHA210548|MedGen:C1959582,OMIM:601728,Orphanet:ORPHA306498;CLNDN=Macrocephaly/autism_syndrome|PTEN_hamartoma_tumor_syndrome;CLNHGVS=NC_000010.10:g.89711882C>A;CLNREVSTAT=reviewed_by_expert_panel;CLNSIG=Likely_pathogenic;CLNVC=single_nucleotide_variant;CLNVCSO=SO:0001483;CLNVI=ClinGen_PTEN_Variant_Curation_Expert_Panel:73986d71-3b36-40…	GT:AD:DP:GQ:PL	0/1:8,8:16:99:312,0,557
10	89711886	7843	TC	T	.	.	ALLELEID=22882;CLNDISDB=MedGen:C1866398,Orphanet:ORPHA2969|MedGen:C1959582,OMIM:601728,Orphanet:ORPHA306498|MedGen:CN072330,OMIM:158350;CLNDN=Proteus-like_syndrome|PTEN_hamartoma_tumor_syndrome|Cowden_syndrome_1;CLNHGVS=NC_000010.10:g.89711889del;CLNREVSTAT=reviewed_by_expert_panel;CLNSIG=Pathogenic;CLNVC=Deletion;CLNVCSO=SO:0000159;CLNVI=ClinGen_PTEN_Variant_Curation_Expert_Panel:cda272e6-a64d-4…	GT:AD:DP:GQ:PL	0/1:8,8:16:99:312,0,558
10	89711892	7815	T	A	.	.	ALLELEID=22854;CLNDISDB=MedGen:C1959582,OMIM:601728,Orphanet:ORPHA306498|MedGen:CN072330,OMIM:158350;CLNDN=PTEN_hamartoma_tumor_syndrome|Cowden_syndrome_1;CLNHGVS=NC_000010.10:g.89711892T>A;CLNREVSTAT=reviewed_by_expert_panel;CLNSIG=Likely_pathogenic;CLNVC=single_nucleotide_variant;CLNVCSO=SO:0001483;CLNVI=ClinGen_PTEN_Variant_Curation_Expert_Panel:67ade3e6-3038-4022-903b-9caf929577ba|OMIM_Alleli…	GT:AD:DP:GQ:PL	0/1:8,8:16:99:312,0,559
10	89711893	428206	C	CA	.	.	ALLELEID=419737;CLNDISDB=MedGen:C0027672,SNOMED_CT:699346009|MedGen:C1959582,OMIM:601728,Orphanet:ORPHA306498;CLNDN=Hereditary_cancer-predisposing_syndrome|PTEN_hamartoma_tumor_syndrome;CLNHGVS=NC_000010.10:g.89711894dup;CLNREVSTAT=reviewed_by_expert_panel;CLNSIG=Pathogenic;CLNVC=Duplication;CLNVCSO=SO:1000035;CLNVI=ClinGen_PTEN_Variant_Curation_Expert_Panel:df053db0-9ad9-48ee-aea1-550cda8b3586;G…	GT:AD:DP:GQ:PL	0/1:8,8:16:99:312,0,560
10	89711893	189411	C	T	.	.	ALLELEID=187361;CLNDISDB=MedGen:C0027672,SNOMED_CT:699346009|MedGen:C1959582,OMIM:601728,Orphanet:ORPHA306498|MedGen:CN517202;CLNDN=Hereditary_cancer-predisposing_syndrome|PTEN_hamartoma_tumor_syndrome|not_provided;CLNHGVS=NC_000010.10:g.89711893C>T;CLNREVSTAT=reviewed_by_expert_panel;CLNSIG=Pathogenic;CLNVC=single_nucleotide_variant;CLNVCSO=SO:0001483;GENEINFO=PTEN:5728;MC=SO:0001587|nonsense,SO…	GT:AD:DP:GQ:PL	0/1:8,8:16:99:312,0,561
10	89711899	189500	C	T	.	.	ALLELEID=187363;CLNDISDB=Human_Phenotype_Ontology:HP:0012125,MedGen:C0376358,OMIM:176807,SNOMED_CT:399068003|Human_Phenotype_Ontology:HP:0030692,MeSH:D001932,MedGen:C0006118,SNOMED_CT:126952004|MedGen:C0027672,SNOMED_CT:699346009|MedGen:C1848599,OMIM:276950,Orphanet:ORPHA3412|MedGen:C1854416,OMIM:605309,Orphanet:ORPHA210548|MedGen:C1959582,OMIM:601728,Orphanet:ORPHA306498|MedGen:C2751642,OMIM:613…	GT:AD:DP:GQ:PL	0/1:8,8:16:99:312,0,562
10	89711902	142220	T	A	.	.	ALLELEID=151934;CLNDISDB=MedGen:C0027672,SNOMED_CT:699346009|MedGen:C1959582,OMIM:601728,Orphanet:ORPHA306498;CLNDN=Hereditary_cancer-predisposing_syndrome|PTEN_hamartoma_tumor_syndrome;CLNHGVS=NC_000010.10:g.89711902T>A;CLNREVSTAT=reviewed_by_expert_panel;CLNSIG=Likely_pathogenic;CLNVC=single_nucleotide_variant;CLNVCSO=SO:0001483;CLNVI=ClinGen_PTEN_Variant_Curation_Expert_Panel:58b7be5a-c98e-434…	GT:AD:DP:GQ:PL	0/1:8,8:16:99:312,0,563
10	89711903	220007	A	G	.	.	ALLELEID=222000;CLNDISDB=MedGen:C0027672,SNOMED_CT:699346009|MedGen:C1959582,OMIM:601728,Orphanet:ORPHA306498|MedGen:CN169374|MedGen:CN517202;CLNDN=Hereditary_cancer-predisposing_syndrome|PTEN_hamartoma_tumor_syndrome|not_specified|not_provided;CLNHGVS=NC_000010.10:g.89711903A>G;CLNREVSTAT=reviewed_by_expert_panel;CLNSIG=Likely_pathogenic;CLNVC=single_nucleotide_variant;CLNVCSO=SO:0001483;GENEINF…	GT:AD:DP:GQ:PL	0/1:8,8:16:99:312,0,564
10	89711916	7824	TA	AT	.	.	ALLELEID=22863;CLNDISDB=MedGen:C1959582,OMIM:601728,Orphanet:ORPHA306498|MedGen:CN072330,OMIM:158350;CLNDN=PTEN_hamartoma_tumor_syndrome|Cowden_syndrome_1;CLNHGVS=NC_000010.10:g.89711916_89711917delinsAT;CLNREVSTAT=reviewed_by_expert_panel;CLNSIG=Pathogenic;CLNVC=Indel;CLNVCSO=SO:1000032;CLNVI=ClinGen_PTEN_Variant_Curation_Expert_Panel:ebef4811-dc36-4625-bd07-ea516d1cad7e|OMIM_Allelic_Variant:601…	GT:AD:DP:GQ:PL	0/1:8,8:16:99:312,0,565
10	89711927	187827	T	C	.	.	ALLELEID=185731;CLNDISDB=MedGen:C1854416,OMIM:605309,Orphanet:ORPHA210548|MedGen:C1959582,OMIM:601728,Orphanet:ORPHA306498;CLNDN=Macrocephaly/autism_syndrome|PTEN_hamartoma_tumor_syndrome;CLNHGVS=NC_000010.10:g.89711927T>C;CLNREVSTAT=reviewed_by_expert_panel;CLNSIG=Uncertain_significance;CLNVC=single_nucleotide_variant;CLNVCSO=SO:0001483;CLNVI=ClinGen_PTEN_Variant_Curation_Expert_Panel:37c0f7de-7…	GT:AD:DP:GQ:PL	0/1:8,8:16:99:312,0,566
10	89711946	7831	T	A	.	.	ALLELEID=22870;CLNDISDB=MedGen:C1959582,OMIM:601728,Orphanet:ORPHA306498|MedGen:C4015779;CLNDN=PTEN_hamartoma_tumor_syndrome|Prostate_cancer,_somatic;CLNHGVS=NC_000010.10:g.89711946T>A;CLNREVSTAT=reviewed_by_expert_panel;CLNSIG=Likely_pathogenic;CLNVC=single_nucleotide_variant;CLNVCSO=SO:0001483;CLNVI=ClinGen_PTEN_Variant_Curation_Expert_Panel:3026a8af-72dd-459e-be90-922c578fc8f6|OMIM_Allelic_Var…	GT:AD:DP:GQ:PL	0/1:8,8:16:99:312,0,567
10	89711967	7823	TC	T	.	.	ALLELEID=22862;CLNDISDB=MedGen:C1959582,OMIM:601728,Orphanet:ORPHA306498|MedGen:CN072330,OMIM:158350;CLNDN=PTEN_hamartoma_tumor_syndrome|Cowden_syndrome_1;CLNHGVS=NC_000010.10:g.89711968del;CLNREVSTAT=reviewed_by_expert_panel;CLNSIG=Pathogenic;CLNVC=Deletion;CLNVCSO=SO:0000159;CLNVI=ClinGen_PTEN_Variant_Curation_Expert_Panel:47291ab6-b17d-4e14-9acd-faae6fe9ec1e|OMIM_Allelic_Variant:601728.0013;GE…	GT:AD:DP:GQ:PL	0/1:8,8:16:99:312,0,568
10	89712021	427623	G	C	.	.	ALLELEID=416984;CLNDISDB=MedGen:C1959582,OMIM:601728,Orphanet:ORPHA306498|MedGen:CN072330,OMIM:158350|MedGen:CN169374;CLNDN=PTEN_hamartoma_tumor_syndrome|Cowden_syndrome_1|not_specified;CLNHGVS=NC_000010.10:g.89712021G>C;CLNREVSTAT=reviewed_by_expert_panel;CLNSIG=Likely_pathogenic;CLNVC=single_nucleotide_variant;CLNVCSO=SO:0001483;CLNVI=ClinGen_PTEN_Variant_Curation_Expert_Panel:bb8a0b6c-784c-460…	GT:AD:DP:GQ:PL	0/1:8,8:16:99:312,0,569
10	89717626	255814	C	T	.	.	ALLELEID=253902;CLNDISDB=MedGen:C1959582,OMIM:601728,Orphanet:ORPHA306498|MedGen:CN169374;CLNDN=PTEN_hamartoma_tumor_syndrome|not_specified;CLNHGVS=NC_000010.10:g.89717626C>T;CLNREVSTAT=reviewed_by_expert_panel;CLNSIG=Likely_benign;CLNVC=single_nucleotide_variant;CLNVCSO=SO:0001483;CLNVI=ClinGen_PTEN_Variant_Curation_Expert_Panel:2f3d636c-4b73-48ee-93dd-243ce38e9778;GENEINFO=PTEN:5728;MC=SO:00018…	GT:AD:DP:GQ:PL	0/1:8,8:16:99:312,0,570
10	89717670	7822	CA	C	.	.	ALLELEID=22861;CLNDISDB=MedGen:C1959582,OMIM:601728,Orphanet:ORPHA306498|MedGen:CN072330,OMIM:158350;CLNDN=PTEN_hamartoma_tumor_syndrome|Cowden_syndrome_1;CLNHGVS=NC_000010.10:g.89717671del;CLNREVSTAT=reviewed_by_expert_panel;CLNSIG=Likely_pathogenic;CLNVC=Deletion;CLNVCSO=SO:0000159;CLNVI=ClinGen_PTEN_Variant_Curation_Expert_Panel:b5898872-dd1b-462b-9884-a69944868912|OMIM_Allelic_Variant:601728.…	GT:AD:DP:GQ:PL	0/1:8,8:16:99:312,0,571
10	89717673	376510	G	A	.	.	AF_EXAC=0.00001;ALLELEID=363389;CLNDISDB=Human_Phenotype_Ontology:HP:0006740,MedGen:C0279680|Human_Phenotype_Ontology:HP:0100834,MeSH:D015179,MedGen:C0009404,SNOMED_CT:126837005|MeSH:D002583,MedGen:CN236667|MeSH:D005909,MedGen:C0017636,Orphanet:ORPHA360,SNOMED_CT:63634009|MedGen:C0007112|MedGen:C0027672,SNOMED_CT:699346009|MedGen:C0153574,Orphanet:ORPHA213569|MedGen:C0278701|MedGen:C0280630,Orpha…	GT:AD:DP:GQ:PL	0/1:8,8:16:99:312,0,572
10	89717675	184844	C	T	.	.	ALLELEID=183040;CLNDISDB=Human_Phenotype_Ontology:HP:0002664,MeSH:D009369,MedGen:C0027651,SNOMED_CT:108369006|MedGen:C0027672,SNOMED_CT:699346009|MedGen:C1959582,OMIM:601728,Orphanet:ORPHA306498|MedGen:CN517202;CLNDN=Neoplasm|Hereditary_cancer-predisposing_syndrome|PTEN_hamartoma_tumor_syndrome|not_provided;CLNHGVS=NC_000010.10:g.89717675C>T;CLNREVSTAT=reviewed_by_expert_panel;CLNSIG=Uncertain_si…	GT:AD:DP:GQ:PL	0/1:8,8:16:99:312,0,573
10	89717676	7840	G	A	.	.	ALLELEID=22879;CLNDISDB=Human_Phenotype_Ontology:HP:0002858,MedGen:C0025286,Orphanet:ORPHA2495|MedGen:C0027672,SNOMED_CT:699346009|MedGen:C1959582,OMIM:601728,Orphanet:ORPHA306498|MedGen:C2751642,OMIM:613028;CLNDN=Meningioma|Hereditary_cancer-predisposing_syndrome|PTEN_hamartoma_tumor_syndrome|Glioma_susceptibility_2;CLNHGVS=NC_000010.10:g.89717676G>A;CLNREVSTAT=reviewed_by_expert_panel;CLNSIG=Un…	GT:AD:DP:GQ:PL	0/1:8,8:16:99:312,0,574
10	89717690	184878	A	G	.	.	ALLELEID=183042;CLNDISDB=MedGen:C0027672,SNOMED_CT:699346009|MedGen:C1959582,OMIM:601728,Orphanet:ORPHA306498|MedGen:CN517202;CLNDN=Hereditary_cancer-predisposing_syndrome|PTEN_hamartoma_tumor_syndrome|not_provided;CLNHGVS=NC_000010.10:g.89717690A>G;CLNREVSTAT=reviewed_by_expert_panel;CLNSIG=Uncertain_significance;CLNVC=single_nucleotide_variant;CLNVCSO=SO:0001483;CLNVI=ClinGen_PTEN_Variant_Curat…	GT:AD:DP:GQ:PL	0/1:8,8:16:99:312,0,575
10	89717697	7850	T	C	.	.	ALLELEID=22889;CLNDISDB=MedGen:C1854416,OMIM:605309,Orphanet:ORPHA210548|MedGen:C1959582,OMIM:601728,Orphanet:ORPHA306498;CLNDN=Macrocephaly/autism_syndrome|PTEN_hamartoma_tumor_syndrome;CLNHGVS=NC_000010.10:g.89717697T>C;CLNREVSTAT=reviewed_by_expert_panel;CLNSIG=Likely_pathogenic;CLNVC=single_nucleotide_variant;CLNVCSO=SO:0001483;CLNVI=ClinGen_PTEN_Variant_Curation_Expert_Panel:5c047758-6fb8-4f…	GT:AD:DP:GQ:PL	0/1:8,8:16:99:312,0,576
10	89717715	223142	T	C	.	.	ALLELEID=224868;CLNDISDB=MedGen:C1854416,OMIM:605309,Orphanet:ORPHA210548|MedGen:C1959582,OMIM:601728,Orphanet:ORPHA306498;CLNDN=Macrocephaly/autism_syndrome|PTEN_hamartoma_tumor_syndrome;CLNHGVS=NC_000010.10:g.89717715T>C;CLNREVSTAT=reviewed_by_expert_panel;CLNSIG=Likely_pathogenic;CLNVC=single_nucleotide_variant;CLNVCSO=SO:0001483;CLNVI=ClinGen_PTEN_Variant_Curation_Expert_Panel:33e47859-5909-4…	GT:AD:DP:GQ:PL	0/1:8,8:16:99:312,0,577
10	89717730	7849	A	G	.	.	ALLELEID=22888;CLNDISDB=MedGen:C1854416,OMIM:605309,Orphanet:ORPHA210548|MedGen:C1959582,OMIM:601728,Orphanet:ORPHA306498;CLNDN=Macrocephaly/autism_syndrome|PTEN_hamartoma_tumor_syndrome;CLNHGVS=NC_000010.10:g.89717730A>G;CLNREVSTAT=reviewed_by_expert_panel;CLNSIG=Likely_pathogenic;CLNVC=single_nucleotide_variant;CLNVCSO=SO:0001483;CLNVI=ClinGen_PTEN_Variant_Curation_Expert_Panel:d7efe33c-ab88-44…	GT:AD:DP:GQ:PL	0/1:8,8:16:99:312,0,578
10	89717734	7830	CAAAGT	C	.	.	ALLELEID=22869;CLNDISDB=MedGen:C1959582,OMIM:601728,Orphanet:ORPHA306498|MedGen:C4015779;CLNDN=PTEN_hamartoma_tumor_syndrome|Prostate_cancer,_somatic;CLNHGVS=NC_000010.10:g.89717736_89717740del;CLNREVSTAT=reviewed_by_expert_panel;CLNSIG=Likely_pathogenic;CLNVC=Deletion;CLNVCSO=SO:0000159;CLNVI=ClinGen_PTEN_Variant_Curation_Expert_Panel:3530100c-d75d-44ae-8775-47e7f7f5978c|OMIM_Allelic_Variant:601…	GT:AD:DP:GQ:PL	0/1:8,8:16:99:312,0,579
10	89717741	7828	G	T	.	.	ALLELEID=22867;CLNDISDB=MedGen:C1959582,OMIM:601728,Orphanet:ORPHA306498|MedGen:CN072330,OMIM:158350;CLNDN=PTEN_hamartoma_tumor_syndrome|Cowden_syndrome_1;CLNHGVS=NC_000010.10:g.89717741G>T;CLNREVSTAT=reviewed_by_expert_panel;CLNSIG=Pathogenic;CLNVC=single_nucleotide_variant;CLNVCSO=SO:0001483;CLNVI=ClinGen_PTEN_Variant_Curation_Expert_Panel:4284ff17-816f-4321-a0b3-e3baeb0afc95|OMIM_Allelic_Varia…	GT:AD:DP:GQ:PL	0/1:8,8:16:99:312,0,580
10	89717799	92829	G	A	.	.	AF_ESP=0.00115;AF_EXAC=0.00038;AF_TGP=0.00080;ALLELEID=98736;CLNDISDB=MedGen:C1959582,OMIM:601728,Orphanet:ORPHA306498|MedGen:CN072330,OMIM:158350;CLNDN=PTEN_hamartoma_tumor_syndrome|Cowden_syndrome_1;CLNHGVS=NC_000010.10:g.89717799G>A;CLNREVSTAT=reviewed_by_expert_panel;CLNSIG=Likely_benign;CLNVC=single_nucleotide_variant;CLNVCSO=SO:0001483;GENEINFO=PTEN:5728;MC=SO:0001627|intron_variant;ORIGIN=…	GT:AD:DP:GQ:PL	0/1:8,8:16:99:312,0,581
10	89720649	142423	A	T	.	.	ALLELEID=152137;CLNDISDB=MedGen:C0027672,SNOMED_CT:699346009|MedGen:C1959582,OMIM:601728,Orphanet:ORPHA306498|MedGen:CN072330,OMIM:158350|MedGen:CN517202;CLNDN=Hereditary_cancer-predisposing_syndrome|PTEN_hamartoma_tumor_syndrome|Cowden_syndrome_1|not_provided;CLNHGVS=NC_000010.10:g.89720649A>T;CLNREVSTAT=reviewed_by_expert_panel;CLNSIG=Pathogenic;CLNVC=single_nucleotide_variant;CLNVCSO=SO:000148…	GT:AD:DP:GQ:PL	0/1:8,8:16:99:312,0,582
10	89720649	7839	AG	A	.	.	ALLELEID=22878;CLNDISDB=MedGen:C1959582,OMIM:601728,Orphanet:ORPHA306498|MedGen:CN072330,OMIM:158350;CLNDN=PTEN_hamartoma_tumor_syndrome|Cowden_syndrome_1;CLNHGVS=NC_000010.10:g.89720651del;CLNREVSTAT=reviewed_by_expert_panel;CLNSIG=Likely_pathogenic;CLNVC=Deletion;CLNVCSO=SO:0000159;CLNVI=ClinGen_PTEN_Variant_Curation_Expert_Panel:7fae3512-3b64-4560-8e0f-65a045970149|OMIM_Allelic_Variant:601728.…	GT:AD:DP:GQ:PL	0/1:8,8:16:99:312,0,583
10	89720690	184466	C	G	.	.	ALLELEID=183047;CLNDISDB=MedGen:C0027672,SNOMED_CT:699346009|MedGen:C1959582,OMIM:601728,Orphanet:ORPHA306498|MedGen:CN517202;CLNDN=Hereditary_cancer-predisposing_syndrome|PTEN_hamartoma_tumor_syndrome|not_provided;CLNHGVS=NC_000010.10:g.89720690C>G;CLNREVSTAT=reviewed_by_expert_panel;CLNSIG=Uncertain_significance;CLNVC=single_nucleotide_variant;CLNVCSO=SO:0001483;CLNVI=ClinGen_PTEN_Variant_Curat…	GT:AD:DP:GQ:PL	0/1:8,8:16:99:312,0,584
10	89720733	428274	TATGTGATCAAGAAATC	G	.	.	ALLELEID=419759;CLNDISDB=MedGen:C0027672,SNOMED_CT:699346009|MedGen:C1959582,OMIM:601728,Orphanet:ORPHA306498;CLNDN=Hereditary_cancer-predisposing_syndrome|PTEN_hamartoma_tumor_syndrome;CLNHGVS=NC_000010.10:g.89720733_89720749delinsG;CLNREVSTAT=reviewed_by_expert_panel;CLNSIG=Likely_pathogenic;CLNVC=Indel;CLNVCSO=SO:1000032;CLNVI=ClinGen_PTEN_Variant_Curation_Expert_Panel:f8132715-4506-41cb-a82b-…	GT:AD:DP:GQ:PL	0/1:8,8:16:99:312,0,585
10	89720741	187657	C	T	.	.	ALLELEID=183051;CLNDISDB=MedGen:C0027672,SNOMED_CT:699346009|MedGen:C1959582,OMIM:601728,Orphanet:ORPHA306498|MedGen:CN517202;CLNDN=Hereditary_cancer-predisposing_syndrome|PTEN_hamartoma_tumor_syndrome|not_provided;CLNHGVS=NC_000010.10:g.89720741C>T;CLNREVSTAT=reviewed_by_expert_panel;CLNSIG=Pathogenic;CLNVC=single_nucleotide_variant;CLNVCSO=SO:0001483;GENEINFO=PTEN:5728;MC=SO:0001587|nonsense;OR…	GT:AD:DP:GQ:PL	0/1:8,8:16:99:312,0,586
10	89720763	127696	G	A	.	.	ALLELEID=133153;CLNDISDB=Human_Phenotype_Ontology:HP:0012125,MedGen:C0376358,OMIM:176807,SNOMED_CT:399068003|MedGen:C0027672,SNOMED_CT:699346009|MedGen:C1848599,OMIM:276950,Orphanet:ORPHA3412|MedGen:C1854416,OMIM:605309,Orphanet:ORPHA210548|MedGen:C1959582,OMIM:601728,Orphanet:ORPHA306498|MedGen:C2751642,OMIM:613028|MedGen:C3551915,OMIM:607174,Orphanet:ORPHA263662|MedGen:CN072330,OMIM:158350|MedG…	GT:AD:DP:GQ:PL	0/1:8,8:16:99:312,0,587
10	89720813	185213	A	T	.	.	ALLELEID=183056;CLNDISDB=MedGen:C0027672,SNOMED_CT:699346009|MedGen:C1959582,OMIM:601728,Orphanet:ORPHA306498|MedGen:CN517202;CLNDN=Hereditary_cancer-predisposing_syndrome|PTEN_hamartoma_tumor_syndrome|not_provided;CLNHGVS=NC_000010.10:g.89720813A>T;CLNREVSTAT=reviewed_by_expert_panel;CLNSIG=Likely_pathogenic;CLNVC=single_nucleotide_variant;CLNVCSO=SO:0001483;GENEINFO=PTEN:5728;MC=SO:0001587|nons…	GT:AD:DP:GQ:PL	0/1:8,8:16:99:312,0,588
10	89720832	189441	CAAAT	C	.	.	ALLELEID=187386;CLNDISDB=MedGen:C0027672,SNOMED_CT:699346009|MedGen:C1959582,OMIM:601728,Orphanet:ORPHA306498|MedGen:CN517202;CLNDN=Hereditary_cancer-predisposing_syndrome|PTEN_hamartoma_tumor_syndrome|not_provided;CLNHGVS=NC_000010.10:g.89720836_89720839del;CLNREVSTAT=reviewed_by_expert_panel;CLNSIG=Pathogenic;CLNVC=Deletion;CLNVCSO=SO:0000159;GENEINFO=PTEN:5728;MC=SO:0001589|frameshift_variant;…	GT:AD:DP:GQ:PL	0/1:8,8:16:99:312,0,589
10	89720876	183722	G	A	.	.	ALLELEID=183060;CLNDISDB=MedGen:C0027672,SNOMED_CT:699346009|MedGen:C1959582,OMIM:601728,Orphanet:ORPHA306498|MedGen:CN072330,OMIM:158350;CLNDN=Hereditary_cancer-predisposing_syndrome|PTEN_hamartoma_tumor_syndrome|Cowden_syndrome_1;CLNHGVS=NC_000010.10:g.89720876G>A;CLNREVSTAT=reviewed_by_expert_panel;CLNSIG=Pathogenic;CLNVC=single_nucleotide_variant;CLNVCSO=SO:0001483;GENEINFO=PTEN:5728;MC=SO:00…	GT:AD:DP:GQ:PL	0/1:8,8:16:99:312,0,590
10	89720907	92810	T	G	.	.	AF_ESP=0.37864;AF_EXAC=0.36991;AF_TGP=0.43251;ALLELEID=98717;CLNDISDB=MedGen:C1959582,OMIM:601728,Orphanet:ORPHA306498|MedGen:CN169374;CLNDN=PTEN_hamartoma_tumor_syndrome|not_specified;CLNHGVS=NC_000010.10:g.89720907T>G;CLNREVSTAT=reviewed_by_expert_panel;CLNSIG=Benign;CLNVC=single_nucleotide_variant;CLNVCSO=SO:0001483;GENEINFO=PTEN:5728;MC=SO:0001627|intron_variant;ORIGIN=1;RS=555895	GT:AD:DP:GQ:PL	0/1:8,8:16:99:312,0,591
10	89725043	372482	G	A	.	.	ALLELEID=359852;CLNDISDB=MeSH:D010051,MedGen:CN236629|MedGen:C0027672,SNOMED_CT:699346009|MedGen:C1959582,OMIM:601728,Orphanet:ORPHA306498|MedGen:CN517202;CLNDN=Ovarian_Neoplasms|Hereditary_cancer-predisposing_syndrome|PTEN_hamartoma_tumor_syndrome|not_provided;CLNHGVS=NC_000010.10:g.89725043G>A;CLNREVSTAT=reviewed_by_expert_panel;CLNSIG=Pathogenic;CLNVC=single_nucleotide_variant;CLNVCSO=SO:00014…	GT:AD:DP:GQ:PL	0/1:8,8:16:99:312,0,592
10	89725066	127687	CAGT	C	.	.	ALLELEID=133144;CLNDISDB=MedGen:C0027672,SNOMED_CT:699346009|MedGen:C1959582,OMIM:601728,Orphanet:ORPHA306498|MedGen:CN517202;CLNDN=Hereditary_cancer-predisposing_syndrome|PTEN_hamartoma_tumor_syndrome|not_provided;CLNHGVS=NC_000010.10:g.89725069_89725071del;CLNREVSTAT=reviewed_by_expert_panel;CLNSIG=Uncertain_significance;CLNVC=Deletion;CLNVCSO=SO:0000159;GENEINFO=PTEN:5728;MC=SO:0001822|inframe…	GT:AD:DP:GQ:PL	0/1:8,8:16:99:312,0,593
10	89725078	142212	C	T	.	.	AF_ESP=0.00008;ALLELEID=151926;CLNDISDB=MedGen:C0027672,SNOMED_CT:699346009|MedGen:C1959582,OMIM:601728,Orphanet:ORPHA306498|MedGen:CN072330,OMIM:158350|MedGen:CN517202;CLNDN=Hereditary_cancer-predisposing_syndrome|PTEN_hamartoma_tumor_syndrome|Cowden_syndrome_1|not_provided;CLNHGVS=NC_000010.10:g.89725078C>T;CLNREVSTAT=reviewed_by_expert_panel;CLNSIG=Uncertain_significance;CLNVC=single_nucleotid…	GT:AD:DP:GQ:PL	0/1:8,8:16:99:312,0,594
10	89725110	237639	G	A	.	.	AF_EXAC=0.00001;ALLELEID=240889;CLNDISDB=MedGen:C0027672,SNOMED_CT:699346009|MedGen:C1959582,OMIM:601728,Orphanet:ORPHA306498|MedGen:CN072330,OMIM:158350|MedGen:CN517202;CLNDN=Hereditary_cancer-predisposing_syndrome|PTEN_hamartoma_tumor_syndrome|Cowden_syndrome_1|not_provided;CLNHGVS=NC_000010.10:g.89725110G>A;CLNREVSTAT=reviewed_by_expert_panel;CLNSIG=Uncertain_significance;CLNVC=single_nucleoti…	GT:AD:DP:GQ:PL	0/1:8,8:16:99:312,0,595
10	89725121	138835	T	C	.	.	AF_ESP=0.00162;AF_EXAC=0.00061;AF_TGP=0.00240;ALLELEID=142538;CLNDISDB=MedGen:C0027672,SNOMED_CT:699346009|MedGen:C1959582,OMIM:601728,Orphanet:ORPHA306498|MedGen:CN169374|MedGen:CN517202;CLNDN=Hereditary_cancer-predisposing_syndrome|PTEN_hamartoma_tumor_syndrome|not_specified|not_provided;CLNHGVS=NC_000010.10:g.89725121T>C;CLNREVSTAT=reviewed_by_expert_panel;CLNSIG=Likely_benign;CLNVC=single_nuc…	GT:AD:DP:GQ:PL	0/1:8,8:16:99:312,0,596
10	89725188	187673	C	T	.	.	ALLELEID=183064;CLNDISDB=MedGen:C0027672,SNOMED_CT:699346009|MedGen:C1959582,OMIM:601728,Orphanet:ORPHA306498|MedGen:CN169374|MedGen:CN517202;CLNDN=Hereditary_cancer-predisposing_syndrome|PTEN_hamartoma_tumor_syndrome|not_specified|not_provided;CLNHGVS=NC_000010.10:g.89725188C>T;CLNREVSTAT=reviewed_by_expert_panel;CLNSIG=Uncertain_significance;CLNVC=single_nucleotide_variant;CLNVCSO=SO:0001483;GE…	GT:AD:DP:GQ:PL	0/1:8,8:16:99:312,0,597
10	89725230	189424	AT	A	.	.	ALLELEID=187390;CLNDISDB=MedGen:C0027672,SNOMED_CT:699346009|MedGen:C1959582,OMIM:601728,Orphanet:ORPHA306498|MedGen:CN072330,OMIM:158350;CLNDN=Hereditary_cancer-predisposing_syndrome|PTEN_hamartoma_tumor_syndrome|Cowden_syndrome_1;CLNHGVS=NC_000010.10:g.89725239del;CLNREVSTAT=reviewed_by_expert_panel;CLNSIG=Uncertain_significance;CLNVC=Deletion;CLNVCSO=SO:0000159;GENEINFO=PTEN:5728;MC=SO:0001624…	GT:AD:DP:GQ:PL	0/1:8,8:16:99:312,0,598
10	112724154	181526	A	C	.	.	ALLELEID=179140;CLNDISDB=MedGen:CN166718,Orphanet:ORPHA536391|MedGen:CN517202;CLNDN=Rasopathy|not_provided;CLNHGVS=NC_000010.10:g.112724154A>C;CLNREVSTAT=reviewed_by_expert_panel;CLNSIG=Likely_benign;CLNVC=single_nucleotide_variant;CLNVCSO=SO:0001483;CLNVI=ClinGen_RASopathy_Variant_Curation_Expert_Panel:f83b1020-86c7-4755-94be-9a1eabb874c4;GENEINFO=SHOC2:8036;MC=SO:0001583|missense_variant;ORIGIN…	GT:AD:DP:GQ:PL	0/1:8,8:16:99:312,0,599
10	112724479	448931	G	A	.	.	AF_ESP=0.00031;AF_EXAC=0.00007;AF_TGP=0.00020;ALLELEID=442528;CLNDISDB=MedGen:CN166718,Orphanet:ORPHA536391;CLNDN=Rasopathy;CLNHGVS=NC_000010.10:g.112724479G>A;CLNREVSTAT=reviewed_by_expert_panel;CLNSIG=Likely_benign;CLNVC=single_nucleotide_variant;CLNVCSO=SO:0001483;CLNVI=ClinGen_RASopathy_Variant_Curation_Expert_Panel:868dd09f-5604-4c92-83c0-bf8fa7edd5f2;GENEINFO=SHOC2:8036;MC=SO:0001819|synony…	GT:AD:DP:GQ:PL	0/1:8,8:16:99:312,0,600
10	112724493	448932	C	T	.	.	AF_ESP=0.00015;AF_EXAC=0.00007;ALLELEID=442529;CLNDISDB=MedGen:CN166718,Orphanet:ORPHA536391;CLNDN=Rasopathy;CLNHGVS=NC_000010.10:g.112724493C>T;CLNREVSTAT=reviewed_by_expert_panel;CLNSIG=Likely_benign;CLNVC=single_nucleotide_variant;CLNVCSO=SO:0001483;CLNVI=ClinGen_RASopathy_Variant_Curation_Expert_Panel:d94b82b8-4e72-4968-9e10-08d187667aa6;GENEINFO=SHOC2:8036;MC=SO:0001583|missense_variant;ORIG…	GT:AD:DP:GQ:PL	0/1:8,8:16:99:312,0,601
10	112724573	139104	C	T	.	.	AF_ESP=0.01292;AF_EXAC=0.01221;AF_TGP=0.00639;ALLELEID=142807;CLNDISDB=MedGen:C4478716,OMIM:607721|MedGen:CN166718,Orphanet:ORPHA536391|MedGen:CN169374;CLNDN=Noonan_syndrome-like_disorder_with_loose_anagen_hair_1|Rasopathy|not_specified;CLNHGVS=NC_000010.10:g.112724573C>T;CLNREVSTAT=reviewed_by_expert_panel;CLNSIG=Benign;CLNVC=single_nucleotide_variant;CLNVCSO=SO:0001483;CLNVI=ClinGen_RASopathy_V…	GT:AD:DP:GQ:PL	0/1:8,8:16:99:312,0,602
10	112724635	181528	G	A	.	.	ALLELEID=179142;CLNDISDB=MedGen:C4478716,OMIM:607721|MedGen:CN166718,Orphanet:ORPHA536391|MedGen:CN517202;CLNDN=Noonan_syndrome-like_disorder_with_loose_anagen_hair_1|Rasopathy|not_provided;CLNHGVS=NC_000010.10:g.112724635G>A;CLNREVSTAT=reviewed_by_expert_panel;CLNSIG=Uncertain_significance;CLNVC=single_nucleotide_variant;CLNVCSO=SO:0001483;CLNVI=ClinGen_RASopathy_Variant_Curation_Expert_Panel:6b…	GT:AD:DP:GQ:PL	0/1:8,8:16:99:312,0,603
10	112724729	448933	A	G	.	.	AF_EXAC=0.00009;ALLELEID=442530;CLNDISDB=MedGen:CN166718,Orphanet:ORPHA536391;CLNDN=Rasopathy;CLNHGVS=NC_000010.10:g.112724729A>G;CLNREVSTAT=reviewed_by_expert_panel;CLNSIG=Likely_benign;CLNVC=single_nucleotide_variant;CLNVCSO=SO:0001483;CLNVI=ClinGen_RASopathy_Variant_Curation_Expert_Panel:795ea8ea-3f7d-49cf-b7e6-d4efa4eb47e5;GENEINFO=SHOC2:8036;MC=SO:0001583|missense_variant;ORIGIN=1;RS=7684119…	GT:AD:DP:GQ:PL	0/1:8,8:16:99:312,0,604
10	112760217	448934	C	T	.	.	AF_EXAC=0.00012;AF_TGP=0.00020;ALLELEID=442531;CLNDISDB=MedGen:CN166718,Orphanet:ORPHA536391;CLNDN=Rasopathy;CLNHGVS=NC_000010.10:g.112760217C>T;CLNREVSTAT=reviewed_by_expert_panel;CLNSIG=Benign;CLNVC=single_nucleotide_variant;CLNVCSO=SO:0001483;CLNVI=ClinGen_RASopathy_Variant_Curation_Expert_Panel:b9bd11c9-4ef4-497e-a366-486d58683e19;GENEINFO=SHOC2:8036;MC=SO:0001619|non-coding_transcript_varian…	GT:AD:DP:GQ:PL	0/1:8,8:16:99:312,0,605
10	112760225	448935	A	C	.	.	AF_EXAC=0.00007;ALLELEID=442532;CLNDISDB=MedGen:CN166718,Orphanet:ORPHA536391;CLNDN=Rasopathy;CLNHGVS=NC_000010.10:g.112760225A>C;CLNREVSTAT=reviewed_by_expert_panel;CLNSIG=Benign;CLNVC=single_nucleotide_variant;CLNVCSO=SO:0001483;CLNVI=ClinGen_RASopathy_Variant_Curation_Expert_Panel:427ef48f-bd18-4b28-9163-b6b6a922ccc8;GENEINFO=SHOC2:8036;MC=SO:0001619|non-coding_transcript_variant,SO:0001819|sy…	GT:AD:DP:GQ:PL	0/1:8,8:16:99:312,0,606
10	112769023	139108	C	T	.	.	AF_ESP=0.00200;AF_EXAC=0.00083;AF_TGP=0.00459;ALLELEID=142811;CLNDISDB=MedGen:CN166718,Orphanet:ORPHA536391|MedGen:CN169374|MedGen:CN517202;CLNDN=Rasopathy|not_specified|not_provided;CLNHGVS=NC_000010.10:g.112769023C>T;CLNREVSTAT=reviewed_by_expert_panel;CLNSIG=Benign;CLNVC=single_nucleotide_variant;CLNVCSO=SO:0001483;CLNVI=ClinGen_RASopathy_Variant_Curation_Expert_Panel:ba4e5908-3b34-42d0-8df7-f…	GT:AD:DP:GQ:PL	0/1:8,8:16:99:312,0,607
10	112771421	139110	A	G	.	.	AF_ESP=0.00484;AF_EXAC=0.00119;AF_TGP=0.00439;ALLELEID=142813;CLNDISDB=MedGen:C4478716,OMIM:607721|MedGen:CN166718,Orphanet:ORPHA536391|MedGen:CN169374;CLNDN=Noonan_syndrome-like_disorder_with_loose_anagen_hair_1|Rasopathy|not_specified;CLNHGVS=NC_000010.10:g.112771421A>G;CLNREVSTAT=reviewed_by_expert_panel;CLNSIG=Benign;CLNVC=single_nucleotide_variant;CLNVCSO=SO:0001483;CLNVI=ClinGen_RASopathy_V…	GT:AD:DP:GQ:PL	0/1:8,8:16:99:312,0,608
11	532686	40448	G	A	.	.	AF_EXAC=0.00017;ALLELEID=48918;CLNDISDB=Human_Phenotype_Ontology:HP:0005600,MedGen:C1842036,OMIM:137550|Human_Phenotype_Ontology:HP:0006731,MedGen:C4225426,OMIM:188470|Human_Phenotype_Ontology:HP:0010816,MedGen:C0334082,OMIM:162900,Orphanet:ORPHA35125,SNOMED_CT:25201003|MedGen:C0005684,OMIM:109800,Orphanet:ORPHA157980,SNOMED_CT:399326009|MedGen:C0265318,OMIM:163200,SNOMED_CT:239112008|MedGen:C058…	GT:AD:DP:GQ:PL	0/1:8,8:16:99:312,0,609
11	532696	45305	C	T	.	.	AF_EXAC=0.00003;ALLELEID=54472;CLNDISDB=MedGen:C0587248,OMIM:218040,Orphanet:ORPHA3071,SNOMED_CT:309776008|MedGen:CN166718,Orphanet:ORPHA536391|MedGen:CN169374;CLNDN=Costello_syndrome|Rasopathy|not_specified;CLNHGVS=NC_000011.9:g.532696C>T;CLNREVSTAT=reviewed_by_expert_panel;CLNSIG=Likely_benign;CLNVC=single_nucleotide_variant;CLNVCSO=SO:0001483;CLNVI=ClinGen_RASopathy_Variant_Curation_Expert_Pan…	GT:AD:DP:GQ:PL	0/1:8,8:16:99:312,0,610
11	532698	40447	T	A	.	.	AF_ESP=0.00015;AF_EXAC=0.00003;ALLELEID=48917;CLNDISDB=MedGen:C0587248,OMIM:218040,Orphanet:ORPHA3071,SNOMED_CT:309776008|MedGen:CN517202;CLNDN=Costello_syndrome|not_provided;CLNHGVS=NC_000011.9:g.532698T>A;CLNREVSTAT=reviewed_by_expert_panel;CLNSIG=Uncertain_significance;CLNVC=single_nucleotide_variant;CLNVCSO=SO:0001483;CLNVI=ClinGen_RASopathy_Variant_Curation_Expert_Panel:073e5f90-a343-456a-b1…	GT:AD:DP:GQ:PL	0/1:8,8:16:99:312,0,611
11	532729	40446	C	T	.	.	AF_ESP=0.00277;AF_EXAC=0.00136;AF_TGP=0.00060;ALLELEID=48916;CLNDISDB=MedGen:C0587248,OMIM:218040,Orphanet:ORPHA3071,SNOMED_CT:309776008|MedGen:CN166718,Orphanet:ORPHA536391|MedGen:CN169374;CLNDN=Costello_syndrome|Rasopathy|not_specified;CLNHGVS=NC_000011.9:g.532729C>T;CLNREVSTAT=reviewed_by_expert_panel;CLNSIG=Benign;CLNVC=single_nucleotide_variant;CLNVCSO=SO:0001483;CLNVI=ClinGen_RASopathy_Vari…	GT:AD:DP:GQ:PL	0/1:8,8:16:99:312,0,612
11	533525	40442	T	C	.	.	AF_EXAC=0.00021;AF_TGP=0.00020;ALLELEID=48912;CLNDISDB=MedGen:C0587248,OMIM:218040,Orphanet:ORPHA3071,SNOMED_CT:309776008|MedGen:CN166718,Orphanet:ORPHA536391|MedGen:CN169374|MedGen:CN517202;CLNDN=Costello_syndrome|Rasopathy|not_specified|not_provided;CLNHGVS=NC_000011.9:g.533525T>C;CLNREVSTAT=reviewed_by_expert_panel;CLNSIG=Benign;CLNVC=single_nucleotide_variant;CLNVCSO=SO:0001483;CLNVI=ClinGen_…	GT:AD:DP:GQ:PL	0/1:8,8:16:99:312,0,613
11	533534	259747	G	A	.	.	AF_EXAC=0.00011;AF_TGP=0.00060;ALLELEID=254209;CLNDISDB=MedGen:C0587248,OMIM:218040,Orphanet:ORPHA3071,SNOMED_CT:309776008|MedGen:CN166718,Orphanet:ORPHA536391|MedGen:CN169374|MedGen:CN517202;CLNDN=Costello_syndrome|Rasopathy|not_specified|not_provided;CLNHGVS=NC_000011.9:g.533534G>A;CLNREVSTAT=reviewed_by_expert_panel;CLNSIG=Benign;CLNVC=single_nucleotide_variant;CLNVCSO=SO:0001483;CLNVI=ClinGen…	GT:AD:DP:GQ:PL	0/1:8,8:16:99:312,0,614
11	533546	40441	G	A	.	.	AF_ESP=0.00108;AF_EXAC=0.00095;AF_TGP=0.00080;ALLELEID=48911;CLNDISDB=MedGen:C0587248,OMIM:218040,Orphanet:ORPHA3071,SNOMED_CT:309776008|MedGen:CN166718,Orphanet:ORPHA536391|MedGen:CN169374;CLNDN=Costello_syndrome|Rasopathy|not_specified;CLNHGVS=NC_000011.9:g.533546G>A;CLNREVSTAT=reviewed_by_expert_panel;CLNSIG=Benign;CLNVC=single_nucleotide_variant;CLNVCSO=SO:0001483;CLNVI=ClinGen_RASopathy_Vari…	GT:AD:DP:GQ:PL	0/1:8,8:16:99:312,0,615
11	533553	12605	T	C	.	.	ALLELEID=27644;CLNDISDB=MedGen:C0587248,OMIM:218040,Orphanet:ORPHA3071,SNOMED_CT:309776008|MedGen:CN517202;CLNDN=Costello_syndrome|not_provided;CLNHGVS=NC_000011.9:g.533553T>C;CLNREVSTAT=reviewed_by_expert_panel;CLNSIG=Pathogenic;CLNVC=single_nucleotide_variant;CLNVCSO=SO:0001483;CLNVI=ClinGen_RASopathy_Variant_Curation_Expert_Panel:42e841f0-7121-4d9d-a2ae-ebc27adacd88|OMIM_Allelic_Variant:190020…	GT:AD:DP:GQ:PL	0/1:8,8:16:99:312,0,616
11	533594	40440	C	T	.	.	AF_EXAC=0.00008;AF_TGP=0.00060;ALLELEID=48910;CLNDISDB=MedGen:C0587248,OMIM:218040,Orphanet:ORPHA3071,SNOMED_CT:309776008|MedGen:CN166718,Orphanet:ORPHA536391;CLNDN=Costello_syndrome|Rasopathy;CLNHGVS=NC_000011.9:g.533594C>T;CLNREVSTAT=reviewed_by_expert_panel;CLNSIG=Benign;CLNVC=single_nucleotide_variant;CLNVCSO=SO:0001483;CLNVI=ClinGen_RASopathy_Variant_Curation_Expert_Panel:b7f7a482-5a60-4da9-…	GT:AD:DP:GQ:PL	0/1:8,8:16:99:312,0,617
11	533618	448926	A	C	.	.	AF_EXAC=0.00012;ALLELEID=442535;CLNDISDB=MedGen:CN166718,Orphanet:ORPHA536391;CLNDN=Rasopathy;CLNHGVS=NC_000011.9:g.533618A>C;CLNREVSTAT=reviewed_by_expert_panel;CLNSIG=Benign;CLNVC=single_nucleotide_variant;CLNVCSO=SO:0001483;CLNVI=ClinGen_RASopathy_Variant_Curation_Expert_Panel:24881ada-4882-44bc-80b5-48408f7b3e0f;GENEINFO=HRAS:3265|LRRC56:115399;MC=SO:0001627|intron_variant;ORIGIN=1;RS=7669091…	GT:AD:DP:GQ:PL	0/1:8,8:16:99:312,0,618
11	533779	40439	T	C	.	.	ALLELEID=48909;CLNDISDB=Human_Phenotype_Ontology:HP:0001642,MedGen:C1956257,OMIM:265500|Human_Phenotype_Ontology:HP:0004381,MedGen:C0003499,OMIM:185500,Orphanet:ORPHA3193,SNOMED_CT:268185002|MedGen:C0587248,OMIM:218040,Orphanet:ORPHA3071,SNOMED_CT:309776008|MedGen:CN517202;CLNDN=Pulmonic_stenosis|Supravalvar_aortic_stenosis|Costello_syndrome|not_provided;CLNHGVS=NC_000011.9:g.533779T>C;CLNREVSTAT…	GT:AD:DP:GQ:PL	0/1:8,8:16:99:312,0,619
11	533799	40437	T	G	.	.	AF_ESP=0.00023;AF_EXAC=0.00023;AF_TGP=0.00040;ALLELEID=48907;CLNDISDB=MedGen:C0587248,OMIM:218040,Orphanet:ORPHA3071,SNOMED_CT:309776008|MedGen:CN166718,Orphanet:ORPHA536391|MedGen:CN169374|MedGen:CN517202;CLNDN=Costello_syndrome|Rasopathy|not_specified|not_provided;CLNHGVS=NC_000011.9:g.533799T>G;CLNREVSTAT=reviewed_by_expert_panel;CLNSIG=Benign;CLNVC=single_nucleotide_variant;CLNVCSO=SO:0001483…	GT:AD:DP:GQ:PL	0/1:8,8:16:99:312,0,620
11	533881	40435	C	T	.	.	ALLELEID=48905;CLNDISDB=Human_Phenotype_Ontology:HP:0030358,MeSH:D002289,MedGen:C0007131,SNOMED_CT:254637007|MedGen:C0587248,OMIM:218040,Orphanet:ORPHA3071,SNOMED_CT:309776008;CLNDN=Non-small_cell_lung_cancer|Costello_syndrome;CLNHGVS=NC_000011.9:g.533881C>T;CLNREVSTAT=reviewed_by_expert_panel;CLNSIG=Likely_pathogenic;CLNVC=single_nucleotide_variant;CLNVCSO=SO:0001483;CLNVI=ClinGen_RASopathy_Vari…	GT:AD:DP:GQ:PL	0/1:8,8:16:99:312,0,621
11	533883	12610	G	A	.	.	ALLELEID=27649;CLNDISDB=MedGen:C0587248,OMIM:218040,Orphanet:ORPHA3071,SNOMED_CT:309776008;CLNDN=Costello_syndrome;CLNHGVS=NC_000011.9:g.533883G>A;CLNREVSTAT=reviewed_by_expert_panel;CLNSIG=Pathogenic;CLNVC=single_nucleotide_variant;CLNVCSO=SO:0001483;CLNVI=ClinGen_RASopathy_Variant_Curation_Expert_Panel:4fa14d9d-3bce-4dd8-affa-771b6298c4fc|OMIM_Allelic_Variant:190020.0011|UniProtKB_(protein):P01…	GT:AD:DP:GQ:PL	0/1:8,8:16:99:312,0,622
11	534242	40431	A	G	.	.	AF_ESP=0.35453;AF_EXAC=0.31352;AF_TGP=0.29712;ALLELEID=48901;CLNDISDB=MedGen:C0587248,OMIM:218040,Orphanet:ORPHA3071,SNOMED_CT:309776008|MedGen:CN166718,Orphanet:ORPHA536391|MedGen:CN169374|MedGen:CN517202;CLNDN=Costello_syndrome|Rasopathy|not_specified|not_provided;CLNHGVS=NC_000011.9:g.534242A>G;CLNREVSTAT=reviewed_by_expert_panel;CLNSIG=Benign;CLNVC=single_nucleotide_variant;CLNVCSO=SO:0001483…	GT:AD:DP:GQ:PL	0/1:8,8:16:99:312,0,623
11	534286	12606	C	A	.	.	ALLELEID=27645;CLNDISDB=Human_Phenotype_Ontology:HP:0001402,MedGen:C2239176,OMIM:114550,Orphanet:ORPHA88673,SNOMED_CT:187769009,SNOMED_CT:25370001|Human_Phenotype_Ontology:HP:0002664,MeSH:D009369,MedGen:C0027651,SNOMED_CT:108369006|Human_Phenotype_Ontology:HP:0004808,MeSH:D015470,MedGen:C0023467,OMIM:601626,Orphanet:ORPHA519,SNOMED_CT:17788007|Human_Phenotype_Ontology:HP:0005550,MeSH:D015451,MedG…	GT:AD:DP:GQ:PL	0/1:8,8:16:99:312,0,624
11	534287	222076	G	A	.	.	AF_EXAC=0.00007;ALLELEID=223774;CLNDISDB=MedGen:C0587248,OMIM:218040,Orphanet:ORPHA3071,SNOMED_CT:309776008|MedGen:CN166718,Orphanet:ORPHA536391|MedGen:CN517202;CLNDN=Costello_syndrome|Rasopathy|not_provided;CLNHGVS=NC_000011.9:g.534287G>A;CLNREVSTAT=reviewed_by_expert_panel;CLNSIG=Likely_benign;CLNVC=single_nucleotide_variant;CLNVCSO=SO:0001483;CLNVI=ClinGen_RASopathy_Variant_Curation_Expert_Pan…	GT:AD:DP:GQ:PL	0/1:8,8:16:99:312,0,625
11	534289	12602	C	T	.	.	ALLELEID=27641;CLNDISDB=Human_Phenotype_Ontology:HP:0001402,MedGen:C2239176,OMIM:114550,Orphanet:ORPHA88673,SNOMED_CT:187769009,SNOMED_CT:25370001|Human_Phenotype_Ontology:HP:0004808,MeSH:D015470,MedGen:C0023467,OMIM:601626,Orphanet:ORPHA519,SNOMED_CT:17788007|Human_Phenotype_Ontology:HP:0006725,MedGen:C0281361|Human_Phenotype_Ontology:HP:0006739,MedGen:C0553723|Human_Phenotype_Ontology:HP:000674…	GT:AD:DP:GQ:PL	0/1:8,8:16:99:312,0,626
11	76866991	43201	C	T	.	.	AF_EXAC=0.00153;AF_TGP=0.00280;ALLELEID=52371;CLNDISDB=MedGen:CN033130,OMIM:500004,SNOMED_CT:57838006|MedGen:CN043648,Orphanet:ORPHA87884|MedGen:CN169374|MedGen:CN239435|MedGen:CN239439;CLNDN=Retinitis_pigmentosa-deafness_syndrome|Nonsyndromic_hearing_loss_and_deafness|not_specified|Nonsyndromic_Hearing_Loss,_Dominant|Nonsyndromic_Hearing_Loss,_Recessive;CLNHGVS=NC_000011.9:g.76866991C>T;CLNREVST…	GT:AD:DP:GQ:PL	0/1:8,8:16:99:312,0,627
11	76869378	11852	G	A	.	.	AF_TGP=0.00140;ALLELEID=26891;CLNDISDB=MeSH:D052245,MedGen:C0271097,Orphanet:ORPHA886|MedGen:C1848638|MedGen:CN033130,OMIM:500004,SNOMED_CT:57838006|MedGen:CN169374|MedGen:CN239435|MedGen:CN239439|MedGen:CN517202;CLNDN=Usher_syndrome|Usher_syndrome,_type_1B|Retinitis_pigmentosa-deafness_syndrome|not_specified|Nonsyndromic_Hearing_Loss,_Dominant|Nonsyndromic_Hearing_Loss,_Recessive|not_provided;CL…	GT:AD:DP:GQ:PL	0/1:8,8:16:99:312,0,628
11	76870496	43134	G	A	.	.	AF_ESP=0.00147;AF_EXAC=0.00115;AF_TGP=0.00120;ALLELEID=52304;CLNDISDB=MedGen:C1568247,OMIM:276900,Orphanet:ORPHA231169|MedGen:C1832475,OMIM:601317|MedGen:C1838701,OMIM:600060|MedGen:CN043648,Orphanet:ORPHA87884|MedGen:CN169374;CLNDN=Usher_syndrome,_type_1|Deafness,_autosomal_dominant_11|Deafness,_autosomal_recessive_2|Nonsyndromic_hearing_loss_and_deafness|not_specified;CLNHGVS=NC_000011.9:g.7687…	GT:AD:DP:GQ:PL	0/1:8,8:16:99:312,0,629
11	76883813	517357	G	A	.	.	AF_EXAC=0.00015;ALLELEID=508743;CLNDISDB=MedGen:CN043648,Orphanet:ORPHA87884|MedGen:CN169374;CLNDN=Nonsyndromic_hearing_loss_and_deafness|not_specified;CLNHGVS=NC_000011.9:g.76883813G>A;CLNREVSTAT=reviewed_by_expert_panel;CLNSIG=Uncertain_significance;CLNVC=single_nucleotide_variant;CLNVCSO=SO:0001483;GENEINFO=MYO7A:4647;MC=SO:0001583|missense_variant;ORIGIN=1;RS=782311929	GT:AD:DP:GQ:PL	0/1:8,8:16:99:312,0,630
11	76890889	177732	G	A	.	.	AF_ESP=0.00026;AF_EXAC=0.00392;AF_TGP=0.00180;ALLELEID=178187;CLNDISDB=MeSH:D052245,MedGen:C0271097,Orphanet:ORPHA886|MedGen:C1568247,OMIM:276900,Orphanet:ORPHA231169|MedGen:C1832475,OMIM:601317|MedGen:C1838701,OMIM:600060|MedGen:CN169374|MedGen:CN239407|MedGen:CN239435;CLNDN=Usher_syndrome|Usher_syndrome,_type_1|Deafness,_autosomal_dominant_11|Deafness,_autosomal_recessive_2|not_specified|MYO7A-…	GT:AD:DP:GQ:PL	0/1:8,8:16:99:312,0,631
11	120984338	178532	A	G	.	.	AF_ESP=0.00138;AF_EXAC=0.00050;AF_TGP=0.00140;ALLELEID=175072;CLNDISDB=MedGen:CN043648,Orphanet:ORPHA87884|MedGen:CN169374|MedGen:CN239435|MedGen:CN239439|MedGen:CN517202;CLNDN=Nonsyndromic_hearing_loss_and_deafness|not_specified|Nonsyndromic_Hearing_Loss,_Dominant|Nonsyndromic_Hearing_Loss,_Recessive|not_provided;CLNHGVS=NC_000011.9:g.120984338A>G;CLNREVSTAT=reviewed_by_expert_panel;CLNSIG=Likel…	GT:AD:DP:GQ:PL	0/1:8,8:16:99:312,0,632
11	120989335	45314	A	G	.	.	AF_ESP=0.49731;AF_EXAC=0.40297;AF_TGP=0.44329;ALLELEID=54481;CLNDISDB=MedGen:CN043648,Orphanet:ORPHA87884|MedGen:CN169374|MedGen:CN239435|MedGen:CN239439;CLNDN=Nonsyndromic_hearing_loss_and_deafness|not_specified|Nonsyndromic_Hearing_Loss,_Dominant|Nonsyndromic_Hearing_Loss,_Recessive;CLNHGVS=NC_000011.9:g.120989335A>G;CLNREVSTAT=reviewed_by_expert_panel;CLNSIG=Benign;CLNVC=single_nucleotide_vari…	GT:AD:DP:GQ:PL	0/1:8,8:16:99:312,0,633
11	120996243	178638	C	T	.	.	AF_ESP=0.00185;AF_EXAC=0.00161;AF_TGP=0.00319;ALLELEID=175075;CLNDISDB=MedGen:CN043648,Orphanet:ORPHA87884|MedGen:CN169374|MedGen:CN239435|MedGen:CN239439;CLNDN=Nonsyndromic_hearing_loss_and_deafness|not_specified|Nonsyndromic_Hearing_Loss,_Dominant|Nonsyndromic_Hearing_Loss,_Recessive;CLNHGVS=NC_000011.9:g.120996243C>T;CLNREVSTAT=reviewed_by_expert_panel;CLNSIG=Benign;CLNVC=single_nucleotide_var…	GT:AD:DP:GQ:PL	0/1:8,8:16:99:312,0,634
11	120998747	45317	C	G	.	.	AF_ESP=0.00200;AF_EXAC=0.00168;ALLELEID=54484;CLNDISDB=MedGen:CN043648,Orphanet:ORPHA87884|MedGen:CN169374|MedGen:CN239435|MedGen:CN239439;CLNDN=Nonsyndromic_hearing_loss_and_deafness|not_specified|Nonsyndromic_Hearing_Loss,_Dominant|Nonsyndromic_Hearing_Loss,_Recessive;CLNHGVS=NC_000011.9:g.120998747C>G;CLNREVSTAT=reviewed_by_expert_panel;CLNSIG=Likely_benign;CLNVC=single_nucleotide_variant;CLNV…	GT:AD:DP:GQ:PL	0/1:8,8:16:99:312,0,635
11	121008285	178538	C	T	.	.	AF_ESP=0.00108;AF_EXAC=0.00039;AF_TGP=0.00160;ALLELEID=175360;CLNDISDB=MedGen:CN043648,Orphanet:ORPHA87884|MedGen:CN169374|MedGen:CN517202;CLNDN=Nonsyndromic_hearing_loss_and_deafness|not_specified|not_provided;CLNHGVS=NC_000011.9:g.121008285C>T;CLNREVSTAT=reviewed_by_expert_panel;CLNSIG=Likely_benign;CLNVC=single_nucleotide_variant;CLNVCSO=SO:0001483;CLNVI=ARUP_Laboratories,_Molecular_Genetics_a…	GT:AD:DP:GQ:PL	0/1:8,8:16:99:312,0,636
11	121008680	178539	C	T	.	.	AF_ESP=0.00138;AF_EXAC=0.00050;AF_TGP=0.00120;ALLELEID=175361;CLNDISDB=MedGen:CN043648,Orphanet:ORPHA87884|MedGen:CN169374|MedGen:CN239435|MedGen:CN239439;CLNDN=Nonsyndromic_hearing_loss_and_deafness|not_specified|Nonsyndromic_Hearing_Loss,_Dominant|Nonsyndromic_Hearing_Loss,_Recessive;CLNHGVS=NC_000011.9:g.121008680C>T;CLNREVSTAT=reviewed_by_expert_panel;CLNSIG=Likely_benign;CLNVC=single_nucleot…	GT:AD:DP:GQ:PL	0/1:8,8:16:99:312,0,637
11	121039471	165370	T	C	.	.	AF_ESP=0.00054;AF_EXAC=0.00040;AF_TGP=0.00060;ALLELEID=175091;CLNDISDB=MedGen:CN043648,Orphanet:ORPHA87884|MedGen:CN169374|MedGen:CN239435|MedGen:CN239439|MedGen:CN517202;CLNDN=Nonsyndromic_hearing_loss_and_deafness|not_specified|Nonsyndromic_Hearing_Loss,_Dominant|Nonsyndromic_Hearing_Loss,_Recessive|not_provided;CLNHGVS=NC_000011.9:g.121039471T>C;CLNREVSTAT=reviewed_by_expert_panel;CLNSIG=Likel…	GT:AD:DP:GQ:PL	0/1:8,8:16:99:312,0,638
12	25362762	45129	TTTC	T	.	.	ALLELEID=54296;CLNDISDB=MedGen:CN166718,Orphanet:ORPHA536391|MedGen:CN169374|MedGen:CN517202;CLNDN=Rasopathy|not_specified|not_provided;CLNHGVS=NC_000012.11:g.25362765_25362767CTT[1];CLNREVSTAT=reviewed_by_expert_panel;CLNSIG=Benign;CLNVC=Microsatellite;CLNVCSO=SO:0000289;CLNVI=ClinGen_RASopathy_Variant_Curation_Expert_Panel:54ddcd15-893f-4be1-9525-18126097d55a;GENEINFO=KRAS:3845;MC=SO:0001822|in…	GT:AD:DP:GQ:PL	0/1:8,8:16:99:312,0,639
12	25398229	138061	G	A	.	.	AF_EXAC=0.00027;AF_TGP=0.00020;ALLELEID=141764;CLNDISDB=MedGen:CN166718,Orphanet:ORPHA536391|MedGen:CN169374;CLNDN=Rasopathy|not_specified;CLNHGVS=NC_000012.11:g.25398229G>A;CLNREVSTAT=reviewed_by_expert_panel;CLNSIG=Likely_benign;CLNVC=single_nucleotide_variant;CLNVCSO=SO:0001483;CLNVI=ClinGen_RASopathy_Variant_Curation_Expert_Panel:68557210-74f7-4a1b-90d6-38f877f1a54a;GENEINFO=KRAS:3845;MC=SO:0…	GT:AD:DP:GQ:PL	0/1:8,8:16:99:312,0,640
12	25398304	12594	T	A	.	.	ALLELEID=27633;CLNDISDB=MeSH:D009634,MedGen:C0028326,Orphanet:ORPHA648,SNOMED_CT:205824006|MeSH:D030342,MedGen:C0950123|MedGen:C3809005,OMIM:615278|MedGen:CN517202;CLNDN=Noonan_syndrome|Inborn_genetic_diseases|Cardiofaciocutaneous_syndrome_2|not_provided;CLNHGVS=NC_000012.11:g.25398304T>A;CLNREVSTAT=reviewed_by_expert_panel;CLNSIG=Pathogenic;CLNVC=single_nucleotide_variant;CLNVCSO=SO:0001483;CLNV…	GT:AD:DP:GQ:PL	0/1:8,8:16:99:312,0,641
12	103234176	102588	A	G	.	.	ALLELEID=108324;CLNDISDB=MedGen:C0751434,OMIM:261600,Orphanet:ORPHA716,SNOMED_CT:154735006|MedGen:CN517202;CLNDN=Phenylketonuria|not_provided;CLNHGVS=NC_000012.11:g.103234176A>G;CLNREVSTAT=reviewed_by_expert_panel;CLNSIG=Likely_pathogenic;CLNVC=single_nucleotide_variant;CLNVCSO=SO:0001483;CLNVI=DeBelle_Laboratory_for_Biochemical_Genetics:IVS12+2T>C;GENEINFO=PAH:5053;MC=SO:0001575|splice_donor_var…	GT:AD:DP:GQ:PL	0/1:8,8:16:99:312,0,642
12	103234177	576	C	T	.	.	AF_ESP=0.00077;AF_EXAC=0.00035;ALLELEID=15615;CLNDISDB=MeSH:D030342,MedGen:C0950123|MedGen:C0751434,OMIM:261600,Orphanet:ORPHA716,SNOMED_CT:154735006|MedGen:CN517202;CLNDN=Inborn_genetic_diseases|Phenylketonuria|not_provided;CLNHGVS=NC_000012.11:g.103234177C>T;CLNREVSTAT=reviewed_by_expert_panel;CLNSIG=Pathogenic;CLNVC=single_nucleotide_variant;CLNVCSO=SO:0001483;CLNVI=DeBelle_Laboratory_for_Bioc…	GT:AD:DP:GQ:PL	0/1:8,8:16:99:312,0,643
12	103234208	551555	G	T	.	.	ALLELEID=546570;CLNDISDB=MedGen:C0751434,OMIM:261600,Orphanet:ORPHA716,SNOMED_CT:154735006;CLNDN=Phenylketonuria;CLNHGVS=NC_000012.11:g.103234208G>T;CLNREVSTAT=reviewed_by_expert_panel;CLNSIG=Likely_pathogenic;CLNVC=single_nucleotide_variant;CLNVCSO=SO:0001483;GENEINFO=PAH:5053;MC=SO:0001583|missense_variant;ORIGIN=1;RS=764974157	GT:AD:DP:GQ:PL	0/1:8,8:16:99:312,0,644
12	103234215	92732	A	G	.	.	AF_ESP=0.04652;AF_EXAC=0.01362;AF_TGP=0.04653;ALLELEID=98639;CLNDISDB=MedGen:C0751434,OMIM:261600,Orphanet:ORPHA716,SNOMED_CT:154735006|MedGen:CN169374|MedGen:CN517202;CLNDN=Phenylketonuria|not_specified|not_provided;CLNHGVS=NC_000012.11:g.103234215A>G;CLNREVSTAT=reviewed_by_expert_panel;CLNSIG=Benign;CLNVC=single_nucleotide_variant;CLNVCSO=SO:0001483;CLNVI=DeBelle_Laboratory_for_Biochemical_Gene…	GT:AD:DP:GQ:PL	0/1:8,8:16:99:312,0,645
12	103234222	102584	A	G	.	.	ALLELEID=108320;CLNDISDB=MedGen:CN517202;CLNDN=not_provided;CLNHGVS=NC_000012.11:g.103234222A>G;CLNREVSTAT=no_assertion_provided;CLNSIG=not_provided;CLNVC=single_nucleotide_variant;CLNVCSO=SO:0001483;CLNVI=DeBelle_Laboratory_for_Biochemical_Genetics:p.L424S;GENEINFO=PAH:5053;MC=SO:0001583|missense_variant;RS=199475670	GT:AD:DP:GQ:PL	0/1:8,8:16:99:312,0,646
12	103234250	617	C	T	.	.	AF_EXAC=0.00006;ALLELEID=15656;CLNDISDB=Human_Phenotype_Ontology:HP:0004923,MedGen:C0751435|MedGen:C0751434,OMIM:261600,Orphanet:ORPHA716,SNOMED_CT:154735006|MedGen:CN517202;CLNDN=Hyperphenylalaninemia,_non-pku|Phenylketonuria|not_provided;CLNHGVS=NC_000012.11:g.103234250C>T;CLNREVSTAT=reviewed_by_expert_panel;CLNSIG=Pathogenic;CLNVC=single_nucleotide_variant;CLNVCSO=SO:0001483;CLNVI=DeBelle_Labo…	GT:AD:DP:GQ:PL	0/1:8,8:16:99:312,0,647
12	103234251	102577	G	A	.	.	AF_ESP=0.00992;AF_EXAC=0.00799;AF_TGP=0.00280;ALLELEID=108313;CLNDISDB=MedGen:C0751434,OMIM:261600,Orphanet:ORPHA716,SNOMED_CT:154735006|MedGen:CN169374|MedGen:CN517202;CLNDN=Phenylketonuria|not_specified|not_provided;CLNHGVS=NC_000012.11:g.103234251G>A;CLNREVSTAT=reviewed_by_expert_panel;CLNSIG=Benign;CLNVC=single_nucleotide_variant;CLNVCSO=SO:0001483;CLNVI=DeBelle_Laboratory_for_Biochemical_Gen…	GT:AD:DP:GQ:PL	0/1:8,8:16:99:312,0,648
12	103234252	593	T	C	.	.	AF_EXAC=0.00049;AF_TGP=0.00020;ALLELEID=15632;CLNDISDB=Human_Phenotype_Ontology:HP:0004923,MedGen:C0751435|MedGen:C0751434,OMIM:261600,Orphanet:ORPHA716,SNOMED_CT:154735006|MedGen:CN517202;CLNDN=Hyperphenylalaninemia,_non-pku|Phenylketonuria|not_provided;CLNHGVS=NC_000012.11:g.103234252T>C;CLNREVSTAT=reviewed_by_expert_panel;CLNSIG=Pathogenic;CLNVC=single_nucleotide_variant;CLNVCSO=SO:0001483;CLN…	GT:AD:DP:GQ:PL	0/1:8,8:16:99:312,0,649
12	103234253	120265	A	G	.	.	AF_EXAC=0.00001;ALLELEID=125859;CLNDISDB=MedGen:C0751434,OMIM:261600,Orphanet:ORPHA716,SNOMED_CT:154735006;CLNDN=Phenylketonuria;CLNHGVS=NC_000012.11:g.103234253A>G;CLNREVSTAT=no_assertion_criteria_provided;CLNSIG=Likely_pathogenic;CLNVC=single_nucleotide_variant;CLNVCSO=SO:0001483;GENEINFO=PAH:5053;MC=SO:0001583|missense_variant;RS=281865437	GT:AD:DP:GQ:PL	0/1:8,8:16:99:312,0,650
12	103234255	592	C	G	.	.	ALLELEID=15631;CLNDISDB=MedGen:C0751434,OMIM:261600,Orphanet:ORPHA716,SNOMED_CT:154735006|MedGen:CN517202;CLNDN=Phenylketonuria|not_provided;CLNHGVS=NC_000012.11:g.103234255C>G;CLNREVSTAT=reviewed_by_expert_panel;CLNSIG=Pathogenic;CLNVC=single_nucleotide_variant;CLNVCSO=SO:0001483;CLNVI=DeBelle_Laboratory_for_Biochemical_Genetics:p.R413P|OMIM_Allelic_Variant:612349.0016|UniProtKB_(protein):P00439…	GT:AD:DP:GQ:PL	0/1:8,8:16:99:312,0,651
12	103234270	612	C	T	.	.	AF_EXAC=0.00005;AF_TGP=0.00020;ALLELEID=15651;CLNDISDB=MedGen:C0751434,OMIM:261600,Orphanet:ORPHA716,SNOMED_CT:154735006|MedGen:CN517202;CLNDN=Phenylketonuria|not_provided;CLNHGVS=NC_000012.11:g.103234270C>T;CLNREVSTAT=reviewed_by_expert_panel;CLNSIG=Pathogenic;CLNVC=single_nucleotide_variant;CLNVCSO=SO:0001483;CLNVI=DeBelle_Laboratory_for_Biochemical_Genetics:p.R408Q|OMIM_Allelic_Variant:612349.…	GT:AD:DP:GQ:PL	0/1:8,8:16:99:312,0,652
12	103234271	577	G	A	.	.	AF_EXAC=0.00066;AF_TGP=0.00040;ALLELEID=15616;CLNDISDB=MedGen:C0751434,OMIM:261600,Orphanet:ORPHA716,SNOMED_CT:154735006|MedGen:CN517202;CLNDN=Phenylketonuria|not_provided;CLNHGVS=NC_000012.11:g.103234271G>A;CLNREVSTAT=reviewed_by_expert_panel;CLNSIG=Pathogenic;CLNVC=single_nucleotide_variant;CLNVCSO=SO:0001483;CLNVI=DeBelle_Laboratory_for_Biochemical_Genetics:p.R408W|HGMD:CM870016|Illumina_Clini…	GT:AD:DP:GQ:PL	0/1:8,8:16:99:312,0,653
12	103234275	552907	T	C	.	.	AF_EXAC=0.00002;ALLELEID=546577;CLNDISDB=MedGen:C0751434,OMIM:261600,Orphanet:ORPHA716,SNOMED_CT:154735006;CLNDN=Phenylketonuria;CLNHGVS=NC_000012.11:g.103234275T>C;CLNREVSTAT=reviewed_by_expert_panel;CLNSIG=Likely_pathogenic;CLNVC=single_nucleotide_variant;CLNVCSO=SO:0001483;GENEINFO=PAH:5053;MC=SO:0001583|missense_variant;ORIGIN=1;RS=773526027	GT:AD:DP:GQ:PL	0/1:8,8:16:99:312,0,654
12	103234276	102567	A	G	.	.	ALLELEID=108303;CLNDISDB=MedGen:C0751434,OMIM:261600,Orphanet:ORPHA716,SNOMED_CT:154735006|MedGen:CN517202;CLNDN=Phenylketonuria|not_provided;CLNHGVS=NC_000012.11:g.103234276A>G;CLNREVSTAT=reviewed_by_expert_panel;CLNSIG=Likely_pathogenic;CLNVC=single_nucleotide_variant;CLNVCSO=SO:0001483;CLNVI=DeBelle_Laboratory_for_Biochemical_Genetics:p.I406T;GENEINFO=PAH:5053;MC=SO:0001583|missense_variant;OR…	GT:AD:DP:GQ:PL	0/1:8,8:16:99:312,0,655
12	103234277	619167	T	C	.	.	AF_EXAC=0.00002;ALLELEID=610543;CLNDISDB=MedGen:C0751434,OMIM:261600,Orphanet:ORPHA716,SNOMED_CT:154735006;CLNDN=Phenylketonuria;CLNHGVS=NC_000012.11:g.103234277T>C;CLNREVSTAT=reviewed_by_expert_panel;CLNSIG=Likely_pathogenic;CLNVC=single_nucleotide_variant;CLNVCSO=SO:0001483;GENEINFO=PAH:5053;MC=SO:0001583|missense_variant;ORIGIN=1;RS=749613899	GT:AD:DP:GQ:PL	0/1:8,8:16:99:312,0,656
12	103234285	92731	G	A	.	.	AF_ESP=0.00038;AF_EXAC=0.00054;AF_TGP=0.00060;ALLELEID=98638;CLNDISDB=MeSH:D030342,MedGen:C0950123|MedGen:C0751434,OMIM:261600,Orphanet:ORPHA716,SNOMED_CT:154735006|MedGen:CN517202;CLNDN=Inborn_genetic_diseases|Phenylketonuria|not_provided;CLNHGVS=NC_000012.11:g.103234285G>A;CLNREVSTAT=reviewed_by_expert_panel;CLNSIG=Pathogenic;CLNVC=single_nucleotide_variant;CLNVCSO=SO:0001483;CLNVI=HGMD:CM93056…	GT:AD:DP:GQ:PL	0/1:8,8:16:99:312,0,657
12	103237423	102557	C	G	.	.	ALLELEID=108293;CLNDISDB=MedGen:C0751434,OMIM:261600,Orphanet:ORPHA716,SNOMED_CT:154735006|MedGen:CN517202;CLNDN=Phenylketonuria|not_provided;CLNHGVS=NC_000012.11:g.103237423C>G;CLNREVSTAT=reviewed_by_expert_panel;CLNSIG=Pathogenic;CLNVC=single_nucleotide_variant;CLNVCSO=SO:0001483;CLNVI=DeBelle_Laboratory_for_Biochemical_Genetics:IVS11+1G>C;GENEINFO=PAH:5053;MC=SO:0001575|splice_donor_variant;OR…	GT:AD:DP:GQ:PL	0/1:8,8:16:99:312,0,658
12	103237426	601	T	A	.	.	ALLELEID=15640;CLNDISDB=MedGen:C0751434,OMIM:261600,Orphanet:ORPHA716,SNOMED_CT:154735006|MedGen:CN517202;CLNDN=Phenylketonuria|not_provided;CLNHGVS=NC_000012.11:g.103237426T>A;CLNREVSTAT=reviewed_by_expert_panel;CLNSIG=Pathogenic;CLNVC=single_nucleotide_variant;CLNVCSO=SO:0001483;CLNVI=DeBelle_Laboratory_for_Biochemical_Genetics:p.V399V|OMIM_Allelic_Variant:612349.0027|OMIM_Allelic_Variant:61234…	GT:AD:DP:GQ:PL	0/1:8,8:16:99:312,0,659
12	103237454	625	T	C	.	.	AF_EXAC=0.00010;ALLELEID=15664;CLNDISDB=Human_Phenotype_Ontology:HP:0004923,MedGen:C0751435|MedGen:C0751434,OMIM:261600,Orphanet:ORPHA716,SNOMED_CT:154735006|MedGen:CN517202;CLNDN=Hyperphenylalaninemia,_non-pku|Phenylketonuria|not_provided;CLNHGVS=NC_000012.11:g.103237454T>C;CLNREVSTAT=reviewed_by_expert_panel;CLNSIG=Pathogenic;CLNVC=single_nucleotide_variant;CLNVCSO=SO:0001483;CLNVI=DeBelle_Labo…	GT:AD:DP:GQ:PL	0/1:8,8:16:99:312,0,660
12	103237460	120260	A	G	.	.	ALLELEID=125854;CLNDISDB=MedGen:C0751434,OMIM:261600,Orphanet:ORPHA716,SNOMED_CT:154735006;CLNDN=Phenylketonuria;CLNHGVS=NC_000012.11:g.103237460A>G;CLNREVSTAT=no_assertion_criteria_provided;CLNSIG=Likely_pathogenic;CLNVC=single_nucleotide_variant;CLNVCSO=SO:0001483;GENEINFO=PAH:5053;MC=SO:0001583|missense_variant;RS=281865435	GT:AD:DP:GQ:PL	0/1:8,8:16:99:312,0,661
12	103237461	619	C	T	.	.	AF_EXAC=0.00007;ALLELEID=15658;CLNDISDB=MedGen:C0751434,OMIM:261600,Orphanet:ORPHA716,SNOMED_CT:154735006|MedGen:CN517202;CLNDN=Phenylketonuria|not_provided;CLNHGVS=NC_000012.11:g.103237461C>T;CLNREVSTAT=reviewed_by_expert_panel;CLNSIG=Pathogenic;CLNVC=single_nucleotide_variant;CLNVCSO=SO:0001483;CLNVI=DeBelle_Laboratory_for_Biochemical_Genetics:p.V388M|HGMD:CM930564|OMIM_Allelic_Variant:612349.0…	GT:AD:DP:GQ:PL	0/1:8,8:16:99:312,0,662
12	103237476	370701	G	A	.	.	ALLELEID=358085;CLNDISDB=MedGen:C0751434,OMIM:261600,Orphanet:ORPHA716,SNOMED_CT:154735006;CLNDN=Phenylketonuria;CLNHGVS=NC_000012.11:g.103237476G>A;CLNREVSTAT=reviewed_by_expert_panel;CLNSIG=Pathogenic;CLNVC=single_nucleotide_variant;CLNVCSO=SO:0001483;GENEINFO=PAH:5053;MC=SO:0001587|nonsense;ORIGIN=1;RS=1037293795	GT:AD:DP:GQ:PL	0/1:8,8:16:99:312,0,663
12	103237484	628	G	A	.	.	AF_EXAC=0.00033;AF_TGP=0.00020;ALLELEID=15667;CLNDISDB=Human_Phenotype_Ontology:HP:0004923,MedGen:C0751435|MedGen:C0751434,OMIM:261600,Orphanet:ORPHA716,SNOMED_CT:154735006|MedGen:CN517202;CLNDN=Hyperphenylalaninemia,_non-pku|Phenylketonuria|not_provided;CLNHGVS=NC_000012.11:g.103237484G>A;CLNREVSTAT=reviewed_by_expert_panel;CLNSIG=Pathogenic;CLNVC=single_nucleotide_variant;CLNVCSO=SO:0001483;CLN…	GT:AD:DP:GQ:PL	0/1:8,8:16:99:312,0,664
12	103237522	102526	C	T	.	.	ALLELEID=108262;CLNDISDB=MedGen:C0751434,OMIM:261600,Orphanet:ORPHA716,SNOMED_CT:154735006|MedGen:CN517202;CLNDN=Phenylketonuria|not_provided;CLNHGVS=NC_000012.11:g.103237522C>T;CLNREVSTAT=reviewed_by_expert_panel;CLNSIG=Likely_pathogenic;CLNVC=single_nucleotide_variant;CLNVCSO=SO:0001483;CLNVI=DeBelle_Laboratory_for_Biochemical_Genetics:p.L367L;GENEINFO=PAH:5053;MC=SO:0001819|synonymous_variant;…	GT:AD:DP:GQ:PL	0/1:8,8:16:99:312,0,665
12	103237523	619161	A	C	.	.	ALLELEID=610544;CLNDISDB=MedGen:C0751434,OMIM:261600,Orphanet:ORPHA716,SNOMED_CT:154735006;CLNDN=Phenylketonuria;CLNHGVS=NC_000012.11:g.103237523A>C;CLNREVSTAT=reviewed_by_expert_panel;CLNSIG=Uncertain_significance;CLNVC=single_nucleotide_variant;CLNVCSO=SO:0001483;GENEINFO=PAH:5053;MC=SO:0001583|missense_variant;ORIGIN=1;RS=62508574	GT:AD:DP:GQ:PL	0/1:8,8:16:99:312,0,666
12	103237523	102525	A	G	.	.	ALLELEID=108261;CLNDISDB=MedGen:C0751434,OMIM:261600,Orphanet:ORPHA716,SNOMED_CT:154735006|MedGen:CN517202;CLNDN=Phenylketonuria|not_provided;CLNHGVS=NC_000012.11:g.103237523A>G;CLNREVSTAT=reviewed_by_expert_panel;CLNSIG=Uncertain_significance;CLNVC=single_nucleotide_variant;CLNVCSO=SO:0001483;CLNVI=DeBelle_Laboratory_for_Biochemical_Genetics:p.L367P;GENEINFO=PAH:5053;MC=SO:0001583|missense_varia…	GT:AD:DP:GQ:PL	0/1:8,8:16:99:312,0,667
12	103237524	619153	G	C	.	.	ALLELEID=610545;CLNDISDB=MedGen:C0751434,OMIM:261600,Orphanet:ORPHA716,SNOMED_CT:154735006;CLNDN=Phenylketonuria;CLNHGVS=NC_000012.11:g.103237524G>C;CLNREVSTAT=reviewed_by_expert_panel;CLNSIG=Uncertain_significance;CLNVC=single_nucleotide_variant;CLNVCSO=SO:0001483;GENEINFO=PAH:5053;MC=SO:0001583|missense_variant;ORIGIN=1;RS=1565842281	GT:AD:DP:GQ:PL	0/1:8,8:16:99:312,0,668
12	103237528	597	GAGA	G	.	.	ALLELEID=15636;CLNDISDB=MedGen:C0751434,OMIM:261600,Orphanet:ORPHA716,SNOMED_CT:154735006|MedGen:CN517202;CLNDN=Phenylketonuria|not_provided;CLNHGVS=NC_000012.11:g.103237531_103237533del;CLNREVSTAT=no_assertion_criteria_provided;CLNSIG=Pathogenic;CLNVC=Deletion;CLNVCSO=SO:0000159;CLNVI=OMIM_Allelic_Variant:612349.0021;GENEINFO=PAH:5053;MC=SO:0001822|inframe_deletion;ORIGIN=1;RS=62516096	GT:AD:DP:GQ:PL	0/1:8,8:16:99:312,0,669
12	103237533	102518	GC	G	.	.	ALLELEID=108254;CLNDISDB=MedGen:C0751434,OMIM:261600,Orphanet:ORPHA716,SNOMED_CT:154735006|MedGen:CN517202;CLNDN=Phenylketonuria|not_provided;CLNHGVS=NC_000012.11:g.103237534del;CLNREVSTAT=reviewed_by_expert_panel;CLNSIG=Pathogenic;CLNVC=Deletion;CLNVCSO=SO:0000159;CLNVI=DeBelle_Laboratory_for_Biochemical_Genetics:p.K363>Nfs|Quest_Diagnostics_Nichols_Institute_San_Juan_Capistrano:2842417;GENEINFO…	GT:AD:DP:GQ:PL	0/1:8,8:16:99:312,0,670
12	103237555	595	G	C	.	.	ALLELEID=15634;CLNDISDB=MedGen:C0751434,OMIM:261600,Orphanet:ORPHA716,SNOMED_CT:154735006|MedGen:CN517202;CLNDN=Phenylketonuria|not_provided;CLNHGVS=NC_000012.11:g.103237555G>C;CLNREVSTAT=reviewed_by_expert_panel;CLNSIG=Pathogenic;CLNVC=single_nucleotide_variant;CLNVCSO=SO:0001483;CLNVI=DeBelle_Laboratory_for_Biochemical_Genetics:p.Y356X__1|OMIM_Allelic_Variant:612349.0019;GENEINFO=PAH:5053;MC=SO…	GT:AD:DP:GQ:PL	0/1:8,8:16:99:312,0,671
12	103237555	92729	G	T	.	.	ALLELEID=98636;CLNDISDB=MedGen:C0751434,OMIM:261600,Orphanet:ORPHA716,SNOMED_CT:154735006|MedGen:CN517202;CLNDN=Phenylketonuria|not_provided;CLNHGVS=NC_000012.11:g.103237555G>T;CLNREVSTAT=reviewed_by_expert_panel;CLNSIG=Pathogenic;CLNVC=single_nucleotide_variant;CLNVCSO=SO:0001483;CLNVI=DeBelle_Laboratory_for_Biochemical_Genetics:p.Y356X|HGMD:CM941138;GENEINFO=PAH:5053;MC=SO:0001587|nonsense;ORIG…	GT:AD:DP:GQ:PL	0/1:8,8:16:99:312,0,672
12	103237559	120258	T	A	.	.	ALLELEID=125852;CLNDISDB=MedGen:C0751434,OMIM:261600,Orphanet:ORPHA716,SNOMED_CT:154735006;CLNDN=Phenylketonuria;CLNHGVS=NC_000012.11:g.103237559T>A;CLNREVSTAT=reviewed_by_expert_panel;CLNSIG=Pathogenic;CLNVC=single_nucleotide_variant;CLNVCSO=SO:0001483;GENEINFO=PAH:5053;MC=SO:0001574|splice_acceptor_variant;ORIGIN=1;RS=281865447	GT:AD:DP:GQ:PL	0/1:8,8:16:99:312,0,673
12	103237568	607	C	T	.	.	AF_ESP=0.00038;AF_EXAC=0.00027;AF_TGP=0.00060;ALLELEID=15646;CLNDISDB=MedGen:C0751434,OMIM:261600,Orphanet:ORPHA716,SNOMED_CT:154735006|MedGen:CN517202;CLNDN=Phenylketonuria|not_provided;CLNHGVS=NC_000012.11:g.103237568C>T;CLNREVSTAT=reviewed_by_expert_panel;CLNSIG=Pathogenic;CLNVC=single_nucleotide_variant;CLNVCSO=SO:0001483;CLNVI=DeBelle_Laboratory_for_Biochemical_Genetics:IVS10-11G>A|OMIM_Alle…	GT:AD:DP:GQ:PL	0/1:8,8:16:99:312,0,674
12	103238111	633	T	C	.	.	ALLELEID=15672;CLNDISDB=Human_Phenotype_Ontology:HP:0004923,MedGen:C0751435|MedGen:C0751434,OMIM:261600,Orphanet:ORPHA716,SNOMED_CT:154735006|MedGen:CN517202;CLNDN=Hyperphenylalaninemia,_non-pku|Phenylketonuria|not_provided;CLNHGVS=NC_000012.11:g.103238111T>C;CLNREVSTAT=reviewed_by_expert_panel;CLNSIG=Likely_pathogenic;CLNVC=single_nucleotide_variant;CLNVCSO=SO:0001483;CLNVI=DeBelle_Laboratory_fo…	GT:AD:DP:GQ:PL	0/1:8,8:16:99:312,0,675
12	103238123	102498	AC	A	.	.	ALLELEID=108234;CLNDISDB=MedGen:C0751434,OMIM:261600,Orphanet:ORPHA716,SNOMED_CT:154735006|MedGen:CN517202;CLNDN=Phenylketonuria|not_provided;CLNHGVS=NC_000012.11:g.103238125del;CLNREVSTAT=reviewed_by_expert_panel;CLNSIG=Pathogenic;CLNVC=Deletion;CLNVCSO=SO:0000159;CLNVI=DeBelle_Laboratory_for_Biochemical_Genetics:p.G352>Vfs|Illumina_Clinical_Services_Laboratory,Illumina:1662509;GENEINFO=PAH:5053…	GT:AD:DP:GQ:PL	0/1:8,8:16:99:312,0,676
12	103238146	102483	C	T	.	.	ALLELEID=108219;CLNDISDB=MedGen:C0751434,OMIM:261600,Orphanet:ORPHA716,SNOMED_CT:154735006|MedGen:CN517202;CLNDN=Phenylketonuria|not_provided;CLNHGVS=NC_000012.11:g.103238146C>T;CLNREVSTAT=reviewed_by_expert_panel;CLNSIG=Likely_pathogenic;CLNVC=single_nucleotide_variant;CLNVCSO=SO:0001483;CLNVI=DeBelle_Laboratory_for_Biochemical_Genetics:p.A345T|UniProtKB_(protein):P00439#VAR_001010;GENEINFO=PAH:…	GT:AD:DP:GQ:PL	0/1:8,8:16:99:312,0,677
12	103238154	102475	GC	G	.	.	ALLELEID=108211;CLNDISDB=MedGen:C0751434,OMIM:261600,Orphanet:ORPHA716,SNOMED_CT:154735006|MedGen:CN517202;CLNDN=Phenylketonuria|not_provided;CLNHGVS=NC_000012.11:g.103238156del;CLNREVSTAT=reviewed_by_expert_panel;CLNSIG=Pathogenic;CLNVC=Deletion;CLNVCSO=SO:0000159;CLNVI=DeBelle_Laboratory_for_Biochemical_Genetics:p.A342>Hfs;GENEINFO=PAH:5053;MC=SO:0001589|frameshift_variant;ORIGIN=1;RS=63581460	GT:AD:DP:GQ:PL	0/1:8,8:16:99:312,0,678
12	103238196	281073	G	A	.	.	ALLELEID=265310;CLNDISDB=MedGen:C0751434,OMIM:261600,Orphanet:ORPHA716,SNOMED_CT:154735006|MedGen:CN517202;CLNDN=Phenylketonuria|not_provided;CLNHGVS=NC_000012.11:g.103238196G>A;CLNREVSTAT=reviewed_by_expert_panel;CLNSIG=Uncertain_significance;CLNVC=single_nucleotide_variant;CLNVCSO=SO:0001483;GENEINFO=PAH:5053;MC=SO:0001583|missense_variant;ORIGIN=1;RS=886042096	GT:AD:DP:GQ:PL	0/1:8,8:16:99:312,0,679
12	103240630	92755	C	A	.	.	AF_ESP=0.36660;AF_EXAC=0.35173;AF_TGP=0.26957;ALLELEID=98662;CLNDISDB=MedGen:C0751434,OMIM:261600,Orphanet:ORPHA716,SNOMED_CT:154735006|MedGen:CN169374|MedGen:CN517202;CLNDN=Phenylketonuria|not_specified|not_provided;CLNHGVS=NC_000012.11:g.103240630C>A;CLNREVSTAT=reviewed_by_expert_panel;CLNSIG=Benign;CLNVC=single_nucleotide_variant;CLNVCSO=SO:0001483;CLNVI=DeBelle_Laboratory_for_Biochemical_Gene…	GT:AD:DP:GQ:PL	0/1:8,8:16:99:312,0,680
12	103240679	102911	G	A	.	.	AF_ESP=0.01753;AF_TGP=0.01438;ALLELEID=108647;CLNDISDB=MedGen:C0751434,OMIM:261600,Orphanet:ORPHA716,SNOMED_CT:154735006|MedGen:CN169374|MedGen:CN517202;CLNDN=Phenylketonuria|not_specified|not_provided;CLNHGVS=NC_000012.11:g.103240679G>A;CLNREVSTAT=reviewed_by_expert_panel;CLNSIG=Benign;CLNVC=single_nucleotide_variant;CLNVCSO=SO:0001483;CLNVI=DeBelle_Laboratory_for_Biochemical_Genetics:p.L321L;GE…	GT:AD:DP:GQ:PL	0/1:8,8:16:99:312,0,681
12	103240702	102905	G	A	.	.	ALLELEID=108641;CLNDISDB=MedGen:C0751434,OMIM:261600,Orphanet:ORPHA716,SNOMED_CT:154735006|MedGen:CN517202;CLNDN=Phenylketonuria|not_provided;CLNHGVS=NC_000012.11:g.103240702G>A;CLNREVSTAT=reviewed_by_expert_panel;CLNSIG=Pathogenic;CLNVC=single_nucleotide_variant;CLNVCSO=SO:0001483;CLNVI=DeBelle_Laboratory_for_Biochemical_Genetics:p.P314S|UniProtKB_(protein):P00439#VAR_068006;GENEINFO=PAH:5053;MC…	GT:AD:DP:GQ:PL	0/1:8,8:16:99:312,0,682
12	103240708	619151	C	G	.	.	ALLELEID=610546;CLNDISDB=MedGen:C0751434,OMIM:261600,Orphanet:ORPHA716,SNOMED_CT:154735006;CLNDN=Phenylketonuria;CLNHGVS=NC_000012.11:g.103240708C>G;CLNREVSTAT=reviewed_by_expert_panel;CLNSIG=Uncertain_significance;CLNVC=single_nucleotide_variant;CLNVCSO=SO:0001483;GENEINFO=PAH:5053;MC=SO:0001583|missense_variant;ORIGIN=1;RS=763115697	GT:AD:DP:GQ:PL	0/1:8,8:16:99:312,0,683
12	103240709	120297	CAG	C	.	.	ALLELEID=125891;CLNDISDB=MedGen:C0751434,OMIM:261600,Orphanet:ORPHA716,SNOMED_CT:154735006;CLNDN=Phenylketonuria;CLNHGVS=NC_000012.11:g.103240710_103240711AG[2];CLNREVSTAT=no_assertion_criteria_provided;CLNSIG=Likely_pathogenic;CLNVC=Microsatellite;CLNVCSO=SO:0000289;GENEINFO=PAH:5053;MC=SO:0001589|frameshift_variant;RS=281865430	GT:AD:DP:GQ:PL	0/1:8,8:16:99:312,0,684
12	103240716	92753	G	A	.	.	AF_ESP=0.00008;AF_EXAC=0.00001;ALLELEID=98660;CLNDISDB=MedGen:C0751434,OMIM:261600,Orphanet:ORPHA716,SNOMED_CT:154735006|MedGen:CN517202;CLNDN=Phenylketonuria|not_provided;CLNHGVS=NC_000012.11:g.103240716G>A;CLNREVSTAT=reviewed_by_expert_panel;CLNSIG=Pathogenic;CLNVC=single_nucleotide_variant;CLNVCSO=SO:0001483;CLNVI=DeBelle_Laboratory_for_Biochemical_Genetics:p.A309V|HGMD:CM930556|UniProtKB_(pro…	GT:AD:DP:GQ:PL	0/1:8,8:16:99:312,0,685
12	103240726	618	T	C	.	.	AF_EXAC=0.00001;ALLELEID=15657;CLNDISDB=Human_Phenotype_Ontology:HP:0004923,MedGen:C0751435|MedGen:C0751434,OMIM:261600,Orphanet:ORPHA716,SNOMED_CT:154735006|MedGen:CN517202;CLNDN=Hyperphenylalaninemia,_non-pku|Phenylketonuria|not_provided;CLNHGVS=NC_000012.11:g.103240726T>C;CLNREVSTAT=reviewed_by_expert_panel;CLNSIG=Pathogenic;CLNVC=single_nucleotide_variant;CLNVCSO=SO:0001483;CLNVI=DeBelle_Labo…	GT:AD:DP:GQ:PL	0/1:8,8:16:99:312,0,686
12	103245464	92752	C	T	.	.	AF_ESP=0.00015;AF_EXAC=0.00003;ALLELEID=98659;CLNDISDB=MedGen:C0751434,OMIM:261600,Orphanet:ORPHA716,SNOMED_CT:154735006|MedGen:CN517202;CLNDN=Phenylketonuria|not_provided;CLNHGVS=NC_000012.11:g.103245464C>T;CLNREVSTAT=reviewed_by_expert_panel;CLNSIG=Pathogenic;CLNVC=single_nucleotide_variant;CLNVCSO=SO:0001483;CLNVI=DeBelle_Laboratory_for_Biochemical_Genetics:IVS8+1G>A|HGMD:CS961660;GENEINFO=PAH…	GT:AD:DP:GQ:PL	0/1:8,8:16:99:312,0,687
12	103245465	102892	C	T	.	.	AF_EXAC=0.00001;ALLELEID=108628;CLNDISDB=MedGen:C0751434,OMIM:261600,Orphanet:ORPHA716,SNOMED_CT:154735006|MedGen:CN517202;CLNDN=Phenylketonuria|not_provided;CLNHGVS=NC_000012.11:g.103245465C>T;CLNREVSTAT=criteria_provided,_multiple_submitters,_no_conflicts;CLNSIG=Pathogenic/Likely_pathogenic;CLNVC=single_nucleotide_variant;CLNVCSO=SO:0001483;CLNVI=DeBelle_Laboratory_for_Biochemical_Genetics:p.Q3…	GT:AD:DP:GQ:PL	0/1:8,8:16:99:312,0,688
12	103245469	102888	GA	G	.	.	ALLELEID=108624;CLNDISDB=MedGen:CN517202;CLNDN=not_provided;CLNHGVS=NC_000012.11:g.103245473del;CLNREVSTAT=no_assertion_provided;CLNSIG=not_provided;CLNVC=Deletion;CLNVCSO=SO:0000159;CLNVI=DeBelle_Laboratory_for_Biochemical_Genetics:p.F302fsX39;GENEINFO=PAH:5053;MC=SO:0001589|frameshift_variant;RS=62642920	GT:AD:DP:GQ:PL	0/1:8,8:16:99:312,0,689
12	103245470	102889	A	G	.	.	ALLELEID=108625;CLNDISDB=MedGen:CN517202;CLNDN=not_provided;CLNHGVS=NC_000012.11:g.103245470A>G;CLNREVSTAT=no_assertion_provided;CLNSIG=not_provided;CLNVC=single_nucleotide_variant;CLNVCSO=SO:0001483;CLNVI=DeBelle_Laboratory_for_Biochemical_Genetics:p.S303P|UniProtKB_(protein):P00439#VAR_000990;GENEINFO=PAH:5053;MC=SO:0001583|missense_variant;RS=199475608	GT:AD:DP:GQ:PL	0/1:8,8:16:99:312,0,690
12	103245479	92751	C	A	.	.	AF_ESP=0.00031;AF_EXAC=0.00045;ALLELEID=98658;CLNDISDB=Human_Phenotype_Ontology:HP:0004923,MedGen:C0751435|MedGen:C0751434,OMIM:261600,Orphanet:ORPHA716,SNOMED_CT:154735006|MedGen:CN517202;CLNDN=Hyperphenylalaninemia,_non-pku|Phenylketonuria|not_provided;CLNHGVS=NC_000012.11:g.103245479C>A;CLNREVSTAT=reviewed_by_expert_panel;CLNSIG=Pathogenic;CLNVC=single_nucleotide_variant;CLNVCSO=SO:0001483;CLN…	GT:AD:DP:GQ:PL	0/1:8,8:16:99:312,0,691
12	103245479	102886	CAAA	C	.	.	ALLELEID=108622;CLNDISDB=MedGen:CN517202;CLNDN=not_provided;CLNHGVS=NC_000012.11:g.103245480_103245482del;CLNREVSTAT=no_assertion_provided;CLNSIG=not_provided;CLNVC=Deletion;CLNVCSO=SO:0000159;CLNVI=DeBelle_Laboratory_for_Biochemical_Genetics:p.F299del;GENEINFO=PAH:5053;MC=SO:0001822|inframe_deletion;RS=62507267	GT:AD:DP:GQ:PL	0/1:8,8:16:99:312,0,692
12	103245482	208182	A	G	.	.	ALLELEID=204454;CLNDISDB=MedGen:C0751434,OMIM:261600,Orphanet:ORPHA716,SNOMED_CT:154735006;CLNDN=Phenylketonuria;CLNHGVS=NC_000012.11:g.103245482A>G;CLNREVSTAT=no_assertion_criteria_provided;CLNSIG=Likely_pathogenic;CLNVC=single_nucleotide_variant;CLNVCSO=SO:0001483;GENEINFO=PAH:5053;MC=SO:0001583|missense_variant;RS=796064504	GT:AD:DP:GQ:PL	0/1:8,8:16:99:312,0,693
12	103245487	92750	C	T	.	.	AF_EXAC=0.00001;ALLELEID=98657;CLNDISDB=Human_Phenotype_Ontology:HP:0004923,MedGen:C0751435|MedGen:C0751434,OMIM:261600,Orphanet:ORPHA716,SNOMED_CT:154735006|MedGen:CN517202;CLNDN=Hyperphenylalaninemia,_non-pku|Phenylketonuria|not_provided;CLNHGVS=NC_000012.11:g.103245487C>T;CLNREVSTAT=criteria_provided,_multiple_submitters,_no_conflicts;CLNSIG=Pathogenic;CLNVC=single_nucleotide_variant;CLNVCSO=S…	GT:AD:DP:GQ:PL	0/1:8,8:16:99:312,0,694
12	103245488	102885	G	A	.	.	AF_EXAC=0.00002;ALLELEID=108621;CLNDISDB=MedGen:CN517202;CLNDN=not_provided;CLNHGVS=NC_000012.11:g.103245488G>A;CLNREVSTAT=no_assertion_provided;CLNSIG=not_provided;CLNVC=single_nucleotide_variant;CLNVCSO=SO:0001483;CLNVI=DeBelle_Laboratory_for_Biochemical_Genetics:p.R297C|UniProtKB_(protein):P00439#VAR_000985;GENEINFO=PAH:5053;MC=SO:0001583|missense_variant;RS=62642945	GT:AD:DP:GQ:PL	0/1:8,8:16:99:312,0,695
12	103245490	120291	T	C	.	.	ALLELEID=125885;CLNDISDB=MedGen:C0751434,OMIM:261600,Orphanet:ORPHA716,SNOMED_CT:154735006;CLNDN=Phenylketonuria;CLNHGVS=NC_000012.11:g.103245490T>C;CLNREVSTAT=no_assertion_criteria_provided;CLNSIG=Likely_pathogenic;CLNVC=single_nucleotide_variant;CLNVCSO=SO:0001483;GENEINFO=PAH:5053;MC=SO:0001583|missense_variant;RS=281865446	GT:AD:DP:GQ:PL	0/1:8,8:16:99:312,0,696
12	103245493	102884	G	C	.	.	ALLELEID=108620;CLNDISDB=MedGen:CN517202;CLNDN=not_provided;CLNHGVS=NC_000012.11:g.103245493G>C;CLNREVSTAT=no_assertion_provided;CLNSIG=not_provided;CLNVC=single_nucleotide_variant;CLNVCSO=SO:0001483;CLNVI=DeBelle_Laboratory_for_Biochemical_Genetics:p.S295X;GENEINFO=PAH:5053;MC=SO:0001587|nonsense;RS=62642910	GT:AD:DP:GQ:PL	0/1:8,8:16:99:312,0,697
12	103245512	102882	C	G	.	.	ALLELEID=108618;CLNDISDB=MedGen:C0751434,OMIM:261600,Orphanet:ORPHA716,SNOMED_CT:154735006|MedGen:CN517202;CLNDN=Phenylketonuria|not_provided;CLNHGVS=NC_000012.11:g.103245512C>G;CLNREVSTAT=reviewed_by_expert_panel;CLNSIG=Pathogenic;CLNVC=single_nucleotide_variant;CLNVCSO=SO:0001483;CLNVI=DeBelle_Laboratory_for_Biochemical_Genetics:p.G289R;GENEINFO=PAH:5053;MC=SO:0001583|missense_variant;ORIGIN=1;…	GT:AD:DP:GQ:PL	0/1:8,8:16:99:312,0,698
12	103245513	102881	C	G	.	.	ALLELEID=108617;CLNDISDB=MedGen:C0751434,OMIM:261600,Orphanet:ORPHA716,SNOMED_CT:154735006|MedGen:CN517202;CLNDN=Phenylketonuria|not_provided;CLNHGVS=NC_000012.11:g.103245513C>G;CLNREVSTAT=reviewed_by_expert_panel;CLNSIG=Uncertain_significance;CLNVC=single_nucleotide_variant;CLNVCSO=SO:0001483;CLNVI=DeBelle_Laboratory_for_Biochemical_Genetics:p.L288F;GENEINFO=PAH:5053;MC=SO:0001583|missense_varia…	GT:AD:DP:GQ:PL	0/1:8,8:16:99:312,0,699
12	103245518	619164	G	C	.	.	AF_EXAC=0.00002;ALLELEID=610547;CLNDISDB=MedGen:C0751434,OMIM:261600,Orphanet:ORPHA716,SNOMED_CT:154735006;CLNDN=Phenylketonuria;CLNHGVS=NC_000012.11:g.103245518G>C;CLNREVSTAT=reviewed_by_expert_panel;CLNSIG=Likely_pathogenic;CLNVC=single_nucleotide_variant;CLNVCSO=SO:0001483;GENEINFO=PAH:5053;MC=SO:0001583|missense_variant;ORIGIN=1;RS=781096854	GT:AD:DP:GQ:PL	0/1:8,8:16:99:312,0,700
12	103245521	102880	C	T	.	.	AF_EXAC=0.00002;ALLELEID=108616;CLNDISDB=MedGen:C0751434,OMIM:261600,Orphanet:ORPHA716,SNOMED_CT:154735006|MedGen:CN517202;CLNDN=Phenylketonuria|not_provided;CLNHGVS=NC_000012.11:g.103245521C>T;CLNREVSTAT=reviewed_by_expert_panel;CLNSIG=Pathogenic;CLNVC=single_nucleotide_variant;CLNVCSO=SO:0001483;CLNVI=DeBelle_Laboratory_for_Biochemical_Genetics:p.E286K;GENEINFO=PAH:5053;MC=SO:0001583|missense_v…	GT:AD:DP:GQ:PL	0/1:8,8:16:99:312,0,701
12	103245529	102877	A	T	.	.	ALLELEID=108613;CLNDISDB=MedGen:C0751434,OMIM:261600,Orphanet:ORPHA716,SNOMED_CT:154735006|MedGen:CN517202;CLNDN=Phenylketonuria|not_provided;CLNHGVS=NC_000012.11:g.103245529A>T;CLNREVSTAT=reviewed_by_expert_panel;CLNSIG=Pathogenic;CLNVC=single_nucleotide_variant;CLNVCSO=SO:0001483;CLNVI=DeBelle_Laboratory_for_Biochemical_Genetics:p.I283N|UniProtKB_(protein):P00439#VAR_000984;GENEINFO=PAH:5053;MC…	GT:AD:DP:GQ:PL	0/1:8,8:16:99:312,0,702
12	103245536	102873	T	A	.	.	ALLELEID=108609;CLNDISDB=MedGen:CN517202;CLNDN=not_provided;CLNHGVS=NC_000012.11:g.103245536T>A;CLNREVSTAT=no_assertion_provided;CLNSIG=not_provided;CLNVC=single_nucleotide_variant;CLNVCSO=SO:0001483;CLNVI=DeBelle_Laboratory_for_Biochemical_Genetics:IVS7-2A>T;GENEINFO=PAH:5053;MC=SO:0001574|splice_acceptor_variant;RS=62509019	GT:AD:DP:GQ:PL	0/1:8,8:16:99:312,0,703
12	103246589	439228	T	C	.	.	ALLELEID=432709;CLNDISDB=MedGen:C0751434,OMIM:261600,Orphanet:ORPHA716,SNOMED_CT:154735006|MedGen:CN169374;CLNDN=Phenylketonuria|not_specified;CLNHGVS=NC_000012.11:g.103246589T>C;CLNREVSTAT=reviewed_by_expert_panel;CLNSIG=Likely_pathogenic;CLNVC=single_nucleotide_variant;CLNVCSO=SO:0001483;GENEINFO=PAH:5053;MC=SO:0001627|intron_variant;ORIGIN=1;RS=1555204434	GT:AD:DP:GQ:PL	0/1:8,8:16:99:312,0,704
12	103246590	102871	C	G	.	.	AF_EXAC=0.00001;ALLELEID=108607;CLNDISDB=MedGen:C0751434,OMIM:261600,Orphanet:ORPHA716,SNOMED_CT:154735006|MedGen:CN517202;CLNDN=Phenylketonuria|not_provided;CLNHGVS=NC_000012.11:g.103246590C>G;CLNREVSTAT=reviewed_by_expert_panel;CLNSIG=Likely_pathogenic;CLNVC=single_nucleotide_variant;CLNVCSO=SO:0001483;CLNVI=DeBelle_Laboratory_for_Biochemical_Genetics:IVS7+3G>C;GENEINFO=PAH:5053;MC=SO:0001627|i…	GT:AD:DP:GQ:PL	0/1:8,8:16:99:312,0,705
12	103246592	102869	C	A	.	.	ALLELEID=108605;CLNDISDB=MedGen:CN517202;CLNDN=not_provided;CLNHGVS=NC_000012.11:g.103246592C>A;CLNREVSTAT=no_assertion_provided;CLNSIG=not_provided;CLNVC=single_nucleotide_variant;CLNVCSO=SO:0001483;CLNVI=DeBelle_Laboratory_for_Biochemical_Genetics:IVS7+1G>T;GENEINFO=PAH:5053;MC=SO:0001575|splice_donor_variant;RS=5030852	GT:AD:DP:GQ:PL	0/1:8,8:16:99:312,0,706
12	103246592	599	C	T	.	.	AF_EXAC=0.00003;ALLELEID=15638;CLNDISDB=MedGen:C0751434,OMIM:261600,Orphanet:ORPHA716,SNOMED_CT:154735006|MedGen:CN517202;CLNDN=Phenylketonuria|not_provided;CLNHGVS=NC_000012.11:g.103246592C>T;CLNREVSTAT=reviewed_by_expert_panel;CLNSIG=Pathogenic;CLNVC=single_nucleotide_variant;CLNVCSO=SO:0001483;CLNVI=DeBelle_Laboratory_for_Biochemical_Genetics:IVS7+1G>A|OMIM_Allelic_Variant:612349.0025;GENEINFO…	GT:AD:DP:GQ:PL	0/1:8,8:16:99:312,0,707
12	103246593	589	G	A	.	.	AF_EXAC=0.00010;ALLELEID=15628;CLNDISDB=MedGen:C0751434,OMIM:261600,Orphanet:ORPHA716,SNOMED_CT:154735006|MedGen:CN517202;CLNDN=Phenylketonuria|not_provided;CLNHGVS=NC_000012.11:g.103246593G>A;CLNREVSTAT=reviewed_by_expert_panel;CLNSIG=Likely_pathogenic;CLNVC=single_nucleotide_variant;CLNVCSO=SO:0001483;CLNVI=DeBelle_Laboratory_for_Biochemical_Genetics:p.P281L|HGMD:CM910292|OMIM_Allelic_Variant:6…	GT:AD:DP:GQ:PL	0/1:8,8:16:99:312,0,708
12	103246594	92749	G	A	.	.	AF_EXAC=0.00001;ALLELEID=98656;CLNDISDB=MedGen:C0751434,OMIM:261600,Orphanet:ORPHA716,SNOMED_CT:154735006|MedGen:CN517202;CLNDN=Phenylketonuria|not_provided;CLNHGVS=NC_000012.11:g.103246594G>A;CLNREVSTAT=reviewed_by_expert_panel;CLNSIG=Likely_pathogenic;CLNVC=single_nucleotide_variant;CLNVCSO=SO:0001483;CLNVI=DeBelle_Laboratory_for_Biochemical_Genetics:p.P281S|HGMD:CM992948;GENEINFO=PAH:5053;MC=S…	GT:AD:DP:GQ:PL	0/1:8,8:16:99:312,0,709
12	103246597	120288	CG	C	.	.	ALLELEID=125882;CLNDISDB=MedGen:C0751434,OMIM:261600,Orphanet:ORPHA716,SNOMED_CT:154735006;CLNDN=Phenylketonuria;CLNHGVS=NC_000012.11:g.103246602del;CLNREVSTAT=no_assertion_criteria_provided;CLNSIG=Likely_pathogenic;CLNVC=Deletion;CLNVCSO=SO:0000159;GENEINFO=PAH:5053;MC=SO:0001589|frameshift_variant;RS=281865429	GT:AD:DP:GQ:PL	0/1:8,8:16:99:312,0,710
12	103246606	603	A	C	.	.	AF_EXAC=0.00001;ALLELEID=15642;CLNDISDB=MedGen:C0751434,OMIM:261600,Orphanet:ORPHA716,SNOMED_CT:154735006|MedGen:CN517202;CLNDN=Phenylketonuria|not_provided;CLNHGVS=NC_000012.11:g.103246606A>C;CLNREVSTAT=reviewed_by_expert_panel;CLNSIG=Pathogenic;CLNVC=single_nucleotide_variant;CLNVCSO=SO:0001483;CLNVI=DeBelle_Laboratory_for_Biochemical_Genetics:p.Y277D|HGMD:CM910291|OMIM_Allelic_Variant:612349.0…	GT:AD:DP:GQ:PL	0/1:8,8:16:99:312,0,711
12	103246608	102858	A	C	.	.	ALLELEID=108594;CLNDISDB=MedGen:CN517202;CLNDN=not_provided;CLNHGVS=NC_000012.11:g.103246608A>C;CLNREVSTAT=no_assertion_provided;CLNSIG=not_provided;CLNVC=single_nucleotide_variant;CLNVCSO=SO:0001483;CLNVI=DeBelle_Laboratory_for_Biochemical_Genetics:p.M276R;GENEINFO=PAH:5053;MC=SO:0001583|missense_variant;RS=62508722	GT:AD:DP:GQ:PL	0/1:8,8:16:99:312,0,712
12	103246608	102857	A	T	.	.	ALLELEID=108593;CLNDISDB=MedGen:C0751434,OMIM:261600,Orphanet:ORPHA716,SNOMED_CT:154735006|MedGen:CN517202;CLNDN=Phenylketonuria|not_provided;CLNHGVS=NC_000012.11:g.103246608A>T;CLNREVSTAT=reviewed_by_expert_panel;CLNSIG=Likely_pathogenic;CLNVC=single_nucleotide_variant;CLNVCSO=SO:0001483;CLNVI=DeBelle_Laboratory_for_Biochemical_Genetics:p.M276K;GENEINFO=PAH:5053;MC=SO:0001583|missense_variant;OR…	GT:AD:DP:GQ:PL	0/1:8,8:16:99:312,0,713
12	103246609	102856	T	C	.	.	ALLELEID=108592;CLNDISDB=MedGen:C0751434,OMIM:261600,Orphanet:ORPHA716,SNOMED_CT:154735006|MedGen:CN517202;CLNDN=Phenylketonuria|not_provided;CLNHGVS=NC_000012.11:g.103246609T>C;CLNREVSTAT=reviewed_by_expert_panel;CLNSIG=Likely_pathogenic;CLNVC=single_nucleotide_variant;CLNVCSO=SO:0001483;CLNVI=DeBelle_Laboratory_for_Biochemical_Genetics:p.M276V|UniProtKB_(protein):P00439#VAR_000975;GENEINFO=PAH:…	GT:AD:DP:GQ:PL	0/1:8,8:16:99:312,0,714
12	103246611	102854	G	C	.	.	ALLELEID=108590;CLNDISDB=MedGen:C0751434,OMIM:261600,Orphanet:ORPHA716,SNOMED_CT:154735006|MedGen:CN517202;CLNDN=Phenylketonuria|not_provided;CLNHGVS=NC_000012.11:g.103246611G>C;CLNREVSTAT=reviewed_by_expert_panel;CLNSIG=Likely_pathogenic;CLNVC=single_nucleotide_variant;CLNVCSO=SO:0001483;CLNVI=DeBelle_Laboratory_for_Biochemical_Genetics:p.P275R;GENEINFO=PAH:5053;MC=SO:0001583|missense_variant;OR…	GT:AD:DP:GQ:PL	0/1:8,8:16:99:312,0,715
12	103246612	102853	G	A	.	.	AF_ESP=0.00008;ALLELEID=108589;CLNDISDB=MedGen:C0751434,OMIM:261600,Orphanet:ORPHA716,SNOMED_CT:154735006|MedGen:CN517202;CLNDN=Phenylketonuria|not_provided;CLNHGVS=NC_000012.11:g.103246612G>A;CLNREVSTAT=reviewed_by_expert_panel;CLNSIG=Pathogenic;CLNVC=single_nucleotide_variant;CLNVCSO=SO:0001483;CLNVI=DeBelle_Laboratory_for_Biochemical_Genetics:p.P275S;GENEINFO=PAH:5053;MC=SO:0001583|missense_va…	GT:AD:DP:GQ:PL	0/1:8,8:16:99:312,0,716
12	103246615	102851	T	C	.	.	AF_ESP=0.00554;AF_EXAC=0.00155;AF_TGP=0.00479;ALLELEID=108587;CLNDISDB=MedGen:C0751434,OMIM:261600,Orphanet:ORPHA716,SNOMED_CT:154735006|MedGen:CN517202;CLNDN=Phenylketonuria|not_provided;CLNHGVS=NC_000012.11:g.103246615T>C;CLNREVSTAT=reviewed_by_expert_panel;CLNSIG=Likely_benign;CLNVC=single_nucleotide_variant;CLNVCSO=SO:0001483;CLNVI=DeBelle_Laboratory_for_Biochemical_Genetics:p.K274E|UniProtKB…	GT:AD:DP:GQ:PL	0/1:8,8:16:99:312,0,717
12	103246617	598	G	A	.	.	AF_EXAC=0.00001;ALLELEID=15637;CLNDISDB=MedGen:C0751434,OMIM:261600,Orphanet:ORPHA716,SNOMED_CT:154735006|MedGen:CN517202;CLNDN=Phenylketonuria|not_provided;CLNHGVS=NC_000012.11:g.103246617G>A;CLNREVSTAT=reviewed_by_expert_panel;CLNSIG=Likely_pathogenic;CLNVC=single_nucleotide_variant;CLNVCSO=SO:0001483;CLNVI=DeBelle_Laboratory_for_Biochemical_Genetics:p.S273F|OMIM_Allelic_Variant:612349.0023|Uni…	GT:AD:DP:GQ:PL	0/1:8,8:16:99:312,0,718
12	103246618	619148	A	G	.	.	ALLELEID=610548;CLNDISDB=MedGen:C0751434,OMIM:261600,Orphanet:ORPHA716,SNOMED_CT:154735006;CLNDN=Phenylketonuria;CLNHGVS=NC_000012.11:g.103246618A>G;CLNREVSTAT=reviewed_by_expert_panel;CLNSIG=Uncertain_significance;CLNVC=single_nucleotide_variant;CLNVCSO=SO:0001483;GENEINFO=PAH:5053;MC=SO:0001583|missense_variant;ORIGIN=1;RS=1565846754	GT:AD:DP:GQ:PL	0/1:8,8:16:99:312,0,719
12	103246621	596	C	A	.	.	AF_EXAC=0.00003;ALLELEID=15635;CLNDISDB=MedGen:C0751434,OMIM:261600,Orphanet:ORPHA716,SNOMED_CT:154735006|MedGen:CN517202;CLNDN=Phenylketonuria|not_provided;CLNHGVS=NC_000012.11:g.103246621C>A;CLNREVSTAT=reviewed_by_expert_panel;CLNSIG=Pathogenic;CLNVC=single_nucleotide_variant;CLNVCSO=SO:0001483;CLNVI=DeBelle_Laboratory_for_Biochemical_Genetics:p.G272X|OMIM_Allelic_Variant:612349.0020|OMIM_Allel…	GT:AD:DP:GQ:PL	0/1:8,8:16:99:312,0,720
12	103246622	619152	A	C	.	.	ALLELEID=610549;CLNDISDB=MedGen:C0751434,OMIM:261600,Orphanet:ORPHA716,SNOMED_CT:154735006;CLNDN=Phenylketonuria;CLNHGVS=NC_000012.11:g.103246622A>C;CLNREVSTAT=reviewed_by_expert_panel;CLNSIG=Likely_pathogenic;CLNVC=single_nucleotide_variant;CLNVCSO=SO:0001483;GENEINFO=PAH:5053;MC=SO:0001583|missense_variant;ORIGIN=1;RS=1565846764	GT:AD:DP:GQ:PL	0/1:8,8:16:99:312,0,721
12	103246623	120287	T	A	.	.	ALLELEID=125881;CLNDISDB=MedGen:C0751434,OMIM:261600,Orphanet:ORPHA716,SNOMED_CT:154735006;CLNDN=Phenylketonuria;CLNHGVS=NC_000012.11:g.103246623T>A;CLNREVSTAT=reviewed_by_expert_panel;CLNSIG=Uncertain_significance;CLNVC=single_nucleotide_variant;CLNVCSO=SO:0001483;GENEINFO=PAH:5053;MC=SO:0001583|missense_variant;ORIGIN=1;RS=199475692	GT:AD:DP:GQ:PL	0/1:8,8:16:99:312,0,722
12	103246623	102850	T	C	.	.	AF_EXAC=0.00001;ALLELEID=108586;CLNDISDB=MedGen:C0751434,OMIM:261600,Orphanet:ORPHA716,SNOMED_CT:154735006|MedGen:CN517202;CLNDN=Phenylketonuria|not_provided;CLNHGVS=NC_000012.11:g.103246623T>C;CLNREVSTAT=reviewed_by_expert_panel;CLNSIG=Likely_pathogenic;CLNVC=single_nucleotide_variant;CLNVCSO=SO:0001483;CLNVI=DeBelle_Laboratory_for_Biochemical_Genetics:H271R;GENEINFO=PAH:5053;MC=SO:0001583|misse…	GT:AD:DP:GQ:PL	0/1:8,8:16:99:312,0,723
12	103246624	102849	G	A	.	.	AF_ESP=0.00008;AF_EXAC=0.00001;ALLELEID=108585;CLNDISDB=MedGen:C0751434,OMIM:261600,Orphanet:ORPHA716,SNOMED_CT:154735006|MedGen:CN517202;CLNDN=Phenylketonuria|not_provided;CLNHGVS=NC_000012.11:g.103246624G>A;CLNREVSTAT=reviewed_by_expert_panel;CLNSIG=Uncertain_significance;CLNVC=single_nucleotide_variant;CLNVCSO=SO:0001483;CLNVI=DeBelle_Laboratory_for_Biochemical_Genetics:p.H271Y|UniProtKB_(prot…	GT:AD:DP:GQ:PL	0/1:8,8:16:99:312,0,724
12	103246628	102844	GA	G	.	.	ALLELEID=108580;CLNDISDB=MedGen:C0751434,OMIM:261600,Orphanet:ORPHA716,SNOMED_CT:154735006|MedGen:CN517202;CLNDN=Phenylketonuria|not_provided;CLNHGVS=NC_000012.11:g.103246629del;CLNREVSTAT=reviewed_by_expert_panel;CLNSIG=Pathogenic;CLNVC=Deletion;CLNVCSO=SO:0000159;CLNVI=DeBelle_Laboratory_for_Biochemical_Genetics:p.I269>Tfs|HGMD:CD011182;GENEINFO=PAH:5053;MC=SO:0001589|frameshift_variant;ORIGIN=…	GT:AD:DP:GQ:PL	0/1:8,8:16:99:312,0,725
12	103246630	102842	T	G	.	.	ALLELEID=108578;CLNDISDB=MedGen:C0751434,OMIM:261600,Orphanet:ORPHA716,SNOMED_CT:154735006|MedGen:CN517202;CLNDN=Phenylketonuria|not_provided;CLNHGVS=NC_000012.11:g.103246630T>G;CLNREVSTAT=reviewed_by_expert_panel;CLNSIG=Pathogenic;CLNVC=single_nucleotide_variant;CLNVCSO=SO:0001483;CLNVI=DeBelle_Laboratory_for_Biochemical_Genetics:p.I269L|Illumina_Clinical_Services_Laboratory,Illumina:685433|UniP…	GT:AD:DP:GQ:PL	0/1:8,8:16:99:312,0,726
12	103246632	619165	T	C	.	.	ALLELEID=610550;CLNDISDB=MedGen:C0751434,OMIM:261600,Orphanet:ORPHA716,SNOMED_CT:154735006;CLNDN=Phenylketonuria;CLNHGVS=NC_000012.11:g.103246632T>C;CLNREVSTAT=reviewed_by_expert_panel;CLNSIG=Likely_pathogenic;CLNVC=single_nucleotide_variant;CLNVCSO=SO:0001483;GENEINFO=PAH:5053;MC=SO:0001583|missense_variant;ORIGIN=1;RS=1565846805	GT:AD:DP:GQ:PL	0/1:8,8:16:99:312,0,727
12	103246633	102841	A	G	.	.	ALLELEID=108577;CLNDISDB=MedGen:C0751434,OMIM:261600,Orphanet:ORPHA716,SNOMED_CT:154735006|MedGen:CN517202;CLNDN=Phenylketonuria|not_provided;CLNHGVS=NC_000012.11:g.103246633A>G;CLNREVSTAT=reviewed_by_expert_panel;CLNSIG=Uncertain_significance;CLNVC=single_nucleotide_variant;CLNVCSO=SO:0001483;CLNVI=DeBelle_Laboratory_for_Biochemical_Genetics:p.Y268H;GENEINFO=PAH:5053;MC=SO:0001583|missense_varia…	GT:AD:DP:GQ:PL	0/1:8,8:16:99:312,0,728
12	103246634	102840	C	G	.	.	ALLELEID=108576;CLNDISDB=MedGen:C0751434,OMIM:261600,Orphanet:ORPHA716,SNOMED_CT:154735006|MedGen:CN517202;CLNDN=Phenylketonuria|not_provided;CLNHGVS=NC_000012.11:g.103246634C>G;CLNREVSTAT=reviewed_by_expert_panel;CLNSIG=Likely_pathogenic;CLNVC=single_nucleotide_variant;CLNVCSO=SO:0001483;CLNVI=DeBelle_Laboratory_for_Biochemical_Genetics:p.Q267H;GENEINFO=PAH:5053;MC=SO:0001583|missense_variant;OR…	GT:AD:DP:GQ:PL	0/1:8,8:16:99:312,0,729
12	103246635	225135	T	A	.	.	AF_EXAC=0.00001;ALLELEID=227028;CLNDISDB=MedGen:C0751434,OMIM:261600,Orphanet:ORPHA716,SNOMED_CT:154735006;CLNDN=Phenylketonuria;CLNHGVS=NC_000012.11:g.103246635T>A;CLNREVSTAT=reviewed_by_expert_panel;CLNSIG=Uncertain_significance;CLNVC=single_nucleotide_variant;CLNVCSO=SO:0001483;GENEINFO=PAH:5053;MC=SO:0001583|missense_variant;ORIGIN=9;RS=778154939	GT:AD:DP:GQ:PL	0/1:8,8:16:99:312,0,730
12	103246635	556296	T	C	.	.	ALLELEID=546907;CLNDISDB=MedGen:C0751434,OMIM:261600,Orphanet:ORPHA716,SNOMED_CT:154735006;CLNDN=Phenylketonuria;CLNHGVS=NC_000012.11:g.103246635T>C;CLNREVSTAT=reviewed_by_expert_panel;CLNSIG=Pathogenic;CLNVC=single_nucleotide_variant;CLNVCSO=SO:0001483;GENEINFO=PAH:5053;MC=SO:0001583|missense_variant;ORIGIN=1;RS=778154939	GT:AD:DP:GQ:PL	0/1:8,8:16:99:312,0,731
12	103246636	102839	G	C	.	.	ALLELEID=108575;CLNDISDB=MedGen:C0751434,OMIM:261600,Orphanet:ORPHA716,SNOMED_CT:154735006|MedGen:CN517202;CLNDN=Phenylketonuria|not_provided;CLNHGVS=NC_000012.11:g.103246636G>C;CLNREVSTAT=reviewed_by_expert_panel;CLNSIG=Pathogenic;CLNVC=single_nucleotide_variant;CLNVCSO=SO:0001483;CLNVI=DeBelle_Laboratory_for_Biochemical_Genetics:p.Q267E;GENEINFO=PAH:5053;MC=SO:0001583|missense_variant;ORIGIN=1;…	GT:AD:DP:GQ:PL	0/1:8,8:16:99:312,0,732
12	103246639	120286	T	G	.	.	ALLELEID=125880;CLNDISDB=MedGen:C0751434,OMIM:261600,Orphanet:ORPHA716,SNOMED_CT:154735006;CLNDN=Phenylketonuria;CLNHGVS=NC_000012.11:g.103246639T>G;CLNREVSTAT=reviewed_by_expert_panel;CLNSIG=Likely_pathogenic;CLNVC=single_nucleotide_variant;CLNVCSO=SO:0001483;GENEINFO=PAH:5053;MC=SO:0001583|missense_variant;ORIGIN=1;RS=62508752	GT:AD:DP:GQ:PL	0/1:8,8:16:99:312,0,733
12	103246646	102833	G	C	.	.	AF_EXAC=0.00002;ALLELEID=108569;CLNDISDB=MedGen:C0751434,OMIM:261600,Orphanet:ORPHA716,SNOMED_CT:154735006|MedGen:CN517202;CLNDN=Phenylketonuria|not_provided;CLNHGVS=NC_000012.11:g.103246646G>C;CLNREVSTAT=reviewed_by_expert_panel;CLNSIG=Uncertain_significance;CLNVC=single_nucleotide_variant;CLNVCSO=SO:0001483;CLNVI=DeBelle_Laboratory_for_Biochemical_Genetics:p.F263L|UniProtKB_(protein):P00439#VAR…	GT:AD:DP:GQ:PL	0/1:8,8:16:99:312,0,734
12	103246647	619150	A	G	.	.	ALLELEID=610551;CLNDISDB=MedGen:C0751434,OMIM:261600,Orphanet:ORPHA716,SNOMED_CT:154735006;CLNDN=Phenylketonuria;CLNHGVS=NC_000012.11:g.103246647A>G;CLNREVSTAT=reviewed_by_expert_panel;CLNSIG=Pathogenic;CLNVC=single_nucleotide_variant;CLNVCSO=SO:0001483;GENEINFO=PAH:5053;MC=SO:0001583|missense_variant;ORIGIN=1;RS=1565846863	GT:AD:DP:GQ:PL	0/1:8,8:16:99:312,0,735
12	103246650	120285	A	C	.	.	ALLELEID=125879;CLNDISDB=MedGen:C0751434,OMIM:261600,Orphanet:ORPHA716,SNOMED_CT:154735006;CLNDN=Phenylketonuria;CLNHGVS=NC_000012.11:g.103246650A>C;CLNREVSTAT=reviewed_by_expert_panel;CLNSIG=Likely_pathogenic;CLNVC=single_nucleotide_variant;CLNVCSO=SO:0001483;GENEINFO=PAH:5053;MC=SO:0001583|missense_variant;ORIGIN=1;RS=281865445	GT:AD:DP:GQ:PL	0/1:8,8:16:99:312,0,736
12	103246653	102832	C	G	.	.	ALLELEID=108568;CLNDISDB=MedGen:C0751434,OMIM:261600,Orphanet:ORPHA716,SNOMED_CT:154735006|MedGen:CN517202;CLNDN=Phenylketonuria|not_provided;CLNHGVS=NC_000012.11:g.103246653C>G;CLNREVSTAT=criteria_provided,_single_submitter;CLNSIG=Likely_pathogenic;CLNVC=single_nucleotide_variant;CLNVCSO=SO:0001483;CLNVI=DeBelle_Laboratory_for_Biochemical_Genetics:p.R261P|UniProtKB_(protein):P00439#VAR_000964;GE…	GT:AD:DP:GQ:PL	0/1:8,8:16:99:312,0,737
12	103246653	582	C	T	.	.	AF_EXAC=0.00027;AF_TGP=0.00020;ALLELEID=15621;CLNDISDB=MedGen:C0751434,OMIM:261600,Orphanet:ORPHA716,SNOMED_CT:154735006|MedGen:CN517202;CLNDN=Phenylketonuria|not_provided;CLNHGVS=NC_000012.11:g.103246653C>T;CLNREVSTAT=reviewed_by_expert_panel;CLNSIG=Pathogenic;CLNVC=single_nucleotide_variant;CLNVCSO=SO:0001483;CLNVI=DeBelle_Laboratory_for_Biochemical_Genetics:p.R261Q|HGMD:CM910287|OMIM_Allelic_V…	GT:AD:DP:GQ:PL	0/1:8,8:16:99:312,0,738
12	103246654	610	G	A	.	.	AF_EXAC=0.00001;ALLELEID=15649;CLNDISDB=MedGen:C0751434,OMIM:261600,Orphanet:ORPHA716,SNOMED_CT:154735006|MedGen:CN517202;CLNDN=Phenylketonuria|not_provided;CLNHGVS=NC_000012.11:g.103246654G>A;CLNREVSTAT=reviewed_by_expert_panel;CLNSIG=Pathogenic;CLNVC=single_nucleotide_variant;CLNVCSO=SO:0001483;CLNVI=DeBelle_Laboratory_for_Biochemical_Genetics:p.R261X|OMIM_Allelic_Variant:612349.0036;GENEINFO=P…	GT:AD:DP:GQ:PL	0/1:8,8:16:99:312,0,739
12	103246654	133314	G	C	.	.	ALLELEID=137051;CLNDISDB=MedGen:C0751434,OMIM:261600,Orphanet:ORPHA716,SNOMED_CT:154735006;CLNDN=Phenylketonuria;CLNHGVS=NC_000012.11:g.103246654G>C;CLNREVSTAT=no_assertion_criteria_provided;CLNSIG=Likely_pathogenic;CLNVC=single_nucleotide_variant;CLNVCSO=SO:0001483;GENEINFO=PAH:5053;MC=SO:0001583|missense_variant;RS=5030850	GT:AD:DP:GQ:PL	0/1:8,8:16:99:312,0,740
12	103246662	619159	A	G	.	.	ALLELEID=610552;CLNDISDB=MedGen:C0751434,OMIM:261600,Orphanet:ORPHA716,SNOMED_CT:154735006;CLNDN=Phenylketonuria;CLNHGVS=NC_000012.11:g.103246662A>G;CLNREVSTAT=reviewed_by_expert_panel;CLNSIG=Likely_pathogenic;CLNVC=single_nucleotide_variant;CLNVCSO=SO:0001483;GENEINFO=PAH:5053;MC=SO:0001583|missense_variant;ORIGIN=1;RS=1565846899	GT:AD:DP:GQ:PL	0/1:8,8:16:99:312,0,741
12	103246663	590340	G	A	.	.	AF_ESP=0.00346;AF_EXAC=0.00083;AF_TGP=0.00300;ALLELEID=581278;CLNDISDB=MedGen:C0751434,OMIM:261600,Orphanet:ORPHA716,SNOMED_CT:154735006;CLNDN=Phenylketonuria;CLNHGVS=NC_000012.11:g.103246663G>A;CLNREVSTAT=reviewed_by_expert_panel;CLNSIG=Likely_benign;CLNVC=single_nucleotide_variant;CLNVCSO=SO:0001483;GENEINFO=PAH:5053;MC=SO:0001819|synonymous_variant;ORIGIN=1	GT:AD:DP:GQ:PL	0/1:8,8:16:99:312,0,742
12	103246680	102824	C	T	.	.	ALLELEID=108560;CLNDISDB=MedGen:C0751434,OMIM:261600,Orphanet:ORPHA716,SNOMED_CT:154735006|MedGen:CN517202;CLNDN=Phenylketonuria|not_provided;CLNHGVS=NC_000012.11:g.103246680C>T;CLNREVSTAT=reviewed_by_expert_panel;CLNSIG=Pathogenic;CLNVC=single_nucleotide_variant;CLNVCSO=SO:0001483;CLNVI=DeBelle_Laboratory_for_Biochemical_Genetics:p.R252Q|UniProtKB_(protein):P00439#VAR_000957;GENEINFO=PAH:5053;MC…	GT:AD:DP:GQ:PL	0/1:8,8:16:99:312,0,743
12	103246681	584	G	A	.	.	AF_EXAC=0.00005;ALLELEID=15623;CLNDISDB=MedGen:C0751434,OMIM:261600,Orphanet:ORPHA716,SNOMED_CT:154735006|MedGen:CN517202;CLNDN=Phenylketonuria|not_provided;CLNHGVS=NC_000012.11:g.103246681G>A;CLNREVSTAT=reviewed_by_expert_panel;CLNSIG=Pathogenic;CLNVC=single_nucleotide_variant;CLNVCSO=SO:0001483;CLNVI=DeBelle_Laboratory_for_Biochemical_Genetics:p.R252W|OMIM_Allelic_Variant:612349.0007|UniProtKB_…	GT:AD:DP:GQ:PL	0/1:8,8:16:99:312,0,744
12	103246681	102823	G	C	.	.	ALLELEID=108559;CLNDISDB=MedGen:C0751434,OMIM:261600,Orphanet:ORPHA716,SNOMED_CT:154735006|MedGen:CN517202;CLNDN=Phenylketonuria|not_provided;CLNHGVS=NC_000012.11:g.103246681G>C;CLNREVSTAT=reviewed_by_expert_panel;CLNSIG=Pathogenic;CLNVC=single_nucleotide_variant;CLNVCSO=SO:0001483;CLNVI=DeBelle_Laboratory_for_Biochemical_Genetics:p.R252G|UniProtKB_(protein):P00439#VAR_000956;GENEINFO=PAH:5053;MC…	GT:AD:DP:GQ:PL	0/1:8,8:16:99:312,0,745
12	103246690	102821	G	A	.	.	AF_EXAC=0.00002;ALLELEID=108557;CLNDISDB=MedGen:C0751434,OMIM:261600,Orphanet:ORPHA716,SNOMED_CT:154735006|MedGen:CN517202;CLNDN=Phenylketonuria|not_provided;CLNHGVS=NC_000012.11:g.103246690G>A;CLNREVSTAT=reviewed_by_expert_panel;CLNSIG=Pathogenic;CLNVC=single_nucleotide_variant;CLNVCSO=SO:0001483;CLNVI=DeBelle_Laboratory_for_Biochemical_Genetics:p.L249F|HGMD:CM950890|UniProtKB_(protein):P00439#V…	GT:AD:DP:GQ:PL	0/1:8,8:16:99:312,0,746
12	103246695	102817	C	T	.	.	AF_EXAC=0.00001;ALLELEID=108553;CLNDISDB=MedGen:C0751434,OMIM:261600,Orphanet:ORPHA716,SNOMED_CT:154735006|MedGen:CN517202;CLNDN=Phenylketonuria|not_provided;CLNHGVS=NC_000012.11:g.103246695C>T;CLNREVSTAT=reviewed_by_expert_panel;CLNSIG=Uncertain_significance;CLNVC=single_nucleotide_variant;CLNVCSO=SO:0001483;CLNVI=DeBelle_Laboratory_for_Biochemical_Genetics:p.G247D;GENEINFO=PAH:5053;MC=SO:000158…	GT:AD:DP:GQ:PL	0/1:8,8:16:99:312,0,747
12	103246696	102816	C	G	.	.	ALLELEID=108552;CLNDISDB=MedGen:C0751434,OMIM:261600,Orphanet:ORPHA716,SNOMED_CT:154735006|MedGen:CN517202;CLNDN=Phenylketonuria|not_provided;CLNHGVS=NC_000012.11:g.103246696C>G;CLNREVSTAT=reviewed_by_expert_panel;CLNSIG=Likely_pathogenic;CLNVC=single_nucleotide_variant;CLNVCSO=SO:0001483;CLNVI=DeBelle_Laboratory_for_Biochemical_Genetics:p.G247R;GENEINFO=PAH:5053;MC=SO:0001583|missense_variant;OR…	GT:AD:DP:GQ:PL	0/1:8,8:16:99:312,0,748
12	103246696	102815	C	T	.	.	ALLELEID=108551;CLNDISDB=MedGen:C0751434,OMIM:261600,Orphanet:ORPHA716,SNOMED_CT:154735006|MedGen:CN517202;CLNDN=Phenylketonuria|not_provided;CLNHGVS=NC_000012.11:g.103246696C>T;CLNREVSTAT=reviewed_by_expert_panel;CLNSIG=Likely_pathogenic;CLNVC=single_nucleotide_variant;CLNVCSO=SO:0001483;CLNVI=DeBelle_Laboratory_for_Biochemical_Genetics:p.G247S;GENEINFO=PAH:5053;MC=SO:0001583|missense_variant;OR…	GT:AD:DP:GQ:PL	0/1:8,8:16:99:312,0,749
12	103246700	92748	C	T	.	.	AF_ESP=0.18153;AF_EXAC=0.29058;AF_TGP=0.31490;ALLELEID=98655;CLNDISDB=MedGen:C0751434,OMIM:261600,Orphanet:ORPHA716,SNOMED_CT:154735006|MedGen:CN169374|MedGen:CN517202;CLNDN=Phenylketonuria|not_specified|not_provided;CLNHGVS=NC_000012.11:g.103246700C>T;CLNREVSTAT=reviewed_by_expert_panel;CLNSIG=Benign;CLNVC=single_nucleotide_variant;CLNVCSO=SO:0001483;CLNVI=DeBelle_Laboratory_for_Biochemical_Gene…	GT:AD:DP:GQ:PL	0/1:8,8:16:99:312,0,750
12	103246701	632	A	G	.	.	AF_TGP=0.00040;ALLELEID=15671;CLNDISDB=Human_Phenotype_Ontology:HP:0004923,MedGen:C0751435|MedGen:C0751434,OMIM:261600,Orphanet:ORPHA716,SNOMED_CT:154735006|MedGen:CN221596|MedGen:CN517202;CLNDN=Hyperphenylalaninemia,_non-pku|Phenylketonuria|Hyperphenylalaninaemia|not_provided;CLNHGVS=NC_000012.11:g.103246701A>G;CLNREVSTAT=reviewed_by_expert_panel;CLNSIG=Pathogenic;CLNVC=single_nucleotide_variant…	GT:AD:DP:GQ:PL	0/1:8,8:16:99:312,0,751
12	103246708	588	G	A	.	.	AF_EXAC=0.00005;ALLELEID=15627;CLNDISDB=MedGen:C0751434,OMIM:261600,Orphanet:ORPHA716,SNOMED_CT:154735006|MedGen:CN517202;CLNDN=Phenylketonuria|not_provided;CLNHGVS=NC_000012.11:g.103246708G>A;CLNREVSTAT=reviewed_by_expert_panel;CLNSIG=Pathogenic;CLNVC=single_nucleotide_variant;CLNVCSO=SO:0001483;CLNVI=DeBelle_Laboratory_for_Biochemical_Genetics:p.R243X|HGMD:CM900176|Illumina_Clinical_Services_La…	GT:AD:DP:GQ:PL	0/1:8,8:16:99:312,0,752
12	103246713	102804	C	T	.	.	AF_ESP=0.00008;AF_EXAC=0.00010;ALLELEID=108540;CLNDISDB=MedGen:C0751434,OMIM:261600,Orphanet:ORPHA716,SNOMED_CT:154735006|MedGen:CN517202;CLNDN=Phenylketonuria|not_provided;CLNHGVS=NC_000012.11:g.103246713C>T;CLNREVSTAT=reviewed_by_expert_panel;CLNSIG=Pathogenic;CLNVC=single_nucleotide_variant;CLNVCSO=SO:0001483;CLNVI=DeBelle_Laboratory_for_Biochemical_Genetics:p.R241H|UniProtKB_(protein):P00439#…	GT:AD:DP:GQ:PL	0/1:8,8:16:99:312,0,753
12	103246714	102803	G	A	.	.	AF_EXAC=0.00014;ALLELEID=108539;CLNDISDB=MedGen:C0751434,OMIM:261600,Orphanet:ORPHA716,SNOMED_CT:154735006|MedGen:CN517202;CLNDN=Phenylketonuria|not_provided;CLNHGVS=NC_000012.11:g.103246714G>A;CLNREVSTAT=reviewed_by_expert_panel;CLNSIG=Pathogenic;CLNVC=single_nucleotide_variant;CLNVCSO=SO:0001483;CLNVI=DeBelle_Laboratory_for_Biochemical_Genetics:p.R241C|HGMD:CM930548|UniProtKB_(protein):P00439#V…	GT:AD:DP:GQ:PL	0/1:8,8:16:99:312,0,754
12	103246723	619166	T	C	.	.	ALLELEID=610553;CLNDISDB=MedGen:C0751434,OMIM:261600,Orphanet:ORPHA716,SNOMED_CT:154735006;CLNDN=Phenylketonuria;CLNHGVS=NC_000012.11:g.103246723T>C;CLNREVSTAT=reviewed_by_expert_panel;CLNSIG=Likely_pathogenic;CLNVC=single_nucleotide_variant;CLNVCSO=SO:0001483;GENEINFO=PAH:5053;MC=SO:0001583|missense_variant;ORIGIN=1;RS=199475577	GT:AD:DP:GQ:PL	0/1:8,8:16:99:312,0,755
12	103246735	102795	T	A	.	.	AF_ESP=0.02876;AF_EXAC=0.00888;AF_TGP=0.02935;ALLELEID=108531;CLNDISDB=MedGen:C0751434,OMIM:261600,Orphanet:ORPHA716,SNOMED_CT:154735006|MedGen:CN169374|MedGen:CN517202;CLNDN=Phenylketonuria|not_specified|not_provided;CLNHGVS=NC_000012.11:g.103246735T>A;CLNREVSTAT=reviewed_by_expert_panel;CLNSIG=Benign;CLNVC=single_nucleotide_variant;CLNVCSO=SO:0001483;CLNVI=DeBelle_Laboratory_for_Biochemical_Gen…	GT:AD:DP:GQ:PL	0/1:8,8:16:99:312,0,756
12	103248897	102792	C	A	.	.	AF_ESP=0.00077;AF_EXAC=0.00027;AF_TGP=0.00040;ALLELEID=108528;CLNDISDB=MedGen:C0751434,OMIM:261600,Orphanet:ORPHA716,SNOMED_CT:154735006|MedGen:CN517202;CLNDN=Phenylketonuria|not_provided;CLNHGVS=NC_000012.11:g.103248897C>A;CLNREVSTAT=reviewed_by_expert_panel;CLNSIG=Likely_benign;CLNVC=single_nucleotide_variant;CLNVCSO=SO:0001483;CLNVI=DeBelle_Laboratory_for_Biochemical_Genetics:IVS6+17G>T;GENEIN…	GT:AD:DP:GQ:PL	0/1:8,8:16:99:312,0,757
12	103248923	619163	A	T	.	.	ALLELEID=610554;CLNDISDB=MedGen:C0751434,OMIM:261600,Orphanet:ORPHA716,SNOMED_CT:154735006;CLNDN=Phenylketonuria;CLNHGVS=NC_000012.11:g.103248923A>T;CLNREVSTAT=reviewed_by_expert_panel;CLNSIG=Pathogenic;CLNVC=single_nucleotide_variant;CLNVCSO=SO:0001483;GENEINFO=PAH:5053;MC=SO:0001583|missense_variant;ORIGIN=1;RS=1565848061	GT:AD:DP:GQ:PL	0/1:8,8:16:99:312,0,758
12	103248926	619160	G	C	.	.	ALLELEID=610555;CLNDISDB=MedGen:C0751434,OMIM:261600,Orphanet:ORPHA716,SNOMED_CT:154735006;CLNDN=Phenylketonuria;CLNHGVS=NC_000012.11:g.103248926G>C;CLNREVSTAT=reviewed_by_expert_panel;CLNSIG=Likely_pathogenic;CLNVC=single_nucleotide_variant;CLNVCSO=SO:0001483;GENEINFO=PAH:5053;MC=SO:0001583|missense_variant;ORIGIN=1;RS=62507348	GT:AD:DP:GQ:PL	0/1:8,8:16:99:312,0,759
12	103248932	102784	C	T	.	.	AF_ESP=0.00023;AF_EXAC=0.00042;ALLELEID=108520;CLNDISDB=MedGen:C0751434,OMIM:261600,Orphanet:ORPHA716,SNOMED_CT:154735006|MedGen:CN517202;CLNDN=Phenylketonuria|not_provided;CLNHGVS=NC_000012.11:g.103248932C>T;CLNREVSTAT=reviewed_by_expert_panel;CLNSIG=Likely_pathogenic;CLNVC=single_nucleotide_variant;CLNVCSO=SO:0001483;CLNVI=DeBelle_Laboratory_for_Biochemical_Genetics:p.V230I|UniProtKB_(protein):…	GT:AD:DP:GQ:PL	0/1:8,8:16:99:312,0,760
12	103248970	102772	C	T	.	.	ALLELEID=108508;CLNDISDB=MedGen:C0751434,OMIM:261600,Orphanet:ORPHA716,SNOMED_CT:154735006|MedGen:CN517202;CLNDN=Phenylketonuria|not_provided;CLNHGVS=NC_000012.11:g.103248970C>T;CLNREVSTAT=reviewed_by_expert_panel;CLNSIG=Uncertain_significance;CLNVC=single_nucleotide_variant;CLNVCSO=SO:0001483;CLNVI=DeBelle_Laboratory_for_Biochemical_Genetics:p.C217Y;GENEINFO=PAH:5053;MC=SO:0001583|missense_varia…	GT:AD:DP:GQ:PL	0/1:8,8:16:99:312,0,761
12	103248982	92747	A	G	.	.	ALLELEID=98654;CLNDISDB=MedGen:C0751434,OMIM:261600,Orphanet:ORPHA716,SNOMED_CT:154735006|MedGen:CN517202;CLNDN=Phenylketonuria|not_provided;CLNHGVS=NC_000012.11:g.103248982A>G;CLNREVSTAT=reviewed_by_expert_panel;CLNSIG=Pathogenic;CLNVC=single_nucleotide_variant;CLNVCSO=SO:0001483;CLNVI=DeBelle_Laboratory_for_Biochemical_Genetics:p.L213P|HGMD:CM961074|Illumina_Clinical_Services_Laboratory,Illumin…	GT:AD:DP:GQ:PL	0/1:8,8:16:99:312,0,762
12	103248987	102767	TG	T	.	.	ALLELEID=108503;CLNDISDB=MedGen:C0751434,OMIM:261600,Orphanet:ORPHA716,SNOMED_CT:154735006|MedGen:CN517202;CLNDN=Phenylketonuria|not_provided;CLNHGVS=NC_000012.11:g.103248989del;CLNREVSTAT=reviewed_by_expert_panel;CLNSIG=Pathogenic;CLNVC=Deletion;CLNVCSO=SO:0000159;CLNVI=DeBelle_Laboratory_for_Biochemical_Genetics:p.P211>Hfs;GENEINFO=PAH:5053;MC=SO:0001589|frameshift_variant;ORIGIN=1;RS=62514929	GT:AD:DP:GQ:PL	0/1:8,8:16:99:312,0,763
12	103249029	120280	C	G	.	.	ALLELEID=125874;CLNDISDB=MedGen:C0751434,OMIM:261600,Orphanet:ORPHA716,SNOMED_CT:154735006;CLNDN=Phenylketonuria;CLNHGVS=NC_000012.11:g.103249029C>G;CLNREVSTAT=no_assertion_criteria_provided;CLNSIG=Likely_pathogenic;CLNVC=single_nucleotide_variant;CLNVCSO=SO:0001483;GENEINFO=PAH:5053;MC=SO:0001583|missense_variant;RS=281865442	GT:AD:DP:GQ:PL	0/1:8,8:16:99:312,0,764
12	103249039	102742	A	G	.	.	AF_EXAC=0.00001;ALLELEID=108478;CLNDISDB=MedGen:C0751434,OMIM:261600,Orphanet:ORPHA716,SNOMED_CT:154735006|MedGen:CN517202;CLNDN=Phenylketonuria|not_provided;CLNHGVS=NC_000012.11:g.103249039A>G;CLNREVSTAT=reviewed_by_expert_panel;CLNSIG=Likely_pathogenic;CLNVC=single_nucleotide_variant;CLNVCSO=SO:0001483;CLNVI=DeBelle_Laboratory_for_Biochemical_Genetics:p.L194P|UniProtKB_(protein):P00439#VAR_0009…	GT:AD:DP:GQ:PL	0/1:8,8:16:99:312,0,765
12	103249052	120279	C	T	.	.	ALLELEID=125873;CLNDISDB=MedGen:C0751434,OMIM:261600,Orphanet:ORPHA716,SNOMED_CT:154735006;CLNDN=Phenylketonuria;CLNHGVS=NC_000012.11:g.103249052C>T;CLNREVSTAT=reviewed_by_expert_panel;CLNSIG=Uncertain_significance;CLNVC=single_nucleotide_variant;CLNVCSO=SO:0001483;GENEINFO=PAH:5053;MC=SO:0001583|missense_variant;ORIGIN=1;RS=281865441	GT:AD:DP:GQ:PL	0/1:8,8:16:99:312,0,766
12	103249059	102736	C	T	.	.	ALLELEID=108472;CLNDISDB=MedGen:C0751434,OMIM:261600,Orphanet:ORPHA716,SNOMED_CT:154735006|MedGen:CN517202;CLNDN=Phenylketonuria|not_provided;CLNHGVS=NC_000012.11:g.103249059C>T;CLNREVSTAT=reviewed_by_expert_panel;CLNSIG=Pathogenic;CLNVC=single_nucleotide_variant;CLNVCSO=SO:0001483;CLNVI=DeBelle_Laboratory_for_Biochemical_Genetics:p.W187X;GENEINFO=PAH:5053;MC=SO:0001587|nonsense;ORIGIN=1;RS=62507…	GT:AD:DP:GQ:PL	0/1:8,8:16:99:312,0,767
12	103249061	102735	A	G	.	.	ALLELEID=108471;CLNDISDB=MedGen:C0751434,OMIM:261600,Orphanet:ORPHA716,SNOMED_CT:154735006|MedGen:CN517202;CLNDN=Phenylketonuria|not_provided;CLNHGVS=NC_000012.11:g.103249061A>G;CLNREVSTAT=criteria_provided,_conflicting_interpretations;CLNSIG=Conflicting_interpretations_of_pathogenicity;CLNSIGCONF=Likely_pathogenic(1)%3BUncertain_significance(1);CLNVC=single_nucleotide_variant;CLNVCSO=SO:0001483;…	GT:AD:DP:GQ:PL	0/1:8,8:16:99:312,0,768
12	103249072	120278	TC	AA	.	.	ALLELEID=125872;CLNDISDB=MedGen:C0751434,OMIM:261600,Orphanet:ORPHA716,SNOMED_CT:154735006;CLNDN=Phenylketonuria;CLNHGVS=NC_000012.11:g.103249072_103249073delinsAA;CLNREVSTAT=no_assertion_criteria_provided;CLNSIG=Likely_pathogenic;CLNVC=Indel;CLNVCSO=SO:1000032;GENEINFO=PAH:5053;MC=SO:0001583|missense_variant;RS=281865433	GT:AD:DP:GQ:PL	0/1:8,8:16:99:312,0,769
12	103249085	102729	A	T	.	.	ALLELEID=108465;CLNDISDB=MedGen:C0751434,OMIM:261600,Orphanet:ORPHA716,SNOMED_CT:154735006|MedGen:CN517202;CLNDN=Phenylketonuria|not_provided;CLNHGVS=NC_000012.11:g.103249085A>T;CLNREVSTAT=reviewed_by_expert_panel;CLNSIG=Likely_pathogenic;CLNVC=single_nucleotide_variant;CLNVCSO=SO:0001483;CLNVI=DeBelle_Laboratory_for_Biochemical_Genetics:Y179N;GENEINFO=PAH:5053;MC=SO:0001583|missense_variant;ORIG…	GT:AD:DP:GQ:PL	0/1:8,8:16:99:312,0,770
12	103249087	92746	T	C	.	.	AF_EXAC=0.00005;ALLELEID=98653;CLNDISDB=MedGen:C0751434,OMIM:261600,Orphanet:ORPHA716,SNOMED_CT:154735006|MedGen:CN517202;CLNDN=Phenylketonuria|not_provided;CLNHGVS=NC_000012.11:g.103249087T>C;CLNREVSTAT=reviewed_by_expert_panel;CLNSIG=Pathogenic;CLNVC=single_nucleotide_variant;CLNVCSO=SO:0001483;CLNVI=DeBelle_Laboratory_for_Biochemical_Genetics:p.E178G|HGMD:CM941131|UniProtKB_(protein):P00439#VA…	GT:AD:DP:GQ:PL	0/1:8,8:16:99:312,0,771
12	103249091	102726	C	T	.	.	ALLELEID=108462;CLNDISDB=Human_Phenotype_Ontology:HP:0004923,MedGen:C0751435|MedGen:C0751434,OMIM:261600,Orphanet:ORPHA716,SNOMED_CT:154735006|MedGen:CN517202;CLNDN=Hyperphenylalaninemia,_non-pku|Phenylketonuria|not_provided;CLNHGVS=NC_000012.11:g.103249091C>T;CLNREVSTAT=reviewed_by_expert_panel;CLNSIG=Pathogenic;CLNVC=single_nucleotide_variant;CLNVCSO=SO:0001483;CLNVI=DeBelle_Laboratory_for_Bioc…	GT:AD:DP:GQ:PL	0/1:8,8:16:99:312,0,772
12	103249094	102723	G	A	.	.	AF_EXAC=0.00002;ALLELEID=108459;CLNDISDB=MedGen:C0751434,OMIM:261600,Orphanet:ORPHA716,SNOMED_CT:154735006|MedGen:CN517202;CLNDN=Phenylketonuria|not_provided;CLNHGVS=NC_000012.11:g.103249094G>A;CLNREVSTAT=reviewed_by_expert_panel;CLNSIG=Pathogenic;CLNVC=single_nucleotide_variant;CLNVCSO=SO:0001483;CLNVI=DeBelle_Laboratory_for_Biochemical_Genetics:p.R176X|Quest_Diagnostics_Nichols_Institute_San_Ju…	GT:AD:DP:GQ:PL	0/1:8,8:16:99:312,0,773
12	103249097	555366	G	A	.	.	ALLELEID=546605;CLNDISDB=MedGen:C0751434,OMIM:261600,Orphanet:ORPHA716,SNOMED_CT:154735006;CLNDN=Phenylketonuria;CLNHGVS=NC_000012.11:g.103249097G>A;CLNREVSTAT=criteria_provided,_single_submitter;CLNSIG=Uncertain_significance;CLNVC=single_nucleotide_variant;CLNVCSO=SO:0001483;GENEINFO=PAH:5053;MC=SO:0001583|missense_variant;ORIGIN=0;RS=199475604	GT:AD:DP:GQ:PL	0/1:8,8:16:99:312,0,774
12	103249099	102721	A	G	.	.	ALLELEID=108457;CLNDISDB=MedGen:CN517202;CLNDN=not_provided;CLNHGVS=NC_000012.11:g.103249099A>G;CLNREVSTAT=no_assertion_provided;CLNSIG=not_provided;CLNVC=single_nucleotide_variant;CLNVCSO=SO:0001483;CLNVI=DeBelle_Laboratory_for_Biochemical_Genetics:p.I174T|UniProtKB_(protein):P00439#VAR_000911;GENEINFO=PAH:5053;MC=SO:0001583|missense_variant;RS=138809906	GT:AD:DP:GQ:PL	0/1:8,8:16:99:312,0,775
12	103249100	102720	T	C	.	.	ALLELEID=108456;CLNDISDB=MedGen:C0751434,OMIM:261600,Orphanet:ORPHA716,SNOMED_CT:154735006|MedGen:CN517202;CLNDN=Phenylketonuria|not_provided;CLNHGVS=NC_000012.11:g.103249100T>C;CLNREVSTAT=reviewed_by_expert_panel;CLNSIG=Likely_pathogenic;CLNVC=single_nucleotide_variant;CLNVCSO=SO:0001483;CLNVI=DeBelle_Laboratory_for_Biochemical_Genetics:p.I174V|HGMD:CM990994|UniProtKB_(protein):P00439#VAR_011570…	GT:AD:DP:GQ:PL	0/1:8,8:16:99:312,0,776
12	103249109	102716	C	T	.	.	ALLELEID=108452;CLNDISDB=MedGen:C0751434,OMIM:261600,Orphanet:ORPHA716,SNOMED_CT:154735006|MedGen:CN517202;CLNDN=Phenylketonuria|not_provided;CLNHGVS=NC_000012.11:g.103249109C>T;CLNREVSTAT=reviewed_by_expert_panel;CLNSIG=Likely_pathogenic;CLNVC=single_nucleotide_variant;CLNVCSO=SO:0001483;CLNVI=DeBelle_Laboratory_for_Biochemical_Genetics:p.G171R|UniProtKB_(protein):P00439#VAR_000909;GENEINFO=PAH:…	GT:AD:DP:GQ:PL	0/1:8,8:16:99:312,0,777
12	103260375	92744	G	C	.	.	ALLELEID=98651;CLNDISDB=MedGen:C0751434,OMIM:261600,Orphanet:ORPHA716,SNOMED_CT:154735006|MedGen:CN517202;CLNDN=Phenylketonuria|not_provided;CLNHGVS=NC_000012.11:g.103260375G>C;CLNREVSTAT=reviewed_by_expert_panel;CLNSIG=Pathogenic;CLNVC=single_nucleotide_variant;CLNVCSO=SO:0001483;CLNVI=DeBelle_Laboratory_for_Biochemical_Genetics:p.H170D|HGMD:CM011946|UniProtKB_(protein):P00439#VAR_011569;GENEINF…	GT:AD:DP:GQ:PL	0/1:8,8:16:99:312,0,778
12	103260377	102706	C	T	.	.	AF_EXAC=0.00026;ALLELEID=108442;CLNDISDB=MedGen:C0751434,OMIM:261600,Orphanet:ORPHA716,SNOMED_CT:154735006|MedGen:CN517202;CLNDN=Phenylketonuria|not_provided;CLNHGVS=NC_000012.11:g.103260377C>T;CLNREVSTAT=reviewed_by_expert_panel;CLNSIG=Likely_pathogenic;CLNVC=single_nucleotide_variant;CLNVCSO=SO:0001483;CLNVI=DeBelle_Laboratory_for_Biochemical_Genetics:p.R169H|Illumina_Clinical_Services_Laborato…	GT:AD:DP:GQ:PL	0/1:8,8:16:99:312,0,779
12	103260378	125436	G	A	.	.	AF_EXAC=0.00002;ALLELEID=130974;CLNDISDB=MedGen:C0751434,OMIM:261600,Orphanet:ORPHA716,SNOMED_CT:154735006;CLNDN=Phenylketonuria;CLNHGVS=NC_000012.11:g.103260378G>A;CLNREVSTAT=no_assertion_criteria_provided;CLNSIG=Likely_pathogenic;CLNVC=single_nucleotide_variant;CLNVCSO=SO:0001483;GENEINFO=PAH:5053;MC=SO:0001583|missense_variant;RS=281865440	GT:AD:DP:GQ:PL	0/1:8,8:16:99:312,0,780
12	103260379	120277	G	T	.	.	ALLELEID=125871;CLNDISDB=MedGen:C0751434,OMIM:261600,Orphanet:ORPHA716,SNOMED_CT:154735006;CLNDN=Phenylketonuria;CLNHGVS=NC_000012.11:g.103260379G>T;CLNREVSTAT=no_assertion_criteria_provided;CLNSIG=Likely_pathogenic;CLNVC=single_nucleotide_variant;CLNVCSO=SO:0001483;GENEINFO=PAH:5053;MC=SO:0001587|nonsense;RS=281865455	GT:AD:DP:GQ:PL	0/1:8,8:16:99:312,0,781
12	103260379	102705	GT	G	.	.	AF_EXAC=0.00001;ALLELEID=108441;CLNDISDB=MedGen:C0751434,OMIM:261600,Orphanet:ORPHA716,SNOMED_CT:154735006|MedGen:CN517202;CLNDN=Phenylketonuria|not_provided;CLNHGVS=NC_000012.11:g.103260380del;CLNREVSTAT=reviewed_by_expert_panel;CLNSIG=Pathogenic;CLNVC=Deletion;CLNVCSO=SO:0000159;CLNVI=DeBelle_Laboratory_for_Biochemical_Genetics:p.Y168>Sfs;GENEINFO=PAH:5053;MC=SO:0001589|frameshift_variant;ORIGI…	GT:AD:DP:GQ:PL	0/1:8,8:16:99:312,0,782
12	103260383	92743	T	A	.	.	ALLELEID=98650;CLNDISDB=MedGen:C0751434,OMIM:261600,Orphanet:ORPHA716,SNOMED_CT:154735006|MedGen:CN517202;CLNDN=Phenylketonuria|not_provided;CLNHGVS=NC_000012.11:g.103260383T>A;CLNREVSTAT=reviewed_by_expert_panel;CLNSIG=Likely_pathogenic;CLNVC=single_nucleotide_variant;CLNVCSO=SO:0001483;CLNVI=DeBelle_Laboratory_for_Biochemical_Genetics:p.N167I|HGMD:CM981434|UniProtKB_(protein):P00439#VAR_000906;…	GT:AD:DP:GQ:PL	0/1:8,8:16:99:312,0,783
12	103260383	102703	T	C	.	.	AF_ESP=0.00554;AF_TGP=0.00439;ALLELEID=108439;CLNDISDB=MedGen:C0751434,OMIM:261600,Orphanet:ORPHA716,SNOMED_CT:154735006|MedGen:CN517202;CLNDN=Phenylketonuria|not_provided;CLNHGVS=NC_000012.11:g.103260383T>C;CLNREVSTAT=reviewed_by_expert_panel;CLNSIG=Uncertain_significance;CLNVC=single_nucleotide_variant;CLNVCSO=SO:0001483;CLNVI=DeBelle_Laboratory_for_Biochemical_Genetics:p.N167S|UniProtKB_(prote…	GT:AD:DP:GQ:PL	0/1:8,8:16:99:312,0,784
12	103260385	102702	G	T	.	.	ALLELEID=108438;CLNDISDB=MedGen:CN517202;CLNDN=not_provided;CLNHGVS=NC_000012.11:g.103260385G>T;CLNREVSTAT=no_assertion_provided;CLNSIG=not_provided;CLNVC=single_nucleotide_variant;CLNVCSO=SO:0001483;CLNVI=DeBelle_Laboratory_for_Biochemical_Genetics:p.Y166X;GENEINFO=PAH:5053;MC=SO:0001587|nonsense;RS=199475645	GT:AD:DP:GQ:PL	0/1:8,8:16:99:312,0,785
12	103260390	102701	C	G	.	.	AF_EXAC=0.00001;ALLELEID=108437;CLNDISDB=MedGen:C0751434,OMIM:261600,Orphanet:ORPHA716,SNOMED_CT:154735006|MedGen:CN517202;CLNDN=Phenylketonuria|not_provided;CLNHGVS=NC_000012.11:g.103260390C>G;CLNREVSTAT=criteria_provided,_single_submitter;CLNSIG=Uncertain_significance;CLNVC=single_nucleotide_variant;CLNVCSO=SO:0001483;CLNVI=DeBelle_Laboratory_for_Biochemical_Genetics:p.A165P;GENEINFO=PAH:5053;M…	GT:AD:DP:GQ:PL	0/1:8,8:16:99:312,0,786
12	103260390	102700	C	T	.	.	ALLELEID=108436;CLNDISDB=MedGen:CN517202;CLNDN=not_provided;CLNHGVS=NC_000012.11:g.103260390C>T;CLNREVSTAT=no_assertion_provided;CLNSIG=not_provided;CLNVC=single_nucleotide_variant;CLNVCSO=SO:0001483;CLNVI=DeBelle_Laboratory_for_Biochemical_Genetics:p.A165T;GENEINFO=PAH:5053;MC=SO:0001583|missense_variant;RS=199475626	GT:AD:DP:GQ:PL	0/1:8,8:16:99:312,0,787
12	103260393	102698	T	C	.	.	AF_EXAC=0.00002;ALLELEID=108434;CLNDISDB=MedGen:C0751434,OMIM:261600,Orphanet:ORPHA716,SNOMED_CT:154735006|MedGen:CN517202;CLNDN=Phenylketonuria|not_provided;CLNHGVS=NC_000012.11:g.103260393T>C;CLNREVSTAT=reviewed_by_expert_panel;CLNSIG=Likely_pathogenic;CLNVC=single_nucleotide_variant;CLNVCSO=SO:0001483;CLNVI=DeBelle_Laboratory_for_Biochemical_Genetics:p.I164V;GENEINFO=PAH:5053;MC=SO:0001583|mis…	GT:AD:DP:GQ:PL	0/1:8,8:16:99:312,0,788
12	103260410	102694	C	G	.	.	ALLELEID=108430;CLNDISDB=MedGen:C0751434,OMIM:261600,Orphanet:ORPHA716,SNOMED_CT:154735006|MedGen:CN517202;CLNDN=Phenylketonuria|not_provided;CLNHGVS=NC_000012.11:g.103260410C>G;CLNREVSTAT=reviewed_by_expert_panel;CLNSIG=Likely_pathogenic;CLNVC=single_nucleotide_variant;CLNVCSO=SO:0001483;CLNVI=DeBelle_Laboratory_for_Biochemical_Genetics:p.R158P;GENEINFO=PAH:5053;MC=SO:0001583|missense_variant;OR…	GT:AD:DP:GQ:PL	0/1:8,8:16:99:312,0,789
12	103260410	587	C	T	.	.	ALLELEID=15626;CLNDISDB=MedGen:C0751434,OMIM:261600,Orphanet:ORPHA716,SNOMED_CT:154735006|MedGen:CN517202;CLNDN=Phenylketonuria|not_provided;CLNHGVS=NC_000012.11:g.103260410C>T;CLNREVSTAT=reviewed_by_expert_panel;CLNSIG=Pathogenic;CLNVC=single_nucleotide_variant;CLNVCSO=SO:0001483;CLNVI=DeBelle_Laboratory_for_Biochemical_Genetics:p.R158Q|HGMD:CM890093|OMIM_Allelic_Variant:612349.0010|Quest_Diagno…	GT:AD:DP:GQ:PL	0/1:8,8:16:99:312,0,790
12	103260411	102693	G	A	.	.	AF_ESP=0.00015;AF_EXAC=0.00002;ALLELEID=108429;CLNDISDB=MedGen:C0751434,OMIM:261600,Orphanet:ORPHA716,SNOMED_CT:154735006|MedGen:CN517202;CLNDN=Phenylketonuria|not_provided;CLNHGVS=NC_000012.11:g.103260411G>A;CLNREVSTAT=reviewed_by_expert_panel;CLNSIG=Pathogenic;CLNVC=single_nucleotide_variant;CLNVCSO=SO:0001483;CLNVI=DeBelle_Laboratory_for_Biochemical_Genetics:p.R158W|UniProtKB_(protein):P00439#…	GT:AD:DP:GQ:PL	0/1:8,8:16:99:312,0,791
12	103260413	619162	C	G	.	.	ALLELEID=610556;CLNDISDB=MedGen:C0751434,OMIM:261600,Orphanet:ORPHA716,SNOMED_CT:154735006;CLNDN=Phenylketonuria;CLNHGVS=NC_000012.11:g.103260413C>G;CLNREVSTAT=reviewed_by_expert_panel;CLNSIG=Likely_pathogenic;CLNVC=single_nucleotide_variant;CLNVCSO=SO:0001483;GENEINFO=PAH:5053;MC=SO:0001583|missense_variant;ORIGIN=1;RS=199475611	GT:AD:DP:GQ:PL	0/1:8,8:16:99:312,0,792
12	103260419	102687	C	G	.	.	ALLELEID=108423;CLNDISDB=MedGen:C0751434,OMIM:261600,Orphanet:ORPHA716,SNOMED_CT:154735006|MedGen:CN517202;CLNDN=Phenylketonuria|not_provided;CLNHGVS=NC_000012.11:g.103260419C>G;CLNREVSTAT=reviewed_by_expert_panel;CLNSIG=Likely_pathogenic;CLNVC=single_nucleotide_variant;CLNVCSO=SO:0001483;CLNVI=DeBelle_Laboratory_for_Biochemical_Genetics:p.R155P|UniProtKB_(protein):P00439#VAR_009242;GENEINFO=PAH:…	GT:AD:DP:GQ:PL	0/1:8,8:16:99:312,0,793
12	103260419	102686	C	T	.	.	AF_EXAC=0.00002;ALLELEID=108422;CLNDISDB=MedGen:C0751434,OMIM:261600,Orphanet:ORPHA716,SNOMED_CT:154735006|MedGen:CN517202;CLNDN=Phenylketonuria|not_provided;CLNHGVS=NC_000012.11:g.103260419C>T;CLNREVSTAT=criteria_provided,_single_submitter;CLNSIG=Pathogenic;CLNVC=single_nucleotide_variant;CLNVCSO=SO:0001483;CLNVI=DeBelle_Laboratory_for_Biochemical_Genetics:p.R155H;GENEINFO=PAH:5053;MC=SO:0001583…	GT:AD:DP:GQ:PL	0/1:8,8:16:99:312,0,794
12	103260442	594	C	T	.	.	ALLELEID=15633;CLNDISDB=MedGen:C0751434,OMIM:261600,Orphanet:ORPHA716,SNOMED_CT:154735006|MedGen:CN517202;CLNDN=Phenylketonuria|not_provided;CLNHGVS=NC_000012.11:g.103260442C>T;CLNREVSTAT=reviewed_by_expert_panel;CLNSIG=Pathogenic;CLNVC=single_nucleotide_variant;CLNVCSO=SO:0001483;CLNVI=DeBelle_Laboratory_for_Biochemical_Genetics:IVS4-1G>A|OMIM_Allelic_Variant:612349.0018|OMIM_Allelic_Variant:612…	GT:AD:DP:GQ:PL	0/1:8,8:16:99:312,0,795
12	103271234	120275	A	T	.	.	AF_EXAC=0.00001;ALLELEID=125869;CLNDISDB=MedGen:C0751434,OMIM:261600,Orphanet:ORPHA716,SNOMED_CT:154735006;CLNDN=Phenylketonuria;CLNHGVS=NC_000012.11:g.103271234A>T;CLNREVSTAT=criteria_provided,_single_submitter;CLNSIG=Likely_pathogenic;CLNVC=single_nucleotide_variant;CLNVCSO=SO:0001483;GENEINFO=PAH:5053;MC=SO:0001627|intron_variant;ORIGIN=1;RS=199475698	GT:AD:DP:GQ:PL	0/1:8,8:16:99:312,0,796
12	103271235	92742	C	A	.	.	AF_ESP=0.00015;AF_EXAC=0.00004;ALLELEID=98649;CLNDISDB=MedGen:C0751434,OMIM:261600,Orphanet:ORPHA716,SNOMED_CT:154735006|MedGen:CN517202;CLNDN=Phenylketonuria|not_provided;CLNHGVS=NC_000012.11:g.103271235C>A;CLNREVSTAT=reviewed_by_expert_panel;CLNSIG=Pathogenic;CLNVC=single_nucleotide_variant;CLNVCSO=SO:0001483;CLNVI=DeBelle_Laboratory_for_Biochemical_Genetics:IVS4+5G>T|HGMD:CS971841;GENEINFO=PAH…	GT:AD:DP:GQ:PL	0/1:8,8:16:99:312,0,797
12	103271241	102670	G	A	.	.	ALLELEID=108406;CLNDISDB=MedGen:C0751434,OMIM:261600,Orphanet:ORPHA716,SNOMED_CT:154735006|MedGen:CN517202;CLNDN=Phenylketonuria|not_provided;CLNHGVS=NC_000012.11:g.103271241G>A;CLNREVSTAT=criteria_provided,_multiple_submitters,_no_conflicts;CLNSIG=Pathogenic/Likely_pathogenic;CLNVC=single_nucleotide_variant;CLNVCSO=SO:0001483;CLNVI=DeBelle_Laboratory_for_Biochemical_Genetics:p.P147L;GENEINFO=PAH…	GT:AD:DP:GQ:PL	0/1:8,8:16:99:312,0,798
12	103271247	102667	T	A	.	.	AF_ESP=0.00015;AF_EXAC=0.00004;ALLELEID=108403;CLNDISDB=MedGen:C0751434,OMIM:261600,Orphanet:ORPHA716,SNOMED_CT:154735006|MedGen:CN517202;CLNDN=Phenylketonuria|not_provided;CLNHGVS=NC_000012.11:g.103271247T>A;CLNREVSTAT=reviewed_by_expert_panel;CLNSIG=Likely_pathogenic;CLNVC=single_nucleotide_variant;CLNVCSO=SO:0001483;CLNVI=DeBelle_Laboratory_for_Biochemical_Genetics:p.D145V|Illumina_Clinical_Se…	GT:AD:DP:GQ:PL	0/1:8,8:16:99:312,0,799
12	103271295	102661	T	C	.	.	ALLELEID=108397;CLNDISDB=MedGen:C0751434,OMIM:261600,Orphanet:ORPHA716,SNOMED_CT:154735006|MedGen:CN517202;CLNDN=Phenylketonuria|not_provided;CLNHGVS=NC_000012.11:g.103271295T>C;CLNREVSTAT=criteria_provided,_single_submitter;CLNSIG=Likely_pathogenic;CLNVC=single_nucleotide_variant;CLNVCSO=SO:0001483;CLNVI=DeBelle_Laboratory_for_Biochemical_Genetics:p.D129G;GENEINFO=PAH:5053;MC=SO:0001583|missense…	GT:AD:DP:GQ:PL	0/1:8,8:16:99:312,0,800
12	103271296	102660	C	A	.	.	ALLELEID=108396;CLNDISDB=MedGen:C0751434,OMIM:261600,Orphanet:ORPHA716,SNOMED_CT:154735006|MedGen:CN517202;CLNDN=Phenylketonuria|not_provided;CLNHGVS=NC_000012.11:g.103271296C>A;CLNREVSTAT=criteria_provided,_multiple_submitters,_no_conflicts;CLNSIG=Pathogenic/Likely_pathogenic;CLNVC=single_nucleotide_variant;CLNVCSO=SO:0001483;CLNVI=DeBelle_Laboratory_for_Biochemical_Genetics:p.D129Y|UniProtKB_(p…	GT:AD:DP:GQ:PL	0/1:8,8:16:99:312,0,801
12	103271313	102658	C	A	.	.	ALLELEID=108394;CLNDISDB=MedGen:C0751434,OMIM:261600,Orphanet:ORPHA716,SNOMED_CT:154735006|MedGen:CN517202;CLNDN=Phenylketonuria|not_provided;CLNHGVS=NC_000012.11:g.103271313C>A;CLNREVSTAT=reviewed_by_expert_panel;CLNSIG=Uncertain_significance;CLNVC=single_nucleotide_variant;CLNVCSO=SO:0001483;CLNVI=DeBelle_Laboratory_for_Biochemical_Genetics:R123I;GENEINFO=PAH:5053;MC=SO:0001583|missense_variant…	GT:AD:DP:GQ:PL	0/1:8,8:16:99:312,0,802
12	103271319	619155	A	G	.	.	ALLELEID=610557;CLNDISDB=MedGen:C0751434,OMIM:261600,Orphanet:ORPHA716,SNOMED_CT:154735006;CLNDN=Phenylketonuria;CLNHGVS=NC_000012.11:g.103271319A>G;CLNREVSTAT=reviewed_by_expert_panel;CLNSIG=Uncertain_significance;CLNVC=single_nucleotide_variant;CLNVCSO=SO:0001483;GENEINFO=PAH:5053;MC=SO:0001583|missense_variant;ORIGIN=1;RS=1565859485	GT:AD:DP:GQ:PL	0/1:8,8:16:99:312,0,803
12	103271326	92741	G	A	.	.	AF_EXAC=0.00035;AF_TGP=0.00020;ALLELEID=98648;CLNDISDB=MedGen:C0751434,OMIM:261600,Orphanet:ORPHA716,SNOMED_CT:154735006|MedGen:CN517202;CLNDN=Phenylketonuria|not_provided;CLNHGVS=NC_000012.11:g.103271326G>A;CLNREVSTAT=reviewed_by_expert_panel;CLNSIG=Likely_pathogenic;CLNVC=single_nucleotide_variant;CLNVCSO=SO:0001483;CLNVI=HGMD:CM043044;GENEINFO=PAH:5053;MC=SO:0001583|missense_variant;ORIGIN=1;R…	GT:AD:DP:GQ:PL	0/1:8,8:16:99:312,0,804
12	103288514	120274	TG	T	.	.	ALLELEID=125868;CLNDISDB=MedGen:C0751434,OMIM:261600,Orphanet:ORPHA716,SNOMED_CT:154735006;CLNDN=Phenylketonuria;CLNHGVS=NC_000012.11:g.103288515del;CLNREVSTAT=no_assertion_criteria_provided;CLNSIG=Likely_pathogenic;CLNVC=Deletion;CLNVCSO=SO:0000159;GENEINFO=PAH:5053;MC=SO:0001589|frameshift_variant;RS=281865428	GT:AD:DP:GQ:PL	0/1:8,8:16:99:312,0,805
12	103288515	120273	G	A	.	.	AF_EXAC=0.00001;ALLELEID=125867;CLNDISDB=MedGen:C0751434,OMIM:261600,Orphanet:ORPHA716,SNOMED_CT:154735006;CLNDN=Phenylketonuria;CLNHGVS=NC_000012.11:g.103288515G>A;CLNREVSTAT=reviewed_by_expert_panel;CLNSIG=Uncertain_significance;CLNVC=single_nucleotide_variant;CLNVCSO=SO:0001483;GENEINFO=PAH:5053;MC=SO:0001583|missense_variant;ORIGIN=1;RS=281865439	GT:AD:DP:GQ:PL	0/1:8,8:16:99:312,0,806
12	103288534	581	G	A	.	.	AF_EXAC=0.00005;ALLELEID=15620;CLNDISDB=MedGen:C0751434,OMIM:261600,Orphanet:ORPHA716,SNOMED_CT:154735006|MedGen:CN517202;CLNDN=Phenylketonuria|not_provided;CLNHGVS=NC_000012.11:g.103288534G>A;CLNREVSTAT=reviewed_by_expert_panel;CLNSIG=Pathogenic;CLNVC=single_nucleotide_variant;CLNVCSO=SO:0001483;CLNVI=DeBelle_Laboratory_for_Biochemical_Genetics:p.R111X|OMIM_Allelic_Variant:612349.0005;GENEINFO=P…	GT:AD:DP:GQ:PL	0/1:8,8:16:99:312,0,807
12	103288546	92740	GGACAGTGGC	G	.	.	AF_EXAC=0.00001;ALLELEID=98647;CLNDISDB=MedGen:C0751434,OMIM:261600,Orphanet:ORPHA716,SNOMED_CT:154735006|MedGen:CN517202;CLNDN=Phenylketonuria|not_provided;CLNHGVS=NC_000012.11:g.103288547_103288555del;CLNREVSTAT=reviewed_by_expert_panel;CLNSIG=Uncertain_significance;CLNVC=Deletion;CLNVCSO=SO:0000159;GENEINFO=PAH:5053;MC=SO:0001822|inframe_deletion;ORIGIN=1;RS=398123291	GT:AD:DP:GQ:PL	0/1:8,8:16:99:312,0,808
12	103288554	102650	G	T	.	.	AF_EXAC=0.00003;ALLELEID=108386;CLNDISDB=MedGen:C0751434,OMIM:261600,Orphanet:ORPHA716,SNOMED_CT:154735006|MedGen:CN517202;CLNDN=Phenylketonuria|not_provided;CLNHGVS=NC_000012.11:g.103288554G>T;CLNREVSTAT=reviewed_by_expert_panel;CLNSIG=Pathogenic;CLNVC=single_nucleotide_variant;CLNVCSO=SO:0001483;CLNVI=DeBelle_Laboratory_for_Biochemical_Genetics:p.A104D|Illumina_Clinical_Services_Laboratory,Illu…	GT:AD:DP:GQ:PL	0/1:8,8:16:99:312,0,809
12	103288566	306914	T	C	.	.	AF_ESP=0.00046;AF_EXAC=0.00025;ALLELEID=315838;CLNDISDB=MedGen:C0751434,OMIM:261600,Orphanet:ORPHA716,SNOMED_CT:154735006;CLNDN=Phenylketonuria;CLNHGVS=NC_000012.11:g.103288566T>C;CLNREVSTAT=reviewed_by_expert_panel;CLNSIG=Uncertain_significance;CLNVC=single_nucleotide_variant;CLNVCSO=SO:0001483;CLNVI=Illumina_Clinical_Services_Laboratory,Illumina:649028;GENEINFO=PAH:5053;MC=SO:0001583|missense_v…	GT:AD:DP:GQ:PL	0/1:8,8:16:99:312,0,810
12	103288572	627	A	G	.	.	AF_EXAC=0.00001;ALLELEID=15666;CLNDISDB=MedGen:C0751434,OMIM:261600,Orphanet:ORPHA716,SNOMED_CT:154735006|MedGen:C2678416|MedGen:CN517202;CLNDN=Phenylketonuria|Mild_non-PKU_hyperphenylalanemia|not_provided;CLNHGVS=NC_000012.11:g.103288572A>G;CLNREVSTAT=reviewed_by_expert_panel;CLNSIG=Uncertain_significance;CLNVC=single_nucleotide_variant;CLNVCSO=SO:0001483;CLNVI=DeBelle_Laboratory_for_Biochemical…	GT:AD:DP:GQ:PL	0/1:8,8:16:99:312,0,811
12	103288576	376937	T	G	.	.	AF_ESP=0.00069;AF_EXAC=0.00014;AF_TGP=0.00100;ALLELEID=363815;CLNDISDB=MedGen:C0751434,OMIM:261600,Orphanet:ORPHA716,SNOMED_CT:154735006|MedGen:CN517202;CLNDN=Phenylketonuria|not_provided;CLNHGVS=NC_000012.11:g.103288576T>G;CLNREVSTAT=reviewed_by_expert_panel;CLNSIG=Uncertain_significance;CLNVC=single_nucleotide_variant;CLNVCSO=SO:0001483;GENEINFO=PAH:5053;MC=SO:0001583|missense_variant;ORIGIN=1;…	GT:AD:DP:GQ:PL	0/1:8,8:16:99:312,0,812
12	103288623	208180	G	T	.	.	ALLELEID=204456;CLNDISDB=MedGen:C0751434,OMIM:261600,Orphanet:ORPHA716,SNOMED_CT:154735006;CLNDN=Phenylketonuria;CLNHGVS=NC_000012.11:g.103288623G>T;CLNREVSTAT=reviewed_by_expert_panel;CLNSIG=Likely_pathogenic;CLNVC=single_nucleotide_variant;CLNVCSO=SO:0001483;GENEINFO=PAH:5053;MC=SO:0001583|missense_variant;ORIGIN=1;RS=796064502	GT:AD:DP:GQ:PL	0/1:8,8:16:99:312,0,813
12	103288641	619157	T	A	.	.	ALLELEID=610558;CLNDISDB=MedGen:C0751434,OMIM:261600,Orphanet:ORPHA716,SNOMED_CT:154735006;CLNDN=Phenylketonuria;CLNHGVS=NC_000012.11:g.103288641T>A;CLNREVSTAT=reviewed_by_expert_panel;CLNSIG=Likely_pathogenic;CLNVC=single_nucleotide_variant;CLNVCSO=SO:0001483;GENEINFO=PAH:5053;MC=SO:0001583|missense_variant;ORIGIN=1;RS=1565866547	GT:AD:DP:GQ:PL	0/1:8,8:16:99:312,0,814
12	103288641	619158	T	C	.	.	ALLELEID=610559;CLNDISDB=MedGen:C0751434,OMIM:261600,Orphanet:ORPHA716,SNOMED_CT:154735006;CLNDN=Phenylketonuria;CLNHGVS=NC_000012.11:g.103288641T>C;CLNREVSTAT=reviewed_by_expert_panel;CLNSIG=Likely_pathogenic;CLNVC=single_nucleotide_variant;CLNVCSO=SO:0001483;GENEINFO=PAH:5053;MC=SO:0001583|missense_variant;ORIGIN=1;RS=1565866547	GT:AD:DP:GQ:PL	0/1:8,8:16:99:312,0,815
12	103288653	120271	C	CGAGAAG	.	.	ALLELEID=125865;CLNDISDB=MedGen:C0751434,OMIM:261600,Orphanet:ORPHA716,SNOMED_CT:154735006;CLNDN=Phenylketonuria;CLNHGVS=NC_000012.11:g.103288655_103288660dup;CLNREVSTAT=reviewed_by_expert_panel;CLNSIG=Uncertain_significance;CLNVC=Duplication;CLNVCSO=SO:1000035;GENEINFO=PAH:5053;MC=SO:0001821|inframe_insertion;ORIGIN=1;RS=281865431	GT:AD:DP:GQ:PL	0/1:8,8:16:99:312,0,816
12	103288654	102632	GAGA	G	.	.	ALLELEID=108368;CLNDISDB=MedGen:C0751434,OMIM:261600,Orphanet:ORPHA716,SNOMED_CT:154735006|MedGen:CN517202;CLNDN=Phenylketonuria|not_provided;CLNHGVS=NC_000012.11:g.103288657_103288659del;CLNREVSTAT=reviewed_by_expert_panel;CLNSIG=Pathogenic;CLNVC=Deletion;CLNVCSO=SO:0000159;CLNVI=DeBelle_Laboratory_for_Biochemical_Genetics:p.S70del;GENEINFO=PAH:5053;MC=SO:0001822|inframe_deletion;ORIGIN=1;RS=626…	GT:AD:DP:GQ:PL	0/1:8,8:16:99:312,0,817
12	103288669	120270	C	A	.	.	ALLELEID=125864;CLNDISDB=MedGen:C0751434,OMIM:261600,Orphanet:ORPHA716,SNOMED_CT:154735006;CLNDN=Phenylketonuria;CLNHGVS=NC_000012.11:g.103288669C>A;CLNREVSTAT=no_assertion_criteria_provided;CLNSIG=Likely_pathogenic;CLNVC=single_nucleotide_variant;CLNVCSO=SO:0001483;GENEINFO=PAH:5053;MC=SO:0001587|nonsense;RS=281865454	GT:AD:DP:GQ:PL	0/1:8,8:16:99:312,0,818
12	103288671	636	A	G	.	.	AF_EXAC=0.00018;ALLELEID=15675;CLNDISDB=MedGen:C0751434,OMIM:261600,Orphanet:ORPHA716,SNOMED_CT:154735006|MedGen:CN517202;CLNDN=Phenylketonuria|not_provided;CLNHGVS=NC_000012.11:g.103288671A>G;CLNREVSTAT=reviewed_by_expert_panel;CLNSIG=Pathogenic;CLNVC=single_nucleotide_variant;CLNVCSO=SO:0001483;CLNVI=DeBelle_Laboratory_for_Biochemical_Genetics:p.I65T|HGMD:CM920541|OMIM_Allelic_Variant:612349.00…	GT:AD:DP:GQ:PL	0/1:8,8:16:99:312,0,819
12	103288671	102623	A	T	.	.	ALLELEID=108359;CLNDISDB=MedGen:C0751434,OMIM:261600,Orphanet:ORPHA716,SNOMED_CT:154735006|MedGen:CN517202;CLNDN=Phenylketonuria|not_provided;CLNHGVS=NC_000012.11:g.103288671A>T;CLNREVSTAT=reviewed_by_expert_panel;CLNSIG=Likely_pathogenic;CLNVC=single_nucleotide_variant;CLNVCSO=SO:0001483;CLNVI=DeBelle_Laboratory_for_Biochemical_Genetics:p.I65N|UniProtKB_(protein):P00439#VAR_000882;GENEINFO=PAH:5…	GT:AD:DP:GQ:PL	0/1:8,8:16:99:312,0,820
12	103288675	102620	G	T	.	.	ALLELEID=108356;CLNDISDB=MedGen:C0751434,OMIM:261600,Orphanet:ORPHA716,SNOMED_CT:154735006|MedGen:CN517202;CLNDN=Phenylketonuria|not_provided;CLNHGVS=NC_000012.11:g.103288675G>T;CLNREVSTAT=reviewed_by_expert_panel;CLNSIG=Uncertain_significance;CLNVC=single_nucleotide_variant;CLNVCSO=SO:0001483;CLNVI=DeBelle_Laboratory_for_Biochemical_Genetics:[p.T63P%3Bp.H64N]__1;GENEINFO=PAH:5053;MC=SO:0001583|m…	GT:AD:DP:GQ:PL	0/1:8,8:16:99:312,0,821
12	103288678	102619	T	G	.	.	ALLELEID=108355;CLNDISDB=MedGen:C0751434,OMIM:261600,Orphanet:ORPHA716,SNOMED_CT:154735006|MedGen:CN517202;CLNDN=Phenylketonuria|not_provided;CLNHGVS=NC_000012.11:g.103288678T>G;CLNREVSTAT=reviewed_by_expert_panel;CLNSIG=Uncertain_significance;CLNVC=single_nucleotide_variant;CLNVCSO=SO:0001483;CLNVI=DeBelle_Laboratory_for_Biochemical_Genetics:[p.T63P%3Bp.H64N];GENEINFO=PAH:5053;MC=SO:0001583|miss…	GT:AD:DP:GQ:PL	0/1:8,8:16:99:312,0,822
12	103288681	619149	G	C	.	.	ALLELEID=610560;CLNDISDB=MedGen:C0751434,OMIM:261600,Orphanet:ORPHA716,SNOMED_CT:154735006;CLNDN=Phenylketonuria;CLNHGVS=NC_000012.11:g.103288681G>C;CLNREVSTAT=reviewed_by_expert_panel;CLNSIG=Uncertain_significance;CLNVC=single_nucleotide_variant;CLNVCSO=SO:0001483;GENEINFO=PAH:5053;MC=SO:0001583|missense_variant;ORIGIN=1;RS=1565866640	GT:AD:DP:GQ:PL	0/1:8,8:16:99:312,0,823
12	103288689	619154	T	A	.	.	ALLELEID=610561;CLNDISDB=MedGen:C0751434,OMIM:261600,Orphanet:ORPHA716,SNOMED_CT:154735006;CLNDN=Phenylketonuria;CLNHGVS=NC_000012.11:g.103288689T>A;CLNREVSTAT=reviewed_by_expert_panel;CLNSIG=Uncertain_significance;CLNVC=single_nucleotide_variant;CLNVCSO=SO:0001483;GENEINFO=PAH:5053;MC=SO:0001583|missense_variant;ORIGIN=1;RS=199475672	GT:AD:DP:GQ:PL	0/1:8,8:16:99:312,0,824
12	103288689	102616	T	C	.	.	ALLELEID=108352;CLNDISDB=MedGen:C0751434,OMIM:261600,Orphanet:ORPHA716,SNOMED_CT:154735006|MedGen:CN517202;CLNDN=Phenylketonuria|not_provided;CLNHGVS=NC_000012.11:g.103288689T>C;CLNREVSTAT=reviewed_by_expert_panel;CLNSIG=Uncertain_significance;CLNVC=single_nucleotide_variant;CLNVCSO=SO:0001483;CLNVI=DeBelle_Laboratory_for_Biochemical_Genetics:p.D59V;GENEINFO=PAH:5053;MC=SO:0001583|missense_varian…	GT:AD:DP:GQ:PL	0/1:8,8:16:99:312,0,825
12	103288696	92737	C	T	.	.	AF_ESP=0.00008;AF_EXAC=0.00001;ALLELEID=98644;CLNDISDB=MedGen:C0751434,OMIM:261600,Orphanet:ORPHA716,SNOMED_CT:154735006|MedGen:CN517202;CLNDN=Phenylketonuria|not_provided;CLNHGVS=NC_000012.11:g.103288696C>T;CLNREVSTAT=reviewed_by_expert_panel;CLNSIG=Likely_pathogenic;CLNVC=single_nucleotide_variant;CLNVCSO=SO:0001483;CLNVI=HGMD:CM110419;GENEINFO=PAH:5053;MC=SO:0001583|missense_variant;ORIGIN=1;R…	GT:AD:DP:GQ:PL	0/1:8,8:16:99:312,0,826
12	103288698	555212	T	C	.	.	ALLELEID=546632;CLNDISDB=MedGen:C0751434,OMIM:261600,Orphanet:ORPHA716,SNOMED_CT:154735006;CLNDN=Phenylketonuria;CLNHGVS=NC_000012.11:g.103288698T>C;CLNREVSTAT=criteria_provided,_multiple_submitters,_no_conflicts;CLNSIG=Pathogenic;CLNVC=single_nucleotide_variant;CLNVCSO=SO:0001483;GENEINFO=PAH:5053;MC=SO:0001574|splice_acceptor_variant;ORIGIN=0;RS=1226613045	GT:AD:DP:GQ:PL	0/1:8,8:16:99:312,0,827
12	103306550	92736	A	G	.	.	AF_ESP=0.20691;AF_EXAC=0.19427;AF_TGP=0.21685;ALLELEID=98643;CLNDISDB=MedGen:C0751434,OMIM:261600,Orphanet:ORPHA716,SNOMED_CT:154735006|MedGen:CN169374|MedGen:CN517202;CLNDN=Phenylketonuria|not_specified|not_provided;CLNHGVS=NC_000012.11:g.103306550A>G;CLNREVSTAT=reviewed_by_expert_panel;CLNSIG=Benign;CLNVC=single_nucleotide_variant;CLNVCSO=SO:0001483;CLNVI=DeBelle_Laboratory_for_Biochemical_Gene…	GT:AD:DP:GQ:PL	0/1:8,8:16:99:312,0,828
12	103306564	102607	C	A	.	.	ALLELEID=108343;CLNDISDB=MedGen:CN517202;CLNDN=not_provided;CLNHGVS=NC_000012.11:g.103306564C>A;CLNREVSTAT=no_assertion_provided;CLNSIG=not_provided;CLNVC=single_nucleotide_variant;CLNVCSO=SO:0001483;CLNVI=DeBelle_Laboratory_for_Biochemical_Genetics:IVS2+5G>T;GENEINFO=PAH:5053;MC=SO:0001627|intron_variant;RS=62507288	GT:AD:DP:GQ:PL	0/1:8,8:16:99:312,0,829
12	103306564	102605	C	T	.	.	ALLELEID=108341;CLNDISDB=MedGen:C0751434,OMIM:261600,Orphanet:ORPHA716,SNOMED_CT:154735006|MedGen:CN517202;CLNDN=Phenylketonuria|not_provided;CLNHGVS=NC_000012.11:g.103306564C>T;CLNREVSTAT=criteria_provided,_single_submitter;CLNSIG=Likely_pathogenic;CLNVC=single_nucleotide_variant;CLNVCSO=SO:0001483;CLNVI=DeBelle_Laboratory_for_Biochemical_Genetics:IVS2+5G>A;GENEINFO=PAH:5053;MC=SO:0001627|intron…	GT:AD:DP:GQ:PL	0/1:8,8:16:99:312,0,830
12	103306568	102604	C	T	.	.	ALLELEID=108340;CLNDISDB=MedGen:C0751434,OMIM:261600,Orphanet:ORPHA716,SNOMED_CT:154735006|MedGen:CN517202;CLNDN=Phenylketonuria|not_provided;CLNHGVS=NC_000012.11:g.103306568C>T;CLNREVSTAT=reviewed_by_expert_panel;CLNSIG=Pathogenic;CLNVC=single_nucleotide_variant;CLNVCSO=SO:0001483;CLNVI=DeBelle_Laboratory_for_Biochemical_Genetics:[p.E56E%3BIVS2+1G>A]__1;GENEINFO=PAH:5053;MC=SO:0001575|splice_don…	GT:AD:DP:GQ:PL	0/1:8,8:16:99:312,0,831
12	103306571	611	CA	C	.	.	ALLELEID=15650;CLNDISDB=MedGen:C0751434,OMIM:261600,Orphanet:ORPHA716,SNOMED_CT:154735006|MedGen:CN517202;CLNDN=Phenylketonuria|not_provided;CLNHGVS=NC_000012.11:g.103306574del;CLNREVSTAT=criteria_provided,_multiple_submitters,_no_conflicts;CLNSIG=Pathogenic/Likely_pathogenic;CLNVC=Deletion;CLNVCSO=SO:0000159;CLNVI=DeBelle_Laboratory_for_Biochemical_Genetics:p.F55>Lfs|OMIM_Allelic_Variant:612349.…	GT:AD:DP:GQ:PL	0/1:8,8:16:99:312,0,832
12	103306573	120266	A	G	.	.	ALLELEID=125860;CLNDISDB=MedGen:C0751434,OMIM:261600,Orphanet:ORPHA716,SNOMED_CT:154735006;CLNDN=Phenylketonuria;CLNHGVS=NC_000012.11:g.103306573A>G;CLNREVSTAT=reviewed_by_expert_panel;CLNSIG=Likely_pathogenic;CLNVC=single_nucleotide_variant;CLNVCSO=SO:0001483;GENEINFO=PAH:5053;MC=SO:0001583|missense_variant;ORIGIN=1;RS=281865438	GT:AD:DP:GQ:PL	0/1:8,8:16:99:312,0,833
12	103306579	102601	C	T	.	.	AF_ESP=0.00062;AF_EXAC=0.00175;AF_TGP=0.00300;ALLELEID=108337;CLNDISDB=MedGen:C0751434,OMIM:261600,Orphanet:ORPHA716,SNOMED_CT:154735006|MedGen:CN517202;CLNDN=Phenylketonuria|not_provided;CLNHGVS=NC_000012.11:g.103306579C>T;CLNREVSTAT=reviewed_by_expert_panel;CLNSIG=Uncertain_significance;CLNVC=single_nucleotide_variant;CLNVCSO=SO:0001483;CLNVI=DeBelle_Laboratory_for_Biochemical_Genetics:p.R53H|U…	GT:AD:DP:GQ:PL	0/1:8,8:16:99:312,0,834
12	103306581	120310	CA	C	.	.	ALLELEID=125904;CLNDISDB=MedGen:C0751434,OMIM:261600,Orphanet:ORPHA716,SNOMED_CT:154735006;CLNDN=Phenylketonuria;CLNHGVS=NC_000012.11:g.103306583del;CLNREVSTAT=no_assertion_provided;CLNSIG=not_provided;CLNVC=Deletion;CLNVCSO=SO:0000159;GENEINFO=PAH:5053;MC=SO:0001589|frameshift_variant;RS=281865165	GT:AD:DP:GQ:PL	0/1:8,8:16:99:312,0,835
12	103306594	608	A	G	.	.	AF_EXAC=0.00008;ALLELEID=15647;CLNDISDB=MedGen:C0751434,OMIM:261600,Orphanet:ORPHA716,SNOMED_CT:154735006|MedGen:CN517202;CLNDN=Phenylketonuria|not_provided;CLNHGVS=NC_000012.11:g.103306594A>G;CLNREVSTAT=criteria_provided,_multiple_submitters,_no_conflicts;CLNSIG=Pathogenic;CLNVC=single_nucleotide_variant;CLNVCSO=SO:0001483;CLNVI=HGMD:CM910281|OMIM_Allelic_Variant:612349.0034|UniProtKB_(protein):…	GT:AD:DP:GQ:PL	0/1:8,8:16:99:312,0,836
12	103306599	102597	AC	A	.	.	ALLELEID=108333;CLNDISDB=MedGen:CN517202;CLNDN=not_provided;CLNHGVS=NC_000012.11:g.103306601del;CLNREVSTAT=no_assertion_provided;CLNSIG=not_provided;CLNVC=Deletion;CLNVCSO=SO:0000159;CLNVI=DeBelle_Laboratory_for_Biochemical_Genetics:p.G46>Vfs;GENEINFO=PAH:5053;MC=SO:0001589|frameshift_variant;RS=199475591	GT:AD:DP:GQ:PL	0/1:8,8:16:99:312,0,837
12	103306601	619156	C	G	.	.	ALLELEID=610562;CLNDISDB=MedGen:C0751434,OMIM:261600,Orphanet:ORPHA716,SNOMED_CT:154735006;CLNDN=Phenylketonuria;CLNHGVS=NC_000012.11:g.103306601C>G;CLNREVSTAT=reviewed_by_expert_panel;CLNSIG=Likely_pathogenic;CLNVC=single_nucleotide_variant;CLNVCSO=SO:0001483;GENEINFO=PAH:5053;MC=SO:0001583|missense_variant;ORIGIN=1;RS=74603784	GT:AD:DP:GQ:PL	0/1:8,8:16:99:312,0,838
12	103306610	557124	C	A	.	.	ALLELEID=547168;CLNDISDB=MedGen:C0751434,OMIM:261600,Orphanet:ORPHA716,SNOMED_CT:154735006;CLNDN=Phenylketonuria;CLNHGVS=NC_000012.11:g.103306610C>A;CLNREVSTAT=criteria_provided,_single_submitter;CLNSIG=Likely_pathogenic;CLNVC=single_nucleotide_variant;CLNVCSO=SO:0001483;GENEINFO=PAH:5053;MC=SO:0001587|nonsense;ORIGIN=0;RS=1555209575	GT:AD:DP:GQ:PL	0/1:8,8:16:99:312,0,839
12	103306612	102581	T	A	.	.	ALLELEID=108317;CLNDISDB=MedGen:CN517202;CLNDN=not_provided;CLNHGVS=NC_000012.11:g.103306612T>A;CLNREVSTAT=no_assertion_provided;CLNSIG=not_provided;CLNVC=single_nucleotide_variant;CLNVCSO=SO:0001483;CLNVI=DeBelle_Laboratory_for_Biochemical_Genetics:p.K42I|UniProtKB_(protein):P00439#VAR_000874;GENEINFO=PAH:5053;MC=SO:0001583|missense_variant;RS=62635346	GT:AD:DP:GQ:PL	0/1:8,8:16:99:312,0,840
12	103306625	102531	T	TC	.	.	ALLELEID=108267;CLNDISDB=MedGen:CN517202;CLNDN=not_provided;CLNHGVS=NC_000012.11:g.103306626dup;CLNREVSTAT=no_assertion_provided;CLNSIG=not_provided;CLNVC=Duplication;CLNVCSO=SO:1000035;CLNVI=DeBelle_Laboratory_for_Biochemical_Genetics:p.I38fsX19;GENEINFO=PAH:5053;MC=SO:0001589|frameshift_variant;RS=199475674	GT:AD:DP:GQ:PL	0/1:8,8:16:99:312,0,841
12	103306627	225133	A	G	.	.	ALLELEID=227030;CLNDISDB=MedGen:C0751434,OMIM:261600,Orphanet:ORPHA716,SNOMED_CT:154735006;CLNDN=Phenylketonuria;CLNHGVS=NC_000012.11:g.103306627A>G;CLNREVSTAT=reviewed_by_expert_panel;CLNSIG=Likely_pathogenic;CLNVC=single_nucleotide_variant;CLNVCSO=SO:0001483;GENEINFO=PAH:5053;MC=SO:0001583|missense_variant;ORIGIN=17;RS=869312996	GT:AD:DP:GQ:PL	0/1:8,8:16:99:312,0,842
12	103310849	102757	C	G	.	.	ALLELEID=108493;CLNDISDB=MedGen:CN517202;CLNDN=not_provided;CLNHGVS=NC_000012.11:g.103310849C>G;CLNREVSTAT=no_assertion_provided;CLNSIG=not_provided;CLNVC=single_nucleotide_variant;CLNVCSO=SO:0001483;CLNVI=DeBelle_Laboratory_for_Biochemical_Genetics:Q20H;GENEINFO=PAH:5053;MC=SO:0001583|missense_variant;RS=199475688	GT:AD:DP:GQ:PL	0/1:8,8:16:99:312,0,843
12	103310850	102749	T	A	.	.	ALLELEID=108485;CLNDISDB=MedGen:CN517202;CLNDN=not_provided;CLNHGVS=NC_000012.11:g.103310850T>A;CLNREVSTAT=no_assertion_provided;CLNSIG=not_provided;CLNVC=single_nucleotide_variant;CLNVCSO=SO:0001483;CLNVI=DeBelle_Laboratory_for_Biochemical_Genetics:p.Q20L|UniProtKB_(protein):P00439#VAR_009239;GENEINFO=PAH:5053;MC=SO:0001583|missense_variant;RS=199475662	GT:AD:DP:GQ:PL	0/1:8,8:16:99:312,0,844
12	103310851	102744	G	A	.	.	ALLELEID=108480;CLNDISDB=MedGen:C0751434,OMIM:261600,Orphanet:ORPHA716,SNOMED_CT:154735006|MedGen:CN517202;CLNDN=Phenylketonuria|not_provided;CLNHGVS=NC_000012.11:g.103310851G>A;CLNREVSTAT=criteria_provided,_single_submitter;CLNSIG=Likely_pathogenic;CLNVC=single_nucleotide_variant;CLNVCSO=SO:0001483;CLNVI=DeBelle_Laboratory_for_Biochemical_Genetics:p.Q20X;GENEINFO=PAH:5053;MC=SO:0001587|nonsense;…	GT:AD:DP:GQ:PL	0/1:8,8:16:99:312,0,845
12	103310860	102696	CAG	C	.	.	ALLELEID=108432;CLNDISDB=MedGen:C0751434,OMIM:261600,Orphanet:ORPHA716,SNOMED_CT:154735006|MedGen:CN517202;CLNDN=Phenylketonuria|not_provided;CLNHGVS=NC_000012.11:g.103310861_103310862AG[2];CLNREVSTAT=reviewed_by_expert_panel;CLNSIG=Pathogenic;CLNVC=Microsatellite;CLNVCSO=SO:0000289;CLNVI=DeBelle_Laboratory_for_Biochemical_Genetics:p.S16>XfsX1|HGMD:CD951813;GENEINFO=PAH:5053;MC=SO:0001587|nonsens…	GT:AD:DP:GQ:PL	0/1:8,8:16:99:312,0,846
12	103310863	102689	A	G	.	.	ALLELEID=108425;CLNDISDB=MedGen:CN517202;CLNDN=not_provided;CLNHGVS=NC_000012.11:g.103310863A>G;CLNREVSTAT=no_assertion_provided;CLNSIG=not_provided;CLNVC=single_nucleotide_variant;CLNVCSO=SO:0001483;CLNVI=DeBelle_Laboratory_for_Biochemical_Genetics:p.S16P|UniProtKB_(protein):P00439#VAR_000869;GENEINFO=PAH:5053;MC=SO:0001583|missense_variant;RS=62642946	GT:AD:DP:GQ:PL	0/1:8,8:16:99:312,0,847
12	103310906	585206	C	G	.	.	ALLELEID=576257;CLNDISDB=MedGen:C0751434,OMIM:261600,Orphanet:ORPHA716,SNOMED_CT:154735006;CLNDN=Phenylketonuria;CLNHGVS=NC_000012.11:g.103310906C>G;CLNREVSTAT=no_assertion_criteria_provided;CLNSIG=Pathogenic;CLNVC=single_nucleotide_variant;CLNVCSO=SO:0001483;GENEINFO=PAH:5053;MC=SO:0001582|initiatior_codon_variant,SO:0001583|missense_variant;ORIGIN=4	GT:AD:DP:GQ:PL	0/1:8,8:16:99:312,0,848
12	103310907	102647	A	C	.	.	ALLELEID=108383;CLNDISDB=MedGen:CN517202;CLNDN=not_provided;CLNHGVS=NC_000012.11:g.103310907A>C;CLNREVSTAT=no_assertion_provided;CLNSIG=not_provided;CLNVC=single_nucleotide_variant;CLNVCSO=SO:0001483;CLNVI=DeBelle_Laboratory_for_Biochemical_Genetics:p.M1R;GENEINFO=PAH:5053;MC=SO:0001582|initiatior_codon_variant,SO:0001583|missense_variant;RS=62508575	GT:AD:DP:GQ:PL	0/1:8,8:16:99:312,0,849
12	103310907	203873	A	G	.	.	AF_ESP=0.00008;AF_EXAC=0.00001;ALLELEID=200225;CLNDISDB=MedGen:CN517202;CLNDN=not_provided;CLNHGVS=NC_000012.11:g.103310907A>G;CLNREVSTAT=criteria_provided,_single_submitter;CLNSIG=Pathogenic;CLNVC=single_nucleotide_variant;CLNVCSO=SO:0001483;GENEINFO=PAH:5053;MC=SO:0001582|initiatior_codon_variant,SO:0001583|missense_variant;ORIGIN=1;RS=62508575	GT:AD:DP:GQ:PL	0/1:8,8:16:99:312,0,850
12	103310908	102626	T	A	.	.	ALLELEID=108362;CLNDISDB=MedGen:CN517202;CLNDN=not_provided;CLNHGVS=NC_000012.11:g.103310908T>A;CLNREVSTAT=no_assertion_provided;CLNSIG=not_provided;CLNVC=single_nucleotide_variant;CLNVCSO=SO:0001483;CLNVI=DeBelle_Laboratory_for_Biochemical_Genetics:M1L;GENEINFO=PAH:5053;MC=SO:0001582|initiatior_codon_variant,SO:0001583|missense_variant;RS=62514891	GT:AD:DP:GQ:PL	0/1:8,8:16:99:312,0,851
12	103310908	586	T	C	.	.	AF_EXAC=0.00001;ALLELEID=15625;CLNDISDB=Human_Phenotype_Ontology:HP:0004923,MedGen:C0751435|MedGen:C0751434,OMIM:261600,Orphanet:ORPHA716,SNOMED_CT:154735006|MedGen:CN517202;CLNDN=Hyperphenylalaninemia,_non-pku|Phenylketonuria|not_provided;CLNHGVS=NC_000012.11:g.103310908T>C;CLNREVSTAT=reviewed_by_expert_panel;CLNSIG=Pathogenic;CLNVC=single_nucleotide_variant;CLNVCSO=SO:0001483;CLNVI=DeBelle_Labo…	GT:AD:DP:GQ:PL	0/1:8,8:16:99:312,0,852
12	112884118	135112	A	G	.	.	AF_EXAC=0.00012;ALLELEID=138851;CLNDISDB=MeSH:D009634,MedGen:C0028326,Orphanet:ORPHA648,SNOMED_CT:205824006|MedGen:C0175704,Orphanet:ORPHA500|MedGen:C0410530,OMIM:156250,Orphanet:ORPHA2499,SNOMED_CT:205481009|MedGen:CN166718,Orphanet:ORPHA536391|MedGen:CN169374|MedGen:CN517202;CLNDN=Noonan_syndrome|Noonan_syndrome_with_multiple_lentigines|Metachondromatosis|Rasopathy|not_specified|not_provided;CL…	GT:AD:DP:GQ:PL	0/1:8,8:16:99:312,0,853
12	112888151	477669	T	C	.	.	ALLELEID=462420;CLNDISDB=MedGen:CN166718,Orphanet:ORPHA536391|MedGen:CN260604,Orphanet:ORPHA98733;CLNDN=Rasopathy|Noonan_syndrome_and_Noonan-related_syndrome;CLNHGVS=NC_000012.11:g.112888151T>C;CLNREVSTAT=reviewed_by_expert_panel;CLNSIG=Likely_pathogenic;CLNVC=single_nucleotide_variant;CLNVCSO=SO:0001483;CLNVI=ClinGen_RASopathy_Variant_Curation_Expert_Panel:2a9a7233-77c0-4d04-a2e1-0a1ac478a404;GE…	GT:AD:DP:GQ:PL	0/1:8,8:16:99:312,0,854
12	112888228	40504	A	G	.	.	ALLELEID=48974;CLNDISDB=MedGen:CN166718,Orphanet:ORPHA536391|MedGen:CN517202;CLNDN=Rasopathy|not_provided;CLNHGVS=NC_000012.11:g.112888228A>G;CLNREVSTAT=reviewed_by_expert_panel;CLNSIG=Uncertain_significance;CLNVC=single_nucleotide_variant;CLNVCSO=SO:0001483;CLNVI=ClinGen_RASopathy_Variant_Curation_Expert_Panel:9a9c6639-bd78-4169-b494-17e19c0101cc;GENEINFO=PTPN11:5781;MC=SO:0001583|missense_varia…	GT:AD:DP:GQ:PL	0/1:8,8:16:99:312,0,855
12	112915678	307226	G	A	.	.	AF_EXAC=0.00040;AF_TGP=0.00080;ALLELEID=330590;CLNDISDB=MeSH:D009634,MedGen:C0028326,Orphanet:ORPHA648,SNOMED_CT:205824006|MedGen:C0175704,Orphanet:ORPHA500|MedGen:C0410530,OMIM:156250,Orphanet:ORPHA2499,SNOMED_CT:205481009|MedGen:C2711754|MedGen:CN166718,Orphanet:ORPHA536391;CLNDN=Noonan_syndrome|Noonan_syndrome_with_multiple_lentigines|Metachondromatosis|History_of_neurodevelopmental_disorder|R…	GT:AD:DP:GQ:PL	0/1:8,8:16:99:312,0,856
12	112915755	181766	G	A	.	.	AF_EXAC=0.00022;AF_TGP=0.00060;ALLELEID=179454;CLNDISDB=MedGen:CN166718,Orphanet:ORPHA536391|MedGen:CN517202;CLNDN=Rasopathy|not_provided;CLNHGVS=NC_000012.11:g.112915755G>A;CLNREVSTAT=reviewed_by_expert_panel;CLNSIG=Benign;CLNVC=single_nucleotide_variant;CLNVCSO=SO:0001483;CLNVI=ClinGen_RASopathy_Variant_Curation_Expert_Panel:8d55f3e7-09d7-4c84-98a4-830352b7611a;GENEINFO=PTPN11:5781;MC=SO:000158…	GT:AD:DP:GQ:PL	0/1:8,8:16:99:312,0,857
12	112915779	40541	G	A	.	.	AF_EXAC=0.00047;AF_TGP=0.00040;ALLELEID=49011;CLNDISDB=MedGen:CN166718,Orphanet:ORPHA536391|MedGen:CN517202;CLNDN=Rasopathy|not_provided;CLNHGVS=NC_000012.11:g.112915779G>A;CLNREVSTAT=reviewed_by_expert_panel;CLNSIG=Benign;CLNVC=single_nucleotide_variant;CLNVCSO=SO:0001483;CLNVI=ClinGen_RASopathy_Variant_Curation_Expert_Panel:d67ff0bd-70c2-44c7-a7af-94d111f387e6;GENEINFO=PTPN11:5781;MC=SO:0001583…	GT:AD:DP:GQ:PL	0/1:8,8:16:99:312,0,858
12	112920006	436446	A	G	.	.	AF_EXAC=0.00023;AF_TGP=0.00020;ALLELEID=429364;CLNDISDB=MedGen:CN166718,Orphanet:ORPHA536391|MedGen:CN169374;CLNDN=Rasopathy|not_specified;CLNHGVS=NC_000012.11:g.112920006A>G;CLNREVSTAT=reviewed_by_expert_panel;CLNSIG=Benign;CLNVC=single_nucleotide_variant;CLNVCSO=SO:0001483;CLNVI=ClinGen_RASopathy_Variant_Curation_Expert_Panel:12ed454d-c461-49c9-bc0c-2cef4abf6af1;GENEINFO=PTPN11:5781;MC=SO:00018…	GT:AD:DP:GQ:PL	0/1:8,8:16:99:312,0,859
12	112926910	40567	G	C	.	.	ALLELEID=49037;CLNDISDB=MedGen:CN166718,Orphanet:ORPHA536391|MedGen:CN517202;CLNDN=Rasopathy|not_provided;CLNHGVS=NC_000012.11:g.112926910G>C;CLNREVSTAT=reviewed_by_expert_panel;CLNSIG=Pathogenic;CLNVC=single_nucleotide_variant;CLNVCSO=SO:0001483;CLNVI=ClinGen_RASopathy_Variant_Curation_Expert_Panel:c1682ae1-ce46-41b9-b916-5efef827298a|HGMD:CM117756;GENEINFO=PTPN11:5781;MC=SO:0001583|missense_var…	GT:AD:DP:GQ:PL	0/1:8,8:16:99:312,0,860
12	112939998	138843	G	A	.	.	AF_ESP=0.00008;AF_EXAC=0.00013;ALLELEID=142546;CLNDISDB=MeSH:D009634,MedGen:C0028326,Orphanet:ORPHA648,SNOMED_CT:205824006|MedGen:C0175704,Orphanet:ORPHA500|MedGen:C0410530,OMIM:156250,Orphanet:ORPHA2499,SNOMED_CT:205481009|MedGen:C2711754|MedGen:CN166718,Orphanet:ORPHA536391|MedGen:CN169374|MedGen:CN230736;CLNDN=Noonan_syndrome|Noonan_syndrome_with_multiple_lentigines|Metachondromatosis|History_…	GT:AD:DP:GQ:PL	0/1:8,8:16:99:312,0,861
13	20763044	447450	A	C	.	.	AF_EXAC=0.00001;ALLELEID=441576;CLNDISDB=MedGen:C2673759,OMIM:220290|MedGen:CN043648,Orphanet:ORPHA87884|MedGen:CN169374;CLNDN=Deafness,_autosomal_recessive_1A|Nonsyndromic_hearing_loss_and_deafness|not_specified;CLNHGVS=NC_000013.10:g.20763044A>C;CLNREVSTAT=reviewed_by_expert_panel;CLNSIG=Uncertain_significance;CLNVC=single_nucleotide_variant;CLNVCSO=SO:0001483;GENEINFO=GJB2:2706;MC=SO:0001583|m…	GT:AD:DP:GQ:PL	0/1:8,8:16:99:312,0,862
13	20763044	585322	A	T	.	.	ALLELEID=576370;CLNDISDB=MedGen:CN043648,Orphanet:ORPHA87884;CLNDN=Nonsyndromic_hearing_loss_and_deafness;CLNHGVS=NC_000013.10:g.20763044A>T;CLNREVSTAT=reviewed_by_expert_panel;CLNSIG=Uncertain_significance;CLNVC=single_nucleotide_variant;CLNVCSO=SO:0001483;CLNVI=ClinGen_Hearing_Loss_Variant_Curation_Expert_Panel,:3727aeaa-7c6e-4712-b0f1-b1eea47c7b7f;GENEINFO=GJB2:2706;MC=SO:0001583|missense_vari…	GT:AD:DP:GQ:PL	0/1:8,8:16:99:312,0,863
13	20763047	555720	G	A	.	.	ALLELEID=546920;CLNDISDB=MedGen:C2673759,OMIM:220290|MedGen:CN043648,Orphanet:ORPHA87884;CLNDN=Deafness,_autosomal_recessive_1A|Nonsyndromic_hearing_loss_and_deafness;CLNHGVS=NC_000013.10:g.20763047G>A;CLNREVSTAT=reviewed_by_expert_panel;CLNSIG=Uncertain_significance;CLNVC=single_nucleotide_variant;CLNVCSO=SO:0001483;GENEINFO=GJB2:2706;MC=SO:0001583|missense_variant;ORIGIN=1;RS=1555341782	GT:AD:DP:GQ:PL	0/1:8,8:16:99:312,0,864
13	20763068	585327	C	T	.	.	AF_EXAC=0.00001;ALLELEID=576371;CLNDISDB=MedGen:CN043648,Orphanet:ORPHA87884;CLNDN=Nonsyndromic_hearing_loss_and_deafness;CLNHGVS=NC_000013.10:g.20763068C>T;CLNREVSTAT=reviewed_by_expert_panel;CLNSIG=Uncertain_significance;CLNVC=single_nucleotide_variant;CLNVCSO=SO:0001483;CLNVI=ClinGen_Hearing_Loss_Variant_Curation_Expert_Panel,:95f36c60-61b5-4f1a-ba52-8297f08592ec;GENEINFO=GJB2:2706;MC=SO:00015…	GT:AD:DP:GQ:PL	0/1:8,8:16:99:312,0,865
13	20763150	44760	A	G	.	.	AF_EXAC=0.00015;AF_TGP=0.00020;ALLELEID=53927;CLNDISDB=MedGen:C2673759,OMIM:220290|MedGen:C3887873|MedGen:CN169374;CLNDN=Deafness,_autosomal_recessive_1A|Hearing_loss|not_specified;CLNHGVS=NC_000013.10:g.20763150A>G;CLNREVSTAT=reviewed_by_expert_panel;CLNSIG=Uncertain_significance;CLNVC=single_nucleotide_variant;CLNVCSO=SO:0001483;CLNVI=ARUP_Laboratories,_Molecular_Genetics_and_Genomics,ARUP_Labo…	GT:AD:DP:GQ:PL	0/1:8,8:16:99:312,0,866
13	20763382	21385	A	C	.	.	AF_EXAC=0.00001;ALLELEID=34237;CLNDISDB=MedGen:C0265964,OMIM:124500,Orphanet:ORPHA494,SNOMED_CT:24559001|MedGen:C1865234,OMIM:602540|MedGen:C2673759,OMIM:220290|MedGen:C3665333|MedGen:CN239435;CLNDN=Mutilating_keratoderma|Hystrix-like_ichthyosis_with_deafness|Deafness,_autosomal_recessive_1A|Keratitis-Ichthyosis-Deafness_Syndrome|Nonsyndromic_Hearing_Loss,_Dominant;CLNHGVS=NC_000013.10:g.20763382…	GT:AD:DP:GQ:PL	0/1:8,8:16:99:312,0,867
13	20763485	17014	AG	A	.	.	ALLELEID=32053;CLNDISDB=Human_Phenotype_Ontology:HP:0000365,MedGen:C1384666|MedGen:C2673759,OMIM:220290|MedGen:C2673761|MedGen:C2675750,OMIM:601544|MedGen:C3887873|MedGen:CN043648,Orphanet:ORPHA87884|MedGen:CN517202|MedGen:CN826980,Orphanet:ORPHA96210;CLNDN=Hearing_impairment|Deafness,_autosomal_recessive_1A|Deafness,_digenic,_GJB2/GJB3|Deafness,_autosomal_dominant_3a|Hearing_loss|Nonsyndromic_he…	GT:AD:DP:GQ:PL	0/1:8,8:16:99:312,0,868
13	20763614	158604	A	G	.	.	AF_EXAC=0.00002;ALLELEID=169014;CLNDISDB=Human_Phenotype_Ontology:HP:0000365,MedGen:C1384666|MedGen:CN043648,Orphanet:ORPHA87884|MedGen:CN169374;CLNDN=Hearing_impairment|Nonsyndromic_hearing_loss_and_deafness|not_specified;CLNHGVS=NC_000013.10:g.20763614A>G;CLNREVSTAT=reviewed_by_expert_panel;CLNSIG=Uncertain_significance;CLNVC=single_nucleotide_variant;CLNVCSO=SO:0001483;GENEINFO=GJB2:2706;MC=SO…	GT:AD:DP:GQ:PL	0/1:8,8:16:99:312,0,869
13	20763620	17000	A	G	.	.	AF_EXAC=0.00850;AF_TGP=0.00599;ALLELEID=32039;CLNDISDB=MedGen:C0265964,OMIM:124500,Orphanet:ORPHA494,SNOMED_CT:24559001|MedGen:C1865234,OMIM:602540|MedGen:C2673759,OMIM:220290|MedGen:C2675750,OMIM:601544|MedGen:C3665333|MedGen:C3887873|MedGen:CN043648,Orphanet:ORPHA87884|MedGen:CN169374|MedGen:CN239435|MedGen:CN517202|MedGen:CN826980,Orphanet:ORPHA96210;CLNDN=Mutilating_keratoderma|Hystrix-like_i…	GT:AD:DP:GQ:PL	0/1:8,8:16:99:312,0,870
13	20763650	17002	C	T	.	.	AF_EXAC=0.00058;AF_TGP=0.00040;ALLELEID=32041;CLNDISDB=Human_Phenotype_Ontology:HP:0000365,MedGen:C1384666|MedGen:C0265964,OMIM:124500,Orphanet:ORPHA494,SNOMED_CT:24559001|MedGen:C0266004,OMIM:149200,Orphanet:ORPHA2698,SNOMED_CT:1271009|MedGen:C1835672,OMIM:148350,Orphanet:ORPHA2202|MedGen:C1835678,OMIM:148210|MedGen:C1844678,OMIM:304400,Orphanet:ORPHA383|MedGen:C1865234,OMIM:602540|MedGen:C26737…	GT:AD:DP:GQ:PL	0/1:8,8:16:99:312,0,871
13	20763685	17004	AC	A	.	.	ALLELEID=32043;CLNDISDB=Human_Phenotype_Ontology:HP:0000365,MedGen:C1384666|Human_Phenotype_Ontology:HP:0008513,MedGen:C0452136|Human_Phenotype_Ontology:HP:0008619,MedGen:C0452138|Human_Phenotype_Ontology:HP:0008625,MedGen:C4021533|MeSH:D030342,MedGen:C0950123|MedGen:C0011053|MedGen:C0265964,OMIM:124500,Orphanet:ORPHA494,SNOMED_CT:24559001|MedGen:C0266004,OMIM:149200,Orphanet:ORPHA2698,SNOMED_CT:…	GT:AD:DP:GQ:PL	0/1:8,8:16:99:312,0,872
13	20763687	44740	C	A	.	.	AF_EXAC=0.00043;AF_TGP=0.00060;ALLELEID=53907;CLNDISDB=Human_Phenotype_Ontology:HP:0000365,MedGen:C1384666|MedGen:C0265964,OMIM:124500,Orphanet:ORPHA494,SNOMED_CT:24559001|MedGen:C0266004,OMIM:149200,Orphanet:ORPHA2698,SNOMED_CT:1271009|MedGen:C1835672,OMIM:148350,Orphanet:ORPHA2202|MedGen:C1835678,OMIM:148210|MedGen:C1844678,OMIM:304400,Orphanet:ORPHA383|MedGen:C1865234,OMIM:602540|MedGen:C26737…	GT:AD:DP:GQ:PL	0/1:8,8:16:99:312,0,873
13	20763744	375406	T	G	.	.	AF_ESP=0.00038;AF_EXAC=0.00068;AF_TGP=0.00040;ALLELEID=362175;CLNDISDB=MedGen:C2673759,OMIM:220290|MedGen:CN043648,Orphanet:ORPHA87884|MedGen:CN169374|MedGen:CN517202;CLNDN=Deafness,_autosomal_recessive_1A|Nonsyndromic_hearing_loss_and_deafness|not_specified|not_provided;CLNHGVS=NC_000013.10:g.20763744T>G;CLNREVSTAT=reviewed_by_expert_panel;CLNSIG=Uncertain_significance;CLNVC=single_nucleotide_va…	GT:AD:DP:GQ:PL	0/1:8,8:16:99:312,0,874
14	23889119	42968	TCTC	T	.	.	ALLELEID=52138;CLNDISDB=Human_Phenotype_Ontology:HP:0010316,MedGen:C0013481,OMIM:224700,Orphanet:ORPHA1880|Human_Phenotype_Ontology:HP:0030682,MedGen:C1960469,Orphanet:ORPHA54260,SNOMED_CT:427608000|MedGen:CN230736;CLNDN=Ebstein_anomaly_of_the_tricuspid_valve|Left_ventricular_noncompaction|Cardiovascular_phenotype;CLNHGVS=NC_000014.8:g.23889122_23889124del;CLNREVSTAT=reviewed_by_expert_panel;CLNS…	GT:AD:DP:GQ:PL	0/1:8,8:16:99:312,0,875
14	23889445	42956	T	TG	.	.	ALLELEID=52126;CLNDISDB=Human_Phenotype_Ontology:HP:0001638,MedGen:C0878544,Orphanet:ORPHA167848,SNOMED_CT:85898001|Human_Phenotype_Ontology:HP:0001639,MedGen:C0007194,Orphanet:ORPHA217569|Human_Phenotype_Ontology:HP:0009054,MedGen:C2931268|Human_Phenotype_Ontology:HP:0011664,MedGen:C4021133|MedGen:C1842160,OMIM:608358,SNOMED_CT:699267007|MedGen:C2751898,OMIM:603829|MedGen:C3495498,OMIM:192600|Me…	GT:AD:DP:GQ:PL	0/1:8,8:16:99:312,0,876
14	23893244	42934	TCTC	T	.	.	ALLELEID=52104;CLNDISDB=Human_Phenotype_Ontology:HP:0001639,MedGen:C0007194,Orphanet:ORPHA217569|MedGen:CN517202;CLNDN=Hypertrophic_cardiomyopathy|not_provided;CLNHGVS=NC_000014.8:g.23893245_23893247CTC[2];CLNREVSTAT=reviewed_by_expert_panel;CLNSIG=Likely_pathogenic;CLNVC=Microsatellite;CLNVCSO=SO:0000289;GENEINFO=MYH7:4625;MC=SO:0001822|inframe_deletion;ORIGIN=1;RS=397516172	GT:AD:DP:GQ:PL	0/1:8,8:16:99:312,0,877
14	23894115	42913	CCTT	C	.	.	ALLELEID=52083;CLNDISDB=Human_Phenotype_Ontology:HP:0001639,MedGen:C0007194,Orphanet:ORPHA217569|MedGen:C0949658,Orphanet:ORPHA155,SNOMED_CT:83978005|MedGen:C3495498,OMIM:192600|MedGen:CN230736|MedGen:CN517202;CLNDN=Hypertrophic_cardiomyopathy|Primary_familial_hypertrophic_cardiomyopathy|Familial_hypertrophic_cardiomyopathy_1|Cardiovascular_phenotype|not_provided;CLNHGVS=NC_000014.8:g.23894118_23…	GT:AD:DP:GQ:PL	0/1:8,8:16:99:312,0,878
14	31346846	6611	C	T	.	.	ALLELEID=21650;CLNDISDB=MedGen:C1832425,OMIM:601369|MedGen:CN043648,Orphanet:ORPHA87884|MedGen:CN826980,Orphanet:ORPHA96210;CLNDN=Deafness,_autosomal_dominant_9|Nonsyndromic_hearing_loss_and_deafness|Rare_genetic_deafness;CLNHGVS=NC_000014.8:g.31346846C>T;CLNREVSTAT=reviewed_by_expert_panel;CLNSIG=Pathogenic;CLNVC=single_nucleotide_variant;CLNVCSO=SO:0001483;CLNVI=OMIM_Allelic_Variant:603196.0004…	GT:AD:DP:GQ:PL	0/1:8,8:16:99:312,0,879
14	31348132	6613	G	A	.	.	ALLELEID=21652;CLNDISDB=MedGen:C1832425,OMIM:601369|MedGen:CN043648,Orphanet:ORPHA87884;CLNDN=Deafness,_autosomal_dominant_9|Nonsyndromic_hearing_loss_and_deafness;CLNHGVS=NC_000014.8:g.31348132G>A;CLNREVSTAT=reviewed_by_expert_panel;CLNSIG=Uncertain_significance;CLNVC=single_nucleotide_variant;CLNVCSO=SO:0001483;CLNVI=OMIM_Allelic_Variant:603196.0006|UniProtKB_(protein):O43405#VAR_017175;GENEINF…	GT:AD:DP:GQ:PL	0/1:8,8:16:99:312,0,880
14	31348684	227258	A	G	.	.	AF_ESP=0.00046;AF_EXAC=0.00012;AF_TGP=0.00060;ALLELEID=230518;CLNDISDB=MedGen:CN043648,Orphanet:ORPHA87884|MedGen:CN169374|MedGen:CN239435;CLNDN=Nonsyndromic_hearing_loss_and_deafness|not_specified|Nonsyndromic_Hearing_Loss,_Dominant;CLNHGVS=NC_000014.8:g.31348684A>G;CLNREVSTAT=reviewed_by_expert_panel;CLNSIG=Benign;CLNVC=single_nucleotide_variant;CLNVCSO=SO:0001483;CLNVI=Illumina_Clinical_Servic…	GT:AD:DP:GQ:PL	0/1:8,8:16:99:312,0,881
14	31349945	281981	C	T	.	.	AF_ESP=0.00085;AF_EXAC=0.00085;AF_TGP=0.00100;ALLELEID=266218;CLNDISDB=MedGen:CN043648,Orphanet:ORPHA87884|MedGen:CN169374|MedGen:CN239435;CLNDN=Nonsyndromic_hearing_loss_and_deafness|not_specified|Nonsyndromic_Hearing_Loss,_Dominant;CLNHGVS=NC_000014.8:g.31349945C>T;CLNREVSTAT=reviewed_by_expert_panel;CLNSIG=Benign;CLNVC=single_nucleotide_variant;CLNVCSO=SO:0001483;CLNVI=Illumina_Clinical_Servic…	GT:AD:DP:GQ:PL	0/1:8,8:16:99:312,0,882
14	31354707	226529	G	A	.	.	AF_ESP=0.00231;AF_EXAC=0.00051;AF_TGP=0.00200;ALLELEID=230519;CLNDISDB=MedGen:CN043648,Orphanet:ORPHA87884|MedGen:CN169374|MedGen:CN239435|MedGen:CN517202;CLNDN=Nonsyndromic_hearing_loss_and_deafness|not_specified|Nonsyndromic_Hearing_Loss,_Dominant|not_provided;CLNHGVS=NC_000014.8:g.31354707G>A;CLNREVSTAT=reviewed_by_expert_panel;CLNSIG=Benign;CLNVC=single_nucleotide_variant;CLNVCSO=SO:0001483;C…	GT:AD:DP:GQ:PL	0/1:8,8:16:99:312,0,883
15	66727442	13350	T	C	.	.	ALLELEID=28389;CLNDISDB=MedGen:C1275081,Orphanet:ORPHA1340,SNOMED_CT:403770008|MedGen:C3809006,OMIM:615279|MedGen:CN517202;CLNDN=Cardio-facio-cutaneous_syndrome|Cardiofaciocutaneous_syndrome_3|not_provided;CLNHGVS=NC_000015.9:g.66727442T>C;CLNREVSTAT=reviewed_by_expert_panel;CLNSIG=Pathogenic;CLNVC=single_nucleotide_variant;CLNVCSO=SO:0001483;CLNVI=ClinGen_RASopathy_Variant_Curation_Expert_Panel:…	GT:AD:DP:GQ:PL	0/1:8,8:16:99:312,0,884
15	66777315	94082	G	GTC	.	.	ALLELEID=99984;CLNDISDB=MeSH:D009634,MedGen:C0028326,Orphanet:ORPHA648,SNOMED_CT:205824006|MedGen:C1275081,Orphanet:ORPHA1340,SNOMED_CT:403770008|MedGen:CN166718,Orphanet:ORPHA536391|MedGen:CN169374|MedGen:CN517202;CLNDN=Noonan_syndrome|Cardio-facio-cutaneous_syndrome|Rasopathy|not_specified|not_provided;CLNHGVS=NC_000015.9:g.66777316_66777317TC[4];CLNREVSTAT=reviewed_by_expert_panel;CLNSIG=Benig…	GT:AD:DP:GQ:PL	0/1:8,8:16:99:312,0,885
15	66782108	44586	CTATT	C	.	.	ALLELEID=53753;CLNDISDB=MeSH:D009634,MedGen:C0028326,Orphanet:ORPHA648,SNOMED_CT:205824006|MedGen:C1275081,Orphanet:ORPHA1340,SNOMED_CT:403770008|MedGen:CN166718,Orphanet:ORPHA536391|MedGen:CN169374;CLNDN=Noonan_syndrome|Cardio-facio-cutaneous_syndrome|Rasopathy|not_specified;CLNHGVS=NC_000015.9:g.66782109_66782112TATT[1];CLNREVSTAT=reviewed_by_expert_panel;CLNSIG=Benign;CLNVC=Microsatellite;CLNV…	GT:AD:DP:GQ:PL	0/1:8,8:16:99:312,0,886
15	66782869	448949	T	C	.	.	AF_EXAC=0.00007;AF_TGP=0.00020;ALLELEID=442538;CLNDISDB=MedGen:CN166718,Orphanet:ORPHA536391;CLNDN=Rasopathy;CLNHGVS=NC_000015.9:g.66782869T>C;CLNREVSTAT=reviewed_by_expert_panel;CLNSIG=Likely_benign;CLNVC=single_nucleotide_variant;CLNVCSO=SO:0001483;CLNVI=ClinGen_RASopathy_Variant_Curation_Expert_Panel:9581cc43-8005-4a02-8e31-2c7cb18c67df;GENEINFO=MAP2K1:5604|SNAPC5:10302;MC=SO:0001619|non-codin…	GT:AD:DP:GQ:PL	0/1:8,8:16:99:312,0,887
16	68771321	239906	G	A	.	.	ALLELEID=242448;CLNDISDB=MedGen:C0027672,SNOMED_CT:699346009|MedGen:C1708349,OMIM:137215,Orphanet:ORPHA26106|MedGen:CN517202;CLNDN=Hereditary_cancer-predisposing_syndrome|Hereditary_diffuse_gastric_cancer|not_provided;CLNHGVS=NC_000016.9:g.68771321G>A;CLNREVSTAT=reviewed_by_expert_panel;CLNSIG=Likely_pathogenic;CLNVC=single_nucleotide_variant;CLNVCSO=SO:0001483;CLNVI=ClinGen_CDH1_Variant_Curation…	GT:AD:DP:GQ:PL	0/1:8,8:16:99:312,0,888
16	68835596	156496	C	T	.	.	ALLELEID=166261;CLNDISDB=MedGen:C0027672,SNOMED_CT:699346009|MedGen:C1708349,OMIM:137215,Orphanet:ORPHA26106;CLNDN=Hereditary_cancer-predisposing_syndrome|Hereditary_diffuse_gastric_cancer;CLNHGVS=NC_000016.9:g.68835596C>T;CLNREVSTAT=reviewed_by_expert_panel;CLNSIG=Pathogenic;CLNVC=single_nucleotide_variant;CLNVCSO=SO:0001483;CLNVI=ClinGen_CDH1_Variant_Curation_Expert_Panel,:be4384f2-4317-4809-95…	GT:AD:DP:GQ:PL	0/1:8,8:16:99:312,0,889
16	68835597	127919	G	A	.	.	AF_EXAC=0.00006;ALLELEID=133376;CLNDISDB=MedGen:C0027672,SNOMED_CT:699346009|MedGen:C1708349,OMIM:137215,Orphanet:ORPHA26106|MedGen:CN169374|MedGen:CN517202;CLNDN=Hereditary_cancer-predisposing_syndrome|Hereditary_diffuse_gastric_cancer|not_specified|not_provided;CLNHGVS=NC_000016.9:g.68835597G>A;CLNREVSTAT=reviewed_by_expert_panel;CLNSIG=Benign;CLNVC=single_nucleotide_variant;CLNVCSO=SO:0001483;…	GT:AD:DP:GQ:PL	0/1:8,8:16:99:312,0,890
16	68835692	463775	C	T	.	.	AF_EXAC=0.00001;ALLELEID=465844;CLNDISDB=MedGen:C1708349,OMIM:137215,Orphanet:ORPHA26106;CLNDN=Hereditary_diffuse_gastric_cancer;CLNHGVS=NC_000016.9:g.68835692C>T;CLNREVSTAT=reviewed_by_expert_panel;CLNSIG=Pathogenic;CLNVC=single_nucleotide_variant;CLNVCSO=SO:0001483;CLNVI=ClinGen_CDH1_Variant_Curation_Expert_Panel,:b376ba62-95aa-49c6-8b93-54ef1ce4448e;GENEINFO=CDH1:999;MC=SO:0001587|nonsense,SO:…	GT:AD:DP:GQ:PL	0/1:8,8:16:99:312,0,891
16	68835695	220611	A	G	.	.	AF_EXAC=0.00016;ALLELEID=222499;CLNDISDB=MedGen:C0027672,SNOMED_CT:699346009|MedGen:C1708349,OMIM:137215,Orphanet:ORPHA26106|MedGen:CN169374|MedGen:CN517202;CLNDN=Hereditary_cancer-predisposing_syndrome|Hereditary_diffuse_gastric_cancer|not_specified|not_provided;CLNHGVS=NC_000016.9:g.68835695A>G;CLNREVSTAT=reviewed_by_expert_panel;CLNSIG=Benign;CLNVC=single_nucleotide_variant;CLNVCSO=SO:0001483;…	GT:AD:DP:GQ:PL	0/1:8,8:16:99:312,0,892
16	68835787	486824	GC	G	.	.	ALLELEID=477827;CLNDISDB=MedGen:C0027672,SNOMED_CT:699346009|MedGen:C1708349,OMIM:137215,Orphanet:ORPHA26106;CLNDN=Hereditary_cancer-predisposing_syndrome|Hereditary_diffuse_gastric_cancer;CLNHGVS=NC_000016.9:g.68835791del;CLNREVSTAT=reviewed_by_expert_panel;CLNSIG=Pathogenic;CLNVC=Deletion;CLNVCSO=SO:0000159;CLNVI=ClinGen_CDH1_Variant_Curation_Expert_Panel,:df80cd71-95e2-4ee3-b0bb-62143042f6c7;G…	GT:AD:DP:GQ:PL	0/1:8,8:16:99:312,0,893
16	68842599	496233	A	G	.	.	ALLELEID=487892;CLNDISDB=MedGen:C1708349,OMIM:137215,Orphanet:ORPHA26106|MedGen:CN517202;CLNDN=Hereditary_diffuse_gastric_cancer|not_provided;CLNHGVS=NC_000016.9:g.68842599A>G;CLNREVSTAT=reviewed_by_expert_panel;CLNSIG=Uncertain_significance;CLNVC=single_nucleotide_variant;CLNVCSO=SO:0001483;CLNVI=ClinGen_CDH1_Variant_Curation_Expert_Panel,:c47d2e21-ae8f-4349-b873-bb19817b9e24;GENEINFO=CDH1:999;M…	GT:AD:DP:GQ:PL	0/1:8,8:16:99:312,0,894
16	68842668	133853	G	A	.	.	AF_EXAC=0.00059;AF_TGP=0.00200;ALLELEID=137592;CLNDISDB=MedGen:C0027672,SNOMED_CT:699346009|MedGen:C1708349,OMIM:137215,Orphanet:ORPHA26106|MedGen:CN169374|MedGen:CN517202;CLNDN=Hereditary_cancer-predisposing_syndrome|Hereditary_diffuse_gastric_cancer|not_specified|not_provided;CLNHGVS=NC_000016.9:g.68842668G>A;CLNREVSTAT=reviewed_by_expert_panel;CLNSIG=Benign;CLNVC=single_nucleotide_variant;CLNV…	GT:AD:DP:GQ:PL	0/1:8,8:16:99:312,0,895
16	68842699	479488	G	T	.	.	ALLELEID=477773;CLNDISDB=MedGen:C0027672,SNOMED_CT:699346009|MedGen:C1708349,OMIM:137215,Orphanet:ORPHA26106;CLNDN=Hereditary_cancer-predisposing_syndrome|Hereditary_diffuse_gastric_cancer;CLNHGVS=NC_000016.9:g.68842699G>T;CLNREVSTAT=reviewed_by_expert_panel;CLNSIG=Uncertain_significance;CLNVC=single_nucleotide_variant;CLNVCSO=SO:0001483;CLNVI=ClinGen_CDH1_Variant_Curation_Expert_Panel,:7900d2e0-…	GT:AD:DP:GQ:PL	0/1:8,8:16:99:312,0,896
16	68842734	127932	C	T	.	.	AF_ESP=0.00015;AF_EXAC=0.00017;ALLELEID=133389;CLNDISDB=MedGen:C0027672,SNOMED_CT:699346009|MedGen:C1708349,OMIM:137215,Orphanet:ORPHA26106|MedGen:CN169374|MedGen:CN235161;CLNDN=Hereditary_cancer-predisposing_syndrome|Hereditary_diffuse_gastric_cancer|not_specified|Anophthalmia_-_microphthalmia;CLNHGVS=NC_000016.9:g.68842734C>T;CLNREVSTAT=reviewed_by_expert_panel;CLNSIG=Uncertain_significance;CLN…	GT:AD:DP:GQ:PL	0/1:8,8:16:99:312,0,897
16	68844245	239914	G	T	.	.	ALLELEID=242465;CLNDISDB=MedGen:C1708349,OMIM:137215,Orphanet:ORPHA26106;CLNDN=Hereditary_diffuse_gastric_cancer;CLNHGVS=NC_000016.9:g.68844245G>T;CLNREVSTAT=reviewed_by_expert_panel;CLNSIG=Pathogenic;CLNVC=single_nucleotide_variant;CLNVCSO=SO:0001483;CLNVI=ClinGen_CDH1_Variant_Curation_Expert_Panel,:ca8eb295-29b0-45b5-8879-6065cde6d70d;GENEINFO=CDH1:999;MC=SO:0001575|splice_donor_variant;ORIGIN=…	GT:AD:DP:GQ:PL	0/1:8,8:16:99:312,0,898
16	68845757	136055	C	T	.	.	ALLELEID=139767;CLNDISDB=MedGen:C0027672,SNOMED_CT:699346009|MedGen:C1708349,OMIM:137215,Orphanet:ORPHA26106|MedGen:CN517202;CLNDN=Hereditary_cancer-predisposing_syndrome|Hereditary_diffuse_gastric_cancer|not_provided;CLNHGVS=NC_000016.9:g.68845757C>T;CLNREVSTAT=reviewed_by_expert_panel;CLNSIG=Pathogenic;CLNVC=single_nucleotide_variant;CLNVCSO=SO:0001483;CLNVI=ClinGen_CDH1_Variant_Curation_Expert…	GT:AD:DP:GQ:PL	0/1:8,8:16:99:312,0,899
16	68845762	231647	G	A	.	.	ALLELEID=235390;CLNDISDB=MedGen:C0027672,SNOMED_CT:699346009|MedGen:C1708349,OMIM:137215,Orphanet:ORPHA26106;CLNDN=Hereditary_cancer-predisposing_syndrome|Hereditary_diffuse_gastric_cancer;CLNHGVS=NC_000016.9:g.68845762G>A;CLNREVSTAT=reviewed_by_expert_panel;CLNSIG=Likely_pathogenic;CLNVC=single_nucleotide_variant;CLNVCSO=SO:0001483;CLNVI=ClinGen_CDH1_Variant_Curation_Expert_Panel,:03f19343-ea6f-…	GT:AD:DP:GQ:PL	0/1:8,8:16:99:312,0,900
16	68845762	18453	G	T	.	.	ALLELEID=33492;CLNDISDB=MedGen:C0027672,SNOMED_CT:699346009|MedGen:C1708349,OMIM:137215,Orphanet:ORPHA26106;CLNDN=Hereditary_cancer-predisposing_syndrome|Hereditary_diffuse_gastric_cancer;CLNHGVS=NC_000016.9:g.68845762G>T;CLNREVSTAT=reviewed_by_expert_panel;CLNSIG=Likely_pathogenic;CLNVC=single_nucleotide_variant;CLNVCSO=SO:0001483;CLNVI=ClinGen_CDH1_Variant_Curation_Expert_Panel,:f17d1590-599b-4…	GT:AD:DP:GQ:PL	0/1:8,8:16:99:312,0,901
16	68846047	12245	A	G	.	.	AF_TGP=0.00020;ALLELEID=27284;CLNDISDB=MedGen:C0027672,SNOMED_CT:699346009|MedGen:C0278701|MedGen:C1708349,OMIM:137215,Orphanet:ORPHA26106|MedGen:CN169374;CLNDN=Hereditary_cancer-predisposing_syndrome|Adenocarcinoma_of_stomach|Hereditary_diffuse_gastric_cancer|not_specified;CLNHGVS=NC_000016.9:g.68846047A>G;CLNREVSTAT=reviewed_by_expert_panel;CLNSIG=Benign;CLNVC=single_nucleotide_variant;CLNVCSO=…	GT:AD:DP:GQ:PL	0/1:8,8:16:99:312,0,902
16	68846113	483264	GT	G	.	.	ALLELEID=477802;CLNDISDB=MedGen:C0027672,SNOMED_CT:699346009|MedGen:C1708349,OMIM:137215,Orphanet:ORPHA26106;CLNDN=Hereditary_cancer-predisposing_syndrome|Hereditary_diffuse_gastric_cancer;CLNHGVS=NC_000016.9:g.68846114del;CLNREVSTAT=reviewed_by_expert_panel;CLNSIG=Pathogenic;CLNVC=Deletion;CLNVCSO=SO:0000159;CLNVI=ClinGen_CDH1_Variant_Curation_Expert_Panel,:c5d03db0-c5d6-426b-9059-585ca0cccb44;G…	GT:AD:DP:GQ:PL	0/1:8,8:16:99:312,0,903
16	68846147	142285	C	T	.	.	ALLELEID=151999;CLNDISDB=MedGen:C0027672,SNOMED_CT:699346009|MedGen:C1708349,OMIM:137215,Orphanet:ORPHA26106|MedGen:CN169374|MedGen:CN517202;CLNDN=Hereditary_cancer-predisposing_syndrome|Hereditary_diffuse_gastric_cancer|not_specified|not_provided;CLNHGVS=NC_000016.9:g.68846147C>T;CLNREVSTAT=reviewed_by_expert_panel;CLNSIG=Uncertain_significance;CLNVC=single_nucleotide_variant;CLNVCSO=SO:0001483;…	GT:AD:DP:GQ:PL	0/1:8,8:16:99:312,0,904
16	68846166	156499	G	A	.	.	ALLELEID=166264;CLNDISDB=MedGen:C0027672,SNOMED_CT:699346009|MedGen:C1708349,OMIM:137215,Orphanet:ORPHA26106|MedGen:CN517202;CLNDN=Hereditary_cancer-predisposing_syndrome|Hereditary_diffuse_gastric_cancer|not_provided;CLNHGVS=NC_000016.9:g.68846166G>A;CLNREVSTAT=reviewed_by_expert_panel;CLNSIG=Pathogenic;CLNVC=single_nucleotide_variant;CLNVCSO=SO:0001483;CLNVI=ClinGen_CDH1_Variant_Curation_Expert…	GT:AD:DP:GQ:PL	0/1:8,8:16:99:312,0,905
16	68847213	184346	C	T	.	.	AF_ESP=0.00054;AF_EXAC=0.00015;AF_TGP=0.00120;ALLELEID=184375;CLNDISDB=MedGen:C0027672,SNOMED_CT:699346009|MedGen:C1708349,OMIM:137215,Orphanet:ORPHA26106|MedGen:CN169374|MedGen:CN517202;CLNDN=Hereditary_cancer-predisposing_syndrome|Hereditary_diffuse_gastric_cancer|not_specified|not_provided;CLNHGVS=NC_000016.9:g.68847213C>T;CLNREVSTAT=reviewed_by_expert_panel;CLNSIG=Likely_benign;CLNVC=single_n…	GT:AD:DP:GQ:PL	0/1:8,8:16:99:312,0,906
16	68847240	127906	G	A	.	.	AF_ESP=0.00008;AF_EXAC=0.00002;ALLELEID=133363;CLNDISDB=MedGen:C0027672,SNOMED_CT:699346009|MedGen:C1708349,OMIM:137215,Orphanet:ORPHA26106|MedGen:CN169374|MedGen:CN517202;CLNDN=Hereditary_cancer-predisposing_syndrome|Hereditary_diffuse_gastric_cancer|not_specified|not_provided;CLNHGVS=NC_000016.9:g.68847240G>A;CLNREVSTAT=reviewed_by_expert_panel;CLNSIG=Benign;CLNVC=single_nucleotide_variant;CLNV…	GT:AD:DP:GQ:PL	0/1:8,8:16:99:312,0,907
16	68847303	133855	T	C	.	.	AF_EXAC=0.00003;ALLELEID=137594;CLNDISDB=Human_Phenotype_Ontology:HP:0030062,MeSH:D003397,MedGen:C0010276,Orphanet:ORPHA54595|MedGen:C0027672,SNOMED_CT:699346009|MedGen:C1708349,OMIM:137215,Orphanet:ORPHA26106|MedGen:CN169374|MedGen:CN517202;CLNDN=Craniopharyngioma|Hereditary_cancer-predisposing_syndrome|Hereditary_diffuse_gastric_cancer|not_specified|not_provided;CLNHGVS=NC_000016.9:g.68847303T>…	GT:AD:DP:GQ:PL	0/1:8,8:16:99:312,0,908
16	68847375	127910	G	A	.	.	AF_EXAC=0.00002;ALLELEID=133367;CLNDISDB=MedGen:C0027672,SNOMED_CT:699346009|MedGen:C1708349,OMIM:137215,Orphanet:ORPHA26106|MedGen:CN169374|MedGen:CN517202;CLNDN=Hereditary_cancer-predisposing_syndrome|Hereditary_diffuse_gastric_cancer|not_specified|not_provided;CLNHGVS=NC_000016.9:g.68847375G>A;CLNREVSTAT=reviewed_by_expert_panel;CLNSIG=Uncertain_significance;CLNVC=single_nucleotide_variant;CLN…	GT:AD:DP:GQ:PL	0/1:8,8:16:99:312,0,909
16	68847376	141810	A	G	.	.	AF_EXAC=0.00007;ALLELEID=151524;CLNDISDB=MedGen:C0027672,SNOMED_CT:699346009|MedGen:C1708349,OMIM:137215,Orphanet:ORPHA26106|MedGen:CN169374|MedGen:CN517202;CLNDN=Hereditary_cancer-predisposing_syndrome|Hereditary_diffuse_gastric_cancer|not_specified|not_provided;CLNHGVS=NC_000016.9:g.68847376A>G;CLNREVSTAT=reviewed_by_expert_panel;CLNSIG=Benign;CLNVC=single_nucleotide_variant;CLNVCSO=SO:0001483;…	GT:AD:DP:GQ:PL	0/1:8,8:16:99:312,0,910
16	68849506	127913	C	T	.	.	AF_EXAC=0.00003;ALLELEID=133370;CLNDISDB=MedGen:C0027672,SNOMED_CT:699346009|MedGen:C1708349,OMIM:137215,Orphanet:ORPHA26106|MedGen:CN169374|MedGen:CN517202;CLNDN=Hereditary_cancer-predisposing_syndrome|Hereditary_diffuse_gastric_cancer|not_specified|not_provided;CLNHGVS=NC_000016.9:g.68849506C>T;CLNREVSTAT=reviewed_by_expert_panel;CLNSIG=Benign;CLNVC=single_nucleotide_variant;CLNVCSO=SO:0001483;…	GT:AD:DP:GQ:PL	0/1:8,8:16:99:312,0,911
16	68853296	234554	C	G	.	.	ALLELEID=231976;CLNDISDB=MedGen:C0027672,SNOMED_CT:699346009|MedGen:C1708349,OMIM:137215,Orphanet:ORPHA26106|MedGen:CN169374;CLNDN=Hereditary_cancer-predisposing_syndrome|Hereditary_diffuse_gastric_cancer|not_specified;CLNHGVS=NC_000016.9:g.68853296C>G;CLNREVSTAT=reviewed_by_expert_panel;CLNSIG=Pathogenic;CLNVC=single_nucleotide_variant;CLNVCSO=SO:0001483;CLNVI=ClinGen_CDH1_Variant_Curation_Exper…	GT:AD:DP:GQ:PL	0/1:8,8:16:99:312,0,912
16	68855984	12241	C	T	.	.	ALLELEID=27280;CLNDISDB=MedGen:C0027672,SNOMED_CT:699346009|MedGen:C1708349,OMIM:137215,Orphanet:ORPHA26106|MedGen:CN517202;CLNDN=Hereditary_cancer-predisposing_syndrome|Hereditary_diffuse_gastric_cancer|not_provided;CLNHGVS=NC_000016.9:g.68855984C>T;CLNREVSTAT=reviewed_by_expert_panel;CLNSIG=Pathogenic;CLNVC=single_nucleotide_variant;CLNVCSO=SO:0001483;CLNVI=ClinGen_CDH1_Variant_Curation_Expert_…	GT:AD:DP:GQ:PL	0/1:8,8:16:99:312,0,913
16	68856041	12232	G	A	.	.	AF_EXAC=0.00423;AF_TGP=0.01438;ALLELEID=27271;CLNDISDB=Human_Phenotype_Ontology:HP:0012114,MedGen:C0476089,OMIM:608089,SNOMED_CT:254878006|MedGen:C0027672,SNOMED_CT:699346009|MedGen:C1708349,OMIM:137215,Orphanet:ORPHA26106|MedGen:CN169374|MedGen:CN517202;CLNDN=Endometrial_carcinoma|Hereditary_cancer-predisposing_syndrome|Hereditary_diffuse_gastric_cancer|not_specified|not_provided;CLNHGVS=NC_0000…	GT:AD:DP:GQ:PL	0/1:8,8:16:99:312,0,914
16	68856080	133846	C	G	.	.	AF_EXAC=0.00038;AF_TGP=0.00120;ALLELEID=137585;CLNDISDB=MedGen:C0027672,SNOMED_CT:699346009|MedGen:C1708349,OMIM:137215,Orphanet:ORPHA26106|MedGen:CN169374;CLNDN=Hereditary_cancer-predisposing_syndrome|Hereditary_diffuse_gastric_cancer|not_specified;CLNHGVS=NC_000016.9:g.68856080C>G;CLNREVSTAT=reviewed_by_expert_panel;CLNSIG=Benign;CLNVC=single_nucleotide_variant;CLNVCSO=SO:0001483;CLNVI=ClinGen_…	GT:AD:DP:GQ:PL	0/1:8,8:16:99:312,0,915
16	68862107	406663	G	A	.	.	ALLELEID=402094;CLNDISDB=MedGen:C0027672,SNOMED_CT:699346009|MedGen:C1708349,OMIM:137215,Orphanet:ORPHA26106;CLNDN=Hereditary_cancer-predisposing_syndrome|Hereditary_diffuse_gastric_cancer;CLNHGVS=NC_000016.9:g.68862107G>A;CLNREVSTAT=reviewed_by_expert_panel;CLNSIG=Likely_pathogenic;CLNVC=single_nucleotide_variant;CLNVCSO=SO:0001483;CLNVI=ClinGen_CDH1_Variant_Curation_Expert_Panel,:0b968ecb-5432-…	GT:AD:DP:GQ:PL	0/1:8,8:16:99:312,0,916
16	68862157	418841	C	T	.	.	AF_EXAC=0.00001;ALLELEID=409709;CLNDISDB=MedGen:C0027672,SNOMED_CT:699346009|MedGen:C1708349,OMIM:137215,Orphanet:ORPHA26106|MedGen:CN517202;CLNDN=Hereditary_cancer-predisposing_syndrome|Hereditary_diffuse_gastric_cancer|not_provided;CLNHGVS=NC_000016.9:g.68862157C>T;CLNREVSTAT=reviewed_by_expert_panel;CLNSIG=Uncertain_significance;CLNVC=single_nucleotide_variant;CLNVCSO=SO:0001483;CLNVI=ClinGen_…	GT:AD:DP:GQ:PL	0/1:8,8:16:99:312,0,917
16	68863655	156497	TC	T	.	.	ALLELEID=166262;CLNDISDB=MedGen:C0027672,SNOMED_CT:699346009|MedGen:C1708349,OMIM:137215,Orphanet:ORPHA26106|MedGen:CN517202;CLNDN=Hereditary_cancer-predisposing_syndrome|Hereditary_diffuse_gastric_cancer|not_provided;CLNHGVS=NC_000016.9:g.68863659del;CLNREVSTAT=reviewed_by_expert_panel;CLNSIG=Pathogenic;CLNVC=Deletion;CLNVCSO=SO:0000159;CLNVI=ClinGen_CDH1_Variant_Curation_Expert_Panel,:a4959b72-…	GT:AD:DP:GQ:PL	0/1:8,8:16:99:312,0,918
16	68863657	140871	C	G	.	.	ALLELEID=150585;CLNDISDB=MedGen:C0027672,SNOMED_CT:699346009|MedGen:C1708349,OMIM:137215,Orphanet:ORPHA26106;CLNDN=Hereditary_cancer-predisposing_syndrome|Hereditary_diffuse_gastric_cancer;CLNHGVS=NC_000016.9:g.68863657C>G;CLNREVSTAT=reviewed_by_expert_panel;CLNSIG=Uncertain_significance;CLNVC=single_nucleotide_variant;CLNVCSO=SO:0001483;CLNVI=ClinGen_CDH1_Variant_Curation_Expert_Panel,:adcfd805-…	GT:AD:DP:GQ:PL	0/1:8,8:16:99:312,0,919
16	68863674	127925	G	A	.	.	AF_ESP=0.00031;AF_EXAC=0.00022;ALLELEID=133382;CLNDISDB=MedGen:C0027672,SNOMED_CT:699346009|MedGen:C1708349,OMIM:137215,Orphanet:ORPHA26106|MedGen:CN169374;CLNDN=Hereditary_cancer-predisposing_syndrome|Hereditary_diffuse_gastric_cancer|not_specified;CLNHGVS=NC_000016.9:g.68863674G>A;CLNREVSTAT=reviewed_by_expert_panel;CLNSIG=Benign;CLNVC=single_nucleotide_variant;CLNVCSO=SO:0001483;CLNVI=ClinGen_…	GT:AD:DP:GQ:PL	0/1:8,8:16:99:312,0,920
16	68863687	187464	AT	A	.	.	ALLELEID=184466;CLNDISDB=MedGen:C0027672,SNOMED_CT:699346009|MedGen:C1708349,OMIM:137215,Orphanet:ORPHA26106|MedGen:CN517202;CLNDN=Hereditary_cancer-predisposing_syndrome|Hereditary_diffuse_gastric_cancer|not_provided;CLNHGVS=NC_000016.9:g.68863691del;CLNREVSTAT=reviewed_by_expert_panel;CLNSIG=Pathogenic;CLNVC=Deletion;CLNVCSO=SO:0000159;CLNVI=ClinGen_CDH1_Variant_Curation_Expert_Panel,:9eee2198-…	GT:AD:DP:GQ:PL	0/1:8,8:16:99:312,0,921
16	68867259	479504	G	T	.	.	ALLELEID=477938;CLNDISDB=MedGen:C0027672,SNOMED_CT:699346009|MedGen:C1708349,OMIM:137215,Orphanet:ORPHA26106;CLNDN=Hereditary_cancer-predisposing_syndrome|Hereditary_diffuse_gastric_cancer;CLNHGVS=NC_000016.9:g.68867259G>T;CLNREVSTAT=reviewed_by_expert_panel;CLNSIG=Pathogenic;CLNVC=single_nucleotide_variant;CLNVCSO=SO:0001483;CLNVI=ClinGen_CDH1_Variant_Curation_Expert_Panel,:1a5e5e0d-db23-4e6c-a7…	GT:AD:DP:GQ:PL	0/1:8,8:16:99:312,0,922
16	68867265	12233	A	G	.	.	AF_EXAC=0.00003;ALLELEID=27272;CLNDISDB=Gene:6765,Human_Phenotype_Ontology:HP:0100615,MedGen:C0919267,OMIM:167000,SNOMED_CT:123843001|MedGen:C0027672,SNOMED_CT:699346009|MedGen:C1708349,OMIM:137215,Orphanet:ORPHA26106|MedGen:CN169374;CLNDN=Neoplasm_of_ovary|Hereditary_cancer-predisposing_syndrome|Hereditary_diffuse_gastric_cancer|not_specified;CLNHGVS=NC_000016.9:g.68867265A>G;CLNREVSTAT=reviewed…	GT:AD:DP:GQ:PL	0/1:8,8:16:99:312,0,923
19	4094469	261928	C	T	.	.	AF_ESP=0.00046;AF_EXAC=0.00055;AF_TGP=0.00060;ALLELEID=257127;CLNDISDB=MedGen:CN166718,Orphanet:ORPHA536391|MedGen:CN169374;CLNDN=Rasopathy|not_specified;CLNHGVS=NC_000019.9:g.4094469C>T;CLNREVSTAT=reviewed_by_expert_panel;CLNSIG=Benign;CLNVC=single_nucleotide_variant;CLNVCSO=SO:0001483;CLNVI=ClinGen_RASopathy_Variant_Curation_Expert_Panel:6ce143a5-0894-4639-94d0-072a2ffe2774;GENEINFO=MAP2K2:5605…	GT:AD:DP:GQ:PL	0/1:8,8:16:99:312,0,924
19	4099195	40834	G	A	.	.	AF_EXAC=0.00004;ALLELEID=49304;CLNDISDB=MedGen:CN169374|MedGen:CN517202;CLNDN=not_specified|not_provided;CLNHGVS=NC_000019.9:g.4099195G>A;CLNREVSTAT=criteria_provided,_conflicting_interpretations;CLNSIG=Conflicting_interpretations_of_pathogenicity;CLNSIGCONF=Likely_benign(2)%3BUncertain_significance(1);CLNVC=single_nucleotide_variant;CLNVCSO=SO:0001483;GENEINFO=MAP2K2:5605;MC=SO:0001627|intron_va…	GT:AD:DP:GQ:PL	0/1:8,8:16:99:312,0,925
19	4099271	448950	C	A	.	.	AF_TGP=0.00020;ALLELEID=442539;CLNDISDB=MedGen:CN166718,Orphanet:ORPHA536391;CLNDN=Rasopathy;CLNHGVS=NC_000019.9:g.4099271C>A;CLNREVSTAT=reviewed_by_expert_panel;CLNSIG=Likely_benign;CLNVC=single_nucleotide_variant;CLNVCSO=SO:0001483;CLNVI=ClinGen_RASopathy_Variant_Curation_Expert_Panel:76be5ede-4c76-4fed-a94a-188c6bcea2f1;GENEINFO=MAP2K2:5605;MC=SO:0001583|missense_variant;ORIGIN=1;RS=185999703	GT:AD:DP:GQ:PL	0/1:8,8:16:99:312,0,926
19	4099293	138161	C	T	.	.	AF_EXAC=0.00018;ALLELEID=141864;CLNDISDB=MedGen:CN166718,Orphanet:ORPHA536391|MedGen:CN169374|MedGen:CN517202;CLNDN=Rasopathy|not_specified|not_provided;CLNHGVS=NC_000019.9:g.4099293C>T;CLNREVSTAT=reviewed_by_expert_panel;CLNSIG=Benign;CLNVC=single_nucleotide_variant;CLNVCSO=SO:0001483;CLNVI=ClinGen_RASopathy_Variant_Curation_Expert_Panel:13f158e3-3e4e-42f5-8828-d2509a51af7d;GENEINFO=MAP2K2:5605;…	GT:AD:DP:GQ:PL	0/1:8,8:16:99:312,0,927
19	4099300	40824	T	C	.	.	AF_EXAC=0.00008;AF_TGP=0.00020;ALLELEID=49294;CLNDISDB=MedGen:CN166718,Orphanet:ORPHA536391|MedGen:CN169374|MedGen:CN517202;CLNDN=Rasopathy|not_specified|not_provided;CLNHGVS=NC_000019.9:g.4099300T>C;CLNREVSTAT=reviewed_by_expert_panel;CLNSIG=Likely_benign;CLNVC=single_nucleotide_variant;CLNVCSO=SO:0001483;CLNVI=ClinGen_RASopathy_Variant_Curation_Expert_Panel:905a415a-6df7-4dab-b492-c7ae4a886f9f;…	GT:AD:DP:GQ:PL	0/1:8,8:16:99:312,0,928
19	4099305	378108	G	A	.	.	ALLELEID=377687;CLNDISDB=MedGen:CN166718,Orphanet:ORPHA536391|MedGen:CN517202;CLNDN=Rasopathy|not_provided;CLNHGVS=NC_000019.9:g.4099305G>A;CLNREVSTAT=reviewed_by_expert_panel;CLNSIG=Likely_benign;CLNVC=single_nucleotide_variant;CLNVCSO=SO:0001483;CLNVI=ClinGen_RASopathy_Variant_Curation_Expert_Panel:241fca61-876f-4b2a-bc64-30fd49bd7ee2;GENEINFO=MAP2K2:5605;MC=SO:0001819|synonymous_variant;ORIGIN…	GT:AD:DP:GQ:PL	0/1:8,8:16:99:312,0,929
19	4101030	40818	C	A	.	.	ALLELEID=49288;CLNDISDB=MedGen:C0175704,Orphanet:ORPHA500|MedGen:CN166718,Orphanet:ORPHA536391|MedGen:CN260604,Orphanet:ORPHA98733|MedGen:CN517202;CLNDN=Noonan_syndrome_with_multiple_lentigines|Rasopathy|Noonan_syndrome_and_Noonan-related_syndrome|not_provided;CLNHGVS=NC_000019.9:g.4101030C>A;CLNREVSTAT=reviewed_by_expert_panel;CLNSIG=Uncertain_significance;CLNVC=single_nucleotide_variant;CLNVCSO…	GT:AD:DP:GQ:PL	0/1:8,8:16:99:312,0,930
19	4101030	543999	C	T	.	.	AF_EXAC=0.00000;ALLELEID=533045;CLNDISDB=MedGen:CN166718,Orphanet:ORPHA536391|MedGen:CN260604,Orphanet:ORPHA98733;CLNDN=Rasopathy|Noonan_syndrome_and_Noonan-related_syndrome;CLNHGVS=NC_000019.9:g.4101030C>T;CLNREVSTAT=reviewed_by_expert_panel;CLNSIG=Uncertain_significance;CLNVC=single_nucleotide_variant;CLNVCSO=SO:0001483;CLNVI=ClinGen_RASopathy_Variant_Curation_Expert_Panel:9f74ed62-a0c3-40e1-b0…	GT:AD:DP:GQ:PL	0/1:8,8:16:99:312,0,931
19	4101032	138159	C	T	.	.	AF_EXAC=0.00028;AF_TGP=0.00020;ALLELEID=141862;CLNDISDB=MedGen:CN166718,Orphanet:ORPHA536391|MedGen:CN169374|MedGen:CN517202;CLNDN=Rasopathy|not_specified|not_provided;CLNHGVS=NC_000019.9:g.4101032C>T;CLNREVSTAT=reviewed_by_expert_panel;CLNSIG=Benign;CLNVC=single_nucleotide_variant;CLNVCSO=SO:0001483;CLNVI=ClinGen_RASopathy_Variant_Curation_Expert_Panel:76788912-f5e9-4ff4-8343-c7b0c152c0b2;GENEIN…	GT:AD:DP:GQ:PL	0/1:8,8:16:99:312,0,932
19	4101261	138158	C	T	.	.	AF_ESP=0.00046;AF_TGP=0.00040;ALLELEID=141861;CLNDISDB=MedGen:CN166718,Orphanet:ORPHA536391|MedGen:CN169374;CLNDN=Rasopathy|not_specified;CLNHGVS=NC_000019.9:g.4101261C>T;CLNREVSTAT=reviewed_by_expert_panel;CLNSIG=Benign;CLNVC=single_nucleotide_variant;CLNVCSO=SO:0001483;CLNVI=ClinGen_RASopathy_Variant_Curation_Expert_Panel:fe93cde5-6835-4a9c-b892-408f4f18d37c;GENEINFO=MAP2K2:5605;MC=SO:0001819|s…	GT:AD:DP:GQ:PL	0/1:8,8:16:99:312,0,933
19	4101272	180905	G	A	.	.	AF_ESP=0.00008;AF_EXAC=0.00030;ALLELEID=179825;CLNDISDB=MedGen:CN166718,Orphanet:ORPHA536391|MedGen:CN517202;CLNDN=Rasopathy|not_provided;CLNHGVS=NC_000019.9:g.4101272G>A;CLNREVSTAT=reviewed_by_expert_panel;CLNSIG=Likely_benign;CLNVC=single_nucleotide_variant;CLNVCSO=SO:0001483;CLNVI=ClinGen_RASopathy_Variant_Curation_Expert_Panel:87032436-5de0-42c5-bbd4-68bd737592cc;GENEINFO=MAP2K2:5605;MC=SO:00…	GT:AD:DP:GQ:PL	0/1:8,8:16:99:312,0,934
19	4110574	8275	G	T	.	.	ALLELEID=23314;CLNDISDB=MedGen:C1275081,Orphanet:ORPHA1340,SNOMED_CT:403770008|MedGen:C3809007,OMIM:615280|MedGen:CN517202;CLNDN=Cardio-facio-cutaneous_syndrome|Cardiofaciocutaneous_syndrome_4|not_provided;CLNHGVS=NC_000019.9:g.4110574G>T;CLNREVSTAT=reviewed_by_expert_panel;CLNSIG=Pathogenic;CLNVC=single_nucleotide_variant;CLNVCSO=SO:0001483;CLNVI=ClinGen_RASopathy_Variant_Curation_Expert_Panel:3…	GT:AD:DP:GQ:PL	0/1:8,8:16:99:312,0,935
19	4117429	40787	G	T	.	.	AF_TGP=0.00080;ALLELEID=49257;CLNDISDB=MedGen:CN166718,Orphanet:ORPHA536391;CLNDN=Rasopathy;CLNHGVS=NC_000019.9:g.4117429G>T;CLNREVSTAT=reviewed_by_expert_panel;CLNSIG=Benign;CLNVC=single_nucleotide_variant;CLNVCSO=SO:0001483;CLNVI=ClinGen_RASopathy_Variant_Curation_Expert_Panel:e1e02e53-1c53-4e7b-bc2f-0007f57eb7ef;GENEINFO=MAP2K2:5605;MC=SO:0001819|synonymous_variant;ORIGIN=1;RS=200918323	GT:AD:DP:GQ:PL	0/1:8,8:16:99:312,0,936
19	4117480	378913	C	T	.	.	AF_EXAC=0.00008;AF_TGP=0.00040;ALLELEID=377711;CLNDISDB=MedGen:CN166718,Orphanet:ORPHA536391|MedGen:CN517202;CLNDN=Rasopathy|not_provided;CLNHGVS=NC_000019.9:g.4117480C>T;CLNREVSTAT=reviewed_by_expert_panel;CLNSIG=Likely_benign;CLNVC=single_nucleotide_variant;CLNVCSO=SO:0001483;CLNVI=ClinGen_RASopathy_Variant_Curation_Expert_Panel:63dda72c-31c5-4e8f-b694-d44b4e9c8d51;GENEINFO=MAP2K2:5605;MC=SO:00…	GT:AD:DP:GQ:PL	0/1:8,8:16:99:312,0,937
19	4117495	448952	G	A	.	.	AF_EXAC=0.00017;AF_TGP=0.00020;ALLELEID=442540;CLNDISDB=MedGen:CN166718,Orphanet:ORPHA536391;CLNDN=Rasopathy;CLNHGVS=NC_000019.9:g.4117495G>A;CLNREVSTAT=reviewed_by_expert_panel;CLNSIG=Benign;CLNVC=single_nucleotide_variant;CLNVCSO=SO:0001483;CLNVI=ClinGen_RASopathy_Variant_Curation_Expert_Panel:191bbcd7-df10-4543-9569-ef96cf4c255f;GENEINFO=MAP2K2:5605;MC=SO:0001819|synonymous_variant;ORIGIN=1;RS…	GT:AD:DP:GQ:PL	0/1:8,8:16:99:312,0,938
19	4117550	8272	A	C	.	.	ALLELEID=23311;CLNDISDB=MedGen:C1275081,Orphanet:ORPHA1340,SNOMED_CT:403770008|MedGen:C3809007,OMIM:615280|MedGen:CN517202;CLNDN=Cardio-facio-cutaneous_syndrome|Cardiofaciocutaneous_syndrome_4|not_provided;CLNHGVS=NC_000019.9:g.4117550A>C;CLNREVSTAT=reviewed_by_expert_panel;CLNSIG=Pathogenic;CLNVC=single_nucleotide_variant;CLNVCSO=SO:0001483;CLNVI=ClinGen_RASopathy_Variant_Curation_Expert_Panel:0…	GT:AD:DP:GQ:PL	0/1:8,8:16:99:312,0,939
19	4117551	8273	A	C	.	.	ALLELEID=23312;CLNDISDB=Human_Phenotype_Ontology:HP:0006725,MedGen:C0281361|MeSH:C535575,MedGen:C1168401,OMIM:275355,Orphanet:ORPHA67037|MeSH:C562393,MedGen:C0151779,SNOMED_CT:93655004|MedGen:C0278701|MedGen:C1275081,Orphanet:ORPHA1340,SNOMED_CT:403770008|MedGen:C3809007,OMIM:615280;CLNDN=Pancreatic_adenocarcinoma|Squamous_cell_carcinoma_of_the_head_and_neck|Malignant_melanoma_of_skin|Adenocarcin…	GT:AD:DP:GQ:PL	0/1:8,8:16:99:312,0,940
19	4117579	448953	G	A	.	.	AF_EXAC=0.00010;AF_TGP=0.00040;ALLELEID=442541;CLNDISDB=MedGen:CN166718,Orphanet:ORPHA536391;CLNDN=Rasopathy;CLNHGVS=NC_000019.9:g.4117579G>A;CLNREVSTAT=reviewed_by_expert_panel;CLNSIG=Benign;CLNVC=single_nucleotide_variant;CLNVCSO=SO:0001483;CLNVI=ClinGen_RASopathy_Variant_Curation_Expert_Panel:39270fbb-deac-4d6c-b2ab-d39741932713;GENEINFO=MAP2K2:5605;MC=SO:0001819|synonymous_variant;ORIGIN=1;RS…	GT:AD:DP:GQ:PL	0/1:8,8:16:99:312,0,941
19	4123828	448954	G	A	.	.	AF_EXAC=0.00016;ALLELEID=442542;CLNDISDB=MedGen:CN166718,Orphanet:ORPHA536391;CLNDN=Rasopathy;CLNHGVS=NC_000019.9:g.4123828G>A;CLNREVSTAT=reviewed_by_expert_panel;CLNSIG=Likely_benign;CLNVC=single_nucleotide_variant;CLNVCSO=SO:0001483;CLNVI=ClinGen_RASopathy_Variant_Curation_Expert_Panel:b38274d0-0a58-4c74-896c-135e9c481ac6;GENEINFO=MAP2K2:5605;MC=SO:0001819|synonymous_variant;ORIGIN=1;RS=7677707…	GT:AD:DP:GQ:PL	0/1:8,8:16:99:312,0,942
21	36164453	339874	C	A	.	.	ALLELEID=350633;CLNDISDB=MedGen:C1832388,OMIM:601399,Orphanet:ORPHA71290;CLNDN=Familial_platelet_disorder_with_associated_myeloid_malignancy;CLNHGVS=NC_000021.8:g.36164453C>A;CLNREVSTAT=reviewed_by_expert_panel;CLNSIG=Uncertain_significance;CLNVC=single_nucleotide_variant;CLNVCSO=SO:0001483;CLNVI=ClinGen_Myeloid_Malignancy_Variant_Curation_Expert_Panel:272c05cd-977f-4310-b29b-61bd0a72da18|Illumin…	GT:AD:DP:GQ:PL	0/1:8,8:16:99:312,0,943
21	36164461	532664	G	GGC	.	.	ALLELEID=533817;CLNDISDB=MedGen:C1832388,OMIM:601399,Orphanet:ORPHA71290|MedGen:CN517202;CLNDN=Familial_platelet_disorder_with_associated_myeloid_malignancy|not_provided;CLNHGVS=NC_000021.8:g.36164463_36164464CG[4];CLNREVSTAT=reviewed_by_expert_panel;CLNSIG=Pathogenic;CLNVC=Microsatellite;CLNVCSO=SO:0000289;CLNVI=ClinGen_Myeloid_Malignancy_Variant_Curation_Expert_Panel:d4e4778b-1537-485e-88bb-36c…	GT:AD:DP:GQ:PL	0/1:8,8:16:99:312,0,944
21	36164486	258184	G	C	.	.	AF_ESP=0.03061;AF_TGP=0.05831;ALLELEID=257453;CLNDISDB=MedGen:C1832388,OMIM:601399,Orphanet:ORPHA71290|MedGen:CN169374;CLNDN=Familial_platelet_disorder_with_associated_myeloid_malignancy|not_specified;CLNHGVS=NC_000021.8:g.36164486G>C;CLNREVSTAT=reviewed_by_expert_panel;CLNSIG=Benign;CLNVC=single_nucleotide_variant;CLNVCSO=SO:0001483;CLNVI=ClinGen_Myeloid_Malignancy_Variant_Curation_Expert_Panel:…	GT:AD:DP:GQ:PL	0/1:8,8:16:99:312,0,945
21	36164520	339875	A	C	.	.	AF_EXAC=0.00020;ALLELEID=336744;CLNDISDB=MedGen:C1832388,OMIM:601399,Orphanet:ORPHA71290;CLNDN=Familial_platelet_disorder_with_associated_myeloid_malignancy;CLNHGVS=NC_000021.8:g.36164520A>C;CLNREVSTAT=reviewed_by_expert_panel;CLNSIG=Benign;CLNVC=single_nucleotide_variant;CLNVCSO=SO:0001483;CLNVI=ClinGen_Myeloid_Malignancy_Variant_Curation_Expert_Panel:1b105287-c135-44f7-b0a1-0719b8f91b20|Illumin…	GT:AD:DP:GQ:PL	0/1:8,8:16:99:312,0,946
21	36164606	239042	G	A	.	.	AF_EXAC=0.00108;AF_TGP=0.00020;ALLELEID=243602;CLNDISDB=MedGen:C1832388,OMIM:601399,Orphanet:ORPHA71290|MedGen:CN517202;CLNDN=Familial_platelet_disorder_with_associated_myeloid_malignancy|not_provided;CLNHGVS=NC_000021.8:g.36164606G>A;CLNREVSTAT=reviewed_by_expert_panel;CLNSIG=Benign;CLNVC=single_nucleotide_variant;CLNVCSO=SO:0001483;CLNVI=ClinGen_Myeloid_Malignancy_Variant_Curation_Expert_Panel:…	GT:AD:DP:GQ:PL	0/1:8,8:16:99:312,0,947
21	36164618	436611	C	T	.	.	ALLELEID=430417;CLNDISDB=MedGen:C1832388,OMIM:601399,Orphanet:ORPHA71290|MedGen:CN169374;CLNDN=Familial_platelet_disorder_with_associated_myeloid_malignancy|not_specified;CLNHGVS=NC_000021.8:g.36164618C>T;CLNREVSTAT=reviewed_by_expert_panel;CLNSIG=Uncertain_significance;CLNVC=single_nucleotide_variant;CLNVCSO=SO:0001483;CLNVI=ClinGen_Myeloid_Malignancy_Variant_Curation_Expert_Panel:45e8489f-6a97-…	GT:AD:DP:GQ:PL	0/1:8,8:16:99:312,0,948
21	36164712	561222	G	T	.	.	ALLELEID=552362;CLNDISDB=MedGen:C1832388,OMIM:601399,Orphanet:ORPHA71290|MedGen:CN517202;CLNDN=Familial_platelet_disorder_with_associated_myeloid_malignancy|not_provided;CLNHGVS=NC_000021.8:g.36164712G>T;CLNREVSTAT=reviewed_by_expert_panel;CLNSIG=Likely_pathogenic;CLNVC=single_nucleotide_variant;CLNVCSO=SO:0001483;CLNVI=ClinGen_Myeloid_Malignancy_Variant_Curation_Expert_Panel:37cf5142-fd3f-4896-9…	GT:AD:DP:GQ:PL	0/1:8,8:16:99:312,0,949
21	36164715	532662	C	G	.	.	ALLELEID=533838;CLNDISDB=MedGen:C1832388,OMIM:601399,Orphanet:ORPHA71290|MedGen:CN517202;CLNDN=Familial_platelet_disorder_with_associated_myeloid_malignancy|not_provided;CLNHGVS=NC_000021.8:g.36164715C>G;CLNREVSTAT=reviewed_by_expert_panel;CLNSIG=Uncertain_significance;CLNVC=single_nucleotide_variant;CLNVCSO=SO:0001483;CLNVI=ClinGen_Myeloid_Malignancy_Variant_Curation_Expert_Panel:796f47f4-6c31-4…	GT:AD:DP:GQ:PL	0/1:8,8:16:99:312,0,950
21	36164771	239040	C	CATGCCG	.	.	ALLELEID=243603;CLNDISDB=MedGen:C1832388,OMIM:601399,Orphanet:ORPHA71290|MedGen:CN517202;CLNDN=Familial_platelet_disorder_with_associated_myeloid_malignancy|not_provided;CLNHGVS=NC_000021.8:g.36164777_36164782GATGCC[3];CLNREVSTAT=reviewed_by_expert_panel;CLNSIG=Uncertain_significance;CLNVC=Microsatellite;CLNVCSO=SO:0000289;CLNVI=ClinGen_Myeloid_Malignancy_Variant_Curation_Expert_Panel:06359166-e7…	GT:AD:DP:GQ:PL	0/1:8,8:16:99:312,0,951
21	36164870	239039	C	A	.	.	AF_EXAC=0.00027;AF_TGP=0.00020;ALLELEID=243604;CLNDISDB=MedGen:C1832388,OMIM:601399,Orphanet:ORPHA71290;CLNDN=Familial_platelet_disorder_with_associated_myeloid_malignancy;CLNHGVS=NC_000021.8:g.36164870C>A;CLNREVSTAT=reviewed_by_expert_panel;CLNSIG=Benign;CLNVC=single_nucleotide_variant;CLNVCSO=SO:0001483;CLNVI=ClinGen_Myeloid_Malignancy_Variant_Curation_Expert_Panel:1ef12dd0-41cd-4ff0-897f-dd0a4…	GT:AD:DP:GQ:PL	0/1:8,8:16:99:312,0,952
21	36171704	14467	G	T	.	.	ALLELEID=29506;CLNDISDB=MedGen:C1832388,OMIM:601399,Orphanet:ORPHA71290;CLNDN=Familial_platelet_disorder_with_associated_myeloid_malignancy;CLNHGVS=NC_000021.8:g.36171704G>T;CLNREVSTAT=reviewed_by_expert_panel;CLNSIG=Pathogenic;CLNVC=single_nucleotide_variant;CLNVCSO=SO:0001483;CLNVI=ClinGen_Myeloid_Malignancy_Variant_Curation_Expert_Panel:fed802a7-8c1d-4396-89f1-65546e996764|OMIM_Allelic_Variant…	GT:AD:DP:GQ:PL	0/1:8,8:16:99:312,0,953
21	36171741	464009	G	A	.	.	AF_EXAC=0.00021;AF_TGP=0.00020;ALLELEID=471187;CLNDISDB=MedGen:C1832388,OMIM:601399,Orphanet:ORPHA71290;CLNDN=Familial_platelet_disorder_with_associated_myeloid_malignancy;CLNHGVS=NC_000021.8:g.36171741G>A;CLNREVSTAT=reviewed_by_expert_panel;CLNSIG=Benign;CLNVC=single_nucleotide_variant;CLNVCSO=SO:0001483;CLNVI=ClinGen_Myeloid_Malignancy_Variant_Curation_Expert_Panel:ed562b68-0918-4a40-899c-7000d…	GT:AD:DP:GQ:PL	0/1:8,8:16:99:312,0,954
21	36206814	415832	C	T	.	.	AF_ESP=0.00023;AF_EXAC=0.00016;AF_TGP=0.00020;ALLELEID=404272;CLNDISDB=MedGen:C1832388,OMIM:601399,Orphanet:ORPHA71290|MedGen:CN517202;CLNDN=Familial_platelet_disorder_with_associated_myeloid_malignancy|not_provided;CLNHGVS=NC_000021.8:g.36206814C>T;CLNREVSTAT=reviewed_by_expert_panel;CLNSIG=Likely_benign;CLNVC=single_nucleotide_variant;CLNVCSO=SO:0001483;CLNVI=ClinGen_Myeloid_Malignancy_Variant_…	GT:AD:DP:GQ:PL	0/1:8,8:16:99:312,0,955
21	36206833	545522	C	A	.	.	ALLELEID=536024;CLNDISDB=MedGen:C1832388,OMIM:601399,Orphanet:ORPHA71290;CLNDN=Familial_platelet_disorder_with_associated_myeloid_malignancy;CLNHGVS=NC_000021.8:g.36206833C>A;CLNREVSTAT=reviewed_by_expert_panel;CLNSIG=Pathogenic;CLNVC=single_nucleotide_variant;CLNVCSO=SO:0001483;CLNVI=ClinGen_Myeloid_Malignancy_Variant_Curation_Expert_Panel:1c4b6804-f641-4dd6-931b-84e1443249f2;GENEINFO=RUNX1:861;…	GT:AD:DP:GQ:PL	0/1:8,8:16:99:312,0,956
21	36206858	239052	G	A	.	.	AF_ESP=0.00046;AF_EXAC=0.00031;AF_TGP=0.00080;ALLELEID=243611;CLNDISDB=MedGen:C1832388,OMIM:601399,Orphanet:ORPHA71290|MedGen:CN517202;CLNDN=Familial_platelet_disorder_with_associated_myeloid_malignancy|not_provided;CLNHGVS=NC_000021.8:g.36206858G>A;CLNREVSTAT=reviewed_by_expert_panel;CLNSIG=Likely_benign;CLNVC=single_nucleotide_variant;CLNVCSO=SO:0001483;CLNVI=ClinGen_Myeloid_Malignancy_Variant_…	GT:AD:DP:GQ:PL	0/1:8,8:16:99:312,0,957
21	36206932	258186	G	A	.	.	AF_EXAC=1.00000;AF_TGP=1.00000;ALLELEID=257457;CLNDISDB=MedGen:C1832388,OMIM:601399,Orphanet:ORPHA71290|MedGen:CN169374;CLNDN=Familial_platelet_disorder_with_associated_myeloid_malignancy|not_specified;CLNHGVS=NC_000021.8:g.36206932G>A;CLNREVSTAT=reviewed_by_expert_panel;CLNSIG=Benign;CLNVC=single_nucleotide_variant;CLNVCSO=SO:0001483;CLNVI=ClinGen_Myeloid_Malignancy_Variant_Curation_Expert_Panel…	GT:AD:DP:GQ:PL	0/1:8,8:16:99:312,0,958
21	36231763	339876	G	A	.	.	AF_ESP=0.00054;AF_EXAC=0.00259;AF_TGP=0.00060;ALLELEID=350636;CLNDISDB=MedGen:C1832388,OMIM:601399,Orphanet:ORPHA71290|MedGen:CN517202;CLNDN=Familial_platelet_disorder_with_associated_myeloid_malignancy|not_provided;CLNHGVS=NC_000021.8:g.36231763G>A;CLNREVSTAT=reviewed_by_expert_panel;CLNSIG=Benign;CLNVC=single_nucleotide_variant;CLNVCSO=SO:0001483;CLNVI=ClinGen_Myeloid_Malignancy_Variant_Curatio…	GT:AD:DP:GQ:PL	0/1:8,8:16:99:312,0,959
21	36231782	14464	C	T	.	.	ALLELEID=29503;CLNDISDB=MedGen:C1832388,OMIM:601399,Orphanet:ORPHA71290|MedGen:CN517202;CLNDN=Familial_platelet_disorder_with_associated_myeloid_malignancy|not_provided;CLNHGVS=NC_000021.8:g.36231782C>T;CLNREVSTAT=reviewed_by_expert_panel;CLNSIG=Pathogenic;CLNVC=single_nucleotide_variant;CLNVCSO=SO:0001483;CLNVI=ClinGen_Myeloid_Malignancy_Variant_Curation_Expert_Panel:52b9ca56-4641-4652-8c86-bee9…	GT:AD:DP:GQ:PL	0/1:8,8:16:99:312,0,960
21	36231783	376018	G	A	.	.	ALLELEID=362897;CLNDISDB=Human_Phenotype_Ontology:HP:0004808,MeSH:D015470,MedGen:C0023467,OMIM:601626,Orphanet:ORPHA519,SNOMED_CT:17788007|MedGen:C1832388,OMIM:601399,Orphanet:ORPHA71290;CLNDN=Acute_myeloid_leukemia|Familial_platelet_disorder_with_associated_myeloid_malignancy;CLNHGVS=NC_000021.8:g.36231783G>A;CLNREVSTAT=reviewed_by_expert_panel;CLNSIG=Pathogenic;CLNVC=single_nucleotide_variant;C…	GT:AD:DP:GQ:PL	0/1:8,8:16:99:312,0,961
21	36231821	532659	G	C	.	.	ALLELEID=533850;CLNDISDB=MedGen:C1832388,OMIM:601399,Orphanet:ORPHA71290;CLNDN=Familial_platelet_disorder_with_associated_myeloid_malignancy;CLNHGVS=NC_000021.8:g.36231821G>C;CLNREVSTAT=reviewed_by_expert_panel;CLNSIG=Uncertain_significance;CLNVC=single_nucleotide_variant;CLNVCSO=SO:0001483;CLNVI=ClinGen_Myeloid_Malignancy_Variant_Curation_Expert_Panel:cf85a4a4-1e5d-4f72-b064-0a7bbcc1e78e;GENEINF…	GT:AD:DP:GQ:PL	0/1:8,8:16:99:312,0,962
21	36231827	212089	A	T	.	.	ALLELEID=208712;CLNDISDB=MedGen:C1832388,OMIM:601399,Orphanet:ORPHA71290;CLNDN=Familial_platelet_disorder_with_associated_myeloid_malignancy;CLNHGVS=NC_000021.8:g.36231827A>T;CLNREVSTAT=reviewed_by_expert_panel;CLNSIG=Uncertain_significance;CLNVC=single_nucleotide_variant;CLNVCSO=SO:0001483;CLNVI=ClinGen_Myeloid_Malignancy_Variant_Curation_Expert_Panel:3ff9a59f-f463-4e1a-942e-a60afc15686a;GENEINF…	GT:AD:DP:GQ:PL	0/1:8,8:16:99:312,0,963
21	36231852	561246	T	G	.	.	ALLELEID=552374;CLNDISDB=MedGen:C1832388,OMIM:601399,Orphanet:ORPHA71290|MedGen:CN517202;CLNDN=Familial_platelet_disorder_with_associated_myeloid_malignancy|not_provided;CLNHGVS=NC_000021.8:g.36231852T>G;CLNREVSTAT=reviewed_by_expert_panel;CLNSIG=Uncertain_significance;CLNVC=single_nucleotide_variant;CLNVCSO=SO:0001483;CLNVI=ClinGen_Myeloid_Malignancy_Variant_Curation_Expert_Panel:c1eaabe2-0120-4…	GT:AD:DP:GQ:PL	0/1:8,8:16:99:312,0,964
21	36252850	14466	GT	G	.	.	ALLELEID=29505;CLNDISDB=MedGen:C1832388,OMIM:601399,Orphanet:ORPHA71290;CLNDN=Familial_platelet_disorder_with_associated_myeloid_malignancy;CLNHGVS=NC_000021.8:g.36252851del;CLNREVSTAT=reviewed_by_expert_panel;CLNSIG=Pathogenic;CLNVC=Deletion;CLNVCSO=SO:0000159;CLNVI=ClinGen_Myeloid_Malignancy_Variant_Curation_Expert_Panel:d7a48ae9-bd50-426d-bb9f-589c53013a9b|OMIM_Allelic_Variant:151385.0004;GENE…	GT:AD:DP:GQ:PL	0/1:8,8:16:99:312,0,965
21	36252860	561243	C	T	.	.	ALLELEID=552379;CLNDISDB=MedGen:C1832388,OMIM:601399,Orphanet:ORPHA71290|MedGen:CN517202;CLNDN=Familial_platelet_disorder_with_associated_myeloid_malignancy|not_provided;CLNHGVS=NC_000021.8:g.36252860C>T;CLNREVSTAT=reviewed_by_expert_panel;CLNSIG=Uncertain_significance;CLNVC=single_nucleotide_variant;CLNVCSO=SO:0001483;CLNVI=ClinGen_Myeloid_Malignancy_Variant_Curation_Expert_Panel:d6e9b950-bdb2-4…	GT:AD:DP:GQ:PL	0/1:8,8:16:99:312,0,966
21	36252865	417961	C	T	.	.	ALLELEID=404848;CLNDISDB=MedGen:C1832388,OMIM:601399,Orphanet:ORPHA71290;CLNDN=Familial_platelet_disorder_with_associated_myeloid_malignancy;CLNHGVS=NC_000021.8:g.36252865C>T;CLNREVSTAT=reviewed_by_expert_panel;CLNSIG=Pathogenic;CLNVC=single_nucleotide_variant;CLNVCSO=SO:0001483;CLNVI=ClinGen_Myeloid_Malignancy_Variant_Curation_Expert_Panel:ba8c0c9c-028c-473b-9259-a8316db5b16d;GENEINFO=RUNX1:861;…	GT:AD:DP:GQ:PL	0/1:8,8:16:99:312,0,967
21	36252895	14471	G	T	.	.	ALLELEID=29510;CLNDISDB=MedGen:C1832388,OMIM:601399,Orphanet:ORPHA71290;CLNDN=Familial_platelet_disorder_with_associated_myeloid_malignancy;CLNHGVS=NC_000021.8:g.36252895G>T;CLNREVSTAT=reviewed_by_expert_panel;CLNSIG=Likely_pathogenic;CLNVC=single_nucleotide_variant;CLNVCSO=SO:0001483;CLNVI=ClinGen_Myeloid_Malignancy_Variant_Curation_Expert_Panel:1023c045-33cc-4c4b-9297-ea4832be8def|OMIM_Allelic_…	GT:AD:DP:GQ:PL	0/1:8,8:16:99:312,0,968
21	36252912	14470	GGCTGCGGT	G	.	.	ALLELEID=29509;CLNDISDB=MedGen:C1832388,OMIM:601399,Orphanet:ORPHA71290;CLNDN=Familial_platelet_disorder_with_associated_myeloid_malignancy;CLNHGVS=NC_000021.8:g.36252913_36252920del;CLNREVSTAT=reviewed_by_expert_panel;CLNSIG=Pathogenic;CLNVC=Deletion;CLNVCSO=SO:0000159;CLNVI=ClinGen_Myeloid_Malignancy_Variant_Curation_Expert_Panel:029c6661-002e-49de-a67f-e2903b825e5b|OMIM_Allelic_Variant:151385.…	GT:AD:DP:GQ:PL	0/1:8,8:16:99:312,0,969
21	36252918	339877	G	A	.	.	AF_EXAC=0.00007;ALLELEID=346405;CLNDISDB=MedGen:C1832388,OMIM:601399,Orphanet:ORPHA71290;CLNDN=Familial_platelet_disorder_with_associated_myeloid_malignancy;CLNHGVS=NC_000021.8:g.36252918G>A;CLNREVSTAT=reviewed_by_expert_panel;CLNSIG=Likely_benign;CLNVC=single_nucleotide_variant;CLNVCSO=SO:0001483;CLNVI=ClinGen_Myeloid_Malignancy_Variant_Curation_Expert_Panel:2a26c020-4ebb-4160-a16b-4c5b8b5b9440|…	GT:AD:DP:GQ:PL	0/1:8,8:16:99:312,0,970
21	36252962	14468	C	G	.	.	ALLELEID=29507;CLNDISDB=MedGen:C1832388,OMIM:601399,Orphanet:ORPHA71290;CLNDN=Familial_platelet_disorder_with_associated_myeloid_malignancy;CLNHGVS=NC_000021.8:g.36252962C>G;CLNREVSTAT=reviewed_by_expert_panel;CLNSIG=Pathogenic;CLNVC=single_nucleotide_variant;CLNVCSO=SO:0001483;CLNVI=ClinGen_Myeloid_Malignancy_Variant_Curation_Expert_Panel:d5e03ae0-3ff2-428d-87e3-ae93412f6bf1|OMIM_Allelic_Variant…	GT:AD:DP:GQ:PL	0/1:8,8:16:99:312,0,971
21	36252971	463994	T	C	.	.	ALLELEID=471189;CLNDISDB=MedGen:C1832388,OMIM:601399,Orphanet:ORPHA71290;CLNDN=Familial_platelet_disorder_with_associated_myeloid_malignancy;CLNHGVS=NC_000021.8:g.36252971T>C;CLNREVSTAT=reviewed_by_expert_panel;CLNSIG=Uncertain_significance;CLNVC=single_nucleotide_variant;CLNVCSO=SO:0001483;CLNVI=ClinGen_Myeloid_Malignancy_Variant_Curation_Expert_Panel:1030c6f6-46f9-4881-bc0c-32d4bcfd2b33;GENEINF…	GT:AD:DP:GQ:PL	0/1:8,8:16:99:312,0,972
21	36252995	429813	C	G	.	.	AF_ESP=0.00008;ALLELEID=422354;CLNDISDB=MedGen:C1832388,OMIM:601399,Orphanet:ORPHA71290|MedGen:CN517202;CLNDN=Familial_platelet_disorder_with_associated_myeloid_malignancy|not_provided;CLNHGVS=NC_000021.8:g.36252995C>G;CLNREVSTAT=reviewed_by_expert_panel;CLNSIG=Uncertain_significance;CLNVC=single_nucleotide_variant;CLNVCSO=SO:0001483;CLNVI=ClinGen_Myeloid_Malignancy_Variant_Curation_Expert_Panel:…	GT:AD:DP:GQ:PL	0/1:8,8:16:99:312,0,973
21	36253011	14463	C	A	.	.	ALLELEID=29502;CLNDISDB=MedGen:C1832388,OMIM:601399,Orphanet:ORPHA71290|MedGen:CN517202;CLNDN=Familial_platelet_disorder_with_associated_myeloid_malignancy|not_provided;CLNHGVS=NC_000021.8:g.36253011C>A;CLNREVSTAT=reviewed_by_expert_panel;CLNSIG=Pathogenic;CLNVC=single_nucleotide_variant;CLNVCSO=SO:0001483;CLNVI=ClinGen_Myeloid_Malignancy_Variant_Curation_Expert_Panel:582e74ff-583d-43ab-9de0-41f6…	GT:AD:DP:GQ:PL	0/1:8,8:16:99:312,0,974
21	36253011	436616	C	T	.	.	ALLELEID=430421;CLNDISDB=MedGen:C1832388,OMIM:601399,Orphanet:ORPHA71290;CLNDN=Familial_platelet_disorder_with_associated_myeloid_malignancy;CLNHGVS=NC_000021.8:g.36253011C>T;CLNREVSTAT=reviewed_by_expert_panel;CLNSIG=Pathogenic;CLNVC=single_nucleotide_variant;CLNVCSO=SO:0001483;CLNVI=ClinGen_Myeloid_Malignancy_Variant_Curation_Expert_Panel:bacb4dd5-65e9-43dd-9c45-b3d9b6a59f6d;GENEINFO=RUNX1:861;…	GT:AD:DP:GQ:PL	0/1:8,8:16:99:312,0,975
21	36259125	258185	T	C	.	.	AF_ESP=0.00408;AF_EXAC=0.00532;AF_TGP=0.00240;ALLELEID=257458;CLNDISDB=MedGen:C1832388,OMIM:601399,Orphanet:ORPHA71290|MedGen:CN169374;CLNDN=Familial_platelet_disorder_with_associated_myeloid_malignancy|not_specified;CLNHGVS=NC_000021.8:g.36259125T>C;CLNREVSTAT=reviewed_by_expert_panel;CLNSIG=Benign;CLNVC=single_nucleotide_variant;CLNVCSO=SO:0001483;CLNVI=ClinGen_Myeloid_Malignancy_Variant_Curati…	GT:AD:DP:GQ:PL	0/1:8,8:16:99:312,0,976
21	36259139	409822	C	G	.	.	ALLELEID=403732;CLNDISDB=MedGen:C1832388,OMIM:601399,Orphanet:ORPHA71290|MedGen:CN517202;CLNDN=Familial_platelet_disorder_with_associated_myeloid_malignancy|not_provided;CLNHGVS=NC_000021.8:g.36259139C>G;CLNREVSTAT=reviewed_by_expert_panel;CLNSIG=Likely_pathogenic;CLNVC=single_nucleotide_variant;CLNVCSO=SO:0001483;CLNVI=ClinGen_Myeloid_Malignancy_Variant_Curation_Expert_Panel:5671cfda-4808-4020-8…	GT:AD:DP:GQ:PL	0/1:8,8:16:99:312,0,977
21	36259160	532671	T	C	.	.	ALLELEID=533856;CLNDISDB=MedGen:C1832388,OMIM:601399,Orphanet:ORPHA71290;CLNDN=Familial_platelet_disorder_with_associated_myeloid_malignancy;CLNHGVS=NC_000021.8:g.36259160T>C;CLNREVSTAT=reviewed_by_expert_panel;CLNSIG=Uncertain_significance;CLNVC=single_nucleotide_variant;CLNVCSO=SO:0001483;CLNVI=ClinGen_Myeloid_Malignancy_Variant_Curation_Expert_Panel:1823619f-a990-4590-a95b-0a7edb3671c1;GENEINF…	GT:AD:DP:GQ:PL	0/1:8,8:16:99:312,0,978
21	36259163	14465	T	C	.	.	ALLELEID=29504;CLNDISDB=MedGen:C1832388,OMIM:601399,Orphanet:ORPHA71290|MedGen:CN517202;CLNDN=Familial_platelet_disorder_with_associated_myeloid_malignancy|not_provided;CLNHGVS=NC_000021.8:g.36259163T>C;CLNREVSTAT=reviewed_by_expert_panel;CLNSIG=Pathogenic;CLNVC=single_nucleotide_variant;CLNVCSO=SO:0001483;CLNVI=ClinGen_Myeloid_Malignancy_Variant_Curation_Expert_Panel:37efba9c-0430-4e4f-a3ce-fc8c…	GT:AD:DP:GQ:PL	0/1:8,8:16:99:312,0,979
21	36259175	436617	A	T	.	.	ALLELEID=430422;CLNDISDB=MedGen:C1832388,OMIM:601399,Orphanet:ORPHA71290|MedGen:CN169374;CLNDN=Familial_platelet_disorder_with_associated_myeloid_malignancy|not_specified;CLNHGVS=NC_000021.8:g.36259175A>T;CLNREVSTAT=reviewed_by_expert_panel;CLNSIG=Likely_pathogenic;CLNVC=single_nucleotide_variant;CLNVCSO=SO:0001483;CLNVI=ClinGen_Myeloid_Malignancy_Variant_Curation_Expert_Panel:8f98e7f4-4645-4121-…	GT:AD:DP:GQ:PL	0/1:8,8:16:99:312,0,980
21	36259177	561233	T	G	.	.	ALLELEID=552387;CLNDISDB=MedGen:C1832388,OMIM:601399,Orphanet:ORPHA71290|MedGen:CN517202;CLNDN=Familial_platelet_disorder_with_associated_myeloid_malignancy|not_provided;CLNHGVS=NC_000021.8:g.36259177T>G;CLNREVSTAT=reviewed_by_expert_panel;CLNSIG=Likely_pathogenic;CLNVC=single_nucleotide_variant;CLNVCSO=SO:0001483;CLNVI=ClinGen_Myeloid_Malignancy_Variant_Curation_Expert_Panel:42a3f999-4991-4180-8…	GT:AD:DP:GQ:PL	0/1:8,8:16:99:312,0,981
21	36259232	436618	C	A	.	.	AF_EXAC=0.00001;AF_TGP=0.00020;ALLELEID=430423;CLNDISDB=MedGen:C1832388,OMIM:601399,Orphanet:ORPHA71290|MedGen:CN169374|MedGen:CN262184,Orphanet:ORPHA457077|MedGen:CN517202;CLNDN=Familial_platelet_disorder_with_associated_myeloid_malignancy|not_specified|TAFRO_syndrome|not_provided;CLNHGVS=NC_000021.8:g.36259232C>A;CLNREVSTAT=reviewed_by_expert_panel;CLNSIG=Uncertain_significance;CLNVC=single_nuc…	GT:AD:DP:GQ:PL	0/1:8,8:16:99:312,0,982
21	36259238	14469	G	T	.	.	AF_EXAC=0.00003;ALLELEID=29508;CLNDISDB=MedGen:C1832388,OMIM:601399,Orphanet:ORPHA71290|MedGen:C1835434|MedGen:C1860788;CLNDN=Familial_platelet_disorder_with_associated_myeloid_malignancy|Leukemia,_acute_myeloid,_m0_subtype|Transient_myeloproliferative_disorder_of_Down_syndrome;CLNHGVS=NC_000021.8:g.36259238G>T;CLNREVSTAT=reviewed_by_expert_panel;CLNSIG=Likely_benign;CLNVC=single_nucleotide_varia…	GT:AD:DP:GQ:PL	0/1:8,8:16:99:312,0,983
21	36259274	463988	T	TCC	.	.	ALLELEID=471192;CLNDISDB=MedGen:C1832388,OMIM:601399,Orphanet:ORPHA71290;CLNDN=Familial_platelet_disorder_with_associated_myeloid_malignancy;CLNHGVS=NC_000021.8:g.36259275_36259276dup;CLNREVSTAT=reviewed_by_expert_panel;CLNSIG=Pathogenic;CLNVC=Duplication;CLNVCSO=SO:1000035;CLNVI=ClinGen_Myeloid_Malignancy_Variant_Curation_Expert_Panel:1d884ce0-9d6e-40e7-a2aa-6f0ff56bae4c;GENEINFO=RUNX1:861;MC=SO…	GT:AD:DP:GQ:PL	0/1:8,8:16:99:312,0,984
21	36259324	239045	A	G	.	.	AF_ESP=0.01059;AF_EXAC=0.01629;AF_TGP=0.01038;ALLELEID=243617;CLNDISDB=MedGen:C1832388,OMIM:601399,Orphanet:ORPHA71290|MedGen:CN169374|MedGen:CN517202;CLNDN=Familial_platelet_disorder_with_associated_myeloid_malignancy|not_specified|not_provided;CLNHGVS=NC_000021.8:g.36259324A>G;CLNREVSTAT=reviewed_by_expert_panel;CLNSIG=Benign;CLNVC=single_nucleotide_variant;CLNVCSO=SO:0001483;CLNVI=ClinGen_Myel…	GT:AD:DP:GQ:PL	0/1:8,8:16:99:312,0,985
21	36259336	239044	A	T	.	.	AF_ESP=0.00047;AF_EXAC=0.00021;ALLELEID=243618;CLNDISDB=MedGen:C0280788,Orphanet:ORPHA251646|MedGen:C1832388,OMIM:601399,Orphanet:ORPHA71290|MedGen:CN169374|MedGen:CN517202;CLNDN=Anaplastic_ependymoma|Familial_platelet_disorder_with_associated_myeloid_malignancy|not_specified|not_provided;CLNHGVS=NC_000021.8:g.36259336A>T;CLNREVSTAT=reviewed_by_expert_panel;CLNSIG=Uncertain_significance;CLNVC=sin…	GT:AD:DP:GQ:PL	0/1:8,8:16:99:312,0,986
21	36265218	339878	A	C	.	.	AF_EXAC=0.00003;ALLELEID=350638;CLNDISDB=MedGen:C1832388,OMIM:601399,Orphanet:ORPHA71290;CLNDN=Familial_platelet_disorder_with_associated_myeloid_malignancy;CLNHGVS=NC_000021.8:g.36265218A>C;CLNREVSTAT=reviewed_by_expert_panel;CLNSIG=Uncertain_significance;CLNVC=single_nucleotide_variant;CLNVCSO=SO:0001483;CLNVI=ClinGen_Myeloid_Malignancy_Variant_Curation_Expert_Panel:bdea36eb-db13-4ea7-9d70-efa5…	GT:AD:DP:GQ:PL	0/1:8,8:16:99:312,0,987
21	36265254	464002	A	T	.	.	AF_EXAC=0.00019;ALLELEID=469605;CLNDISDB=MedGen:C1832388,OMIM:601399,Orphanet:ORPHA71290;CLNDN=Familial_platelet_disorder_with_associated_myeloid_malignancy;CLNHGVS=NC_000021.8:g.36265254A>T;CLNREVSTAT=reviewed_by_expert_panel;CLNSIG=Benign;CLNVC=single_nucleotide_variant;CLNVCSO=SO:0001483;CLNVI=ClinGen_Myeloid_Malignancy_Variant_Curation_Expert_Panel:6426c4e0-697d-4b39-a0dd-56f81c978e1a;GENEINF…	GT:AD:DP:GQ:PL	0/1:8,8:16:99:312,0,988
21	36421179	463989	T	C	.	.	AF_EXAC=0.00014;ALLELEID=469611;CLNDISDB=MedGen:C1832388,OMIM:601399,Orphanet:ORPHA71290;CLNDN=Familial_platelet_disorder_with_associated_myeloid_malignancy;CLNHGVS=NC_000021.8:g.36421179T>C;CLNREVSTAT=reviewed_by_expert_panel;CLNSIG=Likely_benign;CLNVC=single_nucleotide_variant;CLNVCSO=SO:0001483;CLNVI=ClinGen_Myeloid_Malignancy_Variant_Curation_Expert_Panel:ff29e264-e204-4efc-bb2e-f3f16e5d88d0;…	GT:AD:DP:GQ:PL	0/1:8,8:16:99:312,0,989
